# Supplementary material for: Concatemer-assisted stoichiometry analysis: targeted mass spectrometry for protein quantification
Source: Life Sci Alliance. 2024 Dec 31;8(3):e202403007. doi: 10.26508/lsa.202403007 (PMC11707388; doi:10.26508/lsa.202403007)
Supplement: Supplementary file 5 [file LSA-2024-03007_SdataTS1.xlsx]

## Sheet: Raw
		YGVSR	precursor++	4.91	74135	4.2	0	214	2	291.156	580.297	precursor	0	#N/A	0	#N/A	2	light	580.297	291.156	20240701_PRM_SKP_1ng_uL_1	0.34	578	#N/A	4.91	8.09	3.19	5.39	0.71	0.132
		YGVSR	precursor++ [M+1]	5.67	12727	8.7	0	214	2	291.657	581.3	precursor [M+1]	0	#N/A	0	#N/A	2	light	580.297	291.156	20240701_PRM_SKP_1ng_uL_1	0.34	578	#N/A	5.07	8.05	2.99	5.46	0.69	0.126
		YGVSR	precursor++ [M+2]	6.07	256197	9	0	214	2	292.158	582.302	precursor [M+2]	0	#N/A	0	#N/A	2	light	580.297	291.156	20240701_PRM_SKP_1ng_uL_1	0.34	578	#N/A	5.31	8.06	2.75	5.79	0.66	0.114
		YGVSR	Y - b1+	4.88	0	#N/A	0	214	1	164.071	163.063	b1	0	#N/A	0	#N/A	2	light	580.297	291.156	20240701_PRM_SKP_1ng_uL_1	0.34	577	#N/A	4.88	8.04	3.16	5.33	0.81	0.152
		YGVSR	G - b2+	4.88	0	#N/A	0	214	1	221.092	220.085	b2	0	#N/A	0	#N/A	2	light	580.297	291.156	20240701_PRM_SKP_1ng_uL_1	0.34	577	#N/A	4.88	7.95	3.07	5.36	0.73	0.136
		YGVSR	Y - b1++	4.88	0	#N/A	0	214	2	82.5389	163.063	b1	0	#N/A	0	#N/A	2	light	580.297	291.156	20240701_PRM_SKP_1ng_uL_1	0.34	577	#N/A	4.88	7.93	3.05	5.15	0.72	0.139
		YGVSR	G - b2++	4.88	0	#N/A	0	214	2	111.05	220.085	b2	0	#N/A	0	#N/A	2	light	580.297	291.156	20240701_PRM_SKP_1ng_uL_1	0.34	577	#N/A	4.88	7.93	3.05	5.28	0.75	0.142
		YGVSR	V - b3++	4.88	0	#N/A	0	214	2	160.584	319.153	b3	0	#N/A	0	#N/A	2	light	580.297	291.156	20240701_PRM_SKP_1ng_uL_1	0.34	577	#N/A	4.88	7.93	3.05	5.27	0.76	0.144
		YGVSR	G - y4+	4.88	0	#N/A	0	214	1	418.241	417.234	y4	0	#N/A	0	#N/A	2	light	580.297	291.156	20240701_PRM_SKP_1ng_uL_1	0.34	577	NaN	4.88	8.08	3.2	5.44	0.77	0.142
		YGVSR	V - y3+	4.88	0	#N/A	0	214	1	361.219	360.212	y3	0	#N/A	0	#N/A	2	light	580.297	291.156	20240701_PRM_SKP_1ng_uL_1	0.34	577	#N/A	4.88	8.05	3.17	5.4	0.74	0.137
		YGVSR	S - y2+	4.88	0	#N/A	0	214	1	262.151	261.144	y2	0	#N/A	0	#N/A	2	light	580.297	291.156	20240701_PRM_SKP_1ng_uL_1	0.34	577	#N/A	4.88	7.95	3.07	5.63	0.7	0.125
		YGVSR	R - y1+	4.88	0	#N/A	0	214	1	175.119	174.112	y1	0	#N/A	0	#N/A	2	light	580.297	291.156	20240701_PRM_SKP_1ng_uL_1	0.34	577	#N/A	4.88	8.05	3.17	5.36	0.7	0.131
		YGVSR	V - y3++	4.88	0	#N/A	0	214	2	181.113	360.212	y3	0	#N/A	0	#N/A	2	light	580.297	291.156	20240701_PRM_SKP_1ng_uL_1	0.34	577	#N/A	4.88	7.93	3.05	5.38	0.69	0.129
		YGVSR	S - y2++	4.88	0	#N/A	0	214	2	131.579	261.144	y2	0	#N/A	0	#N/A	2	light	580.297	291.156	20240701_PRM_SKP_1ng_uL_1	0.34	577	#N/A	4.88	7.93	3.05	5.17	0.72	0.139
		YGVSR	R - y1++	4.88	0	#N/A	0	214	2	88.0631	174.112	y1	0	#N/A	0	#N/A	2	light	580.297	291.156	20240701_PRM_SKP_1ng_uL_1	0.34	577	#N/A	4.88	7.93	3.05	5.16	0.72	0.139
		YGVSR	precursor++	5.37	56511428	0.4	0	214	2	296.16	590.305	precursor	9525923	#N/A	9525923	3.2	2	heavy	590.305	296.16	20240701_PRM_SKP_1ng_uL_1	0.34	578	#N/A	4.97	7.96	2.99	5.46	0.65	0.119
		YGVSR	precursor++ [M+1]	5.39	14652094	0.6	0	214	2	296.661	591.308	precursor [M+1]	9525923	#N/A	9525923	3.2	2	heavy	590.305	296.16	20240701_PRM_SKP_1ng_uL_1	0.34	578	#N/A	5.28	7.96	2.68	5.54	0.63	0.114
		YGVSR	precursor++ [M+2]	5.37	2440955	0.4	0	214	2	297.163	592.311	precursor [M+2]	9525923	#N/A	9525923	3.2	2	heavy	590.305	296.16	20240701_PRM_SKP_1ng_uL_1	0.34	578	#N/A	5.12	8.09	2.97	5.4	0.7	0.129
		YGVSR	Y - b1+	5.35	1427	2.5	0	214	1	164.071	163.063	b1	9525923	#N/A	9525923	3.2	2	heavy	590.305	296.16	20240701_PRM_SKP_1ng_uL_1	0.34	577	#N/A	4.89	7.93	3.04	5.34	0.71	0.133
		YGVSR	G - b2+	5.34	1185207	-0.1	0	214	1	221.092	220.085	b2	9525923	#N/A	9525923	3.2	2	heavy	590.305	296.16	20240701_PRM_SKP_1ng_uL_1	0.34	577	#N/A	4.89	7.93	3.04	5.46	0.65	0.118
		YGVSR	V - b3+	4.88	0	#N/A	0	214	1	320.16	319.153	b3	9525923	#N/A	9525923	3.2	2	heavy	590.305	296.16	20240701_PRM_SKP_1ng_uL_1	0.34	577	#N/A	4.88	7.93	3.05	5.19	0.72	0.138
		YGVSR	Y - b1++	4.88	0	#N/A	0	214	2	82.5389	163.063	b1	9525923	#N/A	9525923	3.2	2	heavy	590.305	296.16	20240701_PRM_SKP_1ng_uL_1	0.34	577	#N/A	4.88	7.93	3.05	5.15	0.72	0.139
		YGVSR	G - b2++	5.98	895	11.4	0	214	2	111.05	220.085	b2	9525923	#N/A	9525923	3.2	2	heavy	590.305	296.16	20240701_PRM_SKP_1ng_uL_1	0.34	577	#N/A	4.89	7.93	3.04	5.3	0.75	0.141
		YGVSR	G - y4+	5.34	9525923	3.2	0	214	1	428.249	427.242	y4	9525923	#N/A	9525923	3.2	2	heavy	590.305	296.16	20240701_PRM_SKP_1ng_uL_1	0.34	577	#N/A	4.89	7.93	3.04	5.47	0.65	0.118
		YGVSR	V - y3+	5.35	2400777	2	0	214	1	371.228	370.22	y3	9525923	#N/A	9525923	3.2	2	heavy	590.305	296.16	20240701_PRM_SKP_1ng_uL_1	0.34	577	#N/A	4.89	7.93	3.04	5.47	0.64	0.118
		YGVSR	S - y2+	5.34	2018360	1.9	0	214	1	272.159	271.152	y2	9525923	#N/A	9525923	3.2	2	heavy	590.305	296.16	20240701_PRM_SKP_1ng_uL_1	0.34	577	#N/A	4.96	7.93	2.97	5.47	0.64	0.117
		YGVSR	R - y1+	5.34	2342914	2.4	0	214	1	185.127	184.12	y1	9525923	#N/A	9525923	3.2	2	heavy	590.305	296.16	20240701_PRM_SKP_1ng_uL_1	0.34	577	#N/A	4.9	7.93	3.04	5.47	0.64	0.118
		YGVSR	G - y4++	4.88	0	#N/A	0	214	2	214.628	427.242	y4	9525923	#N/A	9525923	3.2	2	heavy	590.305	296.16	20240701_PRM_SKP_1ng_uL_1	0.34	577	#N/A	4.88	7.93	3.05	5.15	0.72	0.139
		YGVSR	V - y3++	5.34	21331	2.2	0	214	2	186.117	370.22	y3	9525923	#N/A	9525923	3.2	2	heavy	590.305	296.16	20240701_PRM_SKP_1ng_uL_1	0.34	577	#N/A	4.97	7.96	2.99	5.62	0.66	0.118
		YGVSR	R - y1++	4.88	0	#N/A	0	214	2	93.0672	184.12	y1	9525923	#N/A	9525923	3.2	2	heavy	590.305	296.16	20240701_PRM_SKP_1ng_uL_1	0.34	577	#N/A	4.88	7.93	3.05	5.23	0.72	0.138
		GLVQPTR	precursor++	11.4	120565	8.3	0	19	2	385.73	769.445	precursor	10814	#N/A	10814	-2.7	2	light	769.445	385.73	20240701_PRM_SKP_1ng_uL_1	2.17	133	#N/A	9.61	11.4	1.79	11.06	0.4	0.036
		GLVQPTR	precursor++ [M+1]	10.75	0	#N/A	0	19	2	386.231	770.447	precursor [M+1]	10814	#N/A	10814	-2.7	2	light	769.445	385.73	20240701_PRM_SKP_1ng_uL_1	2.17	133	#N/A	9.69	11.32	1.64	11	0.36	0.033
		GLVQPTR	precursor++ [M+2]	10.75	0	#N/A	0	19	2	386.732	771.45	precursor [M+2]	10814	#N/A	10814	-2.7	2	light	769.445	385.73	20240701_PRM_SKP_1ng_uL_1	2.17	133	#N/A	9.72	11.17	1.45	11	0.34	0.031
		GLVQPTR	V - y5+	10.75	0	#N/A	0	18	1	600.346	599.339	y5	10814	#N/A	10814	-2.7	2	light	769.445	385.73	20240701_PRM_SKP_1ng_uL_1	2.29	132	#N/A	9.69	11.15	1.46	10.93	0.35	0.032
		GLVQPTR	Q - y4+	10.75	0	#N/A	0	18	1	501.278	500.271	y4	10814	#N/A	10814	-2.7	2	light	769.445	385.73	20240701_PRM_SKP_1ng_uL_1	2.29	132	#N/A	9.61	11.15	1.54	10.92	0.36	0.033
		GLVQPTR	P - y3+	10.98	10814	-2.7	0	18	1	373.219	372.212	y3	10814	#N/A	10814	-2.7	2	light	769.445	385.73	20240701_PRM_SKP_1ng_uL_1	2.29	132	NaN	9.61	11.15	1.54	10.94	0.36	0.033
		GLVQPTR	T - y2+	10.75	0	#N/A	0	18	1	276.167	275.159	y2	10814	#N/A	10814	-2.7	2	light	769.445	385.73	20240701_PRM_SKP_1ng_uL_1	2.29	132	#N/A	9.61	11.28	1.67	10.96	0.38	0.035
		GLVQPTR	R - y1+	10.75	0	#N/A	0	18	1	175.119	174.112	y1	10814	#N/A	10814	-2.7	2	light	769.445	385.73	20240701_PRM_SKP_1ng_uL_1	2.29	132	#N/A	9.76	11.19	1.43	10.97	0.34	0.031
		GLVQPTR	V - y5++	10.75	0	#N/A	0	18	2	300.677	599.339	y5	10814	#N/A	10814	-2.7	2	light	769.445	385.73	20240701_PRM_SKP_1ng_uL_1	2.29	132	#N/A	9.65	11.14	1.49	10.86	0.33	0.03
		GLVQPTR	Q - y4++	10.75	0	#N/A	0	18	2	251.143	500.271	y4	10814	#N/A	10814	-2.7	2	light	769.445	385.73	20240701_PRM_SKP_1ng_uL_1	2.29	132	#N/A	9.61	11.15	1.54	10.87	0.34	0.031
		GLVQPTR	P - y3++	10.75	0	#N/A	0	18	2	187.113	372.212	y3	10814	#N/A	10814	-2.7	2	light	769.445	385.73	20240701_PRM_SKP_1ng_uL_1	2.29	132	#N/A	9.72	11.17	1.44	11.01	0.35	0.031
		GLVQPTR	L - b2+	10.75	0	#N/A	0	18	1	171.113	170.106	b2	10814	#N/A	10814	-2.7	2	light	769.445	385.73	20240701_PRM_SKP_1ng_uL_1	2.29	132	#N/A	9.76	11.27	1.5	11.07	0.35	0.032
		GLVQPTR	V - b3+	10.75	0	#N/A	0	18	1	270.181	269.174	b3	10814	#N/A	10814	-2.7	2	light	769.445	385.73	20240701_PRM_SKP_1ng_uL_1	2.29	132	#N/A	9.61	11.15	1.54	10.92	0.36	0.033
		GLVQPTR	Q - b4+	10.75	0	#N/A	0	18	1	398.24	397.233	b4	10814	#N/A	10814	-2.7	2	light	769.445	385.73	20240701_PRM_SKP_1ng_uL_1	2.29	132	#N/A	9.61	11.23	1.62	11	0.38	0.035
		GLVQPTR	precursor++	11.02	122809624	0.5	0	19	2	390.734	779.453	precursor	15043958	#N/A	15043958	0.7	2	heavy	779.453	390.734	20240701_PRM_SKP_1ng_uL_1	2.17	133	#N/A	9.72	11.17	1.44	11.01	0.34	0.031
		GLVQPTR	precursor++ [M+1]	10.98	50798944	-1.5	0	19	2	391.235	780.456	precursor [M+1]	15043958	#N/A	15043958	0.7	2	heavy	779.453	390.734	20240701_PRM_SKP_1ng_uL_1	2.17	133	#N/A	9.61	11.17	1.56	11	0.37	0.033
		GLVQPTR	precursor++ [M+2]	11.02	9390764	-1.2	0	19	2	391.736	781.458	precursor [M+2]	15043958	#N/A	15043958	0.7	2	heavy	779.453	390.734	20240701_PRM_SKP_1ng_uL_1	2.17	133	#N/A	9.61	11.18	1.57	11	0.37	0.033
		GLVQPTR	V - y5+	11.02	785256	2.8	0	19	1	610.355	609.347	y5	15043958	#N/A	15043958	0.7	2	heavy	779.453	390.734	20240701_PRM_SKP_1ng_uL_1	2.17	132	#N/A	9.61	11.19	1.57	11	0.37	0.033
		GLVQPTR	Q - y4+	11.02	1582940	1.1	0	19	1	511.286	510.279	y4	15043958	#N/A	15043958	0.7	2	heavy	779.453	390.734	20240701_PRM_SKP_1ng_uL_1	2.17	132	#N/A	9.76	11.15	1.39	11.01	0.33	0.03
		GLVQPTR	P - y3+	11.02	15043958	0.7	0	19	1	383.228	382.22	y3	15043958	#N/A	15043958	0.7	2	heavy	779.453	390.734	20240701_PRM_SKP_1ng_uL_1	2.17	132	#N/A	9.72	11.15	1.43	11.01	0.34	0.031
		GLVQPTR	T - y2+	11.02	497718	1.9	0	19	1	286.175	285.168	y2	15043958	#N/A	15043958	0.7	2	heavy	779.453	390.734	20240701_PRM_SKP_1ng_uL_1	2.17	132	#N/A	9.61	11.19	1.57	11	0.37	0.034
		GLVQPTR	R - y1+	11.02	4603595	1.6	0	19	1	185.127	184.12	y1	15043958	#N/A	15043958	0.7	2	heavy	779.453	390.734	20240701_PRM_SKP_1ng_uL_1	2.17	132	#N/A	9.61	11.15	1.54	11.02	0.36	0.033
		GLVQPTR	V - y5++	10.98	18872	-3.6	0	19	2	305.681	609.347	y5	15043958	#N/A	15043958	0.7	2	heavy	779.453	390.734	20240701_PRM_SKP_1ng_uL_1	2.17	132	#N/A	9.61	11.1	1.49	10.87	0.33	0.031
		GLVQPTR	Q - y4++	10.94	109936	-4.5	0	19	2	256.147	510.279	y4	15043958	#N/A	15043958	0.7	2	heavy	779.453	390.734	20240701_PRM_SKP_1ng_uL_1	2.17	132	#N/A	9.61	11.12	1.51	10.88	0.34	0.031
		GLVQPTR	P - y3++	11.02	449247	-1.9	0	19	2	192.117	382.22	y3	15043958	#N/A	15043958	0.7	2	heavy	779.453	390.734	20240701_PRM_SKP_1ng_uL_1	2.17	132	#N/A	9.61	11.17	1.56	10.98	0.36	0.033
		GLVQPTR	L - b2+	11.02	10770460	1.8	0	19	1	171.113	170.106	b2	15043958	#N/A	15043958	0.7	2	heavy	779.453	390.734	20240701_PRM_SKP_1ng_uL_1	2.17	132	#N/A	9.61	11.15	1.54	11	0.37	0.033
		GLVQPTR	V - b3+	11.02	1453599	1.5	0	19	1	270.181	269.174	b3	15043958	#N/A	15043958	0.7	2	heavy	779.453	390.734	20240701_PRM_SKP_1ng_uL_1	2.17	132	#N/A	9.61	11.19	1.57	11	0.37	0.033
		GLVQPTR	Q - b4+	10.75	0	#N/A	0	19	1	398.24	397.233	b4	15043958	#N/A	15043958	0.7	2	heavy	779.453	390.734	20240701_PRM_SKP_1ng_uL_1	2.17	132	#N/A	9.61	11.27	1.66	10.87	0.35	0.032
	CBF1 CEP1 CP1 CPF1 YJR060W J1730	LSTEDEEIHSAR	precursor+++	12.08	0	#N/A	0	13	3	462.888	1385.64	precursor	0	#N/A	0	#N/A	3	light	1385.64	462.888	20240701_PRM_SKP_1ng_uL_1	2.64	114	#N/A	12.08	12.46	0.37	12.38	0.11	0.009
	CBF1 CEP1 CP1 CPF1 YJR060W J1730	LSTEDEEIHSAR	precursor+++ [M+1]	12.08	0	#N/A	0	13	3	463.222	1386.65	precursor [M+1]	0	#N/A	0	#N/A	3	light	1385.64	462.888	20240701_PRM_SKP_1ng_uL_1	2.64	114	#N/A	12.08	12.56	0.47	12.45	0.11	0.009
	CBF1 CEP1 CP1 CPF1 YJR060W J1730	LSTEDEEIHSAR	precursor+++ [M+2]	12.08	0	#N/A	0	13	3	463.557	1387.65	precursor [M+2]	0	#N/A	0	#N/A	3	light	1385.64	462.888	20240701_PRM_SKP_1ng_uL_1	2.64	114	#N/A	12.08	12.46	0.37	12.3	0.13	0.011
	CBF1 CEP1 CP1 CPF1 YJR060W J1730	LSTEDEEIHSAR	S - b2+	12.31	12573	-1	0	12	1	201.123	200.116	b2	0	#N/A	0	#N/A	3	light	1385.64	462.888	20240701_PRM_SKP_1ng_uL_1	2.86	113	#N/A	12.11	12.44	0.33	12.38	0.09	0.007
	CBF1 CEP1 CP1 CPF1 YJR060W J1730	LSTEDEEIHSAR	D - y8+	12.08	0	#N/A	0	12	1	956.443	955.436	y8	0	#N/A	0	#N/A	3	light	1385.64	462.888	20240701_PRM_SKP_1ng_uL_1	2.86	113	#N/A	12.08	12.45	0.36	12.34	0.11	0.009
	CBF1 CEP1 CP1 CPF1 YJR060W J1730	LSTEDEEIHSAR	E - y6+	12.08	0	#N/A	0	12	1	712.374	711.366	y6	0	#N/A	0	#N/A	3	light	1385.64	462.888	20240701_PRM_SKP_1ng_uL_1	2.86	113	#N/A	12.08	12.74	0.66	12.37	0.15	0.012
	CBF1 CEP1 CP1 CPF1 YJR060W J1730	LSTEDEEIHSAR	I - y5+	12.08	0	#N/A	0	12	1	583.331	582.324	y5	0	#N/A	0	#N/A	3	light	1385.64	462.888	20240701_PRM_SKP_1ng_uL_1	2.86	113	#N/A	12.08	12.6	0.51	12.43	0.12	0.01
	CBF1 CEP1 CP1 CPF1 YJR060W J1730	LSTEDEEIHSAR	H - y4+	12.31	13467	0.5	0	12	1	470.247	469.24	y4	0	#N/A	0	#N/A	3	light	1385.64	462.888	20240701_PRM_SKP_1ng_uL_1	2.86	113	#N/A	12.1	12.44	0.34	12.35	0.1	0.008
	CBF1 CEP1 CP1 CPF1 YJR060W J1730	LSTEDEEIHSAR	S - y3+	12.08	0	#N/A	0	12	1	333.188	332.181	y3	0	#N/A	0	#N/A	3	light	1385.64	462.888	20240701_PRM_SKP_1ng_uL_1	2.86	113	#N/A	12.08	12.45	0.37	12.35	0.14	0.011
	CBF1 CEP1 CP1 CPF1 YJR060W J1730	LSTEDEEIHSAR	R - y1+	12.35	31799	0.3	0	12	1	175.119	174.112	y1	0	#N/A	0	#N/A	3	light	1385.64	462.888	20240701_PRM_SKP_1ng_uL_1	2.86	113	#N/A	12.23	12.44	0.21	12.37	0.07	0.005
	CBF1 CEP1 CP1 CPF1 YJR060W J1730	LSTEDEEIHSAR	S - y11++	12.08	0	#N/A	0	12	2	637.286	1272.56	y11	0	#N/A	0	#N/A	3	light	1385.64	462.888	20240701_PRM_SKP_1ng_uL_1	2.86	113	#N/A	12.08	12.52	0.44	12.38	0.1	0.008
	CBF1 CEP1 CP1 CPF1 YJR060W J1730	LSTEDEEIHSAR	T - y10++	12.08	0	#N/A	0	12	2	593.77	1185.53	y10	0	#N/A	0	#N/A	3	light	1385.64	462.888	20240701_PRM_SKP_1ng_uL_1	2.86	113	1.783	12.08	12.44	0.36	12.37	0.1	0.008
	CBF1 CEP1 CP1 CPF1 YJR060W J1730	LSTEDEEIHSAR	E - y9++	12.08	0	#N/A	0	12	2	543.247	1084.48	y9	0	#N/A	0	#N/A	3	light	1385.64	462.888	20240701_PRM_SKP_1ng_uL_1	2.86	113	#N/A	12.08	12.44	0.36	12.34	0.12	0.01
	CBF1 CEP1 CP1 CPF1 YJR060W J1730	LSTEDEEIHSAR	D - y8++	12.08	0	#N/A	0	12	2	478.725	955.436	y8	0	#N/A	0	#N/A	3	light	1385.64	462.888	20240701_PRM_SKP_1ng_uL_1	2.86	113	#N/A	12.08	12.44	0.36	12.36	0.1	0.008
	CBF1 CEP1 CP1 CPF1 YJR060W J1730	LSTEDEEIHSAR	H - y4++	12.08	0	#N/A	0	12	2	235.627	469.24	y4	0	#N/A	0	#N/A	3	light	1385.64	462.888	20240701_PRM_SKP_1ng_uL_1	2.86	113	#N/A	12.08	12.45	0.36	12.31	0.13	0.011
	CBF1 CEP1 CP1 CPF1 YJR060W J1730	LSTEDEEIHSAR	precursor+++	12.31	208392048	0.6	0	13	3	466.224	1395.65	precursor	923293	#N/A	923293	-2.6	3	heavy	1395.65	466.224	20240701_PRM_SKP_1ng_uL_1	2.64	114	#N/A	12.26	12.47	0.2	12.4	0.05	0.004
	CBF1 CEP1 CP1 CPF1 YJR060W J1730	LSTEDEEIHSAR	precursor+++ [M+1]	12.31	135663536	0	0	13	3	466.558	1396.65	precursor [M+1]	923293	#N/A	923293	-2.6	3	heavy	1395.65	466.224	20240701_PRM_SKP_1ng_uL_1	2.64	114	#N/A	12.26	12.47	0.2	12.41	0.05	0.004
	CBF1 CEP1 CP1 CPF1 YJR060W J1730	LSTEDEEIHSAR	precursor+++ [M+2]	12.31	57665132	-1.2	0	13	3	466.893	1397.66	precursor [M+2]	923293	#N/A	923293	-2.6	3	heavy	1395.65	466.224	20240701_PRM_SKP_1ng_uL_1	2.64	114	#N/A	12.11	12.67	0.56	12.4	0.11	0.009
	CBF1 CEP1 CP1 CPF1 YJR060W J1730	LSTEDEEIHSAR	S - b2+	12.31	4133407	-0.5	0	12	1	201.123	200.116	b2	923293	#N/A	923293	-2.6	3	heavy	1395.65	466.224	20240701_PRM_SKP_1ng_uL_1	2.86	113	#N/A	12.3	12.47	0.17	12.41	0.04	0.004
	CBF1 CEP1 CP1 CPF1 YJR060W J1730	LSTEDEEIHSAR	D - y8+	12.31	5402626	3.3	0	12	1	966.451	965.444	y8	923293	#N/A	923293	-2.6	3	heavy	1395.65	466.224	20240701_PRM_SKP_1ng_uL_1	2.86	113	#N/A	12.11	12.45	0.34	12.38	0.1	0.008
	CBF1 CEP1 CP1 CPF1 YJR060W J1730	LSTEDEEIHSAR	E - y7+	12.31	4078962	-1.8	0	12	1	851.425	850.417	y7	923293	#N/A	923293	-2.6	3	heavy	1395.65	466.224	20240701_PRM_SKP_1ng_uL_1	2.86	113	#N/A	12.26	12.47	0.2	12.41	0.05	0.004
	CBF1 CEP1 CP1 CPF1 YJR060W J1730	LSTEDEEIHSAR	E - y6+	12.31	6669672	0.1	0	12	1	722.382	721.375	y6	923293	#N/A	923293	-2.6	3	heavy	1395.65	466.224	20240701_PRM_SKP_1ng_uL_1	2.86	113	#N/A	12.3	12.47	0.17	12.41	0.04	0.004
	CBF1 CEP1 CP1 CPF1 YJR060W J1730	LSTEDEEIHSAR	I - y5+	12.31	9871666	-4.1	0	12	1	593.339	592.332	y5	923293	#N/A	923293	-2.6	3	heavy	1395.65	466.224	20240701_PRM_SKP_1ng_uL_1	2.86	113	#N/A	12.18	12.45	0.27	12.39	0.07	0.006
	CBF1 CEP1 CP1 CPF1 YJR060W J1730	LSTEDEEIHSAR	H - y4+	12.31	17452972	-3.3	0	12	1	480.255	479.248	y4	923293	#N/A	923293	-2.6	3	heavy	1395.65	466.224	20240701_PRM_SKP_1ng_uL_1	2.86	113	#N/A	12.11	12.44	0.33	12.37	0.1	0.008
	CBF1 CEP1 CP1 CPF1 YJR060W J1730	LSTEDEEIHSAR	S - y3+	12.31	13315530	-2.1	0	12	1	343.196	342.189	y3	923293	#N/A	923293	-2.6	3	heavy	1395.65	466.224	20240701_PRM_SKP_1ng_uL_1	2.86	113	#N/A	12.17	12.44	0.27	12.37	0.09	0.007
	CBF1 CEP1 CP1 CPF1 YJR060W J1730	LSTEDEEIHSAR	S - y11++	12.31	653848	-3.5	0	12	2	642.291	1282.57	y11	923293	#N/A	923293	-2.6	3	heavy	1395.65	466.224	20240701_PRM_SKP_1ng_uL_1	2.86	113	#N/A	12.17	12.44	0.27	12.39	0.07	0.006
	CBF1 CEP1 CP1 CPF1 YJR060W J1730	LSTEDEEIHSAR	T - y10++	12.31	923293	-2.6	0	12	2	598.775	1195.53	y10	923293	#N/A	923293	-2.6	3	heavy	1395.65	466.224	20240701_PRM_SKP_1ng_uL_1	2.86	113	#N/A	12.3	12.48	0.18	12.41	0.04	0.004
	CBF1 CEP1 CP1 CPF1 YJR060W J1730	LSTEDEEIHSAR	E - y9++	12.31	1240099	-1.3	0	12	2	548.251	1094.49	y9	923293	#N/A	923293	-2.6	3	heavy	1395.65	466.224	20240701_PRM_SKP_1ng_uL_1	2.86	113	#N/A	12.11	12.44	0.33	12.37	0.1	0.008
	CBF1 CEP1 CP1 CPF1 YJR060W J1730	LSTEDEEIHSAR	D - y8++	12.31	2313133	0.1	0	12	2	483.729	965.444	y8	923293	#N/A	923293	-2.6	3	heavy	1395.65	466.224	20240701_PRM_SKP_1ng_uL_1	2.86	113	#N/A	12.11	12.44	0.33	12.37	0.1	0.008
	CBF1 CEP1 CP1 CPF1 YJR060W J1730	LSTEDEEIHSAR	I - y5++	12.31	1653401	0.3	0	12	2	297.173	592.332	y5	923293	#N/A	923293	-2.6	3	heavy	1395.65	466.224	20240701_PRM_SKP_1ng_uL_1	2.86	113	#N/A	12.11	12.44	0.33	12.37	0.1	0.008
	CEP3 CBF3 CBF3B CSL1 YMR168C YM8520.17C	LVYLTER	precursor++	17.81	220179	-1.8	0	12	2	447.258	892.502	precursor	0	#N/A	0	#N/A	2	light	892.502	447.258	20240701_PRM_SKP_1ng_uL_1	2.29	131	#N/A	17.8	18.82	1.02	18.05	0.22	0.012
	CEP3 CBF3 CBF3B CSL1 YMR168C YM8520.17C	LVYLTER	precursor++ [M+1]	17.75	32625	12.7	0	12	2	447.76	893.505	precursor [M+1]	0	#N/A	0	#N/A	2	light	892.502	447.258	20240701_PRM_SKP_1ng_uL_1	2.29	131	#N/A	17.75	18.71	0.96	18	0.22	0.012
	CEP3 CBF3 CBF3B CSL1 YMR168C YM8520.17C	LVYLTER	precursor++ [M+2]	17.68	0	#N/A	0	12	2	448.261	894.507	precursor [M+2]	0	#N/A	0	#N/A	2	light	892.502	447.258	20240701_PRM_SKP_1ng_uL_1	2.29	131	#N/A	17.68	18.74	1.06	18.03	0.22	0.012
	CEP3 CBF3 CBF3B CSL1 YMR168C YM8520.17C	LVYLTER	V - b2+	17.68	0	#N/A	0	12	1	213.16	212.152	b2	0	#N/A	0	#N/A	2	light	892.502	447.258	20240701_PRM_SKP_1ng_uL_1	2.29	130	#N/A	17.68	18.88	1.2	17.99	0.26	0.015
	CEP3 CBF3 CBF3B CSL1 YMR168C YM8520.17C	LVYLTER	Y - b3+	17.68	0	#N/A	0	12	1	376.223	375.216	b3	0	#N/A	0	#N/A	2	light	892.502	447.258	20240701_PRM_SKP_1ng_uL_1	2.29	130	#N/A	17.63	18.71	1.08	17.93	0.26	0.014
	CEP3 CBF3 CBF3B CSL1 YMR168C YM8520.17C	LVYLTER	L - b4+	17.68	0	#N/A	0	12	1	489.307	488.3	b4	0	#N/A	0	#N/A	2	light	892.502	447.258	20240701_PRM_SKP_1ng_uL_1	2.29	130	#N/A	17.63	18.71	1.08	17.88	0.25	0.014
	CEP3 CBF3 CBF3B CSL1 YMR168C YM8520.17C	LVYLTER	T - b5+	17.68	0	#N/A	0	12	1	590.355	589.348	b5	0	#N/A	0	#N/A	2	light	892.502	447.258	20240701_PRM_SKP_1ng_uL_1	2.29	130	#N/A	17.63	18.71	1.08	17.93	0.25	0.014
	CEP3 CBF3 CBF3B CSL1 YMR168C YM8520.17C	LVYLTER	V - y6+	17.68	0	#N/A	0	12	1	780.425	779.418	y6	0	#N/A	0	#N/A	2	light	892.502	447.258	20240701_PRM_SKP_1ng_uL_1	2.29	130	#N/A	17.63	18.71	1.08	17.89	0.25	0.014
	CEP3 CBF3 CBF3B CSL1 YMR168C YM8520.17C	LVYLTER	Y - y5+	17.68	0	#N/A	0	12	1	681.357	680.349	y5	0	#N/A	0	#N/A	2	light	892.502	447.258	20240701_PRM_SKP_1ng_uL_1	2.29	130	NaN	17.68	18.71	1.03	18.05	0.19	0.011
	CEP3 CBF3 CBF3B CSL1 YMR168C YM8520.17C	LVYLTER	L - y4+	17.68	0	#N/A	0	12	1	518.293	517.286	y4	0	#N/A	0	#N/A	2	light	892.502	447.258	20240701_PRM_SKP_1ng_uL_1	2.29	130	#N/A	17.63	18.71	1.08	17.92	0.26	0.014
	CEP3 CBF3 CBF3B CSL1 YMR168C YM8520.17C	LVYLTER	T - y3+	17.68	0	#N/A	0	12	1	405.209	404.202	y3	0	#N/A	0	#N/A	2	light	892.502	447.258	20240701_PRM_SKP_1ng_uL_1	2.29	130	#N/A	17.63	18.71	1.08	17.93	0.25	0.014
	CEP3 CBF3 CBF3B CSL1 YMR168C YM8520.17C	LVYLTER	E - y2+	17.68	0	#N/A	0	12	1	304.162	303.154	y2	0	#N/A	0	#N/A	2	light	892.502	447.258	20240701_PRM_SKP_1ng_uL_1	2.29	130	#N/A	17.63	18.71	1.08	17.93	0.25	0.014
	CEP3 CBF3 CBF3B CSL1 YMR168C YM8520.17C	LVYLTER	R - y1+	17.68	0	#N/A	0	12	1	175.119	174.112	y1	0	#N/A	0	#N/A	2	light	892.502	447.258	20240701_PRM_SKP_1ng_uL_1	2.29	130	#N/A	17.68	18.82	1.14	18.03	0.23	0.013
	CEP3 CBF3 CBF3B CSL1 YMR168C YM8520.17C	LVYLTER	V - y6++	17.68	0	#N/A	0	12	2	390.716	779.418	y6	0	#N/A	0	#N/A	2	light	892.502	447.258	20240701_PRM_SKP_1ng_uL_1	2.29	130	#N/A	17.63	18.71	1.08	17.91	0.25	0.014
	CEP3 CBF3 CBF3B CSL1 YMR168C YM8520.17C	LVYLTER	Y - y5++	17.68	0	#N/A	0	12	2	341.182	680.349	y5	0	#N/A	0	#N/A	2	light	892.502	447.258	20240701_PRM_SKP_1ng_uL_1	2.29	130	#N/A	17.63	18.71	1.08	17.91	0.26	0.014
	CEP3 CBF3 CBF3B CSL1 YMR168C YM8520.17C	LVYLTER	precursor++	17.88	203067712	0	0	12	2	452.262	902.51	precursor	3568289	#N/A	3568289	3.1	2	heavy	902.51	452.262	20240701_PRM_SKP_1ng_uL_1	2.29	131	#N/A	17.63	18.85	1.22	18.01	0.24	0.013
	CEP3 CBF3 CBF3B CSL1 YMR168C YM8520.17C	LVYLTER	precursor++ [M+1]	17.88	87734464	-0.4	0	12	2	452.764	903.513	precursor [M+1]	3568289	#N/A	3568289	3.1	2	heavy	902.51	452.262	20240701_PRM_SKP_1ng_uL_1	2.29	131	#N/A	17.77	18.94	1.16	18.03	0.24	0.014
	CEP3 CBF3 CBF3B CSL1 YMR168C YM8520.17C	LVYLTER	precursor++ [M+2]	17.88	27824566	0.1	0	12	2	453.265	904.516	precursor [M+2]	3568289	#N/A	3568289	3.1	2	heavy	902.51	452.262	20240701_PRM_SKP_1ng_uL_1	2.29	131	#N/A	17.8	18.94	1.13	18.03	0.24	0.014
	CEP3 CBF3 CBF3B CSL1 YMR168C YM8520.17C	LVYLTER	V - b2+	17.88	8950384	1.1	0	11	1	213.16	212.152	b2	3568289	#N/A	3568289	3.1	2	heavy	902.51	452.262	20240701_PRM_SKP_1ng_uL_1	2.5	130	#N/A	17.8	18.82	1.02	18.02	0.22	0.012
	CEP3 CBF3 CBF3B CSL1 YMR168C YM8520.17C	LVYLTER	Y - b3+	17.88	322686	2.4	0	11	1	376.223	375.216	b3	3568289	#N/A	3568289	3.1	2	heavy	902.51	452.262	20240701_PRM_SKP_1ng_uL_1	2.5	130	#N/A	17.63	18.71	1.08	18	0.21	0.012
	CEP3 CBF3 CBF3B CSL1 YMR168C YM8520.17C	LVYLTER	L - b4+	17.68	0	#N/A	0	11	1	489.307	488.3	b4	3568289	#N/A	3568289	3.1	2	heavy	902.51	452.262	20240701_PRM_SKP_1ng_uL_1	2.5	130	#N/A	17.63	18.88	1.25	17.93	0.27	0.015
	CEP3 CBF3 CBF3B CSL1 YMR168C YM8520.17C	LVYLTER	T - b5+	17.68	0	#N/A	0	11	1	590.355	589.348	b5	3568289	#N/A	3568289	3.1	2	heavy	902.51	452.262	20240701_PRM_SKP_1ng_uL_1	2.5	130	#N/A	17.63	18.71	1.08	17.92	0.24	0.013
	CEP3 CBF3 CBF3B CSL1 YMR168C YM8520.17C	LVYLTER	V - y6+	17.88	172621	1.1	0	11	1	790.433	789.426	y6	3568289	#N/A	3568289	3.1	2	heavy	902.51	452.262	20240701_PRM_SKP_1ng_uL_1	2.5	130	#N/A	17.63	18.88	1.25	17.97	0.26	0.014
	CEP3 CBF3 CBF3B CSL1 YMR168C YM8520.17C	LVYLTER	Y - y5+	17.88	3568289	3.1	0	11	1	691.365	690.358	y5	3568289	#N/A	3568289	3.1	2	heavy	902.51	452.262	20240701_PRM_SKP_1ng_uL_1	2.5	130	#N/A	17.63	18.82	1.19	18.01	0.24	0.013
	CEP3 CBF3 CBF3B CSL1 YMR168C YM8520.17C	LVYLTER	L - y4+	17.88	3019168	1.1	0	11	1	528.302	527.294	y4	3568289	#N/A	3568289	3.1	2	heavy	902.51	452.262	20240701_PRM_SKP_1ng_uL_1	2.5	130	#N/A	17.63	18.71	1.08	18	0.21	0.012
	CEP3 CBF3 CBF3B CSL1 YMR168C YM8520.17C	LVYLTER	T - y3+	17.88	3622972	-1.2	0	11	1	415.217	414.21	y3	3568289	#N/A	3568289	3.1	2	heavy	902.51	452.262	20240701_PRM_SKP_1ng_uL_1	2.5	130	#N/A	17.63	18.71	1.08	18	0.21	0.012
	CEP3 CBF3 CBF3B CSL1 YMR168C YM8520.17C	LVYLTER	E - y2+	17.85	517214	3.3	0	11	1	314.17	313.163	y2	3568289	#N/A	3568289	3.1	2	heavy	902.51	452.262	20240701_PRM_SKP_1ng_uL_1	2.5	130	#N/A	17.63	18.71	1.08	18	0.21	0.012
	CEP3 CBF3 CBF3B CSL1 YMR168C YM8520.17C	LVYLTER	R - y1+	17.85	2406399	6.1	0	11	1	185.127	184.12	y1	3568289	#N/A	3568289	3.1	2	heavy	902.51	452.262	20240701_PRM_SKP_1ng_uL_1	2.5	130	#N/A	17.63	18.71	1.08	18	0.21	0.012
	CEP3 CBF3 CBF3B CSL1 YMR168C YM8520.17C	LVYLTER	V - y6++	17.68	0	#N/A	0	11	2	395.72	789.426	y6	3568289	#N/A	3568289	3.1	2	heavy	902.51	452.262	20240701_PRM_SKP_1ng_uL_1	2.5	130	#N/A	17.63	18.88	1.25	17.93	0.27	0.015
	CEP3 CBF3 CBF3B CSL1 YMR168C YM8520.17C	LVYLTER	Y - y5++	17.68	0	#N/A	0	11	2	346.186	690.358	y5	3568289	#N/A	3568289	3.1	2	heavy	902.51	452.262	20240701_PRM_SKP_1ng_uL_1	2.5	130	#N/A	17.63	18.71	1.08	17.92	0.24	0.013
	CTF13 CBF3C YMR094W YM6543.01 YM9582.19	TGLADFTR	precursor++	18.34	0	#N/A	0	18	2	440.73	879.445	precursor	0	#N/A	0	#N/A	2	light	879.445	440.73	20240701_PRM_SKP_1ng_uL_1	1.85	132	#N/A	18.32	18.84	0.52	18.68	0.19	0.01
	CTF13 CBF3C YMR094W YM6543.01 YM9582.19	TGLADFTR	precursor++ [M+1]	18.34	0	#N/A	0	18	2	441.231	880.448	precursor [M+1]	0	#N/A	0	#N/A	2	light	879.445	440.73	20240701_PRM_SKP_1ng_uL_1	1.85	132	#N/A	18.34	18.98	0.64	18.79	0.13	0.007
	CTF13 CBF3C YMR094W YM6543.01 YM9582.19	TGLADFTR	precursor++ [M+2]	18.34	0	#N/A	0	18	2	441.733	881.45	precursor [M+2]	0	#N/A	0	#N/A	2	light	879.445	440.73	20240701_PRM_SKP_1ng_uL_1	1.85	132	#N/A	18.34	18.94	0.6	18.71	0.17	0.009
	CTF13 CBF3C YMR094W YM6543.01 YM9582.19	TGLADFTR	T - b1+	18.34	0	#N/A	0	18	1	102.055	101.048	b1	0	#N/A	0	#N/A	2	light	879.445	440.73	20240701_PRM_SKP_1ng_uL_1	1.85	131	#N/A	18.34	18.89	0.55	18.59	0.15	0.008
	CTF13 CBF3C YMR094W YM6543.01 YM9582.19	TGLADFTR	G - b2+	18.34	0	#N/A	0	18	1	159.076	158.069	b2	0	#N/A	0	#N/A	2	light	879.445	440.73	20240701_PRM_SKP_1ng_uL_1	1.85	131	#N/A	18.33	19.02	0.69	18.67	0.21	0.011
	CTF13 CBF3C YMR094W YM6543.01 YM9582.19	TGLADFTR	L - b3+	18.34	0	#N/A	0	18	1	272.16	271.153	b3	0	#N/A	0	#N/A	2	light	879.445	440.73	20240701_PRM_SKP_1ng_uL_1	1.85	131	#N/A	18.32	18.84	0.52	18.62	0.2	0.011
	CTF13 CBF3C YMR094W YM6543.01 YM9582.19	TGLADFTR	A - b4+	18.34	0	#N/A	0	18	1	343.198	342.19	b4	0	#N/A	0	#N/A	2	light	879.445	440.73	20240701_PRM_SKP_1ng_uL_1	1.85	131	#N/A	18.32	18.85	0.53	18.61	0.2	0.011
	CTF13 CBF3C YMR094W YM6543.01 YM9582.19	TGLADFTR	L - y6+	18.34	0	#N/A	0	18	1	722.383	721.376	y6	0	#N/A	0	#N/A	2	light	879.445	440.73	20240701_PRM_SKP_1ng_uL_1	1.85	131	#N/A	18.32	18.84	0.52	18.61	0.2	0.011
	CTF13 CBF3C YMR094W YM6543.01 YM9582.19	TGLADFTR	A - y5+	18.34	0	#N/A	0	18	1	609.299	608.292	y5	0	#N/A	0	#N/A	2	light	879.445	440.73	20240701_PRM_SKP_1ng_uL_1	1.85	131	#N/A	18.32	18.84	0.52	18.6	0.19	0.01
	CTF13 CBF3C YMR094W YM6543.01 YM9582.19	TGLADFTR	D - y4+	18.34	0	#N/A	0	18	1	538.262	537.255	y4	0	#N/A	0	#N/A	2	light	879.445	440.73	20240701_PRM_SKP_1ng_uL_1	1.85	131	NaN	18.32	18.94	0.62	18.64	0.22	0.012
	CTF13 CBF3C YMR094W YM6543.01 YM9582.19	TGLADFTR	F - y3+	18.34	0	#N/A	0	18	1	423.235	422.228	y3	0	#N/A	0	#N/A	2	light	879.445	440.73	20240701_PRM_SKP_1ng_uL_1	1.85	131	#N/A	18.32	19.02	0.7	18.65	0.23	0.012
	CTF13 CBF3C YMR094W YM6543.01 YM9582.19	TGLADFTR	T - y2+	18.34	0	#N/A	0	18	1	276.167	275.159	y2	0	#N/A	0	#N/A	2	light	879.445	440.73	20240701_PRM_SKP_1ng_uL_1	1.85	131	#N/A	18.32	19.02	0.7	18.65	0.22	0.012
	CTF13 CBF3C YMR094W YM6543.01 YM9582.19	TGLADFTR	R - y1+	18.34	0	#N/A	0	18	1	175.119	174.112	y1	0	#N/A	0	#N/A	2	light	879.445	440.73	20240701_PRM_SKP_1ng_uL_1	1.85	131	#N/A	18.34	18.86	0.51	18.71	0.15	0.008
	CTF13 CBF3C YMR094W YM6543.01 YM9582.19	TGLADFTR	G - y7++	18.34	0	#N/A	0	18	2	390.206	778.397	y7	0	#N/A	0	#N/A	2	light	879.445	440.73	20240701_PRM_SKP_1ng_uL_1	1.85	131	#N/A	18.32	18.81	0.49	18.54	0.15	0.008
	CTF13 CBF3C YMR094W YM6543.01 YM9582.19	TGLADFTR	L - y6++	18.34	0	#N/A	0	18	2	361.695	721.376	y6	0	#N/A	0	#N/A	2	light	879.445	440.73	20240701_PRM_SKP_1ng_uL_1	1.85	131	#N/A	18.32	18.84	0.52	18.55	0.17	0.009
	CTF13 CBF3C YMR094W YM6543.01 YM9582.19	TGLADFTR	precursor++	18.57	164083296	-1	0	18	2	445.734	889.453	precursor	3693266	#N/A	3693266	1.5	2	heavy	889.453	445.734	20240701_PRM_SKP_1ng_uL_1	1.85	132	#N/A	18.33	18.85	0.52	18.7	0.14	0.007
	CTF13 CBF3C YMR094W YM6543.01 YM9582.19	TGLADFTR	precursor++ [M+1]	18.57	78015256	0.5	0	18	2	446.235	890.456	precursor [M+1]	3693266	#N/A	3693266	1.5	2	heavy	889.453	445.734	20240701_PRM_SKP_1ng_uL_1	1.85	132	#N/A	18.33	19.12	0.78	18.69	0.17	0.009
	CTF13 CBF3C YMR094W YM6543.01 YM9582.19	TGLADFTR	precursor++ [M+2]	18.57	20692472	0.1	0	18	2	446.737	891.459	precursor [M+2]	3693266	#N/A	3693266	1.5	2	heavy	889.453	445.734	20240701_PRM_SKP_1ng_uL_1	1.85	132	#N/A	18.52	19.04	0.52	18.72	0.14	0.007
	CTF13 CBF3C YMR094W YM6543.01 YM9582.19	TGLADFTR	G - b2+	18.57	10250443	1.7	0	18	1	159.076	158.069	b2	3693266	#N/A	3693266	1.5	2	heavy	889.453	445.734	20240701_PRM_SKP_1ng_uL_1	1.85	131	#N/A	18.36	18.89	0.53	18.7	0.13	0.007
	CTF13 CBF3C YMR094W YM6543.01 YM9582.19	TGLADFTR	L - b3+	18.57	3235549	1	0	18	1	272.16	271.153	b3	3693266	#N/A	3693266	1.5	2	heavy	889.453	445.734	20240701_PRM_SKP_1ng_uL_1	1.85	131	#N/A	18.33	18.83	0.49	18.69	0.13	0.007
	CTF13 CBF3C YMR094W YM6543.01 YM9582.19	TGLADFTR	A - b4+	18.57	139612	-3.3	0	18	1	343.198	342.19	b4	3693266	#N/A	3693266	1.5	2	heavy	889.453	445.734	20240701_PRM_SKP_1ng_uL_1	1.85	131	#N/A	18.33	18.95	0.61	18.67	0.14	0.007
	CTF13 CBF3C YMR094W YM6543.01 YM9582.19	TGLADFTR	D - b5+	18.34	0	#N/A	0	18	1	458.225	457.217	b5	3693266	#N/A	3693266	1.5	2	heavy	889.453	445.734	20240701_PRM_SKP_1ng_uL_1	1.85	131	#N/A	18.34	18.81	0.47	18.6	0.15	0.008
	CTF13 CBF3C YMR094W YM6543.01 YM9582.19	TGLADFTR	G - y7+	18.57	193042	5	0	18	1	789.413	788.406	y7	3693266	#N/A	3693266	1.5	2	heavy	889.453	445.734	20240701_PRM_SKP_1ng_uL_1	1.85	131	#N/A	18.33	18.83	0.49	18.69	0.13	0.007
	CTF13 CBF3C YMR094W YM6543.01 YM9582.19	TGLADFTR	L - y6+	18.57	355359	-1.2	0	18	1	732.391	731.384	y6	3693266	#N/A	3693266	1.5	2	heavy	889.453	445.734	20240701_PRM_SKP_1ng_uL_1	1.85	131	#N/A	18.33	18.81	0.48	18.69	0.13	0.007
	CTF13 CBF3C YMR094W YM6543.01 YM9582.19	TGLADFTR	A - y5+	18.57	4139618	2.5	0	18	1	619.307	618.3	y5	3693266	#N/A	3693266	1.5	2	heavy	889.453	445.734	20240701_PRM_SKP_1ng_uL_1	1.85	131	#N/A	18.33	18.93	0.59	18.7	0.14	0.008
	CTF13 CBF3C YMR094W YM6543.01 YM9582.19	TGLADFTR	D - y4+	18.57	3693266	1.5	0	18	1	548.27	547.263	y4	3693266	#N/A	3693266	1.5	2	heavy	889.453	445.734	20240701_PRM_SKP_1ng_uL_1	1.85	131	#N/A	18.33	18.83	0.49	18.69	0.13	0.007
	CTF13 CBF3C YMR094W YM6543.01 YM9582.19	TGLADFTR	F - y3+	18.57	2824520	2.6	0	18	1	433.243	432.236	y3	3693266	#N/A	3693266	1.5	2	heavy	889.453	445.734	20240701_PRM_SKP_1ng_uL_1	1.85	131	#N/A	18.33	18.83	0.49	18.69	0.13	0.007
	CTF13 CBF3C YMR094W YM6543.01 YM9582.19	TGLADFTR	T - y2+	18.57	838018	1.3	0	18	1	286.175	285.168	y2	3693266	#N/A	3693266	1.5	2	heavy	889.453	445.734	20240701_PRM_SKP_1ng_uL_1	1.85	131	#N/A	18.33	18.84	0.5	18.69	0.13	0.007
	CTF13 CBF3C YMR094W YM6543.01 YM9582.19	TGLADFTR	R - y1+	18.57	2682003	3.8	0	18	1	185.127	184.12	y1	3693266	#N/A	3693266	1.5	2	heavy	889.453	445.734	20240701_PRM_SKP_1ng_uL_1	1.85	131	#N/A	18.52	18.83	0.31	18.71	0.1	0.005
	CTF13 CBF3C YMR094W YM6543.01 YM9582.19	TGLADFTR	L - y6++	18.34	0	#N/A	0	18	2	366.699	731.384	y6	3693266	#N/A	3693266	1.5	2	heavy	889.453	445.734	20240701_PRM_SKP_1ng_uL_1	1.85	131	#N/A	18.33	18.81	0.48	18.6	0.15	0.008
	CSE4 CSL2 YKL049C YKL262	YTPSELALYEIR	precursor++	27.52	18503	-0.8	0	33	2	727.88	1453.75	precursor	0	#N/A	0	#N/A	2	light	1453.75	727.88	20240701_PRM_SKP_1ng_uL_1	0.93	295	#N/A	25.08	27.8	2.71	27.51	0.64	0.023
	CSE4 CSL2 YKL049C YKL262	YTPSELALYEIR	precursor++ [M+1]	27.34	0	#N/A	0	33	2	728.381	1454.75	precursor [M+1]	0	#N/A	0	#N/A	2	light	1453.75	727.88	20240701_PRM_SKP_1ng_uL_1	0.93	295	#N/A	25.16	27.76	2.6	27.43	0.61	0.022
	CSE4 CSL2 YKL049C YKL262	YTPSELALYEIR	precursor++ [M+2]	27.34	0	#N/A	0	33	2	728.883	1455.75	precursor [M+2]	0	#N/A	0	#N/A	2	light	1453.75	727.88	20240701_PRM_SKP_1ng_uL_1	0.93	295	#N/A	25.11	27.78	2.66	27.45	0.62	0.023
	CSE4 CSL2 YKL049C YKL262	YTPSELALYEIR	T - b2+	27.34	0	#N/A	0	34	1	265.118	264.111	b2	0	#N/A	0	#N/A	2	light	1453.75	727.88	20240701_PRM_SKP_1ng_uL_1	0.9	294	#N/A	25.07	27.77	2.7	27.39	0.63	0.023
	CSE4 CSL2 YKL049C YKL262	YTPSELALYEIR	P - y10+	27.34	0	#N/A	0	34	1	1190.64	1189.63	y10	0	#N/A	0	#N/A	2	light	1453.75	727.88	20240701_PRM_SKP_1ng_uL_1	0.9	294	#N/A	25.14	27.77	2.62	27.39	0.61	0.022
	CSE4 CSL2 YKL049C YKL262	YTPSELALYEIR	S - y9+	27.34	0	#N/A	0	34	1	1093.59	1092.58	y9	0	#N/A	0	#N/A	2	light	1453.75	727.88	20240701_PRM_SKP_1ng_uL_1	0.9	294	#N/A	25.07	27.78	2.71	27.38	0.63	0.023
	CSE4 CSL2 YKL049C YKL262	YTPSELALYEIR	E - y8+	27.34	0	#N/A	0	34	1	1006.56	1005.55	y8	0	#N/A	0	#N/A	2	light	1453.75	727.88	20240701_PRM_SKP_1ng_uL_1	0.9	294	#N/A	25.07	27.76	2.69	27.38	0.63	0.023
	CSE4 CSL2 YKL049C YKL262	YTPSELALYEIR	L - y7+	27.34	0	#N/A	0	34	1	877.514	876.507	y7	0	#N/A	0	#N/A	2	light	1453.75	727.88	20240701_PRM_SKP_1ng_uL_1	0.9	294	#N/A	25.22	27.78	2.56	27.39	0.6	0.022
	CSE4 CSL2 YKL049C YKL262	YTPSELALYEIR	A - y6+	27.34	0	#N/A	0	34	1	764.43	763.423	y6	0	#N/A	0	#N/A	2	light	1453.75	727.88	20240701_PRM_SKP_1ng_uL_1	0.9	294	NaN	25.07	27.78	2.71	27.39	0.63	0.023
	CSE4 CSL2 YKL049C YKL262	YTPSELALYEIR	L - y5+	27.34	0	#N/A	0	34	1	693.393	692.386	y5	0	#N/A	0	#N/A	2	light	1453.75	727.88	20240701_PRM_SKP_1ng_uL_1	0.9	294	#N/A	25.07	27.76	2.69	27.38	0.63	0.023
	CSE4 CSL2 YKL049C YKL262	YTPSELALYEIR	Y - y4+	27.34	0	#N/A	0	34	1	580.309	579.302	y4	0	#N/A	0	#N/A	2	light	1453.75	727.88	20240701_PRM_SKP_1ng_uL_1	0.9	294	#N/A	25.07	27.78	2.71	27.4	0.64	0.023
	CSE4 CSL2 YKL049C YKL262	YTPSELALYEIR	E - y3+	27.34	0	#N/A	0	34	1	417.246	416.238	y3	0	#N/A	0	#N/A	2	light	1453.75	727.88	20240701_PRM_SKP_1ng_uL_1	0.9	294	#N/A	25.07	27.78	2.71	27.39	0.63	0.023
	CSE4 CSL2 YKL049C YKL262	YTPSELALYEIR	I - y2+	27.49	2634	12.5	0	34	1	288.203	287.196	y2	0	#N/A	0	#N/A	2	light	1453.75	727.88	20240701_PRM_SKP_1ng_uL_1	0.9	294	#N/A	25.07	27.78	2.71	27.44	0.64	0.023
	CSE4 CSL2 YKL049C YKL262	YTPSELALYEIR	R - y1+	27.34	0	#N/A	0	34	1	175.119	174.112	y1	0	#N/A	0	#N/A	2	light	1453.75	727.88	20240701_PRM_SKP_1ng_uL_1	0.9	294	#N/A	25.16	27.78	2.62	27.45	0.61	0.022
	CSE4 CSL2 YKL049C YKL262	YTPSELALYEIR	P - y10++	27.34	0	#N/A	0	34	2	595.824	1189.63	y10	0	#N/A	0	#N/A	2	light	1453.75	727.88	20240701_PRM_SKP_1ng_uL_1	0.9	294	#N/A	25.17	27.78	2.61	27.41	0.61	0.022
	CSE4 CSL2 YKL049C YKL262	YTPSELALYEIR	precursor++	27.57	86596600	0.9	0	33	2	732.884	1463.75	precursor	11466695	#N/A	11466695	3.6	2	heavy	1463.75	732.884	20240701_PRM_SKP_1ng_uL_1	0.93	295	#N/A	25.08	27.77	2.68	27.48	0.63	0.023
	CSE4 CSL2 YKL049C YKL262	YTPSELALYEIR	precursor++ [M+1]	27.57	65077344	-1.8	0	33	2	733.386	1464.76	precursor [M+1]	11466695	#N/A	11466695	3.6	2	heavy	1463.75	732.884	20240701_PRM_SKP_1ng_uL_1	0.93	295	#N/A	25.07	27.77	2.7	27.48	0.63	0.023
	CSE4 CSL2 YKL049C YKL262	YTPSELALYEIR	precursor++ [M+2]	27.57	23367734	0.7	0	33	2	733.887	1465.76	precursor [M+2]	11466695	#N/A	11466695	3.6	2	heavy	1463.75	732.884	20240701_PRM_SKP_1ng_uL_1	0.93	295	#N/A	25.07	27.78	2.71	27.47	0.64	0.023
	CSE4 CSL2 YKL049C YKL262	YTPSELALYEIR	T - b2+	27.57	1961176	1.9	0	34	1	265.118	264.111	b2	11466695	#N/A	11466695	3.6	2	heavy	1463.75	732.884	20240701_PRM_SKP_1ng_uL_1	0.9	293	#N/A	25.07	27.78	2.71	27.47	0.64	0.023
	CSE4 CSL2 YKL049C YKL262	YTPSELALYEIR	P - y10+	27.57	3580353	0.6	0	34	1	1200.65	1199.64	y10	11466695	#N/A	11466695	3.6	2	heavy	1463.75	732.884	20240701_PRM_SKP_1ng_uL_1	0.9	293	#N/A	25.07	27.77	2.7	27.47	0.64	0.023
	CSE4 CSL2 YKL049C YKL262	YTPSELALYEIR	S - y9+	27.57	5247369	3.4	0	34	1	1103.6	1102.59	y9	11466695	#N/A	11466695	3.6	2	heavy	1463.75	732.884	20240701_PRM_SKP_1ng_uL_1	0.9	293	#N/A	25.07	27.77	2.7	27.47	0.64	0.023
	CSE4 CSL2 YKL049C YKL262	YTPSELALYEIR	E - y8+	27.57	4298389	0.7	0	34	1	1016.57	1015.56	y8	11466695	#N/A	11466695	3.6	2	heavy	1463.75	732.884	20240701_PRM_SKP_1ng_uL_1	0.9	293	#N/A	25.07	27.77	2.7	27.47	0.64	0.023
	CSE4 CSL2 YKL049C YKL262	YTPSELALYEIR	L - y7+	27.57	6596201	0.3	0	34	1	887.522	886.515	y7	11466695	#N/A	11466695	3.6	2	heavy	1463.75	732.884	20240701_PRM_SKP_1ng_uL_1	0.9	293	#N/A	25.07	27.76	2.69	27.47	0.64	0.023
	CSE4 CSL2 YKL049C YKL262	YTPSELALYEIR	A - y6+	27.57	11466695	3.6	0	34	1	774.438	773.431	y6	11466695	#N/A	11466695	3.6	2	heavy	1463.75	732.884	20240701_PRM_SKP_1ng_uL_1	0.9	293	#N/A	25.07	27.77	2.7	27.47	0.64	0.023
	CSE4 CSL2 YKL049C YKL262	YTPSELALYEIR	L - y5+	27.58	7328662	3.3	0	34	1	703.401	702.394	y5	11466695	#N/A	11466695	3.6	2	heavy	1463.75	732.884	20240701_PRM_SKP_1ng_uL_1	0.9	293	#N/A	25.07	27.77	2.7	27.47	0.64	0.023
	CSE4 CSL2 YKL049C YKL262	YTPSELALYEIR	Y - y4+	27.58	5088132	-1.3	0	34	1	590.317	589.31	y4	11466695	#N/A	11466695	3.6	2	heavy	1463.75	732.884	20240701_PRM_SKP_1ng_uL_1	0.9	293	#N/A	25.2	27.77	2.56	27.48	0.61	0.022
	CSE4 CSL2 YKL049C YKL262	YTPSELALYEIR	E - y3+	27.6	844597	3.4	0	34	1	427.254	426.247	y3	11466695	#N/A	11466695	3.6	2	heavy	1463.75	732.884	20240701_PRM_SKP_1ng_uL_1	0.9	293	#N/A	25.07	27.77	2.7	27.47	0.64	0.023
	CSE4 CSL2 YKL049C YKL262	YTPSELALYEIR	I - y2+	27.57	6636022	-0.4	0	34	1	298.211	297.204	y2	11466695	#N/A	11466695	3.6	2	heavy	1463.75	732.884	20240701_PRM_SKP_1ng_uL_1	0.9	293	#N/A	25.07	27.76	2.69	27.47	0.64	0.023
	CSE4 CSL2 YKL049C YKL262	YTPSELALYEIR	R - y1+	27.57	2902808	1.2	0	34	1	185.127	184.12	y1	11466695	#N/A	11466695	3.6	2	heavy	1463.75	732.884	20240701_PRM_SKP_1ng_uL_1	0.9	293	#N/A	25.07	27.77	2.7	27.47	0.64	0.023
	CSE4 CSL2 YKL049C YKL262	YTPSELALYEIR	P - y10++	27.6	811471	3.3	0	34	2	600.829	1199.64	y10	11466695	#N/A	11466695	3.6	2	heavy	1463.75	732.884	20240701_PRM_SKP_1ng_uL_1	0.9	293	#N/A	25.07	27.78	2.71	27.46	0.64	0.023
	HTB2 H2B2 YBL002W YBL0104	HAVSEGTR	precursor++	1.75	0	#N/A	0	128	2	428.717	855.42	precursor	0	#N/A	0	#N/A	2	light	855.42	428.717	20240701_PRM_SKP_1ng_uL_1	0.34	609	#N/A	1.75	1.82	0.08	1.79	0.02	0.009
	HTB2 H2B2 YBL002W YBL0104	HAVSEGTR	precursor++ [M+1]	1.75	0	#N/A	0	128	2	429.219	856.423	precursor [M+1]	0	#N/A	0	#N/A	2	light	855.42	428.717	20240701_PRM_SKP_1ng_uL_1	0.34	609	#N/A	1.75	1.82	0.08	1.79	0.02	0.009
	HTB2 H2B2 YBL002W YBL0104	HAVSEGTR	precursor++ [M+2]	1.75	0	#N/A	0	128	2	429.72	857.425	precursor [M+2]	0	#N/A	0	#N/A	2	light	855.42	428.717	20240701_PRM_SKP_1ng_uL_1	0.34	609	#N/A	1.75	1.83	0.08	1.79	0.02	0.009
	HTB2 H2B2 YBL002W YBL0104	HAVSEGTR	H - b1+	2.19	4536	5.2	0	128	1	138.066	137.059	b1	0	#N/A	0	#N/A	2	light	855.42	428.717	20240701_PRM_SKP_1ng_uL_1	0.34	608	#N/A	1.72	2.19	0.46	1.79	0.11	0.059
	HTB2 H2B2 YBL002W YBL0104	HAVSEGTR	A - b2+	1.75	0	#N/A	0	128	1	209.103	208.096	b2	0	#N/A	0	#N/A	2	light	855.42	428.717	20240701_PRM_SKP_1ng_uL_1	0.34	608	NaN	1.75	1.81	0.06	1.79	0.01	0.008
	HTB2 H2B2 YBL002W YBL0104	HAVSEGTR	A - b2++	1.75	0	#N/A	0	128	2	105.055	208.096	b2	0	#N/A	0	#N/A	2	light	855.42	428.717	20240701_PRM_SKP_1ng_uL_1	0.34	608	#N/A	1.67	1.89	0.22	1.73	0.04	0.026
	HTB2 H2B2 YBL002W YBL0104	HAVSEGTR	E - b5++	2.38	6061	-0.7	0	128	2	262.627	523.239	b5	0	#N/A	0	#N/A	2	light	855.42	428.717	20240701_PRM_SKP_1ng_uL_1	0.34	608	#N/A	1.67	2.38	0.71	1.76	0.16	0.091
	HTB2 H2B2 YBL002W YBL0104	HAVSEGTR	A - y7+	1.75	0	#N/A	0	128	1	719.368	718.361	y7	0	#N/A	0	#N/A	2	light	855.42	428.717	20240701_PRM_SKP_1ng_uL_1	0.34	608	#N/A	1.73	1.81	0.08	1.79	0.02	0.011
	HTB2 H2B2 YBL002W YBL0104	HAVSEGTR	V - y6+	1.75	0	#N/A	0	128	1	648.331	647.324	y6	0	#N/A	0	#N/A	2	light	855.42	428.717	20240701_PRM_SKP_1ng_uL_1	0.34	608	#N/A	1.75	1.82	0.07	1.79	0.02	0.009
	HTB2 H2B2 YBL002W YBL0104	HAVSEGTR	S - y5+	1.75	0	#N/A	0	128	1	549.263	548.255	y5	0	#N/A	0	#N/A	2	light	855.42	428.717	20240701_PRM_SKP_1ng_uL_1	0.34	608	#N/A	1.73	1.8	0.07	1.79	0.02	0.011
	HTB2 H2B2 YBL002W YBL0104	HAVSEGTR	E - y4+	1.75	0	#N/A	0	128	1	462.231	461.223	y4	0	#N/A	0	#N/A	2	light	855.42	428.717	20240701_PRM_SKP_1ng_uL_1	0.34	608	#N/A	1.72	1.81	0.09	1.75	0.03	0.017
	HTB2 H2B2 YBL002W YBL0104	HAVSEGTR	G - y3+	1.75	0	#N/A	0	128	1	333.188	332.181	y3	0	#N/A	0	#N/A	2	light	855.42	428.717	20240701_PRM_SKP_1ng_uL_1	0.34	608	#N/A	1.72	1.81	0.09	1.77	0.03	0.016
	HTB2 H2B2 YBL002W YBL0104	HAVSEGTR	R - y1+	1.75	0	#N/A	0	128	1	175.119	174.112	y1	0	#N/A	0	#N/A	2	light	855.42	428.717	20240701_PRM_SKP_1ng_uL_1	0.34	608	#N/A	1.73	1.82	0.09	1.78	0.02	0.014
	HTB2 H2B2 YBL002W YBL0104	HAVSEGTR	T - y2++	1.75	0	#N/A	0	128	2	138.587	275.159	y2	0	#N/A	0	#N/A	2	light	855.42	428.717	20240701_PRM_SKP_1ng_uL_1	0.34	608	#N/A	1.67	1.75	0.08	1.73	0.02	0.012
	HTB2 H2B2 YBL002W YBL0104	HAVSEGTR	R - y1++	1.75	0	#N/A	0	128	2	88.0631	174.112	y1	0	#N/A	0	#N/A	2	light	855.42	428.717	20240701_PRM_SKP_1ng_uL_1	0.34	608	#N/A	1.67	1.97	0.3	1.74	0.06	0.035
	HTB2 H2B2 YBL002W YBL0104	HAVSEGTR	precursor++	1.84	51173192	1.2	0	128	2	433.721	865.428	precursor	4346696	#N/A	4346696	-1.3	2	heavy	865.428	433.721	20240701_PRM_SKP_1ng_uL_1	0.34	609	#N/A	1.77	1.88	0.11	1.8	0.03	0.015
	HTB2 H2B2 YBL002W YBL0104	HAVSEGTR	precursor++ [M+1]	1.84	19243126	1.1	0	128	2	434.223	866.431	precursor [M+1]	4346696	#N/A	4346696	-1.3	2	heavy	865.428	433.721	20240701_PRM_SKP_1ng_uL_1	0.34	609	#N/A	1.77	1.89	0.12	1.8	0.03	0.016
	HTB2 H2B2 YBL002W YBL0104	HAVSEGTR	precursor++ [M+2]	1.83	5501229	-0.2	0	128	2	434.724	867.433	precursor [M+2]	4346696	#N/A	4346696	-1.3	2	heavy	865.428	433.721	20240701_PRM_SKP_1ng_uL_1	0.34	609	#N/A	1.77	1.88	0.11	1.8	0.03	0.014
	HTB2 H2B2 YBL002W YBL0104	HAVSEGTR	H - b1+	1.84	543691	0.3	0	128	1	138.066	137.059	b1	4346696	#N/A	4346696	-1.3	2	heavy	865.428	433.721	20240701_PRM_SKP_1ng_uL_1	0.34	608	#N/A	1.73	1.84	0.11	1.79	0.02	0.014
	HTB2 H2B2 YBL002W YBL0104	HAVSEGTR	A - b2+	1.83	4346696	-1.3	0	128	1	209.103	208.096	b2	4346696	#N/A	4346696	-1.3	2	heavy	865.428	433.721	20240701_PRM_SKP_1ng_uL_1	0.34	608	#N/A	1.73	1.83	0.1	1.79	0.02	0.013
	HTB2 H2B2 YBL002W YBL0104	HAVSEGTR	V - b3+	1.83	141197	-3.2	0	128	1	308.172	307.164	b3	4346696	#N/A	4346696	-1.3	2	heavy	865.428	433.721	20240701_PRM_SKP_1ng_uL_1	0.34	608	#N/A	1.67	1.83	0.16	1.77	0.04	0.023
	HTB2 H2B2 YBL002W YBL0104	HAVSEGTR	S - b4+	1.86	1821	-4.3	0	128	1	395.204	394.196	b4	4346696	#N/A	4346696	-1.3	2	heavy	865.428	433.721	20240701_PRM_SKP_1ng_uL_1	0.34	608	#N/A	1.67	1.86	0.19	1.75	0.05	0.027
	HTB2 H2B2 YBL002W YBL0104	HAVSEGTR	E - b5+	1.85	14197	0.1	0	128	1	524.246	523.239	b5	4346696	#N/A	4346696	-1.3	2	heavy	865.428	433.721	20240701_PRM_SKP_1ng_uL_1	0.34	608	#N/A	1.67	1.85	0.18	1.76	0.04	0.025
	HTB2 H2B2 YBL002W YBL0104	HAVSEGTR	H - b1++	1.75	0	#N/A	0	128	2	69.5367	137.059	b1	4346696	#N/A	4346696	-1.3	2	heavy	865.428	433.721	20240701_PRM_SKP_1ng_uL_1	0.34	608	#N/A	1.7	2.01	0.32	1.82	0.1	0.057
	HTB2 H2B2 YBL002W YBL0104	HAVSEGTR	A - y7+	1.83	786102	-1	0	128	1	729.377	728.369	y7	4346696	#N/A	4346696	-1.3	2	heavy	865.428	433.721	20240701_PRM_SKP_1ng_uL_1	0.34	608	#N/A	1.73	1.83	0.1	1.79	0.02	0.013
	HTB2 H2B2 YBL002W YBL0104	HAVSEGTR	V - y6+	1.83	1141242	2.2	0	128	1	658.339	657.332	y6	4346696	#N/A	4346696	-1.3	2	heavy	865.428	433.721	20240701_PRM_SKP_1ng_uL_1	0.34	608	#N/A	1.73	1.83	0.1	1.79	0.02	0.012
	HTB2 H2B2 YBL002W YBL0104	HAVSEGTR	S - y5+	1.83	713066	1.4	0	128	1	559.271	558.264	y5	4346696	#N/A	4346696	-1.3	2	heavy	865.428	433.721	20240701_PRM_SKP_1ng_uL_1	0.34	608	#N/A	1.73	1.83	0.1	1.79	0.02	0.013
	HTB2 H2B2 YBL002W YBL0104	HAVSEGTR	E - y4+	1.84	64509	-0.8	0	128	1	472.239	471.232	y4	4346696	#N/A	4346696	-1.3	2	heavy	865.428	433.721	20240701_PRM_SKP_1ng_uL_1	0.34	608	#N/A	1.67	1.84	0.16	1.76	0.05	0.027
	HTB2 H2B2 YBL002W YBL0104	HAVSEGTR	G - y3+	1.83	499704	-1.3	0	128	1	343.196	342.189	y3	4346696	#N/A	4346696	-1.3	2	heavy	865.428	433.721	20240701_PRM_SKP_1ng_uL_1	0.34	608	#N/A	1.73	1.83	0.1	1.79	0.02	0.013
	HTB2 H2B2 YBL002W YBL0104	HAVSEGTR	R - y1+	1.83	525775	2.1	0	128	1	185.127	184.12	y1	4346696	#N/A	4346696	-1.3	2	heavy	865.428	433.721	20240701_PRM_SKP_1ng_uL_1	0.34	608	#N/A	1.73	1.83	0.1	1.79	0.02	0.012
	HTA2 H2A2 YBL003C YBL0103	AGLTFPVGR	precursor++	22.11	18912	11	0	15	2	459.264	916.513	precursor	0	#N/A	0	#N/A	2	light	916.513	459.264	20240701_PRM_SKP_1ng_uL_1	1.7	152	#N/A	22.11	22.5	0.39	22.35	0.13	0.006
	HTA2 H2A2 YBL003C YBL0103	AGLTFPVGR	precursor++ [M+1]	22.11	0	#N/A	0	15	2	459.765	917.516	precursor [M+1]	0	#N/A	0	#N/A	2	light	916.513	459.264	20240701_PRM_SKP_1ng_uL_1	1.7	152	#N/A	22.11	22.55	0.44	22.44	0.11	0.005
	HTA2 H2A2 YBL003C YBL0103	AGLTFPVGR	precursor++ [M+2]	22.11	0	#N/A	0	15	2	460.267	918.519	precursor [M+2]	0	#N/A	0	#N/A	2	light	916.513	459.264	20240701_PRM_SKP_1ng_uL_1	1.7	152	#N/A	22.05	22.5	0.46	22.35	0.14	0.006
	HTA2 H2A2 YBL003C YBL0103	AGLTFPVGR	F - y5+	22.11	0	#N/A	0	15	1	575.33	574.323	y5	0	#N/A	0	#N/A	2	light	916.513	459.264	20240701_PRM_SKP_1ng_uL_1	1.7	151	#N/A	21.99	22.57	0.58	22.35	0.17	0.008
	HTA2 H2A2 YBL003C YBL0103	AGLTFPVGR	P - y4+	22.11	0	#N/A	0	15	1	428.262	427.254	y4	0	#N/A	0	#N/A	2	light	916.513	459.264	20240701_PRM_SKP_1ng_uL_1	1.7	151	NaN	22.11	22.5	0.39	22.36	0.13	0.006
	HTA2 H2A2 YBL003C YBL0103	AGLTFPVGR	F - b5+	22.11	0	#N/A	0	15	1	490.266	489.259	b5	0	#N/A	0	#N/A	2	light	916.513	459.264	20240701_PRM_SKP_1ng_uL_1	1.7	151	#N/A	22	22.5	0.49	22.27	0.16	0.007
	HTA2 H2A2 YBL003C YBL0103	AGLTFPVGR	G - b8+	22.11	0	#N/A	0	15	1	743.409	742.401	b8	0	#N/A	0	#N/A	2	light	916.513	459.264	20240701_PRM_SKP_1ng_uL_1	1.7	151	#N/A	21.99	22.58	0.59	22.22	0.15	0.007
	HTA2 H2A2 YBL003C YBL0103	AGLTFPVGR	precursor++	22.31	216092928	-1.1	0	15	2	464.268	926.521	precursor	13032964	#N/A	13032964	-1.1	2	heavy	926.521	464.268	20240701_PRM_SKP_1ng_uL_1	1.7	152	#N/A	22.13	22.5	0.37	22.37	0.1	0.005
	HTA2 H2A2 YBL003C YBL0103	AGLTFPVGR	precursor++ [M+1]	22.31	99069424	1.2	0	15	2	464.769	927.524	precursor [M+1]	13032964	#N/A	13032964	-1.1	2	heavy	926.521	464.268	20240701_PRM_SKP_1ng_uL_1	1.7	152	#N/A	22.13	22.5	0.36	22.37	0.11	0.005
	HTA2 H2A2 YBL003C YBL0103	AGLTFPVGR	precursor++ [M+2]	22.31	25287812	-0.5	0	15	2	465.271	928.527	precursor [M+2]	13032964	#N/A	13032964	-1.1	2	heavy	926.521	464.268	20240701_PRM_SKP_1ng_uL_1	1.7	152	#N/A	22.13	22.42	0.29	22.33	0.09	0.004
	HTA2 H2A2 YBL003C YBL0103	AGLTFPVGR	F - y5+	22.28	3997984	1.7	0	15	1	585.338	584.331	y5	13032964	#N/A	13032964	-1.1	2	heavy	926.521	464.268	20240701_PRM_SKP_1ng_uL_1	1.7	151	#N/A	22	22.5	0.5	22.35	0.14	0.006
	HTA2 H2A2 YBL003C YBL0103	AGLTFPVGR	P - y4+	22.28	13032964	-1.1	0	15	1	438.27	437.263	y4	13032964	#N/A	13032964	-1.1	2	heavy	926.521	464.268	20240701_PRM_SKP_1ng_uL_1	1.7	151	#N/A	22	22.5	0.5	22.35	0.14	0.006
	HTA2 H2A2 YBL003C YBL0103	AGLTFPVGR	F - b5+	22.28	47395	2.4	0	15	1	490.266	489.259	b5	13032964	#N/A	13032964	-1.1	2	heavy	926.521	464.268	20240701_PRM_SKP_1ng_uL_1	1.7	151	#N/A	22.13	22.49	0.35	22.32	0.11	0.005
	HTA2 H2A2 YBL003C YBL0103	AGLTFPVGR	G - b8+	22.11	0	#N/A	0	15	1	743.409	742.401	b8	13032964	#N/A	13032964	-1.1	2	heavy	926.521	464.268	20240701_PRM_SKP_1ng_uL_1	1.7	151	#N/A	22.11	22.7	0.59	22.37	0.2	0.009
	HHF1 YBR009C YBR0122; HHF2 YNL030W N2752	ISGLIYEEVR	precursor++	22.99	74627	1.4	0	18	2	589.824	1177.63	precursor	0	#N/A	0	#N/A	2	light	1177.63	589.824	20240701_PRM_SKP_1ng_uL_1	1.7	167	#N/A	22.76	23.14	0.38	23.01	0.12	0.005
	HHF1 YBR009C YBR0122; HHF2 YNL030W N2752	ISGLIYEEVR	precursor++ [M+1]	22.77	0	#N/A	0	18	2	590.326	1178.64	precursor [M+1]	0	#N/A	0	#N/A	2	light	1177.63	589.824	20240701_PRM_SKP_1ng_uL_1	1.7	167	#N/A	22.73	23.14	0.41	23	0.14	0.006
	HHF1 YBR009C YBR0122; HHF2 YNL030W N2752	ISGLIYEEVR	precursor++ [M+2]	22.77	0	#N/A	0	18	2	590.827	1179.64	precursor [M+2]	0	#N/A	0	#N/A	2	light	1177.63	589.824	20240701_PRM_SKP_1ng_uL_1	1.7	167	#N/A	22.62	23.16	0.54	22.91	0.22	0.009
	HHF1 YBR009C YBR0122; HHF2 YNL030W N2752	ISGLIYEEVR	S - b2+	22.77	0	#N/A	0	18	1	201.123	200.116	b2	0	#N/A	0	#N/A	2	light	1177.63	589.824	20240701_PRM_SKP_1ng_uL_1	1.7	166	#N/A	22.77	23.14	0.37	23	0.13	0.006
	HHF1 YBR009C YBR0122; HHF2 YNL030W N2752	ISGLIYEEVR	G - b3+	22.77	0	#N/A	0	18	1	258.145	257.138	b3	0	#N/A	0	#N/A	2	light	1177.63	589.824	20240701_PRM_SKP_1ng_uL_1	1.7	166	#N/A	22.77	23.14	0.37	23	0.13	0.006
	HHF1 YBR009C YBR0122; HHF2 YNL030W N2752	ISGLIYEEVR	L - b4+	22.77	0	#N/A	0	18	1	371.229	370.222	b4	0	#N/A	0	#N/A	2	light	1177.63	589.824	20240701_PRM_SKP_1ng_uL_1	1.7	166	#N/A	22.74	23.14	0.4	23	0.13	0.006
	HHF1 YBR009C YBR0122; HHF2 YNL030W N2752	ISGLIYEEVR	S - y9+	22.77	0	#N/A	0	18	1	1065.56	1064.55	y9	0	#N/A	0	#N/A	2	light	1177.63	589.824	20240701_PRM_SKP_1ng_uL_1	1.7	166	#N/A	22.72	23.14	0.42	22.98	0.15	0.006
	HHF1 YBR009C YBR0122; HHF2 YNL030W N2752	ISGLIYEEVR	G - y8+	22.77	0	#N/A	0	18	1	978.525	977.518	y8	0	#N/A	0	#N/A	2	light	1177.63	589.824	20240701_PRM_SKP_1ng_uL_1	1.7	166	#N/A	22.72	23.14	0.42	22.97	0.16	0.007
	HHF1 YBR009C YBR0122; HHF2 YNL030W N2752	ISGLIYEEVR	L - y7+	22.77	0	#N/A	0	18	1	921.504	920.497	y7	0	#N/A	0	#N/A	2	light	1177.63	589.824	20240701_PRM_SKP_1ng_uL_1	1.7	166	#N/A	22.62	23.14	0.52	22.91	0.2	0.009
	HHF1 YBR009C YBR0122; HHF2 YNL030W N2752	ISGLIYEEVR	I - y6+	22.77	0	#N/A	0	18	1	808.42	807.413	y6	0	#N/A	0	#N/A	2	light	1177.63	589.824	20240701_PRM_SKP_1ng_uL_1	1.7	166	#N/A	22.76	23.14	0.38	23	0.13	0.006
	HHF1 YBR009C YBR0122; HHF2 YNL030W N2752	ISGLIYEEVR	Y - y5+	22.77	0	#N/A	0	18	1	695.336	694.329	y5	0	#N/A	0	#N/A	2	light	1177.63	589.824	20240701_PRM_SKP_1ng_uL_1	1.7	166	NaN	22.77	23.14	0.37	23	0.13	0.006
	HHF1 YBR009C YBR0122; HHF2 YNL030W N2752	ISGLIYEEVR	E - y4+	22.77	0	#N/A	0	18	1	532.273	531.265	y4	0	#N/A	0	#N/A	2	light	1177.63	589.824	20240701_PRM_SKP_1ng_uL_1	1.7	166	#N/A	22.77	23.14	0.37	23	0.13	0.006
	HHF1 YBR009C YBR0122; HHF2 YNL030W N2752	ISGLIYEEVR	E - y3+	22.77	0	#N/A	0	18	1	403.23	402.223	y3	0	#N/A	0	#N/A	2	light	1177.63	589.824	20240701_PRM_SKP_1ng_uL_1	1.7	166	#N/A	22.62	23.14	0.52	22.97	0.18	0.008
	HHF1 YBR009C YBR0122; HHF2 YNL030W N2752	ISGLIYEEVR	V - y2+	22.77	0	#N/A	0	18	1	274.187	273.18	y2	0	#N/A	0	#N/A	2	light	1177.63	589.824	20240701_PRM_SKP_1ng_uL_1	1.7	166	#N/A	22.77	23.14	0.37	23	0.13	0.006
	HHF1 YBR009C YBR0122; HHF2 YNL030W N2752	ISGLIYEEVR	R - y1+	22.77	0	#N/A	0	18	1	175.119	174.112	y1	0	#N/A	0	#N/A	2	light	1177.63	589.824	20240701_PRM_SKP_1ng_uL_1	1.7	166	#N/A	22.74	23.14	0.4	22.99	0.13	0.006
	HHF1 YBR009C YBR0122; HHF2 YNL030W N2752	ISGLIYEEVR	precursor++	22.94	81110072	1.2	0	18	2	594.829	1187.64	precursor	3632395	#N/A	3632395	-2.6	2	heavy	1187.64	594.829	20240701_PRM_SKP_1ng_uL_1	1.7	167	#N/A	22.63	23.14	0.51	22.99	0.15	0.007
	HHF1 YBR009C YBR0122; HHF2 YNL030W N2752	ISGLIYEEVR	precursor++ [M+1]	22.94	55571484	-0.9	0	18	2	595.33	1188.65	precursor [M+1]	3632395	#N/A	3632395	-2.6	2	heavy	1187.64	594.829	20240701_PRM_SKP_1ng_uL_1	1.7	167	#N/A	22.63	23.14	0.51	22.98	0.15	0.006
	HHF1 YBR009C YBR0122; HHF2 YNL030W N2752	ISGLIYEEVR	precursor++ [M+2]	22.94	18572004	0.9	0	18	2	595.831	1189.65	precursor [M+2]	3632395	#N/A	3632395	-2.6	2	heavy	1187.64	594.829	20240701_PRM_SKP_1ng_uL_1	1.7	167	#N/A	22.66	23.14	0.48	22.98	0.14	0.006
	HHF1 YBR009C YBR0122; HHF2 YNL030W N2752	ISGLIYEEVR	S - b2+	22.94	2384473	-0.3	0	18	1	201.123	200.116	b2	3632395	#N/A	3632395	-2.6	2	heavy	1187.64	594.829	20240701_PRM_SKP_1ng_uL_1	1.7	166	#N/A	22.71	23.14	0.42	23	0.13	0.005
	HHF1 YBR009C YBR0122; HHF2 YNL030W N2752	ISGLIYEEVR	G - b3+	22.94	5214274	-0.5	0	18	1	258.145	257.138	b3	3632395	#N/A	3632395	-2.6	2	heavy	1187.64	594.829	20240701_PRM_SKP_1ng_uL_1	1.7	166	#N/A	22.63	23.13	0.5	23.01	0.13	0.006
	HHF1 YBR009C YBR0122; HHF2 YNL030W N2752	ISGLIYEEVR	L - b4+	22.94	1346009	0.2	0	18	1	371.229	370.222	b4	3632395	#N/A	3632395	-2.6	2	heavy	1187.64	594.829	20240701_PRM_SKP_1ng_uL_1	1.7	166	#N/A	22.63	23.13	0.5	22.99	0.15	0.006
	HHF1 YBR009C YBR0122; HHF2 YNL030W N2752	ISGLIYEEVR	I - b5+	22.94	26462	-1	0	18	1	484.313	483.306	b5	3632395	#N/A	3632395	-2.6	2	heavy	1187.64	594.829	20240701_PRM_SKP_1ng_uL_1	1.7	166	#N/A	22.63	23.14	0.51	22.96	0.14	0.006
	HHF1 YBR009C YBR0122; HHF2 YNL030W N2752	ISGLIYEEVR	S - y9+	22.97	1116735	-1.1	0	18	1	1075.57	1074.56	y9	3632395	#N/A	3632395	-2.6	2	heavy	1187.64	594.829	20240701_PRM_SKP_1ng_uL_1	1.7	166	#N/A	22.63	23.13	0.5	22.99	0.15	0.006
	HHF1 YBR009C YBR0122; HHF2 YNL030W N2752	ISGLIYEEVR	G - y8+	22.97	1555948	1.8	0	18	1	988.534	987.526	y8	3632395	#N/A	3632395	-2.6	2	heavy	1187.64	594.829	20240701_PRM_SKP_1ng_uL_1	1.7	166	#N/A	22.66	23.13	0.47	22.99	0.14	0.006
	HHF1 YBR009C YBR0122; HHF2 YNL030W N2752	ISGLIYEEVR	I - y6+	22.94	2882080	-0.4	0	18	1	818.428	817.421	y6	3632395	#N/A	3632395	-2.6	2	heavy	1187.64	594.829	20240701_PRM_SKP_1ng_uL_1	1.7	166	#N/A	22.63	23.14	0.51	22.99	0.15	0.007
	HHF1 YBR009C YBR0122; HHF2 YNL030W N2752	ISGLIYEEVR	Y - y5+	22.97	3632395	-2.6	0	18	1	705.344	704.337	y5	3632395	#N/A	3632395	-2.6	2	heavy	1187.64	594.829	20240701_PRM_SKP_1ng_uL_1	1.7	166	#N/A	22.63	23.14	0.51	22.99	0.15	0.007
	HHF1 YBR009C YBR0122; HHF2 YNL030W N2752	ISGLIYEEVR	E - y4+	22.94	1238219	-0.2	0	18	1	542.281	541.274	y4	3632395	#N/A	3632395	-2.6	2	heavy	1187.64	594.829	20240701_PRM_SKP_1ng_uL_1	1.7	166	#N/A	22.63	23.14	0.51	22.99	0.15	0.007
	HHF1 YBR009C YBR0122; HHF2 YNL030W N2752	ISGLIYEEVR	E - y3+	22.94	885159	0.4	0	18	1	413.238	412.231	y3	3632395	#N/A	3632395	-2.6	2	heavy	1187.64	594.829	20240701_PRM_SKP_1ng_uL_1	1.7	166	#N/A	22.63	23.14	0.51	22.99	0.15	0.006
	HHF1 YBR009C YBR0122; HHF2 YNL030W N2752	ISGLIYEEVR	V - y2+	22.94	2667809	0.8	0	18	1	284.196	283.188	y2	3632395	#N/A	3632395	-2.6	2	heavy	1187.64	594.829	20240701_PRM_SKP_1ng_uL_1	1.7	166	#N/A	22.63	23.14	0.51	22.99	0.15	0.006
	HHF1 YBR009C YBR0122; HHF2 YNL030W N2752	ISGLIYEEVR	R - y1+	22.94	1381057	2	0	18	1	185.127	184.12	y1	3632395	#N/A	3632395	-2.6	2	heavy	1187.64	594.829	20240701_PRM_SKP_1ng_uL_1	1.7	166	#N/A	22.66	23.13	0.47	22.99	0.14	0.006
	HHT1 YBR010W YBR0201; HHT2 SIN2 YNL031C N2749	STELLIR	precursor++	18.05	1869073	1.3	0	16	2	416.25	830.486	precursor	0	#N/A	0	#N/A	2	light	830.486	416.25	20240701_PRM_SKP_1ng_uL_1	2.21	132	#N/A	18.02	18.31	0.29	18.2	0.09	0.005
	HHT1 YBR010W YBR0201; HHT2 SIN2 YNL031C N2749	STELLIR	precursor++ [M+1]	17.88	0	#N/A	0	16	2	416.752	831.489	precursor [M+1]	0	#N/A	0	#N/A	2	light	830.486	416.25	20240701_PRM_SKP_1ng_uL_1	2.21	132	#N/A	17.88	18.31	0.43	18.18	0.12	0.007
	HHT1 YBR010W YBR0201; HHT2 SIN2 YNL031C N2749	STELLIR	precursor++ [M+2]	17.88	0	#N/A	0	16	2	417.253	832.492	precursor [M+2]	0	#N/A	0	#N/A	2	light	830.486	416.25	20240701_PRM_SKP_1ng_uL_1	2.21	132	#N/A	17.8	18.31	0.51	18.12	0.15	0.008
	HHT1 YBR010W YBR0201; HHT2 SIN2 YNL031C N2749	STELLIR	T - b2+	17.88	0	#N/A	0	16	1	189.087	188.08	b2	0	#N/A	0	#N/A	2	light	830.486	416.25	20240701_PRM_SKP_1ng_uL_1	2.21	131	#N/A	17.88	18.3	0.41	18.19	0.11	0.006
	HHT1 YBR010W YBR0201; HHT2 SIN2 YNL031C N2749	STELLIR	E - b3+	17.88	0	#N/A	0	16	1	318.13	317.122	b3	0	#N/A	0	#N/A	2	light	830.486	416.25	20240701_PRM_SKP_1ng_uL_1	2.21	131	#N/A	17.88	18.3	0.42	18.16	0.13	0.007
	HHT1 YBR010W YBR0201; HHT2 SIN2 YNL031C N2749	STELLIR	L - b4+	17.88	0	#N/A	0	16	1	431.214	430.206	b4	0	#N/A	0	#N/A	2	light	830.486	416.25	20240701_PRM_SKP_1ng_uL_1	2.21	131	#N/A	17.8	18.31	0.51	18.11	0.17	0.009
	HHT1 YBR010W YBR0201; HHT2 SIN2 YNL031C N2749	STELLIR	L - b5+	17.88	0	#N/A	0	16	1	544.298	543.29	b5	0	#N/A	0	#N/A	2	light	830.486	416.25	20240701_PRM_SKP_1ng_uL_1	2.21	131	#N/A	17.8	18.28	0.48	18.06	0.15	0.008
	HHT1 YBR010W YBR0201; HHT2 SIN2 YNL031C N2749	STELLIR	E - y5+	17.88	0	#N/A	0	16	1	643.414	642.406	y5	0	#N/A	0	#N/A	2	light	830.486	416.25	20240701_PRM_SKP_1ng_uL_1	2.21	131	NaN	17.88	18.3	0.41	18.18	0.11	0.006
	HHT1 YBR010W YBR0201; HHT2 SIN2 YNL031C N2749	STELLIR	L - y4+	17.88	0	#N/A	0	16	1	514.371	513.364	y4	0	#N/A	0	#N/A	2	light	830.486	416.25	20240701_PRM_SKP_1ng_uL_1	2.21	131	#N/A	17.88	18.3	0.41	18.18	0.11	0.006
	HHT1 YBR010W YBR0201; HHT2 SIN2 YNL031C N2749	STELLIR	L - y3+	17.88	0	#N/A	0	16	1	401.287	400.28	y3	0	#N/A	0	#N/A	2	light	830.486	416.25	20240701_PRM_SKP_1ng_uL_1	2.21	131	#N/A	17.88	18.3	0.41	18.18	0.11	0.006
	HHT1 YBR010W YBR0201; HHT2 SIN2 YNL031C N2749	STELLIR	I - y2+	17.88	0	#N/A	0	16	1	288.203	287.196	y2	0	#N/A	0	#N/A	2	light	830.486	416.25	20240701_PRM_SKP_1ng_uL_1	2.21	131	#N/A	17.88	18.3	0.41	18.18	0.11	0.006
	HHT1 YBR010W YBR0201; HHT2 SIN2 YNL031C N2749	STELLIR	R - y1+	17.88	0	#N/A	0	16	1	175.119	174.112	y1	0	#N/A	0	#N/A	2	light	830.486	416.25	20240701_PRM_SKP_1ng_uL_1	2.21	131	#N/A	17.88	18.3	0.41	18.19	0.11	0.006
	HHT1 YBR010W YBR0201; HHT2 SIN2 YNL031C N2749	STELLIR	T - y6++	17.88	0	#N/A	0	16	2	372.734	743.454	y6	0	#N/A	0	#N/A	2	light	830.486	416.25	20240701_PRM_SKP_1ng_uL_1	2.21	131	#N/A	17.8	18.28	0.48	18.07	0.16	0.009
	HHT1 YBR010W YBR0201; HHT2 SIN2 YNL031C N2749	STELLIR	E - y5++	17.88	0	#N/A	0	16	2	322.211	642.406	y5	0	#N/A	0	#N/A	2	light	830.486	416.25	20240701_PRM_SKP_1ng_uL_1	2.21	131	#N/A	17.8	18.31	0.51	18.04	0.15	0.008
	HHT1 YBR010W YBR0201; HHT2 SIN2 YNL031C N2749	STELLIR	L - y3++	17.88	0	#N/A	0	16	2	201.147	400.28	y3	0	#N/A	0	#N/A	2	light	830.486	416.25	20240701_PRM_SKP_1ng_uL_1	2.21	131	#N/A	17.8	18.3	0.5	18.07	0.19	0.01
	HHT1 YBR010W YBR0201; HHT2 SIN2 YNL031C N2749	STELLIR	precursor++	18.11	190060800	0.3	0	16	2	421.254	840.494	precursor	1553958	#N/A	1553958	-1.6	2	heavy	840.494	421.254	20240701_PRM_SKP_1ng_uL_1	2.21	132	#N/A	17.86	18.28	0.42	18.16	0.13	0.007
	HHT1 YBR010W YBR0201; HHT2 SIN2 YNL031C N2749	STELLIR	precursor++ [M+1]	18.11	71972736	-1.3	0	16	2	421.756	841.498	precursor [M+1]	1553958	#N/A	1553958	-1.6	2	heavy	840.494	421.254	20240701_PRM_SKP_1ng_uL_1	2.21	132	#N/A	18.11	18.43	0.32	18.27	0.12	0.007
	HHT1 YBR010W YBR0201; HHT2 SIN2 YNL031C N2749	STELLIR	precursor++ [M+2]	18.11	17155894	-0.2	0	16	2	422.257	842.5	precursor [M+2]	1553958	#N/A	1553958	-1.6	2	heavy	840.494	421.254	20240701_PRM_SKP_1ng_uL_1	2.21	132	#N/A	18.11	18.43	0.32	18.32	0.1	0.005
	HHT1 YBR010W YBR0201; HHT2 SIN2 YNL031C N2749	STELLIR	T - b2+	18.08	7232058	0.2	0	16	1	189.087	188.08	b2	1553958	#N/A	1553958	-1.6	2	heavy	840.494	421.254	20240701_PRM_SKP_1ng_uL_1	2.21	130	#N/A	17.81	18.3	0.49	18.16	0.14	0.008
	HHT1 YBR010W YBR0201; HHT2 SIN2 YNL031C N2749	STELLIR	E - b3+	18.11	536249	-1	0	16	1	318.13	317.122	b3	1553958	#N/A	1553958	-1.6	2	heavy	840.494	421.254	20240701_PRM_SKP_1ng_uL_1	2.21	130	#N/A	17.81	18.3	0.5	18.17	0.14	0.008
	HHT1 YBR010W YBR0201; HHT2 SIN2 YNL031C N2749	STELLIR	L - b4+	18.11	97604	-0.5	0	16	1	431.214	430.206	b4	1553958	#N/A	1553958	-1.6	2	heavy	840.494	421.254	20240701_PRM_SKP_1ng_uL_1	2.21	130	#N/A	17.81	18.28	0.47	18.11	0.13	0.007
	HHT1 YBR010W YBR0201; HHT2 SIN2 YNL031C N2749	STELLIR	L - b5+	17.88	0	#N/A	0	16	1	544.298	543.29	b5	1553958	#N/A	1553958	-1.6	2	heavy	840.494	421.254	20240701_PRM_SKP_1ng_uL_1	2.21	130	#N/A	17.81	18.25	0.45	18.08	0.14	0.008
	HHT1 YBR010W YBR0201; HHT2 SIN2 YNL031C N2749	STELLIR	E - y5+	18.08	1553958	-1.6	0	16	1	653.422	652.415	y5	1553958	#N/A	1553958	-1.6	2	heavy	840.494	421.254	20240701_PRM_SKP_1ng_uL_1	2.21	130	#N/A	17.81	18.3	0.5	18.16	0.14	0.008
	HHT1 YBR010W YBR0201; HHT2 SIN2 YNL031C N2749	STELLIR	L - y4+	18.08	4580054	3.1	0	16	1	524.379	523.372	y4	1553958	#N/A	1553958	-1.6	2	heavy	840.494	421.254	20240701_PRM_SKP_1ng_uL_1	2.21	130	#N/A	17.81	18.3	0.5	18.17	0.14	0.008
	HHT1 YBR010W YBR0201; HHT2 SIN2 YNL031C N2749	STELLIR	L - y3+	18.08	4676861	-0.9	0	16	1	411.295	410.288	y3	1553958	#N/A	1553958	-1.6	2	heavy	840.494	421.254	20240701_PRM_SKP_1ng_uL_1	2.21	130	#N/A	17.81	18.3	0.5	18.16	0.14	0.008
	HHT1 YBR010W YBR0201; HHT2 SIN2 YNL031C N2749	STELLIR	I - y2+	18.11	3991199	-0.7	0	16	1	298.211	297.204	y2	1553958	#N/A	1553958	-1.6	2	heavy	840.494	421.254	20240701_PRM_SKP_1ng_uL_1	2.21	130	#N/A	17.81	18.3	0.49	18.17	0.14	0.008
	HHT1 YBR010W YBR0201; HHT2 SIN2 YNL031C N2749	STELLIR	R - y1+	18.08	6031300	1.8	0	16	1	185.127	184.12	y1	1553958	#N/A	1553958	-1.6	2	heavy	840.494	421.254	20240701_PRM_SKP_1ng_uL_1	2.21	130	#N/A	18.02	18.3	0.28	18.21	0.07	0.004
	HHT1 YBR010W YBR0201; HHT2 SIN2 YNL031C N2749	STELLIR	T - y6++	17.88	0	#N/A	0	16	2	377.738	753.462	y6	1553958	#N/A	1553958	-1.6	2	heavy	840.494	421.254	20240701_PRM_SKP_1ng_uL_1	2.21	130	#N/A	17.86	18.28	0.42	18.1	0.14	0.008
	HHT1 YBR010W YBR0201; HHT2 SIN2 YNL031C N2749	STELLIR	E - y5++	17.88	0	#N/A	0	16	2	327.215	652.415	y5	1553958	#N/A	1553958	-1.6	2	heavy	840.494	421.254	20240701_PRM_SKP_1ng_uL_1	2.21	130	#N/A	17.81	18.28	0.47	18.09	0.14	0.008
	HHT1 YBR010W YBR0201; HHT2 SIN2 YNL031C N2749	STELLIR	L - y3++	18.08	388291	-1.4	0	16	2	206.151	410.288	y3	1553958	#N/A	1553958	-1.6	2	heavy	840.494	421.254	20240701_PRM_SKP_1ng_uL_1	2.21	130	#N/A	17.81	18.3	0.5	18.17	0.14	0.008
	MIF2 YKL089W	YSLDTSESPSVR	precursor++	17.04	0	#N/A	0	13	2	670.82	1339.63	precursor	0	#N/A	0	#N/A	2	light	1339.63	670.82	20240701_PRM_SKP_1ng_uL_1	1.96	136	#N/A	17.04	17.88	0.84	17.38	0.21	0.012
	MIF2 YKL089W	YSLDTSESPSVR	precursor++ [M+1]	17.04	0	#N/A	0	13	2	671.322	1340.63	precursor [M+1]	0	#N/A	0	#N/A	2	light	1339.63	670.82	20240701_PRM_SKP_1ng_uL_1	1.96	136	#N/A	17.04	17.97	0.93	17.39	0.18	0.011
	MIF2 YKL089W	YSLDTSESPSVR	precursor++ [M+2]	17.04	0	#N/A	0	13	2	671.823	1341.63	precursor [M+2]	0	#N/A	0	#N/A	2	light	1339.63	670.82	20240701_PRM_SKP_1ng_uL_1	1.96	136	#N/A	17.02	17.74	0.72	17.3	0.21	0.012
	MIF2 YKL089W	YSLDTSESPSVR	S - b2+	17.04	0	#N/A	0	13	1	251.103	250.095	b2	0	#N/A	0	#N/A	2	light	1339.63	670.82	20240701_PRM_SKP_1ng_uL_1	1.96	135	#N/A	17.02	17.74	0.72	17.31	0.21	0.012
	MIF2 YKL089W	YSLDTSESPSVR	S - b8+	17.04	0	#N/A	0	13	1	883.368	882.361	b8	0	#N/A	0	#N/A	2	light	1339.63	670.82	20240701_PRM_SKP_1ng_uL_1	1.96	135	#N/A	17.02	17.91	0.89	17.22	0.2	0.012
	MIF2 YKL089W	YSLDTSESPSVR	S - y11+	17.04	0	#N/A	0	13	1	1177.57	1176.56	y11	0	#N/A	0	#N/A	2	light	1339.63	670.82	20240701_PRM_SKP_1ng_uL_1	1.96	135	#N/A	17.02	17.74	0.72	17.3	0.21	0.012
	MIF2 YKL089W	YSLDTSESPSVR	L - y10+	17.04	0	#N/A	0	13	1	1090.54	1089.53	y10	0	#N/A	0	#N/A	2	light	1339.63	670.82	20240701_PRM_SKP_1ng_uL_1	1.96	135	#N/A	17.04	17.74	0.7	17.42	0.14	0.008
	MIF2 YKL089W	YSLDTSESPSVR	D - y9+	17.04	0	#N/A	0	13	1	977.453	976.446	y9	0	#N/A	0	#N/A	2	light	1339.63	670.82	20240701_PRM_SKP_1ng_uL_1	1.96	135	#N/A	17.02	17.74	0.72	17.3	0.21	0.012
	MIF2 YKL089W	YSLDTSESPSVR	T - y8+	17.04	0	#N/A	0	13	1	862.426	861.419	y8	0	#N/A	0	#N/A	2	light	1339.63	670.82	20240701_PRM_SKP_1ng_uL_1	1.96	135	#N/A	17.02	17.74	0.72	17.3	0.21	0.012
	MIF2 YKL089W	YSLDTSESPSVR	S - y7+	17.04	0	#N/A	0	13	1	761.379	760.372	y7	0	#N/A	0	#N/A	2	light	1339.63	670.82	20240701_PRM_SKP_1ng_uL_1	1.96	135	#N/A	17.02	17.74	0.72	17.3	0.21	0.012
	MIF2 YKL089W	YSLDTSESPSVR	E - y6+	17.04	0	#N/A	0	13	1	674.347	673.34	y6	0	#N/A	0	#N/A	2	light	1339.63	670.82	20240701_PRM_SKP_1ng_uL_1	1.96	135	#N/A	17.02	17.74	0.72	17.3	0.21	0.012
	MIF2 YKL089W	YSLDTSESPSVR	S - y5+	17.04	0	#N/A	0	13	1	545.304	544.297	y5	0	#N/A	0	#N/A	2	light	1339.63	670.82	20240701_PRM_SKP_1ng_uL_1	1.96	135	NaN	17.02	17.91	0.89	17.32	0.24	0.014
	MIF2 YKL089W	YSLDTSESPSVR	P - y4+	17.04	0	#N/A	0	13	1	458.272	457.265	y4	0	#N/A	0	#N/A	2	light	1339.63	670.82	20240701_PRM_SKP_1ng_uL_1	1.96	135	#N/A	17.02	17.91	0.89	17.31	0.24	0.014
	MIF2 YKL089W	YSLDTSESPSVR	R - y1+	17.04	0	#N/A	0	13	1	175.119	174.112	y1	0	#N/A	0	#N/A	2	light	1339.63	670.82	20240701_PRM_SKP_1ng_uL_1	1.96	135	#N/A	17.04	17.91	0.87	17.34	0.21	0.012
	MIF2 YKL089W	YSLDTSESPSVR	S - y7++	17.04	0	#N/A	0	13	2	381.193	760.372	y7	0	#N/A	0	#N/A	2	light	1339.63	670.82	20240701_PRM_SKP_1ng_uL_1	1.96	135	#N/A	17.04	17.74	0.7	17.36	0.19	0.011
	MIF2 YKL089W	YSLDTSESPSVR	precursor++	17.27	87688272	-1.1	0	13	2	675.824	1349.63	precursor	8505790	#N/A	8505790	2.8	2	heavy	1349.63	675.824	20240701_PRM_SKP_1ng_uL_1	1.96	136	#N/A	17.05	18.02	0.97	17.4	0.2	0.011
	MIF2 YKL089W	YSLDTSESPSVR	precursor++ [M+1]	17.27	47432220	1	0	13	2	676.326	1350.64	precursor [M+1]	8505790	#N/A	8505790	2.8	2	heavy	1349.63	675.824	20240701_PRM_SKP_1ng_uL_1	1.96	136	#N/A	17.05	18.02	0.97	17.4	0.2	0.011
	MIF2 YKL089W	YSLDTSESPSVR	precursor++ [M+2]	17.27	17934870	0.1	0	13	2	676.827	1351.64	precursor [M+2]	8505790	#N/A	8505790	2.8	2	heavy	1349.63	675.824	20240701_PRM_SKP_1ng_uL_1	1.96	136	#N/A	17.05	18.02	0.97	17.4	0.2	0.011
	MIF2 YKL089W	YSLDTSESPSVR	S - b2+	17.27	4471522	2.4	0	13	1	251.103	250.095	b2	8505790	#N/A	8505790	2.8	2	heavy	1349.63	675.824	20240701_PRM_SKP_1ng_uL_1	1.96	135	#N/A	17.05	17.74	0.69	17.38	0.15	0.008
	MIF2 YKL089W	YSLDTSESPSVR	D - b4+	17.27	650909	0.9	0	13	1	479.214	478.206	b4	8505790	#N/A	8505790	2.8	2	heavy	1349.63	675.824	20240701_PRM_SKP_1ng_uL_1	1.96	135	#N/A	17.05	17.74	0.69	17.38	0.15	0.009
	MIF2 YKL089W	YSLDTSESPSVR	S - b6+	17.27	55961	22.6	0	13	1	667.293	666.286	b6	8505790	#N/A	8505790	2.8	2	heavy	1349.63	675.824	20240701_PRM_SKP_1ng_uL_1	1.96	135	#N/A	17.05	18.02	0.97	17.38	0.2	0.012
	MIF2 YKL089W	YSLDTSESPSVR	L - y10+	17.27	2249383	2.5	0	13	1	1100.55	1099.54	y10	8505790	#N/A	8505790	2.8	2	heavy	1349.63	675.824	20240701_PRM_SKP_1ng_uL_1	1.96	135	#N/A	17.05	17.74	0.69	17.38	0.15	0.009
	MIF2 YKL089W	YSLDTSESPSVR	D - y9+	17.27	4836613	-0.9	0	13	1	987.462	986.454	y9	8505790	#N/A	8505790	2.8	2	heavy	1349.63	675.824	20240701_PRM_SKP_1ng_uL_1	1.96	135	#N/A	17.05	17.74	0.69	17.38	0.15	0.009
	MIF2 YKL089W	YSLDTSESPSVR	T - y8+	17.27	5084192	4.6	0	13	1	872.435	871.427	y8	8505790	#N/A	8505790	2.8	2	heavy	1349.63	675.824	20240701_PRM_SKP_1ng_uL_1	1.96	135	#N/A	17.05	17.74	0.69	17.39	0.15	0.009
	MIF2 YKL089W	YSLDTSESPSVR	S - y7+	17.27	5955737	1.2	0	13	1	771.387	770.38	y7	8505790	#N/A	8505790	2.8	2	heavy	1349.63	675.824	20240701_PRM_SKP_1ng_uL_1	1.96	135	#N/A	17.05	17.74	0.69	17.38	0.15	0.009
	MIF2 YKL089W	YSLDTSESPSVR	E - y6+	17.27	3852986	1.8	0	13	1	684.355	683.348	y6	8505790	#N/A	8505790	2.8	2	heavy	1349.63	675.824	20240701_PRM_SKP_1ng_uL_1	1.96	135	#N/A	17.05	17.74	0.69	17.39	0.15	0.009
	MIF2 YKL089W	YSLDTSESPSVR	S - y5+	17.27	8505790	2.8	0	13	1	555.312	554.305	y5	8505790	#N/A	8505790	2.8	2	heavy	1349.63	675.824	20240701_PRM_SKP_1ng_uL_1	1.96	135	#N/A	17.05	17.74	0.69	17.38	0.15	0.008
	MIF2 YKL089W	YSLDTSESPSVR	P - y4+	17.27	4152764	-0.1	0	13	1	468.28	467.273	y4	8505790	#N/A	8505790	2.8	2	heavy	1349.63	675.824	20240701_PRM_SKP_1ng_uL_1	1.96	135	#N/A	17.05	17.74	0.69	17.38	0.15	0.008
	MIF2 YKL089W	YSLDTSESPSVR	R - y1+	17.27	2089325	1.7	0	13	1	185.127	184.12	y1	8505790	#N/A	8505790	2.8	2	heavy	1349.63	675.824	20240701_PRM_SKP_1ng_uL_1	1.96	135	#N/A	17.22	17.74	0.52	17.4	0.12	0.007
	MIF2 YKL089W	YSLDTSESPSVR	L - y10++	17.04	0	#N/A	0	13	2	550.777	1099.54	y10	8505790	#N/A	8505790	2.8	2	heavy	1349.63	675.824	20240701_PRM_SKP_1ng_uL_1	1.96	135	#N/A	17.02	17.74	0.72	17.23	0.17	0.01
	MIF2 YKL089W	VAPLQYWR	precursor++ [M-1]	23.01	0	#N/A	0	20	2	516.283	1030.55	precursor [M-1]	0	#N/A	0	#N/A	2	light	1031.56	516.785	20240701_PRM_SKP_1ng_uL_1	1.79	173	#N/A	23.01	23.61	0.6	23.37	0.15	0.007
	MIF2 YKL089W	VAPLQYWR	precursor++	23.01	0	#N/A	0	20	2	516.785	1031.56	precursor	0	#N/A	0	#N/A	2	light	1031.56	516.785	20240701_PRM_SKP_1ng_uL_1	1.79	173	#N/A	22.87	23.49	0.62	23.29	0.21	0.009
	MIF2 YKL089W	VAPLQYWR	precursor++ [M+1]	23.46	69894	1.2	0	20	2	517.286	1032.56	precursor [M+1]	0	#N/A	0	#N/A	2	light	1031.56	516.785	20240701_PRM_SKP_1ng_uL_1	1.79	173	#N/A	22.87	23.49	0.62	23.31	0.2	0.009
	MIF2 YKL089W	VAPLQYWR	precursor++ [M+2]	23.01	0	#N/A	0	20	2	517.788	1033.56	precursor [M+2]	0	#N/A	0	#N/A	2	light	1031.56	516.785	20240701_PRM_SKP_1ng_uL_1	1.79	173	#N/A	22.87	23.44	0.56	23.25	0.18	0.008
	MIF2 YKL089W	VAPLQYWR	precursor++ [M+3]	23.01	0	#N/A	0	20	2	518.289	1034.56	precursor [M+3]	0	#N/A	0	#N/A	2	light	1031.56	516.785	20240701_PRM_SKP_1ng_uL_1	1.79	173	#N/A	22.84	23.43	0.59	23.25	0.18	0.008
	MIF2 YKL089W	VAPLQYWR	P - y6+	23.01	0	#N/A	0	21	1	862.457	861.45	y6	0	#N/A	0	#N/A	2	light	1031.56	516.785	20240701_PRM_SKP_1ng_uL_1	1.7	172	#N/A	22.84	23.44	0.59	23.2	0.2	0.009
	MIF2 YKL089W	VAPLQYWR	L - y5+	23.01	0	#N/A	0	21	1	765.404	764.397	y5	0	#N/A	0	#N/A	2	light	1031.56	516.785	20240701_PRM_SKP_1ng_uL_1	1.7	172	NaN	22.84	23.41	0.57	23.19	0.2	0.008
	MIF2 YKL089W	VAPLQYWR	Q - y4+	23.01	0	#N/A	0	21	1	652.32	651.313	y4	0	#N/A	0	#N/A	2	light	1031.56	516.785	20240701_PRM_SKP_1ng_uL_1	1.7	172	#N/A	22.84	23.43	0.59	23.2	0.2	0.009
	MIF2 YKL089W	VAPLQYWR	Y - y3+	23.01	0	#N/A	0	21	1	524.262	523.254	y3	0	#N/A	0	#N/A	2	light	1031.56	516.785	20240701_PRM_SKP_1ng_uL_1	1.7	172	#N/A	22.84	23.43	0.59	23.2	0.2	0.009
	MIF2 YKL089W	VAPLQYWR	P - y6++	23.01	0	#N/A	0	21	2	431.732	861.45	y6	0	#N/A	0	#N/A	2	light	1031.56	516.785	20240701_PRM_SKP_1ng_uL_1	1.7	172	#N/A	22.84	23.43	0.59	23.22	0.2	0.009
	MIF2 YKL089W	VAPLQYWR	Q - z4+	23.55	105111	-7.9	0	21	1	635.294	634.286	z4	0	#N/A	0	#N/A	2	light	1031.56	516.785	20240701_PRM_SKP_1ng_uL_1	1.7	172	#N/A	22.84	23.55	0.7	23.27	0.21	0.009
	MIF2 YKL089W	VAPLQYWR	W - c7+	23.01	0	#N/A	0	21	1	875.477	874.47	c7	0	#N/A	0	#N/A	2	light	1031.56	516.785	20240701_PRM_SKP_1ng_uL_1	1.7	172	#N/A	22.84	23.27	0.42	23.13	0.13	0.006
	MIF2 YKL089W	VAPLQYWR	Y - a6+	23.01	0	#N/A	0	21	1	644.377	643.369	a6	0	#N/A	0	#N/A	2	light	1031.56	516.785	20240701_PRM_SKP_1ng_uL_1	1.7	172	#N/A	22.84	23.27	0.42	23.13	0.13	0.006
	MIF2 YKL089W	VAPLQYWR	Q - zh4+	23.01	0	#N/A	0	21	1	636.301	635.294	zh4	0	#N/A	0	#N/A	2	light	1031.56	516.785	20240701_PRM_SKP_1ng_uL_1	1.7	172	#N/A	22.84	23.49	0.64	23.23	0.21	0.009
	MIF2 YKL089W	VAPLQYWR	A - zhh7+	23.01	0	#N/A	0	21	1	918.483	917.476	zhh7	0	#N/A	0	#N/A	2	light	1031.56	516.785	20240701_PRM_SKP_1ng_uL_1	1.7	172	#N/A	22.84	23.61	0.76	23.3	0.24	0.01
	MIF2 YKL089W	VAPLQYWR	precursor++ [M-1]	23.26	8837440	-1	0	20	2	521.289	1040.56	precursor [M-1]	7417224	#N/A	7417224	-2.3	2	heavy	1041.56	521.789	20240701_PRM_SKP_1ng_uL_1	1.79	173	#N/A	23.18	23.61	0.42	23.4	0.14	0.006
	MIF2 YKL089W	VAPLQYWR	precursor++	23.26	124954208	-0.7	0	20	2	521.789	1041.56	precursor	7417224	#N/A	7417224	-2.3	2	heavy	1041.56	521.789	20240701_PRM_SKP_1ng_uL_1	1.79	173	#N/A	23.06	23.44	0.38	23.32	0.1	0.004
	MIF2 YKL089W	VAPLQYWR	precursor++ [M+1]	23.26	68364144	0.9	0	20	2	522.291	1042.57	precursor [M+1]	7417224	#N/A	7417224	-2.3	2	heavy	1041.56	521.789	20240701_PRM_SKP_1ng_uL_1	1.79	173	#N/A	23.03	23.43	0.4	23.3	0.1	0.004
	MIF2 YKL089W	VAPLQYWR	precursor++ [M+2]	23.26	26163026	0.6	0	20	2	522.792	1043.57	precursor [M+2]	7417224	#N/A	7417224	-2.3	2	heavy	1041.56	521.789	20240701_PRM_SKP_1ng_uL_1	1.79	173	#N/A	22.96	23.43	0.47	23.3	0.13	0.005
	MIF2 YKL089W	VAPLQYWR	precursor++ [M+3]	23.26	5722080	-0.2	0	20	2	523.293	1044.57	precursor [M+3]	7417224	#N/A	7417224	-2.3	2	heavy	1041.56	521.789	20240701_PRM_SKP_1ng_uL_1	1.79	173	#N/A	23.13	23.52	0.4	23.31	0.12	0.005
	MIF2 YKL089W	VAPLQYWR	P - y6+	23.23	1315599	2.2	0	21	1	872.465	871.458	y6	7417224	#N/A	7417224	-2.3	2	heavy	1041.56	521.789	20240701_PRM_SKP_1ng_uL_1	1.7	171	#N/A	22.84	23.41	0.57	23.28	0.14	0.006
	MIF2 YKL089W	VAPLQYWR	L - y5+	23.23	7417224	-2.3	0	21	1	775.413	774.405	y5	7417224	#N/A	7417224	-2.3	2	heavy	1041.56	521.789	20240701_PRM_SKP_1ng_uL_1	1.7	171	#N/A	22.84	23.41	0.57	23.29	0.14	0.006
	MIF2 YKL089W	VAPLQYWR	Q - y4+	23.23	13433682	3.2	0	21	1	662.328	661.321	y4	7417224	#N/A	7417224	-2.3	2	heavy	1041.56	521.789	20240701_PRM_SKP_1ng_uL_1	1.7	171	#N/A	22.84	23.41	0.57	23.28	0.15	0.006
	MIF2 YKL089W	VAPLQYWR	Y - y3+	23.23	4310662	3	0	21	1	534.27	533.263	y3	7417224	#N/A	7417224	-2.3	2	heavy	1041.56	521.789	20240701_PRM_SKP_1ng_uL_1	1.7	171	#N/A	22.84	23.43	0.59	23.29	0.15	0.006
	MIF2 YKL089W	VAPLQYWR	A - y7++	23.23	45233	1.8	0	21	2	472.255	942.495	y7	7417224	#N/A	7417224	-2.3	2	heavy	1041.56	521.789	20240701_PRM_SKP_1ng_uL_1	1.7	171	#N/A	22.84	23.3	0.45	23.19	0.14	0.006
	MIF2 YKL089W	VAPLQYWR	P - y6++	23.23	2009866	0.2	0	21	2	436.736	871.458	y6	7417224	#N/A	7417224	-2.3	2	heavy	1041.56	521.789	20240701_PRM_SKP_1ng_uL_1	1.7	171	#N/A	22.84	23.43	0.59	23.28	0.15	0.006
	MIF2 YKL089W	VAPLQYWR	Q - b5+	23.01	0	#N/A	0	21	1	509.308	508.301	b5	7417224	#N/A	7417224	-2.3	2	heavy	1041.56	521.789	20240701_PRM_SKP_1ng_uL_1	1.7	171	#N/A	22.84	23.29	0.44	23.15	0.14	0.006
	MIF2 YKL089W	VAPLQYWR	Q - z4+	23.23	1900470	3.2	0	21	1	645.302	644.295	z4	7417224	#N/A	7417224	-2.3	2	heavy	1041.56	521.789	20240701_PRM_SKP_1ng_uL_1	1.7	171	#N/A	22.84	23.43	0.59	23.26	0.16	0.007
	MIF2 YKL089W	VAPLQYWR	P - z6++	23.23	304258	0	0	21	2	428.223	854.431	z6	7417224	#N/A	7417224	-2.3	2	heavy	1041.56	521.789	20240701_PRM_SKP_1ng_uL_1	1.7	171	#N/A	23.06	23.61	0.55	23.29	0.12	0.005
	MIF2 YKL089W	VAPLQYWR	P - zh6++	23.23	90949	-5.2	0	21	2	428.727	855.439	zh6	7417224	#N/A	7417224	-2.3	2	heavy	1041.56	521.789	20240701_PRM_SKP_1ng_uL_1	1.7	171	#N/A	22.84	23.46	0.61	23.22	0.15	0.007
	CBF2 CBF3A CEP2 CTF14 NDC10 YGR140W	EENIVNEDGPNTSR	precursor++	13.92	0	#N/A	0	14	2	787.358	1572.7	precursor	0	#N/A	0	#N/A	2	light	1572.7	787.358	20240701_PRM_SKP_1ng_uL_1	2.32	124	#N/A	13.92	14.46	0.54	14.19	0.17	0.012
	CBF2 CBF3A CEP2 CTF14 NDC10 YGR140W	EENIVNEDGPNTSR	precursor++ [M+1]	13.92	0	#N/A	0	14	2	787.859	1573.7	precursor [M+1]	0	#N/A	0	#N/A	2	light	1572.7	787.358	20240701_PRM_SKP_1ng_uL_1	2.32	124	#N/A	13.92	14.36	0.44	14.18	0.16	0.011
	CBF2 CBF3A CEP2 CTF14 NDC10 YGR140W	EENIVNEDGPNTSR	precursor++ [M+2]	13.92	0	#N/A	0	14	2	788.361	1574.71	precursor [M+2]	0	#N/A	0	#N/A	2	light	1572.7	787.358	20240701_PRM_SKP_1ng_uL_1	2.32	124	#N/A	13.92	14.55	0.63	14.2	0.18	0.013
	CBF2 CBF3A CEP2 CTF14 NDC10 YGR140W	EENIVNEDGPNTSR	E - b2+	13.92	0	#N/A	0	13	1	259.092	258.085	b2	0	#N/A	0	#N/A	2	light	1572.7	787.358	20240701_PRM_SKP_1ng_uL_1	2.5	123	#N/A	13.92	14.37	0.45	14.18	0.16	0.011
	CBF2 CBF3A CEP2 CTF14 NDC10 YGR140W	EENIVNEDGPNTSR	N - b3+	13.92	0	#N/A	0	13	1	373.135	372.128	b3	0	#N/A	0	#N/A	2	light	1572.7	787.358	20240701_PRM_SKP_1ng_uL_1	2.5	123	#N/A	13.92	14.37	0.45	14.18	0.16	0.011
	CBF2 CBF3A CEP2 CTF14 NDC10 YGR140W	EENIVNEDGPNTSR	I - b4+	13.92	0	#N/A	0	13	1	486.219	485.212	b4	0	#N/A	0	#N/A	2	light	1572.7	787.358	20240701_PRM_SKP_1ng_uL_1	2.5	123	#N/A	13.92	14.37	0.45	14.18	0.16	0.011
	CBF2 CBF3A CEP2 CTF14 NDC10 YGR140W	EENIVNEDGPNTSR	V - b5+	13.92	0	#N/A	0	13	1	585.288	584.281	b5	0	#N/A	0	#N/A	2	light	1572.7	787.358	20240701_PRM_SKP_1ng_uL_1	2.5	123	#N/A	13.92	14.37	0.45	14.18	0.16	0.011
	CBF2 CBF3A CEP2 CTF14 NDC10 YGR140W	EENIVNEDGPNTSR	V - y10+	13.92	0	#N/A	0	13	1	1088.5	1087.49	y10	0	#N/A	0	#N/A	2	light	1572.7	787.358	20240701_PRM_SKP_1ng_uL_1	2.5	123	#N/A	13.92	14.37	0.45	14.18	0.16	0.011
	CBF2 CBF3A CEP2 CTF14 NDC10 YGR140W	EENIVNEDGPNTSR	N - y9+	13.92	0	#N/A	0	13	1	989.428	988.421	y9	0	#N/A	0	#N/A	2	light	1572.7	787.358	20240701_PRM_SKP_1ng_uL_1	2.5	123	NaN	13.92	14.37	0.45	14.19	0.16	0.011
	CBF2 CBF3A CEP2 CTF14 NDC10 YGR140W	EENIVNEDGPNTSR	E - y8+	13.92	0	#N/A	0	13	1	875.385	874.378	y8	0	#N/A	0	#N/A	2	light	1572.7	787.358	20240701_PRM_SKP_1ng_uL_1	2.5	123	#N/A	13.92	14.37	0.45	14.2	0.16	0.012
	CBF2 CBF3A CEP2 CTF14 NDC10 YGR140W	EENIVNEDGPNTSR	D - y7+	13.92	0	#N/A	0	13	1	746.343	745.335	y7	0	#N/A	0	#N/A	2	light	1572.7	787.358	20240701_PRM_SKP_1ng_uL_1	2.5	123	#N/A	13.92	14.37	0.45	14.18	0.16	0.011
	CBF2 CBF3A CEP2 CTF14 NDC10 YGR140W	EENIVNEDGPNTSR	G - y6+	13.92	0	#N/A	0	13	1	631.316	630.309	y6	0	#N/A	0	#N/A	2	light	1572.7	787.358	20240701_PRM_SKP_1ng_uL_1	2.5	123	#N/A	13.92	14.37	0.45	14.19	0.16	0.011
	CBF2 CBF3A CEP2 CTF14 NDC10 YGR140W	EENIVNEDGPNTSR	P - y5+	13.92	0	#N/A	0	13	1	574.294	573.287	y5	0	#N/A	0	#N/A	2	light	1572.7	787.358	20240701_PRM_SKP_1ng_uL_1	2.5	123	#N/A	13.92	14.46	0.54	14.19	0.17	0.012
	CBF2 CBF3A CEP2 CTF14 NDC10 YGR140W	EENIVNEDGPNTSR	T - y3+	14.43	1570	34.4	0	13	1	363.199	362.191	y3	0	#N/A	0	#N/A	2	light	1572.7	787.358	20240701_PRM_SKP_1ng_uL_1	2.5	123	#N/A	13.97	14.43	0.46	14.21	0.16	0.011
	CBF2 CBF3A CEP2 CTF14 NDC10 YGR140W	EENIVNEDGPNTSR	S - y2+	13.92	0	#N/A	0	13	1	262.151	261.144	y2	0	#N/A	0	#N/A	2	light	1572.7	787.358	20240701_PRM_SKP_1ng_uL_1	2.5	123	#N/A	13.92	14.37	0.45	14.18	0.16	0.011
	CBF2 CBF3A CEP2 CTF14 NDC10 YGR140W	EENIVNEDGPNTSR	precursor++	14.15	25184242	-0.8	0	14	2	792.362	1582.71	precursor	3504107	#N/A	3504107	-2.2	2	heavy	1582.71	792.362	20240701_PRM_SKP_1ng_uL_1	2.32	124	#N/A	13.97	14.37	0.4	14.25	0.1	0.007
	CBF2 CBF3A CEP2 CTF14 NDC10 YGR140W	EENIVNEDGPNTSR	precursor++ [M+1]	14.15	23209386	0.5	0	14	2	792.864	1583.71	precursor [M+1]	3504107	#N/A	3504107	-2.2	2	heavy	1582.71	792.362	20240701_PRM_SKP_1ng_uL_1	2.32	124	#N/A	13.97	14.35	0.38	14.25	0.1	0.007
	CBF2 CBF3A CEP2 CTF14 NDC10 YGR140W	EENIVNEDGPNTSR	precursor++ [M+2]	14.15	8366751	-0.2	0	14	2	793.365	1584.72	precursor [M+2]	3504107	#N/A	3504107	-2.2	2	heavy	1582.71	792.362	20240701_PRM_SKP_1ng_uL_1	2.32	124	#N/A	13.97	14.36	0.39	14.25	0.1	0.007
	CBF2 CBF3A CEP2 CTF14 NDC10 YGR140W	EENIVNEDGPNTSR	N - b3+	14.15	1797400	0.6	0	13	1	373.135	372.128	b3	3504107	#N/A	3504107	-2.2	2	heavy	1582.71	792.362	20240701_PRM_SKP_1ng_uL_1	2.5	123	#N/A	13.97	14.37	0.4	14.25	0.1	0.007
	CBF2 CBF3A CEP2 CTF14 NDC10 YGR140W	EENIVNEDGPNTSR	I - b4+	14.18	543962	-2.8	0	13	1	486.219	485.212	b4	3504107	#N/A	3504107	-2.2	2	heavy	1582.71	792.362	20240701_PRM_SKP_1ng_uL_1	2.5	123	#N/A	13.97	14.35	0.38	14.25	0.1	0.007
	CBF2 CBF3A CEP2 CTF14 NDC10 YGR140W	EENIVNEDGPNTSR	V - b5+	14.15	160192	7	0	13	1	585.288	584.281	b5	3504107	#N/A	3504107	-2.2	2	heavy	1582.71	792.362	20240701_PRM_SKP_1ng_uL_1	2.5	123	#N/A	13.97	14.37	0.4	14.25	0.1	0.007
	CBF2 CBF3A CEP2 CTF14 NDC10 YGR140W	EENIVNEDGPNTSR	G - b9+	14.15	1084799	7	0	13	1	1000.42	999.415	b9	3504107	#N/A	3504107	-2.2	2	heavy	1582.71	792.362	20240701_PRM_SKP_1ng_uL_1	2.5	123	#N/A	13.97	14.37	0.4	14.25	0.1	0.007
	CBF2 CBF3A CEP2 CTF14 NDC10 YGR140W	EENIVNEDGPNTSR	V - y10+	14.15	2943637	2.6	0	13	1	1098.5	1097.5	y10	3504107	#N/A	3504107	-2.2	2	heavy	1582.71	792.362	20240701_PRM_SKP_1ng_uL_1	2.5	123	#N/A	13.97	14.35	0.38	14.25	0.1	0.007
	CBF2 CBF3A CEP2 CTF14 NDC10 YGR140W	EENIVNEDGPNTSR	N - y9+	14.15	3504107	-2.2	0	13	1	999.437	998.429	y9	3504107	#N/A	3504107	-2.2	2	heavy	1582.71	792.362	20240701_PRM_SKP_1ng_uL_1	2.5	123	#N/A	13.97	14.37	0.4	14.26	0.1	0.007
	CBF2 CBF3A CEP2 CTF14 NDC10 YGR140W	EENIVNEDGPNTSR	E - y8+	14.15	935134	-0.1	0	13	1	885.394	884.386	y8	3504107	#N/A	3504107	-2.2	2	heavy	1582.71	792.362	20240701_PRM_SKP_1ng_uL_1	2.5	123	#N/A	13.97	14.37	0.4	14.26	0.1	0.007
	CBF2 CBF3A CEP2 CTF14 NDC10 YGR140W	EENIVNEDGPNTSR	D - y7+	14.15	1533039	1	0	13	1	756.351	755.344	y7	3504107	#N/A	3504107	-2.2	2	heavy	1582.71	792.362	20240701_PRM_SKP_1ng_uL_1	2.5	123	#N/A	13.97	14.37	0.4	14.26	0.1	0.007
	CBF2 CBF3A CEP2 CTF14 NDC10 YGR140W	EENIVNEDGPNTSR	G - y6+	14.15	5565673	2.6	0	13	1	641.324	640.317	y6	3504107	#N/A	3504107	-2.2	2	heavy	1582.71	792.362	20240701_PRM_SKP_1ng_uL_1	2.5	123	#N/A	13.97	14.37	0.4	14.26	0.1	0.007
	CBF2 CBF3A CEP2 CTF14 NDC10 YGR140W	EENIVNEDGPNTSR	P - y5+	14.15	557519	4.8	0	13	1	584.303	583.295	y5	3504107	#N/A	3504107	-2.2	2	heavy	1582.71	792.362	20240701_PRM_SKP_1ng_uL_1	2.5	123	#N/A	13.97	14.37	0.4	14.25	0.1	0.007
	CBF2 CBF3A CEP2 CTF14 NDC10 YGR140W	EENIVNEDGPNTSR	S - y2+	14.15	517742	1.7	0	13	1	272.159	271.152	y2	3504107	#N/A	3504107	-2.2	2	heavy	1582.71	792.362	20240701_PRM_SKP_1ng_uL_1	2.5	123	#N/A	13.97	14.34	0.37	14.25	0.1	0.007
	CBF2 CBF3A CEP2 CTF14 NDC10 YGR140W	EENIVNEDGPNTSR	N - y12++	13.92	0	#N/A	0	13	2	663.32	1324.62	y12	3504107	#N/A	3504107	-2.2	2	heavy	1582.71	792.362	20240701_PRM_SKP_1ng_uL_1	2.5	123	#N/A	13.92	14.34	0.42	14.19	0.12	0.009
	MCM21 CTF5 YDR318W	IDDISTSDR	precursor++	11.3	0	#N/A	0	23	2	511.243	1020.47	precursor	0	#N/A	0	#N/A	2	light	1020.47	511.243	20240701_PRM_SKP_1ng_uL_1	2.29	119	#N/A	11.3	13.18	1.87	11.82	0.37	0.031
	MCM21 CTF5 YDR318W	IDDISTSDR	precursor++ [M+1]	11.61	444589	-2.3	0	23	2	511.745	1021.48	precursor [M+1]	0	#N/A	0	#N/A	2	light	1020.47	511.243	20240701_PRM_SKP_1ng_uL_1	2.29	119	#N/A	11.61	13.14	1.53	11.82	0.34	0.029
	MCM21 CTF5 YDR318W	IDDISTSDR	precursor++ [M+2]	11.49	102686	4.3	0	23	2	512.246	1022.48	precursor [M+2]	0	#N/A	0	#N/A	2	light	1020.47	511.243	20240701_PRM_SKP_1ng_uL_1	2.29	119	#N/A	11.39	13.1	1.71	11.79	0.36	0.03
	MCM21 CTF5 YDR318W	IDDISTSDR	D - b2+	11.3	0	#N/A	0	24	1	229.118	228.111	b2	0	#N/A	0	#N/A	2	light	1020.47	511.243	20240701_PRM_SKP_1ng_uL_1	2.19	118	#N/A	11.3	13.14	1.84	11.68	0.41	0.035
	MCM21 CTF5 YDR318W	IDDISTSDR	D - b3+	11.3	0	#N/A	0	24	1	344.145	343.138	b3	0	#N/A	0	#N/A	2	light	1020.47	511.243	20240701_PRM_SKP_1ng_uL_1	2.19	118	NaN	11.3	13.02	1.72	11.67	0.38	0.033
	MCM21 CTF5 YDR318W	IDDISTSDR	I - b4++	11.3	0	#N/A	0	24	2	229.118	456.222	b4	0	#N/A	0	#N/A	2	light	1020.47	511.243	20240701_PRM_SKP_1ng_uL_1	2.19	118	#N/A	11.3	13.14	1.84	11.68	0.41	0.035
	MCM21 CTF5 YDR318W	IDDISTSDR	D - y8+	11.3	0	#N/A	0	24	1	908.396	907.388	y8	0	#N/A	0	#N/A	2	light	1020.47	511.243	20240701_PRM_SKP_1ng_uL_1	2.19	118	#N/A	11.3	13.02	1.72	11.67	0.38	0.033
	MCM21 CTF5 YDR318W	IDDISTSDR	D - y7+	11.3	0	#N/A	0	24	1	793.369	792.361	y7	0	#N/A	0	#N/A	2	light	1020.47	511.243	20240701_PRM_SKP_1ng_uL_1	2.19	118	#N/A	11.3	13.02	1.72	11.67	0.38	0.033
	MCM21 CTF5 YDR318W	IDDISTSDR	I - y6+	11.3	0	#N/A	0	24	1	678.342	677.334	y6	0	#N/A	0	#N/A	2	light	1020.47	511.243	20240701_PRM_SKP_1ng_uL_1	2.19	118	#N/A	11.3	13.02	1.72	11.67	0.38	0.033
	MCM21 CTF5 YDR318W	IDDISTSDR	S - y5+	11.3	0	#N/A	0	24	1	565.258	564.25	y5	0	#N/A	0	#N/A	2	light	1020.47	511.243	20240701_PRM_SKP_1ng_uL_1	2.19	118	#N/A	11.3	13.02	1.72	11.68	0.38	0.032
	MCM21 CTF5 YDR318W	IDDISTSDR	T - y4+	11.3	0	#N/A	0	24	1	478.226	477.218	y4	0	#N/A	0	#N/A	2	light	1020.47	511.243	20240701_PRM_SKP_1ng_uL_1	2.19	118	#N/A	11.3	13.02	1.72	11.67	0.38	0.033
	MCM21 CTF5 YDR318W	IDDISTSDR	S - y3+	11.3	0	#N/A	0	24	1	377.178	376.171	y3	0	#N/A	0	#N/A	2	light	1020.47	511.243	20240701_PRM_SKP_1ng_uL_1	2.19	118	#N/A	11.3	13.02	1.72	11.67	0.38	0.033
	MCM21 CTF5 YDR318W	IDDISTSDR	R - y1+	11.3	0	#N/A	0	24	1	175.119	174.112	y1	0	#N/A	0	#N/A	2	light	1020.47	511.243	20240701_PRM_SKP_1ng_uL_1	2.19	118	#N/A	11.3	13.1	1.8	11.71	0.39	0.033
	MCM21 CTF5 YDR318W	IDDISTSDR	D - y8++	11.76	1491	20.9	0	24	2	454.701	907.388	y8	0	#N/A	0	#N/A	2	light	1020.47	511.243	20240701_PRM_SKP_1ng_uL_1	2.19	118	#N/A	11.36	13.02	1.67	11.65	0.37	0.032
	MCM21 CTF5 YDR318W	IDDISTSDR	S - y5++	11.3	0	#N/A	0	24	2	283.132	564.25	y5	0	#N/A	0	#N/A	2	light	1020.47	511.243	20240701_PRM_SKP_1ng_uL_1	2.19	118	#N/A	11.3	13.02	1.72	11.65	0.38	0.033
	MCM21 CTF5 YDR318W	IDDISTSDR	precursor++	11.61	65492724	-0.7	0	23	2	516.248	1030.48	precursor	7375228	#N/A	7375228	-2	2	heavy	1030.48	516.248	20240701_PRM_SKP_1ng_uL_1	2.29	119	#N/A	11.58	13.18	1.59	11.78	0.37	0.031
	MCM21 CTF5 YDR318W	IDDISTSDR	precursor++ [M+1]	11.61	32437410	-0.9	0	23	2	516.749	1031.48	precursor [M+1]	7375228	#N/A	7375228	-2	2	heavy	1030.48	516.248	20240701_PRM_SKP_1ng_uL_1	2.29	119	#N/A	11.58	13.02	1.44	11.77	0.33	0.028
	MCM21 CTF5 YDR318W	IDDISTSDR	precursor++ [M+2]	11.61	9615944	-0.4	0	23	2	517.25	1032.49	precursor [M+2]	7375228	#N/A	7375228	-2	2	heavy	1030.48	516.248	20240701_PRM_SKP_1ng_uL_1	2.29	119	#N/A	11.58	13.14	1.55	11.78	0.36	0.03
	MCM21 CTF5 YDR318W	IDDISTSDR	D - b2+	11.61	5054383	-0.5	0	24	1	229.118	228.111	b2	7375228	#N/A	7375228	-2	2	heavy	1030.48	516.248	20240701_PRM_SKP_1ng_uL_1	2.19	118	#N/A	11.36	13.1	1.74	11.75	0.36	0.031
	MCM21 CTF5 YDR318W	IDDISTSDR	D - b3+	11.61	7375228	-2	0	24	1	344.145	343.138	b3	7375228	#N/A	7375228	-2	2	heavy	1030.48	516.248	20240701_PRM_SKP_1ng_uL_1	2.19	118	#N/A	11.36	13.02	1.67	11.75	0.34	0.029
	MCM21 CTF5 YDR318W	IDDISTSDR	I - b4+	11.3	0	#N/A	0	24	1	457.229	456.222	b4	7375228	#N/A	7375228	-2	2	heavy	1030.48	516.248	20240701_PRM_SKP_1ng_uL_1	2.19	118	#N/A	11.3	13.02	1.72	11.74	0.36	0.031
	MCM21 CTF5 YDR318W	IDDISTSDR	S - b5+	11.3	0	#N/A	0	24	1	544.261	543.254	b5	7375228	#N/A	7375228	-2	2	heavy	1030.48	516.248	20240701_PRM_SKP_1ng_uL_1	2.19	118	#N/A	11.3	13.02	1.72	11.64	0.38	0.032
	MCM21 CTF5 YDR318W	IDDISTSDR	I - b4++	11.61	5054383	-0.5	0	24	2	229.118	456.222	b4	7375228	#N/A	7375228	-2	2	heavy	1030.48	516.248	20240701_PRM_SKP_1ng_uL_1	2.19	118	#N/A	11.36	13.1	1.74	11.75	0.36	0.031
	MCM21 CTF5 YDR318W	IDDISTSDR	D - y8+	11.61	693529	-0.7	0	24	1	918.404	917.397	y8	7375228	#N/A	7375228	-2	2	heavy	1030.48	516.248	20240701_PRM_SKP_1ng_uL_1	2.19	118	#N/A	11.36	13.02	1.67	11.75	0.34	0.029
	MCM21 CTF5 YDR318W	IDDISTSDR	D - y7+	11.61	1615985	1.9	0	24	1	803.377	802.37	y7	7375228	#N/A	7375228	-2	2	heavy	1030.48	516.248	20240701_PRM_SKP_1ng_uL_1	2.19	118	#N/A	11.36	13.02	1.67	11.74	0.34	0.029
	MCM21 CTF5 YDR318W	IDDISTSDR	I - y6+	11.61	1559664	-1.5	0	24	1	688.35	687.343	y6	7375228	#N/A	7375228	-2	2	heavy	1030.48	516.248	20240701_PRM_SKP_1ng_uL_1	2.19	118	#N/A	11.36	13.02	1.67	11.75	0.34	0.029
	MCM21 CTF5 YDR318W	IDDISTSDR	S - y5+	11.61	5729836	-1.5	0	24	1	575.266	574.259	y5	7375228	#N/A	7375228	-2	2	heavy	1030.48	516.248	20240701_PRM_SKP_1ng_uL_1	2.19	118	#N/A	11.36	13.02	1.67	11.75	0.34	0.029
	MCM21 CTF5 YDR318W	IDDISTSDR	T - y4+	11.61	1349968	0.9	0	24	1	488.234	487.227	y4	7375228	#N/A	7375228	-2	2	heavy	1030.48	516.248	20240701_PRM_SKP_1ng_uL_1	2.19	118	#N/A	11.36	13.02	1.67	11.75	0.34	0.029
	MCM21 CTF5 YDR318W	IDDISTSDR	S - y3+	11.61	697490	2.1	0	24	1	387.186	386.179	y3	7375228	#N/A	7375228	-2	2	heavy	1030.48	516.248	20240701_PRM_SKP_1ng_uL_1	2.19	118	#N/A	11.36	13.02	1.67	11.74	0.34	0.029
	MCM21 CTF5 YDR318W	IDDISTSDR	R - y1+	11.57	3051489	2.1	0	24	1	185.127	184.12	y1	7375228	#N/A	7375228	-2	2	heavy	1030.48	516.248	20240701_PRM_SKP_1ng_uL_1	2.19	118	#N/A	11.36	13.02	1.67	11.74	0.34	0.029
	CTF19 MCM18 YPL018W LPB13W	QQLSLLDDDQVR	precursor++	22.33	0	#N/A	0	19	2	715.368	1428.72	precursor	0	#N/A	0	#N/A	2	light	1428.72	715.368	20240701_PRM_SKP_1ng_uL_1	1.7	162	#N/A	21.05	22.79	1.75	22.53	0.41	0.018
	CTF19 MCM18 YPL018W LPB13W	QQLSLLDDDQVR	precursor++ [M+1]	22.33	0	#N/A	0	19	2	715.869	1429.72	precursor [M+1]	0	#N/A	0	#N/A	2	light	1428.72	715.368	20240701_PRM_SKP_1ng_uL_1	1.7	162	#N/A	21.02	22.79	1.77	22.48	0.43	0.019
	CTF19 MCM18 YPL018W LPB13W	QQLSLLDDDQVR	precursor++ [M+2]	22.33	0	#N/A	0	19	2	716.37	1430.73	precursor [M+2]	0	#N/A	0	#N/A	2	light	1428.72	715.368	20240701_PRM_SKP_1ng_uL_1	1.7	162	#N/A	20.93	22.79	1.86	22.51	0.46	0.02
	CTF19 MCM18 YPL018W LPB13W	QQLSLLDDDQVR	Q - b1+	22.33	0	#N/A	0	19	1	129.066	128.059	b1	0	#N/A	0	#N/A	2	light	1428.72	715.368	20240701_PRM_SKP_1ng_uL_1	1.7	161	#N/A	21.02	22.79	1.77	22.47	0.43	0.019
	CTF19 MCM18 YPL018W LPB13W	QQLSLLDDDQVR	Q - b2+	22.53	1417	27.2	0	19	1	257.124	256.117	b2	0	#N/A	0	#N/A	2	light	1428.72	715.368	20240701_PRM_SKP_1ng_uL_1	1.7	161	#N/A	20.93	22.79	1.86	22.47	0.44	0.02
	CTF19 MCM18 YPL018W LPB13W	QQLSLLDDDQVR	Q - b2++	22.33	0	#N/A	0	19	2	129.066	256.117	b2	0	#N/A	0	#N/A	2	light	1428.72	715.368	20240701_PRM_SKP_1ng_uL_1	1.7	161	#N/A	21.02	22.79	1.77	22.47	0.43	0.019
	CTF19 MCM18 YPL018W LPB13W	QQLSLLDDDQVR	L - y10+	22.33	0	#N/A	0	19	1	1173.61	1172.6	y10	0	#N/A	0	#N/A	2	light	1428.72	715.368	20240701_PRM_SKP_1ng_uL_1	1.7	161	#N/A	20.93	22.79	1.86	22.46	0.44	0.02
	CTF19 MCM18 YPL018W LPB13W	QQLSLLDDDQVR	S - y9+	22.33	0	#N/A	0	19	1	1060.53	1059.52	y9	0	#N/A	0	#N/A	2	light	1428.72	715.368	20240701_PRM_SKP_1ng_uL_1	1.7	161	#N/A	20.93	22.79	1.86	22.46	0.44	0.02
	CTF19 MCM18 YPL018W LPB13W	QQLSLLDDDQVR	L - y8+	22.33	0	#N/A	0	19	1	973.495	972.488	y8	0	#N/A	0	#N/A	2	light	1428.72	715.368	20240701_PRM_SKP_1ng_uL_1	1.7	161	#N/A	21.13	22.79	1.66	22.47	0.4	0.018
	CTF19 MCM18 YPL018W LPB13W	QQLSLLDDDQVR	L - y7+	22.33	0	#N/A	0	19	1	860.411	859.404	y7	0	#N/A	0	#N/A	2	light	1428.72	715.368	20240701_PRM_SKP_1ng_uL_1	1.7	161	#N/A	21.13	22.79	1.66	22.52	0.41	0.018
	CTF19 MCM18 YPL018W LPB13W	QQLSLLDDDQVR	D - y6+	22.33	0	#N/A	0	19	1	747.327	746.319	y6	0	#N/A	0	#N/A	2	light	1428.72	715.368	20240701_PRM_SKP_1ng_uL_1	1.7	161	NaN	21.13	22.79	1.66	22.49	0.41	0.018
	CTF19 MCM18 YPL018W LPB13W	QQLSLLDDDQVR	D - y5+	22.33	0	#N/A	0	19	1	632.3	631.293	y5	0	#N/A	0	#N/A	2	light	1428.72	715.368	20240701_PRM_SKP_1ng_uL_1	1.7	161	#N/A	21.05	22.79	1.74	22.46	0.42	0.019
	CTF19 MCM18 YPL018W LPB13W	QQLSLLDDDQVR	D - y4+	22.33	0	#N/A	0	19	1	517.273	516.266	y4	0	#N/A	0	#N/A	2	light	1428.72	715.368	20240701_PRM_SKP_1ng_uL_1	1.7	161	#N/A	20.93	22.79	1.86	22.46	0.44	0.02
	CTF19 MCM18 YPL018W LPB13W	QQLSLLDDDQVR	Q - y3+	22.33	0	#N/A	0	19	1	402.246	401.239	y3	0	#N/A	0	#N/A	2	light	1428.72	715.368	20240701_PRM_SKP_1ng_uL_1	1.7	161	#N/A	20.93	22.79	1.85	22.46	0.44	0.02
	CTF19 MCM18 YPL018W LPB13W	QQLSLLDDDQVR	R - y1+	22.33	0	#N/A	0	19	1	175.119	174.112	y1	0	#N/A	0	#N/A	2	light	1428.72	715.368	20240701_PRM_SKP_1ng_uL_1	1.7	161	#N/A	21.05	22.79	1.75	22.48	0.42	0.019
	CTF19 MCM18 YPL018W LPB13W	QQLSLLDDDQVR	precursor++	22.56	44343656	1.4	0	19	2	720.372	1438.73	precursor	3860009	#N/A	3860009	2.1	2	heavy	1438.73	720.372	20240701_PRM_SKP_1ng_uL_1	1.7	162	#N/A	21.13	22.79	1.66	22.55	0.39	0.017
	CTF19 MCM18 YPL018W LPB13W	QQLSLLDDDQVR	precursor++ [M+1]	22.56	25704780	-0.1	0	19	2	720.873	1439.73	precursor [M+1]	3860009	#N/A	3860009	2.1	2	heavy	1438.73	720.372	20240701_PRM_SKP_1ng_uL_1	1.7	162	#N/A	21.13	22.79	1.66	22.57	0.38	0.017
	CTF19 MCM18 YPL018W LPB13W	QQLSLLDDDQVR	precursor++ [M+2]	22.56	11307766	-1	0	19	2	721.375	1440.73	precursor [M+2]	3860009	#N/A	3860009	2.1	2	heavy	1438.73	720.372	20240701_PRM_SKP_1ng_uL_1	1.7	162	#N/A	21.13	22.79	1.65	22.56	0.38	0.017
	CTF19 MCM18 YPL018W LPB13W	QQLSLLDDDQVR	Q - b1+	22.56	1325462	1.9	0	19	1	129.066	128.059	b1	3860009	#N/A	3860009	2.1	2	heavy	1438.73	720.372	20240701_PRM_SKP_1ng_uL_1	1.7	161	#N/A	20.93	22.79	1.86	22.54	0.44	0.019
	CTF19 MCM18 YPL018W LPB13W	QQLSLLDDDQVR	Q - b2+	22.56	1197721	0.6	0	19	1	257.124	256.117	b2	3860009	#N/A	3860009	2.1	2	heavy	1438.73	720.372	20240701_PRM_SKP_1ng_uL_1	1.7	161	#N/A	20.93	22.79	1.86	22.54	0.44	0.019
	CTF19 MCM18 YPL018W LPB13W	QQLSLLDDDQVR	Q - b2++	22.56	1325462	1.9	0	19	2	129.066	256.117	b2	3860009	#N/A	3860009	2.1	2	heavy	1438.73	720.372	20240701_PRM_SKP_1ng_uL_1	1.7	161	#N/A	20.93	22.79	1.86	22.54	0.44	0.019
	CTF19 MCM18 YPL018W LPB13W	QQLSLLDDDQVR	L - y10+	22.56	1941821	3.8	0	19	1	1183.62	1182.61	y10	3860009	#N/A	3860009	2.1	2	heavy	1438.73	720.372	20240701_PRM_SKP_1ng_uL_1	1.7	161	#N/A	20.93	22.79	1.86	22.54	0.44	0.019
	CTF19 MCM18 YPL018W LPB13W	QQLSLLDDDQVR	S - y9+	22.59	2284992	-0.4	0	19	1	1070.54	1069.53	y9	3860009	#N/A	3860009	2.1	2	heavy	1438.73	720.372	20240701_PRM_SKP_1ng_uL_1	1.7	161	#N/A	20.93	22.79	1.86	22.55	0.43	0.019
	CTF19 MCM18 YPL018W LPB13W	QQLSLLDDDQVR	L - y8+	22.56	1580336	-2.6	0	19	1	983.503	982.496	y8	3860009	#N/A	3860009	2.1	2	heavy	1438.73	720.372	20240701_PRM_SKP_1ng_uL_1	1.7	161	#N/A	20.93	22.79	1.86	22.54	0.44	0.019
	CTF19 MCM18 YPL018W LPB13W	QQLSLLDDDQVR	L - y7+	22.56	4348856	0.4	0	19	1	870.419	869.412	y7	3860009	#N/A	3860009	2.1	2	heavy	1438.73	720.372	20240701_PRM_SKP_1ng_uL_1	1.7	161	#N/A	20.93	22.79	1.86	22.55	0.43	0.019
	CTF19 MCM18 YPL018W LPB13W	QQLSLLDDDQVR	D - y6+	22.56	3860009	2.1	0	19	1	757.335	756.328	y6	3860009	#N/A	3860009	2.1	2	heavy	1438.73	720.372	20240701_PRM_SKP_1ng_uL_1	1.7	161	#N/A	20.93	22.79	1.86	22.54	0.44	0.019
	CTF19 MCM18 YPL018W LPB13W	QQLSLLDDDQVR	D - y5+	22.56	2985613	3.9	0	19	1	642.308	641.301	y5	3860009	#N/A	3860009	2.1	2	heavy	1438.73	720.372	20240701_PRM_SKP_1ng_uL_1	1.7	161	#N/A	21.13	22.79	1.66	22.55	0.39	0.017
	CTF19 MCM18 YPL018W LPB13W	QQLSLLDDDQVR	D - y4+	22.56	2237707	-0.4	0	19	1	527.281	526.274	y4	3860009	#N/A	3860009	2.1	2	heavy	1438.73	720.372	20240701_PRM_SKP_1ng_uL_1	1.7	161	#N/A	20.93	22.79	1.86	22.54	0.44	0.019
	CTF19 MCM18 YPL018W LPB13W	QQLSLLDDDQVR	Q - y3+	22.56	2840003	3.6	0	19	1	412.254	411.247	y3	3860009	#N/A	3860009	2.1	2	heavy	1438.73	720.372	20240701_PRM_SKP_1ng_uL_1	1.7	161	#N/A	20.93	22.79	1.86	22.54	0.44	0.019
	CTF19 MCM18 YPL018W LPB13W	QQLSLLDDDQVR	R - y1+	22.56	1552924	2.2	0	19	1	185.127	184.12	y1	3860009	#N/A	3860009	2.1	2	heavy	1438.73	720.372	20240701_PRM_SKP_1ng_uL_1	1.7	161	#N/A	20.99	22.79	1.8	22.54	0.43	0.019
	CTF3 CHL3 YLR381W	DAPGSATLILQR	precursor++	21.44	0	#N/A	0	29	2	621.346	1240.68	precursor	0	#N/A	0	#N/A	2	light	1240.68	621.346	20240701_PRM_SKP_1ng_uL_1	1.88	141	#N/A	21.44	22.3	0.86	21.94	0.16	0.007
	CTF3 CHL3 YLR381W	DAPGSATLILQR	precursor++ [M+1]	21.44	0	#N/A	0	29	2	621.847	1241.68	precursor [M+1]	0	#N/A	0	#N/A	2	light	1240.68	621.346	20240701_PRM_SKP_1ng_uL_1	1.88	141	#N/A	21.44	22.3	0.86	21.92	0.18	0.008
	CTF3 CHL3 YLR381W	DAPGSATLILQR	precursor++ [M+2]	21.44	0	#N/A	0	29	2	622.349	1242.68	precursor [M+2]	0	#N/A	0	#N/A	2	light	1240.68	621.346	20240701_PRM_SKP_1ng_uL_1	1.88	141	#N/A	21.44	22.25	0.8	21.94	0.15	0.007
	CTF3 CHL3 YLR381W	DAPGSATLILQR	A - b2+	21.44	0	#N/A	0	29	1	187.071	186.064	b2	0	#N/A	0	#N/A	2	light	1240.68	621.346	20240701_PRM_SKP_1ng_uL_1	1.88	140	#N/A	21.44	22.36	0.92	21.78	0.27	0.013
	CTF3 CHL3 YLR381W	DAPGSATLILQR	P - y10+	21.44	0	#N/A	0	29	1	1055.62	1054.61	y10	0	#N/A	0	#N/A	2	light	1240.68	621.346	20240701_PRM_SKP_1ng_uL_1	1.88	140	#N/A	21.44	22.02	0.58	21.74	0.24	0.011
	CTF3 CHL3 YLR381W	DAPGSATLILQR	G - y9+	21.44	0	#N/A	0	29	1	958.568	957.561	y9	0	#N/A	0	#N/A	2	light	1240.68	621.346	20240701_PRM_SKP_1ng_uL_1	1.88	140	NaN	21.44	22.02	0.58	21.74	0.24	0.011
	CTF3 CHL3 YLR381W	DAPGSATLILQR	S - y8+	21.44	0	#N/A	0	29	1	901.547	900.539	y8	0	#N/A	0	#N/A	2	light	1240.68	621.346	20240701_PRM_SKP_1ng_uL_1	1.88	140	#N/A	21.44	22.02	0.58	21.75	0.23	0.011
	CTF3 CHL3 YLR381W	DAPGSATLILQR	A - y7+	21.44	0	#N/A	0	29	1	814.515	813.507	y7	0	#N/A	0	#N/A	2	light	1240.68	621.346	20240701_PRM_SKP_1ng_uL_1	1.88	140	#N/A	21.44	22.02	0.58	21.74	0.24	0.011
	CTF3 CHL3 YLR381W	DAPGSATLILQR	T - y6+	21.44	0	#N/A	0	29	1	743.477	742.47	y6	0	#N/A	0	#N/A	2	light	1240.68	621.346	20240701_PRM_SKP_1ng_uL_1	1.88	140	#N/A	21.44	22.02	0.58	21.74	0.24	0.011
	CTF3 CHL3 YLR381W	DAPGSATLILQR	L - y5+	21.44	0	#N/A	0	29	1	642.43	641.422	y5	0	#N/A	0	#N/A	2	light	1240.68	621.346	20240701_PRM_SKP_1ng_uL_1	1.88	140	#N/A	21.44	22.02	0.58	21.74	0.24	0.011
	CTF3 CHL3 YLR381W	DAPGSATLILQR	I - y4+	21.44	0	#N/A	0	29	1	529.346	528.338	y4	0	#N/A	0	#N/A	2	light	1240.68	621.346	20240701_PRM_SKP_1ng_uL_1	1.88	140	#N/A	21.44	22.36	0.92	21.76	0.27	0.013
	CTF3 CHL3 YLR381W	DAPGSATLILQR	L - y3+	21.44	0	#N/A	0	29	1	416.262	415.254	y3	0	#N/A	0	#N/A	2	light	1240.68	621.346	20240701_PRM_SKP_1ng_uL_1	1.88	140	#N/A	21.44	22.02	0.58	21.74	0.24	0.011
	CTF3 CHL3 YLR381W	DAPGSATLILQR	Q - y2+	21.44	0	#N/A	0	29	1	303.178	302.17	y2	0	#N/A	0	#N/A	2	light	1240.68	621.346	20240701_PRM_SKP_1ng_uL_1	1.88	140	#N/A	21.44	22.11	0.66	21.82	0.2	0.009
	CTF3 CHL3 YLR381W	DAPGSATLILQR	R - y1+	21.44	0	#N/A	0	29	1	175.119	174.112	y1	0	#N/A	0	#N/A	2	light	1240.68	621.346	20240701_PRM_SKP_1ng_uL_1	1.88	140	#N/A	21.44	22.02	0.58	21.86	0.18	0.008
	CTF3 CHL3 YLR381W	DAPGSATLILQR	P - y10++	21.44	0	#N/A	0	29	2	528.314	1054.61	y10	0	#N/A	0	#N/A	2	light	1240.68	621.346	20240701_PRM_SKP_1ng_uL_1	1.88	140	#N/A	21.44	22.36	0.92	21.77	0.27	0.012
	CTF3 CHL3 YLR381W	DAPGSATLILQR	precursor++	21.76	79410984	1.3	0	29	2	626.35	1250.69	precursor	3307929	#N/A	3307929	-1	2	heavy	1250.69	626.35	20240701_PRM_SKP_1ng_uL_1	1.88	141	#N/A	21.54	22.25	0.71	21.87	0.16	0.007
	CTF3 CHL3 YLR381W	DAPGSATLILQR	precursor++ [M+1]	21.76	48062756	-1.9	0	29	2	626.852	1251.69	precursor [M+1]	3307929	#N/A	3307929	-1	2	heavy	1250.69	626.35	20240701_PRM_SKP_1ng_uL_1	1.88	141	#N/A	21.51	22.25	0.74	21.87	0.16	0.007
	CTF3 CHL3 YLR381W	DAPGSATLILQR	precursor++ [M+2]	21.79	19954998	-0.9	0	29	2	627.353	1252.69	precursor [M+2]	3307929	#N/A	3307929	-1	2	heavy	1250.69	626.35	20240701_PRM_SKP_1ng_uL_1	1.88	141	#N/A	21.54	22.25	0.71	21.87	0.16	0.007
	CTF3 CHL3 YLR381W	DAPGSATLILQR	A - b2+	21.79	381560	0.9	0	29	1	187.071	186.064	b2	3307929	#N/A	3307929	-1	2	heavy	1250.69	626.35	20240701_PRM_SKP_1ng_uL_1	1.88	140	#N/A	21.48	22.02	0.54	21.86	0.14	0.007
	CTF3 CHL3 YLR381W	DAPGSATLILQR	P - y10+	21.76	305149	0.2	0	29	1	1065.63	1064.62	y10	3307929	#N/A	3307929	-1	2	heavy	1250.69	626.35	20240701_PRM_SKP_1ng_uL_1	1.88	140	#N/A	21.47	22.02	0.55	21.82	0.15	0.007
	CTF3 CHL3 YLR381W	DAPGSATLILQR	G - y9+	21.79	3307929	-1	0	29	1	968.576	967.569	y9	3307929	#N/A	3307929	-1	2	heavy	1250.69	626.35	20240701_PRM_SKP_1ng_uL_1	1.88	140	#N/A	21.48	22.02	0.54	21.86	0.15	0.007
	CTF3 CHL3 YLR381W	DAPGSATLILQR	S - y8+	21.79	1981404	-1.4	0	29	1	911.555	910.548	y8	3307929	#N/A	3307929	-1	2	heavy	1250.69	626.35	20240701_PRM_SKP_1ng_uL_1	1.88	140	#N/A	21.48	22.02	0.54	21.86	0.15	0.007
	CTF3 CHL3 YLR381W	DAPGSATLILQR	A - y7+	21.79	1124664	2.1	0	29	1	824.523	823.516	y7	3307929	#N/A	3307929	-1	2	heavy	1250.69	626.35	20240701_PRM_SKP_1ng_uL_1	1.88	140	#N/A	21.48	22.02	0.54	21.86	0.15	0.007
	CTF3 CHL3 YLR381W	DAPGSATLILQR	T - y6+	21.79	2576586	-3.3	0	29	1	753.486	752.478	y6	3307929	#N/A	3307929	-1	2	heavy	1250.69	626.35	20240701_PRM_SKP_1ng_uL_1	1.88	140	#N/A	21.48	22.25	0.77	21.87	0.17	0.008
	CTF3 CHL3 YLR381W	DAPGSATLILQR	L - y5+	21.79	2151256	0.5	0	29	1	652.438	651.431	y5	3307929	#N/A	3307929	-1	2	heavy	1250.69	626.35	20240701_PRM_SKP_1ng_uL_1	1.88	140	#N/A	21.48	22.02	0.54	21.86	0.15	0.007
	CTF3 CHL3 YLR381W	DAPGSATLILQR	I - y4+	21.79	2767648	3.3	0	29	1	539.354	538.347	y4	3307929	#N/A	3307929	-1	2	heavy	1250.69	626.35	20240701_PRM_SKP_1ng_uL_1	1.88	140	#N/A	21.48	22.25	0.77	21.87	0.17	0.008
	CTF3 CHL3 YLR381W	DAPGSATLILQR	L - y3+	21.79	2278274	-2.6	0	29	1	426.27	425.263	y3	3307929	#N/A	3307929	-1	2	heavy	1250.69	626.35	20240701_PRM_SKP_1ng_uL_1	1.88	140	#N/A	21.48	22.25	0.77	21.87	0.17	0.008
	CTF3 CHL3 YLR381W	DAPGSATLILQR	Q - y2+	21.79	856673	0.9	0	29	1	313.186	312.179	y2	3307929	#N/A	3307929	-1	2	heavy	1250.69	626.35	20240701_PRM_SKP_1ng_uL_1	1.88	140	#N/A	21.48	22.02	0.54	21.86	0.15	0.007
	CTF3 CHL3 YLR381W	DAPGSATLILQR	R - y1+	21.76	1411139	2.1	0	29	1	185.127	184.12	y1	3307929	#N/A	3307929	-1	2	heavy	1250.69	626.35	20240701_PRM_SKP_1ng_uL_1	1.88	140	#N/A	21.48	22.02	0.54	21.85	0.15	0.007
	CTF3 CHL3 YLR381W	DAPGSATLILQR	P - y10++	21.79	967375	-1.9	0	29	2	533.318	1064.62	y10	3307929	#N/A	3307929	-1	2	heavy	1250.69	626.35	20240701_PRM_SKP_1ng_uL_1	1.88	140	#N/A	21.47	22.02	0.55	21.81	0.16	0.007
	IML3 MCM19 YBR107C YBR0836	ESIVTSTR	precursor++	10.68	29100	1.1	0	17	2	446.74	891.466	precursor	0	#N/A	0	#N/A	2	light	891.466	446.74	20240701_PRM_SKP_1ng_uL_1	2.42	146	#N/A	10.4	11.57	1.17	10.74	0.24	0.022
	IML3 MCM19 YBR107C YBR0836	ESIVTSTR	precursor++ [M+1]	10.26	0	#N/A	0	17	2	447.242	892.469	precursor [M+1]	0	#N/A	0	#N/A	2	light	891.466	446.74	20240701_PRM_SKP_1ng_uL_1	2.42	146	#N/A	10.26	11.83	1.57	10.81	0.33	0.03
	IML3 MCM19 YBR107C YBR0836	ESIVTSTR	precursor++ [M+2]	10.91	226133	1.4	0	17	2	447.743	893.472	precursor [M+2]	0	#N/A	0	#N/A	2	light	891.466	446.74	20240701_PRM_SKP_1ng_uL_1	2.42	146	#N/A	10.48	11.83	1.35	10.84	0.3	0.028
	IML3 MCM19 YBR107C YBR0836	ESIVTSTR	S - b2+	10.26	0	#N/A	0	18	1	217.082	216.075	b2	0	#N/A	0	#N/A	2	light	891.466	446.74	20240701_PRM_SKP_1ng_uL_1	2.29	145	#N/A	10.26	11.76	1.5	10.65	0.32	0.031
	IML3 MCM19 YBR107C YBR0836	ESIVTSTR	I - b3+	10.26	0	#N/A	0	18	1	330.166	329.159	b3	0	#N/A	0	#N/A	2	light	891.466	446.74	20240701_PRM_SKP_1ng_uL_1	2.29	145	#N/A	10.26	11.57	1.31	10.64	0.29	0.027
	IML3 MCM19 YBR107C YBR0836	ESIVTSTR	V - b4+	10.26	0	#N/A	0	18	1	429.234	428.227	b4	0	#N/A	0	#N/A	2	light	891.466	446.74	20240701_PRM_SKP_1ng_uL_1	2.29	145	#N/A	10.26	11.8	1.53	10.65	0.32	0.03
	IML3 MCM19 YBR107C YBR0836	ESIVTSTR	S - b2++	10.26	0	#N/A	0	18	2	109.045	216.075	b2	0	#N/A	0	#N/A	2	light	891.466	446.74	20240701_PRM_SKP_1ng_uL_1	2.29	145	#N/A	10.26	11.57	1.31	10.58	0.27	0.026
	IML3 MCM19 YBR107C YBR0836	ESIVTSTR	I - y6+	10.26	0	#N/A	0	18	1	676.399	675.392	y6	0	#N/A	0	#N/A	2	light	891.466	446.74	20240701_PRM_SKP_1ng_uL_1	2.29	145	#N/A	10.26	11.57	1.31	10.64	0.29	0.027
	IML3 MCM19 YBR107C YBR0836	ESIVTSTR	V - y5+	10.26	0	#N/A	0	18	1	563.315	562.307	y5	0	#N/A	0	#N/A	2	light	891.466	446.74	20240701_PRM_SKP_1ng_uL_1	2.29	145	#N/A	10.26	11.57	1.31	10.64	0.29	0.027
	IML3 MCM19 YBR107C YBR0836	ESIVTSTR	T - y4+	10.26	0	#N/A	0	18	1	464.246	463.239	y4	0	#N/A	0	#N/A	2	light	891.466	446.74	20240701_PRM_SKP_1ng_uL_1	2.29	145	NaN	10.26	11.57	1.31	10.64	0.29	0.027
	IML3 MCM19 YBR107C YBR0836	ESIVTSTR	S - y3+	10.26	0	#N/A	0	18	1	363.199	362.191	y3	0	#N/A	0	#N/A	2	light	891.466	446.74	20240701_PRM_SKP_1ng_uL_1	2.29	145	#N/A	10.26	11.57	1.31	10.64	0.29	0.027
	IML3 MCM19 YBR107C YBR0836	ESIVTSTR	T - y2+	10.26	0	#N/A	0	18	1	276.167	275.159	y2	0	#N/A	0	#N/A	2	light	891.466	446.74	20240701_PRM_SKP_1ng_uL_1	2.29	145	#N/A	10.26	11.57	1.31	10.67	0.27	0.025
	IML3 MCM19 YBR107C YBR0836	ESIVTSTR	R - y1+	10.26	0	#N/A	0	18	1	175.119	174.112	y1	0	#N/A	0	#N/A	2	light	891.466	446.74	20240701_PRM_SKP_1ng_uL_1	2.29	145	#N/A	10.26	11.76	1.5	10.69	0.3	0.028
	IML3 MCM19 YBR107C YBR0836	ESIVTSTR	I - y6++	10.26	0	#N/A	0	18	2	338.703	675.392	y6	0	#N/A	0	#N/A	2	light	891.466	446.74	20240701_PRM_SKP_1ng_uL_1	2.29	145	#N/A	10.26	11.57	1.31	10.59	0.28	0.026
	IML3 MCM19 YBR107C YBR0836	ESIVTSTR	V - y5++	10.26	0	#N/A	0	18	2	282.161	562.307	y5	0	#N/A	0	#N/A	2	light	891.466	446.74	20240701_PRM_SKP_1ng_uL_1	2.29	145	#N/A	10.26	11.57	1.31	10.67	0.27	0.025
	IML3 MCM19 YBR107C YBR0836	ESIVTSTR	precursor++	10.6	151812064	-0.9	0	17	2	451.744	901.474	precursor	8722677	#N/A	8722677	1.7	2	heavy	901.474	451.744	20240701_PRM_SKP_1ng_uL_1	2.42	146	#N/A	10.6	11.68	1.08	10.76	0.24	0.023
	IML3 MCM19 YBR107C YBR0836	ESIVTSTR	precursor++ [M+1]	10.6	58036608	-1.3	0	17	2	452.246	902.477	precursor [M+1]	8722677	#N/A	8722677	1.7	2	heavy	901.474	451.744	20240701_PRM_SKP_1ng_uL_1	2.42	146	#N/A	10.44	11.68	1.24	10.73	0.26	0.024
	IML3 MCM19 YBR107C YBR0836	ESIVTSTR	precursor++ [M+2]	10.6	15352631	0.7	0	17	2	452.747	903.48	precursor [M+2]	8722677	#N/A	8722677	1.7	2	heavy	901.474	451.744	20240701_PRM_SKP_1ng_uL_1	2.42	146	#N/A	10.48	11.83	1.35	10.76	0.29	0.027
	IML3 MCM19 YBR107C YBR0836	ESIVTSTR	E - b1+	10.6	41126	0.7	0	18	1	130.05	129.043	b1	8722677	#N/A	8722677	1.7	2	heavy	901.474	451.744	20240701_PRM_SKP_1ng_uL_1	2.29	145	#N/A	10.5	11.57	1.06	10.71	0.24	0.022
	IML3 MCM19 YBR107C YBR0836	ESIVTSTR	S - b2+	10.57	1599397	-1.5	0	18	1	217.082	216.075	b2	8722677	#N/A	8722677	1.7	2	heavy	901.474	451.744	20240701_PRM_SKP_1ng_uL_1	2.29	145	#N/A	10.52	11.64	1.13	10.73	0.24	0.023
	IML3 MCM19 YBR107C YBR0836	ESIVTSTR	I - b3+	10.57	268682	-0.8	0	18	1	330.166	329.159	b3	8722677	#N/A	8722677	1.7	2	heavy	901.474	451.744	20240701_PRM_SKP_1ng_uL_1	2.29	145	#N/A	10.4	11.57	1.17	10.73	0.23	0.022
	IML3 MCM19 YBR107C YBR0836	ESIVTSTR	V - b4+	10.26	0	#N/A	0	18	1	429.234	428.227	b4	8722677	#N/A	8722677	1.7	2	heavy	901.474	451.744	20240701_PRM_SKP_1ng_uL_1	2.29	145	#N/A	10.26	11.57	1.31	10.64	0.27	0.025
	IML3 MCM19 YBR107C YBR0836	ESIVTSTR	I - y6+	10.57	249273	-3.9	0	18	1	686.407	685.4	y6	8722677	#N/A	8722677	1.7	2	heavy	901.474	451.744	20240701_PRM_SKP_1ng_uL_1	2.29	145	#N/A	10.4	11.64	1.24	10.73	0.25	0.023
	IML3 MCM19 YBR107C YBR0836	ESIVTSTR	V - y5+	10.57	3469304	-1.8	0	18	1	573.323	572.316	y5	8722677	#N/A	8722677	1.7	2	heavy	901.474	451.744	20240701_PRM_SKP_1ng_uL_1	2.29	145	#N/A	10.4	11.57	1.17	10.72	0.23	0.022
	IML3 MCM19 YBR107C YBR0836	ESIVTSTR	T - y4+	10.57	8722677	1.7	0	18	1	474.255	473.247	y4	8722677	#N/A	8722677	1.7	2	heavy	901.474	451.744	20240701_PRM_SKP_1ng_uL_1	2.29	145	#N/A	10.4	11.57	1.17	10.72	0.23	0.022
	IML3 MCM19 YBR107C YBR0836	ESIVTSTR	S - y3+	10.57	3547935	-1.6	0	18	1	373.207	372.2	y3	8722677	#N/A	8722677	1.7	2	heavy	901.474	451.744	20240701_PRM_SKP_1ng_uL_1	2.29	145	#N/A	10.4	11.57	1.17	10.72	0.23	0.022
	IML3 MCM19 YBR107C YBR0836	ESIVTSTR	T - y2+	10.57	791427	0.3	0	18	1	286.175	285.168	y2	8722677	#N/A	8722677	1.7	2	heavy	901.474	451.744	20240701_PRM_SKP_1ng_uL_1	2.29	145	#N/A	10.4	11.57	1.17	10.72	0.23	0.022
	IML3 MCM19 YBR107C YBR0836	ESIVTSTR	R - y1+	10.57	1473933	1.8	0	18	1	185.127	184.12	y1	8722677	#N/A	8722677	1.7	2	heavy	901.474	451.744	20240701_PRM_SKP_1ng_uL_1	2.29	145	#N/A	10.57	11.8	1.23	10.76	0.27	0.025
	IML3 MCM19 YBR107C YBR0836	ESIVTSTR	I - y6++	10.26	0	#N/A	0	18	2	343.707	685.4	y6	8722677	#N/A	8722677	1.7	2	heavy	901.474	451.744	20240701_PRM_SKP_1ng_uL_1	2.29	145	#N/A	10.26	11.64	1.38	10.65	0.29	0.027
	IML3 MCM19 YBR107C YBR0836	ESIVTSTR	V - y5++	10.26	0	#N/A	0	18	2	287.165	572.316	y5	8722677	#N/A	8722677	1.7	2	heavy	901.474	451.744	20240701_PRM_SKP_1ng_uL_1	2.29	145	#N/A	10.26	11.57	1.31	10.66	0.27	0.025
	CHL4 CTF17 MCM17 YDR254W YD9320A.04	NEDSGEPVYISR	precursor++	15.58	0	#N/A	0	16	2	683.318	1364.62	precursor	0	#N/A	0	#N/A	2	light	1364.62	683.318	20240701_PRM_SKP_1ng_uL_1	2.21	134	#N/A	15.58	16.58	1	16.02	0.23	0.015
	CHL4 CTF17 MCM17 YDR254W YD9320A.04	NEDSGEPVYISR	precursor++ [M+1]	15.58	0	#N/A	0	16	2	683.819	1365.62	precursor [M+1]	0	#N/A	0	#N/A	2	light	1364.62	683.318	20240701_PRM_SKP_1ng_uL_1	2.21	134	#N/A	15.58	16.47	0.89	15.9	0.23	0.014
	CHL4 CTF17 MCM17 YDR254W YD9320A.04	NEDSGEPVYISR	precursor++ [M+2]	15.58	0	#N/A	0	16	2	684.32	1366.63	precursor [M+2]	0	#N/A	0	#N/A	2	light	1364.62	683.318	20240701_PRM_SKP_1ng_uL_1	2.21	134	#N/A	15.58	16.64	1.06	15.91	0.26	0.016
	CHL4 CTF17 MCM17 YDR254W YD9320A.04	NEDSGEPVYISR	E - b2+	15.58	0	#N/A	0	17	1	244.093	243.086	b2	0	#N/A	0	#N/A	2	light	1364.62	683.318	20240701_PRM_SKP_1ng_uL_1	2.08	133	#N/A	15.58	16.41	0.83	15.89	0.22	0.014
	CHL4 CTF17 MCM17 YDR254W YD9320A.04	NEDSGEPVYISR	D - b3+	15.58	0	#N/A	0	17	1	359.12	358.112	b3	0	#N/A	0	#N/A	2	light	1364.62	683.318	20240701_PRM_SKP_1ng_uL_1	2.08	133	#N/A	15.58	16.41	0.83	15.89	0.22	0.014
	CHL4 CTF17 MCM17 YDR254W YD9320A.04	NEDSGEPVYISR	E - b6+	15.58	0	#N/A	0	17	1	632.216	631.209	b6	0	#N/A	0	#N/A	2	light	1364.62	683.318	20240701_PRM_SKP_1ng_uL_1	2.08	133	#N/A	15.58	16.41	0.83	15.89	0.22	0.014
	CHL4 CTF17 MCM17 YDR254W YD9320A.04	NEDSGEPVYISR	D - y10+	15.58	0	#N/A	0	17	1	1122.54	1121.54	y10	0	#N/A	0	#N/A	2	light	1364.62	683.318	20240701_PRM_SKP_1ng_uL_1	2.08	133	#N/A	15.58	16.41	0.83	15.89	0.22	0.014
	CHL4 CTF17 MCM17 YDR254W YD9320A.04	NEDSGEPVYISR	S - y9+	15.58	0	#N/A	0	17	1	1007.52	1006.51	y9	0	#N/A	0	#N/A	2	light	1364.62	683.318	20240701_PRM_SKP_1ng_uL_1	2.08	133	#N/A	15.58	16.41	0.83	15.89	0.22	0.014
	CHL4 CTF17 MCM17 YDR254W YD9320A.04	NEDSGEPVYISR	G - y8+	15.58	0	#N/A	0	17	1	920.484	919.476	y8	0	#N/A	0	#N/A	2	light	1364.62	683.318	20240701_PRM_SKP_1ng_uL_1	2.08	133	#N/A	15.58	16.41	0.83	15.89	0.22	0.014
	CHL4 CTF17 MCM17 YDR254W YD9320A.04	NEDSGEPVYISR	E - y7+	15.65	62964	20.7	0	17	1	863.462	862.455	y7	0	#N/A	0	#N/A	2	light	1364.62	683.318	20240701_PRM_SKP_1ng_uL_1	2.08	133	#N/A	15.62	16.41	0.79	15.91	0.21	0.013
	CHL4 CTF17 MCM17 YDR254W YD9320A.04	NEDSGEPVYISR	P - y6+	15.58	0	#N/A	0	17	1	734.42	733.412	y6	0	#N/A	0	#N/A	2	light	1364.62	683.318	20240701_PRM_SKP_1ng_uL_1	2.08	133	NaN	15.58	16.41	0.83	15.91	0.21	0.014
	CHL4 CTF17 MCM17 YDR254W YD9320A.04	NEDSGEPVYISR	Y - y4+	15.58	0	#N/A	0	17	1	538.298	537.291	y4	0	#N/A	0	#N/A	2	light	1364.62	683.318	20240701_PRM_SKP_1ng_uL_1	2.08	133	#N/A	15.58	16.41	0.83	15.89	0.22	0.014
	CHL4 CTF17 MCM17 YDR254W YD9320A.04	NEDSGEPVYISR	I - y3+	15.58	0	#N/A	0	17	1	375.235	374.228	y3	0	#N/A	0	#N/A	2	light	1364.62	683.318	20240701_PRM_SKP_1ng_uL_1	2.08	133	#N/A	15.58	16.41	0.83	15.9	0.22	0.014
	CHL4 CTF17 MCM17 YDR254W YD9320A.04	NEDSGEPVYISR	S - y2+	15.58	0	#N/A	0	17	1	262.151	261.144	y2	0	#N/A	0	#N/A	2	light	1364.62	683.318	20240701_PRM_SKP_1ng_uL_1	2.08	133	#N/A	15.58	16.41	0.83	15.9	0.22	0.014
	CHL4 CTF17 MCM17 YDR254W YD9320A.04	NEDSGEPVYISR	R - y1+	15.58	0	#N/A	0	17	1	175.119	174.112	y1	0	#N/A	0	#N/A	2	light	1364.62	683.318	20240701_PRM_SKP_1ng_uL_1	2.08	133	#N/A	15.58	16.41	0.83	15.9	0.22	0.014
	CHL4 CTF17 MCM17 YDR254W YD9320A.04	NEDSGEPVYISR	precursor++	15.84	64346476	-0.6	0	16	2	688.322	1374.63	precursor	17772104	#N/A	17772104	-3.9	2	heavy	1374.63	688.322	20240701_PRM_SKP_1ng_uL_1	2.21	134	#N/A	15.8	16.7	0.89	16.01	0.19	0.012
	CHL4 CTF17 MCM17 YDR254W YD9320A.04	NEDSGEPVYISR	precursor++ [M+1]	15.84	53222304	-0.9	0	16	2	688.823	1375.63	precursor [M+1]	17772104	#N/A	17772104	-3.9	2	heavy	1374.63	688.322	20240701_PRM_SKP_1ng_uL_1	2.21	134	#N/A	15.8	16.7	0.89	16.01	0.19	0.012
	CHL4 CTF17 MCM17 YDR254W YD9320A.04	NEDSGEPVYISR	precursor++ [M+2]	15.84	18034566	-0.4	0	16	2	689.325	1376.63	precursor [M+2]	17772104	#N/A	17772104	-3.9	2	heavy	1374.63	688.322	20240701_PRM_SKP_1ng_uL_1	2.21	134	#N/A	15.8	16.61	0.81	16.01	0.17	0.011
	CHL4 CTF17 MCM17 YDR254W YD9320A.04	NEDSGEPVYISR	E - b2+	15.84	5276866	0.6	0	17	1	244.093	243.086	b2	17772104	#N/A	17772104	-3.9	2	heavy	1374.63	688.322	20240701_PRM_SKP_1ng_uL_1	2.08	133	#N/A	15.8	16.41	0.61	16	0.13	0.008
	CHL4 CTF17 MCM17 YDR254W YD9320A.04	NEDSGEPVYISR	D - b3+	15.84	1546690	-0.5	0	17	1	359.12	358.112	b3	17772104	#N/A	17772104	-3.9	2	heavy	1374.63	688.322	20240701_PRM_SKP_1ng_uL_1	2.08	133	#N/A	15.62	16.41	0.79	15.98	0.16	0.01
	CHL4 CTF17 MCM17 YDR254W YD9320A.04	NEDSGEPVYISR	S - b4+	15.87	349100	-0.9	0	17	1	446.152	445.144	b4	17772104	#N/A	17772104	-3.9	2	heavy	1374.63	688.322	20240701_PRM_SKP_1ng_uL_1	2.08	133	#N/A	15.62	16.41	0.79	15.98	0.16	0.01
	CHL4 CTF17 MCM17 YDR254W YD9320A.04	NEDSGEPVYISR	E - b6+	15.84	290682	-3.3	0	17	1	632.216	631.209	b6	17772104	#N/A	17772104	-3.9	2	heavy	1374.63	688.322	20240701_PRM_SKP_1ng_uL_1	2.08	133	#N/A	15.62	16.7	1.07	15.99	0.21	0.013
	CHL4 CTF17 MCM17 YDR254W YD9320A.04	NEDSGEPVYISR	D - y10+	15.84	3674422	-2.8	0	17	1	1132.55	1131.54	y10	17772104	#N/A	17772104	-3.9	2	heavy	1374.63	688.322	20240701_PRM_SKP_1ng_uL_1	2.08	133	#N/A	15.62	16.41	0.79	15.97	0.16	0.01
	CHL4 CTF17 MCM17 YDR254W YD9320A.04	NEDSGEPVYISR	S - y9+	15.84	3010492	4.2	0	17	1	1017.52	1016.52	y9	17772104	#N/A	17772104	-3.9	2	heavy	1374.63	688.322	20240701_PRM_SKP_1ng_uL_1	2.08	133	#N/A	15.62	16.41	0.79	15.98	0.16	0.01
	CHL4 CTF17 MCM17 YDR254W YD9320A.04	NEDSGEPVYISR	G - y8+	15.84	2655992	-5.7	0	17	1	930.492	929.485	y8	17772104	#N/A	17772104	-3.9	2	heavy	1374.63	688.322	20240701_PRM_SKP_1ng_uL_1	2.08	133	#N/A	15.62	16.41	0.79	15.98	0.16	0.01
	CHL4 CTF17 MCM17 YDR254W YD9320A.04	NEDSGEPVYISR	E - y7+	15.84	913344	2.6	0	17	1	873.47	872.463	y7	17772104	#N/A	17772104	-3.9	2	heavy	1374.63	688.322	20240701_PRM_SKP_1ng_uL_1	2.08	133	#N/A	15.62	16.75	1.13	15.99	0.22	0.014
	CHL4 CTF17 MCM17 YDR254W YD9320A.04	NEDSGEPVYISR	P - y6+	15.84	17772104	-3.9	0	17	1	744.428	743.421	y6	17772104	#N/A	17772104	-3.9	2	heavy	1374.63	688.322	20240701_PRM_SKP_1ng_uL_1	2.08	133	#N/A	15.62	16.41	0.79	15.98	0.16	0.01
	CHL4 CTF17 MCM17 YDR254W YD9320A.04	NEDSGEPVYISR	Y - y4+	15.84	3459124	1.5	0	17	1	548.307	547.299	y4	17772104	#N/A	17772104	-3.9	2	heavy	1374.63	688.322	20240701_PRM_SKP_1ng_uL_1	2.08	133	#N/A	15.62	16.41	0.79	15.97	0.16	0.01
	CHL4 CTF17 MCM17 YDR254W YD9320A.04	NEDSGEPVYISR	I - y3+	15.84	2023233	0.4	0	17	1	385.243	384.236	y3	17772104	#N/A	17772104	-3.9	2	heavy	1374.63	688.322	20240701_PRM_SKP_1ng_uL_1	2.08	133	#N/A	15.8	16.72	0.92	16.01	0.2	0.012
	CHL4 CTF17 MCM17 YDR254W YD9320A.04	NEDSGEPVYISR	S - y2+	15.84	3183551	2.5	0	17	1	272.159	271.152	y2	17772104	#N/A	17772104	-3.9	2	heavy	1374.63	688.322	20240701_PRM_SKP_1ng_uL_1	2.08	133	#N/A	15.62	16.41	0.79	15.98	0.16	0.01
	MTW1 DSN3 NSL2 YAL034W-A YAL034AW	IPEEYLDANVFR	precursor++	27.39	98196	2.9	0	38	2	733.37	1464.72	precursor	0	#N/A	0	#N/A	2	light	1464.72	733.37	20240701_PRM_SKP_1ng_uL_1	0.9	285	#N/A	27.01	28.97	1.96	27.35	0.43	0.016
	MTW1 DSN3 NSL2 YAL034W-A YAL034AW	IPEEYLDANVFR	precursor++ [M+1]	26.88	92	3	0	38	2	733.871	1465.73	precursor [M+1]	0	#N/A	0	#N/A	2	light	1464.72	733.37	20240701_PRM_SKP_1ng_uL_1	0.9	285	#N/A	26.88	28.95	2.07	27.33	0.44	0.016
	MTW1 DSN3 NSL2 YAL034W-A YAL034AW	IPEEYLDANVFR	precursor++ [M+2]	27.42	58502	-0.2	0	38	2	734.373	1466.73	precursor [M+2]	0	#N/A	0	#N/A	2	light	1464.72	733.37	20240701_PRM_SKP_1ng_uL_1	0.9	285	#N/A	26.99	28.95	1.96	27.36	0.43	0.016
	MTW1 DSN3 NSL2 YAL034W-A YAL034AW	IPEEYLDANVFR	P - b2+	26.88	0	#N/A	0	38	1	211.144	210.137	b2	0	#N/A	0	#N/A	2	light	1464.72	733.37	20240701_PRM_SKP_1ng_uL_1	0.9	284	#N/A	26.76	28.82	2.06	27.24	0.46	0.017
	MTW1 DSN3 NSL2 YAL034W-A YAL034AW	IPEEYLDANVFR	L - b6+	26.88	0	#N/A	0	38	1	745.377	744.369	b6	0	#N/A	0	#N/A	2	light	1464.72	733.37	20240701_PRM_SKP_1ng_uL_1	0.9	284	#N/A	26.76	28.82	2.06	27.2	0.46	0.017
	MTW1 DSN3 NSL2 YAL034W-A YAL034AW	IPEEYLDANVFR	E - y10+	26.88	0	#N/A	0	38	1	1255.6	1254.59	y10	0	#N/A	0	#N/A	2	light	1464.72	733.37	20240701_PRM_SKP_1ng_uL_1	0.9	284	#N/A	26.76	28.82	2.06	27.23	0.46	0.017
	MTW1 DSN3 NSL2 YAL034W-A YAL034AW	IPEEYLDANVFR	E - y9+	26.88	0	#N/A	0	38	1	1126.55	1125.55	y9	0	#N/A	0	#N/A	2	light	1464.72	733.37	20240701_PRM_SKP_1ng_uL_1	0.9	284	#N/A	26.76	28.82	2.06	27.22	0.46	0.017
	MTW1 DSN3 NSL2 YAL034W-A YAL034AW	IPEEYLDANVFR	Y - y8+	26.88	0	#N/A	0	38	1	997.51	996.503	y8	0	#N/A	0	#N/A	2	light	1464.72	733.37	20240701_PRM_SKP_1ng_uL_1	0.9	284	#N/A	26.76	28.82	2.06	27.23	0.46	0.017
	MTW1 DSN3 NSL2 YAL034W-A YAL034AW	IPEEYLDANVFR	L - y7+	26.88	0	#N/A	0	38	1	834.447	833.44	y7	0	#N/A	0	#N/A	2	light	1464.72	733.37	20240701_PRM_SKP_1ng_uL_1	0.9	284	#N/A	26.76	28.95	2.2	27.23	0.49	0.018
	MTW1 DSN3 NSL2 YAL034W-A YAL034AW	IPEEYLDANVFR	D - y6+	26.88	0	#N/A	0	38	1	721.363	720.355	y6	0	#N/A	0	#N/A	2	light	1464.72	733.37	20240701_PRM_SKP_1ng_uL_1	0.9	284	#N/A	26.76	28.82	2.06	27.23	0.46	0.017
	MTW1 DSN3 NSL2 YAL034W-A YAL034AW	IPEEYLDANVFR	A - y5+	26.88	0	#N/A	0	38	1	606.336	605.329	y5	0	#N/A	0	#N/A	2	light	1464.72	733.37	20240701_PRM_SKP_1ng_uL_1	0.9	284	#N/A	26.76	28.82	2.06	27.22	0.46	0.017
	MTW1 DSN3 NSL2 YAL034W-A YAL034AW	IPEEYLDANVFR	F - y2+	26.88	0	#N/A	0	38	1	322.187	321.18	y2	0	#N/A	0	#N/A	2	light	1464.72	733.37	20240701_PRM_SKP_1ng_uL_1	0.9	284	#N/A	26.76	28.82	2.06	27.22	0.46	0.017
	MTW1 DSN3 NSL2 YAL034W-A YAL034AW	IPEEYLDANVFR	R - y1+	26.88	0	#N/A	0	38	1	175.119	174.112	y1	0	#N/A	0	#N/A	2	light	1464.72	733.37	20240701_PRM_SKP_1ng_uL_1	0.9	284	#N/A	26.88	28.82	1.94	27.32	0.41	0.015
	MTW1 DSN3 NSL2 YAL034W-A YAL034AW	IPEEYLDANVFR	P - y11++	26.88	0	#N/A	0	38	2	676.828	1351.64	y11	0	#N/A	0	#N/A	2	light	1464.72	733.37	20240701_PRM_SKP_1ng_uL_1	0.9	284	NaN	26.76	28.91	2.15	27.26	0.47	0.017
	MTW1 DSN3 NSL2 YAL034W-A YAL034AW	IPEEYLDANVFR	Y - y8++	26.88	0	#N/A	0	38	2	499.259	996.503	y8	0	#N/A	0	#N/A	2	light	1464.72	733.37	20240701_PRM_SKP_1ng_uL_1	0.9	284	#N/A	26.76	28.82	2.06	27.19	0.46	0.017
	MTW1 DSN3 NSL2 YAL034W-A YAL034AW	IPEEYLDANVFR	precursor++	27.12	65395132	-0.4	0	38	2	738.374	1474.73	precursor	1298451	#N/A	1298451	0.4	2	heavy	1474.73	738.374	20240701_PRM_SKP_1ng_uL_1	0.9	285	#N/A	26.91	28.94	2.03	27.31	0.44	0.016
	MTW1 DSN3 NSL2 YAL034W-A YAL034AW	IPEEYLDANVFR	precursor++ [M+1]	27.1	41198772	-1.5	0	38	2	738.875	1475.74	precursor [M+1]	1298451	#N/A	1298451	0.4	2	heavy	1474.73	738.374	20240701_PRM_SKP_1ng_uL_1	0.9	285	#N/A	26.76	28.94	2.18	27.3	0.45	0.017
	MTW1 DSN3 NSL2 YAL034W-A YAL034AW	IPEEYLDANVFR	precursor++ [M+2]	27.12	17579774	1.2	0	38	2	739.377	1476.74	precursor [M+2]	1298451	#N/A	1298451	0.4	2	heavy	1474.73	738.374	20240701_PRM_SKP_1ng_uL_1	0.9	285	#N/A	26.76	28.92	2.17	27.29	0.45	0.016
	MTW1 DSN3 NSL2 YAL034W-A YAL034AW	IPEEYLDANVFR	P - b2+	27.13	1495279	-0.7	0	38	1	211.144	210.137	b2	1298451	#N/A	1298451	0.4	2	heavy	1474.73	738.374	20240701_PRM_SKP_1ng_uL_1	0.9	284	#N/A	26.76	28.82	2.06	27.29	0.43	0.016
	MTW1 DSN3 NSL2 YAL034W-A YAL034AW	IPEEYLDANVFR	E - b4+	27.13	708214	2.8	0	38	1	469.229	468.222	b4	1298451	#N/A	1298451	0.4	2	heavy	1474.73	738.374	20240701_PRM_SKP_1ng_uL_1	0.9	284	#N/A	26.76	28.95	2.2	27.3	0.46	0.017
	MTW1 DSN3 NSL2 YAL034W-A YAL034AW	IPEEYLDANVFR	Y - b5+	27.12	577222	-0.2	0	38	1	632.293	631.285	b5	1298451	#N/A	1298451	0.4	2	heavy	1474.73	738.374	20240701_PRM_SKP_1ng_uL_1	0.9	284	#N/A	26.76	28.97	2.21	27.3	0.46	0.017
	MTW1 DSN3 NSL2 YAL034W-A YAL034AW	IPEEYLDANVFR	D - b7+	27.13	93046	-1.7	0	38	1	860.404	859.396	b7	1298451	#N/A	1298451	0.4	2	heavy	1474.73	738.374	20240701_PRM_SKP_1ng_uL_1	0.9	284	#N/A	26.76	28.82	2.06	27.25	0.43	0.016
	MTW1 DSN3 NSL2 YAL034W-A YAL034AW	IPEEYLDANVFR	E - y10+	27.13	3367132	-0.5	0	38	1	1265.6	1264.6	y10	1298451	#N/A	1298451	0.4	2	heavy	1474.73	738.374	20240701_PRM_SKP_1ng_uL_1	0.9	284	#N/A	26.76	28.82	2.06	27.29	0.43	0.016
	MTW1 DSN3 NSL2 YAL034W-A YAL034AW	IPEEYLDANVFR	E - y9+	27.13	4572250	1.5	0	38	1	1136.56	1135.55	y9	1298451	#N/A	1298451	0.4	2	heavy	1474.73	738.374	20240701_PRM_SKP_1ng_uL_1	0.9	284	#N/A	26.76	28.82	2.06	27.29	0.43	0.016
	MTW1 DSN3 NSL2 YAL034W-A YAL034AW	IPEEYLDANVFR	Y - y8+	27.13	6082325	-3.4	0	38	1	1007.52	1006.51	y8	1298451	#N/A	1298451	0.4	2	heavy	1474.73	738.374	20240701_PRM_SKP_1ng_uL_1	0.9	284	#N/A	26.76	28.82	2.06	27.29	0.43	0.016
	MTW1 DSN3 NSL2 YAL034W-A YAL034AW	IPEEYLDANVFR	L - y7+	27.13	5656240	3.9	0	38	1	844.455	843.448	y7	1298451	#N/A	1298451	0.4	2	heavy	1474.73	738.374	20240701_PRM_SKP_1ng_uL_1	0.9	284	#N/A	26.76	28.95	2.2	27.3	0.46	0.017
	MTW1 DSN3 NSL2 YAL034W-A YAL034AW	IPEEYLDANVFR	D - y6+	27.13	7133000	3.3	0	38	1	731.371	730.364	y6	1298451	#N/A	1298451	0.4	2	heavy	1474.73	738.374	20240701_PRM_SKP_1ng_uL_1	0.9	284	#N/A	26.76	28.82	2.06	27.29	0.43	0.016
	MTW1 DSN3 NSL2 YAL034W-A YAL034AW	IPEEYLDANVFR	A - y5+	27.13	8364645	-2.6	0	38	1	616.344	615.337	y5	1298451	#N/A	1298451	0.4	2	heavy	1474.73	738.374	20240701_PRM_SKP_1ng_uL_1	0.9	284	#N/A	26.76	28.82	2.06	27.29	0.43	0.016
	MTW1 DSN3 NSL2 YAL034W-A YAL034AW	IPEEYLDANVFR	F - y2+	27.13	1115307	-1	0	38	1	332.196	331.188	y2	1298451	#N/A	1298451	0.4	2	heavy	1474.73	738.374	20240701_PRM_SKP_1ng_uL_1	0.9	284	#N/A	26.76	28.82	2.06	27.29	0.43	0.016
	MTW1 DSN3 NSL2 YAL034W-A YAL034AW	IPEEYLDANVFR	P - y11++	27.13	1298451	0.4	0	38	2	681.832	1361.65	y11	1298451	#N/A	1298451	0.4	2	heavy	1474.73	738.374	20240701_PRM_SKP_1ng_uL_1	0.9	284	#N/A	26.76	28.82	2.06	27.29	0.43	0.016
	CNN1 YFR046C	SFLQDLSQVLAR	precursor++	36.29	17706	0.4	0	97	2	688.88	1375.75	precursor	0	#N/A	0	#N/A	2	light	1375.75	688.88	20240701_PRM_SKP_1ng_uL_1	0.34	790	#N/A	32.94	36.36	3.42	36.02	0.8	0.022
	CNN1 YFR046C	SFLQDLSQVLAR	precursor++ [M+1]	35.91	0	#N/A	0	97	2	689.382	1376.75	precursor [M+1]	0	#N/A	0	#N/A	2	light	1375.75	688.88	20240701_PRM_SKP_1ng_uL_1	0.34	790	#N/A	32.94	36.35	3.4	35.96	0.81	0.023
	CNN1 YFR046C	SFLQDLSQVLAR	precursor++ [M+2]	35.91	0	#N/A	0	97	2	689.883	1377.75	precursor [M+2]	0	#N/A	0	#N/A	2	light	1375.75	688.88	20240701_PRM_SKP_1ng_uL_1	0.34	790	#N/A	32.99	36.34	3.35	35.94	0.8	0.022
	CNN1 YFR046C	SFLQDLSQVLAR	F - b2+	36.2	1245	6.6	0	96	1	235.108	234.1	b2	0	#N/A	0	#N/A	2	light	1375.75	688.88	20240701_PRM_SKP_1ng_uL_1	0.34	789	#N/A	32.84	36.34	3.49	35.88	0.81	0.023
	CNN1 YFR046C	SFLQDLSQVLAR	L - b10+	35.91	0	#N/A	0	96	1	1131.6	1130.6	b10	0	#N/A	0	#N/A	2	light	1375.75	688.88	20240701_PRM_SKP_1ng_uL_1	0.34	789	#N/A	32.93	36.28	3.34	35.84	0.77	0.021
	CNN1 YFR046C	SFLQDLSQVLAR	D - y8+	35.91	0	#N/A	0	96	1	901.51	900.503	y8	0	#N/A	0	#N/A	2	light	1375.75	688.88	20240701_PRM_SKP_1ng_uL_1	0.34	789	#N/A	32.84	36.29	3.45	35.85	0.81	0.022
	CNN1 YFR046C	SFLQDLSQVLAR	L - y7+	35.91	0	#N/A	0	96	1	786.483	785.476	y7	0	#N/A	0	#N/A	2	light	1375.75	688.88	20240701_PRM_SKP_1ng_uL_1	0.34	789	#N/A	32.84	36.28	3.43	35.83	0.8	0.022
	CNN1 YFR046C	SFLQDLSQVLAR	S - y6+	35.91	0	#N/A	0	96	1	673.399	672.392	y6	0	#N/A	0	#N/A	2	light	1375.75	688.88	20240701_PRM_SKP_1ng_uL_1	0.34	789	#N/A	32.94	36.32	3.38	35.92	0.8	0.022
	CNN1 YFR046C	SFLQDLSQVLAR	Q - y5+	35.91	0	#N/A	0	96	1	586.367	585.36	y5	0	#N/A	0	#N/A	2	light	1375.75	688.88	20240701_PRM_SKP_1ng_uL_1	0.34	789	#N/A	32.84	36.26	3.42	35.84	0.8	0.022
	CNN1 YFR046C	SFLQDLSQVLAR	V - y4+	35.91	0	#N/A	0	96	1	458.309	457.301	y4	0	#N/A	0	#N/A	2	light	1375.75	688.88	20240701_PRM_SKP_1ng_uL_1	0.34	789	#N/A	32.84	36.28	3.44	35.84	0.8	0.022
	CNN1 YFR046C	SFLQDLSQVLAR	L - y3+	35.91	0	#N/A	0	96	1	359.24	358.233	y3	0	#N/A	0	#N/A	2	light	1375.75	688.88	20240701_PRM_SKP_1ng_uL_1	0.34	789	#N/A	32.84	36.25	3.41	35.84	0.8	0.022
	CNN1 YFR046C	SFLQDLSQVLAR	A - y2+	35.91	0	#N/A	0	96	1	246.156	245.149	y2	0	#N/A	0	#N/A	2	light	1375.75	688.88	20240701_PRM_SKP_1ng_uL_1	0.34	789	NaN	32.84	36.28	3.44	35.87	0.8	0.022
	CNN1 YFR046C	SFLQDLSQVLAR	R - y1+	35.91	0	#N/A	0	96	1	175.119	174.112	y1	0	#N/A	0	#N/A	2	light	1375.75	688.88	20240701_PRM_SKP_1ng_uL_1	0.34	789	#N/A	32.94	36.26	3.32	35.85	0.78	0.022
	CNN1 YFR046C	SFLQDLSQVLAR	F - y11++	35.91	0	#N/A	0	96	2	645.364	1288.71	y11	0	#N/A	0	#N/A	2	light	1375.75	688.88	20240701_PRM_SKP_1ng_uL_1	0.34	789	#N/A	32.96	36.15	3.19	35.81	0.75	0.021
	CNN1 YFR046C	SFLQDLSQVLAR	L - y7++	35.91	0	#N/A	0	96	2	393.745	785.476	y7	0	#N/A	0	#N/A	2	light	1375.75	688.88	20240701_PRM_SKP_1ng_uL_1	0.34	789	#N/A	32.84	36.13	3.28	35.8	0.78	0.022
	CNN1 YFR046C	SFLQDLSQVLAR	precursor++	36.09	40219796	-1.2	0	97	2	693.884	1385.75	precursor	1010378	#N/A	1010378	1.2	2	heavy	1385.75	693.884	20240701_PRM_SKP_1ng_uL_1	0.34	790	#N/A	32.84	36.26	3.42	35.93	0.81	0.023
	CNN1 YFR046C	SFLQDLSQVLAR	precursor++ [M+1]	36.09	28143350	0.3	0	97	2	694.386	1386.76	precursor [M+1]	1010378	#N/A	1010378	1.2	2	heavy	1385.75	693.884	20240701_PRM_SKP_1ng_uL_1	0.34	790	#N/A	32.99	36.26	3.27	35.96	0.77	0.022
	CNN1 YFR046C	SFLQDLSQVLAR	precursor++ [M+2]	36.09	9850843	-1.2	0	97	2	694.887	1387.76	precursor [M+2]	1010378	#N/A	1010378	1.2	2	heavy	1385.75	693.884	20240701_PRM_SKP_1ng_uL_1	0.34	790	#N/A	32.84	36.26	3.42	35.9	0.81	0.022
	CNN1 YFR046C	SFLQDLSQVLAR	F - b2+	36.11	3244521	0.6	0	96	1	235.108	234.1	b2	1010378	#N/A	1010378	1.2	2	heavy	1385.75	693.884	20240701_PRM_SKP_1ng_uL_1	0.34	789	#N/A	32.84	36.27	3.42	35.92	0.82	0.023
	CNN1 YFR046C	SFLQDLSQVLAR	L - b3+	36.11	408142	1.7	0	96	1	348.192	347.185	b3	1010378	#N/A	1010378	1.2	2	heavy	1385.75	693.884	20240701_PRM_SKP_1ng_uL_1	0.34	789	#N/A	32.84	36.28	3.44	35.91	0.81	0.023
	CNN1 YFR046C	SFLQDLSQVLAR	L - b10+	35.91	0	#N/A	0	96	1	1131.6	1130.6	b10	1010378	#N/A	1010378	1.2	2	heavy	1385.75	693.884	20240701_PRM_SKP_1ng_uL_1	0.34	789	#N/A	32.84	36.28	3.43	35.87	0.8	0.022
	CNN1 YFR046C	SFLQDLSQVLAR	A - b11+	35.91	0	#N/A	0	96	1	1202.64	1201.63	b11	1010378	#N/A	1010378	1.2	2	heavy	1385.75	693.884	20240701_PRM_SKP_1ng_uL_1	0.34	789	#N/A	32.84	36.26	3.41	35.86	0.8	0.022
	CNN1 YFR046C	SFLQDLSQVLAR	Q - y9+	36.11	758034	2.2	0	96	1	1039.58	1038.57	y9	1010378	#N/A	1010378	1.2	2	heavy	1385.75	693.884	20240701_PRM_SKP_1ng_uL_1	0.34	789	#N/A	32.84	36.28	3.43	35.92	0.81	0.023
	CNN1 YFR046C	SFLQDLSQVLAR	D - y8+	36.11	2471517	2	0	96	1	911.518	910.511	y8	1010378	#N/A	1010378	1.2	2	heavy	1385.75	693.884	20240701_PRM_SKP_1ng_uL_1	0.34	789	#N/A	32.86	36.28	3.42	35.94	0.81	0.023
	CNN1 YFR046C	SFLQDLSQVLAR	S - y6+	36.11	2469443	-0.9	0	96	1	683.407	682.4	y6	1010378	#N/A	1010378	1.2	2	heavy	1385.75	693.884	20240701_PRM_SKP_1ng_uL_1	0.34	789	#N/A	32.84	36.26	3.42	35.93	0.82	0.023
	CNN1 YFR046C	SFLQDLSQVLAR	L - y3+	36.11	851187	0.7	0	96	1	369.248	368.241	y3	1010378	#N/A	1010378	1.2	2	heavy	1385.75	693.884	20240701_PRM_SKP_1ng_uL_1	0.34	789	#N/A	32.84	36.28	3.44	35.92	0.82	0.023
	CNN1 YFR046C	SFLQDLSQVLAR	A - y2+	36.11	1010378	1.2	0	96	1	256.164	255.157	y2	1010378	#N/A	1010378	1.2	2	heavy	1385.75	693.884	20240701_PRM_SKP_1ng_uL_1	0.34	789	#N/A	32.84	36.26	3.42	35.92	0.81	0.023
	CNN1 YFR046C	SFLQDLSQVLAR	R - y1+	36.11	1045665	2	0	96	1	185.127	184.12	y1	1010378	#N/A	1010378	1.2	2	heavy	1385.75	693.884	20240701_PRM_SKP_1ng_uL_1	0.34	789	#N/A	32.85	36.32	3.47	35.96	0.81	0.023
	CNN1 YFR046C	SFLQDLSQVLAR	L - y10++	35.91	0	#N/A	0	96	2	576.834	1151.65	y10	1010378	#N/A	1010378	1.2	2	heavy	1385.75	693.884	20240701_PRM_SKP_1ng_uL_1	0.34	789	#N/A	32.84	36.26	3.42	35.86	0.8	0.022
	CNN1 YFR046C	SFLQDLSQVLAR	L - y3++	36.11	1045665	-1.3	0	96	2	185.128	368.241	y3	1010378	#N/A	1010378	1.2	2	heavy	1385.75	693.884	20240701_PRM_SKP_1ng_uL_1	0.34	789	#N/A	32.85	36.32	3.47	35.96	0.81	0.023
	NKP1 YDR383C	EIYDNESELR	precursor++	15.91	0	#N/A	0	13	2	634.294	1266.57	precursor	0	#N/A	0	#N/A	2	light	1266.57	634.294	20240701_PRM_SKP_1ng_uL_1	2.41	135	#N/A	15.91	16.38	0.47	16.17	0.19	0.012
	NKP1 YDR383C	EIYDNESELR	precursor++ [M+1]	15.91	0	#N/A	0	13	2	634.795	1267.58	precursor [M+1]	0	#N/A	0	#N/A	2	light	1266.57	634.294	20240701_PRM_SKP_1ng_uL_1	2.41	135	#N/A	15.91	16.52	0.61	16.18	0.2	0.012
	NKP1 YDR383C	EIYDNESELR	precursor++ [M+2]	16.3	153247	6.1	0	13	2	635.296	1268.58	precursor [M+2]	0	#N/A	0	#N/A	2	light	1266.57	634.294	20240701_PRM_SKP_1ng_uL_1	2.41	135	#N/A	15.97	16.55	0.57	16.23	0.19	0.012
	NKP1 YDR383C	EIYDNESELR	I - b2+	15.91	0	#N/A	0	14	1	243.134	242.127	b2	0	#N/A	0	#N/A	2	light	1266.57	634.294	20240701_PRM_SKP_1ng_uL_1	2.24	134	#N/A	15.91	16.46	0.55	16.19	0.19	0.012
	NKP1 YDR383C	EIYDNESELR	D - b4++	15.91	0	#N/A	0	14	2	261.116	520.217	b4	0	#N/A	0	#N/A	2	light	1266.57	634.294	20240701_PRM_SKP_1ng_uL_1	2.24	134	#N/A	15.91	16.56	0.65	16.14	0.16	0.01
	NKP1 YDR383C	EIYDNESELR	Y - y8+	15.91	0	#N/A	0	14	1	1025.45	1024.45	y8	0	#N/A	0	#N/A	2	light	1266.57	634.294	20240701_PRM_SKP_1ng_uL_1	2.24	134	#N/A	15.91	16.39	0.48	16.16	0.18	0.011
	NKP1 YDR383C	EIYDNESELR	D - y7+	16.33	20836	-1.1	0	14	1	862.39	861.383	y7	0	#N/A	0	#N/A	2	light	1266.57	634.294	20240701_PRM_SKP_1ng_uL_1	2.24	134	#N/A	15.97	16.37	0.4	16.21	0.17	0.011
	NKP1 YDR383C	EIYDNESELR	N - y6+	15.91	0	#N/A	0	14	1	747.363	746.356	y6	0	#N/A	0	#N/A	2	light	1266.57	634.294	20240701_PRM_SKP_1ng_uL_1	2.24	134	#N/A	15.91	16.37	0.47	16.16	0.18	0.011
	NKP1 YDR383C	EIYDNESELR	E - y5+	15.91	0	#N/A	0	14	1	633.32	632.313	y5	0	#N/A	0	#N/A	2	light	1266.57	634.294	20240701_PRM_SKP_1ng_uL_1	2.24	134	#N/A	15.91	16.52	0.61	16.22	0.19	0.012
	NKP1 YDR383C	EIYDNESELR	S - y4+	15.91	0	#N/A	0	14	1	504.278	503.27	y4	0	#N/A	0	#N/A	2	light	1266.57	634.294	20240701_PRM_SKP_1ng_uL_1	2.24	134	#N/A	15.91	16.39	0.48	16.16	0.18	0.011
	NKP1 YDR383C	EIYDNESELR	E - y3+	15.91	0	#N/A	0	14	1	417.246	416.238	y3	0	#N/A	0	#N/A	2	light	1266.57	634.294	20240701_PRM_SKP_1ng_uL_1	2.24	134	NaN	15.91	16.37	0.47	16.16	0.18	0.011
	NKP1 YDR383C	EIYDNESELR	L - y2+	15.91	0	#N/A	0	14	1	288.203	287.196	y2	0	#N/A	0	#N/A	2	light	1266.57	634.294	20240701_PRM_SKP_1ng_uL_1	2.24	134	#N/A	15.91	16.39	0.48	16.16	0.18	0.011
	NKP1 YDR383C	EIYDNESELR	R - y1+	15.91	0	#N/A	0	14	1	175.119	174.112	y1	0	#N/A	0	#N/A	2	light	1266.57	634.294	20240701_PRM_SKP_1ng_uL_1	2.24	134	#N/A	15.91	16.37	0.47	16.16	0.18	0.011
	NKP1 YDR383C	EIYDNESELR	I - y9++	15.91	0	#N/A	0	14	2	569.772	1137.53	y9	0	#N/A	0	#N/A	2	light	1266.57	634.294	20240701_PRM_SKP_1ng_uL_1	2.24	134	#N/A	15.91	16.4	0.49	16.13	0.16	0.01
	NKP1 YDR383C	EIYDNESELR	Y - y8++	15.91	0	#N/A	0	14	2	513.23	1024.45	y8	0	#N/A	0	#N/A	2	light	1266.57	634.294	20240701_PRM_SKP_1ng_uL_1	2.24	134	#N/A	15.91	16.37	0.47	16.14	0.16	0.01
	NKP1 YDR383C	EIYDNESELR	precursor++	16.14	74454680	0.9	0	13	2	639.298	1276.58	precursor	823881	#N/A	823881	-1.8	2	heavy	1276.58	639.298	20240701_PRM_SKP_1ng_uL_1	2.41	135	#N/A	16.12	16.37	0.25	16.26	0.09	0.005
	NKP1 YDR383C	EIYDNESELR	precursor++ [M+1]	16.14	48658820	1.3	0	13	2	639.799	1277.58	precursor [M+1]	823881	#N/A	823881	-1.8	2	heavy	1276.58	639.298	20240701_PRM_SKP_1ng_uL_1	2.41	135	#N/A	15.97	16.38	0.4	16.25	0.11	0.007
	NKP1 YDR383C	EIYDNESELR	precursor++ [M+2]	16.14	19815382	-0.6	0	13	2	640.301	1278.59	precursor [M+2]	823881	#N/A	823881	-1.8	2	heavy	1276.58	639.298	20240701_PRM_SKP_1ng_uL_1	2.41	135	#N/A	15.97	16.39	0.42	16.26	0.11	0.007
	NKP1 YDR383C	EIYDNESELR	I - b2+	16.14	1572075	0.4	0	13	1	243.134	242.127	b2	823881	#N/A	823881	-1.8	2	heavy	1276.58	639.298	20240701_PRM_SKP_1ng_uL_1	2.41	134	#N/A	15.97	16.57	0.6	16.28	0.14	0.008
	NKP1 YDR383C	EIYDNESELR	Y - b3+	15.91	0	#N/A	0	13	1	406.197	405.19	b3	823881	#N/A	823881	-1.8	2	heavy	1276.58	639.298	20240701_PRM_SKP_1ng_uL_1	2.41	134	#N/A	15.91	16.37	0.47	16.18	0.14	0.008
	NKP1 YDR383C	EIYDNESELR	D - b4+	16.14	19677	3.5	0	13	1	521.224	520.217	b4	823881	#N/A	823881	-1.8	2	heavy	1276.58	639.298	20240701_PRM_SKP_1ng_uL_1	2.41	134	#N/A	15.97	16.37	0.4	16.22	0.1	0.006
	NKP1 YDR383C	EIYDNESELR	Y - y8+	16.14	2922255	1.3	0	13	1	1035.46	1034.45	y8	823881	#N/A	823881	-1.8	2	heavy	1276.58	639.298	20240701_PRM_SKP_1ng_uL_1	2.41	134	#N/A	15.97	16.37	0.4	16.26	0.11	0.007
	NKP1 YDR383C	EIYDNESELR	D - y7+	16.14	2410676	-1.3	0	13	1	872.398	871.391	y7	823881	#N/A	823881	-1.8	2	heavy	1276.58	639.298	20240701_PRM_SKP_1ng_uL_1	2.41	134	#N/A	15.97	16.37	0.4	16.25	0.11	0.007
	NKP1 YDR383C	EIYDNESELR	N - y6+	16.14	3050619	2	0	13	1	757.371	756.364	y6	823881	#N/A	823881	-1.8	2	heavy	1276.58	639.298	20240701_PRM_SKP_1ng_uL_1	2.41	134	#N/A	15.97	16.37	0.4	16.26	0.11	0.007
	NKP1 YDR383C	EIYDNESELR	E - y5+	16.14	1676303	2.6	0	13	1	643.328	642.321	y5	823881	#N/A	823881	-1.8	2	heavy	1276.58	639.298	20240701_PRM_SKP_1ng_uL_1	2.41	134	#N/A	15.97	16.37	0.4	16.25	0.11	0.007
	NKP1 YDR383C	EIYDNESELR	S - y4+	16.14	3728557	-0.4	0	13	1	514.286	513.279	y4	823881	#N/A	823881	-1.8	2	heavy	1276.58	639.298	20240701_PRM_SKP_1ng_uL_1	2.41	134	#N/A	15.97	16.37	0.4	16.26	0.11	0.007
	NKP1 YDR383C	EIYDNESELR	E - y3+	16.14	823881	-1.8	0	13	1	427.254	426.247	y3	823881	#N/A	823881	-1.8	2	heavy	1276.58	639.298	20240701_PRM_SKP_1ng_uL_1	2.41	134	#N/A	15.97	16.37	0.4	16.26	0.11	0.007
	NKP1 YDR383C	EIYDNESELR	L - y2+	16.14	3726241	-0.4	0	13	1	298.211	297.204	y2	823881	#N/A	823881	-1.8	2	heavy	1276.58	639.298	20240701_PRM_SKP_1ng_uL_1	2.41	134	#N/A	15.97	16.37	0.4	16.25	0.11	0.007
	NKP1 YDR383C	EIYDNESELR	R - y1+	16.14	2189191	2.5	0	13	1	185.127	184.12	y1	823881	#N/A	823881	-1.8	2	heavy	1276.58	639.298	20240701_PRM_SKP_1ng_uL_1	2.41	134	#N/A	15.97	16.37	0.4	16.26	0.11	0.007
	NKP1 YDR383C	EIYDNESELR	Y - y8++	16.17	23626	0.7	0	13	2	518.234	1034.45	y8	823881	#N/A	823881	-1.8	2	heavy	1276.58	639.298	20240701_PRM_SKP_1ng_uL_1	2.41	134	#N/A	15.97	16.37	0.4	16.21	0.11	0.007
	NKP2 YLR315W	VTSELEAR	precursor++	10.6	9762732	4	0	11	2	452.74	903.466	precursor	0	#N/A	0	#N/A	2	light	903.466	452.74	20240701_PRM_SKP_1ng_uL_1	2.29	146	#N/A	10.54	11.91	1.37	10.77	0.3	0.028
	NKP2 YLR315W	VTSELEAR	precursor++ [M+1]	10.57	1937909	4.2	0	11	2	453.242	904.469	precursor [M+1]	0	#N/A	0	#N/A	2	light	903.466	452.74	20240701_PRM_SKP_1ng_uL_1	2.29	146	#N/A	10.57	11.72	1.15	10.76	0.26	0.024
	NKP2 YLR315W	VTSELEAR	precursor++ [M+2]	10.57	182710	1.8	0	11	2	453.743	905.472	precursor [M+2]	0	#N/A	0	#N/A	2	light	903.466	452.74	20240701_PRM_SKP_1ng_uL_1	2.29	146	#N/A	10.43	11.57	1.13	10.73	0.24	0.022
	NKP2 YLR315W	VTSELEAR	T - b2+	10.57	305527	1	0	11	1	201.123	200.116	b2	0	#N/A	0	#N/A	2	light	903.466	452.74	20240701_PRM_SKP_1ng_uL_1	2.29	145	#N/A	10.57	11.91	1.34	10.78	0.3	0.028
	NKP2 YLR315W	VTSELEAR	S - b3+	10.45	0	#N/A	0	11	1	288.155	287.148	b3	0	#N/A	0	#N/A	2	light	903.466	452.74	20240701_PRM_SKP_1ng_uL_1	2.29	145	#N/A	10.43	11.49	1.06	10.65	0.24	0.023
	NKP2 YLR315W	VTSELEAR	L - b5+	10.45	0	#N/A	0	11	1	530.282	529.275	b5	0	#N/A	0	#N/A	2	light	903.466	452.74	20240701_PRM_SKP_1ng_uL_1	2.29	145	#N/A	10.43	11.49	1.06	10.6	0.24	0.023
	NKP2 YLR315W	VTSELEAR	E - b6++	10.57	44968	-2.5	0	11	2	330.166	658.317	b6	0	#N/A	0	#N/A	2	light	903.466	452.74	20240701_PRM_SKP_1ng_uL_1	2.29	145	#N/A	10.44	11.72	1.28	10.75	0.27	0.025
	NKP2 YLR315W	VTSELEAR	T - y7+	10.45	0	#N/A	0	11	1	805.405	804.398	y7	0	#N/A	0	#N/A	2	light	903.466	452.74	20240701_PRM_SKP_1ng_uL_1	2.29	145	#N/A	10.43	11.49	1.06	10.66	0.26	0.024
	NKP2 YLR315W	VTSELEAR	S - y6+	10.45	0	#N/A	0	11	1	704.357	703.35	y6	0	#N/A	0	#N/A	2	light	903.466	452.74	20240701_PRM_SKP_1ng_uL_1	2.29	145	NaN	10.43	11.49	1.06	10.66	0.26	0.024
	NKP2 YLR315W	VTSELEAR	E - y5+	10.45	0	#N/A	0	11	1	617.325	616.318	y5	0	#N/A	0	#N/A	2	light	903.466	452.74	20240701_PRM_SKP_1ng_uL_1	2.29	145	#N/A	10.43	11.49	1.06	10.66	0.26	0.024
	NKP2 YLR315W	VTSELEAR	L - y4+	10.45	0	#N/A	0	11	1	488.283	487.275	y4	0	#N/A	0	#N/A	2	light	903.466	452.74	20240701_PRM_SKP_1ng_uL_1	2.29	145	#N/A	10.43	11.49	1.06	10.67	0.25	0.024
	NKP2 YLR315W	VTSELEAR	E - y3+	10.57	40672	9.2	0	11	1	375.199	374.191	y3	0	#N/A	0	#N/A	2	light	903.466	452.74	20240701_PRM_SKP_1ng_uL_1	2.29	145	#N/A	10.44	11.49	1.05	10.73	0.22	0.02
	NKP2 YLR315W	VTSELEAR	A - y2+	10.45	0	#N/A	0	11	1	246.156	245.149	y2	0	#N/A	0	#N/A	2	light	903.466	452.74	20240701_PRM_SKP_1ng_uL_1	2.29	145	#N/A	10.43	11.49	1.06	10.66	0.26	0.024
	NKP2 YLR315W	VTSELEAR	R - y1+	10.45	0	#N/A	0	11	1	175.119	174.112	y1	0	#N/A	0	#N/A	2	light	903.466	452.74	20240701_PRM_SKP_1ng_uL_1	2.29	145	#N/A	10.45	11.68	1.23	10.76	0.29	0.027
	NKP2 YLR315W	VTSELEAR	S - y6++	10.45	0	#N/A	0	11	2	352.682	703.35	y6	0	#N/A	0	#N/A	2	light	903.466	452.74	20240701_PRM_SKP_1ng_uL_1	2.29	145	#N/A	10.43	11.49	1.06	10.62	0.25	0.024
	NKP2 YLR315W	VTSELEAR	precursor++	10.6	181853440	1.2	0	11	2	457.744	913.474	precursor	1859491	#N/A	1859491	-2.3	2	heavy	913.474	457.744	20240701_PRM_SKP_1ng_uL_1	2.29	146	#N/A	10.6	11.76	1.15	10.78	0.26	0.024
	NKP2 YLR315W	VTSELEAR	precursor++ [M+1]	10.6	61881584	-1.1	0	11	2	458.246	914.477	precursor [M+1]	1859491	#N/A	1859491	-2.3	2	heavy	913.474	457.744	20240701_PRM_SKP_1ng_uL_1	2.29	146	#N/A	10.6	11.95	1.34	10.79	0.3	0.028
	NKP2 YLR315W	VTSELEAR	precursor++ [M+2]	10.6	18005446	-1	0	11	2	458.747	915.48	precursor [M+2]	1859491	#N/A	1859491	-2.3	2	heavy	913.474	457.744	20240701_PRM_SKP_1ng_uL_1	2.29	146	#N/A	10.6	11.49	0.89	10.76	0.19	0.018
	NKP2 YLR315W	VTSELEAR	T - b2+	10.64	5736612	-0.1	0	11	1	201.123	200.116	b2	1859491	#N/A	1859491	-2.3	2	heavy	913.474	457.744	20240701_PRM_SKP_1ng_uL_1	2.29	145	#N/A	10.62	11.98	1.36	10.79	0.31	0.029
	NKP2 YLR315W	VTSELEAR	E - b4+	10.45	0	#N/A	0	11	1	417.198	416.191	b4	1859491	#N/A	1859491	-2.3	2	heavy	913.474	457.744	20240701_PRM_SKP_1ng_uL_1	2.29	145	#N/A	10.45	11.49	1.04	10.69	0.23	0.022
	NKP2 YLR315W	VTSELEAR	L - b5+	10.45	0	#N/A	0	11	1	530.282	529.275	b5	1859491	#N/A	1859491	-2.3	2	heavy	913.474	457.744	20240701_PRM_SKP_1ng_uL_1	2.29	145	#N/A	10.43	11.49	1.06	10.63	0.24	0.023
	NKP2 YLR315W	VTSELEAR	T - y7+	10.64	314211	3.5	0	11	1	815.413	814.406	y7	1859491	#N/A	1859491	-2.3	2	heavy	913.474	457.744	20240701_PRM_SKP_1ng_uL_1	2.29	145	#N/A	10.44	11.49	1.05	10.75	0.21	0.019
	NKP2 YLR315W	VTSELEAR	S - y6+	10.64	1859491	-2.3	0	11	1	714.366	713.358	y6	1859491	#N/A	1859491	-2.3	2	heavy	913.474	457.744	20240701_PRM_SKP_1ng_uL_1	2.29	145	#N/A	10.44	11.49	1.05	10.75	0.21	0.019
	NKP2 YLR315W	VTSELEAR	E - y5+	10.64	905472	1.1	0	11	1	627.334	626.326	y5	1859491	#N/A	1859491	-2.3	2	heavy	913.474	457.744	20240701_PRM_SKP_1ng_uL_1	2.29	145	#N/A	10.44	11.49	1.05	10.75	0.21	0.019
	NKP2 YLR315W	VTSELEAR	L - y4+	10.64	2778517	2.6	0	11	1	498.291	497.284	y4	1859491	#N/A	1859491	-2.3	2	heavy	913.474	457.744	20240701_PRM_SKP_1ng_uL_1	2.29	145	#N/A	10.44	11.49	1.05	10.75	0.21	0.019
	NKP2 YLR315W	VTSELEAR	E - y3+	10.64	1661133	0.9	0	11	1	385.207	384.2	y3	1859491	#N/A	1859491	-2.3	2	heavy	913.474	457.744	20240701_PRM_SKP_1ng_uL_1	2.29	145	#N/A	10.62	11.49	0.87	10.77	0.19	0.018
	NKP2 YLR315W	VTSELEAR	A - y2+	10.64	4158816	1.2	0	11	1	256.164	255.157	y2	1859491	#N/A	1859491	-2.3	2	heavy	913.474	457.744	20240701_PRM_SKP_1ng_uL_1	2.29	145	#N/A	10.44	11.49	1.05	10.75	0.21	0.019
	NKP2 YLR315W	VTSELEAR	R - y1+	10.64	1183371	1.7	0	11	1	185.127	184.12	y1	1859491	#N/A	1859491	-2.3	2	heavy	913.474	457.744	20240701_PRM_SKP_1ng_uL_1	2.29	145	#N/A	10.44	11.49	1.05	10.75	0.21	0.019
	NKP2 YLR315W	VTSELEAR	T - y7++	10.76	6023	-7.8	0	11	2	408.21	814.406	y7	1859491	#N/A	1859491	-2.3	2	heavy	913.474	457.744	20240701_PRM_SKP_1ng_uL_1	2.29	145	#N/A	10.44	11.49	1.05	10.71	0.24	0.023
	NKP2 YLR315W	VTSELEAR	S - y6++	10.45	0	#N/A	0	11	2	357.686	713.358	y6	1859491	#N/A	1859491	-2.3	2	heavy	913.474	457.744	20240701_PRM_SKP_1ng_uL_1	2.29	145	#N/A	10.44	11.49	1.05	10.67	0.24	0.022
	NDC80 HEC1 TID3 YIL144W	QYDSSIQNLTR	precursor++	17.92	0	#N/A	0	9	2	662.828	1323.64	precursor	0	#N/A	0	#N/A	2	light	1323.64	662.828	20240701_PRM_SKP_1ng_uL_1	2.4	131	#N/A	17.86	19.44	1.58	18.18	0.36	0.02
	NDC80 HEC1 TID3 YIL144W	QYDSSIQNLTR	precursor++ [M+1]	17.92	0	#N/A	0	9	2	663.33	1324.64	precursor [M+1]	0	#N/A	0	#N/A	2	light	1323.64	662.828	20240701_PRM_SKP_1ng_uL_1	2.4	131	#N/A	17.85	19.72	1.87	18.19	0.43	0.024
	NDC80 HEC1 TID3 YIL144W	QYDSSIQNLTR	precursor++ [M+2]	17.92	0	#N/A	0	9	2	663.831	1325.65	precursor [M+2]	0	#N/A	0	#N/A	2	light	1323.64	662.828	20240701_PRM_SKP_1ng_uL_1	2.4	131	#N/A	17.85	19.69	1.84	18.19	0.42	0.023
	NDC80 HEC1 TID3 YIL144W	QYDSSIQNLTR	Q - b1+	17.92	0	#N/A	0	10	1	129.066	128.059	b1	0	#N/A	0	#N/A	2	light	1323.64	662.828	20240701_PRM_SKP_1ng_uL_1	2.16	130	#N/A	17.85	19.44	1.59	18.17	0.37	0.02
	NDC80 HEC1 TID3 YIL144W	QYDSSIQNLTR	Y - b2+	17.92	0	#N/A	0	10	1	292.129	291.122	b2	0	#N/A	0	#N/A	2	light	1323.64	662.828	20240701_PRM_SKP_1ng_uL_1	2.16	130	#N/A	17.85	19.44	1.59	18.17	0.37	0.02
	NDC80 HEC1 TID3 YIL144W	QYDSSIQNLTR	Y - y10+	17.92	0	#N/A	0	10	1	1196.59	1195.58	y10	0	#N/A	0	#N/A	2	light	1323.64	662.828	20240701_PRM_SKP_1ng_uL_1	2.16	130	#N/A	17.85	19.44	1.59	18.17	0.37	0.02
	NDC80 HEC1 TID3 YIL144W	QYDSSIQNLTR	D - y9+	17.92	0	#N/A	0	10	1	1033.53	1032.52	y9	0	#N/A	0	#N/A	2	light	1323.64	662.828	20240701_PRM_SKP_1ng_uL_1	2.16	130	NaN	17.85	19.44	1.59	18.17	0.37	0.02
	NDC80 HEC1 TID3 YIL144W	QYDSSIQNLTR	S - y8+	17.92	0	#N/A	0	10	1	918.5	917.493	y8	0	#N/A	0	#N/A	2	light	1323.64	662.828	20240701_PRM_SKP_1ng_uL_1	2.16	130	#N/A	17.85	19.44	1.59	18.17	0.37	0.02
	NDC80 HEC1 TID3 YIL144W	QYDSSIQNLTR	S - y7+	17.92	0	#N/A	0	10	1	831.468	830.461	y7	0	#N/A	0	#N/A	2	light	1323.64	662.828	20240701_PRM_SKP_1ng_uL_1	2.16	130	#N/A	17.85	19.44	1.59	18.17	0.37	0.02
	NDC80 HEC1 TID3 YIL144W	QYDSSIQNLTR	I - y6+	17.92	0	#N/A	0	10	1	744.436	743.429	y6	0	#N/A	0	#N/A	2	light	1323.64	662.828	20240701_PRM_SKP_1ng_uL_1	2.16	130	#N/A	17.85	19.72	1.87	18.19	0.43	0.024
	NDC80 HEC1 TID3 YIL144W	QYDSSIQNLTR	Q - y5+	17.92	0	#N/A	0	10	1	631.352	630.345	y5	0	#N/A	0	#N/A	2	light	1323.64	662.828	20240701_PRM_SKP_1ng_uL_1	2.16	130	#N/A	17.85	19.72	1.87	18.2	0.43	0.023
	NDC80 HEC1 TID3 YIL144W	QYDSSIQNLTR	N - y4+	17.92	0	#N/A	0	10	1	503.294	502.286	y4	0	#N/A	0	#N/A	2	light	1323.64	662.828	20240701_PRM_SKP_1ng_uL_1	2.16	130	#N/A	17.85	19.44	1.59	18.17	0.37	0.02
	NDC80 HEC1 TID3 YIL144W	QYDSSIQNLTR	L - y3+	17.92	0	#N/A	0	10	1	389.251	388.243	y3	0	#N/A	0	#N/A	2	light	1323.64	662.828	20240701_PRM_SKP_1ng_uL_1	2.16	130	#N/A	17.85	19.44	1.59	18.17	0.37	0.02
	NDC80 HEC1 TID3 YIL144W	QYDSSIQNLTR	T - y2+	17.92	0	#N/A	0	10	1	276.167	275.159	y2	0	#N/A	0	#N/A	2	light	1323.64	662.828	20240701_PRM_SKP_1ng_uL_1	2.16	130	#N/A	17.85	19.72	1.87	18.19	0.43	0.024
	NDC80 HEC1 TID3 YIL144W	QYDSSIQNLTR	R - y1+	17.92	0	#N/A	0	10	1	175.119	174.112	y1	0	#N/A	0	#N/A	2	light	1323.64	662.828	20240701_PRM_SKP_1ng_uL_1	2.16	130	#N/A	17.85	19.44	1.59	18.26	0.34	0.018
	NDC80 HEC1 TID3 YIL144W	QYDSSIQNLTR	precursor++	18.08	52013076	1.3	0	9	2	667.832	1333.65	precursor	4401019	#N/A	4401019	3	2	heavy	1333.65	667.832	20240701_PRM_SKP_1ng_uL_1	2.4	131	#N/A	17.86	19.72	1.86	18.29	0.39	0.021
	NDC80 HEC1 TID3 YIL144W	QYDSSIQNLTR	precursor++ [M+1]	18.08	33430314	-0.8	0	9	2	668.334	1334.65	precursor [M+1]	4401019	#N/A	4401019	3	2	heavy	1333.65	667.832	20240701_PRM_SKP_1ng_uL_1	2.4	131	#N/A	17.86	19.72	1.86	18.27	0.39	0.021
	NDC80 HEC1 TID3 YIL144W	QYDSSIQNLTR	precursor++ [M+2]	18.11	13485823	0.1	0	9	2	668.835	1335.66	precursor [M+2]	4401019	#N/A	4401019	3	2	heavy	1333.65	667.832	20240701_PRM_SKP_1ng_uL_1	2.4	131	#N/A	17.86	19.72	1.86	18.27	0.39	0.021
	NDC80 HEC1 TID3 YIL144W	QYDSSIQNLTR	Y - b2+	18.08	468635	0.3	0	9	1	292.129	291.122	b2	4401019	#N/A	4401019	3	2	heavy	1333.65	667.832	20240701_PRM_SKP_1ng_uL_1	2.4	130	#N/A	17.86	19.44	1.58	18.25	0.33	0.018
	NDC80 HEC1 TID3 YIL144W	QYDSSIQNLTR	D - b3+	18.11	192012	0.7	0	9	1	407.156	406.149	b3	4401019	#N/A	4401019	3	2	heavy	1333.65	667.832	20240701_PRM_SKP_1ng_uL_1	2.4	130	#N/A	17.86	19.44	1.58	18.25	0.33	0.018
	NDC80 HEC1 TID3 YIL144W	QYDSSIQNLTR	Y - y10+	18.08	389270	-2.1	0	9	1	1206.6	1205.59	y10	4401019	#N/A	4401019	3	2	heavy	1333.65	667.832	20240701_PRM_SKP_1ng_uL_1	2.4	130	#N/A	17.86	19.44	1.58	18.26	0.33	0.018
	NDC80 HEC1 TID3 YIL144W	QYDSSIQNLTR	D - y9+	18.08	4401019	3	0	9	1	1043.54	1042.53	y9	4401019	#N/A	4401019	3	2	heavy	1333.65	667.832	20240701_PRM_SKP_1ng_uL_1	2.4	130	#N/A	17.86	19.44	1.58	18.25	0.33	0.018
	NDC80 HEC1 TID3 YIL144W	QYDSSIQNLTR	S - y8+	18.08	2392936	2.5	0	9	1	928.509	927.501	y8	4401019	#N/A	4401019	3	2	heavy	1333.65	667.832	20240701_PRM_SKP_1ng_uL_1	2.4	130	#N/A	17.86	19.44	1.58	18.25	0.33	0.018
	NDC80 HEC1 TID3 YIL144W	QYDSSIQNLTR	S - y7+	18.08	2076563	-3.5	0	9	1	841.477	840.469	y7	4401019	#N/A	4401019	3	2	heavy	1333.65	667.832	20240701_PRM_SKP_1ng_uL_1	2.4	130	#N/A	17.86	19.69	1.84	18.27	0.38	0.021
	NDC80 HEC1 TID3 YIL144W	QYDSSIQNLTR	I - y6+	18.08	2687966	-2	0	9	1	754.445	753.437	y6	4401019	#N/A	4401019	3	2	heavy	1333.65	667.832	20240701_PRM_SKP_1ng_uL_1	2.4	130	#N/A	17.86	19.44	1.58	18.26	0.33	0.018
	NDC80 HEC1 TID3 YIL144W	QYDSSIQNLTR	Q - y5+	18.08	5255074	-0.6	0	9	1	641.36	640.353	y5	4401019	#N/A	4401019	3	2	heavy	1333.65	667.832	20240701_PRM_SKP_1ng_uL_1	2.4	130	#N/A	17.86	19.44	1.58	18.25	0.33	0.018
	NDC80 HEC1 TID3 YIL144W	QYDSSIQNLTR	N - y4+	18.08	3441831	-1.1	0	9	1	513.302	512.295	y4	4401019	#N/A	4401019	3	2	heavy	1333.65	667.832	20240701_PRM_SKP_1ng_uL_1	2.4	130	#N/A	17.86	19.44	1.58	18.25	0.33	0.018
	NDC80 HEC1 TID3 YIL144W	QYDSSIQNLTR	L - y3+	18.08	1094271	-2	0	9	1	399.259	398.252	y3	4401019	#N/A	4401019	3	2	heavy	1333.65	667.832	20240701_PRM_SKP_1ng_uL_1	2.4	130	#N/A	17.86	19.58	1.72	18.26	0.36	0.02
	NDC80 HEC1 TID3 YIL144W	QYDSSIQNLTR	T - y2+	18.08	2180136	1.7	0	9	1	286.175	285.168	y2	4401019	#N/A	4401019	3	2	heavy	1333.65	667.832	20240701_PRM_SKP_1ng_uL_1	2.4	130	#N/A	17.86	19.44	1.58	18.25	0.33	0.018
	NDC80 HEC1 TID3 YIL144W	QYDSSIQNLTR	R - y1+	18.08	2343853	2	0	9	1	185.127	184.12	y1	4401019	#N/A	4401019	3	2	heavy	1333.65	667.832	20240701_PRM_SKP_1ng_uL_1	2.4	130	#N/A	17.86	19.44	1.58	18.26	0.33	0.018
	DSN1 YIR010W YIB10W	ILDNTENYDDTELR	precursor++	19.38	0	#N/A	0	16	2	855.894	1709.77	precursor	0	#N/A	0	#N/A	2	light	1709.77	855.894	20240701_PRM_SKP_1ng_uL_1	2.08	132	#N/A	19.36	21.08	1.72	19.73	0.4	0.02
	DSN1 YIR010W YIB10W	ILDNTENYDDTELR	precursor++ [M+1]	19.38	0	#N/A	0	16	2	856.396	1710.78	precursor [M+1]	0	#N/A	0	#N/A	2	light	1709.77	855.894	20240701_PRM_SKP_1ng_uL_1	2.08	132	#N/A	19.36	21.15	1.78	19.73	0.41	0.021
	DSN1 YIR010W YIB10W	ILDNTENYDDTELR	precursor++ [M+2]	19.38	0	#N/A	0	16	2	856.897	1711.78	precursor [M+2]	0	#N/A	0	#N/A	2	light	1709.77	855.894	20240701_PRM_SKP_1ng_uL_1	2.08	132	#N/A	19.36	21.08	1.72	19.73	0.4	0.02
	DSN1 YIR010W YIB10W	ILDNTENYDDTELR	L - b2+	19.38	0	#N/A	0	16	1	227.175	226.168	b2	0	#N/A	0	#N/A	2	light	1709.77	855.894	20240701_PRM_SKP_1ng_uL_1	2.08	131	#N/A	19.36	21.08	1.72	19.72	0.4	0.021
	DSN1 YIR010W YIB10W	ILDNTENYDDTELR	D - b3+	19.38	0	#N/A	0	16	1	342.202	341.195	b3	0	#N/A	0	#N/A	2	light	1709.77	855.894	20240701_PRM_SKP_1ng_uL_1	2.08	131	#N/A	19.36	21.18	1.82	19.73	0.43	0.022
	DSN1 YIR010W YIB10W	ILDNTENYDDTELR	D - y12+	19.38	0	#N/A	0	16	1	1484.61	1483.61	y12	0	#N/A	0	#N/A	2	light	1709.77	855.894	20240701_PRM_SKP_1ng_uL_1	2.08	131	#N/A	19.36	21.08	1.72	19.72	0.4	0.021
	DSN1 YIR010W YIB10W	ILDNTENYDDTELR	N - y11+	19.38	0	#N/A	0	16	1	1369.59	1368.58	y11	0	#N/A	0	#N/A	2	light	1709.77	855.894	20240701_PRM_SKP_1ng_uL_1	2.08	131	#N/A	19.36	21.08	1.72	19.72	0.4	0.02
	DSN1 YIR010W YIB10W	ILDNTENYDDTELR	E - y9+	19.38	0	#N/A	0	16	1	1154.5	1153.49	y9	0	#N/A	0	#N/A	2	light	1709.77	855.894	20240701_PRM_SKP_1ng_uL_1	2.08	131	NaN	19.36	21.08	1.72	19.72	0.4	0.021
	DSN1 YIR010W YIB10W	ILDNTENYDDTELR	N - y8+	19.38	0	#N/A	0	16	1	1025.45	1024.45	y8	0	#N/A	0	#N/A	2	light	1709.77	855.894	20240701_PRM_SKP_1ng_uL_1	2.08	131	#N/A	19.36	21.08	1.72	19.72	0.4	0.02
	DSN1 YIR010W YIB10W	ILDNTENYDDTELR	Y - y7+	19.38	0	#N/A	0	16	1	911.411	910.403	y7	0	#N/A	0	#N/A	2	light	1709.77	855.894	20240701_PRM_SKP_1ng_uL_1	2.08	131	#N/A	19.36	21.08	1.72	19.73	0.4	0.02
	DSN1 YIR010W YIB10W	ILDNTENYDDTELR	D - y6+	19.38	0	#N/A	0	16	1	748.347	747.34	y6	0	#N/A	0	#N/A	2	light	1709.77	855.894	20240701_PRM_SKP_1ng_uL_1	2.08	131	#N/A	19.36	21.15	1.78	19.72	0.42	0.021
	DSN1 YIR010W YIB10W	ILDNTENYDDTELR	D - y5+	19.38	0	#N/A	0	16	1	633.32	632.313	y5	0	#N/A	0	#N/A	2	light	1709.77	855.894	20240701_PRM_SKP_1ng_uL_1	2.08	131	#N/A	19.36	21.08	1.72	19.72	0.4	0.021
	DSN1 YIR010W YIB10W	ILDNTENYDDTELR	T - y4+	19.38	0	#N/A	0	16	1	518.293	517.286	y4	0	#N/A	0	#N/A	2	light	1709.77	855.894	20240701_PRM_SKP_1ng_uL_1	2.08	131	#N/A	19.36	21.08	1.72	19.72	0.4	0.021
	DSN1 YIR010W YIB10W	ILDNTENYDDTELR	L - y2+	19.38	0	#N/A	0	16	1	288.203	287.196	y2	0	#N/A	0	#N/A	2	light	1709.77	855.894	20240701_PRM_SKP_1ng_uL_1	2.08	131	#N/A	19.36	21.08	1.72	19.72	0.4	0.021
	DSN1 YIR010W YIB10W	ILDNTENYDDTELR	R - y1+	19.38	0	#N/A	0	16	1	175.119	174.112	y1	0	#N/A	0	#N/A	2	light	1709.77	855.894	20240701_PRM_SKP_1ng_uL_1	2.08	131	#N/A	19.36	21.08	1.72	19.73	0.4	0.02
	DSN1 YIR010W YIB10W	ILDNTENYDDTELR	precursor++	19.61	46000204	0.9	0	16	2	860.899	1719.78	precursor	3534346	#N/A	3534346	1.2	2	heavy	1719.78	860.899	20240701_PRM_SKP_1ng_uL_1	2.08	132	#N/A	19.37	21.08	1.71	19.79	0.36	0.018
	DSN1 YIR010W YIB10W	ILDNTENYDDTELR	precursor++ [M+1]	19.61	42809628	-0.2	0	16	2	861.4	1720.79	precursor [M+1]	3534346	#N/A	3534346	1.2	2	heavy	1719.78	860.899	20240701_PRM_SKP_1ng_uL_1	2.08	132	#N/A	19.37	21.08	1.71	19.79	0.36	0.018
	DSN1 YIR010W YIB10W	ILDNTENYDDTELR	precursor++ [M+2]	19.61	23865440	-0.7	0	16	2	861.901	1721.79	precursor [M+2]	3534346	#N/A	3534346	1.2	2	heavy	1719.78	860.899	20240701_PRM_SKP_1ng_uL_1	2.08	132	#N/A	19.37	21.08	1.71	19.79	0.36	0.018
	DSN1 YIR010W YIB10W	ILDNTENYDDTELR	L - b2+	19.61	1900612	1.3	0	16	1	227.175	226.168	b2	3534346	#N/A	3534346	1.2	2	heavy	1719.78	860.899	20240701_PRM_SKP_1ng_uL_1	2.08	131	#N/A	19.37	21.08	1.71	19.79	0.36	0.018
	DSN1 YIR010W YIB10W	ILDNTENYDDTELR	D - y12+	19.61	1944248	2.1	0	16	1	1494.62	1493.61	y12	3534346	#N/A	3534346	1.2	2	heavy	1719.78	860.899	20240701_PRM_SKP_1ng_uL_1	2.08	131	#N/A	19.37	21.08	1.71	19.79	0.36	0.018
	DSN1 YIR010W YIB10W	ILDNTENYDDTELR	N - y11+	19.61	1338572	5.5	0	16	1	1379.59	1378.59	y11	3534346	#N/A	3534346	1.2	2	heavy	1719.78	860.899	20240701_PRM_SKP_1ng_uL_1	2.08	131	#N/A	19.37	21.08	1.71	19.79	0.36	0.018
	DSN1 YIR010W YIB10W	ILDNTENYDDTELR	E - y9+	19.61	3534346	1.2	0	16	1	1164.5	1163.5	y9	3534346	#N/A	3534346	1.2	2	heavy	1719.78	860.899	20240701_PRM_SKP_1ng_uL_1	2.08	131	#N/A	19.37	21.08	1.71	19.79	0.36	0.018
	DSN1 YIR010W YIB10W	ILDNTENYDDTELR	N - y8+	19.61	5794029	2.5	0	16	1	1035.46	1034.45	y8	3534346	#N/A	3534346	1.2	2	heavy	1719.78	860.899	20240701_PRM_SKP_1ng_uL_1	2.08	131	#N/A	19.37	21.08	1.71	19.79	0.36	0.018
	DSN1 YIR010W YIB10W	ILDNTENYDDTELR	Y - y7+	19.61	4518319	-0.4	0	16	1	921.419	920.411	y7	3534346	#N/A	3534346	1.2	2	heavy	1719.78	860.899	20240701_PRM_SKP_1ng_uL_1	2.08	131	#N/A	19.37	21.08	1.71	19.79	0.36	0.018
	DSN1 YIR010W YIB10W	ILDNTENYDDTELR	D - y6+	19.61	4152100	-3.2	0	16	1	758.355	757.348	y6	3534346	#N/A	3534346	1.2	2	heavy	1719.78	860.899	20240701_PRM_SKP_1ng_uL_1	2.08	131	#N/A	19.37	21.08	1.71	19.79	0.36	0.018
	DSN1 YIR010W YIB10W	ILDNTENYDDTELR	D - y5+	19.61	4026860	4.4	0	16	1	643.328	642.321	y5	3534346	#N/A	3534346	1.2	2	heavy	1719.78	860.899	20240701_PRM_SKP_1ng_uL_1	2.08	131	#N/A	19.37	21.08	1.71	19.79	0.36	0.018
	DSN1 YIR010W YIB10W	ILDNTENYDDTELR	T - y4+	19.61	5036442	1.7	0	16	1	528.302	527.294	y4	3534346	#N/A	3534346	1.2	2	heavy	1719.78	860.899	20240701_PRM_SKP_1ng_uL_1	2.08	131	#N/A	19.37	21.08	1.71	19.79	0.36	0.018
	DSN1 YIR010W YIB10W	ILDNTENYDDTELR	L - y2+	19.61	4201177	-0.5	0	16	1	298.211	297.204	y2	3534346	#N/A	3534346	1.2	2	heavy	1719.78	860.899	20240701_PRM_SKP_1ng_uL_1	2.08	131	#N/A	19.37	21.08	1.71	19.79	0.36	0.018
	DSN1 YIR010W YIB10W	ILDNTENYDDTELR	R - y1+	19.61	1826914	1.4	0	16	1	185.127	184.12	y1	3534346	#N/A	3534346	1.2	2	heavy	1719.78	860.899	20240701_PRM_SKP_1ng_uL_1	2.08	131	#N/A	19.37	21.08	1.71	19.79	0.36	0.018
	DSN1 YIR010W YIB10W	ILDNTENYDDTELR	D - y12++	19.38	0	#N/A	0	16	2	747.815	1493.61	y12	3534346	#N/A	3534346	1.2	2	heavy	1719.78	860.899	20240701_PRM_SKP_1ng_uL_1	2.08	131	#N/A	19.37	21.08	1.71	19.7	0.38	0.019
	SPC105 YGL093W	VHISTQQDYSPSR	precursor+++	13.92	0	#N/A	0	10	3	506.583	1516.73	precursor	0	#N/A	0	#N/A	3	light	1516.73	506.583	20240701_PRM_SKP_1ng_uL_1	2.39	123	#N/A	13.81	15.56	1.75	14.13	0.39	0.028
	SPC105 YGL093W	VHISTQQDYSPSR	precursor+++ [M+1]	13.92	0	#N/A	0	10	3	506.917	1517.73	precursor [M+1]	0	#N/A	0	#N/A	3	light	1516.73	506.583	20240701_PRM_SKP_1ng_uL_1	2.39	123	#N/A	13.81	15.56	1.75	14.14	0.39	0.028
	SPC105 YGL093W	VHISTQQDYSPSR	precursor+++ [M+2]	13.92	0	#N/A	0	10	3	507.251	1518.73	precursor [M+2]	0	#N/A	0	#N/A	3	light	1516.73	506.583	20240701_PRM_SKP_1ng_uL_1	2.39	123	#N/A	13.84	15.56	1.72	14.17	0.38	0.027
	SPC105 YGL093W	VHISTQQDYSPSR	H - b2+	13.92	0	#N/A	0	10	1	237.135	236.127	b2	0	#N/A	0	#N/A	3	light	1516.73	506.583	20240701_PRM_SKP_1ng_uL_1	2.39	122	#N/A	13.81	15.56	1.75	14.13	0.39	0.028
	SPC105 YGL093W	VHISTQQDYSPSR	I - b3+	13.92	0	#N/A	0	10	1	350.219	349.211	b3	0	#N/A	0	#N/A	3	light	1516.73	506.583	20240701_PRM_SKP_1ng_uL_1	2.39	122	#N/A	13.82	15.56	1.75	14.2	0.38	0.027
	SPC105 YGL093W	VHISTQQDYSPSR	S - b4+	13.92	0	#N/A	0	10	1	437.251	436.243	b4	0	#N/A	0	#N/A	3	light	1516.73	506.583	20240701_PRM_SKP_1ng_uL_1	2.39	122	#N/A	13.81	15.56	1.75	14.13	0.39	0.028
	SPC105 YGL093W	VHISTQQDYSPSR	Q - b6+	13.92	0	#N/A	0	10	1	666.357	665.35	b6	0	#N/A	0	#N/A	3	light	1516.73	506.583	20240701_PRM_SKP_1ng_uL_1	2.39	122	#N/A	13.81	15.56	1.75	14.12	0.39	0.028
	SPC105 YGL093W	VHISTQQDYSPSR	D - b8+	13.92	0	#N/A	0	10	1	909.442	908.435	b8	0	#N/A	0	#N/A	3	light	1516.73	506.583	20240701_PRM_SKP_1ng_uL_1	2.39	122	#N/A	13.81	15.56	1.75	14.13	0.39	0.028
	SPC105 YGL093W	VHISTQQDYSPSR	Q - y7+	13.92	0	#N/A	0	10	1	852.385	851.377	y7	0	#N/A	0	#N/A	3	light	1516.73	506.583	20240701_PRM_SKP_1ng_uL_1	2.39	122	#N/A	13.81	15.56	1.75	14.13	0.39	0.028
	SPC105 YGL093W	VHISTQQDYSPSR	D - y6+	13.92	0	#N/A	0	10	1	724.326	723.319	y6	0	#N/A	0	#N/A	3	light	1516.73	506.583	20240701_PRM_SKP_1ng_uL_1	2.39	122	#N/A	13.81	15.76	1.95	14.15	0.43	0.031
	SPC105 YGL093W	VHISTQQDYSPSR	Y - y5+	13.92	0	#N/A	0	10	1	609.299	608.292	y5	0	#N/A	0	#N/A	3	light	1516.73	506.583	20240701_PRM_SKP_1ng_uL_1	2.39	122	1.237	13.81	15.56	1.75	14.13	0.39	0.028
	SPC105 YGL093W	VHISTQQDYSPSR	S - y4+	13.92	0	#N/A	0	10	1	446.236	445.228	y4	0	#N/A	0	#N/A	3	light	1516.73	506.583	20240701_PRM_SKP_1ng_uL_1	2.39	122	#N/A	13.92	15.56	1.65	14.16	0.38	0.027
	SPC105 YGL093W	VHISTQQDYSPSR	P - y3+	13.92	0	#N/A	0	10	1	359.204	358.196	y3	0	#N/A	0	#N/A	3	light	1516.73	506.583	20240701_PRM_SKP_1ng_uL_1	2.39	122	#N/A	13.81	15.56	1.75	14.13	0.39	0.028
	SPC105 YGL093W	VHISTQQDYSPSR	R - y1+	13.92	0	#N/A	0	10	1	175.119	174.112	y1	0	#N/A	0	#N/A	3	light	1516.73	506.583	20240701_PRM_SKP_1ng_uL_1	2.39	122	#N/A	13.82	15.56	1.75	14.18	0.38	0.027
	SPC105 YGL093W	VHISTQQDYSPSR	P - y3++	13.92	0	#N/A	0	10	2	180.106	358.196	y3	0	#N/A	0	#N/A	3	light	1516.73	506.583	20240701_PRM_SKP_1ng_uL_1	2.39	122	#N/A	13.91	15.56	1.65	14.14	0.38	0.027
	SPC105 YGL093W	VHISTQQDYSPSR	precursor+++	14.06	34482444	-0.5	0	10	3	509.919	1526.74	precursor	2464801	#N/A	2464801	3.4	3	heavy	1526.74	509.919	20240701_PRM_SKP_1ng_uL_1	2.39	123	#N/A	13.82	15.56	1.75	14.2	0.36	0.026
	SPC105 YGL093W	VHISTQQDYSPSR	precursor+++ [M+1]	14.06	30005728	-0.4	0	10	3	510.253	1527.74	precursor [M+1]	2464801	#N/A	2464801	3.4	3	heavy	1526.74	509.919	20240701_PRM_SKP_1ng_uL_1	2.39	123	#N/A	13.98	15.79	1.81	14.23	0.4	0.028
	SPC105 YGL093W	VHISTQQDYSPSR	precursor+++ [M+2]	14.06	13877320	0.9	0	10	3	510.588	1528.74	precursor [M+2]	2464801	#N/A	2464801	3.4	3	heavy	1526.74	509.919	20240701_PRM_SKP_1ng_uL_1	2.39	123	#N/A	13.82	15.7	1.89	14.21	0.4	0.028
	SPC105 YGL093W	VHISTQQDYSPSR	H - b2+	14.09	3099062	1.9	0	10	1	237.135	236.127	b2	2464801	#N/A	2464801	3.4	3	heavy	1526.74	509.919	20240701_PRM_SKP_1ng_uL_1	2.39	122	#N/A	14	15.56	1.56	14.23	0.35	0.024
	SPC105 YGL093W	VHISTQQDYSPSR	I - b3+	14.09	2249581	0	0	10	1	350.219	349.211	b3	2464801	#N/A	2464801	3.4	3	heavy	1526.74	509.919	20240701_PRM_SKP_1ng_uL_1	2.39	122	#N/A	13.82	15.56	1.75	14.2	0.36	0.025
	SPC105 YGL093W	VHISTQQDYSPSR	Q - b6+	14.09	379675	0.5	0	10	1	666.357	665.35	b6	2464801	#N/A	2464801	3.4	3	heavy	1526.74	509.919	20240701_PRM_SKP_1ng_uL_1	2.39	122	#N/A	13.82	15.56	1.75	14.2	0.36	0.025
	SPC105 YGL093W	VHISTQQDYSPSR	D - b8+	14.09	170030	1.7	0	10	1	909.442	908.435	b8	2464801	#N/A	2464801	3.4	3	heavy	1526.74	509.919	20240701_PRM_SKP_1ng_uL_1	2.39	122	#N/A	13.82	15.73	1.92	14.22	0.4	0.028
	SPC105 YGL093W	VHISTQQDYSPSR	Q - b6++	14.06	68091	0.9	0	10	2	333.682	665.35	b6	2464801	#N/A	2464801	3.4	3	heavy	1526.74	509.919	20240701_PRM_SKP_1ng_uL_1	2.39	122	#N/A	13.82	15.56	1.75	14.17	0.37	0.026
	SPC105 YGL093W	VHISTQQDYSPSR	D - b8++	14.09	117433	22.2	0	10	2	455.225	908.435	b8	2464801	#N/A	2464801	3.4	3	heavy	1526.74	509.919	20240701_PRM_SKP_1ng_uL_1	2.39	122	#N/A	13.82	15.79	1.97	14.22	0.41	0.029
	SPC105 YGL093W	VHISTQQDYSPSR	Q - y7+	14.09	385487	0.5	0	10	1	862.393	861.386	y7	2464801	#N/A	2464801	3.4	3	heavy	1526.74	509.919	20240701_PRM_SKP_1ng_uL_1	2.39	122	#N/A	13.82	15.56	1.75	14.2	0.36	0.025
	SPC105 YGL093W	VHISTQQDYSPSR	D - y6+	14.09	1482529	-0.8	0	10	1	734.334	733.327	y6	2464801	#N/A	2464801	3.4	3	heavy	1526.74	509.919	20240701_PRM_SKP_1ng_uL_1	2.39	122	#N/A	13.82	15.56	1.75	14.2	0.36	0.025
	SPC105 YGL093W	VHISTQQDYSPSR	Y - y5+	14.09	2464801	3.4	0	10	1	619.307	618.3	y5	2464801	#N/A	2464801	3.4	3	heavy	1526.74	509.919	20240701_PRM_SKP_1ng_uL_1	2.39	122	#N/A	13.96	15.85	1.89	14.23	0.42	0.03
	SPC105 YGL093W	VHISTQQDYSPSR	S - y4+	14.09	2716522	-0.3	0	10	1	456.244	455.237	y4	2464801	#N/A	2464801	3.4	3	heavy	1526.74	509.919	20240701_PRM_SKP_1ng_uL_1	2.39	122	#N/A	13.82	15.56	1.75	14.2	0.36	0.025
	SPC105 YGL093W	VHISTQQDYSPSR	P - y3+	14.09	2455211	-3	0	10	1	369.212	368.205	y3	2464801	#N/A	2464801	3.4	3	heavy	1526.74	509.919	20240701_PRM_SKP_1ng_uL_1	2.39	122	#N/A	13.98	15.56	1.58	14.21	0.35	0.025
	SPC105 YGL093W	VHISTQQDYSPSR	P - y3++	14.09	463910	-0.6	0	10	2	185.11	368.205	y3	2464801	#N/A	2464801	3.4	3	heavy	1526.74	509.919	20240701_PRM_SKP_1ng_uL_1	2.39	122	#N/A	13.82	15.56	1.75	14.21	0.36	0.025
	OKP1 YGR179C	VIQAEYR	precursor++	11.69	67905	-6	0	12	2	439.74	877.466	precursor	0	#N/A	0	#N/A	2	light	877.466	439.74	20240701_PRM_SKP_1ng_uL_1	2.29	116	#N/A	11.69	13.86	2.17	12.01	0.49	0.04
	OKP1 YGR179C	VIQAEYR	precursor++ [M+1]	11.69	0	#N/A	0	12	2	440.242	878.469	precursor [M+1]	0	#N/A	0	#N/A	2	light	877.466	439.74	20240701_PRM_SKP_1ng_uL_1	2.29	116	#N/A	11.69	13.94	2.25	12.08	0.5	0.041
	OKP1 YGR179C	VIQAEYR	precursor++ [M+2]	11.69	0	#N/A	0	12	2	440.743	879.471	precursor [M+2]	0	#N/A	0	#N/A	2	light	877.466	439.74	20240701_PRM_SKP_1ng_uL_1	2.29	116	#N/A	11.68	13.9	2.22	12.01	0.5	0.042
	OKP1 YGR179C	VIQAEYR	V - b1+	11.69	0	#N/A	0	12	1	100.076	99.0684	b1	0	#N/A	0	#N/A	2	light	877.466	439.74	20240701_PRM_SKP_1ng_uL_1	2.29	115	#N/A	11.68	13.75	2.07	11.98	0.48	0.04
	OKP1 YGR179C	VIQAEYR	I - b2+	11.69	0	#N/A	0	12	1	213.16	212.152	b2	0	#N/A	0	#N/A	2	light	877.466	439.74	20240701_PRM_SKP_1ng_uL_1	2.29	115	#N/A	11.68	13.9	2.22	12.08	0.5	0.042
	OKP1 YGR179C	VIQAEYR	Q - b3+	11.69	0	#N/A	0	12	1	341.218	340.211	b3	0	#N/A	0	#N/A	2	light	877.466	439.74	20240701_PRM_SKP_1ng_uL_1	2.29	115	#N/A	11.68	13.9	2.22	11.99	0.51	0.042
	OKP1 YGR179C	VIQAEYR	A - b4+	11.69	0	#N/A	0	12	1	412.255	411.248	b4	0	#N/A	0	#N/A	2	light	877.466	439.74	20240701_PRM_SKP_1ng_uL_1	2.29	115	#N/A	11.68	13.75	2.07	11.94	0.48	0.04
	OKP1 YGR179C	VIQAEYR	Q - b3++	11.69	0	#N/A	0	12	2	171.113	340.211	b3	0	#N/A	0	#N/A	2	light	877.466	439.74	20240701_PRM_SKP_1ng_uL_1	2.29	115	#N/A	11.68	13.75	2.07	11.98	0.48	0.04
	OKP1 YGR179C	VIQAEYR	Q - y5+	11.69	0	#N/A	0	12	1	666.321	665.313	y5	0	#N/A	0	#N/A	2	light	877.466	439.74	20240701_PRM_SKP_1ng_uL_1	2.29	115	NaN	11.68	13.9	2.22	11.99	0.51	0.042
	OKP1 YGR179C	VIQAEYR	A - y4+	11.69	0	#N/A	0	12	1	538.262	537.255	y4	0	#N/A	0	#N/A	2	light	877.466	439.74	20240701_PRM_SKP_1ng_uL_1	2.29	115	#N/A	11.68	13.9	2.22	11.99	0.51	0.042
	OKP1 YGR179C	VIQAEYR	E - y3+	11.69	0	#N/A	0	12	1	467.225	466.218	y3	0	#N/A	0	#N/A	2	light	877.466	439.74	20240701_PRM_SKP_1ng_uL_1	2.29	115	#N/A	11.68	13.75	2.07	11.98	0.47	0.039
	OKP1 YGR179C	VIQAEYR	Y - y2+	11.69	0	#N/A	0	12	1	338.182	337.175	y2	0	#N/A	0	#N/A	2	light	877.466	439.74	20240701_PRM_SKP_1ng_uL_1	2.29	115	#N/A	11.68	13.75	2.07	11.98	0.47	0.039
	OKP1 YGR179C	VIQAEYR	R - y1+	11.69	0	#N/A	0	12	1	175.119	174.112	y1	0	#N/A	0	#N/A	2	light	877.466	439.74	20240701_PRM_SKP_1ng_uL_1	2.29	115	#N/A	11.69	13.75	2.06	12.04	0.46	0.038
	OKP1 YGR179C	VIQAEYR	I - y6++	11.69	0	#N/A	0	12	2	390.206	778.397	y6	0	#N/A	0	#N/A	2	light	877.466	439.74	20240701_PRM_SKP_1ng_uL_1	2.29	115	#N/A	11.68	13.75	2.07	12	0.48	0.04
	OKP1 YGR179C	VIQAEYR	Q - y5++	11.69	0	#N/A	0	12	2	333.664	665.313	y5	0	#N/A	0	#N/A	2	light	877.466	439.74	20240701_PRM_SKP_1ng_uL_1	2.29	115	#N/A	11.68	13.9	2.22	11.96	0.51	0.043
	OKP1 YGR179C	VIQAEYR	precursor++	11.84	138198448	-0.5	0	12	2	444.744	887.474	precursor	983854	#N/A	983854	-1.6	2	heavy	887.474	444.744	20240701_PRM_SKP_1ng_uL_1	2.29	116	#N/A	11.84	13.94	2.1	12.06	0.49	0.04
	OKP1 YGR179C	VIQAEYR	precursor++ [M+1]	11.84	53589648	0.4	0	12	2	445.246	888.477	precursor [M+1]	983854	#N/A	983854	-1.6	2	heavy	887.474	444.744	20240701_PRM_SKP_1ng_uL_1	2.29	116	#N/A	11.72	13.86	2.14	12.06	0.47	0.039
	OKP1 YGR179C	VIQAEYR	precursor++ [M+2]	11.84	16860308	0.5	0	12	2	445.747	889.48	precursor [M+2]	983854	#N/A	983854	-1.6	2	heavy	887.474	444.744	20240701_PRM_SKP_1ng_uL_1	2.29	116	#N/A	11.68	13.82	2.14	12.05	0.46	0.039
	OKP1 YGR179C	VIQAEYR	I - b2+	11.84	2823478	0.9	0	12	1	213.16	212.152	b2	983854	#N/A	983854	-1.6	2	heavy	887.474	444.744	20240701_PRM_SKP_1ng_uL_1	2.29	115	#N/A	11.84	13.78	1.94	12.06	0.45	0.037
	OKP1 YGR179C	VIQAEYR	Q - b3+	11.84	231706	1.5	0	12	1	341.218	340.211	b3	983854	#N/A	983854	-1.6	2	heavy	887.474	444.744	20240701_PRM_SKP_1ng_uL_1	2.29	115	#N/A	11.68	13.75	2.06	12.05	0.45	0.037
	OKP1 YGR179C	VIQAEYR	A - b4+	11.84	19443	0.9	0	12	1	412.255	411.248	b4	983854	#N/A	983854	-1.6	2	heavy	887.474	444.744	20240701_PRM_SKP_1ng_uL_1	2.29	115	#N/A	11.68	13.75	2.06	11.99	0.46	0.038
	OKP1 YGR179C	VIQAEYR	E - b5+	11.69	0	#N/A	0	12	1	541.298	540.291	b5	983854	#N/A	983854	-1.6	2	heavy	887.474	444.744	20240701_PRM_SKP_1ng_uL_1	2.29	115	#N/A	11.68	13.75	2.06	11.98	0.47	0.039
	OKP1 YGR179C	VIQAEYR	I - y6+	11.84	38360	3.3	0	12	1	789.413	788.406	y6	983854	#N/A	983854	-1.6	2	heavy	887.474	444.744	20240701_PRM_SKP_1ng_uL_1	2.29	115	#N/A	11.68	13.75	2.06	11.99	0.46	0.038
	OKP1 YGR179C	VIQAEYR	Q - y5+	11.84	983854	-1.6	0	12	1	676.329	675.322	y5	983854	#N/A	983854	-1.6	2	heavy	887.474	444.744	20240701_PRM_SKP_1ng_uL_1	2.29	115	#N/A	11.84	13.75	1.91	12.07	0.44	0.036
	OKP1 YGR179C	VIQAEYR	A - y4+	11.84	1768209	-0.8	0	12	1	548.27	547.263	y4	983854	#N/A	983854	-1.6	2	heavy	887.474	444.744	20240701_PRM_SKP_1ng_uL_1	2.29	115	#N/A	11.68	13.75	2.06	12.05	0.45	0.037
	OKP1 YGR179C	VIQAEYR	E - y3+	11.84	702319	-0.5	0	12	1	477.233	476.226	y3	983854	#N/A	983854	-1.6	2	heavy	887.474	444.744	20240701_PRM_SKP_1ng_uL_1	2.29	115	#N/A	11.68	13.75	2.06	12.05	0.45	0.037
	OKP1 YGR179C	VIQAEYR	Y - y2+	11.84	2640567	1.5	0	12	1	348.191	347.183	y2	983854	#N/A	983854	-1.6	2	heavy	887.474	444.744	20240701_PRM_SKP_1ng_uL_1	2.29	115	#N/A	11.68	13.75	2.06	12.05	0.45	0.037
	OKP1 YGR179C	VIQAEYR	R - y1+	11.84	1648802	3.9	0	12	1	185.127	184.12	y1	983854	#N/A	983854	-1.6	2	heavy	887.474	444.744	20240701_PRM_SKP_1ng_uL_1	2.29	115	#N/A	11.82	13.75	1.93	12.06	0.44	0.036
	OKP1 YGR179C	VIQAEYR	I - y6++	11.69	0	#N/A	0	12	2	395.21	788.406	y6	983854	#N/A	983854	-1.6	2	heavy	887.474	444.744	20240701_PRM_SKP_1ng_uL_1	2.29	115	#N/A	11.68	13.75	2.06	11.99	0.47	0.039
	OKP1 YGR179C	VIQAEYR	Q - y5++	11.69	0	#N/A	0	12	2	338.668	675.322	y5	983854	#N/A	983854	-1.6	2	heavy	887.474	444.744	20240701_PRM_SKP_1ng_uL_1	2.29	115	#N/A	11.68	13.75	2.06	11.99	0.47	0.039
	AME1 ARP100 YBR211C YBR1458	NDEDLTTR	precursor++	7.99	0	#N/A	0	155	2	482.223	962.431	precursor	0	#N/A	0	#N/A	2	light	962.431	482.223	20240701_PRM_SKP_1ng_uL_1	0.38	361	#N/A	7.93	8.77	0.84	8.37	0.19	0.023
	AME1 ARP100 YBR211C YBR1458	NDEDLTTR	precursor++ [M+1]	8.35	179442	-0.9	0	155	2	482.724	963.433	precursor [M+1]	0	#N/A	0	#N/A	2	light	962.431	482.223	20240701_PRM_SKP_1ng_uL_1	0.38	361	#N/A	7.89	8.58	0.69	8.31	0.19	0.022
	AME1 ARP100 YBR211C YBR1458	NDEDLTTR	precursor++ [M+2]	8.17	26620	-0.4	0	155	2	483.225	964.436	precursor [M+2]	0	#N/A	0	#N/A	2	light	962.431	482.223	20240701_PRM_SKP_1ng_uL_1	0.38	361	#N/A	7.65	8.63	0.98	8.37	0.21	0.026
	AME1 ARP100 YBR211C YBR1458	NDEDLTTR	N - b1+	7.99	0	#N/A	0	155	1	115.05	114.043	b1	0	#N/A	0	#N/A	2	light	962.431	482.223	20240701_PRM_SKP_1ng_uL_1	0.38	360	#N/A	7.65	8.46	0.81	8.18	0.24	0.03
	AME1 ARP100 YBR211C YBR1458	NDEDLTTR	D - b2+	7.99	0	#N/A	0	155	1	230.077	229.07	b2	0	#N/A	0	#N/A	2	light	962.431	482.223	20240701_PRM_SKP_1ng_uL_1	0.38	360	#N/A	7.65	8.83	1.18	8.27	0.29	0.035
	AME1 ARP100 YBR211C YBR1458	NDEDLTTR	E - b3+	7.99	0	#N/A	0	155	1	359.12	358.112	b3	0	#N/A	0	#N/A	2	light	962.431	482.223	20240701_PRM_SKP_1ng_uL_1	0.38	360	#N/A	7.65	8.48	0.82	8.21	0.25	0.03
	AME1 ARP100 YBR211C YBR1458	NDEDLTTR	D - b4+	7.99	0	#N/A	0	155	1	474.147	473.139	b4	0	#N/A	0	#N/A	2	light	962.431	482.223	20240701_PRM_SKP_1ng_uL_1	0.38	360	#N/A	7.82	8.63	0.81	8.22	0.25	0.03
	AME1 ARP100 YBR211C YBR1458	NDEDLTTR	E - b3++	7.99	0	#N/A	0	155	2	180.064	358.112	b3	0	#N/A	0	#N/A	2	light	962.431	482.223	20240701_PRM_SKP_1ng_uL_1	0.38	360	#N/A	7.65	8.79	1.13	8.25	0.3	0.036
	AME1 ARP100 YBR211C YBR1458	NDEDLTTR	D - y7+	7.99	0	#N/A	0	155	1	849.395	848.388	y7	0	#N/A	0	#N/A	2	light	962.431	482.223	20240701_PRM_SKP_1ng_uL_1	0.38	360	#N/A	7.65	8.48	0.82	8.19	0.25	0.03
	AME1 ARP100 YBR211C YBR1458	NDEDLTTR	E - y6+	7.99	0	#N/A	0	155	1	734.368	733.361	y6	0	#N/A	0	#N/A	2	light	962.431	482.223	20240701_PRM_SKP_1ng_uL_1	0.38	360	#N/A	7.65	8.65	1	8.27	0.26	0.031
	AME1 ARP100 YBR211C YBR1458	NDEDLTTR	D - y5+	7.99	0	#N/A	0	155	1	605.325	604.318	y5	0	#N/A	0	#N/A	2	light	962.431	482.223	20240701_PRM_SKP_1ng_uL_1	0.38	360	NaN	7.65	8.46	0.81	8.19	0.25	0.03
	AME1 ARP100 YBR211C YBR1458	NDEDLTTR	L - y4+	7.99	0	#N/A	0	155	1	490.298	489.291	y4	0	#N/A	0	#N/A	2	light	962.431	482.223	20240701_PRM_SKP_1ng_uL_1	0.38	360	#N/A	7.65	8.47	0.81	8.19	0.24	0.03
	AME1 ARP100 YBR211C YBR1458	NDEDLTTR	T - y3+	7.99	0	#N/A	0	155	1	377.214	376.207	y3	0	#N/A	0	#N/A	2	light	962.431	482.223	20240701_PRM_SKP_1ng_uL_1	0.38	360	#N/A	7.65	8.46	0.81	8.19	0.24	0.03
	AME1 ARP100 YBR211C YBR1458	NDEDLTTR	T - y2+	7.99	0	#N/A	0	155	1	276.167	275.159	y2	0	#N/A	0	#N/A	2	light	962.431	482.223	20240701_PRM_SKP_1ng_uL_1	0.38	360	#N/A	7.9	8.49	0.59	8.25	0.21	0.026
	AME1 ARP100 YBR211C YBR1458	NDEDLTTR	R - y1+	7.99	0	#N/A	0	155	1	175.119	174.112	y1	0	#N/A	0	#N/A	2	light	962.431	482.223	20240701_PRM_SKP_1ng_uL_1	0.38	360	#N/A	7.88	8.49	0.61	8.23	0.2	0.024
	AME1 ARP100 YBR211C YBR1458	NDEDLTTR	precursor++	8.32	68796624	-0.1	0	155	2	487.227	972.439	precursor	2059211	#N/A	2059211	1.8	2	heavy	972.439	487.227	20240701_PRM_SKP_1ng_uL_1	0.38	361	#N/A	7.68	8.45	0.78	8.35	0.18	0.022
	AME1 ARP100 YBR211C YBR1458	NDEDLTTR	precursor++ [M+1]	8.32	23382120	1.4	0	155	2	487.728	973.442	precursor [M+1]	2059211	#N/A	2059211	1.8	2	heavy	972.439	487.227	20240701_PRM_SKP_1ng_uL_1	0.38	361	#N/A	7.75	8.48	0.73	8.36	0.16	0.02
	AME1 ARP100 YBR211C YBR1458	NDEDLTTR	precursor++ [M+2]	8.32	6474636	0.2	0	155	2	488.229	974.444	precursor [M+2]	2059211	#N/A	2059211	1.8	2	heavy	972.439	487.227	20240701_PRM_SKP_1ng_uL_1	0.38	361	#N/A	7.79	8.48	0.69	8.36	0.16	0.019
	AME1 ARP100 YBR211C YBR1458	NDEDLTTR	D - b2+	8.31	2441357	-0.1	0	155	1	230.077	229.07	b2	2059211	#N/A	2059211	1.8	2	heavy	972.439	487.227	20240701_PRM_SKP_1ng_uL_1	0.38	360	#N/A	7.65	8.49	0.83	8.33	0.2	0.024
	AME1 ARP100 YBR211C YBR1458	NDEDLTTR	E - b3+	8.34	442574	-1.2	0	155	1	359.12	358.112	b3	2059211	#N/A	2059211	1.8	2	heavy	972.439	487.227	20240701_PRM_SKP_1ng_uL_1	0.38	360	#N/A	7.65	8.47	0.81	8.33	0.2	0.024
	AME1 ARP100 YBR211C YBR1458	NDEDLTTR	D - b4+	8.27	36243	2.1	0	155	1	474.147	473.139	b4	2059211	#N/A	2059211	1.8	2	heavy	972.439	487.227	20240701_PRM_SKP_1ng_uL_1	0.38	360	#N/A	7.65	8.48	0.83	8.3	0.19	0.023
	AME1 ARP100 YBR211C YBR1458	NDEDLTTR	L - b5+	7.99	0	#N/A	0	155	1	587.231	586.223	b5	2059211	#N/A	2059211	1.8	2	heavy	972.439	487.227	20240701_PRM_SKP_1ng_uL_1	0.38	360	#N/A	7.65	8.47	0.81	8.25	0.21	0.026
	AME1 ARP100 YBR211C YBR1458	NDEDLTTR	D - y7+	8.32	81064	-4.6	0	155	1	859.403	858.396	y7	2059211	#N/A	2059211	1.8	2	heavy	972.439	487.227	20240701_PRM_SKP_1ng_uL_1	0.38	360	#N/A	7.65	8.59	0.94	8.32	0.2	0.024
	AME1 ARP100 YBR211C YBR1458	NDEDLTTR	E - y6+	8.29	672434	3.5	0	155	1	744.376	743.369	y6	2059211	#N/A	2059211	1.8	2	heavy	972.439	487.227	20240701_PRM_SKP_1ng_uL_1	0.38	360	#N/A	7.65	8.45	0.8	8.33	0.2	0.024
	AME1 ARP100 YBR211C YBR1458	NDEDLTTR	D - y5+	8.32	2059211	1.8	0	155	1	615.334	614.326	y5	2059211	#N/A	2059211	1.8	2	heavy	972.439	487.227	20240701_PRM_SKP_1ng_uL_1	0.38	360	#N/A	7.65	8.47	0.81	8.33	0.2	0.024
	AME1 ARP100 YBR211C YBR1458	NDEDLTTR	L - y4+	8.31	1922287	-0.9	0	155	1	500.307	499.299	y4	2059211	#N/A	2059211	1.8	2	heavy	972.439	487.227	20240701_PRM_SKP_1ng_uL_1	0.38	360	#N/A	7.65	8.45	0.8	8.33	0.2	0.024
	AME1 ARP100 YBR211C YBR1458	NDEDLTTR	T - y3+	8.32	3522095	1.4	0	155	1	387.223	386.215	y3	2059211	#N/A	2059211	1.8	2	heavy	972.439	487.227	20240701_PRM_SKP_1ng_uL_1	0.38	360	#N/A	7.65	8.47	0.81	8.33	0.2	0.024
	AME1 ARP100 YBR211C YBR1458	NDEDLTTR	T - y2+	8.31	1802640	2	0	155	1	286.175	285.168	y2	2059211	#N/A	2059211	1.8	2	heavy	972.439	487.227	20240701_PRM_SKP_1ng_uL_1	0.38	360	#N/A	7.65	8.48	0.83	8.33	0.2	0.024
	AME1 ARP100 YBR211C YBR1458	NDEDLTTR	R - y1+	8.29	1471207	2	0	155	1	185.127	184.12	y1	2059211	#N/A	2059211	1.8	2	heavy	972.439	487.227	20240701_PRM_SKP_1ng_uL_1	0.38	360	#N/A	7.83	8.47	0.64	8.34	0.16	0.019
	AME1 ARP100 YBR211C YBR1458	NDEDLTTR	D - y7++	7.99	0	#N/A	0	155	2	430.205	858.396	y7	2059211	#N/A	2059211	1.8	2	heavy	972.439	487.227	20240701_PRM_SKP_1ng_uL_1	0.38	360	#N/A	7.65	8.42	0.77	8.23	0.18	0.022

## Sheet: Rename
Protein	Peptide	Transition	RT	Area	ppm	product charge	prod m/z	prod neutral mass	Fragment	Total area	Avg ppm	Prec z	Isotope	Prec neutral mass	Prec m/z
HTA2	AGLTFPVGR	F - b5+	22.11	0	#N/A	1	490.266	489.259	b5	0	#N/A	2	light	916.513	459.264
HTA2	AGLTFPVGR	F - b5+	22.28	47395	2.4	1	490.266	489.259	b5	13032964	-1.1	2	heavy	926.521	464.268
HTA2	AGLTFPVGR	F - y5+	22.11	0	#N/A	1	575.33	574.323	y5	0	#N/A	2	light	916.513	459.264
HTA2	AGLTFPVGR	F - y5+	22.28	3997984	1.7	1	585.338	584.331	y5	13032964	-1.1	2	heavy	926.521	464.268
HTA2	AGLTFPVGR	G - b8+	22.11	0	#N/A	1	743.409	742.401	b8	0	#N/A	2	light	916.513	459.264
HTA2	AGLTFPVGR	G - b8+	22.11	0	#N/A	1	743.409	742.401	b8	13032964	-1.1	2	heavy	926.521	464.268
HTA2	AGLTFPVGR	P - y4+	22.11	0	#N/A	1	428.262	427.254	y4	0	#N/A	2	light	916.513	459.264
HTA2	AGLTFPVGR	P - y4+	22.28	13032964	-1.1	1	438.27	437.263	y4	13032964	-1.1	2	heavy	926.521	464.268
CTF3	DAPGSATLILQR	A - b2+	21.44	0	#N/A	1	187.071	186.064	b2	0	#N/A	2	light	1240.68	621.346
CTF3	DAPGSATLILQR	A - b2+	21.79	381560	0.9	1	187.071	186.064	b2	3307929	-1	2	heavy	1250.69	626.35
CTF3	DAPGSATLILQR	A - y7+	21.44	0	#N/A	1	814.515	813.507	y7	0	#N/A	2	light	1240.68	621.346
CTF3	DAPGSATLILQR	A - y7+	21.79	1124664	2.1	1	824.523	823.516	y7	3307929	-1	2	heavy	1250.69	626.35
CTF3	DAPGSATLILQR	G - y9+	21.44	0	#N/A	1	958.568	957.561	y9	0	#N/A	2	light	1240.68	621.346
CTF3	DAPGSATLILQR	G - y9+	21.79	3307929	-1	1	968.576	967.569	y9	3307929	-1	2	heavy	1250.69	626.35
CTF3	DAPGSATLILQR	I - y4+	21.44	0	#N/A	1	529.346	528.338	y4	0	#N/A	2	light	1240.68	621.346
CTF3	DAPGSATLILQR	I - y4+	21.79	2767648	3.3	1	539.354	538.347	y4	3307929	-1	2	heavy	1250.69	626.35
CTF3	DAPGSATLILQR	L - y3+	21.44	0	#N/A	1	416.262	415.254	y3	0	#N/A	2	light	1240.68	621.346
CTF3	DAPGSATLILQR	L - y3+	21.79	2278274	-2.6	1	426.27	425.263	y3	3307929	-1	2	heavy	1250.69	626.35
CTF3	DAPGSATLILQR	L - y5+	21.44	0	#N/A	1	642.43	641.422	y5	0	#N/A	2	light	1240.68	621.346
CTF3	DAPGSATLILQR	L - y5+	21.79	2151256	0.5	1	652.438	651.431	y5	3307929	-1	2	heavy	1250.69	626.35
CTF3	DAPGSATLILQR	P - y10+	21.44	0	#N/A	1	1055.62	1054.61	y10	0	#N/A	2	light	1240.68	621.346
CTF3	DAPGSATLILQR	P - y10+	21.76	305149	0.2	1	1065.63	1064.62	y10	3307929	-1	2	heavy	1250.69	626.35
CTF3	DAPGSATLILQR	P - y10++	21.44	0	#N/A	2	528.314	1054.61	y10	0	#N/A	2	light	1240.68	621.346
CTF3	DAPGSATLILQR	P - y10++	21.79	967375	-1.9	2	533.318	1064.62	y10	3307929	-1	2	heavy	1250.69	626.35
CTF3	DAPGSATLILQR	Q - y2+	21.44	0	#N/A	1	303.178	302.17	y2	0	#N/A	2	light	1240.68	621.346
CTF3	DAPGSATLILQR	Q - y2+	21.79	856673	0.9	1	313.186	312.179	y2	3307929	-1	2	heavy	1250.69	626.35
CTF3	DAPGSATLILQR	R - y1+	21.44	0	#N/A	1	175.119	174.112	y1	0	#N/A	2	light	1240.68	621.346
CTF3	DAPGSATLILQR	R - y1+	21.76	1411139	2.1	1	185.127	184.12	y1	3307929	-1	2	heavy	1250.69	626.35
CTF3	DAPGSATLILQR	S - y8+	21.44	0	#N/A	1	901.547	900.539	y8	0	#N/A	2	light	1240.68	621.346
CTF3	DAPGSATLILQR	S - y8+	21.79	1981404	-1.4	1	911.555	910.548	y8	3307929	-1	2	heavy	1250.69	626.35
CTF3	DAPGSATLILQR	T - y6+	21.44	0	#N/A	1	743.477	742.47	y6	0	#N/A	2	light	1240.68	621.346
CTF3	DAPGSATLILQR	T - y6+	21.79	2576586	-3.3	1	753.486	752.478	y6	3307929	-1	2	heavy	1250.69	626.35
CBF2	EENIVNEDGPNTSR	D - y7+	13.92	0	#N/A	1	746.343	745.335	y7	0	#N/A	2	light	1572.7	787.358
CBF2	EENIVNEDGPNTSR	D - y7+	14.15	1533039	1	1	756.351	755.344	y7	3504107	-2.2	2	heavy	1582.71	792.362
CBF2	EENIVNEDGPNTSR	E - b2+	13.92	0	#N/A	1	259.092	258.085	b2	0	#N/A	2	light	1572.7	787.358
CBF2	EENIVNEDGPNTSR	E - y8+	13.92	0	#N/A	1	875.385	874.378	y8	0	#N/A	2	light	1572.7	787.358
CBF2	EENIVNEDGPNTSR	E - y8+	14.15	935134	-0.1	1	885.394	884.386	y8	3504107	-2.2	2	heavy	1582.71	792.362
CBF2	EENIVNEDGPNTSR	G - b9+	14.15	1084799	7	1	1000.42	999.415	b9	3504107	-2.2	2	heavy	1582.71	792.362
CBF2	EENIVNEDGPNTSR	G - y6+	13.92	0	#N/A	1	631.316	630.309	y6	0	#N/A	2	light	1572.7	787.358
CBF2	EENIVNEDGPNTSR	G - y6+	14.15	5565673	2.6	1	641.324	640.317	y6	3504107	-2.2	2	heavy	1582.71	792.362
CBF2	EENIVNEDGPNTSR	I - b4+	13.92	0	#N/A	1	486.219	485.212	b4	0	#N/A	2	light	1572.7	787.358
CBF2	EENIVNEDGPNTSR	I - b4+	14.18	543962	-2.8	1	486.219	485.212	b4	3504107	-2.2	2	heavy	1582.71	792.362
CBF2	EENIVNEDGPNTSR	N - b3+	13.92	0	#N/A	1	373.135	372.128	b3	0	#N/A	2	light	1572.7	787.358
CBF2	EENIVNEDGPNTSR	N - b3+	14.15	1797400	0.6	1	373.135	372.128	b3	3504107	-2.2	2	heavy	1582.71	792.362
CBF2	EENIVNEDGPNTSR	N - y12++	13.92	0	#N/A	2	663.32	1324.62	y12	3504107	-2.2	2	heavy	1582.71	792.362
CBF2	EENIVNEDGPNTSR	N - y9+	13.92	0	#N/A	1	989.428	988.421	y9	0	#N/A	2	light	1572.7	787.358
CBF2	EENIVNEDGPNTSR	N - y9+	14.15	3504107	-2.2	1	999.437	998.429	y9	3504107	-2.2	2	heavy	1582.71	792.362
CBF2	EENIVNEDGPNTSR	P - y5+	13.92	0	#N/A	1	574.294	573.287	y5	0	#N/A	2	light	1572.7	787.358
CBF2	EENIVNEDGPNTSR	P - y5+	14.15	557519	4.8	1	584.303	583.295	y5	3504107	-2.2	2	heavy	1582.71	792.362
CBF2	EENIVNEDGPNTSR	S - y2+	13.92	0	#N/A	1	262.151	261.144	y2	0	#N/A	2	light	1572.7	787.358
CBF2	EENIVNEDGPNTSR	S - y2+	14.15	517742	1.7	1	272.159	271.152	y2	3504107	-2.2	2	heavy	1582.71	792.362
CBF2	EENIVNEDGPNTSR	T - y3+	14.43	1570	34.4	1	363.199	362.191	y3	0	#N/A	2	light	1572.7	787.358
CBF2	EENIVNEDGPNTSR	V - b5+	13.92	0	#N/A	1	585.288	584.281	b5	0	#N/A	2	light	1572.7	787.358
CBF2	EENIVNEDGPNTSR	V - b5+	14.15	160192	7	1	585.288	584.281	b5	3504107	-2.2	2	heavy	1582.71	792.362
CBF2	EENIVNEDGPNTSR	V - y10+	13.92	0	#N/A	1	1088.5	1087.49	y10	0	#N/A	2	light	1572.7	787.358
CBF2	EENIVNEDGPNTSR	V - y10+	14.15	2943637	2.6	1	1098.5	1097.5	y10	3504107	-2.2	2	heavy	1582.71	792.362
NKP1	EIYDNESELR	D - b4+	16.14	19677	3.5	1	521.224	520.217	b4	823881	-1.8	2	heavy	1276.58	639.298
NKP1	EIYDNESELR	D - b4++	15.91	0	#N/A	2	261.116	520.217	b4	0	#N/A	2	light	1266.57	634.294
NKP1	EIYDNESELR	D - y7+	16.33	20836	-1.1	1	862.39	861.383	y7	0	#N/A	2	light	1266.57	634.294
NKP1	EIYDNESELR	D - y7+	16.14	2410676	-1.3	1	872.398	871.391	y7	823881	-1.8	2	heavy	1276.58	639.298
NKP1	EIYDNESELR	E - y3+	15.91	0	#N/A	1	417.246	416.238	y3	0	#N/A	2	light	1266.57	634.294
NKP1	EIYDNESELR	E - y3+	16.14	823881	-1.8	1	427.254	426.247	y3	823881	-1.8	2	heavy	1276.58	639.298
NKP1	EIYDNESELR	E - y5+	15.91	0	#N/A	1	633.32	632.313	y5	0	#N/A	2	light	1266.57	634.294
NKP1	EIYDNESELR	E - y5+	16.14	1676303	2.6	1	643.328	642.321	y5	823881	-1.8	2	heavy	1276.58	639.298
NKP1	EIYDNESELR	I - b2+	15.91	0	#N/A	1	243.134	242.127	b2	0	#N/A	2	light	1266.57	634.294
NKP1	EIYDNESELR	I - b2+	16.14	1572075	0.4	1	243.134	242.127	b2	823881	-1.8	2	heavy	1276.58	639.298
NKP1	EIYDNESELR	I - y9++	15.91	0	#N/A	2	569.772	1137.53	y9	0	#N/A	2	light	1266.57	634.294
NKP1	EIYDNESELR	L - y2+	15.91	0	#N/A	1	288.203	287.196	y2	0	#N/A	2	light	1266.57	634.294
NKP1	EIYDNESELR	L - y2+	16.14	3726241	-0.4	1	298.211	297.204	y2	823881	-1.8	2	heavy	1276.58	639.298
NKP1	EIYDNESELR	N - y6+	15.91	0	#N/A	1	747.363	746.356	y6	0	#N/A	2	light	1266.57	634.294
NKP1	EIYDNESELR	N - y6+	16.14	3050619	2	1	757.371	756.364	y6	823881	-1.8	2	heavy	1276.58	639.298
NKP1	EIYDNESELR	R - y1+	15.91	0	#N/A	1	175.119	174.112	y1	0	#N/A	2	light	1266.57	634.294
NKP1	EIYDNESELR	R - y1+	16.14	2189191	2.5	1	185.127	184.12	y1	823881	-1.8	2	heavy	1276.58	639.298
NKP1	EIYDNESELR	S - y4+	15.91	0	#N/A	1	504.278	503.27	y4	0	#N/A	2	light	1266.57	634.294
NKP1	EIYDNESELR	S - y4+	16.14	3728557	-0.4	1	514.286	513.279	y4	823881	-1.8	2	heavy	1276.58	639.298
NKP1	EIYDNESELR	Y - b3+	15.91	0	#N/A	1	406.197	405.19	b3	823881	-1.8	2	heavy	1276.58	639.298
NKP1	EIYDNESELR	Y - y8+	15.91	0	#N/A	1	1025.45	1024.45	y8	0	#N/A	2	light	1266.57	634.294
NKP1	EIYDNESELR	Y - y8+	16.14	2922255	1.3	1	1035.46	1034.45	y8	823881	-1.8	2	heavy	1276.58	639.298
NKP1	EIYDNESELR	Y - y8++	15.91	0	#N/A	2	513.23	1024.45	y8	0	#N/A	2	light	1266.57	634.294
NKP1	EIYDNESELR	Y - y8++	16.17	23626	0.7	2	518.234	1034.45	y8	823881	-1.8	2	heavy	1276.58	639.298
IML3	ESIVTSTR	E - b1+	10.6	41126	0.7	1	130.05	129.043	b1	8722677	1.7	2	heavy	901.474	451.744
IML3	ESIVTSTR	I - b3+	10.26	0	#N/A	1	330.166	329.159	b3	0	#N/A	2	light	891.466	446.74
IML3	ESIVTSTR	I - b3+	10.57	268682	-0.8	1	330.166	329.159	b3	8722677	1.7	2	heavy	901.474	451.744
IML3	ESIVTSTR	I - y6+	10.26	0	#N/A	1	676.399	675.392	y6	0	#N/A	2	light	891.466	446.74
IML3	ESIVTSTR	I - y6+	10.57	249273	-3.9	1	686.407	685.4	y6	8722677	1.7	2	heavy	901.474	451.744
IML3	ESIVTSTR	I - y6++	10.26	0	#N/A	2	338.703	675.392	y6	0	#N/A	2	light	891.466	446.74
IML3	ESIVTSTR	I - y6++	10.26	0	#N/A	2	343.707	685.4	y6	8722677	1.7	2	heavy	901.474	451.744
IML3	ESIVTSTR	R - y1+	10.26	0	#N/A	1	175.119	174.112	y1	0	#N/A	2	light	891.466	446.74
IML3	ESIVTSTR	R - y1+	10.57	1473933	1.8	1	185.127	184.12	y1	8722677	1.7	2	heavy	901.474	451.744
IML3	ESIVTSTR	S - b2+	10.26	0	#N/A	1	217.082	216.075	b2	0	#N/A	2	light	891.466	446.74
IML3	ESIVTSTR	S - b2+	10.57	1599397	-1.5	1	217.082	216.075	b2	8722677	1.7	2	heavy	901.474	451.744
IML3	ESIVTSTR	S - b2++	10.26	0	#N/A	2	109.045	216.075	b2	0	#N/A	2	light	891.466	446.74
IML3	ESIVTSTR	S - y3+	10.26	0	#N/A	1	363.199	362.191	y3	0	#N/A	2	light	891.466	446.74
IML3	ESIVTSTR	S - y3+	10.57	3547935	-1.6	1	373.207	372.2	y3	8722677	1.7	2	heavy	901.474	451.744
IML3	ESIVTSTR	T - y2+	10.26	0	#N/A	1	276.167	275.159	y2	0	#N/A	2	light	891.466	446.74
IML3	ESIVTSTR	T - y2+	10.57	791427	0.3	1	286.175	285.168	y2	8722677	1.7	2	heavy	901.474	451.744
IML3	ESIVTSTR	T - y4+	10.26	0	#N/A	1	464.246	463.239	y4	0	#N/A	2	light	891.466	446.74
IML3	ESIVTSTR	T - y4+	10.57	8722677	1.7	1	474.255	473.247	y4	8722677	1.7	2	heavy	901.474	451.744
IML3	ESIVTSTR	V - b4+	10.26	0	#N/A	1	429.234	428.227	b4	0	#N/A	2	light	891.466	446.74
IML3	ESIVTSTR	V - b4+	10.26	0	#N/A	1	429.234	428.227	b4	8722677	1.7	2	heavy	901.474	451.744
IML3	ESIVTSTR	V - y5+	10.26	0	#N/A	1	563.315	562.307	y5	0	#N/A	2	light	891.466	446.74
IML3	ESIVTSTR	V - y5+	10.57	3469304	-1.8	1	573.323	572.316	y5	8722677	1.7	2	heavy	901.474	451.744
IML3	ESIVTSTR	V - y5++	10.26	0	#N/A	2	282.161	562.307	y5	0	#N/A	2	light	891.466	446.74
IML3	ESIVTSTR	V - y5++	10.26	0	#N/A	2	287.165	572.316	y5	8722677	1.7	2	heavy	901.474	451.744
GST-2	GLVQPTR	L - b2+	10.75	0	#N/A	1	171.113	170.106	b2	10814	-2.7	2	light	769.445	385.73
GST-2	GLVQPTR	L - b2+	11.02	10770460	1.8	1	171.113	170.106	b2	15043958	0.7	2	heavy	779.453	390.734
GST-2	GLVQPTR	P - y3+	10.98	10814	-2.7	1	373.219	372.212	y3	10814	-2.7	2	light	769.445	385.73
GST-2	GLVQPTR	P - y3+	11.02	15043958	0.7	1	383.228	382.22	y3	15043958	0.7	2	heavy	779.453	390.734
GST-2	GLVQPTR	P - y3++	10.75	0	#N/A	2	187.113	372.212	y3	10814	-2.7	2	light	769.445	385.73
GST-2	GLVQPTR	P - y3++	11.02	449247	-1.9	2	192.117	382.22	y3	15043958	0.7	2	heavy	779.453	390.734
GST-2	GLVQPTR	Q - b4+	10.75	0	#N/A	1	398.24	397.233	b4	10814	-2.7	2	light	769.445	385.73
GST-2	GLVQPTR	Q - b4+	10.75	0	#N/A	1	398.24	397.233	b4	15043958	0.7	2	heavy	779.453	390.734
GST-2	GLVQPTR	Q - y4+	10.75	0	#N/A	1	501.278	500.271	y4	10814	-2.7	2	light	769.445	385.73
GST-2	GLVQPTR	Q - y4+	11.02	1582940	1.1	1	511.286	510.279	y4	15043958	0.7	2	heavy	779.453	390.734
GST-2	GLVQPTR	Q - y4++	10.75	0	#N/A	2	251.143	500.271	y4	10814	-2.7	2	light	769.445	385.73
GST-2	GLVQPTR	Q - y4++	10.94	109936	-4.5	2	256.147	510.279	y4	15043958	0.7	2	heavy	779.453	390.734
GST-2	GLVQPTR	R - y1+	10.75	0	#N/A	1	175.119	174.112	y1	10814	-2.7	2	light	769.445	385.73
GST-2	GLVQPTR	R - y1+	11.02	4603595	1.6	1	185.127	184.12	y1	15043958	0.7	2	heavy	779.453	390.734
GST-2	GLVQPTR	T - y2+	10.75	0	#N/A	1	276.167	275.159	y2	10814	-2.7	2	light	769.445	385.73
GST-2	GLVQPTR	T - y2+	11.02	497718	1.9	1	286.175	285.168	y2	15043958	0.7	2	heavy	779.453	390.734
GST-2	GLVQPTR	V - b3+	10.75	0	#N/A	1	270.181	269.174	b3	10814	-2.7	2	light	769.445	385.73
GST-2	GLVQPTR	V - b3+	11.02	1453599	1.5	1	270.181	269.174	b3	15043958	0.7	2	heavy	779.453	390.734
GST-2	GLVQPTR	V - y5+	10.75	0	#N/A	1	600.346	599.339	y5	10814	-2.7	2	light	769.445	385.73
GST-2	GLVQPTR	V - y5+	11.02	785256	2.8	1	610.355	609.347	y5	15043958	0.7	2	heavy	779.453	390.734
GST-2	GLVQPTR	V - y5++	10.75	0	#N/A	2	300.677	599.339	y5	10814	-2.7	2	light	769.445	385.73
GST-2	GLVQPTR	V - y5++	10.98	18872	-3.6	2	305.681	609.347	y5	15043958	0.7	2	heavy	779.453	390.734
HTB2	HAVSEGTR	A - b2+	1.75	0	#N/A	1	209.103	208.096	b2	0	#N/A	2	light	855.42	428.717
HTB2	HAVSEGTR	A - b2+	1.83	4346696	-1.3	1	209.103	208.096	b2	4346696	-1.3	2	heavy	865.428	433.721
HTB2	HAVSEGTR	A - b2++	1.75	0	#N/A	2	105.055	208.096	b2	0	#N/A	2	light	855.42	428.717
HTB2	HAVSEGTR	A - y7+	1.75	0	#N/A	1	719.368	718.361	y7	0	#N/A	2	light	855.42	428.717
HTB2	HAVSEGTR	A - y7+	1.83	786102	-1	1	729.377	728.369	y7	4346696	-1.3	2	heavy	865.428	433.721
HTB2	HAVSEGTR	E - b5+	1.85	14197	0.1	1	524.246	523.239	b5	4346696	-1.3	2	heavy	865.428	433.721
HTB2	HAVSEGTR	E - b5++	2.38	6061	-0.7	2	262.627	523.239	b5	0	#N/A	2	light	855.42	428.717
HTB2	HAVSEGTR	E - y4+	1.75	0	#N/A	1	462.231	461.223	y4	0	#N/A	2	light	855.42	428.717
HTB2	HAVSEGTR	E - y4+	1.84	64509	-0.8	1	472.239	471.232	y4	4346696	-1.3	2	heavy	865.428	433.721
HTB2	HAVSEGTR	G - y3+	1.75	0	#N/A	1	333.188	332.181	y3	0	#N/A	2	light	855.42	428.717
HTB2	HAVSEGTR	G - y3+	1.83	499704	-1.3	1	343.196	342.189	y3	4346696	-1.3	2	heavy	865.428	433.721
HTB2	HAVSEGTR	H - b1+	2.19	4536	5.2	1	138.066	137.059	b1	0	#N/A	2	light	855.42	428.717
HTB2	HAVSEGTR	H - b1+	1.84	543691	0.3	1	138.066	137.059	b1	4346696	-1.3	2	heavy	865.428	433.721
HTB2	HAVSEGTR	H - b1++	1.75	0	#N/A	2	69.5367	137.059	b1	4346696	-1.3	2	heavy	865.428	433.721
HTB2	HAVSEGTR	R - y1+	1.75	0	#N/A	1	175.119	174.112	y1	0	#N/A	2	light	855.42	428.717
HTB2	HAVSEGTR	R - y1+	1.83	525775	2.1	1	185.127	184.12	y1	4346696	-1.3	2	heavy	865.428	433.721
HTB2	HAVSEGTR	R - y1++	1.75	0	#N/A	2	88.0631	174.112	y1	0	#N/A	2	light	855.42	428.717
HTB2	HAVSEGTR	S - b4+	1.86	1821	-4.3	1	395.204	394.196	b4	4346696	-1.3	2	heavy	865.428	433.721
HTB2	HAVSEGTR	S - y5+	1.75	0	#N/A	1	549.263	548.255	y5	0	#N/A	2	light	855.42	428.717
HTB2	HAVSEGTR	S - y5+	1.83	713066	1.4	1	559.271	558.264	y5	4346696	-1.3	2	heavy	865.428	433.721
HTB2	HAVSEGTR	T - y2++	1.75	0	#N/A	2	138.587	275.159	y2	0	#N/A	2	light	855.42	428.717
HTB2	HAVSEGTR	V - b3+	1.83	141197	-3.2	1	308.172	307.164	b3	4346696	-1.3	2	heavy	865.428	433.721
HTB2	HAVSEGTR	V - y6+	1.75	0	#N/A	1	648.331	647.324	y6	0	#N/A	2	light	855.42	428.717
HTB2	HAVSEGTR	V - y6+	1.83	1141242	2.2	1	658.339	657.332	y6	4346696	-1.3	2	heavy	865.428	433.721
MCM21	IDDISTSDR	D - b2+	11.3	0	#N/A	1	229.118	228.111	b2	0	#N/A	2	light	1020.47	511.243
MCM21	IDDISTSDR	D - b2+	11.61	5054383	-0.5	1	229.118	228.111	b2	7375228	-2	2	heavy	1030.48	516.248
MCM21	IDDISTSDR	D - b3+	11.3	0	#N/A	1	344.145	343.138	b3	0	#N/A	2	light	1020.47	511.243
MCM21	IDDISTSDR	D - b3+	11.61	7375228	-2	1	344.145	343.138	b3	7375228	-2	2	heavy	1030.48	516.248
MCM21	IDDISTSDR	D - y7+	11.3	0	#N/A	1	793.369	792.361	y7	0	#N/A	2	light	1020.47	511.243
MCM21	IDDISTSDR	D - y7+	11.61	1615985	1.9	1	803.377	802.37	y7	7375228	-2	2	heavy	1030.48	516.248
MCM21	IDDISTSDR	D - y8+	11.3	0	#N/A	1	908.396	907.388	y8	0	#N/A	2	light	1020.47	511.243
MCM21	IDDISTSDR	D - y8+	11.61	693529	-0.7	1	918.404	917.397	y8	7375228	-2	2	heavy	1030.48	516.248
MCM21	IDDISTSDR	D - y8++	11.76	1491	20.9	2	454.701	907.388	y8	0	#N/A	2	light	1020.47	511.243
MCM21	IDDISTSDR	I - b4+	11.3	0	#N/A	1	457.229	456.222	b4	7375228	-2	2	heavy	1030.48	516.248
MCM21	IDDISTSDR	I - b4++	11.3	0	#N/A	2	229.118	456.222	b4	0	#N/A	2	light	1020.47	511.243
MCM21	IDDISTSDR	I - b4++	11.61	5054383	-0.5	2	229.118	456.222	b4	7375228	-2	2	heavy	1030.48	516.248
MCM21	IDDISTSDR	I - y6+	11.3	0	#N/A	1	678.342	677.334	y6	0	#N/A	2	light	1020.47	511.243
MCM21	IDDISTSDR	I - y6+	11.61	1559664	-1.5	1	688.35	687.343	y6	7375228	-2	2	heavy	1030.48	516.248
MCM21	IDDISTSDR	R - y1+	11.3	0	#N/A	1	175.119	174.112	y1	0	#N/A	2	light	1020.47	511.243
MCM21	IDDISTSDR	R - y1+	11.57	3051489	2.1	1	185.127	184.12	y1	7375228	-2	2	heavy	1030.48	516.248
MCM21	IDDISTSDR	S - b5+	11.3	0	#N/A	1	544.261	543.254	b5	7375228	-2	2	heavy	1030.48	516.248
MCM21	IDDISTSDR	S - y3+	11.3	0	#N/A	1	377.178	376.171	y3	0	#N/A	2	light	1020.47	511.243
MCM21	IDDISTSDR	S - y3+	11.61	697490	2.1	1	387.186	386.179	y3	7375228	-2	2	heavy	1030.48	516.248
MCM21	IDDISTSDR	S - y5+	11.3	0	#N/A	1	565.258	564.25	y5	0	#N/A	2	light	1020.47	511.243
MCM21	IDDISTSDR	S - y5+	11.61	5729836	-1.5	1	575.266	574.259	y5	7375228	-2	2	heavy	1030.48	516.248
MCM21	IDDISTSDR	S - y5++	11.3	0	#N/A	2	283.132	564.25	y5	0	#N/A	2	light	1020.47	511.243
MCM21	IDDISTSDR	T - y4+	11.3	0	#N/A	1	478.226	477.218	y4	0	#N/A	2	light	1020.47	511.243
MCM21	IDDISTSDR	T - y4+	11.61	1349968	0.9	1	488.234	487.227	y4	7375228	-2	2	heavy	1030.48	516.248
DSN1	ILDNTENYDDTELR	D - b3+	19.38	0	#N/A	1	342.202	341.195	b3	0	#N/A	2	light	1709.77	855.894
DSN1	ILDNTENYDDTELR	D - y12+	19.38	0	#N/A	1	1484.61	1483.61	y12	0	#N/A	2	light	1709.77	855.894
DSN1	ILDNTENYDDTELR	D - y12+	19.61	1944248	2.1	1	1494.62	1493.61	y12	3534346	1.2	2	heavy	1719.78	860.899
DSN1	ILDNTENYDDTELR	D - y12++	19.38	0	#N/A	2	747.815	1493.61	y12	3534346	1.2	2	heavy	1719.78	860.899
DSN1	ILDNTENYDDTELR	D - y5+	19.38	0	#N/A	1	633.32	632.313	y5	0	#N/A	2	light	1709.77	855.894
DSN1	ILDNTENYDDTELR	D - y5+	19.61	4026860	4.4	1	643.328	642.321	y5	3534346	1.2	2	heavy	1719.78	860.899
DSN1	ILDNTENYDDTELR	D - y6+	19.38	0	#N/A	1	748.347	747.34	y6	0	#N/A	2	light	1709.77	855.894
DSN1	ILDNTENYDDTELR	D - y6+	19.61	4152100	-3.2	1	758.355	757.348	y6	3534346	1.2	2	heavy	1719.78	860.899
DSN1	ILDNTENYDDTELR	E - y9+	19.38	0	#N/A	1	1154.5	1153.49	y9	0	#N/A	2	light	1709.77	855.894
DSN1	ILDNTENYDDTELR	E - y9+	19.61	3534346	1.2	1	1164.5	1163.5	y9	3534346	1.2	2	heavy	1719.78	860.899
DSN1	ILDNTENYDDTELR	L - b2+	19.38	0	#N/A	1	227.175	226.168	b2	0	#N/A	2	light	1709.77	855.894
DSN1	ILDNTENYDDTELR	L - b2+	19.61	1900612	1.3	1	227.175	226.168	b2	3534346	1.2	2	heavy	1719.78	860.899
DSN1	ILDNTENYDDTELR	L - y2+	19.38	0	#N/A	1	288.203	287.196	y2	0	#N/A	2	light	1709.77	855.894
DSN1	ILDNTENYDDTELR	L - y2+	19.61	4201177	-0.5	1	298.211	297.204	y2	3534346	1.2	2	heavy	1719.78	860.899
DSN1	ILDNTENYDDTELR	N - y11+	19.38	0	#N/A	1	1369.59	1368.58	y11	0	#N/A	2	light	1709.77	855.894
DSN1	ILDNTENYDDTELR	N - y11+	19.61	1338572	5.5	1	1379.59	1378.59	y11	3534346	1.2	2	heavy	1719.78	860.899
DSN1	ILDNTENYDDTELR	N - y8+	19.38	0	#N/A	1	1025.45	1024.45	y8	0	#N/A	2	light	1709.77	855.894
DSN1	ILDNTENYDDTELR	N - y8+	19.61	5794029	2.5	1	1035.46	1034.45	y8	3534346	1.2	2	heavy	1719.78	860.899
DSN1	ILDNTENYDDTELR	R - y1+	19.38	0	#N/A	1	175.119	174.112	y1	0	#N/A	2	light	1709.77	855.894
DSN1	ILDNTENYDDTELR	R - y1+	19.61	1826914	1.4	1	185.127	184.12	y1	3534346	1.2	2	heavy	1719.78	860.899
DSN1	ILDNTENYDDTELR	T - y4+	19.38	0	#N/A	1	518.293	517.286	y4	0	#N/A	2	light	1709.77	855.894
DSN1	ILDNTENYDDTELR	T - y4+	19.61	5036442	1.7	1	528.302	527.294	y4	3534346	1.2	2	heavy	1719.78	860.899
DSN1	ILDNTENYDDTELR	Y - y7+	19.38	0	#N/A	1	911.411	910.403	y7	0	#N/A	2	light	1709.77	855.894
DSN1	ILDNTENYDDTELR	Y - y7+	19.61	4518319	-0.4	1	921.419	920.411	y7	3534346	1.2	2	heavy	1719.78	860.899
MTW1	IPEEYLDANVFR	A - y5+	26.88	0	#N/A	1	606.336	605.329	y5	0	#N/A	2	light	1464.72	733.37
MTW1	IPEEYLDANVFR	A - y5+	27.13	8364645	-2.6	1	616.344	615.337	y5	1298451	0.4	2	heavy	1474.73	738.374
MTW1	IPEEYLDANVFR	D - b7+	27.13	93046	-1.7	1	860.404	859.396	b7	1298451	0.4	2	heavy	1474.73	738.374
MTW1	IPEEYLDANVFR	D - y6+	26.88	0	#N/A	1	721.363	720.355	y6	0	#N/A	2	light	1464.72	733.37
MTW1	IPEEYLDANVFR	D - y6+	27.13	7133000	3.3	1	731.371	730.364	y6	1298451	0.4	2	heavy	1474.73	738.374
MTW1	IPEEYLDANVFR	E - b4+	27.13	708214	2.8	1	469.229	468.222	b4	1298451	0.4	2	heavy	1474.73	738.374
MTW1	IPEEYLDANVFR	E - y10+	26.88	0	#N/A	1	1255.6	1254.59	y10	0	#N/A	2	light	1464.72	733.37
MTW1	IPEEYLDANVFR	E - y10+	27.13	3367132	-0.5	1	1265.6	1264.6	y10	1298451	0.4	2	heavy	1474.73	738.374
MTW1	IPEEYLDANVFR	E - y9+	26.88	0	#N/A	1	1126.55	1125.55	y9	0	#N/A	2	light	1464.72	733.37
MTW1	IPEEYLDANVFR	E - y9+	27.13	4572250	1.5	1	1136.56	1135.55	y9	1298451	0.4	2	heavy	1474.73	738.374
MTW1	IPEEYLDANVFR	F - y2+	26.88	0	#N/A	1	322.187	321.18	y2	0	#N/A	2	light	1464.72	733.37
MTW1	IPEEYLDANVFR	F - y2+	27.13	1115307	-1	1	332.196	331.188	y2	1298451	0.4	2	heavy	1474.73	738.374
MTW1	IPEEYLDANVFR	L - b6+	26.88	0	#N/A	1	745.377	744.369	b6	0	#N/A	2	light	1464.72	733.37
MTW1	IPEEYLDANVFR	L - y7+	26.88	0	#N/A	1	834.447	833.44	y7	0	#N/A	2	light	1464.72	733.37
MTW1	IPEEYLDANVFR	L - y7+	27.13	5656240	3.9	1	844.455	843.448	y7	1298451	0.4	2	heavy	1474.73	738.374
MTW1	IPEEYLDANVFR	P - b2+	26.88	0	#N/A	1	211.144	210.137	b2	0	#N/A	2	light	1464.72	733.37
MTW1	IPEEYLDANVFR	P - b2+	27.13	1495279	-0.7	1	211.144	210.137	b2	1298451	0.4	2	heavy	1474.73	738.374
MTW1	IPEEYLDANVFR	P - y11++	26.88	0	#N/A	2	676.828	1351.64	y11	0	#N/A	2	light	1464.72	733.37
MTW1	IPEEYLDANVFR	P - y11++	27.13	1298451	0.4	2	681.832	1361.65	y11	1298451	0.4	2	heavy	1474.73	738.374
MTW1	IPEEYLDANVFR	R - y1+	26.88	0	#N/A	1	175.119	174.112	y1	0	#N/A	2	light	1464.72	733.37
MTW1	IPEEYLDANVFR	Y - b5+	27.12	577222	-0.2	1	632.293	631.285	b5	1298451	0.4	2	heavy	1474.73	738.374
MTW1	IPEEYLDANVFR	Y - y8+	26.88	0	#N/A	1	997.51	996.503	y8	0	#N/A	2	light	1464.72	733.37
MTW1	IPEEYLDANVFR	Y - y8+	27.13	6082325	-3.4	1	1007.52	1006.51	y8	1298451	0.4	2	heavy	1474.73	738.374
MTW1	IPEEYLDANVFR	Y - y8++	26.88	0	#N/A	2	499.259	996.503	y8	0	#N/A	2	light	1464.72	733.37
HHF1	ISGLIYEEVR	E - y3+	22.77	0	#N/A	1	403.23	402.223	y3	0	#N/A	2	light	1177.63	589.824
HHF1	ISGLIYEEVR	E - y3+	22.94	885159	0.4	1	413.238	412.231	y3	3632395	-2.6	2	heavy	1187.64	594.829
HHF1	ISGLIYEEVR	E - y4+	22.77	0	#N/A	1	532.273	531.265	y4	0	#N/A	2	light	1177.63	589.824
HHF1	ISGLIYEEVR	E - y4+	22.94	1238219	-0.2	1	542.281	541.274	y4	3632395	-2.6	2	heavy	1187.64	594.829
HHF1	ISGLIYEEVR	G - b3+	22.77	0	#N/A	1	258.145	257.138	b3	0	#N/A	2	light	1177.63	589.824
HHF1	ISGLIYEEVR	G - b3+	22.94	5214274	-0.5	1	258.145	257.138	b3	3632395	-2.6	2	heavy	1187.64	594.829
HHF1	ISGLIYEEVR	G - y8+	22.77	0	#N/A	1	978.525	977.518	y8	0	#N/A	2	light	1177.63	589.824
HHF1	ISGLIYEEVR	G - y8+	22.97	1555948	1.8	1	988.534	987.526	y8	3632395	-2.6	2	heavy	1187.64	594.829
HHF1	ISGLIYEEVR	I - b5+	22.94	26462	-1	1	484.313	483.306	b5	3632395	-2.6	2	heavy	1187.64	594.829
HHF1	ISGLIYEEVR	I - y6+	22.77	0	#N/A	1	808.42	807.413	y6	0	#N/A	2	light	1177.63	589.824
HHF1	ISGLIYEEVR	I - y6+	22.94	2882080	-0.4	1	818.428	817.421	y6	3632395	-2.6	2	heavy	1187.64	594.829
HHF1	ISGLIYEEVR	L - b4+	22.77	0	#N/A	1	371.229	370.222	b4	0	#N/A	2	light	1177.63	589.824
HHF1	ISGLIYEEVR	L - b4+	22.94	1346009	0.2	1	371.229	370.222	b4	3632395	-2.6	2	heavy	1187.64	594.829
HHF1	ISGLIYEEVR	L - y7+	22.77	0	#N/A	1	921.504	920.497	y7	0	#N/A	2	light	1177.63	589.824
HHF1	ISGLIYEEVR	R - y1+	22.77	0	#N/A	1	175.119	174.112	y1	0	#N/A	2	light	1177.63	589.824
HHF1	ISGLIYEEVR	R - y1+	22.94	1381057	2	1	185.127	184.12	y1	3632395	-2.6	2	heavy	1187.64	594.829
HHF1	ISGLIYEEVR	S - b2+	22.77	0	#N/A	1	201.123	200.116	b2	0	#N/A	2	light	1177.63	589.824
HHF1	ISGLIYEEVR	S - b2+	22.94	2384473	-0.3	1	201.123	200.116	b2	3632395	-2.6	2	heavy	1187.64	594.829
HHF1	ISGLIYEEVR	S - y9+	22.77	0	#N/A	1	1065.56	1064.55	y9	0	#N/A	2	light	1177.63	589.824
HHF1	ISGLIYEEVR	S - y9+	22.97	1116735	-1.1	1	1075.57	1074.56	y9	3632395	-2.6	2	heavy	1187.64	594.829
HHF1	ISGLIYEEVR	V - y2+	22.77	0	#N/A	1	274.187	273.18	y2	0	#N/A	2	light	1177.63	589.824
HHF1	ISGLIYEEVR	V - y2+	22.94	2667809	0.8	1	284.196	283.188	y2	3632395	-2.6	2	heavy	1187.64	594.829
HHF1	ISGLIYEEVR	Y - y5+	22.77	0	#N/A	1	695.336	694.329	y5	0	#N/A	2	light	1177.63	589.824
HHF1	ISGLIYEEVR	Y - y5+	22.97	3632395	-2.6	1	705.344	704.337	y5	3632395	-2.6	2	heavy	1187.64	594.829
CBF1	LSTEDEEIHSAR	D - y8+	12.08	0	#N/A	1	956.443	955.436	y8	0	#N/A	3	light	1385.64	462.888
CBF1	LSTEDEEIHSAR	D - y8+	12.31	5402626	3.3	1	966.451	965.444	y8	923293	-2.6	3	heavy	1395.65	466.224
CBF1	LSTEDEEIHSAR	D - y8++	12.08	0	#N/A	2	478.725	955.436	y8	0	#N/A	3	light	1385.64	462.888
CBF1	LSTEDEEIHSAR	D - y8++	12.31	2313133	0.1	2	483.729	965.444	y8	923293	-2.6	3	heavy	1395.65	466.224
CBF1	LSTEDEEIHSAR	E - y6+	12.08	0	#N/A	1	712.374	711.366	y6	0	#N/A	3	light	1385.64	462.888
CBF1	LSTEDEEIHSAR	E - y6+	12.31	6669672	0.1	1	722.382	721.375	y6	923293	-2.6	3	heavy	1395.65	466.224
CBF1	LSTEDEEIHSAR	E - y7+	12.31	4078962	-1.8	1	851.425	850.417	y7	923293	-2.6	3	heavy	1395.65	466.224
CBF1	LSTEDEEIHSAR	E - y9++	12.08	0	#N/A	2	543.247	1084.48	y9	0	#N/A	3	light	1385.64	462.888
CBF1	LSTEDEEIHSAR	E - y9++	12.31	1240099	-1.3	2	548.251	1094.49	y9	923293	-2.6	3	heavy	1395.65	466.224
CBF1	LSTEDEEIHSAR	H - y4+	12.31	13467	0.5	1	470.247	469.24	y4	0	#N/A	3	light	1385.64	462.888
CBF1	LSTEDEEIHSAR	H - y4+	12.31	17452972	-3.3	1	480.255	479.248	y4	923293	-2.6	3	heavy	1395.65	466.224
CBF1	LSTEDEEIHSAR	H - y4++	12.08	0	#N/A	2	235.627	469.24	y4	0	#N/A	3	light	1385.64	462.888
CBF1	LSTEDEEIHSAR	I - y5+	12.08	0	#N/A	1	583.331	582.324	y5	0	#N/A	3	light	1385.64	462.888
CBF1	LSTEDEEIHSAR	I - y5+	12.31	9871666	-4.1	1	593.339	592.332	y5	923293	-2.6	3	heavy	1395.65	466.224
CBF1	LSTEDEEIHSAR	I - y5++	12.31	1653401	0.3	2	297.173	592.332	y5	923293	-2.6	3	heavy	1395.65	466.224
CBF1	LSTEDEEIHSAR	R - y1+	12.35	31799	0.3	1	175.119	174.112	y1	0	#N/A	3	light	1385.64	462.888
CBF1	LSTEDEEIHSAR	S - b2+	12.31	12573	-1	1	201.123	200.116	b2	0	#N/A	3	light	1385.64	462.888
CBF1	LSTEDEEIHSAR	S - b2+	12.31	4133407	-0.5	1	201.123	200.116	b2	923293	-2.6	3	heavy	1395.65	466.224
CBF1	LSTEDEEIHSAR	S - y11++	12.08	0	#N/A	2	637.286	1272.56	y11	0	#N/A	3	light	1385.64	462.888
CBF1	LSTEDEEIHSAR	S - y11++	12.31	653848	-3.5	2	642.291	1282.57	y11	923293	-2.6	3	heavy	1395.65	466.224
CBF1	LSTEDEEIHSAR	S - y3+	12.08	0	#N/A	1	333.188	332.181	y3	0	#N/A	3	light	1385.64	462.888
CBF1	LSTEDEEIHSAR	S - y3+	12.31	13315530	-2.1	1	343.196	342.189	y3	923293	-2.6	3	heavy	1395.65	466.224
CBF1	LSTEDEEIHSAR	T - y10++	12.08	0	#N/A	2	593.77	1185.53	y10	0	#N/A	3	light	1385.64	462.888
CBF1	LSTEDEEIHSAR	T - y10++	12.31	923293	-2.6	2	598.775	1195.53	y10	923293	-2.6	3	heavy	1395.65	466.224
CEP3	LVYLTER	E - y2+	17.68	0	#N/A	1	304.162	303.154	y2	0	#N/A	2	light	892.502	447.258
CEP3	LVYLTER	E - y2+	17.85	517214	3.3	1	314.17	313.163	y2	3568289	3.1	2	heavy	902.51	452.262
CEP3	LVYLTER	L - b4+	17.68	0	#N/A	1	489.307	488.3	b4	0	#N/A	2	light	892.502	447.258
CEP3	LVYLTER	L - b4+	17.68	0	#N/A	1	489.307	488.3	b4	3568289	3.1	2	heavy	902.51	452.262
CEP3	LVYLTER	L - y4+	17.68	0	#N/A	1	518.293	517.286	y4	0	#N/A	2	light	892.502	447.258
CEP3	LVYLTER	L - y4+	17.88	3019168	1.1	1	528.302	527.294	y4	3568289	3.1	2	heavy	902.51	452.262
CEP3	LVYLTER	R - y1+	17.68	0	#N/A	1	175.119	174.112	y1	0	#N/A	2	light	892.502	447.258
CEP3	LVYLTER	R - y1+	17.85	2406399	6.1	1	185.127	184.12	y1	3568289	3.1	2	heavy	902.51	452.262
CEP3	LVYLTER	T - b5+	17.68	0	#N/A	1	590.355	589.348	b5	0	#N/A	2	light	892.502	447.258
CEP3	LVYLTER	T - b5+	17.68	0	#N/A	1	590.355	589.348	b5	3568289	3.1	2	heavy	902.51	452.262
CEP3	LVYLTER	T - y3+	17.68	0	#N/A	1	405.209	404.202	y3	0	#N/A	2	light	892.502	447.258
CEP3	LVYLTER	T - y3+	17.88	3622972	-1.2	1	415.217	414.21	y3	3568289	3.1	2	heavy	902.51	452.262
CEP3	LVYLTER	V - b2+	17.68	0	#N/A	1	213.16	212.152	b2	0	#N/A	2	light	892.502	447.258
CEP3	LVYLTER	V - b2+	17.88	8950384	1.1	1	213.16	212.152	b2	3568289	3.1	2	heavy	902.51	452.262
CEP3	LVYLTER	V - y6+	17.68	0	#N/A	1	780.425	779.418	y6	0	#N/A	2	light	892.502	447.258
CEP3	LVYLTER	V - y6+	17.88	172621	1.1	1	790.433	789.426	y6	3568289	3.1	2	heavy	902.51	452.262
CEP3	LVYLTER	V - y6++	17.68	0	#N/A	2	390.716	779.418	y6	0	#N/A	2	light	892.502	447.258
CEP3	LVYLTER	V - y6++	17.68	0	#N/A	2	395.72	789.426	y6	3568289	3.1	2	heavy	902.51	452.262
CEP3	LVYLTER	Y - b3+	17.68	0	#N/A	1	376.223	375.216	b3	0	#N/A	2	light	892.502	447.258
CEP3	LVYLTER	Y - b3+	17.88	322686	2.4	1	376.223	375.216	b3	3568289	3.1	2	heavy	902.51	452.262
CEP3	LVYLTER	Y - y5+	17.68	0	#N/A	1	681.357	680.349	y5	0	#N/A	2	light	892.502	447.258
CEP3	LVYLTER	Y - y5+	17.88	3568289	3.1	1	691.365	690.358	y5	3568289	3.1	2	heavy	902.51	452.262
CEP3	LVYLTER	Y - y5++	17.68	0	#N/A	2	341.182	680.349	y5	0	#N/A	2	light	892.502	447.258
CEP3	LVYLTER	Y - y5++	17.68	0	#N/A	2	346.186	690.358	y5	3568289	3.1	2	heavy	902.51	452.262
AME1	NDEDLTTR	D - b2+	7.99	0	#N/A	1	230.077	229.07	b2	0	#N/A	2	light	962.431	482.223
AME1	NDEDLTTR	D - b2+	8.31	2441357	-0.1	1	230.077	229.07	b2	2059211	1.8	2	heavy	972.439	487.227
AME1	NDEDLTTR	D - b4+	7.99	0	#N/A	1	474.147	473.139	b4	0	#N/A	2	light	962.431	482.223
AME1	NDEDLTTR	D - b4+	8.27	36243	2.1	1	474.147	473.139	b4	2059211	1.8	2	heavy	972.439	487.227
AME1	NDEDLTTR	D - y5+	7.99	0	#N/A	1	605.325	604.318	y5	0	#N/A	2	light	962.431	482.223
AME1	NDEDLTTR	D - y5+	8.32	2059211	1.8	1	615.334	614.326	y5	2059211	1.8	2	heavy	972.439	487.227
AME1	NDEDLTTR	D - y7+	7.99	0	#N/A	1	849.395	848.388	y7	0	#N/A	2	light	962.431	482.223
AME1	NDEDLTTR	D - y7+	8.32	81064	-4.6	1	859.403	858.396	y7	2059211	1.8	2	heavy	972.439	487.227
AME1	NDEDLTTR	D - y7++	7.99	0	#N/A	2	430.205	858.396	y7	2059211	1.8	2	heavy	972.439	487.227
AME1	NDEDLTTR	E - b3+	7.99	0	#N/A	1	359.12	358.112	b3	0	#N/A	2	light	962.431	482.223
AME1	NDEDLTTR	E - b3+	8.34	442574	-1.2	1	359.12	358.112	b3	2059211	1.8	2	heavy	972.439	487.227
AME1	NDEDLTTR	E - b3++	7.99	0	#N/A	2	180.064	358.112	b3	0	#N/A	2	light	962.431	482.223
AME1	NDEDLTTR	E - y6+	7.99	0	#N/A	1	734.368	733.361	y6	0	#N/A	2	light	962.431	482.223
AME1	NDEDLTTR	E - y6+	8.29	672434	3.5	1	744.376	743.369	y6	2059211	1.8	2	heavy	972.439	487.227
AME1	NDEDLTTR	L - b5+	7.99	0	#N/A	1	587.231	586.223	b5	2059211	1.8	2	heavy	972.439	487.227
AME1	NDEDLTTR	L - y4+	7.99	0	#N/A	1	490.298	489.291	y4	0	#N/A	2	light	962.431	482.223
AME1	NDEDLTTR	L - y4+	8.31	1922287	-0.9	1	500.307	499.299	y4	2059211	1.8	2	heavy	972.439	487.227
AME1	NDEDLTTR	N - b1+	7.99	0	#N/A	1	115.05	114.043	b1	0	#N/A	2	light	962.431	482.223
AME1	NDEDLTTR	R - y1+	7.99	0	#N/A	1	175.119	174.112	y1	0	#N/A	2	light	962.431	482.223
AME1	NDEDLTTR	R - y1+	8.29	1471207	2	1	185.127	184.12	y1	2059211	1.8	2	heavy	972.439	487.227
AME1	NDEDLTTR	T - y2+	7.99	0	#N/A	1	276.167	275.159	y2	0	#N/A	2	light	962.431	482.223
AME1	NDEDLTTR	T - y2+	8.31	1802640	2	1	286.175	285.168	y2	2059211	1.8	2	heavy	972.439	487.227
AME1	NDEDLTTR	T - y3+	7.99	0	#N/A	1	377.214	376.207	y3	0	#N/A	2	light	962.431	482.223
AME1	NDEDLTTR	T - y3+	8.32	3522095	1.4	1	387.223	386.215	y3	2059211	1.8	2	heavy	972.439	487.227
CHL4	NEDSGEPVYISR	D - b3+	15.58	0	#N/A	1	359.12	358.112	b3	0	#N/A	2	light	1364.62	683.318
CHL4	NEDSGEPVYISR	D - b3+	15.84	1546690	-0.5	1	359.12	358.112	b3	17772104	-3.9	2	heavy	1374.63	688.322
CHL4	NEDSGEPVYISR	D - y10+	15.58	0	#N/A	1	1122.54	1121.54	y10	0	#N/A	2	light	1364.62	683.318
CHL4	NEDSGEPVYISR	D - y10+	15.84	3674422	-2.8	1	1132.55	1131.54	y10	17772104	-3.9	2	heavy	1374.63	688.322
CHL4	NEDSGEPVYISR	E - b2+	15.58	0	#N/A	1	244.093	243.086	b2	0	#N/A	2	light	1364.62	683.318
CHL4	NEDSGEPVYISR	E - b2+	15.84	5276866	0.6	1	244.093	243.086	b2	17772104	-3.9	2	heavy	1374.63	688.322
CHL4	NEDSGEPVYISR	E - b6+	15.58	0	#N/A	1	632.216	631.209	b6	0	#N/A	2	light	1364.62	683.318
CHL4	NEDSGEPVYISR	E - b6+	15.84	290682	-3.3	1	632.216	631.209	b6	17772104	-3.9	2	heavy	1374.63	688.322
CHL4	NEDSGEPVYISR	E - y7+	15.65	62964	20.7	1	863.462	862.455	y7	0	#N/A	2	light	1364.62	683.318
CHL4	NEDSGEPVYISR	E - y7+	15.84	913344	2.6	1	873.47	872.463	y7	17772104	-3.9	2	heavy	1374.63	688.322
CHL4	NEDSGEPVYISR	G - y8+	15.58	0	#N/A	1	920.484	919.476	y8	0	#N/A	2	light	1364.62	683.318
CHL4	NEDSGEPVYISR	G - y8+	15.84	2655992	-5.7	1	930.492	929.485	y8	17772104	-3.9	2	heavy	1374.63	688.322
CHL4	NEDSGEPVYISR	I - y3+	15.58	0	#N/A	1	375.235	374.228	y3	0	#N/A	2	light	1364.62	683.318
CHL4	NEDSGEPVYISR	I - y3+	15.84	2023233	0.4	1	385.243	384.236	y3	17772104	-3.9	2	heavy	1374.63	688.322
CHL4	NEDSGEPVYISR	P - y6+	15.58	0	#N/A	1	734.42	733.412	y6	0	#N/A	2	light	1364.62	683.318
CHL4	NEDSGEPVYISR	P - y6+	15.84	17772104	-3.9	1	744.428	743.421	y6	17772104	-3.9	2	heavy	1374.63	688.322
CHL4	NEDSGEPVYISR	R - y1+	15.58	0	#N/A	1	175.119	174.112	y1	0	#N/A	2	light	1364.62	683.318
CHL4	NEDSGEPVYISR	S - b4+	15.87	349100	-0.9	1	446.152	445.144	b4	17772104	-3.9	2	heavy	1374.63	688.322
CHL4	NEDSGEPVYISR	S - y2+	15.58	0	#N/A	1	262.151	261.144	y2	0	#N/A	2	light	1364.62	683.318
CHL4	NEDSGEPVYISR	S - y2+	15.84	3183551	2.5	1	272.159	271.152	y2	17772104	-3.9	2	heavy	1374.63	688.322
CHL4	NEDSGEPVYISR	S - y9+	15.58	0	#N/A	1	1007.52	1006.51	y9	0	#N/A	2	light	1364.62	683.318
CHL4	NEDSGEPVYISR	S - y9+	15.84	3010492	4.2	1	1017.52	1016.52	y9	17772104	-3.9	2	heavy	1374.63	688.322
CHL4	NEDSGEPVYISR	Y - y4+	15.58	0	#N/A	1	538.298	537.291	y4	0	#N/A	2	light	1364.62	683.318
CHL4	NEDSGEPVYISR	Y - y4+	15.84	3459124	1.5	1	548.307	547.299	y4	17772104	-3.9	2	heavy	1374.63	688.322
CTF19	QQLSLLDDDQVR	D - y4+	22.33	0	#N/A	1	517.273	516.266	y4	0	#N/A	2	light	1428.72	715.368
CTF19	QQLSLLDDDQVR	D - y4+	22.56	2237707	-0.4	1	527.281	526.274	y4	3860009	2.1	2	heavy	1438.73	720.372
CTF19	QQLSLLDDDQVR	D - y5+	22.33	0	#N/A	1	632.3	631.293	y5	0	#N/A	2	light	1428.72	715.368
CTF19	QQLSLLDDDQVR	D - y5+	22.56	2985613	3.9	1	642.308	641.301	y5	3860009	2.1	2	heavy	1438.73	720.372
CTF19	QQLSLLDDDQVR	D - y6+	22.33	0	#N/A	1	747.327	746.319	y6	0	#N/A	2	light	1428.72	715.368
CTF19	QQLSLLDDDQVR	D - y6+	22.56	3860009	2.1	1	757.335	756.328	y6	3860009	2.1	2	heavy	1438.73	720.372
CTF19	QQLSLLDDDQVR	L - y10+	22.33	0	#N/A	1	1173.61	1172.6	y10	0	#N/A	2	light	1428.72	715.368
CTF19	QQLSLLDDDQVR	L - y10+	22.56	1941821	3.8	1	1183.62	1182.61	y10	3860009	2.1	2	heavy	1438.73	720.372
CTF19	QQLSLLDDDQVR	L - y7+	22.33	0	#N/A	1	860.411	859.404	y7	0	#N/A	2	light	1428.72	715.368
CTF19	QQLSLLDDDQVR	L - y7+	22.56	4348856	0.4	1	870.419	869.412	y7	3860009	2.1	2	heavy	1438.73	720.372
CTF19	QQLSLLDDDQVR	L - y8+	22.33	0	#N/A	1	973.495	972.488	y8	0	#N/A	2	light	1428.72	715.368
CTF19	QQLSLLDDDQVR	L - y8+	22.56	1580336	-2.6	1	983.503	982.496	y8	3860009	2.1	2	heavy	1438.73	720.372
CTF19	QQLSLLDDDQVR	Q - b1+	22.33	0	#N/A	1	129.066	128.059	b1	0	#N/A	2	light	1428.72	715.368
CTF19	QQLSLLDDDQVR	Q - b1+	22.56	1325462	1.9	1	129.066	128.059	b1	3860009	2.1	2	heavy	1438.73	720.372
CTF19	QQLSLLDDDQVR	Q - b2+	22.53	1417	27.2	1	257.124	256.117	b2	0	#N/A	2	light	1428.72	715.368
CTF19	QQLSLLDDDQVR	Q - b2+	22.56	1197721	0.6	1	257.124	256.117	b2	3860009	2.1	2	heavy	1438.73	720.372
CTF19	QQLSLLDDDQVR	Q - b2++	22.33	0	#N/A	2	129.066	256.117	b2	0	#N/A	2	light	1428.72	715.368
CTF19	QQLSLLDDDQVR	Q - b2++	22.56	1325462	1.9	2	129.066	256.117	b2	3860009	2.1	2	heavy	1438.73	720.372
CTF19	QQLSLLDDDQVR	Q - y3+	22.33	0	#N/A	1	402.246	401.239	y3	0	#N/A	2	light	1428.72	715.368
CTF19	QQLSLLDDDQVR	Q - y3+	22.56	2840003	3.6	1	412.254	411.247	y3	3860009	2.1	2	heavy	1438.73	720.372
CTF19	QQLSLLDDDQVR	R - y1+	22.33	0	#N/A	1	175.119	174.112	y1	0	#N/A	2	light	1428.72	715.368
CTF19	QQLSLLDDDQVR	R - y1+	22.56	1552924	2.2	1	185.127	184.12	y1	3860009	2.1	2	heavy	1438.73	720.372
CTF19	QQLSLLDDDQVR	S - y9+	22.33	0	#N/A	1	1060.53	1059.52	y9	0	#N/A	2	light	1428.72	715.368
CTF19	QQLSLLDDDQVR	S - y9+	22.59	2284992	-0.4	1	1070.54	1069.53	y9	3860009	2.1	2	heavy	1438.73	720.372
NDC80	QYDSSIQNLTR	D - b3+	18.11	192012	0.7	1	407.156	406.149	b3	4401019	3	2	heavy	1333.65	667.832
NDC80	QYDSSIQNLTR	D - y9+	17.92	0	#N/A	1	1033.53	1032.52	y9	0	#N/A	2	light	1323.64	662.828
NDC80	QYDSSIQNLTR	D - y9+	18.08	4401019	3	1	1043.54	1042.53	y9	4401019	3	2	heavy	1333.65	667.832
NDC80	QYDSSIQNLTR	I - y6+	17.92	0	#N/A	1	744.436	743.429	y6	0	#N/A	2	light	1323.64	662.828
NDC80	QYDSSIQNLTR	I - y6+	18.08	2687966	-2	1	754.445	753.437	y6	4401019	3	2	heavy	1333.65	667.832
NDC80	QYDSSIQNLTR	L - y3+	17.92	0	#N/A	1	389.251	388.243	y3	0	#N/A	2	light	1323.64	662.828
NDC80	QYDSSIQNLTR	L - y3+	18.08	1094271	-2	1	399.259	398.252	y3	4401019	3	2	heavy	1333.65	667.832
NDC80	QYDSSIQNLTR	N - y4+	17.92	0	#N/A	1	503.294	502.286	y4	0	#N/A	2	light	1323.64	662.828
NDC80	QYDSSIQNLTR	N - y4+	18.08	3441831	-1.1	1	513.302	512.295	y4	4401019	3	2	heavy	1333.65	667.832
NDC80	QYDSSIQNLTR	Q - b1+	17.92	0	#N/A	1	129.066	128.059	b1	0	#N/A	2	light	1323.64	662.828
NDC80	QYDSSIQNLTR	Q - y5+	17.92	0	#N/A	1	631.352	630.345	y5	0	#N/A	2	light	1323.64	662.828
NDC80	QYDSSIQNLTR	Q - y5+	18.08	5255074	-0.6	1	641.36	640.353	y5	4401019	3	2	heavy	1333.65	667.832
NDC80	QYDSSIQNLTR	R - y1+	17.92	0	#N/A	1	175.119	174.112	y1	0	#N/A	2	light	1323.64	662.828
NDC80	QYDSSIQNLTR	R - y1+	18.08	2343853	2	1	185.127	184.12	y1	4401019	3	2	heavy	1333.65	667.832
NDC80	QYDSSIQNLTR	S - y7+	17.92	0	#N/A	1	831.468	830.461	y7	0	#N/A	2	light	1323.64	662.828
NDC80	QYDSSIQNLTR	S - y7+	18.08	2076563	-3.5	1	841.477	840.469	y7	4401019	3	2	heavy	1333.65	667.832
NDC80	QYDSSIQNLTR	S - y8+	17.92	0	#N/A	1	918.5	917.493	y8	0	#N/A	2	light	1323.64	662.828
NDC80	QYDSSIQNLTR	S - y8+	18.08	2392936	2.5	1	928.509	927.501	y8	4401019	3	2	heavy	1333.65	667.832
NDC80	QYDSSIQNLTR	T - y2+	17.92	0	#N/A	1	276.167	275.159	y2	0	#N/A	2	light	1323.64	662.828
NDC80	QYDSSIQNLTR	T - y2+	18.08	2180136	1.7	1	286.175	285.168	y2	4401019	3	2	heavy	1333.65	667.832
NDC80	QYDSSIQNLTR	Y - b2+	17.92	0	#N/A	1	292.129	291.122	b2	0	#N/A	2	light	1323.64	662.828
NDC80	QYDSSIQNLTR	Y - b2+	18.08	468635	0.3	1	292.129	291.122	b2	4401019	3	2	heavy	1333.65	667.832
NDC80	QYDSSIQNLTR	Y - y10+	17.92	0	#N/A	1	1196.59	1195.58	y10	0	#N/A	2	light	1323.64	662.828
NDC80	QYDSSIQNLTR	Y - y10+	18.08	389270	-2.1	1	1206.6	1205.59	y10	4401019	3	2	heavy	1333.65	667.832
CNN1	SFLQDLSQVLAR	A - b11+	35.91	0	#N/A	1	1202.64	1201.63	b11	1010378	1.2	2	heavy	1385.75	693.884
CNN1	SFLQDLSQVLAR	A - y2+	35.91	0	#N/A	1	246.156	245.149	y2	0	#N/A	2	light	1375.75	688.88
CNN1	SFLQDLSQVLAR	A - y2+	36.11	1010378	1.2	1	256.164	255.157	y2	1010378	1.2	2	heavy	1385.75	693.884
CNN1	SFLQDLSQVLAR	D - y8+	35.91	0	#N/A	1	901.51	900.503	y8	0	#N/A	2	light	1375.75	688.88
CNN1	SFLQDLSQVLAR	D - y8+	36.11	2471517	2	1	911.518	910.511	y8	1010378	1.2	2	heavy	1385.75	693.884
CNN1	SFLQDLSQVLAR	F - b2+	36.2	1245	6.6	1	235.108	234.1	b2	0	#N/A	2	light	1375.75	688.88
CNN1	SFLQDLSQVLAR	F - b2+	36.11	3244521	0.6	1	235.108	234.1	b2	1010378	1.2	2	heavy	1385.75	693.884
CNN1	SFLQDLSQVLAR	F - y11++	35.91	0	#N/A	2	645.364	1288.71	y11	0	#N/A	2	light	1375.75	688.88
CNN1	SFLQDLSQVLAR	L - b10+	35.91	0	#N/A	1	1131.6	1130.6	b10	0	#N/A	2	light	1375.75	688.88
CNN1	SFLQDLSQVLAR	L - b10+	35.91	0	#N/A	1	1131.6	1130.6	b10	1010378	1.2	2	heavy	1385.75	693.884
CNN1	SFLQDLSQVLAR	L - b3+	36.11	408142	1.7	1	348.192	347.185	b3	1010378	1.2	2	heavy	1385.75	693.884
CNN1	SFLQDLSQVLAR	L - y10++	35.91	0	#N/A	2	576.834	1151.65	y10	1010378	1.2	2	heavy	1385.75	693.884
CNN1	SFLQDLSQVLAR	L - y3+	35.91	0	#N/A	1	359.24	358.233	y3	0	#N/A	2	light	1375.75	688.88
CNN1	SFLQDLSQVLAR	L - y3+	36.11	851187	0.7	1	369.248	368.241	y3	1010378	1.2	2	heavy	1385.75	693.884
CNN1	SFLQDLSQVLAR	L - y3++	36.11	1045665	-1.3	2	185.128	368.241	y3	1010378	1.2	2	heavy	1385.75	693.884
CNN1	SFLQDLSQVLAR	L - y7+	35.91	0	#N/A	1	786.483	785.476	y7	0	#N/A	2	light	1375.75	688.88
CNN1	SFLQDLSQVLAR	L - y7++	35.91	0	#N/A	2	393.745	785.476	y7	0	#N/A	2	light	1375.75	688.88
CNN1	SFLQDLSQVLAR	Q - y5+	35.91	0	#N/A	1	586.367	585.36	y5	0	#N/A	2	light	1375.75	688.88
CNN1	SFLQDLSQVLAR	Q - y9+	36.11	758034	2.2	1	1039.58	1038.57	y9	1010378	1.2	2	heavy	1385.75	693.884
CNN1	SFLQDLSQVLAR	R - y1+	35.91	0	#N/A	1	175.119	174.112	y1	0	#N/A	2	light	1375.75	688.88
CNN1	SFLQDLSQVLAR	R - y1+	36.11	1045665	2	1	185.127	184.12	y1	1010378	1.2	2	heavy	1385.75	693.884
CNN1	SFLQDLSQVLAR	S - y6+	35.91	0	#N/A	1	673.399	672.392	y6	0	#N/A	2	light	1375.75	688.88
CNN1	SFLQDLSQVLAR	S - y6+	36.11	2469443	-0.9	1	683.407	682.4	y6	1010378	1.2	2	heavy	1385.75	693.884
CNN1	SFLQDLSQVLAR	V - y4+	35.91	0	#N/A	1	458.309	457.301	y4	0	#N/A	2	light	1375.75	688.88
HHT1	STELLIR	E - b3+	17.88	0	#N/A	1	318.13	317.122	b3	0	#N/A	2	light	830.486	416.25
HHT1	STELLIR	E - b3+	18.11	536249	-1	1	318.13	317.122	b3	1553958	-1.6	2	heavy	840.494	421.254
HHT1	STELLIR	E - y5+	17.88	0	#N/A	1	643.414	642.406	y5	0	#N/A	2	light	830.486	416.25
HHT1	STELLIR	E - y5+	18.08	1553958	-1.6	1	653.422	652.415	y5	1553958	-1.6	2	heavy	840.494	421.254
HHT1	STELLIR	E - y5++	17.88	0	#N/A	2	322.211	642.406	y5	0	#N/A	2	light	830.486	416.25
HHT1	STELLIR	E - y5++	17.88	0	#N/A	2	327.215	652.415	y5	1553958	-1.6	2	heavy	840.494	421.254
HHT1	STELLIR	I - y2+	17.88	0	#N/A	1	288.203	287.196	y2	0	#N/A	2	light	830.486	416.25
HHT1	STELLIR	I - y2+	18.11	3991199	-0.7	1	298.211	297.204	y2	1553958	-1.6	2	heavy	840.494	421.254
HHT1	STELLIR	L - b4+	17.88	0	#N/A	1	431.214	430.206	b4	0	#N/A	2	light	830.486	416.25
HHT1	STELLIR	L - b4+	18.11	97604	-0.5	1	431.214	430.206	b4	1553958	-1.6	2	heavy	840.494	421.254
HHT1	STELLIR	L - b5+	17.88	0	#N/A	1	544.298	543.29	b5	0	#N/A	2	light	830.486	416.25
HHT1	STELLIR	L - b5+	17.88	0	#N/A	1	544.298	543.29	b5	1553958	-1.6	2	heavy	840.494	421.254
HHT1	STELLIR	L - y3+	17.88	0	#N/A	1	401.287	400.28	y3	0	#N/A	2	light	830.486	416.25
HHT1	STELLIR	L - y3+	18.08	4676861	-0.9	1	411.295	410.288	y3	1553958	-1.6	2	heavy	840.494	421.254
HHT1	STELLIR	L - y3++	17.88	0	#N/A	2	201.147	400.28	y3	0	#N/A	2	light	830.486	416.25
HHT1	STELLIR	L - y3++	18.08	388291	-1.4	2	206.151	410.288	y3	1553958	-1.6	2	heavy	840.494	421.254
HHT1	STELLIR	L - y4+	17.88	0	#N/A	1	514.371	513.364	y4	0	#N/A	2	light	830.486	416.25
HHT1	STELLIR	L - y4+	18.08	4580054	3.1	1	524.379	523.372	y4	1553958	-1.6	2	heavy	840.494	421.254
HHT1	STELLIR	R - y1+	17.88	0	#N/A	1	175.119	174.112	y1	0	#N/A	2	light	830.486	416.25
HHT1	STELLIR	R - y1+	18.08	6031300	1.8	1	185.127	184.12	y1	1553958	-1.6	2	heavy	840.494	421.254
HHT1	STELLIR	T - b2+	17.88	0	#N/A	1	189.087	188.08	b2	0	#N/A	2	light	830.486	416.25
HHT1	STELLIR	T - b2+	18.08	7232058	0.2	1	189.087	188.08	b2	1553958	-1.6	2	heavy	840.494	421.254
HHT1	STELLIR	T - y6++	17.88	0	#N/A	2	372.734	743.454	y6	0	#N/A	2	light	830.486	416.25
HHT1	STELLIR	T - y6++	17.88	0	#N/A	2	377.738	753.462	y6	1553958	-1.6	2	heavy	840.494	421.254
CTF13	TGLADFTR	A - b4+	18.34	0	#N/A	1	343.198	342.19	b4	0	#N/A	2	light	879.445	440.73
CTF13	TGLADFTR	A - b4+	18.57	139612	-3.3	1	343.198	342.19	b4	3693266	1.5	2	heavy	889.453	445.734
CTF13	TGLADFTR	A - y5+	18.34	0	#N/A	1	609.299	608.292	y5	0	#N/A	2	light	879.445	440.73
CTF13	TGLADFTR	A - y5+	18.57	4139618	2.5	1	619.307	618.3	y5	3693266	1.5	2	heavy	889.453	445.734
CTF13	TGLADFTR	D - b5+	18.34	0	#N/A	1	458.225	457.217	b5	3693266	1.5	2	heavy	889.453	445.734
CTF13	TGLADFTR	D - y4+	18.34	0	#N/A	1	538.262	537.255	y4	0	#N/A	2	light	879.445	440.73
CTF13	TGLADFTR	D - y4+	18.57	3693266	1.5	1	548.27	547.263	y4	3693266	1.5	2	heavy	889.453	445.734
CTF13	TGLADFTR	F - y3+	18.34	0	#N/A	1	423.235	422.228	y3	0	#N/A	2	light	879.445	440.73
CTF13	TGLADFTR	F - y3+	18.57	2824520	2.6	1	433.243	432.236	y3	3693266	1.5	2	heavy	889.453	445.734
CTF13	TGLADFTR	G - b2+	18.34	0	#N/A	1	159.076	158.069	b2	0	#N/A	2	light	879.445	440.73
CTF13	TGLADFTR	G - b2+	18.57	10250443	1.7	1	159.076	158.069	b2	3693266	1.5	2	heavy	889.453	445.734
CTF13	TGLADFTR	G - y7+	18.57	193042	5	1	789.413	788.406	y7	3693266	1.5	2	heavy	889.453	445.734
CTF13	TGLADFTR	G - y7++	18.34	0	#N/A	2	390.206	778.397	y7	0	#N/A	2	light	879.445	440.73
CTF13	TGLADFTR	L - b3+	18.34	0	#N/A	1	272.16	271.153	b3	0	#N/A	2	light	879.445	440.73
CTF13	TGLADFTR	L - b3+	18.57	3235549	1	1	272.16	271.153	b3	3693266	1.5	2	heavy	889.453	445.734
CTF13	TGLADFTR	L - y6+	18.34	0	#N/A	1	722.383	721.376	y6	0	#N/A	2	light	879.445	440.73
CTF13	TGLADFTR	L - y6+	18.57	355359	-1.2	1	732.391	731.384	y6	3693266	1.5	2	heavy	889.453	445.734
CTF13	TGLADFTR	L - y6++	18.34	0	#N/A	2	361.695	721.376	y6	0	#N/A	2	light	879.445	440.73
CTF13	TGLADFTR	L - y6++	18.34	0	#N/A	2	366.699	731.384	y6	3693266	1.5	2	heavy	889.453	445.734
CTF13	TGLADFTR	R - y1+	18.34	0	#N/A	1	175.119	174.112	y1	0	#N/A	2	light	879.445	440.73
CTF13	TGLADFTR	R - y1+	18.57	2682003	3.8	1	185.127	184.12	y1	3693266	1.5	2	heavy	889.453	445.734
CTF13	TGLADFTR	T - b1+	18.34	0	#N/A	1	102.055	101.048	b1	0	#N/A	2	light	879.445	440.73
CTF13	TGLADFTR	T - y2+	18.34	0	#N/A	1	276.167	275.159	y2	0	#N/A	2	light	879.445	440.73
CTF13	TGLADFTR	T - y2+	18.57	838018	1.3	1	286.175	285.168	y2	3693266	1.5	2	heavy	889.453	445.734
MIF2-2	VAPLQYWR	A - y7++	23.23	45233	1.8	2	472.255	942.495	y7	7417224	-2.3	2	heavy	1041.56	521.789
MIF2-2	VAPLQYWR	A - zhh7+	23.01	0	#N/A	1	918.483	917.476	zhh7	0	#N/A	2	light	1031.56	516.785
MIF2-2	VAPLQYWR	L - y5+	23.01	0	#N/A	1	765.404	764.397	y5	0	#N/A	2	light	1031.56	516.785
MIF2-2	VAPLQYWR	L - y5+	23.23	7417224	-2.3	1	775.413	774.405	y5	7417224	-2.3	2	heavy	1041.56	521.789
MIF2-2	VAPLQYWR	P - y6+	23.01	0	#N/A	1	862.457	861.45	y6	0	#N/A	2	light	1031.56	516.785
MIF2-2	VAPLQYWR	P - y6+	23.23	1315599	2.2	1	872.465	871.458	y6	7417224	-2.3	2	heavy	1041.56	521.789
MIF2-2	VAPLQYWR	P - y6++	23.01	0	#N/A	2	431.732	861.45	y6	0	#N/A	2	light	1031.56	516.785
MIF2-2	VAPLQYWR	P - y6++	23.23	2009866	0.2	2	436.736	871.458	y6	7417224	-2.3	2	heavy	1041.56	521.789
MIF2-2	VAPLQYWR	P - z6++	23.23	304258	0	2	428.223	854.431	z6	7417224	-2.3	2	heavy	1041.56	521.789
MIF2-2	VAPLQYWR	P - zh6++	23.23	90949	-5.2	2	428.727	855.439	zh6	7417224	-2.3	2	heavy	1041.56	521.789
MIF2-2	VAPLQYWR	Q - b5+	23.01	0	#N/A	1	509.308	508.301	b5	7417224	-2.3	2	heavy	1041.56	521.789
MIF2-2	VAPLQYWR	Q - y4+	23.01	0	#N/A	1	652.32	651.313	y4	0	#N/A	2	light	1031.56	516.785
MIF2-2	VAPLQYWR	Q - y4+	23.23	13433682	3.2	1	662.328	661.321	y4	7417224	-2.3	2	heavy	1041.56	521.789
MIF2-2	VAPLQYWR	Q - z4+	23.55	105111	-7.9	1	635.294	634.286	z4	0	#N/A	2	light	1031.56	516.785
MIF2-2	VAPLQYWR	Q - z4+	23.23	1900470	3.2	1	645.302	644.295	z4	7417224	-2.3	2	heavy	1041.56	521.789
MIF2-2	VAPLQYWR	Q - zh4+	23.01	0	#N/A	1	636.301	635.294	zh4	0	#N/A	2	light	1031.56	516.785
MIF2-2	VAPLQYWR	W - c7+	23.01	0	#N/A	1	875.477	874.47	c7	0	#N/A	2	light	1031.56	516.785
MIF2-2	VAPLQYWR	Y - a6+	23.01	0	#N/A	1	644.377	643.369	a6	0	#N/A	2	light	1031.56	516.785
MIF2-2	VAPLQYWR	Y - y3+	23.01	0	#N/A	1	524.262	523.254	y3	0	#N/A	2	light	1031.56	516.785
MIF2-2	VAPLQYWR	Y - y3+	23.23	4310662	3	1	534.27	533.263	y3	7417224	-2.3	2	heavy	1041.56	521.789
SPC105	VHISTQQDYSPSR	D - b8+	13.92	0	#N/A	1	909.442	908.435	b8	0	#N/A	3	light	1516.73	506.583
SPC105	VHISTQQDYSPSR	D - b8+	14.09	170030	1.7	1	909.442	908.435	b8	2464801	3.4	3	heavy	1526.74	509.919
SPC105	VHISTQQDYSPSR	D - b8++	14.09	117433	22.2	2	455.225	908.435	b8	2464801	3.4	3	heavy	1526.74	509.919
SPC105	VHISTQQDYSPSR	D - y6+	13.92	0	#N/A	1	724.326	723.319	y6	0	#N/A	3	light	1516.73	506.583
SPC105	VHISTQQDYSPSR	D - y6+	14.09	1482529	-0.8	1	734.334	733.327	y6	2464801	3.4	3	heavy	1526.74	509.919
SPC105	VHISTQQDYSPSR	H - b2+	13.92	0	#N/A	1	237.135	236.127	b2	0	#N/A	3	light	1516.73	506.583
SPC105	VHISTQQDYSPSR	H - b2+	14.09	3099062	1.9	1	237.135	236.127	b2	2464801	3.4	3	heavy	1526.74	509.919
SPC105	VHISTQQDYSPSR	I - b3+	13.92	0	#N/A	1	350.219	349.211	b3	0	#N/A	3	light	1516.73	506.583
SPC105	VHISTQQDYSPSR	I - b3+	14.09	2249581	0	1	350.219	349.211	b3	2464801	3.4	3	heavy	1526.74	509.919
SPC105	VHISTQQDYSPSR	P - y3+	13.92	0	#N/A	1	359.204	358.196	y3	0	#N/A	3	light	1516.73	506.583
SPC105	VHISTQQDYSPSR	P - y3+	14.09	2455211	-3	1	369.212	368.205	y3	2464801	3.4	3	heavy	1526.74	509.919
SPC105	VHISTQQDYSPSR	P - y3++	13.92	0	#N/A	2	180.106	358.196	y3	0	#N/A	3	light	1516.73	506.583
SPC105	VHISTQQDYSPSR	P - y3++	14.09	463910	-0.6	2	185.11	368.205	y3	2464801	3.4	3	heavy	1526.74	509.919
SPC105	VHISTQQDYSPSR	Q - b6+	13.92	0	#N/A	1	666.357	665.35	b6	0	#N/A	3	light	1516.73	506.583
SPC105	VHISTQQDYSPSR	Q - b6+	14.09	379675	0.5	1	666.357	665.35	b6	2464801	3.4	3	heavy	1526.74	509.919
SPC105	VHISTQQDYSPSR	Q - b6++	14.06	68091	0.9	2	333.682	665.35	b6	2464801	3.4	3	heavy	1526.74	509.919
SPC105	VHISTQQDYSPSR	Q - y7+	13.92	0	#N/A	1	852.385	851.377	y7	0	#N/A	3	light	1516.73	506.583
SPC105	VHISTQQDYSPSR	Q - y7+	14.09	385487	0.5	1	862.393	861.386	y7	2464801	3.4	3	heavy	1526.74	509.919
SPC105	VHISTQQDYSPSR	R - y1+	13.92	0	#N/A	1	175.119	174.112	y1	0	#N/A	3	light	1516.73	506.583
SPC105	VHISTQQDYSPSR	S - b4+	13.92	0	#N/A	1	437.251	436.243	b4	0	#N/A	3	light	1516.73	506.583
SPC105	VHISTQQDYSPSR	S - y4+	13.92	0	#N/A	1	446.236	445.228	y4	0	#N/A	3	light	1516.73	506.583
SPC105	VHISTQQDYSPSR	S - y4+	14.09	2716522	-0.3	1	456.244	455.237	y4	2464801	3.4	3	heavy	1526.74	509.919
SPC105	VHISTQQDYSPSR	Y - y5+	13.92	0	#N/A	1	609.299	608.292	y5	0	#N/A	3	light	1516.73	506.583
SPC105	VHISTQQDYSPSR	Y - y5+	14.09	2464801	3.4	1	619.307	618.3	y5	2464801	3.4	3	heavy	1526.74	509.919
OKP1	VIQAEYR	A - b4+	11.69	0	#N/A	1	412.255	411.248	b4	0	#N/A	2	light	877.466	439.74
OKP1	VIQAEYR	A - b4+	11.84	19443	0.9	1	412.255	411.248	b4	983854	-1.6	2	heavy	887.474	444.744
OKP1	VIQAEYR	A - y4+	11.69	0	#N/A	1	538.262	537.255	y4	0	#N/A	2	light	877.466	439.74
OKP1	VIQAEYR	A - y4+	11.84	1768209	-0.8	1	548.27	547.263	y4	983854	-1.6	2	heavy	887.474	444.744
OKP1	VIQAEYR	E - b5+	11.69	0	#N/A	1	541.298	540.291	b5	983854	-1.6	2	heavy	887.474	444.744
OKP1	VIQAEYR	E - y3+	11.69	0	#N/A	1	467.225	466.218	y3	0	#N/A	2	light	877.466	439.74
OKP1	VIQAEYR	E - y3+	11.84	702319	-0.5	1	477.233	476.226	y3	983854	-1.6	2	heavy	887.474	444.744
OKP1	VIQAEYR	I - b2+	11.69	0	#N/A	1	213.16	212.152	b2	0	#N/A	2	light	877.466	439.74
OKP1	VIQAEYR	I - b2+	11.84	2823478	0.9	1	213.16	212.152	b2	983854	-1.6	2	heavy	887.474	444.744
OKP1	VIQAEYR	I - y6+	11.84	38360	3.3	1	789.413	788.406	y6	983854	-1.6	2	heavy	887.474	444.744
OKP1	VIQAEYR	I - y6++	11.69	0	#N/A	2	390.206	778.397	y6	0	#N/A	2	light	877.466	439.74
OKP1	VIQAEYR	I - y6++	11.69	0	#N/A	2	395.21	788.406	y6	983854	-1.6	2	heavy	887.474	444.744
OKP1	VIQAEYR	Q - b3+	11.69	0	#N/A	1	341.218	340.211	b3	0	#N/A	2	light	877.466	439.74
OKP1	VIQAEYR	Q - b3+	11.84	231706	1.5	1	341.218	340.211	b3	983854	-1.6	2	heavy	887.474	444.744
OKP1	VIQAEYR	Q - b3++	11.69	0	#N/A	2	171.113	340.211	b3	0	#N/A	2	light	877.466	439.74
OKP1	VIQAEYR	Q - y5+	11.69	0	#N/A	1	666.321	665.313	y5	0	#N/A	2	light	877.466	439.74
OKP1	VIQAEYR	Q - y5+	11.84	983854	-1.6	1	676.329	675.322	y5	983854	-1.6	2	heavy	887.474	444.744
OKP1	VIQAEYR	Q - y5++	11.69	0	#N/A	2	333.664	665.313	y5	0	#N/A	2	light	877.466	439.74
OKP1	VIQAEYR	Q - y5++	11.69	0	#N/A	2	338.668	675.322	y5	983854	-1.6	2	heavy	887.474	444.744
OKP1	VIQAEYR	R - y1+	11.69	0	#N/A	1	175.119	174.112	y1	0	#N/A	2	light	877.466	439.74
OKP1	VIQAEYR	R - y1+	11.84	1648802	3.9	1	185.127	184.12	y1	983854	-1.6	2	heavy	887.474	444.744
OKP1	VIQAEYR	V - b1+	11.69	0	#N/A	1	100.076	99.0684	b1	0	#N/A	2	light	877.466	439.74
OKP1	VIQAEYR	Y - y2+	11.69	0	#N/A	1	338.182	337.175	y2	0	#N/A	2	light	877.466	439.74
OKP1	VIQAEYR	Y - y2+	11.84	2640567	1.5	1	348.191	347.183	y2	983854	-1.6	2	heavy	887.474	444.744
NKP2	VTSELEAR	A - y2+	10.45	0	#N/A	1	246.156	245.149	y2	0	#N/A	2	light	903.466	452.74
NKP2	VTSELEAR	A - y2+	10.64	4158816	1.2	1	256.164	255.157	y2	1859491	-2.3	2	heavy	913.474	457.744
NKP2	VTSELEAR	E - b4+	10.45	0	#N/A	1	417.198	416.191	b4	1859491	-2.3	2	heavy	913.474	457.744
NKP2	VTSELEAR	E - b6++	10.57	44968	-2.5	2	330.166	658.317	b6	0	#N/A	2	light	903.466	452.74
NKP2	VTSELEAR	E - y3+	10.57	40672	9.2	1	375.199	374.191	y3	0	#N/A	2	light	903.466	452.74
NKP2	VTSELEAR	E - y3+	10.64	1661133	0.9	1	385.207	384.2	y3	1859491	-2.3	2	heavy	913.474	457.744
NKP2	VTSELEAR	E - y5+	10.45	0	#N/A	1	617.325	616.318	y5	0	#N/A	2	light	903.466	452.74
NKP2	VTSELEAR	E - y5+	10.64	905472	1.1	1	627.334	626.326	y5	1859491	-2.3	2	heavy	913.474	457.744
NKP2	VTSELEAR	L - b5+	10.45	0	#N/A	1	530.282	529.275	b5	0	#N/A	2	light	903.466	452.74
NKP2	VTSELEAR	L - b5+	10.45	0	#N/A	1	530.282	529.275	b5	1859491	-2.3	2	heavy	913.474	457.744
NKP2	VTSELEAR	L - y4+	10.45	0	#N/A	1	488.283	487.275	y4	0	#N/A	2	light	903.466	452.74
NKP2	VTSELEAR	L - y4+	10.64	2778517	2.6	1	498.291	497.284	y4	1859491	-2.3	2	heavy	913.474	457.744
NKP2	VTSELEAR	R - y1+	10.45	0	#N/A	1	175.119	174.112	y1	0	#N/A	2	light	903.466	452.74
NKP2	VTSELEAR	R - y1+	10.64	1183371	1.7	1	185.127	184.12	y1	1859491	-2.3	2	heavy	913.474	457.744
NKP2	VTSELEAR	S - b3+	10.45	0	#N/A	1	288.155	287.148	b3	0	#N/A	2	light	903.466	452.74
NKP2	VTSELEAR	S - y6+	10.45	0	#N/A	1	704.357	703.35	y6	0	#N/A	2	light	903.466	452.74
NKP2	VTSELEAR	S - y6+	10.64	1859491	-2.3	1	714.366	713.358	y6	1859491	-2.3	2	heavy	913.474	457.744
NKP2	VTSELEAR	S - y6++	10.45	0	#N/A	2	352.682	703.35	y6	0	#N/A	2	light	903.466	452.74
NKP2	VTSELEAR	S - y6++	10.45	0	#N/A	2	357.686	713.358	y6	1859491	-2.3	2	heavy	913.474	457.744
NKP2	VTSELEAR	T - b2+	10.57	305527	1	1	201.123	200.116	b2	0	#N/A	2	light	903.466	452.74
NKP2	VTSELEAR	T - b2+	10.64	5736612	-0.1	1	201.123	200.116	b2	1859491	-2.3	2	heavy	913.474	457.744
NKP2	VTSELEAR	T - y7+	10.45	0	#N/A	1	805.405	804.398	y7	0	#N/A	2	light	903.466	452.74
NKP2	VTSELEAR	T - y7+	10.64	314211	3.5	1	815.413	814.406	y7	1859491	-2.3	2	heavy	913.474	457.744
NKP2	VTSELEAR	T - y7++	10.76	6023	-7.8	2	408.21	814.406	y7	1859491	-2.3	2	heavy	913.474	457.744
GST-1	YGVSR	G - b2+	4.88	0	#N/A	1	221.092	220.085	b2	0	#N/A	2	light	580.297	291.156
GST-1	YGVSR	G - b2+	5.34	1185207	-0.1	1	221.092	220.085	b2	9525923	3.2	2	heavy	590.305	296.16
GST-1	YGVSR	G - b2++	4.88	0	#N/A	2	111.05	220.085	b2	0	#N/A	2	light	580.297	291.156
GST-1	YGVSR	G - b2++	5.98	895	11.4	2	111.05	220.085	b2	9525923	3.2	2	heavy	590.305	296.16
GST-1	YGVSR	G - y4+	4.88	0	#N/A	1	418.241	417.234	y4	0	#N/A	2	light	580.297	291.156
GST-1	YGVSR	G - y4+	5.34	9525923	3.2	1	428.249	427.242	y4	9525923	3.2	2	heavy	590.305	296.16
GST-1	YGVSR	G - y4++	4.88	0	#N/A	2	214.628	427.242	y4	9525923	3.2	2	heavy	590.305	296.16
GST-1	YGVSR	R - y1+	4.88	0	#N/A	1	175.119	174.112	y1	0	#N/A	2	light	580.297	291.156
GST-1	YGVSR	R - y1+	5.34	2342914	2.4	1	185.127	184.12	y1	9525923	3.2	2	heavy	590.305	296.16
GST-1	YGVSR	R - y1++	4.88	0	#N/A	2	88.0631	174.112	y1	0	#N/A	2	light	580.297	291.156
GST-1	YGVSR	R - y1++	4.88	0	#N/A	2	93.0672	184.12	y1	9525923	3.2	2	heavy	590.305	296.16
GST-1	YGVSR	S - y2+	4.88	0	#N/A	1	262.151	261.144	y2	0	#N/A	2	light	580.297	291.156
GST-1	YGVSR	S - y2+	5.34	2018360	1.9	1	272.159	271.152	y2	9525923	3.2	2	heavy	590.305	296.16
GST-1	YGVSR	S - y2++	4.88	0	#N/A	2	131.579	261.144	y2	0	#N/A	2	light	580.297	291.156
GST-1	YGVSR	V - b3+	4.88	0	#N/A	1	320.16	319.153	b3	9525923	3.2	2	heavy	590.305	296.16
GST-1	YGVSR	V - b3++	4.88	0	#N/A	2	160.584	319.153	b3	0	#N/A	2	light	580.297	291.156
GST-1	YGVSR	V - y3+	4.88	0	#N/A	1	361.219	360.212	y3	0	#N/A	2	light	580.297	291.156
GST-1	YGVSR	V - y3+	5.35	2400777	2	1	371.228	370.22	y3	9525923	3.2	2	heavy	590.305	296.16
GST-1	YGVSR	V - y3++	4.88	0	#N/A	2	181.113	360.212	y3	0	#N/A	2	light	580.297	291.156
GST-1	YGVSR	V - y3++	5.34	21331	2.2	2	186.117	370.22	y3	9525923	3.2	2	heavy	590.305	296.16
GST-1	YGVSR	Y - b1+	4.88	0	#N/A	1	164.071	163.063	b1	0	#N/A	2	light	580.297	291.156
GST-1	YGVSR	Y - b1+	5.35	1427	2.5	1	164.071	163.063	b1	9525923	3.2	2	heavy	590.305	296.16
GST-1	YGVSR	Y - b1++	4.88	0	#N/A	2	82.5389	163.063	b1	0	#N/A	2	light	580.297	291.156
GST-1	YGVSR	Y - b1++	4.88	0	#N/A	2	82.5389	163.063	b1	9525923	3.2	2	heavy	590.305	296.16
MIF2-1	YSLDTSESPSVR	D - b4+	17.27	650909	0.9	1	479.214	478.206	b4	8505790	2.8	2	heavy	1349.63	675.824
MIF2-1	YSLDTSESPSVR	D - y9+	17.04	0	#N/A	1	977.453	976.446	y9	0	#N/A	2	light	1339.63	670.82
MIF2-1	YSLDTSESPSVR	D - y9+	17.27	4836613	-0.9	1	987.462	986.454	y9	8505790	2.8	2	heavy	1349.63	675.824
MIF2-1	YSLDTSESPSVR	E - y6+	17.04	0	#N/A	1	674.347	673.34	y6	0	#N/A	2	light	1339.63	670.82
MIF2-1	YSLDTSESPSVR	E - y6+	17.27	3852986	1.8	1	684.355	683.348	y6	8505790	2.8	2	heavy	1349.63	675.824
MIF2-1	YSLDTSESPSVR	L - y10+	17.04	0	#N/A	1	1090.54	1089.53	y10	0	#N/A	2	light	1339.63	670.82
MIF2-1	YSLDTSESPSVR	L - y10+	17.27	2249383	2.5	1	1100.55	1099.54	y10	8505790	2.8	2	heavy	1349.63	675.824
MIF2-1	YSLDTSESPSVR	L - y10++	17.04	0	#N/A	2	550.777	1099.54	y10	8505790	2.8	2	heavy	1349.63	675.824
MIF2-1	YSLDTSESPSVR	P - y4+	17.04	0	#N/A	1	458.272	457.265	y4	0	#N/A	2	light	1339.63	670.82
MIF2-1	YSLDTSESPSVR	P - y4+	17.27	4152764	-0.1	1	468.28	467.273	y4	8505790	2.8	2	heavy	1349.63	675.824
MIF2-1	YSLDTSESPSVR	R - y1+	17.04	0	#N/A	1	175.119	174.112	y1	0	#N/A	2	light	1339.63	670.82
MIF2-1	YSLDTSESPSVR	R - y1+	17.27	2089325	1.7	1	185.127	184.12	y1	8505790	2.8	2	heavy	1349.63	675.824
MIF2-1	YSLDTSESPSVR	S - b2+	17.04	0	#N/A	1	251.103	250.095	b2	0	#N/A	2	light	1339.63	670.82
MIF2-1	YSLDTSESPSVR	S - b2+	17.27	4471522	2.4	1	251.103	250.095	b2	8505790	2.8	2	heavy	1349.63	675.824
MIF2-1	YSLDTSESPSVR	S - b6+	17.27	55961	22.6	1	667.293	666.286	b6	8505790	2.8	2	heavy	1349.63	675.824
MIF2-1	YSLDTSESPSVR	S - b8+	17.04	0	#N/A	1	883.368	882.361	b8	0	#N/A	2	light	1339.63	670.82
MIF2-1	YSLDTSESPSVR	S - y11+	17.04	0	#N/A	1	1177.57	1176.56	y11	0	#N/A	2	light	1339.63	670.82
MIF2-1	YSLDTSESPSVR	S - y5+	17.04	0	#N/A	1	545.304	544.297	y5	0	#N/A	2	light	1339.63	670.82
MIF2-1	YSLDTSESPSVR	S - y5+	17.27	8505790	2.8	1	555.312	554.305	y5	8505790	2.8	2	heavy	1349.63	675.824
MIF2-1	YSLDTSESPSVR	S - y7+	17.04	0	#N/A	1	761.379	760.372	y7	0	#N/A	2	light	1339.63	670.82
MIF2-1	YSLDTSESPSVR	S - y7+	17.27	5955737	1.2	1	771.387	770.38	y7	8505790	2.8	2	heavy	1349.63	675.824
MIF2-1	YSLDTSESPSVR	S - y7++	17.04	0	#N/A	2	381.193	760.372	y7	0	#N/A	2	light	1339.63	670.82
MIF2-1	YSLDTSESPSVR	T - y8+	17.04	0	#N/A	1	862.426	861.419	y8	0	#N/A	2	light	1339.63	670.82
MIF2-1	YSLDTSESPSVR	T - y8+	17.27	5084192	4.6	1	872.435	871.427	y8	8505790	2.8	2	heavy	1349.63	675.824
CSE4	YTPSELALYEIR	A - y6+	27.34	0	#N/A	1	764.43	763.423	y6	0	#N/A	2	light	1453.75	727.88
CSE4	YTPSELALYEIR	A - y6+	27.57	11466695	3.6	1	774.438	773.431	y6	11466695	3.6	2	heavy	1463.75	732.884
CSE4	YTPSELALYEIR	E - y3+	27.34	0	#N/A	1	417.246	416.238	y3	0	#N/A	2	light	1453.75	727.88
CSE4	YTPSELALYEIR	E - y3+	27.6	844597	3.4	1	427.254	426.247	y3	11466695	3.6	2	heavy	1463.75	732.884
CSE4	YTPSELALYEIR	E - y8+	27.34	0	#N/A	1	1006.56	1005.55	y8	0	#N/A	2	light	1453.75	727.88
CSE4	YTPSELALYEIR	E - y8+	27.57	4298389	0.7	1	1016.57	1015.56	y8	11466695	3.6	2	heavy	1463.75	732.884
CSE4	YTPSELALYEIR	I - y2+	27.49	2634	12.5	1	288.203	287.196	y2	0	#N/A	2	light	1453.75	727.88
CSE4	YTPSELALYEIR	I - y2+	27.57	6636022	-0.4	1	298.211	297.204	y2	11466695	3.6	2	heavy	1463.75	732.884
CSE4	YTPSELALYEIR	L - y5+	27.34	0	#N/A	1	693.393	692.386	y5	0	#N/A	2	light	1453.75	727.88
CSE4	YTPSELALYEIR	L - y5+	27.58	7328662	3.3	1	703.401	702.394	y5	11466695	3.6	2	heavy	1463.75	732.884
CSE4	YTPSELALYEIR	L - y7+	27.34	0	#N/A	1	877.514	876.507	y7	0	#N/A	2	light	1453.75	727.88
CSE4	YTPSELALYEIR	L - y7+	27.57	6596201	0.3	1	887.522	886.515	y7	11466695	3.6	2	heavy	1463.75	732.884
CSE4	YTPSELALYEIR	P - y10+	27.34	0	#N/A	1	1190.64	1189.63	y10	0	#N/A	2	light	1453.75	727.88
CSE4	YTPSELALYEIR	P - y10+	27.57	3580353	0.6	1	1200.65	1199.64	y10	11466695	3.6	2	heavy	1463.75	732.884
CSE4	YTPSELALYEIR	P - y10++	27.34	0	#N/A	2	595.824	1189.63	y10	0	#N/A	2	light	1453.75	727.88
CSE4	YTPSELALYEIR	P - y10++	27.6	811471	3.3	2	600.829	1199.64	y10	11466695	3.6	2	heavy	1463.75	732.884
CSE4	YTPSELALYEIR	R - y1+	27.34	0	#N/A	1	175.119	174.112	y1	0	#N/A	2	light	1453.75	727.88
CSE4	YTPSELALYEIR	R - y1+	27.57	2902808	1.2	1	185.127	184.12	y1	11466695	3.6	2	heavy	1463.75	732.884
CSE4	YTPSELALYEIR	S - y9+	27.34	0	#N/A	1	1093.59	1092.58	y9	0	#N/A	2	light	1453.75	727.88
CSE4	YTPSELALYEIR	S - y9+	27.57	5247369	3.4	1	1103.6	1102.59	y9	11466695	3.6	2	heavy	1463.75	732.884
CSE4	YTPSELALYEIR	T - b2+	27.34	0	#N/A	1	265.118	264.111	b2	0	#N/A	2	light	1453.75	727.88
CSE4	YTPSELALYEIR	T - b2+	27.57	1961176	1.9	1	265.118	264.111	b2	11466695	3.6	2	heavy	1463.75	732.884
CSE4	YTPSELALYEIR	Y - y4+	27.34	0	#N/A	1	580.309	579.302	y4	0	#N/A	2	light	1453.75	727.88
CSE4	YTPSELALYEIR	Y - y4+	27.58	5088132	-1.3	1	590.317	589.31	y4	11466695	3.6	2	heavy	1463.75	732.884

## Sheet: Pivot
Sum of Area	Column Labels
Row Labels	heavy	light	Grand Total
GST-1	17496834	0	17496834
GST-2	35315581	10814	35326395
HTA2	17078343	0	17078343
CTF3	20109657	0	20109657
CBF2	19143204	1570	19144774
NKP1	22143101	20836	22163937
IML3	20163754	0	20163754
HTB2	8778000	10597	8788597
MCM21	32181955	1491	32183446
DSN1	38273619	0	38273619
MTW1	40463111	0	40463111
HHF1	24330620	0	24330620
CBF1	67708609	57839	67766448
CEP3	22579733	0	22579733
AME1	14451112	0	14451112
CHL4	44155600	62964	44218564
CTF19	27480906	1417	27482323
NDC80	26923566	0	26923566
CNN1	13304552	1245	13305797
HHT1	29087574	0	29087574
CTF13	28351430	0	28351430
MIF2-2	30827943	105111	30933054
SPC105	16052332	0	16052332
OKP1	10856738	0	10856738
NKP2	18603646	391167	18994813
MIF2-1	41905182	0	41905182
CSE4	56761875	2634	56764509
Grand Total	744528577	667685	745196262

## Sheet: Summary
Peptide	Heavy area	light	% heavy	Note
GST-1	17496834	0	100
GST-2	35315581	10814	99.9694
HTA2	17078343	0	100
CTF3	20109657	0	100
CBF2	19143204	1570	99.9918
NKP1	22143101	20836	99.906
IML3	20163754	0	100
HTB2	8778000	10597	99.8794
MCM21	32181955	1491	99.9954
DSN1	38273619	0	100
MTW1	40463111	0	100
HHF1	24330620	0	100
CBF1	67708609	57839	99.9146
CEP3	22579733	0	100
AME1	14451112	0	100
CHL4	44155600	62964	99.8576
CTF19	27480906	1417	99.9948
NDC80	26923566	0	100
CNN1	13304552	1245	99.9906
HHT1	29087574	0	100
CTF13	28351430	0	100
MIF2-2	30827943	105111	99.6602
SPC105	16052332	0	100
OKP1	10856738	0	100
NKP2	18603646	391167	97.9407	Most abundant ion is interfered with, true isotope incorporation >99%
MIF2-1	41905182	0	100
CSE4	56761875	2634	99.9954
