# Supplementary material for: Concatemer-assisted stoichiometry analysis: targeted mass spectrometry for protein quantification
Source: Life Sci Alliance. 2024 Dec 31;8(3):e202403007. doi: 10.26508/lsa.202403007 (PMC11707388; doi:10.26508/lsa.202403007)
Supplement: Supplementary file 6 [file LSA-2024-03007_SdataF2.1.xlsx]

## Sheet: Raw
		YGVSR	precursor++	5.35	66789500	0.3	0	170	2	296.16	590.305	precursor	8085251	#N/A	8085251	-2.8	2	heavy	590.305	296.16	20240709_PRM_SKP_NCE_1	0.34	579	#N/A	5.24	5.4	0.16	5.34	0.05	0.01
		YGVSR	precursor++	5.24	51642828	-0.1	0	160	2	296.16	590.305	precursor	5909496	#N/A	5909496	-1	2	heavy	590.305	296.16	20240709_PRM_SKP_NCE_2	0.34	578	#N/A	5.24	5.4	0.16	5.34	0.05	0.01
		YGVSR	precursor++	5.36	63613656	0	0	203	2	296.16	590.305	precursor	7599324	#N/A	7599324	-4	2	heavy	590.305	296.16	20240713_PRM_SKP_NCE_1	0.34	579	#N/A	5.24	5.4	0.16	5.34	0.05	0.01
		YGVSR	precursor++	5.33	53031744	0.2	0	187	2	296.16	590.305	precursor	12452185	#N/A	12452185	-3.6	2	heavy	590.305	296.16	20240709_PRM_SKP_Optimized_1	0.34	580	#N/A	5.24	5.4	0.16	5.34	0.05	0.01
		YGVSR	precursor++	5.34	67888696	-0.3	0	178	2	296.16	590.305	precursor	13788325	#N/A	13788325	1.4	2	heavy	590.305	296.16	20240709_PRM_SKP_Optimized_2	0.34	581	#N/A	5.24	5.4	0.16	5.34	0.05	0.01
		YGVSR	precursor++	5.4	67802880	-0.3	0	209	2	296.16	590.305	precursor	14455240	#N/A	14455240	-4.2	2	heavy	590.305	296.16	20240713_PRM_SKP_Optimized_1	0.34	581	#N/A	5.24	5.4	0.16	5.34	0.05	0.01
		YGVSR	precursor++ [M+1]	5.36	20170798	-1.2	0	170	2	296.661	591.308	precursor [M+1]	8085251	#N/A	8085251	-2.8	2	heavy	590.305	296.16	20240709_PRM_SKP_NCE_1	0.34	579	#N/A	5.28	5.41	0.12	5.35	0.04	0.008
		YGVSR	precursor++ [M+1]	5.36	16314899	-1.6	0	160	2	296.661	591.308	precursor [M+1]	5909496	#N/A	5909496	-1	2	heavy	590.305	296.16	20240709_PRM_SKP_NCE_2	0.34	578	#N/A	5.28	5.41	0.12	5.35	0.04	0.008
		YGVSR	precursor++ [M+1]	5.36	21049722	-0.9	0	203	2	296.661	591.308	precursor [M+1]	7599324	#N/A	7599324	-4	2	heavy	590.305	296.16	20240713_PRM_SKP_NCE_1	0.34	579	#N/A	5.28	5.41	0.12	5.35	0.04	0.008
		YGVSR	precursor++ [M+1]	5.33	15371278	-1	0	187	2	296.661	591.308	precursor [M+1]	12452185	#N/A	12452185	-3.6	2	heavy	590.305	296.16	20240709_PRM_SKP_Optimized_1	0.34	580	#N/A	5.28	5.41	0.12	5.35	0.04	0.008
		YGVSR	precursor++ [M+1]	5.28	22443820	-1.5	0	178	2	296.661	591.308	precursor [M+1]	13788325	#N/A	13788325	1.4	2	heavy	590.305	296.16	20240709_PRM_SKP_Optimized_2	0.34	581	#N/A	5.28	5.41	0.12	5.35	0.04	0.008
		YGVSR	precursor++ [M+1]	5.41	21337250	-0.8	0	209	2	296.661	591.308	precursor [M+1]	14455240	#N/A	14455240	-4.2	2	heavy	590.305	296.16	20240713_PRM_SKP_Optimized_1	0.34	581	#N/A	5.28	5.41	0.12	5.35	0.04	0.008
		YGVSR	precursor++ [M+2]	5.23	4115699	-5.7	0	170	2	297.163	592.311	precursor [M+2]	8085251	#N/A	8085251	-2.8	2	heavy	590.305	296.16	20240709_PRM_SKP_NCE_1	0.34	579	#N/A	5.2	5.36	0.16	5.26	0.06	0.012
		YGVSR	precursor++ [M+2]	5.22	5379084	-5.8	0	160	2	297.163	592.311	precursor [M+2]	5909496	#N/A	5909496	-1	2	heavy	590.305	296.16	20240709_PRM_SKP_NCE_2	0.34	578	#N/A	5.2	5.36	0.16	5.26	0.06	0.012
		YGVSR	precursor++ [M+2]	5.22	5510792	-6.5	0	203	2	297.163	592.311	precursor [M+2]	7599324	#N/A	7599324	-4	2	heavy	590.305	296.16	20240713_PRM_SKP_NCE_1	0.34	579	#N/A	5.2	5.36	0.16	5.26	0.06	0.012
		YGVSR	precursor++ [M+2]	5.2	3101030	-5.8	0	187	2	297.163	592.311	precursor [M+2]	12452185	#N/A	12452185	-3.6	2	heavy	590.305	296.16	20240709_PRM_SKP_Optimized_1	0.34	580	#N/A	5.2	5.36	0.16	5.26	0.06	0.012
		YGVSR	precursor++ [M+2]	5.36	3331428	-5.2	0	178	2	297.163	592.311	precursor [M+2]	13788325	#N/A	13788325	1.4	2	heavy	590.305	296.16	20240709_PRM_SKP_Optimized_2	0.34	581	#N/A	5.2	5.36	0.16	5.26	0.06	0.012
		YGVSR	precursor++ [M+2]	5.3	4234278	-6.2	0	209	2	297.163	592.311	precursor [M+2]	14455240	#N/A	14455240	-4.2	2	heavy	590.305	296.16	20240713_PRM_SKP_Optimized_1	0.34	581	#N/A	5.2	5.36	0.16	5.26	0.06	0.012
		YGVSR	Y - b1+	5.37	3493	-1.1	0	170	1	164.071	163.063	b1	8085251	#N/A	8085251	-2.8	2	heavy	590.305	296.16	20240709_PRM_SKP_NCE_1	0.34	578	#N/A	4.98	5.37	0.39	5.12	0.18	0.036
		YGVSR	Y - b1+	5.34	3905	-1.4	0	161	1	164.071	163.063	b1	5909496	#N/A	5909496	-1	2	heavy	590.305	296.16	20240709_PRM_SKP_NCE_2	0.34	577	#N/A	4.98	5.37	0.39	5.12	0.18	0.036
		YGVSR	Y - b1+	5	0	#N/A	0	203	1	164.071	163.063	b1	7599324	#N/A	7599324	-4	2	heavy	590.305	296.16	20240713_PRM_SKP_NCE_1	0.34	578	#N/A	4.98	5.37	0.39	5.12	0.18	0.036
		YGVSR	Y - b1+	4.98	0	#N/A	0	187	1	164.071	163.063	b1	12452185	#N/A	12452185	-3.6	2	heavy	590.305	296.16	20240709_PRM_SKP_Optimized_1	0.34	579	#N/A	4.98	5.37	0.39	5.12	0.18	0.036
		YGVSR	Y - b1+	5	0	#N/A	0	177	1	164.071	163.063	b1	13788325	#N/A	13788325	1.4	2	heavy	590.305	296.16	20240709_PRM_SKP_Optimized_2	0.34	580	#N/A	4.98	5.37	0.39	5.12	0.18	0.036
		YGVSR	Y - b1+	5.01	0	#N/A	0	209	1	164.071	163.063	b1	14455240	#N/A	14455240	-4.2	2	heavy	590.305	296.16	20240713_PRM_SKP_Optimized_1	0.34	579	#N/A	4.98	5.37	0.39	5.12	0.18	0.036
		YGVSR	G - b2+	5.38	999657	-0.9	0	170	1	221.092	220.085	b2	8085251	#N/A	8085251	-2.8	2	heavy	590.305	296.16	20240709_PRM_SKP_NCE_1	0.34	578	#N/A	5.29	5.39	0.11	5.36	0.04	0.008
		YGVSR	G - b2+	5.37	743144	-1.2	0	161	1	221.092	220.085	b2	5909496	#N/A	5909496	-1	2	heavy	590.305	296.16	20240709_PRM_SKP_NCE_2	0.34	577	#N/A	5.29	5.39	0.11	5.36	0.04	0.008
		YGVSR	G - b2+	5.39	904392	-0.8	0	203	1	221.092	220.085	b2	7599324	#N/A	7599324	-4	2	heavy	590.305	296.16	20240713_PRM_SKP_NCE_1	0.34	578	#N/A	5.29	5.39	0.11	5.36	0.04	0.008
		YGVSR	G - b2+	5.32	2507704	-0.7	0	187	1	221.092	220.085	b2	12452185	#N/A	12452185	-3.6	2	heavy	590.305	296.16	20240709_PRM_SKP_Optimized_1	0.34	579	#N/A	5.29	5.39	0.11	5.36	0.04	0.008
		YGVSR	G - b2+	5.29	2754103	-2.2	0	177	1	221.092	220.085	b2	13788325	#N/A	13788325	1.4	2	heavy	590.305	296.16	20240709_PRM_SKP_Optimized_2	0.34	580	#N/A	5.29	5.39	0.11	5.36	0.04	0.008
		YGVSR	G - b2+	5.39	2878326	-0.8	0	209	1	221.092	220.085	b2	14455240	#N/A	14455240	-4.2	2	heavy	590.305	296.16	20240713_PRM_SKP_Optimized_1	0.34	579	#N/A	5.29	5.39	0.11	5.36	0.04	0.008
		YGVSR	G - y4+	5.38	8085251	-2.8	0	170	1	428.249	427.242	y4	8085251	#N/A	8085251	-2.8	2	heavy	590.305	296.16	20240709_PRM_SKP_NCE_1	0.34	578	#N/A	5.29	5.39	0.11	5.36	0.04	0.008
		YGVSR	G - y4+	5.37	5909496	-1	0	161	1	428.249	427.242	y4	5909496	#N/A	5909496	-1	2	heavy	590.305	296.16	20240709_PRM_SKP_NCE_2	0.34	577	#N/A	5.29	5.39	0.11	5.36	0.04	0.008
		YGVSR	G - y4+	5.39	7599324	-4	0	203	1	428.249	427.242	y4	7599324	#N/A	7599324	-4	2	heavy	590.305	296.16	20240713_PRM_SKP_NCE_1	0.34	578	#N/A	5.29	5.39	0.11	5.36	0.04	0.008
		YGVSR	G - y4+	5.32	12452185	-3.6	0	187	1	428.249	427.242	y4	12452185	#N/A	12452185	-3.6	2	heavy	590.305	296.16	20240709_PRM_SKP_Optimized_1	0.34	579	#N/A	5.29	5.39	0.11	5.36	0.04	0.008
		YGVSR	G - y4+	5.29	13788325	1.4	0	177	1	428.249	427.242	y4	13788325	#N/A	13788325	1.4	2	heavy	590.305	296.16	20240709_PRM_SKP_Optimized_2	0.34	580	#N/A	5.29	5.39	0.11	5.36	0.04	0.008
		YGVSR	G - y4+	5.39	14455240	-4.2	0	209	1	428.249	427.242	y4	14455240	#N/A	14455240	-4.2	2	heavy	590.305	296.16	20240713_PRM_SKP_Optimized_1	0.34	579	#N/A	5.29	5.39	0.11	5.36	0.04	0.008
		YGVSR	V - y3+	5.38	2024346	2	0	170	1	371.228	370.22	y3	8085251	#N/A	8085251	-2.8	2	heavy	590.305	296.16	20240709_PRM_SKP_NCE_1	0.34	578	#N/A	5.29	5.39	0.11	5.35	0.04	0.007
		YGVSR	V - y3+	5.37	1489402	1.5	0	161	1	371.228	370.22	y3	5909496	#N/A	5909496	-1	2	heavy	590.305	296.16	20240709_PRM_SKP_NCE_2	0.34	577	#N/A	5.29	5.39	0.11	5.35	0.04	0.007
		YGVSR	V - y3+	5.33	1812078	0.7	0	203	1	371.228	370.22	y3	7599324	#N/A	7599324	-4	2	heavy	590.305	296.16	20240713_PRM_SKP_NCE_1	0.34	578	#N/A	5.29	5.39	0.11	5.35	0.04	0.007
		YGVSR	V - y3+	5.32	4530553	1.8	0	187	1	371.228	370.22	y3	12452185	#N/A	12452185	-3.6	2	heavy	590.305	296.16	20240709_PRM_SKP_Optimized_1	0.34	579	#N/A	5.29	5.39	0.11	5.35	0.04	0.007
		YGVSR	V - y3+	5.29	4970876	0	0	177	1	371.228	370.22	y3	13788325	#N/A	13788325	1.4	2	heavy	590.305	296.16	20240709_PRM_SKP_Optimized_2	0.34	580	#N/A	5.29	5.39	0.11	5.35	0.04	0.007
		YGVSR	V - y3+	5.39	5071285	1.6	0	209	1	371.228	370.22	y3	14455240	#N/A	14455240	-4.2	2	heavy	590.305	296.16	20240713_PRM_SKP_Optimized_1	0.34	579	#N/A	5.29	5.39	0.11	5.35	0.04	0.007
		YGVSR	S - y2+	5.38	1687398	-2.2	0	170	1	272.159	271.152	y2	8085251	#N/A	8085251	-2.8	2	heavy	590.305	296.16	20240709_PRM_SKP_NCE_1	0.34	578	#N/A	5.3	5.39	0.1	5.35	0.04	0.007
		YGVSR	S - y2+	5.37	1227355	-1.5	0	161	1	272.159	271.152	y2	5909496	#N/A	5909496	-1	2	heavy	590.305	296.16	20240709_PRM_SKP_NCE_2	0.34	577	#N/A	5.3	5.39	0.1	5.35	0.04	0.007
		YGVSR	S - y2+	5.33	1470618	-2.6	0	203	1	272.159	271.152	y2	7599324	#N/A	7599324	-4	2	heavy	590.305	296.16	20240713_PRM_SKP_NCE_1	0.34	578	#N/A	5.3	5.39	0.1	5.35	0.04	0.007
		YGVSR	S - y2+	5.32	2040151	-2.9	0	187	1	272.159	271.152	y2	12452185	#N/A	12452185	-3.6	2	heavy	590.305	296.16	20240709_PRM_SKP_Optimized_1	0.34	579	#N/A	5.3	5.39	0.1	5.35	0.04	0.007
		YGVSR	S - y2+	5.3	2177890	1	0	177	1	272.159	271.152	y2	13788325	#N/A	13788325	1.4	2	heavy	590.305	296.16	20240709_PRM_SKP_Optimized_2	0.34	580	#N/A	5.3	5.39	0.1	5.35	0.04	0.007
		YGVSR	S - y2+	5.39	2322343	-3.1	0	209	1	272.159	271.152	y2	14455240	#N/A	14455240	-4.2	2	heavy	590.305	296.16	20240713_PRM_SKP_Optimized_1	0.34	579	#N/A	5.3	5.39	0.1	5.35	0.04	0.007
		YGVSR	R - y1+	5.4	1774810	2.1	0	170	1	185.127	184.12	y1	8085251	#N/A	8085251	-2.8	2	heavy	590.305	296.16	20240709_PRM_SKP_NCE_1	0.34	578	#N/A	5.29	5.4	0.12	5.35	0.04	0.008
		YGVSR	R - y1+	5.37	1352949	1.6	0	161	1	185.127	184.12	y1	5909496	#N/A	5909496	-1	2	heavy	590.305	296.16	20240709_PRM_SKP_NCE_2	0.34	577	#N/A	5.29	5.4	0.12	5.35	0.04	0.008
		YGVSR	R - y1+	5.39	1554578	-0.2	0	203	1	185.127	184.12	y1	7599324	#N/A	7599324	-4	2	heavy	590.305	296.16	20240713_PRM_SKP_NCE_1	0.34	578	#N/A	5.29	5.4	0.12	5.35	0.04	0.008
		YGVSR	R - y1+	5.33	593809	0.6	0	187	1	185.127	184.12	y1	12452185	#N/A	12452185	-3.6	2	heavy	590.305	296.16	20240709_PRM_SKP_Optimized_1	0.34	579	#N/A	5.29	5.4	0.12	5.35	0.04	0.008
		YGVSR	R - y1+	5.29	700050	0.7	0	177	1	185.127	184.12	y1	13788325	#N/A	13788325	1.4	2	heavy	590.305	296.16	20240709_PRM_SKP_Optimized_2	0.34	580	#N/A	5.29	5.4	0.12	5.35	0.04	0.008
		YGVSR	R - y1+	5.34	680807	0.1	0	209	1	185.127	184.12	y1	14455240	#N/A	14455240	-4.2	2	heavy	590.305	296.16	20240713_PRM_SKP_Optimized_1	0.34	579	#N/A	5.29	5.4	0.12	5.35	0.04	0.008
		YGVSR	V - y3++	5.39	21080	0.5	0	170	2	186.117	370.22	y3	8085251	#N/A	8085251	-2.8	2	heavy	590.305	296.16	20240709_PRM_SKP_NCE_1	0.34	578	#N/A	5.28	5.4	0.12	5.34	0.04	0.008
		YGVSR	V - y3++	5.28	8074	3.3	0	161	2	186.117	370.22	y3	5909496	#N/A	5909496	-1	2	heavy	590.305	296.16	20240709_PRM_SKP_NCE_2	0.34	577	#N/A	5.28	5.4	0.12	5.34	0.04	0.008
		YGVSR	V - y3++	5.4	14214	3.9	0	203	2	186.117	370.22	y3	7599324	#N/A	7599324	-4	2	heavy	590.305	296.16	20240713_PRM_SKP_NCE_1	0.34	578	#N/A	5.28	5.4	0.12	5.34	0.04	0.008
		YGVSR	V - y3++	5.32	155548	-2.3	0	187	2	186.117	370.22	y3	12452185	#N/A	12452185	-3.6	2	heavy	590.305	296.16	20240709_PRM_SKP_Optimized_1	0.34	579	#N/A	5.28	5.4	0.12	5.34	0.04	0.008
		YGVSR	V - y3++	5.34	186657	1	0	177	2	186.117	370.22	y3	13788325	#N/A	13788325	1.4	2	heavy	590.305	296.16	20240709_PRM_SKP_Optimized_2	0.34	580	#N/A	5.28	5.4	0.12	5.34	0.04	0.008
		YGVSR	V - y3++	5.33	184850	-2.4	0	209	2	186.117	370.22	y3	14455240	#N/A	14455240	-4.2	2	heavy	590.305	296.16	20240713_PRM_SKP_Optimized_1	0.34	579	#N/A	5.28	5.4	0.12	5.34	0.04	0.008
		YGVSR	R - y1++	5.01	0	#N/A	0	170	2	93.0672	184.12	y1	8085251	#N/A	8085251	-2.8	2	heavy	590.305	296.16	20240709_PRM_SKP_NCE_1	0.34	578	#N/A	4.98	5.42	0.44	5.07	0.17	0.034
		YGVSR	R - y1++	5.42	212	12.9	0	161	2	93.0672	184.12	y1	5909496	#N/A	5909496	-1	2	heavy	590.305	296.16	20240709_PRM_SKP_NCE_2	0.34	577	#N/A	4.98	5.42	0.44	5.07	0.17	0.034
		YGVSR	R - y1++	5	0	#N/A	0	203	2	93.0672	184.12	y1	7599324	#N/A	7599324	-4	2	heavy	590.305	296.16	20240713_PRM_SKP_NCE_1	0.34	578	#N/A	4.98	5.42	0.44	5.07	0.17	0.034
		YGVSR	R - y1++	4.98	0	#N/A	0	187	2	93.0672	184.12	y1	12452185	#N/A	12452185	-3.6	2	heavy	590.305	296.16	20240709_PRM_SKP_Optimized_1	0.34	579	#N/A	4.98	5.42	0.44	5.07	0.17	0.034
		YGVSR	R - y1++	5	0	#N/A	0	177	2	93.0672	184.12	y1	13788325	#N/A	13788325	1.4	2	heavy	590.305	296.16	20240709_PRM_SKP_Optimized_2	0.34	580	#N/A	4.98	5.42	0.44	5.07	0.17	0.034
		YGVSR	R - y1++	5.01	0	#N/A	0	209	2	93.0672	184.12	y1	14455240	#N/A	14455240	-4.2	2	heavy	590.305	296.16	20240713_PRM_SKP_Optimized_1	0.34	579	#N/A	4.98	5.42	0.44	5.07	0.17	0.034
		GLVQPTR	precursor++	11.1	176863072	-1.7	0	13	2	390.734	779.453	precursor	8728052	#N/A	8728052	0.8	2	heavy	779.453	390.734	20240709_PRM_SKP_NCE_1	2.29	133	#N/A	11.06	11.11	0.05	11.09	0.02	0.002
		GLVQPTR	precursor++	11.06	116842984	-0.2	0	13	2	390.734	779.453	precursor	7958116	#N/A	7958116	1	2	heavy	779.453	390.734	20240709_PRM_SKP_NCE_2	2.29	133	#N/A	11.06	11.11	0.05	11.09	0.02	0.002
		GLVQPTR	precursor++	11.1	139693936	-1	0	11	2	390.734	779.453	precursor	8631867	#N/A	8631867	1.6	2	heavy	779.453	390.734	20240713_PRM_SKP_NCE_1	2.29	133	#N/A	11.06	11.11	0.05	11.09	0.02	0.002
		GLVQPTR	precursor++	11.1	135218064	-1.6	0	11	2	390.734	779.453	precursor	13936129	#N/A	13936129	1.3	2	heavy	779.453	390.734	20240709_PRM_SKP_Optimized_1	2.38	134	#N/A	11.06	11.11	0.05	11.09	0.02	0.002
		GLVQPTR	precursor++	11.08	157256928	-1	0	11	2	390.734	779.453	precursor	19069926	#N/A	19069926	-0.8	2	heavy	779.453	390.734	20240709_PRM_SKP_Optimized_2	2.28	134	#N/A	11.06	11.11	0.05	11.09	0.02	0.002
		GLVQPTR	precursor++	11.11	149803024	-1	0	12	2	390.734	779.453	precursor	16486973	#N/A	16486973	1.4	2	heavy	779.453	390.734	20240713_PRM_SKP_Optimized_1	2.28	134	#N/A	11.06	11.11	0.05	11.09	0.02	0.002
		GLVQPTR	precursor++ [M+1]	11.1	60871852	-0.7	0	13	2	391.235	780.456	precursor [M+1]	8728052	#N/A	8728052	0.8	2	heavy	779.453	390.734	20240709_PRM_SKP_NCE_1	2.29	133	#N/A	11.08	11.11	0.04	11.1	0.01	0.001
		GLVQPTR	precursor++ [M+1]	11.1	48411712	-0.9	0	13	2	391.235	780.456	precursor [M+1]	7958116	#N/A	7958116	1	2	heavy	779.453	390.734	20240709_PRM_SKP_NCE_2	2.29	133	#N/A	11.08	11.11	0.04	11.1	0.01	0.001
		GLVQPTR	precursor++ [M+1]	11.1	48038116	-0.2	0	11	2	391.235	780.456	precursor [M+1]	8631867	#N/A	8631867	1.6	2	heavy	779.453	390.734	20240713_PRM_SKP_NCE_1	2.29	133	#N/A	11.08	11.11	0.04	11.1	0.01	0.001
		GLVQPTR	precursor++ [M+1]	11.1	48442000	-0.6	0	11	2	391.235	780.456	precursor [M+1]	13936129	#N/A	13936129	1.3	2	heavy	779.453	390.734	20240709_PRM_SKP_Optimized_1	2.38	134	#N/A	11.08	11.11	0.04	11.1	0.01	0.001
		GLVQPTR	precursor++ [M+1]	11.08	52259020	0.2	0	11	2	391.235	780.456	precursor [M+1]	19069926	#N/A	19069926	-0.8	2	heavy	779.453	390.734	20240709_PRM_SKP_Optimized_2	2.28	134	#N/A	11.08	11.11	0.04	11.1	0.01	0.001
		GLVQPTR	precursor++ [M+1]	11.11	50909484	-0.4	0	12	2	391.235	780.456	precursor [M+1]	16486973	#N/A	16486973	1.4	2	heavy	779.453	390.734	20240713_PRM_SKP_Optimized_1	2.28	134	#N/A	11.08	11.11	0.04	11.1	0.01	0.001
		GLVQPTR	precursor++ [M+2]	11.1	12167651	-0.5	0	13	2	391.736	781.458	precursor [M+2]	8728052	#N/A	8728052	0.8	2	heavy	779.453	390.734	20240709_PRM_SKP_NCE_1	2.29	133	#N/A	11.08	11.11	0.04	11.1	0.01	0.001
		GLVQPTR	precursor++ [M+2]	11.1	8912929	-1	0	13	2	391.736	781.458	precursor [M+2]	7958116	#N/A	7958116	1	2	heavy	779.453	390.734	20240709_PRM_SKP_NCE_2	2.29	133	#N/A	11.08	11.11	0.04	11.1	0.01	0.001
		GLVQPTR	precursor++ [M+2]	11.1	9709016	-1.1	0	11	2	391.736	781.458	precursor [M+2]	8631867	#N/A	8631867	1.6	2	heavy	779.453	390.734	20240713_PRM_SKP_NCE_1	2.29	133	#N/A	11.08	11.11	0.04	11.1	0.01	0.001
		GLVQPTR	precursor++ [M+2]	11.1	9384955	0	0	11	2	391.736	781.458	precursor [M+2]	13936129	#N/A	13936129	1.3	2	heavy	779.453	390.734	20240709_PRM_SKP_Optimized_1	2.38	134	#N/A	11.08	11.11	0.04	11.1	0.01	0.001
		GLVQPTR	precursor++ [M+2]	11.08	14153179	-1.2	0	11	2	391.736	781.458	precursor [M+2]	19069926	#N/A	19069926	-0.8	2	heavy	779.453	390.734	20240709_PRM_SKP_Optimized_2	2.28	134	#N/A	11.08	11.11	0.04	11.1	0.01	0.001
		GLVQPTR	precursor++ [M+2]	11.11	11406814	0.1	0	12	2	391.736	781.458	precursor [M+2]	16486973	#N/A	16486973	1.4	2	heavy	779.453	390.734	20240713_PRM_SKP_Optimized_1	2.28	134	#N/A	11.08	11.11	0.04	11.1	0.01	0.001
		GLVQPTR	V - y5+	11.1	431335	2.6	0	13	1	610.355	609.347	y5	8728052	#N/A	8728052	0.8	2	heavy	779.453	390.734	20240709_PRM_SKP_NCE_1	2.29	132	#N/A	11.08	11.11	0.04	11.1	0.01	0.001
		GLVQPTR	V - y5+	11.1	299272	2.5	0	13	1	610.355	609.347	y5	7958116	#N/A	7958116	1	2	heavy	779.453	390.734	20240709_PRM_SKP_NCE_2	2.29	132	#N/A	11.08	11.11	0.04	11.1	0.01	0.001
		GLVQPTR	V - y5+	11.1	399775	0.1	0	11	1	610.355	609.347	y5	8631867	#N/A	8631867	1.6	2	heavy	779.453	390.734	20240713_PRM_SKP_NCE_1	2.29	132	#N/A	11.08	11.11	0.04	11.1	0.01	0.001
		GLVQPTR	V - y5+	11.1	2104061	-0.3	0	11	1	610.355	609.347	y5	13936129	#N/A	13936129	1.3	2	heavy	779.453	390.734	20240709_PRM_SKP_Optimized_1	2.38	133	#N/A	11.08	11.11	0.04	11.1	0.01	0.001
		GLVQPTR	V - y5+	11.08	2792686	1.9	0	11	1	610.355	609.347	y5	19069926	#N/A	19069926	-0.8	2	heavy	779.453	390.734	20240709_PRM_SKP_Optimized_2	2.28	133	#N/A	11.08	11.11	0.04	11.1	0.01	0.001
		GLVQPTR	V - y5+	11.11	2619266	-1.3	0	12	1	610.355	609.347	y5	16486973	#N/A	16486973	1.4	2	heavy	779.453	390.734	20240713_PRM_SKP_Optimized_1	2.28	133	#N/A	11.08	11.11	0.04	11.1	0.01	0.001
		GLVQPTR	Q - y4+	11.1	810370	1.2	0	13	1	511.286	510.279	y4	8728052	#N/A	8728052	0.8	2	heavy	779.453	390.734	20240709_PRM_SKP_NCE_1	2.29	132	#N/A	11.08	11.11	0.04	11.1	0.01	0.001
		GLVQPTR	Q - y4+	11.1	739159	1.5	0	13	1	511.286	510.279	y4	7958116	#N/A	7958116	1	2	heavy	779.453	390.734	20240709_PRM_SKP_NCE_2	2.29	132	#N/A	11.08	11.11	0.04	11.1	0.01	0.001
		GLVQPTR	Q - y4+	11.1	906975	0.6	0	11	1	511.286	510.279	y4	8631867	#N/A	8631867	1.6	2	heavy	779.453	390.734	20240713_PRM_SKP_NCE_1	2.29	132	#N/A	11.08	11.11	0.04	11.1	0.01	0.001
		GLVQPTR	Q - y4+	11.1	6266300	1.3	0	11	1	511.286	510.279	y4	13936129	#N/A	13936129	1.3	2	heavy	779.453	390.734	20240709_PRM_SKP_Optimized_1	2.38	133	#N/A	11.08	11.11	0.04	11.1	0.01	0.001
		GLVQPTR	Q - y4+	11.08	8535093	-0.5	0	11	1	511.286	510.279	y4	19069926	#N/A	19069926	-0.8	2	heavy	779.453	390.734	20240709_PRM_SKP_Optimized_2	2.28	133	#N/A	11.08	11.11	0.04	11.1	0.01	0.001
		GLVQPTR	Q - y4+	11.11	7800525	1.4	0	12	1	511.286	510.279	y4	16486973	#N/A	16486973	1.4	2	heavy	779.453	390.734	20240713_PRM_SKP_Optimized_1	2.28	133	#N/A	11.08	11.11	0.04	11.1	0.01	0.001
		GLVQPTR	P - y3+	11.1	8728052	0.8	0	13	1	383.228	382.22	y3	8728052	#N/A	8728052	0.8	2	heavy	779.453	390.734	20240709_PRM_SKP_NCE_1	2.29	132	#N/A	11.08	11.11	0.04	11.1	0.01	0.001
		GLVQPTR	P - y3+	11.1	7958116	1	0	13	1	383.228	382.22	y3	7958116	#N/A	7958116	1	2	heavy	779.453	390.734	20240709_PRM_SKP_NCE_2	2.29	132	#N/A	11.08	11.11	0.04	11.1	0.01	0.001
		GLVQPTR	P - y3+	11.1	8631867	1.6	0	11	1	383.228	382.22	y3	8631867	#N/A	8631867	1.6	2	heavy	779.453	390.734	20240713_PRM_SKP_NCE_1	2.29	132	#N/A	11.08	11.11	0.04	11.1	0.01	0.001
		GLVQPTR	P - y3+	11.1	13936129	1.3	0	11	1	383.228	382.22	y3	13936129	#N/A	13936129	1.3	2	heavy	779.453	390.734	20240709_PRM_SKP_Optimized_1	2.38	133	#N/A	11.08	11.11	0.04	11.1	0.01	0.001
		GLVQPTR	P - y3+	11.08	19069926	-0.8	0	11	1	383.228	382.22	y3	19069926	#N/A	19069926	-0.8	2	heavy	779.453	390.734	20240709_PRM_SKP_Optimized_2	2.28	133	#N/A	11.08	11.11	0.04	11.1	0.01	0.001
		GLVQPTR	P - y3+	11.11	16486973	1.4	0	12	1	383.228	382.22	y3	16486973	#N/A	16486973	1.4	2	heavy	779.453	390.734	20240713_PRM_SKP_Optimized_1	2.28	133	#N/A	11.08	11.11	0.04	11.1	0.01	0.001
		GLVQPTR	T - y2+	11.1	284969	0.9	0	13	1	286.175	285.168	y2	8728052	#N/A	8728052	0.8	2	heavy	779.453	390.734	20240709_PRM_SKP_NCE_1	2.29	132	#N/A	11.08	11.11	0.04	11.1	0.01	0.001
		GLVQPTR	T - y2+	11.1	221342	1.1	0	13	1	286.175	285.168	y2	7958116	#N/A	7958116	1	2	heavy	779.453	390.734	20240709_PRM_SKP_NCE_2	2.29	132	#N/A	11.08	11.11	0.04	11.1	0.01	0.001
		GLVQPTR	T - y2+	11.1	282093	-1.2	0	11	1	286.175	285.168	y2	8631867	#N/A	8631867	1.6	2	heavy	779.453	390.734	20240713_PRM_SKP_NCE_1	2.29	132	#N/A	11.08	11.11	0.04	11.1	0.01	0.001
		GLVQPTR	T - y2+	11.1	54102	3.9	0	11	1	286.175	285.168	y2	13936129	#N/A	13936129	1.3	2	heavy	779.453	390.734	20240709_PRM_SKP_Optimized_1	2.38	133	#N/A	11.08	11.11	0.04	11.1	0.01	0.001
		GLVQPTR	T - y2+	11.08	112623	0.7	0	11	1	286.175	285.168	y2	19069926	#N/A	19069926	-0.8	2	heavy	779.453	390.734	20240709_PRM_SKP_Optimized_2	2.28	133	#N/A	11.08	11.11	0.04	11.1	0.01	0.001
		GLVQPTR	T - y2+	11.11	125581	1.4	0	12	1	286.175	285.168	y2	16486973	#N/A	16486973	1.4	2	heavy	779.453	390.734	20240713_PRM_SKP_Optimized_1	2.28	133	#N/A	11.08	11.11	0.04	11.1	0.01	0.001
		GLVQPTR	R - y1+	11.1	2703893	1.5	0	13	1	185.127	184.12	y1	8728052	#N/A	8728052	0.8	2	heavy	779.453	390.734	20240709_PRM_SKP_NCE_1	2.29	132	#N/A	11.08	11.11	0.04	11.1	0.01	0.001
		GLVQPTR	R - y1+	11.1	2344892	1.6	0	13	1	185.127	184.12	y1	7958116	#N/A	7958116	1	2	heavy	779.453	390.734	20240709_PRM_SKP_NCE_2	2.29	132	#N/A	11.08	11.11	0.04	11.1	0.01	0.001
		GLVQPTR	R - y1+	11.1	2518509	1.8	0	11	1	185.127	184.12	y1	8631867	#N/A	8631867	1.6	2	heavy	779.453	390.734	20240713_PRM_SKP_NCE_1	2.29	132	#N/A	11.08	11.11	0.04	11.1	0.01	0.001
		GLVQPTR	R - y1+	11.08	705280	1.6	0	11	1	185.127	184.12	y1	13936129	#N/A	13936129	1.3	2	heavy	779.453	390.734	20240709_PRM_SKP_Optimized_1	2.38	133	#N/A	11.08	11.11	0.04	11.1	0.01	0.001
		GLVQPTR	R - y1+	11.08	1063093	0.1	0	11	1	185.127	184.12	y1	19069926	#N/A	19069926	-0.8	2	heavy	779.453	390.734	20240709_PRM_SKP_Optimized_2	2.28	133	#N/A	11.08	11.11	0.04	11.1	0.01	0.001
		GLVQPTR	R - y1+	11.11	899842	2.2	0	12	1	185.127	184.12	y1	16486973	#N/A	16486973	1.4	2	heavy	779.453	390.734	20240713_PRM_SKP_Optimized_1	2.28	133	#N/A	11.08	11.11	0.04	11.1	0.01	0.001
		GLVQPTR	Q - y4++	10.88	0	#N/A	0	13	2	256.147	510.279	y4	8728052	#N/A	8728052	0.8	2	heavy	779.453	390.734	20240709_PRM_SKP_NCE_1	2.29	132	#N/A	10.87	11.11	0.24	11	0.11	0.01
		GLVQPTR	Q - y4++	10.87	0	#N/A	0	13	2	256.147	510.279	y4	7958116	#N/A	7958116	1	2	heavy	779.453	390.734	20240709_PRM_SKP_NCE_2	2.29	132	#N/A	10.87	11.11	0.24	11	0.11	0.01
		GLVQPTR	Q - y4++	10.95	0	#N/A	0	11	2	256.147	510.279	y4	8631867	#N/A	8631867	1.6	2	heavy	779.453	390.734	20240713_PRM_SKP_NCE_1	2.29	132	#N/A	10.87	11.11	0.24	11	0.11	0.01
		GLVQPTR	Q - y4++	11.1	718426	-1.2	0	11	2	256.147	510.279	y4	13936129	#N/A	13936129	1.3	2	heavy	779.453	390.734	20240709_PRM_SKP_Optimized_1	2.38	133	#N/A	10.87	11.11	0.24	11	0.11	0.01
		GLVQPTR	Q - y4++	11.1	1090874	-0.7	0	11	2	256.147	510.279	y4	19069926	#N/A	19069926	-0.8	2	heavy	779.453	390.734	20240709_PRM_SKP_Optimized_2	2.28	133	#N/A	10.87	11.11	0.24	11	0.11	0.01
		GLVQPTR	Q - y4++	11.11	953998	-1.1	0	12	2	256.147	510.279	y4	16486973	#N/A	16486973	1.4	2	heavy	779.453	390.734	20240713_PRM_SKP_Optimized_1	2.28	133	#N/A	10.87	11.11	0.24	11	0.11	0.01
		GLVQPTR	P - y3++	11.1	209315	-1.7	0	13	2	192.117	382.22	y3	8728052	#N/A	8728052	0.8	2	heavy	779.453	390.734	20240709_PRM_SKP_NCE_1	2.29	132	#N/A	10.91	11.1	0.2	11.04	0.09	0.008
		GLVQPTR	P - y3++	11.1	201883	-2.2	0	13	2	192.117	382.22	y3	7958116	#N/A	7958116	1	2	heavy	779.453	390.734	20240709_PRM_SKP_NCE_2	2.29	132	#N/A	10.91	11.1	0.2	11.04	0.09	0.008
		GLVQPTR	P - y3++	11.1	224591	-0.6	0	11	2	192.117	382.22	y3	8631867	#N/A	8631867	1.6	2	heavy	779.453	390.734	20240713_PRM_SKP_NCE_1	2.29	132	#N/A	10.91	11.1	0.2	11.04	0.09	0.008
		GLVQPTR	P - y3++	10.91	0	#N/A	0	11	2	192.117	382.22	y3	13936129	#N/A	13936129	1.3	2	heavy	779.453	390.734	20240709_PRM_SKP_Optimized_1	2.38	133	#N/A	10.91	11.1	0.2	11.04	0.09	0.008
		GLVQPTR	P - y3++	11.08	25186	-1.3	0	11	2	192.117	382.22	y3	19069926	#N/A	19069926	-0.8	2	heavy	779.453	390.734	20240709_PRM_SKP_Optimized_2	2.28	133	#N/A	10.91	11.1	0.2	11.04	0.09	0.008
		GLVQPTR	P - y3++	10.94	0	#N/A	0	12	2	192.117	382.22	y3	16486973	#N/A	16486973	1.4	2	heavy	779.453	390.734	20240713_PRM_SKP_Optimized_1	2.28	133	#N/A	10.91	11.1	0.2	11.04	0.09	0.008
		GLVQPTR	L - b2+	11.1	6530586	-2.8	0	13	1	171.113	170.106	b2	8728052	#N/A	8728052	0.8	2	heavy	779.453	390.734	20240709_PRM_SKP_NCE_1	2.29	132	#N/A	11.08	11.11	0.04	11.1	0.01	0.001
		GLVQPTR	L - b2+	11.1	5782178	-0.8	0	13	1	171.113	170.106	b2	7958116	#N/A	7958116	1	2	heavy	779.453	390.734	20240709_PRM_SKP_NCE_2	2.29	132	#N/A	11.08	11.11	0.04	11.1	0.01	0.001
		GLVQPTR	L - b2+	11.1	6136667	-2.4	0	11	1	171.113	170.106	b2	8631867	#N/A	8631867	1.6	2	heavy	779.453	390.734	20240713_PRM_SKP_NCE_1	2.29	132	#N/A	11.08	11.11	0.04	11.1	0.01	0.001
		GLVQPTR	L - b2+	11.1	6495183	-2.8	0	11	1	171.113	170.106	b2	13936129	#N/A	13936129	1.3	2	heavy	779.453	390.734	20240709_PRM_SKP_Optimized_1	2.38	133	#N/A	11.08	11.11	0.04	11.1	0.01	0.001
		GLVQPTR	L - b2+	11.08	8957469	0.1	0	11	1	171.113	170.106	b2	19069926	#N/A	19069926	-0.8	2	heavy	779.453	390.734	20240709_PRM_SKP_Optimized_2	2.28	133	#N/A	11.08	11.11	0.04	11.1	0.01	0.001
		GLVQPTR	L - b2+	11.11	7988573	-2.9	0	12	1	171.113	170.106	b2	16486973	#N/A	16486973	1.4	2	heavy	779.453	390.734	20240713_PRM_SKP_Optimized_1	2.28	133	#N/A	11.08	11.11	0.04	11.1	0.01	0.001
		GLVQPTR	V - b3+	11.1	912310	-1.9	0	13	1	270.181	269.174	b3	8728052	#N/A	8728052	0.8	2	heavy	779.453	390.734	20240709_PRM_SKP_NCE_1	2.29	132	#N/A	11.08	11.11	0.04	11.1	0.01	0.001
		GLVQPTR	V - b3+	11.1	800707	0.4	0	13	1	270.181	269.174	b3	7958116	#N/A	7958116	1	2	heavy	779.453	390.734	20240709_PRM_SKP_NCE_2	2.29	132	#N/A	11.08	11.11	0.04	11.1	0.01	0.001
		GLVQPTR	V - b3+	11.1	825914	-3.1	0	11	1	270.181	269.174	b3	8631867	#N/A	8631867	1.6	2	heavy	779.453	390.734	20240713_PRM_SKP_NCE_1	2.29	132	#N/A	11.08	11.11	0.04	11.1	0.01	0.001
		GLVQPTR	V - b3+	11.1	5482048	-3.7	0	11	1	270.181	269.174	b3	13936129	#N/A	13936129	1.3	2	heavy	779.453	390.734	20240709_PRM_SKP_Optimized_1	2.38	133	#N/A	11.08	11.11	0.04	11.1	0.01	0.001
		GLVQPTR	V - b3+	11.08	7100485	0.4	0	11	1	270.181	269.174	b3	19069926	#N/A	19069926	-0.8	2	heavy	779.453	390.734	20240709_PRM_SKP_Optimized_2	2.28	133	#N/A	11.08	11.11	0.04	11.1	0.01	0.001
		GLVQPTR	V - b3+	11.11	6689361	-3.8	0	12	1	270.181	269.174	b3	16486973	#N/A	16486973	1.4	2	heavy	779.453	390.734	20240713_PRM_SKP_Optimized_1	2.28	133	#N/A	11.08	11.11	0.04	11.1	0.01	0.001
		GLVQPTR	Q - b4+	10.88	0	#N/A	0	13	1	398.24	397.233	b4	8728052	#N/A	8728052	0.8	2	heavy	779.453	390.734	20240709_PRM_SKP_NCE_1	2.29	132	#N/A	10.87	11.11	0.24	11	0.11	0.01
		GLVQPTR	Q - b4+	10.87	0	#N/A	0	13	1	398.24	397.233	b4	7958116	#N/A	7958116	1	2	heavy	779.453	390.734	20240709_PRM_SKP_NCE_2	2.29	132	#N/A	10.87	11.11	0.24	11	0.11	0.01
		GLVQPTR	Q - b4+	10.95	0	#N/A	0	11	1	398.24	397.233	b4	8631867	#N/A	8631867	1.6	2	heavy	779.453	390.734	20240713_PRM_SKP_NCE_1	2.29	132	#N/A	10.87	11.11	0.24	11	0.11	0.01
		GLVQPTR	Q - b4+	11.1	1685957	-2.2	0	11	1	398.24	397.233	b4	13936129	#N/A	13936129	1.3	2	heavy	779.453	390.734	20240709_PRM_SKP_Optimized_1	2.38	133	#N/A	10.87	11.11	0.24	11	0.11	0.01
		GLVQPTR	Q - b4+	11.08	1980531	-2.4	0	11	1	398.24	397.233	b4	19069926	#N/A	19069926	-0.8	2	heavy	779.453	390.734	20240709_PRM_SKP_Optimized_2	2.28	133	#N/A	10.87	11.11	0.24	11	0.11	0.01
		GLVQPTR	Q - b4+	11.11	1945493	-1.9	0	12	1	398.24	397.233	b4	16486973	#N/A	16486973	1.4	2	heavy	779.453	390.734	20240713_PRM_SKP_Optimized_1	2.28	133	#N/A	10.87	11.11	0.24	11	0.11	0.01
	CBF1 CEP1 CP1 CPF1 YJR060W J1730	LSTEDEEIHSAR	precursor+++	12.41	205453712	-0.5	0	9	3	466.224	1395.65	precursor	800352	#N/A	800352	-1.8	3	heavy	1395.65	466.224	20240709_PRM_SKP_NCE_1	2.79	115	#N/A	12.4	12.42	0.02	12.41	0.01	0.001
	CBF1 CEP1 CP1 CPF1 YJR060W J1730	LSTEDEEIHSAR	precursor+++	12.4	162791920	1	0	7	3	466.224	1395.65	precursor	639540	#N/A	639540	-0.6	3	heavy	1395.65	466.224	20240709_PRM_SKP_NCE_2	2.94	115	#N/A	12.4	12.42	0.02	12.41	0.01	0.001
	CBF1 CEP1 CP1 CPF1 YJR060W J1730	LSTEDEEIHSAR	precursor+++	12.42	211028288	-0.1	0	12	3	466.224	1395.65	precursor	611996	#N/A	611996	-3.4	3	heavy	1395.65	466.224	20240713_PRM_SKP_NCE_1	2.81	115	#N/A	12.4	12.42	0.02	12.41	0.01	0.001
	CBF1 CEP1 CP1 CPF1 YJR060W J1730	LSTEDEEIHSAR	precursor+++	12.41	149432384	0.5	0	8	3	466.224	1395.65	precursor	33587548	#N/A	33587548	-1.1	3	heavy	1395.65	466.224	20240709_PRM_SKP_Optimized_1	2.84	115	#N/A	12.4	12.42	0.02	12.41	0.01	0.001
	CBF1 CEP1 CP1 CPF1 YJR060W J1730	LSTEDEEIHSAR	precursor+++	12.4	268900416	-1.3	0	8	3	466.224	1395.65	precursor	62919876	#N/A	62919876	-3.4	3	heavy	1395.65	466.224	20240709_PRM_SKP_Optimized_2	2.84	116	#N/A	12.4	12.42	0.02	12.41	0.01	0.001
	CBF1 CEP1 CP1 CPF1 YJR060W J1730	LSTEDEEIHSAR	precursor+++	12.41	204405984	-1.3	0	8	3	466.224	1395.65	precursor	39609440	#N/A	39609440	-2.3	3	heavy	1395.65	466.224	20240713_PRM_SKP_Optimized_1	2.85	116	#N/A	12.4	12.42	0.02	12.41	0.01	0.001
	CBF1 CEP1 CP1 CPF1 YJR060W J1730	LSTEDEEIHSAR	precursor+++ [M+1]	12.41	143651776	-1.5	0	9	3	466.558	1396.65	precursor [M+1]	800352	#N/A	800352	-1.8	3	heavy	1395.65	466.224	20240709_PRM_SKP_NCE_1	2.79	115	#N/A	12.4	12.42	0.02	12.41	0.01	0.001
	CBF1 CEP1 CP1 CPF1 YJR060W J1730	LSTEDEEIHSAR	precursor+++ [M+1]	12.4	136742224	-2	0	7	3	466.558	1396.65	precursor [M+1]	639540	#N/A	639540	-0.6	3	heavy	1395.65	466.224	20240709_PRM_SKP_NCE_2	2.94	115	#N/A	12.4	12.42	0.02	12.41	0.01	0.001
	CBF1 CEP1 CP1 CPF1 YJR060W J1730	LSTEDEEIHSAR	precursor+++ [M+1]	12.42	134223872	-0.7	0	12	3	466.558	1396.65	precursor [M+1]	611996	#N/A	611996	-3.4	3	heavy	1395.65	466.224	20240713_PRM_SKP_NCE_1	2.81	115	#N/A	12.4	12.42	0.02	12.41	0.01	0.001
	CBF1 CEP1 CP1 CPF1 YJR060W J1730	LSTEDEEIHSAR	precursor+++ [M+1]	12.41	108370792	-0.6	0	8	3	466.558	1396.65	precursor [M+1]	33587548	#N/A	33587548	-1.1	3	heavy	1395.65	466.224	20240709_PRM_SKP_Optimized_1	2.84	115	#N/A	12.4	12.42	0.02	12.41	0.01	0.001
	CBF1 CEP1 CP1 CPF1 YJR060W J1730	LSTEDEEIHSAR	precursor+++ [M+1]	12.4	182654976	-0.9	0	8	3	466.558	1396.65	precursor [M+1]	62919876	#N/A	62919876	-3.4	3	heavy	1395.65	466.224	20240709_PRM_SKP_Optimized_2	2.84	116	#N/A	12.4	12.42	0.02	12.41	0.01	0.001
	CBF1 CEP1 CP1 CPF1 YJR060W J1730	LSTEDEEIHSAR	precursor+++ [M+1]	12.41	135750528	-0.8	0	8	3	466.558	1396.65	precursor [M+1]	39609440	#N/A	39609440	-2.3	3	heavy	1395.65	466.224	20240713_PRM_SKP_Optimized_1	2.85	116	#N/A	12.4	12.42	0.02	12.41	0.01	0.001
	CBF1 CEP1 CP1 CPF1 YJR060W J1730	LSTEDEEIHSAR	precursor+++ [M+2]	12.41	61091352	-1	0	9	3	466.893	1397.66	precursor [M+2]	800352	#N/A	800352	-1.8	3	heavy	1395.65	466.224	20240709_PRM_SKP_NCE_1	2.79	115	#N/A	12.4	12.42	0.02	12.41	0.01	0.001
	CBF1 CEP1 CP1 CPF1 YJR060W J1730	LSTEDEEIHSAR	precursor+++ [M+2]	12.4	56366656	-1	0	7	3	466.893	1397.66	precursor [M+2]	639540	#N/A	639540	-0.6	3	heavy	1395.65	466.224	20240709_PRM_SKP_NCE_2	2.94	115	#N/A	12.4	12.42	0.02	12.41	0.01	0.001
	CBF1 CEP1 CP1 CPF1 YJR060W J1730	LSTEDEEIHSAR	precursor+++ [M+2]	12.42	56990000	0.5	0	12	3	466.893	1397.66	precursor [M+2]	611996	#N/A	611996	-3.4	3	heavy	1395.65	466.224	20240713_PRM_SKP_NCE_1	2.81	115	#N/A	12.4	12.42	0.02	12.41	0.01	0.001
	CBF1 CEP1 CP1 CPF1 YJR060W J1730	LSTEDEEIHSAR	precursor+++ [M+2]	12.41	46038264	0.4	0	8	3	466.893	1397.66	precursor [M+2]	33587548	#N/A	33587548	-1.1	3	heavy	1395.65	466.224	20240709_PRM_SKP_Optimized_1	2.84	115	#N/A	12.4	12.42	0.02	12.41	0.01	0.001
	CBF1 CEP1 CP1 CPF1 YJR060W J1730	LSTEDEEIHSAR	precursor+++ [M+2]	12.4	69070040	-0.4	0	8	3	466.893	1397.66	precursor [M+2]	62919876	#N/A	62919876	-3.4	3	heavy	1395.65	466.224	20240709_PRM_SKP_Optimized_2	2.84	116	#N/A	12.4	12.42	0.02	12.41	0.01	0.001
	CBF1 CEP1 CP1 CPF1 YJR060W J1730	LSTEDEEIHSAR	precursor+++ [M+2]	12.41	56488104	-0.4	0	8	3	466.893	1397.66	precursor [M+2]	39609440	#N/A	39609440	-2.3	3	heavy	1395.65	466.224	20240713_PRM_SKP_Optimized_1	2.85	116	#N/A	12.4	12.42	0.02	12.41	0.01	0.001
	CBF1 CEP1 CP1 CPF1 YJR060W J1730	LSTEDEEIHSAR	S - b2+	12.41	3773255	-1	0	9	1	201.123	200.116	b2	800352	#N/A	800352	-1.8	3	heavy	1395.65	466.224	20240709_PRM_SKP_NCE_1	2.79	114	#N/A	12.4	12.42	0.02	12.41	0.01	0.001
	CBF1 CEP1 CP1 CPF1 YJR060W J1730	LSTEDEEIHSAR	S - b2+	12.4	3278857	-0.9	0	7	1	201.123	200.116	b2	639540	#N/A	639540	-0.6	3	heavy	1395.65	466.224	20240709_PRM_SKP_NCE_2	2.94	114	#N/A	12.4	12.42	0.02	12.41	0.01	0.001
	CBF1 CEP1 CP1 CPF1 YJR060W J1730	LSTEDEEIHSAR	S - b2+	12.42	3540657	-0.9	0	12	1	201.123	200.116	b2	611996	#N/A	611996	-3.4	3	heavy	1395.65	466.224	20240713_PRM_SKP_NCE_1	2.81	114	#N/A	12.4	12.42	0.02	12.41	0.01	0.001
	CBF1 CEP1 CP1 CPF1 YJR060W J1730	LSTEDEEIHSAR	S - b2+	12.41	11477246	-2.2	0	8	1	201.123	200.116	b2	33587548	#N/A	33587548	-1.1	3	heavy	1395.65	466.224	20240709_PRM_SKP_Optimized_1	2.84	114	#N/A	12.4	12.42	0.02	12.41	0.01	0.001
	CBF1 CEP1 CP1 CPF1 YJR060W J1730	LSTEDEEIHSAR	S - b2+	12.4	21053716	-2.3	0	8	1	201.123	200.116	b2	62919876	#N/A	62919876	-3.4	3	heavy	1395.65	466.224	20240709_PRM_SKP_Optimized_2	2.84	115	#N/A	12.4	12.42	0.02	12.41	0.01	0.001
	CBF1 CEP1 CP1 CPF1 YJR060W J1730	LSTEDEEIHSAR	S - b2+	12.41	13061599	-1.4	0	8	1	201.123	200.116	b2	39609440	#N/A	39609440	-2.3	3	heavy	1395.65	466.224	20240713_PRM_SKP_Optimized_1	2.85	115	#N/A	12.4	12.42	0.02	12.41	0.01	0.001
	CBF1 CEP1 CP1 CPF1 YJR060W J1730	LSTEDEEIHSAR	D - y8+	12.41	4475288	4.5	0	9	1	966.451	965.444	y8	800352	#N/A	800352	-1.8	3	heavy	1395.65	466.224	20240709_PRM_SKP_NCE_1	2.79	114	#N/A	12.4	12.45	0.04	12.42	0.02	0.001
	CBF1 CEP1 CP1 CPF1 YJR060W J1730	LSTEDEEIHSAR	D - y8+	12.4	3885232	3	0	7	1	966.451	965.444	y8	639540	#N/A	639540	-0.6	3	heavy	1395.65	466.224	20240709_PRM_SKP_NCE_2	2.94	114	#N/A	12.4	12.45	0.04	12.42	0.02	0.001
	CBF1 CEP1 CP1 CPF1 YJR060W J1730	LSTEDEEIHSAR	D - y8+	12.42	4309576	0.9	0	12	1	966.451	965.444	y8	611996	#N/A	611996	-3.4	3	heavy	1395.65	466.224	20240713_PRM_SKP_NCE_1	2.81	114	#N/A	12.4	12.45	0.04	12.42	0.02	0.001
	CBF1 CEP1 CP1 CPF1 YJR060W J1730	LSTEDEEIHSAR	D - y8+	12.45	726344	1.7	0	8	1	966.451	965.444	y8	33587548	#N/A	33587548	-1.1	3	heavy	1395.65	466.224	20240709_PRM_SKP_Optimized_1	2.84	114	#N/A	12.4	12.45	0.04	12.42	0.02	0.001
	CBF1 CEP1 CP1 CPF1 YJR060W J1730	LSTEDEEIHSAR	D - y8+	12.4	1162210	1.2	0	8	1	966.451	965.444	y8	62919876	#N/A	62919876	-3.4	3	heavy	1395.65	466.224	20240709_PRM_SKP_Optimized_2	2.84	115	#N/A	12.4	12.45	0.04	12.42	0.02	0.001
	CBF1 CEP1 CP1 CPF1 YJR060W J1730	LSTEDEEIHSAR	D - y8+	12.41	749044	-0.7	0	8	1	966.451	965.444	y8	39609440	#N/A	39609440	-2.3	3	heavy	1395.65	466.224	20240713_PRM_SKP_Optimized_1	2.85	115	#N/A	12.4	12.45	0.04	12.42	0.02	0.001
	CBF1 CEP1 CP1 CPF1 YJR060W J1730	LSTEDEEIHSAR	E - y6+	12.41	5702266	0.4	0	9	1	722.382	721.375	y6	800352	#N/A	800352	-1.8	3	heavy	1395.65	466.224	20240709_PRM_SKP_NCE_1	2.79	114	#N/A	12.4	12.42	0.02	12.41	0.01	0.001
	CBF1 CEP1 CP1 CPF1 YJR060W J1730	LSTEDEEIHSAR	E - y6+	12.4	4776364	-0.6	0	7	1	722.382	721.375	y6	639540	#N/A	639540	-0.6	3	heavy	1395.65	466.224	20240709_PRM_SKP_NCE_2	2.94	114	#N/A	12.4	12.42	0.02	12.41	0.01	0.001
	CBF1 CEP1 CP1 CPF1 YJR060W J1730	LSTEDEEIHSAR	E - y6+	12.42	5212450	0.1	0	12	1	722.382	721.375	y6	611996	#N/A	611996	-3.4	3	heavy	1395.65	466.224	20240713_PRM_SKP_NCE_1	2.81	114	#N/A	12.4	12.42	0.02	12.41	0.01	0.001
	CBF1 CEP1 CP1 CPF1 YJR060W J1730	LSTEDEEIHSAR	E - y6+	12.41	597671	-0.2	0	8	1	722.382	721.375	y6	33587548	#N/A	33587548	-1.1	3	heavy	1395.65	466.224	20240709_PRM_SKP_Optimized_1	2.84	114	#N/A	12.4	12.42	0.02	12.41	0.01	0.001
	CBF1 CEP1 CP1 CPF1 YJR060W J1730	LSTEDEEIHSAR	E - y6+	12.4	1046833	-5.5	0	8	1	722.382	721.375	y6	62919876	#N/A	62919876	-3.4	3	heavy	1395.65	466.224	20240709_PRM_SKP_Optimized_2	2.84	115	#N/A	12.4	12.42	0.02	12.41	0.01	0.001
	CBF1 CEP1 CP1 CPF1 YJR060W J1730	LSTEDEEIHSAR	E - y6+	12.41	714051	-1.4	0	8	1	722.382	721.375	y6	39609440	#N/A	39609440	-2.3	3	heavy	1395.65	466.224	20240713_PRM_SKP_Optimized_1	2.85	115	#N/A	12.4	12.42	0.02	12.41	0.01	0.001
	CBF1 CEP1 CP1 CPF1 YJR060W J1730	LSTEDEEIHSAR	I - y5+	12.41	8467909	-3.3	0	9	1	593.339	592.332	y5	800352	#N/A	800352	-1.8	3	heavy	1395.65	466.224	20240709_PRM_SKP_NCE_1	2.79	114	#N/A	12.4	12.45	0.04	12.42	0.02	0.001
	CBF1 CEP1 CP1 CPF1 YJR060W J1730	LSTEDEEIHSAR	I - y5+	12.4	7803558	-4	0	7	1	593.339	592.332	y5	639540	#N/A	639540	-0.6	3	heavy	1395.65	466.224	20240709_PRM_SKP_NCE_2	2.94	114	#N/A	12.4	12.45	0.04	12.42	0.02	0.001
	CBF1 CEP1 CP1 CPF1 YJR060W J1730	LSTEDEEIHSAR	I - y5+	12.42	7839744	-4	0	12	1	593.339	592.332	y5	611996	#N/A	611996	-3.4	3	heavy	1395.65	466.224	20240713_PRM_SKP_NCE_1	2.81	114	#N/A	12.4	12.45	0.04	12.42	0.02	0.001
	CBF1 CEP1 CP1 CPF1 YJR060W J1730	LSTEDEEIHSAR	I - y5+	12.45	886957	-6	0	8	1	593.339	592.332	y5	33587548	#N/A	33587548	-1.1	3	heavy	1395.65	466.224	20240709_PRM_SKP_Optimized_1	2.84	114	#N/A	12.4	12.45	0.04	12.42	0.02	0.001
	CBF1 CEP1 CP1 CPF1 YJR060W J1730	LSTEDEEIHSAR	I - y5+	12.4	1756673	-2.5	0	8	1	593.339	592.332	y5	62919876	#N/A	62919876	-3.4	3	heavy	1395.65	466.224	20240709_PRM_SKP_Optimized_2	2.84	115	#N/A	12.4	12.45	0.04	12.42	0.02	0.001
	CBF1 CEP1 CP1 CPF1 YJR060W J1730	LSTEDEEIHSAR	I - y5+	12.41	979633	-2.7	0	8	1	593.339	592.332	y5	39609440	#N/A	39609440	-2.3	3	heavy	1395.65	466.224	20240713_PRM_SKP_Optimized_1	2.85	115	#N/A	12.4	12.45	0.04	12.42	0.02	0.001
	CBF1 CEP1 CP1 CPF1 YJR060W J1730	LSTEDEEIHSAR	H - y4+	12.41	14029334	-2.8	0	9	1	480.255	479.248	y4	800352	#N/A	800352	-1.8	3	heavy	1395.65	466.224	20240709_PRM_SKP_NCE_1	2.79	114	#N/A	12.4	12.42	0.02	12.41	0.01	0.001
	CBF1 CEP1 CP1 CPF1 YJR060W J1730	LSTEDEEIHSAR	H - y4+	12.4	13031690	-3.4	0	7	1	480.255	479.248	y4	639540	#N/A	639540	-0.6	3	heavy	1395.65	466.224	20240709_PRM_SKP_NCE_2	2.94	114	#N/A	12.4	12.42	0.02	12.41	0.01	0.001
	CBF1 CEP1 CP1 CPF1 YJR060W J1730	LSTEDEEIHSAR	H - y4+	12.42	13133988	-3.3	0	12	1	480.255	479.248	y4	611996	#N/A	611996	-3.4	3	heavy	1395.65	466.224	20240713_PRM_SKP_NCE_1	2.81	114	#N/A	12.4	12.42	0.02	12.41	0.01	0.001
	CBF1 CEP1 CP1 CPF1 YJR060W J1730	LSTEDEEIHSAR	H - y4+	12.41	2242548	-2.1	0	8	1	480.255	479.248	y4	33587548	#N/A	33587548	-1.1	3	heavy	1395.65	466.224	20240709_PRM_SKP_Optimized_1	2.84	114	#N/A	12.4	12.42	0.02	12.41	0.01	0.001
	CBF1 CEP1 CP1 CPF1 YJR060W J1730	LSTEDEEIHSAR	H - y4+	12.4	3867199	2.2	0	8	1	480.255	479.248	y4	62919876	#N/A	62919876	-3.4	3	heavy	1395.65	466.224	20240709_PRM_SKP_Optimized_2	2.84	115	#N/A	12.4	12.42	0.02	12.41	0.01	0.001
	CBF1 CEP1 CP1 CPF1 YJR060W J1730	LSTEDEEIHSAR	H - y4+	12.41	2323170	-2.8	0	8	1	480.255	479.248	y4	39609440	#N/A	39609440	-2.3	3	heavy	1395.65	466.224	20240713_PRM_SKP_Optimized_1	2.85	115	#N/A	12.4	12.42	0.02	12.41	0.01	0.001
	CBF1 CEP1 CP1 CPF1 YJR060W J1730	LSTEDEEIHSAR	S - y3+	12.41	11030267	-2.3	0	9	1	343.196	342.189	y3	800352	#N/A	800352	-1.8	3	heavy	1395.65	466.224	20240709_PRM_SKP_NCE_1	2.79	114	#N/A	12.4	12.42	0.02	12.41	0.01	0.001
	CBF1 CEP1 CP1 CPF1 YJR060W J1730	LSTEDEEIHSAR	S - y3+	12.4	9809887	-2.4	0	7	1	343.196	342.189	y3	639540	#N/A	639540	-0.6	3	heavy	1395.65	466.224	20240709_PRM_SKP_NCE_2	2.94	114	#N/A	12.4	12.42	0.02	12.41	0.01	0.001
	CBF1 CEP1 CP1 CPF1 YJR060W J1730	LSTEDEEIHSAR	S - y3+	12.42	10075236	-2.6	0	12	1	343.196	342.189	y3	611996	#N/A	611996	-3.4	3	heavy	1395.65	466.224	20240713_PRM_SKP_NCE_1	2.81	114	#N/A	12.4	12.42	0.02	12.41	0.01	0.001
	CBF1 CEP1 CP1 CPF1 YJR060W J1730	LSTEDEEIHSAR	S - y3+	12.41	1861308	-1.3	0	8	1	343.196	342.189	y3	33587548	#N/A	33587548	-1.1	3	heavy	1395.65	466.224	20240709_PRM_SKP_Optimized_1	2.84	114	#N/A	12.4	12.42	0.02	12.41	0.01	0.001
	CBF1 CEP1 CP1 CPF1 YJR060W J1730	LSTEDEEIHSAR	S - y3+	12.4	3363436	-4	0	8	1	343.196	342.189	y3	62919876	#N/A	62919876	-3.4	3	heavy	1395.65	466.224	20240709_PRM_SKP_Optimized_2	2.84	115	#N/A	12.4	12.42	0.02	12.41	0.01	0.001
	CBF1 CEP1 CP1 CPF1 YJR060W J1730	LSTEDEEIHSAR	S - y3+	12.41	2111004	-2	0	8	1	343.196	342.189	y3	39609440	#N/A	39609440	-2.3	3	heavy	1395.65	466.224	20240713_PRM_SKP_Optimized_1	2.85	115	#N/A	12.4	12.42	0.02	12.41	0.01	0.001
	CBF1 CEP1 CP1 CPF1 YJR060W J1730	LSTEDEEIHSAR	S - y11++	12.41	520220	-2	0	9	2	642.291	1282.57	y11	800352	#N/A	800352	-1.8	3	heavy	1395.65	466.224	20240709_PRM_SKP_NCE_1	2.79	114	#N/A	12.4	12.42	0.02	12.41	0.01	0.001
	CBF1 CEP1 CP1 CPF1 YJR060W J1730	LSTEDEEIHSAR	S - y11++	12.4	339183	-0.8	0	7	2	642.291	1282.57	y11	639540	#N/A	639540	-0.6	3	heavy	1395.65	466.224	20240709_PRM_SKP_NCE_2	2.94	114	#N/A	12.4	12.42	0.02	12.41	0.01	0.001
	CBF1 CEP1 CP1 CPF1 YJR060W J1730	LSTEDEEIHSAR	S - y11++	12.42	557395	-7	0	12	2	642.291	1282.57	y11	611996	#N/A	611996	-3.4	3	heavy	1395.65	466.224	20240713_PRM_SKP_NCE_1	2.81	114	#N/A	12.4	12.42	0.02	12.41	0.01	0.001
	CBF1 CEP1 CP1 CPF1 YJR060W J1730	LSTEDEEIHSAR	S - y11++	12.41	17978466	-2.7	0	8	2	642.291	1282.57	y11	33587548	#N/A	33587548	-1.1	3	heavy	1395.65	466.224	20240709_PRM_SKP_Optimized_1	2.84	114	#N/A	12.4	12.42	0.02	12.41	0.01	0.001
	CBF1 CEP1 CP1 CPF1 YJR060W J1730	LSTEDEEIHSAR	S - y11++	12.4	32807884	-0.9	0	8	2	642.291	1282.57	y11	62919876	#N/A	62919876	-3.4	3	heavy	1395.65	466.224	20240709_PRM_SKP_Optimized_2	2.84	115	#N/A	12.4	12.42	0.02	12.41	0.01	0.001
	CBF1 CEP1 CP1 CPF1 YJR060W J1730	LSTEDEEIHSAR	S - y11++	12.41	21028382	-4.2	0	8	2	642.291	1282.57	y11	39609440	#N/A	39609440	-2.3	3	heavy	1395.65	466.224	20240713_PRM_SKP_Optimized_1	2.85	115	#N/A	12.4	12.42	0.02	12.41	0.01	0.001
	CBF1 CEP1 CP1 CPF1 YJR060W J1730	LSTEDEEIHSAR	T - y10++	12.41	800352	-1.8	0	9	2	598.775	1195.53	y10	800352	#N/A	800352	-1.8	3	heavy	1395.65	466.224	20240709_PRM_SKP_NCE_1	2.79	114	#N/A	12.4	12.42	0.02	12.41	0.01	0.001
	CBF1 CEP1 CP1 CPF1 YJR060W J1730	LSTEDEEIHSAR	T - y10++	12.4	639540	-0.6	0	7	2	598.775	1195.53	y10	639540	#N/A	639540	-0.6	3	heavy	1395.65	466.224	20240709_PRM_SKP_NCE_2	2.94	114	#N/A	12.4	12.42	0.02	12.41	0.01	0.001
	CBF1 CEP1 CP1 CPF1 YJR060W J1730	LSTEDEEIHSAR	T - y10++	12.42	611996	-3.4	0	12	2	598.775	1195.53	y10	611996	#N/A	611996	-3.4	3	heavy	1395.65	466.224	20240713_PRM_SKP_NCE_1	2.81	114	#N/A	12.4	12.42	0.02	12.41	0.01	0.001
	CBF1 CEP1 CP1 CPF1 YJR060W J1730	LSTEDEEIHSAR	T - y10++	12.41	33587548	-1.1	0	8	2	598.775	1195.53	y10	33587548	#N/A	33587548	-1.1	3	heavy	1395.65	466.224	20240709_PRM_SKP_Optimized_1	2.84	114	#N/A	12.4	12.42	0.02	12.41	0.01	0.001
	CBF1 CEP1 CP1 CPF1 YJR060W J1730	LSTEDEEIHSAR	T - y10++	12.4	62919876	-3.4	0	8	2	598.775	1195.53	y10	62919876	#N/A	62919876	-3.4	3	heavy	1395.65	466.224	20240709_PRM_SKP_Optimized_2	2.84	115	#N/A	12.4	12.42	0.02	12.41	0.01	0.001
	CBF1 CEP1 CP1 CPF1 YJR060W J1730	LSTEDEEIHSAR	T - y10++	12.41	39609440	-2.3	0	8	2	598.775	1195.53	y10	39609440	#N/A	39609440	-2.3	3	heavy	1395.65	466.224	20240713_PRM_SKP_Optimized_1	2.85	115	#N/A	12.4	12.42	0.02	12.41	0.01	0.001
	CBF1 CEP1 CP1 CPF1 YJR060W J1730	LSTEDEEIHSAR	E - y9++	12.41	913261	-2.4	0	9	2	548.251	1094.49	y9	800352	#N/A	800352	-1.8	3	heavy	1395.65	466.224	20240709_PRM_SKP_NCE_1	2.79	114	#N/A	12.4	12.42	0.02	12.41	0.01	0.001
	CBF1 CEP1 CP1 CPF1 YJR060W J1730	LSTEDEEIHSAR	E - y9++	12.4	838791	-2.3	0	7	2	548.251	1094.49	y9	639540	#N/A	639540	-0.6	3	heavy	1395.65	466.224	20240709_PRM_SKP_NCE_2	2.94	114	#N/A	12.4	12.42	0.02	12.41	0.01	0.001
	CBF1 CEP1 CP1 CPF1 YJR060W J1730	LSTEDEEIHSAR	E - y9++	12.42	901700	-1.4	0	12	2	548.251	1094.49	y9	611996	#N/A	611996	-3.4	3	heavy	1395.65	466.224	20240713_PRM_SKP_NCE_1	2.81	114	#N/A	12.4	12.42	0.02	12.41	0.01	0.001
	CBF1 CEP1 CP1 CPF1 YJR060W J1730	LSTEDEEIHSAR	E - y9++	12.41	7110245	-1.4	0	8	2	548.251	1094.49	y9	33587548	#N/A	33587548	-1.1	3	heavy	1395.65	466.224	20240709_PRM_SKP_Optimized_1	2.84	114	#N/A	12.4	12.42	0.02	12.41	0.01	0.001
	CBF1 CEP1 CP1 CPF1 YJR060W J1730	LSTEDEEIHSAR	E - y9++	12.4	12576029	-4.4	0	8	2	548.251	1094.49	y9	62919876	#N/A	62919876	-3.4	3	heavy	1395.65	466.224	20240709_PRM_SKP_Optimized_2	2.84	115	#N/A	12.4	12.42	0.02	12.41	0.01	0.001
	CBF1 CEP1 CP1 CPF1 YJR060W J1730	LSTEDEEIHSAR	E - y9++	12.41	8037157	-1.8	0	8	2	548.251	1094.49	y9	39609440	#N/A	39609440	-2.3	3	heavy	1395.65	466.224	20240713_PRM_SKP_Optimized_1	2.85	115	#N/A	12.4	12.42	0.02	12.41	0.01	0.001
	CBF1 CEP1 CP1 CPF1 YJR060W J1730	LSTEDEEIHSAR	D - y8++	12.41	1579341	-1.7	0	9	2	483.729	965.444	y8	800352	#N/A	800352	-1.8	3	heavy	1395.65	466.224	20240709_PRM_SKP_NCE_1	2.79	114	#N/A	12.4	12.42	0.02	12.41	0.01	0.001
	CBF1 CEP1 CP1 CPF1 YJR060W J1730	LSTEDEEIHSAR	D - y8++	12.4	1561446	0.8	0	7	2	483.729	965.444	y8	639540	#N/A	639540	-0.6	3	heavy	1395.65	466.224	20240709_PRM_SKP_NCE_2	2.94	114	#N/A	12.4	12.42	0.02	12.41	0.01	0.001
	CBF1 CEP1 CP1 CPF1 YJR060W J1730	LSTEDEEIHSAR	D - y8++	12.42	1761417	-3.4	0	12	2	483.729	965.444	y8	611996	#N/A	611996	-3.4	3	heavy	1395.65	466.224	20240713_PRM_SKP_NCE_1	2.81	114	#N/A	12.4	12.42	0.02	12.41	0.01	0.001
	CBF1 CEP1 CP1 CPF1 YJR060W J1730	LSTEDEEIHSAR	D - y8++	12.41	5444024	-3.3	0	8	2	483.729	965.444	y8	33587548	#N/A	33587548	-1.1	3	heavy	1395.65	466.224	20240709_PRM_SKP_Optimized_1	2.84	114	#N/A	12.4	12.42	0.02	12.41	0.01	0.001
	CBF1 CEP1 CP1 CPF1 YJR060W J1730	LSTEDEEIHSAR	D - y8++	12.4	9597521	1.2	0	8	2	483.729	965.444	y8	62919876	#N/A	62919876	-3.4	3	heavy	1395.65	466.224	20240709_PRM_SKP_Optimized_2	2.84	115	#N/A	12.4	12.42	0.02	12.41	0.01	0.001
	CBF1 CEP1 CP1 CPF1 YJR060W J1730	LSTEDEEIHSAR	D - y8++	12.41	5682957	-2	0	8	2	483.729	965.444	y8	39609440	#N/A	39609440	-2.3	3	heavy	1395.65	466.224	20240713_PRM_SKP_Optimized_1	2.85	115	#N/A	12.4	12.42	0.02	12.41	0.01	0.001
	CEP3 CBF3 CBF3B CSL1 YMR168C YM8520.17C	LVYLTER	precursor++	17.93	181555632	0.9	0	9	2	452.262	902.51	precursor	2317526	#N/A	2317526	2.2	2	heavy	902.51	452.262	20240709_PRM_SKP_NCE_1	2.4	133	#N/A	17.93	17.99	0.06	17.95	0.02	0.001
	CEP3 CBF3 CBF3B CSL1 YMR168C YM8520.17C	LVYLTER	precursor++	17.95	123781072	0.3	0	10	2	452.262	902.51	precursor	1539323	#N/A	1539323	1.6	2	heavy	902.51	452.262	20240709_PRM_SKP_NCE_2	2.35	133	#N/A	17.93	17.99	0.06	17.95	0.02	0.001
	CEP3 CBF3 CBF3B CSL1 YMR168C YM8520.17C	LVYLTER	precursor++	17.97	163334912	0.8	0	8	2	452.262	902.51	precursor	2342525	#N/A	2342525	2.2	2	heavy	902.51	452.262	20240713_PRM_SKP_NCE_1	2.21	132	#N/A	17.93	17.99	0.06	17.95	0.02	0.001
	CEP3 CBF3 CBF3B CSL1 YMR168C YM8520.17C	LVYLTER	precursor++	17.95	128381120	0.7	0	9	2	452.262	902.51	precursor	23294726	#N/A	23294726	-5.1	2	heavy	902.51	452.262	20240709_PRM_SKP_Optimized_1	2.38	134	#N/A	17.93	17.99	0.06	17.95	0.02	0.001
	CEP3 CBF3 CBF3B CSL1 YMR168C YM8520.17C	LVYLTER	precursor++	17.93	161075744	-1.7	0	10	2	452.262	902.51	precursor	27672076	#N/A	27672076	1.4	2	heavy	902.51	452.262	20240709_PRM_SKP_Optimized_2	2.33	133	#N/A	17.93	17.99	0.06	17.95	0.02	0.001
	CEP3 CBF3 CBF3B CSL1 YMR168C YM8520.17C	LVYLTER	precursor++	17.99	183766992	-1	0	10	2	452.262	902.51	precursor	27238302	#N/A	27238302	-3.4	2	heavy	902.51	452.262	20240713_PRM_SKP_Optimized_1	2.33	133	#N/A	17.93	17.99	0.06	17.95	0.02	0.001
	CEP3 CBF3 CBF3B CSL1 YMR168C YM8520.17C	LVYLTER	precursor++ [M+1]	17.93	88263392	-1.4	0	9	2	452.764	903.513	precursor [M+1]	2317526	#N/A	2317526	2.2	2	heavy	902.51	452.262	20240709_PRM_SKP_NCE_1	2.4	133	#N/A	17.93	17.99	0.06	17.95	0.02	0.001
	CEP3 CBF3 CBF3B CSL1 YMR168C YM8520.17C	LVYLTER	precursor++ [M+1]	17.95	57093448	-1.4	0	10	2	452.764	903.513	precursor [M+1]	1539323	#N/A	1539323	1.6	2	heavy	902.51	452.262	20240709_PRM_SKP_NCE_2	2.35	133	#N/A	17.93	17.99	0.06	17.95	0.02	0.001
	CEP3 CBF3 CBF3B CSL1 YMR168C YM8520.17C	LVYLTER	precursor++ [M+1]	17.97	77936112	-2	0	8	2	452.764	903.513	precursor [M+1]	2342525	#N/A	2342525	2.2	2	heavy	902.51	452.262	20240713_PRM_SKP_NCE_1	2.21	132	#N/A	17.93	17.99	0.06	17.95	0.02	0.001
	CEP3 CBF3 CBF3B CSL1 YMR168C YM8520.17C	LVYLTER	precursor++ [M+1]	17.95	67501008	-0.8	0	9	2	452.764	903.513	precursor [M+1]	23294726	#N/A	23294726	-5.1	2	heavy	902.51	452.262	20240709_PRM_SKP_Optimized_1	2.38	134	#N/A	17.93	17.99	0.06	17.95	0.02	0.001
	CEP3 CBF3 CBF3B CSL1 YMR168C YM8520.17C	LVYLTER	precursor++ [M+1]	17.93	66426984	-0.5	0	10	2	452.764	903.513	precursor [M+1]	27672076	#N/A	27672076	1.4	2	heavy	902.51	452.262	20240709_PRM_SKP_Optimized_2	2.33	133	#N/A	17.93	17.99	0.06	17.95	0.02	0.001
	CEP3 CBF3 CBF3B CSL1 YMR168C YM8520.17C	LVYLTER	precursor++ [M+1]	17.99	81212528	-0.4	0	10	2	452.764	903.513	precursor [M+1]	27238302	#N/A	27238302	-3.4	2	heavy	902.51	452.262	20240713_PRM_SKP_Optimized_1	2.33	133	#N/A	17.93	17.99	0.06	17.95	0.02	0.001
	CEP3 CBF3 CBF3B CSL1 YMR168C YM8520.17C	LVYLTER	precursor++ [M+2]	17.93	21482358	0.2	0	9	2	453.265	904.516	precursor [M+2]	2317526	#N/A	2317526	2.2	2	heavy	902.51	452.262	20240709_PRM_SKP_NCE_1	2.4	133	#N/A	17.93	17.99	0.06	17.95	0.02	0.001
	CEP3 CBF3 CBF3B CSL1 YMR168C YM8520.17C	LVYLTER	precursor++ [M+2]	17.95	17202694	0.4	0	10	2	453.265	904.516	precursor [M+2]	1539323	#N/A	1539323	1.6	2	heavy	902.51	452.262	20240709_PRM_SKP_NCE_2	2.35	133	#N/A	17.93	17.99	0.06	17.95	0.02	0.001
	CEP3 CBF3 CBF3B CSL1 YMR168C YM8520.17C	LVYLTER	precursor++ [M+2]	17.97	18892102	0.4	0	8	2	453.265	904.516	precursor [M+2]	2342525	#N/A	2342525	2.2	2	heavy	902.51	452.262	20240713_PRM_SKP_NCE_1	2.21	132	#N/A	17.93	17.99	0.06	17.95	0.02	0.001
	CEP3 CBF3 CBF3B CSL1 YMR168C YM8520.17C	LVYLTER	precursor++ [M+2]	17.95	13816739	0	0	9	2	453.265	904.516	precursor [M+2]	23294726	#N/A	23294726	-5.1	2	heavy	902.51	452.262	20240709_PRM_SKP_Optimized_1	2.38	134	#N/A	17.93	17.99	0.06	17.95	0.02	0.001
	CEP3 CBF3 CBF3B CSL1 YMR168C YM8520.17C	LVYLTER	precursor++ [M+2]	17.93	21247804	-0.5	0	10	2	453.265	904.516	precursor [M+2]	27672076	#N/A	27672076	1.4	2	heavy	902.51	452.262	20240709_PRM_SKP_Optimized_2	2.33	133	#N/A	17.93	17.99	0.06	17.95	0.02	0.001
	CEP3 CBF3 CBF3B CSL1 YMR168C YM8520.17C	LVYLTER	precursor++ [M+2]	17.99	17270716	0.1	0	10	2	453.265	904.516	precursor [M+2]	27238302	#N/A	27238302	-3.4	2	heavy	902.51	452.262	20240713_PRM_SKP_Optimized_1	2.33	133	#N/A	17.93	17.99	0.06	17.95	0.02	0.001
	CEP3 CBF3 CBF3B CSL1 YMR168C YM8520.17C	LVYLTER	V - b2+	17.93	6006210	1.2	0	9	1	213.16	212.152	b2	2317526	#N/A	2317526	2.2	2	heavy	902.51	452.262	20240709_PRM_SKP_NCE_1	2.4	132	#N/A	17.93	17.99	0.06	17.95	0.02	0.001
	CEP3 CBF3 CBF3B CSL1 YMR168C YM8520.17C	LVYLTER	V - b2+	17.95	4181734	0.6	0	10	1	213.16	212.152	b2	1539323	#N/A	1539323	1.6	2	heavy	902.51	452.262	20240709_PRM_SKP_NCE_2	2.35	132	#N/A	17.93	17.99	0.06	17.95	0.02	0.001
	CEP3 CBF3 CBF3B CSL1 YMR168C YM8520.17C	LVYLTER	V - b2+	17.97	5948278	-1.8	0	8	1	213.16	212.152	b2	2342525	#N/A	2342525	2.2	2	heavy	902.51	452.262	20240713_PRM_SKP_NCE_1	2.21	131	#N/A	17.93	17.99	0.06	17.95	0.02	0.001
	CEP3 CBF3 CBF3B CSL1 YMR168C YM8520.17C	LVYLTER	V - b2+	17.95	23967736	0.5	0	9	1	213.16	212.152	b2	23294726	#N/A	23294726	-5.1	2	heavy	902.51	452.262	20240709_PRM_SKP_Optimized_1	2.38	132	#N/A	17.93	17.99	0.06	17.95	0.02	0.001
	CEP3 CBF3 CBF3B CSL1 YMR168C YM8520.17C	LVYLTER	V - b2+	17.93	28396674	-1.1	0	10	1	213.16	212.152	b2	27672076	#N/A	27672076	1.4	2	heavy	902.51	452.262	20240709_PRM_SKP_Optimized_2	2.33	132	#N/A	17.93	17.99	0.06	17.95	0.02	0.001
	CEP3 CBF3 CBF3B CSL1 YMR168C YM8520.17C	LVYLTER	V - b2+	17.99	27258118	1.1	0	11	1	213.16	212.152	b2	27238302	#N/A	27238302	-3.4	2	heavy	902.51	452.262	20240713_PRM_SKP_Optimized_1	2.12	132	#N/A	17.93	17.99	0.06	17.95	0.02	0.001
	CEP3 CBF3 CBF3B CSL1 YMR168C YM8520.17C	LVYLTER	Y - b3+	17.93	166126	2.2	0	9	1	376.223	375.216	b3	2317526	#N/A	2317526	2.2	2	heavy	902.51	452.262	20240709_PRM_SKP_NCE_1	2.4	132	#N/A	17.92	18.01	0.09	17.95	0.04	0.002
	CEP3 CBF3 CBF3B CSL1 YMR168C YM8520.17C	LVYLTER	Y - b3+	17.92	80735	1.4	0	10	1	376.223	375.216	b3	1539323	#N/A	1539323	1.6	2	heavy	902.51	452.262	20240709_PRM_SKP_NCE_2	2.35	132	#N/A	17.92	18.01	0.09	17.95	0.04	0.002
	CEP3 CBF3 CBF3B CSL1 YMR168C YM8520.17C	LVYLTER	Y - b3+	18.01	248285	2.7	0	8	1	376.223	375.216	b3	2342525	#N/A	2342525	2.2	2	heavy	902.51	452.262	20240713_PRM_SKP_NCE_1	2.21	131	#N/A	17.92	18.01	0.09	17.95	0.04	0.002
	CEP3 CBF3 CBF3B CSL1 YMR168C YM8520.17C	LVYLTER	Y - b3+	17.95	2019624	1.1	0	9	1	376.223	375.216	b3	23294726	#N/A	23294726	-5.1	2	heavy	902.51	452.262	20240709_PRM_SKP_Optimized_1	2.38	132	#N/A	17.92	18.01	0.09	17.95	0.04	0.002
	CEP3 CBF3 CBF3B CSL1 YMR168C YM8520.17C	LVYLTER	Y - b3+	17.93	2423868	0	0	10	1	376.223	375.216	b3	27672076	#N/A	27672076	1.4	2	heavy	902.51	452.262	20240709_PRM_SKP_Optimized_2	2.33	132	#N/A	17.92	18.01	0.09	17.95	0.04	0.002
	CEP3 CBF3 CBF3B CSL1 YMR168C YM8520.17C	LVYLTER	Y - b3+	17.99	2332443	2.3	0	11	1	376.223	375.216	b3	27238302	#N/A	27238302	-3.4	2	heavy	902.51	452.262	20240713_PRM_SKP_Optimized_1	2.12	132	#N/A	17.92	18.01	0.09	17.95	0.04	0.002
	CEP3 CBF3 CBF3B CSL1 YMR168C YM8520.17C	LVYLTER	L - b4+	17.77	0	#N/A	0	9	1	489.307	488.3	b4	2317526	#N/A	2317526	2.2	2	heavy	902.51	452.262	20240709_PRM_SKP_NCE_1	2.4	132	#N/A	17.76	17.96	0.2	17.87	0.09	0.005
	CEP3 CBF3 CBF3B CSL1 YMR168C YM8520.17C	LVYLTER	L - b4+	17.76	0	#N/A	0	10	1	489.307	488.3	b4	1539323	#N/A	1539323	1.6	2	heavy	902.51	452.262	20240709_PRM_SKP_NCE_2	2.35	132	#N/A	17.76	17.96	0.2	17.87	0.09	0.005
	CEP3 CBF3 CBF3B CSL1 YMR168C YM8520.17C	LVYLTER	L - b4+	17.84	0	#N/A	0	8	1	489.307	488.3	b4	2342525	#N/A	2342525	2.2	2	heavy	902.51	452.262	20240713_PRM_SKP_NCE_1	2.21	131	#N/A	17.76	17.96	0.2	17.87	0.09	0.005
	CEP3 CBF3 CBF3B CSL1 YMR168C YM8520.17C	LVYLTER	L - b4+	17.95	953495	-3.5	0	9	1	489.307	488.3	b4	23294726	#N/A	23294726	-5.1	2	heavy	902.51	452.262	20240709_PRM_SKP_Optimized_1	2.38	132	#N/A	17.76	17.96	0.2	17.87	0.09	0.005
	CEP3 CBF3 CBF3B CSL1 YMR168C YM8520.17C	LVYLTER	L - b4+	17.93	1135595	1.6	0	10	1	489.307	488.3	b4	27672076	#N/A	27672076	1.4	2	heavy	902.51	452.262	20240709_PRM_SKP_Optimized_2	2.33	132	#N/A	17.76	17.96	0.2	17.87	0.09	0.005
	CEP3 CBF3 CBF3B CSL1 YMR168C YM8520.17C	LVYLTER	L - b4+	17.96	1141776	-3.1	0	11	1	489.307	488.3	b4	27238302	#N/A	27238302	-3.4	2	heavy	902.51	452.262	20240713_PRM_SKP_Optimized_1	2.12	132	#N/A	17.76	17.96	0.2	17.87	0.09	0.005
	CEP3 CBF3 CBF3B CSL1 YMR168C YM8520.17C	LVYLTER	V - y6+	17.93	73952	2.2	0	9	1	790.433	789.426	y6	2317526	#N/A	2317526	2.2	2	heavy	902.51	452.262	20240709_PRM_SKP_NCE_1	2.4	132	#N/A	17.93	18.01	0.08	17.96	0.03	0.002
	CEP3 CBF3 CBF3B CSL1 YMR168C YM8520.17C	LVYLTER	V - y6+	17.95	37823	-2.9	0	10	1	790.433	789.426	y6	1539323	#N/A	1539323	1.6	2	heavy	902.51	452.262	20240709_PRM_SKP_NCE_2	2.35	132	#N/A	17.93	18.01	0.08	17.96	0.03	0.002
	CEP3 CBF3 CBF3B CSL1 YMR168C YM8520.17C	LVYLTER	V - y6+	18.01	95142	0.9	0	8	1	790.433	789.426	y6	2342525	#N/A	2342525	2.2	2	heavy	902.51	452.262	20240713_PRM_SKP_NCE_1	2.21	131	#N/A	17.93	18.01	0.08	17.96	0.03	0.002
	CEP3 CBF3 CBF3B CSL1 YMR168C YM8520.17C	LVYLTER	V - y6+	17.95	481941	-3.3	0	9	1	790.433	789.426	y6	23294726	#N/A	23294726	-5.1	2	heavy	902.51	452.262	20240709_PRM_SKP_Optimized_1	2.38	132	#N/A	17.93	18.01	0.08	17.96	0.03	0.002
	CEP3 CBF3 CBF3B CSL1 YMR168C YM8520.17C	LVYLTER	V - y6+	17.93	517225	-3.4	0	10	1	790.433	789.426	y6	27672076	#N/A	27672076	1.4	2	heavy	902.51	452.262	20240709_PRM_SKP_Optimized_2	2.33	132	#N/A	17.93	18.01	0.08	17.96	0.03	0.002
	CEP3 CBF3 CBF3B CSL1 YMR168C YM8520.17C	LVYLTER	V - y6+	17.99	530340	-0.5	0	11	1	790.433	789.426	y6	27238302	#N/A	27238302	-3.4	2	heavy	902.51	452.262	20240713_PRM_SKP_Optimized_1	2.12	132	#N/A	17.93	18.01	0.08	17.96	0.03	0.002
	CEP3 CBF3 CBF3B CSL1 YMR168C YM8520.17C	LVYLTER	Y - y5+	17.97	2317526	2.2	0	9	1	691.365	690.358	y5	2317526	#N/A	2317526	2.2	2	heavy	902.51	452.262	20240709_PRM_SKP_NCE_1	2.4	132	#N/A	17.93	17.99	0.06	17.96	0.02	0.001
	CEP3 CBF3 CBF3B CSL1 YMR168C YM8520.17C	LVYLTER	Y - y5+	17.95	1539323	1.6	0	10	1	691.365	690.358	y5	1539323	#N/A	1539323	1.6	2	heavy	902.51	452.262	20240709_PRM_SKP_NCE_2	2.35	132	#N/A	17.93	17.99	0.06	17.96	0.02	0.001
	CEP3 CBF3 CBF3B CSL1 YMR168C YM8520.17C	LVYLTER	Y - y5+	17.97	2342525	2.2	0	8	1	691.365	690.358	y5	2342525	#N/A	2342525	2.2	2	heavy	902.51	452.262	20240713_PRM_SKP_NCE_1	2.21	131	#N/A	17.93	17.99	0.06	17.96	0.02	0.001
	CEP3 CBF3 CBF3B CSL1 YMR168C YM8520.17C	LVYLTER	Y - y5+	17.95	23294726	-5.1	0	9	1	691.365	690.358	y5	23294726	#N/A	23294726	-5.1	2	heavy	902.51	452.262	20240709_PRM_SKP_Optimized_1	2.38	132	#N/A	17.93	17.99	0.06	17.96	0.02	0.001
	CEP3 CBF3 CBF3B CSL1 YMR168C YM8520.17C	LVYLTER	Y - y5+	17.93	27672076	1.4	0	10	1	691.365	690.358	y5	27672076	#N/A	27672076	1.4	2	heavy	902.51	452.262	20240709_PRM_SKP_Optimized_2	2.33	132	#N/A	17.93	17.99	0.06	17.96	0.02	0.001
	CEP3 CBF3 CBF3B CSL1 YMR168C YM8520.17C	LVYLTER	Y - y5+	17.99	27238302	-3.4	0	11	1	691.365	690.358	y5	27238302	#N/A	27238302	-3.4	2	heavy	902.51	452.262	20240713_PRM_SKP_Optimized_1	2.12	132	#N/A	17.93	17.99	0.06	17.96	0.02	0.001
	CEP3 CBF3 CBF3B CSL1 YMR168C YM8520.17C	LVYLTER	L - y4+	17.93	1855915	1.3	0	9	1	528.302	527.294	y4	2317526	#N/A	2317526	2.2	2	heavy	902.51	452.262	20240709_PRM_SKP_NCE_1	2.4	132	#N/A	17.93	17.99	0.06	17.95	0.02	0.001
	CEP3 CBF3 CBF3B CSL1 YMR168C YM8520.17C	LVYLTER	L - y4+	17.95	1314386	0.7	0	10	1	528.302	527.294	y4	1539323	#N/A	1539323	1.6	2	heavy	902.51	452.262	20240709_PRM_SKP_NCE_2	2.35	132	#N/A	17.93	17.99	0.06	17.95	0.02	0.001
	CEP3 CBF3 CBF3B CSL1 YMR168C YM8520.17C	LVYLTER	L - y4+	17.97	1972905	0.9	0	8	1	528.302	527.294	y4	2342525	#N/A	2342525	2.2	2	heavy	902.51	452.262	20240713_PRM_SKP_NCE_1	2.21	131	#N/A	17.93	17.99	0.06	17.95	0.02	0.001
	CEP3 CBF3 CBF3B CSL1 YMR168C YM8520.17C	LVYLTER	L - y4+	17.95	3548610	1.8	0	9	1	528.302	527.294	y4	23294726	#N/A	23294726	-5.1	2	heavy	902.51	452.262	20240709_PRM_SKP_Optimized_1	2.38	132	#N/A	17.93	17.99	0.06	17.95	0.02	0.001
	CEP3 CBF3 CBF3B CSL1 YMR168C YM8520.17C	LVYLTER	L - y4+	17.93	4100716	0.2	0	10	1	528.302	527.294	y4	27672076	#N/A	27672076	1.4	2	heavy	902.51	452.262	20240709_PRM_SKP_Optimized_2	2.33	132	#N/A	17.93	17.99	0.06	17.95	0.02	0.001
	CEP3 CBF3 CBF3B CSL1 YMR168C YM8520.17C	LVYLTER	L - y4+	17.99	4018972	1.4	0	11	1	528.302	527.294	y4	27238302	#N/A	27238302	-3.4	2	heavy	902.51	452.262	20240713_PRM_SKP_Optimized_1	2.12	132	#N/A	17.93	17.99	0.06	17.95	0.02	0.001
	CEP3 CBF3 CBF3B CSL1 YMR168C YM8520.17C	LVYLTER	T - y3+	17.93	2299511	-1.3	0	9	1	415.217	414.21	y3	2317526	#N/A	2317526	2.2	2	heavy	902.51	452.262	20240709_PRM_SKP_NCE_1	2.4	132	#N/A	17.93	17.97	0.05	17.95	0.02	0.001
	CEP3 CBF3 CBF3B CSL1 YMR168C YM8520.17C	LVYLTER	T - y3+	17.95	1549115	-2.8	0	10	1	415.217	414.21	y3	1539323	#N/A	1539323	1.6	2	heavy	902.51	452.262	20240709_PRM_SKP_NCE_2	2.35	132	#N/A	17.93	17.97	0.05	17.95	0.02	0.001
	CEP3 CBF3 CBF3B CSL1 YMR168C YM8520.17C	LVYLTER	T - y3+	17.97	2288294	-0.3	0	8	1	415.217	414.21	y3	2342525	#N/A	2342525	2.2	2	heavy	902.51	452.262	20240713_PRM_SKP_NCE_1	2.21	131	#N/A	17.93	17.97	0.05	17.95	0.02	0.001
	CEP3 CBF3 CBF3B CSL1 YMR168C YM8520.17C	LVYLTER	T - y3+	17.95	2461075	-0.7	0	9	1	415.217	414.21	y3	23294726	#N/A	23294726	-5.1	2	heavy	902.51	452.262	20240709_PRM_SKP_Optimized_1	2.38	132	#N/A	17.93	17.97	0.05	17.95	0.02	0.001
	CEP3 CBF3 CBF3B CSL1 YMR168C YM8520.17C	LVYLTER	T - y3+	17.93	3034464	-2.9	0	10	1	415.217	414.21	y3	27672076	#N/A	27672076	1.4	2	heavy	902.51	452.262	20240709_PRM_SKP_Optimized_2	2.33	132	#N/A	17.93	17.97	0.05	17.95	0.02	0.001
	CEP3 CBF3 CBF3B CSL1 YMR168C YM8520.17C	LVYLTER	T - y3+	17.96	2995486	-1	0	11	1	415.217	414.21	y3	27238302	#N/A	27238302	-3.4	2	heavy	902.51	452.262	20240713_PRM_SKP_Optimized_1	2.12	132	#N/A	17.93	17.97	0.05	17.95	0.02	0.001
	CEP3 CBF3 CBF3B CSL1 YMR168C YM8520.17C	LVYLTER	E - y2+	17.93	321792	0.1	0	9	1	314.17	313.163	y2	2317526	#N/A	2317526	2.2	2	heavy	902.51	452.262	20240709_PRM_SKP_NCE_1	2.4	132	#N/A	17.93	17.97	0.05	17.95	0.02	0.001
	CEP3 CBF3 CBF3B CSL1 YMR168C YM8520.17C	LVYLTER	E - y2+	17.95	205030	3.3	0	10	1	314.17	313.163	y2	1539323	#N/A	1539323	1.6	2	heavy	902.51	452.262	20240709_PRM_SKP_NCE_2	2.35	132	#N/A	17.93	17.97	0.05	17.95	0.02	0.001
	CEP3 CBF3 CBF3B CSL1 YMR168C YM8520.17C	LVYLTER	E - y2+	17.97	335033	-2.6	0	8	1	314.17	313.163	y2	2342525	#N/A	2342525	2.2	2	heavy	902.51	452.262	20240713_PRM_SKP_NCE_1	2.21	131	#N/A	17.93	17.97	0.05	17.95	0.02	0.001
	CEP3 CBF3 CBF3B CSL1 YMR168C YM8520.17C	LVYLTER	E - y2+	17.95	540168	-2	0	9	1	314.17	313.163	y2	23294726	#N/A	23294726	-5.1	2	heavy	902.51	452.262	20240709_PRM_SKP_Optimized_1	2.38	132	#N/A	17.93	17.97	0.05	17.95	0.02	0.001
	CEP3 CBF3 CBF3B CSL1 YMR168C YM8520.17C	LVYLTER	E - y2+	17.93	644958	-1.3	0	10	1	314.17	313.163	y2	27672076	#N/A	27672076	1.4	2	heavy	902.51	452.262	20240709_PRM_SKP_Optimized_2	2.33	132	#N/A	17.93	17.97	0.05	17.95	0.02	0.001
	CEP3 CBF3 CBF3B CSL1 YMR168C YM8520.17C	LVYLTER	E - y2+	17.96	698666	-2.1	0	11	1	314.17	313.163	y2	27238302	#N/A	27238302	-3.4	2	heavy	902.51	452.262	20240713_PRM_SKP_Optimized_1	2.12	132	#N/A	17.93	17.97	0.05	17.95	0.02	0.001
	CEP3 CBF3 CBF3B CSL1 YMR168C YM8520.17C	LVYLTER	R - y1+	17.97	1727055	6.3	0	9	1	185.127	184.12	y1	2317526	#N/A	2317526	2.2	2	heavy	902.51	452.262	20240709_PRM_SKP_NCE_1	2.4	132	#N/A	17.93	17.97	0.05	17.95	0.02	0.001
	CEP3 CBF3 CBF3B CSL1 YMR168C YM8520.17C	LVYLTER	R - y1+	17.95	1305475	5.3	0	10	1	185.127	184.12	y1	1539323	#N/A	1539323	1.6	2	heavy	902.51	452.262	20240709_PRM_SKP_NCE_2	2.35	132	#N/A	17.93	17.97	0.05	17.95	0.02	0.001
	CEP3 CBF3 CBF3B CSL1 YMR168C YM8520.17C	LVYLTER	R - y1+	17.97	1741981	6.6	0	8	1	185.127	184.12	y1	2342525	#N/A	2342525	2.2	2	heavy	902.51	452.262	20240713_PRM_SKP_NCE_1	2.21	131	#N/A	17.93	17.97	0.05	17.95	0.02	0.001
	CEP3 CBF3 CBF3B CSL1 YMR168C YM8520.17C	LVYLTER	R - y1+	17.95	364879	9.4	0	9	1	185.127	184.12	y1	23294726	#N/A	23294726	-5.1	2	heavy	902.51	452.262	20240709_PRM_SKP_Optimized_1	2.38	132	#N/A	17.93	17.97	0.05	17.95	0.02	0.001
	CEP3 CBF3 CBF3B CSL1 YMR168C YM8520.17C	LVYLTER	R - y1+	17.93	436627	9.9	0	10	1	185.127	184.12	y1	27672076	#N/A	27672076	1.4	2	heavy	902.51	452.262	20240709_PRM_SKP_Optimized_2	2.33	132	#N/A	17.93	17.97	0.05	17.95	0.02	0.001
	CEP3 CBF3 CBF3B CSL1 YMR168C YM8520.17C	LVYLTER	R - y1+	17.96	396982	7.8	0	11	1	185.127	184.12	y1	27238302	#N/A	27238302	-3.4	2	heavy	902.51	452.262	20240713_PRM_SKP_Optimized_1	2.12	132	#N/A	17.93	17.97	0.05	17.95	0.02	0.001
	CEP3 CBF3 CBF3B CSL1 YMR168C YM8520.17C	LVYLTER	Y - y5++	17.77	0	#N/A	0	9	2	346.186	690.358	y5	2317526	#N/A	2317526	2.2	2	heavy	902.51	452.262	20240709_PRM_SKP_NCE_1	2.4	132	#N/A	17.76	17.99	0.23	17.87	0.1	0.005
	CEP3 CBF3 CBF3B CSL1 YMR168C YM8520.17C	LVYLTER	Y - y5++	17.76	0	#N/A	0	10	2	346.186	690.358	y5	1539323	#N/A	1539323	1.6	2	heavy	902.51	452.262	20240709_PRM_SKP_NCE_2	2.35	132	#N/A	17.76	17.99	0.23	17.87	0.1	0.005
	CEP3 CBF3 CBF3B CSL1 YMR168C YM8520.17C	LVYLTER	Y - y5++	17.84	0	#N/A	0	8	2	346.186	690.358	y5	2342525	#N/A	2342525	2.2	2	heavy	902.51	452.262	20240713_PRM_SKP_NCE_1	2.21	131	#N/A	17.76	17.99	0.23	17.87	0.1	0.005
	CEP3 CBF3 CBF3B CSL1 YMR168C YM8520.17C	LVYLTER	Y - y5++	17.95	3014347	1.6	0	9	2	346.186	690.358	y5	23294726	#N/A	23294726	-5.1	2	heavy	902.51	452.262	20240709_PRM_SKP_Optimized_1	2.38	132	#N/A	17.76	17.99	0.23	17.87	0.1	0.005
	CEP3 CBF3 CBF3B CSL1 YMR168C YM8520.17C	LVYLTER	Y - y5++	17.93	3492285	-0.5	0	10	2	346.186	690.358	y5	27672076	#N/A	27672076	1.4	2	heavy	902.51	452.262	20240709_PRM_SKP_Optimized_2	2.33	132	#N/A	17.76	17.99	0.23	17.87	0.1	0.005
	CEP3 CBF3 CBF3B CSL1 YMR168C YM8520.17C	LVYLTER	Y - y5++	17.99	3398427	1.4	0	11	2	346.186	690.358	y5	27238302	#N/A	27238302	-3.4	2	heavy	902.51	452.262	20240713_PRM_SKP_Optimized_1	2.12	132	#N/A	17.76	17.99	0.23	17.87	0.1	0.005
	CTF13 CBF3C YMR094W YM6543.01 YM9582.19	TGLADFTR	precursor++	18.65	173306352	0	0	14	2	445.734	889.453	precursor	2805136	#N/A	2805136	1.1	2	heavy	889.453	445.734	20240709_PRM_SKP_NCE_1	1.82	133	#N/A	18.64	18.68	0.04	18.66	0.02	0.001
	CTF13 CBF3C YMR094W YM6543.01 YM9582.19	TGLADFTR	precursor++	18.64	146416512	-0.9	0	11	2	445.734	889.453	precursor	2133346	#N/A	2133346	0.8	2	heavy	889.453	445.734	20240709_PRM_SKP_NCE_2	1.96	133	#N/A	18.64	18.68	0.04	18.66	0.02	0.001
	CTF13 CBF3C YMR094W YM6543.01 YM9582.19	TGLADFTR	precursor++	18.66	216015744	0.8	0	19	2	445.734	889.453	precursor	2539837	#N/A	2539837	1.4	2	heavy	889.453	445.734	20240713_PRM_SKP_NCE_1	1.86	133	#N/A	18.64	18.68	0.04	18.66	0.02	0.001
	CTF13 CBF3C YMR094W YM6543.01 YM9582.19	TGLADFTR	precursor++	18.67	136711088	0.3	0	15	2	445.734	889.453	precursor	7763690	#N/A	7763690	1.4	2	heavy	889.453	445.734	20240709_PRM_SKP_Optimized_1	1.82	134	#N/A	18.64	18.68	0.04	18.66	0.02	0.001
	CTF13 CBF3C YMR094W YM6543.01 YM9582.19	TGLADFTR	precursor++	18.64	259178336	1.2	0	15	2	445.734	889.453	precursor	8427177	#N/A	8427177	-0.1	2	heavy	889.453	445.734	20240709_PRM_SKP_Optimized_2	1.82	134	#N/A	18.64	18.68	0.04	18.66	0.02	0.001
	CTF13 CBF3C YMR094W YM6543.01 YM9582.19	TGLADFTR	precursor++	18.68	160471616	0.8	0	13	2	445.734	889.453	precursor	8373960	#N/A	8373960	1.6	2	heavy	889.453	445.734	20240713_PRM_SKP_Optimized_1	1.75	134	#N/A	18.64	18.68	0.04	18.66	0.02	0.001
	CTF13 CBF3C YMR094W YM6543.01 YM9582.19	TGLADFTR	precursor++ [M+1]	18.65	91484984	0.4	0	14	2	446.235	890.456	precursor [M+1]	2805136	#N/A	2805136	1.1	2	heavy	889.453	445.734	20240709_PRM_SKP_NCE_1	1.82	133	#N/A	18.64	18.68	0.04	18.66	0.02	0.001
	CTF13 CBF3C YMR094W YM6543.01 YM9582.19	TGLADFTR	precursor++ [M+1]	18.64	83649256	0	0	11	2	446.235	890.456	precursor [M+1]	2133346	#N/A	2133346	0.8	2	heavy	889.453	445.734	20240709_PRM_SKP_NCE_2	1.96	133	#N/A	18.64	18.68	0.04	18.66	0.02	0.001
	CTF13 CBF3C YMR094W YM6543.01 YM9582.19	TGLADFTR	precursor++ [M+1]	18.66	111116808	-0.4	0	19	2	446.235	890.456	precursor [M+1]	2539837	#N/A	2539837	1.4	2	heavy	889.453	445.734	20240713_PRM_SKP_NCE_1	1.86	133	#N/A	18.64	18.68	0.04	18.66	0.02	0.001
	CTF13 CBF3C YMR094W YM6543.01 YM9582.19	TGLADFTR	precursor++ [M+1]	18.67	77326664	0.4	0	15	2	446.235	890.456	precursor [M+1]	7763690	#N/A	7763690	1.4	2	heavy	889.453	445.734	20240709_PRM_SKP_Optimized_1	1.82	134	#N/A	18.64	18.68	0.04	18.66	0.02	0.001
	CTF13 CBF3C YMR094W YM6543.01 YM9582.19	TGLADFTR	precursor++ [M+1]	18.64	119963576	-1.2	0	15	2	446.235	890.456	precursor [M+1]	8427177	#N/A	8427177	-0.1	2	heavy	889.453	445.734	20240709_PRM_SKP_Optimized_2	1.82	134	#N/A	18.64	18.68	0.04	18.66	0.02	0.001
	CTF13 CBF3C YMR094W YM6543.01 YM9582.19	TGLADFTR	precursor++ [M+1]	18.68	83689600	-1.3	0	13	2	446.235	890.456	precursor [M+1]	8373960	#N/A	8373960	1.6	2	heavy	889.453	445.734	20240713_PRM_SKP_Optimized_1	1.75	134	#N/A	18.64	18.68	0.04	18.66	0.02	0.001
	CTF13 CBF3C YMR094W YM6543.01 YM9582.19	TGLADFTR	precursor++ [M+2]	18.65	31007332	1.2	0	14	2	446.737	891.459	precursor [M+2]	2805136	#N/A	2805136	1.1	2	heavy	889.453	445.734	20240709_PRM_SKP_NCE_1	1.82	133	#N/A	18.64	18.68	0.04	18.66	0.02	0.001
	CTF13 CBF3C YMR094W YM6543.01 YM9582.19	TGLADFTR	precursor++ [M+2]	18.64	25330990	0	0	11	2	446.737	891.459	precursor [M+2]	2133346	#N/A	2133346	0.8	2	heavy	889.453	445.734	20240709_PRM_SKP_NCE_2	1.96	133	#N/A	18.64	18.68	0.04	18.66	0.02	0.001
	CTF13 CBF3C YMR094W YM6543.01 YM9582.19	TGLADFTR	precursor++ [M+2]	18.66	34278540	0.5	0	19	2	446.737	891.459	precursor [M+2]	2539837	#N/A	2539837	1.4	2	heavy	889.453	445.734	20240713_PRM_SKP_NCE_1	1.86	133	#N/A	18.64	18.68	0.04	18.66	0.02	0.001
	CTF13 CBF3C YMR094W YM6543.01 YM9582.19	TGLADFTR	precursor++ [M+2]	18.67	24952078	1	0	15	2	446.737	891.459	precursor [M+2]	7763690	#N/A	7763690	1.4	2	heavy	889.453	445.734	20240709_PRM_SKP_Optimized_1	1.82	134	#N/A	18.64	18.68	0.04	18.66	0.02	0.001
	CTF13 CBF3C YMR094W YM6543.01 YM9582.19	TGLADFTR	precursor++ [M+2]	18.64	38306532	-0.3	0	15	2	446.737	891.459	precursor [M+2]	8427177	#N/A	8427177	-0.1	2	heavy	889.453	445.734	20240709_PRM_SKP_Optimized_2	1.82	134	#N/A	18.64	18.68	0.04	18.66	0.02	0.001
	CTF13 CBF3C YMR094W YM6543.01 YM9582.19	TGLADFTR	precursor++ [M+2]	18.68	31319042	0.2	0	13	2	446.737	891.459	precursor [M+2]	8373960	#N/A	8373960	1.6	2	heavy	889.453	445.734	20240713_PRM_SKP_Optimized_1	1.75	134	#N/A	18.64	18.68	0.04	18.66	0.02	0.001
	CTF13 CBF3C YMR094W YM6543.01 YM9582.19	TGLADFTR	G - b2+	18.65	7482724	-0.3	0	14	1	159.076	158.069	b2	2805136	#N/A	2805136	1.1	2	heavy	889.453	445.734	20240709_PRM_SKP_NCE_1	1.82	132	#N/A	18.64	18.69	0.05	18.66	0.02	0.001
	CTF13 CBF3C YMR094W YM6543.01 YM9582.19	TGLADFTR	G - b2+	18.64	5953937	0.9	0	12	1	159.076	158.069	b2	2133346	#N/A	2133346	0.8	2	heavy	889.453	445.734	20240709_PRM_SKP_NCE_2	1.8	132	#N/A	18.64	18.69	0.05	18.66	0.02	0.001
	CTF13 CBF3C YMR094W YM6543.01 YM9582.19	TGLADFTR	G - b2+	18.69	6644655	-2.6	0	20	1	159.076	158.069	b2	2539837	#N/A	2539837	1.4	2	heavy	889.453	445.734	20240713_PRM_SKP_NCE_1	1.77	132	#N/A	18.64	18.69	0.05	18.66	0.02	0.001
	CTF13 CBF3C YMR094W YM6543.01 YM9582.19	TGLADFTR	G - b2+	18.67	5893771	-2.5	0	16	1	159.076	158.069	b2	7763690	#N/A	7763690	1.4	2	heavy	889.453	445.734	20240709_PRM_SKP_Optimized_1	1.71	133	#N/A	18.64	18.69	0.05	18.66	0.02	0.001
	CTF13 CBF3C YMR094W YM6543.01 YM9582.19	TGLADFTR	G - b2+	18.64	6273322	0	0	15	1	159.076	158.069	b2	8427177	#N/A	8427177	-0.1	2	heavy	889.453	445.734	20240709_PRM_SKP_Optimized_2	1.82	133	#N/A	18.64	18.69	0.05	18.66	0.02	0.001
	CTF13 CBF3C YMR094W YM6543.01 YM9582.19	TGLADFTR	G - b2+	18.68	6362475	-2.8	0	13	1	159.076	158.069	b2	8373960	#N/A	8373960	1.6	2	heavy	889.453	445.734	20240713_PRM_SKP_Optimized_1	1.75	133	#N/A	18.64	18.69	0.05	18.66	0.02	0.001
	CTF13 CBF3C YMR094W YM6543.01 YM9582.19	TGLADFTR	L - b3+	18.65	2372701	0.4	0	14	1	272.16	271.153	b3	2805136	#N/A	2805136	1.1	2	heavy	889.453	445.734	20240709_PRM_SKP_NCE_1	1.82	132	#N/A	18.64	18.68	0.04	18.66	0.02	0.001
	CTF13 CBF3C YMR094W YM6543.01 YM9582.19	TGLADFTR	L - b3+	18.64	1830949	0.4	0	12	1	272.16	271.153	b3	2133346	#N/A	2133346	0.8	2	heavy	889.453	445.734	20240709_PRM_SKP_NCE_2	1.8	132	#N/A	18.64	18.68	0.04	18.66	0.02	0.001
	CTF13 CBF3C YMR094W YM6543.01 YM9582.19	TGLADFTR	L - b3+	18.66	2093824	1.1	0	20	1	272.16	271.153	b3	2539837	#N/A	2539837	1.4	2	heavy	889.453	445.734	20240713_PRM_SKP_NCE_1	1.77	132	#N/A	18.64	18.68	0.04	18.66	0.02	0.001
	CTF13 CBF3C YMR094W YM6543.01 YM9582.19	TGLADFTR	L - b3+	18.67	8337305	0.8	0	16	1	272.16	271.153	b3	7763690	#N/A	7763690	1.4	2	heavy	889.453	445.734	20240709_PRM_SKP_Optimized_1	1.71	133	#N/A	18.64	18.68	0.04	18.66	0.02	0.001
	CTF13 CBF3C YMR094W YM6543.01 YM9582.19	TGLADFTR	L - b3+	18.64	8663428	-0.9	0	15	1	272.16	271.153	b3	8427177	#N/A	8427177	-0.1	2	heavy	889.453	445.734	20240709_PRM_SKP_Optimized_2	1.82	133	#N/A	18.64	18.68	0.04	18.66	0.02	0.001
	CTF13 CBF3C YMR094W YM6543.01 YM9582.19	TGLADFTR	L - b3+	18.68	8903102	0.8	0	13	1	272.16	271.153	b3	8373960	#N/A	8373960	1.6	2	heavy	889.453	445.734	20240713_PRM_SKP_Optimized_1	1.75	133	#N/A	18.64	18.68	0.04	18.66	0.02	0.001
	CTF13 CBF3C YMR094W YM6543.01 YM9582.19	TGLADFTR	A - b4+	18.65	105865	-3	0	14	1	343.198	342.19	b4	2805136	#N/A	2805136	1.1	2	heavy	889.453	445.734	20240709_PRM_SKP_NCE_1	1.82	132	#N/A	18.64	18.72	0.08	18.67	0.03	0.002
	CTF13 CBF3C YMR094W YM6543.01 YM9582.19	TGLADFTR	A - b4+	18.67	62404	-6	0	12	1	343.198	342.19	b4	2133346	#N/A	2133346	0.8	2	heavy	889.453	445.734	20240709_PRM_SKP_NCE_2	1.8	132	#N/A	18.64	18.72	0.08	18.67	0.03	0.002
	CTF13 CBF3C YMR094W YM6543.01 YM9582.19	TGLADFTR	A - b4+	18.72	41557	-2.6	0	20	1	343.198	342.19	b4	2539837	#N/A	2539837	1.4	2	heavy	889.453	445.734	20240713_PRM_SKP_NCE_1	1.77	132	#N/A	18.64	18.72	0.08	18.67	0.03	0.002
	CTF13 CBF3C YMR094W YM6543.01 YM9582.19	TGLADFTR	A - b4+	18.67	2237548	-3.2	0	16	1	343.198	342.19	b4	7763690	#N/A	7763690	1.4	2	heavy	889.453	445.734	20240709_PRM_SKP_Optimized_1	1.71	133	#N/A	18.64	18.72	0.08	18.67	0.03	0.002
	CTF13 CBF3C YMR094W YM6543.01 YM9582.19	TGLADFTR	A - b4+	18.64	2147677	-0.7	0	15	1	343.198	342.19	b4	8427177	#N/A	8427177	-0.1	2	heavy	889.453	445.734	20240709_PRM_SKP_Optimized_2	1.82	133	#N/A	18.64	18.72	0.08	18.67	0.03	0.002
	CTF13 CBF3C YMR094W YM6543.01 YM9582.19	TGLADFTR	A - b4+	18.68	2614678	-3	0	13	1	343.198	342.19	b4	8373960	#N/A	8373960	1.6	2	heavy	889.453	445.734	20240713_PRM_SKP_Optimized_1	1.75	133	#N/A	18.64	18.72	0.08	18.67	0.03	0.002
	CTF13 CBF3C YMR094W YM6543.01 YM9582.19	TGLADFTR	L - y6+	18.65	238690	-0.4	0	14	1	732.391	731.384	y6	2805136	#N/A	2805136	1.1	2	heavy	889.453	445.734	20240709_PRM_SKP_NCE_1	1.82	132	#N/A	18.64	18.69	0.05	18.67	0.02	0.001
	CTF13 CBF3C YMR094W YM6543.01 YM9582.19	TGLADFTR	L - y6+	18.67	191677	-1.1	0	12	1	732.391	731.384	y6	2133346	#N/A	2133346	0.8	2	heavy	889.453	445.734	20240709_PRM_SKP_NCE_2	1.8	132	#N/A	18.64	18.69	0.05	18.67	0.02	0.001
	CTF13 CBF3C YMR094W YM6543.01 YM9582.19	TGLADFTR	L - y6+	18.69	253440	1.1	0	20	1	732.391	731.384	y6	2539837	#N/A	2539837	1.4	2	heavy	889.453	445.734	20240713_PRM_SKP_NCE_1	1.77	132	#N/A	18.64	18.69	0.05	18.67	0.02	0.001
	CTF13 CBF3C YMR094W YM6543.01 YM9582.19	TGLADFTR	L - y6+	18.67	2405570	0.3	0	16	1	732.391	731.384	y6	7763690	#N/A	7763690	1.4	2	heavy	889.453	445.734	20240709_PRM_SKP_Optimized_1	1.71	133	#N/A	18.64	18.69	0.05	18.67	0.02	0.001
	CTF13 CBF3C YMR094W YM6543.01 YM9582.19	TGLADFTR	L - y6+	18.64	2462029	-1.3	0	15	1	732.391	731.384	y6	8427177	#N/A	8427177	-0.1	2	heavy	889.453	445.734	20240709_PRM_SKP_Optimized_2	1.82	133	#N/A	18.64	18.69	0.05	18.67	0.02	0.001
	CTF13 CBF3C YMR094W YM6543.01 YM9582.19	TGLADFTR	L - y6+	18.68	2629202	0.5	0	13	1	732.391	731.384	y6	8373960	#N/A	8373960	1.6	2	heavy	889.453	445.734	20240713_PRM_SKP_Optimized_1	1.75	133	#N/A	18.64	18.69	0.05	18.67	0.02	0.001
	CTF13 CBF3C YMR094W YM6543.01 YM9582.19	TGLADFTR	A - y5+	18.65	3093271	2.8	0	14	1	619.307	618.3	y5	2805136	#N/A	2805136	1.1	2	heavy	889.453	445.734	20240709_PRM_SKP_NCE_1	1.82	132	#N/A	18.64	18.68	0.04	18.66	0.02	0.001
	CTF13 CBF3C YMR094W YM6543.01 YM9582.19	TGLADFTR	A - y5+	18.64	2368301	2.1	0	12	1	619.307	618.3	y5	2133346	#N/A	2133346	0.8	2	heavy	889.453	445.734	20240709_PRM_SKP_NCE_2	1.8	132	#N/A	18.64	18.68	0.04	18.66	0.02	0.001
	CTF13 CBF3C YMR094W YM6543.01 YM9582.19	TGLADFTR	A - y5+	18.66	2894636	3.7	0	20	1	619.307	618.3	y5	2539837	#N/A	2539837	1.4	2	heavy	889.453	445.734	20240713_PRM_SKP_NCE_1	1.77	132	#N/A	18.64	18.68	0.04	18.66	0.02	0.001
	CTF13 CBF3C YMR094W YM6543.01 YM9582.19	TGLADFTR	A - y5+	18.67	12846740	3.2	0	16	1	619.307	618.3	y5	7763690	#N/A	7763690	1.4	2	heavy	889.453	445.734	20240709_PRM_SKP_Optimized_1	1.71	133	#N/A	18.64	18.68	0.04	18.66	0.02	0.001
	CTF13 CBF3C YMR094W YM6543.01 YM9582.19	TGLADFTR	A - y5+	18.64	13598617	1.2	0	15	1	619.307	618.3	y5	8427177	#N/A	8427177	-0.1	2	heavy	889.453	445.734	20240709_PRM_SKP_Optimized_2	1.82	133	#N/A	18.64	18.68	0.04	18.66	0.02	0.001
	CTF13 CBF3C YMR094W YM6543.01 YM9582.19	TGLADFTR	A - y5+	18.68	14212060	3.1	0	13	1	619.307	618.3	y5	8373960	#N/A	8373960	1.6	2	heavy	889.453	445.734	20240713_PRM_SKP_Optimized_1	1.75	133	#N/A	18.64	18.68	0.04	18.66	0.02	0.001
	CTF13 CBF3C YMR094W YM6543.01 YM9582.19	TGLADFTR	D - y4+	18.65	2805136	1.1	0	14	1	548.27	547.263	y4	2805136	#N/A	2805136	1.1	2	heavy	889.453	445.734	20240709_PRM_SKP_NCE_1	1.82	132	#N/A	18.64	18.69	0.05	18.67	0.02	0.001
	CTF13 CBF3C YMR094W YM6543.01 YM9582.19	TGLADFTR	D - y4+	18.67	2133346	0.8	0	12	1	548.27	547.263	y4	2133346	#N/A	2133346	0.8	2	heavy	889.453	445.734	20240709_PRM_SKP_NCE_2	1.8	132	#N/A	18.64	18.69	0.05	18.67	0.02	0.001
	CTF13 CBF3C YMR094W YM6543.01 YM9582.19	TGLADFTR	D - y4+	18.69	2539837	1.4	0	20	1	548.27	547.263	y4	2539837	#N/A	2539837	1.4	2	heavy	889.453	445.734	20240713_PRM_SKP_NCE_1	1.77	132	#N/A	18.64	18.69	0.05	18.67	0.02	0.001
	CTF13 CBF3C YMR094W YM6543.01 YM9582.19	TGLADFTR	D - y4+	18.67	7763690	1.4	0	16	1	548.27	547.263	y4	7763690	#N/A	7763690	1.4	2	heavy	889.453	445.734	20240709_PRM_SKP_Optimized_1	1.71	133	#N/A	18.64	18.69	0.05	18.67	0.02	0.001
	CTF13 CBF3C YMR094W YM6543.01 YM9582.19	TGLADFTR	D - y4+	18.64	8427177	-0.1	0	15	1	548.27	547.263	y4	8427177	#N/A	8427177	-0.1	2	heavy	889.453	445.734	20240709_PRM_SKP_Optimized_2	1.82	133	#N/A	18.64	18.69	0.05	18.67	0.02	0.001
	CTF13 CBF3C YMR094W YM6543.01 YM9582.19	TGLADFTR	D - y4+	18.68	8373960	1.6	0	13	1	548.27	547.263	y4	8373960	#N/A	8373960	1.6	2	heavy	889.453	445.734	20240713_PRM_SKP_Optimized_1	1.75	133	#N/A	18.64	18.69	0.05	18.67	0.02	0.001
	CTF13 CBF3C YMR094W YM6543.01 YM9582.19	TGLADFTR	F - y3+	18.65	1902217	-0.4	0	14	1	433.243	432.236	y3	2805136	#N/A	2805136	1.1	2	heavy	889.453	445.734	20240709_PRM_SKP_NCE_1	1.82	132	#N/A	18.64	18.68	0.04	18.66	0.02	0.001
	CTF13 CBF3C YMR094W YM6543.01 YM9582.19	TGLADFTR	F - y3+	18.64	1589756	-0.4	0	12	1	433.243	432.236	y3	2133346	#N/A	2133346	0.8	2	heavy	889.453	445.734	20240709_PRM_SKP_NCE_2	1.8	132	#N/A	18.64	18.68	0.04	18.66	0.02	0.001
	CTF13 CBF3C YMR094W YM6543.01 YM9582.19	TGLADFTR	F - y3+	18.66	1874355	-3.2	0	20	1	433.243	432.236	y3	2539837	#N/A	2539837	1.4	2	heavy	889.453	445.734	20240713_PRM_SKP_NCE_1	1.77	132	#N/A	18.64	18.68	0.04	18.66	0.02	0.001
	CTF13 CBF3C YMR094W YM6543.01 YM9582.19	TGLADFTR	F - y3+	18.67	1726661	-3.9	0	16	1	433.243	432.236	y3	7763690	#N/A	7763690	1.4	2	heavy	889.453	445.734	20240709_PRM_SKP_Optimized_1	1.71	133	#N/A	18.64	18.68	0.04	18.66	0.02	0.001
	CTF13 CBF3C YMR094W YM6543.01 YM9582.19	TGLADFTR	F - y3+	18.64	1909668	2.3	0	15	1	433.243	432.236	y3	8427177	#N/A	8427177	-0.1	2	heavy	889.453	445.734	20240709_PRM_SKP_Optimized_2	1.82	133	#N/A	18.64	18.68	0.04	18.66	0.02	0.001
	CTF13 CBF3C YMR094W YM6543.01 YM9582.19	TGLADFTR	F - y3+	18.68	1973558	-3.8	0	13	1	433.243	432.236	y3	8373960	#N/A	8373960	1.6	2	heavy	889.453	445.734	20240713_PRM_SKP_Optimized_1	1.75	133	#N/A	18.64	18.68	0.04	18.66	0.02	0.001
	CTF13 CBF3C YMR094W YM6543.01 YM9582.19	TGLADFTR	T - y2+	18.65	564535	1.5	0	14	1	286.175	285.168	y2	2805136	#N/A	2805136	1.1	2	heavy	889.453	445.734	20240709_PRM_SKP_NCE_1	1.82	132	#N/A	18.64	18.68	0.04	18.66	0.02	0.001
	CTF13 CBF3C YMR094W YM6543.01 YM9582.19	TGLADFTR	T - y2+	18.67	457792	0.8	0	12	1	286.175	285.168	y2	2133346	#N/A	2133346	0.8	2	heavy	889.453	445.734	20240709_PRM_SKP_NCE_2	1.8	132	#N/A	18.64	18.68	0.04	18.66	0.02	0.001
	CTF13 CBF3C YMR094W YM6543.01 YM9582.19	TGLADFTR	T - y2+	18.66	444635	0	0	20	1	286.175	285.168	y2	2539837	#N/A	2539837	1.4	2	heavy	889.453	445.734	20240713_PRM_SKP_NCE_1	1.77	132	#N/A	18.64	18.68	0.04	18.66	0.02	0.001
	CTF13 CBF3C YMR094W YM6543.01 YM9582.19	TGLADFTR	T - y2+	18.67	793823	-0.2	0	16	1	286.175	285.168	y2	7763690	#N/A	7763690	1.4	2	heavy	889.453	445.734	20240709_PRM_SKP_Optimized_1	1.71	133	#N/A	18.64	18.68	0.04	18.66	0.02	0.001
	CTF13 CBF3C YMR094W YM6543.01 YM9582.19	TGLADFTR	T - y2+	18.64	855754	-0.3	0	15	1	286.175	285.168	y2	8427177	#N/A	8427177	-0.1	2	heavy	889.453	445.734	20240709_PRM_SKP_Optimized_2	1.82	133	#N/A	18.64	18.68	0.04	18.66	0.02	0.001
	CTF13 CBF3C YMR094W YM6543.01 YM9582.19	TGLADFTR	T - y2+	18.68	788210	-0.4	0	13	1	286.175	285.168	y2	8373960	#N/A	8373960	1.6	2	heavy	889.453	445.734	20240713_PRM_SKP_Optimized_1	1.75	133	#N/A	18.64	18.68	0.04	18.66	0.02	0.001
	CTF13 CBF3C YMR094W YM6543.01 YM9582.19	TGLADFTR	R - y1+	18.65	2095293	4.1	0	14	1	185.127	184.12	y1	2805136	#N/A	2805136	1.1	2	heavy	889.453	445.734	20240709_PRM_SKP_NCE_1	1.82	132	#N/A	18.64	18.69	0.05	18.67	0.02	0.001
	CTF13 CBF3C YMR094W YM6543.01 YM9582.19	TGLADFTR	R - y1+	18.67	1651059	3	0	12	1	185.127	184.12	y1	2133346	#N/A	2133346	0.8	2	heavy	889.453	445.734	20240709_PRM_SKP_NCE_2	1.8	132	#N/A	18.64	18.69	0.05	18.67	0.02	0.001
	CTF13 CBF3C YMR094W YM6543.01 YM9582.19	TGLADFTR	R - y1+	18.69	1705187	3.5	0	20	1	185.127	184.12	y1	2539837	#N/A	2539837	1.4	2	heavy	889.453	445.734	20240713_PRM_SKP_NCE_1	1.77	132	#N/A	18.64	18.69	0.05	18.67	0.02	0.001
	CTF13 CBF3C YMR094W YM6543.01 YM9582.19	TGLADFTR	R - y1+	18.67	1681619	3.5	0	16	1	185.127	184.12	y1	7763690	#N/A	7763690	1.4	2	heavy	889.453	445.734	20240709_PRM_SKP_Optimized_1	1.71	133	#N/A	18.64	18.69	0.05	18.67	0.02	0.001
	CTF13 CBF3C YMR094W YM6543.01 YM9582.19	TGLADFTR	R - y1+	18.64	1753592	3.2	0	15	1	185.127	184.12	y1	8427177	#N/A	8427177	-0.1	2	heavy	889.453	445.734	20240709_PRM_SKP_Optimized_2	1.82	133	#N/A	18.64	18.69	0.05	18.67	0.02	0.001
	CTF13 CBF3C YMR094W YM6543.01 YM9582.19	TGLADFTR	R - y1+	18.68	1820874	3.6	0	13	1	185.127	184.12	y1	8373960	#N/A	8373960	1.6	2	heavy	889.453	445.734	20240713_PRM_SKP_Optimized_1	1.75	133	#N/A	18.64	18.69	0.05	18.67	0.02	0.001
	CTF13 CBF3C YMR094W YM6543.01 YM9582.19	TGLADFTR	L - y6++	18.45	0	#N/A	0	14	2	366.699	731.384	y6	2805136	#N/A	2805136	1.1	2	heavy	889.453	445.734	20240709_PRM_SKP_NCE_1	1.82	132	#N/A	18.36	18.68	0.31	18.55	0.13	0.007
	CTF13 CBF3C YMR094W YM6543.01 YM9582.19	TGLADFTR	L - y6++	18.48	0	#N/A	0	12	2	366.699	731.384	y6	2133346	#N/A	2133346	0.8	2	heavy	889.453	445.734	20240709_PRM_SKP_NCE_2	1.8	132	#N/A	18.36	18.68	0.31	18.55	0.13	0.007
	CTF13 CBF3C YMR094W YM6543.01 YM9582.19	TGLADFTR	L - y6++	18.36	0	#N/A	0	20	2	366.699	731.384	y6	2539837	#N/A	2539837	1.4	2	heavy	889.453	445.734	20240713_PRM_SKP_NCE_1	1.77	132	#N/A	18.36	18.68	0.31	18.55	0.13	0.007
	CTF13 CBF3C YMR094W YM6543.01 YM9582.19	TGLADFTR	L - y6++	18.67	3229024	-0.7	0	16	2	366.699	731.384	y6	7763690	#N/A	7763690	1.4	2	heavy	889.453	445.734	20240709_PRM_SKP_Optimized_1	1.71	133	#N/A	18.36	18.68	0.31	18.55	0.13	0.007
	CTF13 CBF3C YMR094W YM6543.01 YM9582.19	TGLADFTR	L - y6++	18.64	3096880	-2.4	0	15	2	366.699	731.384	y6	8427177	#N/A	8427177	-0.1	2	heavy	889.453	445.734	20240709_PRM_SKP_Optimized_2	1.82	133	#N/A	18.36	18.68	0.31	18.55	0.13	0.007
	CTF13 CBF3C YMR094W YM6543.01 YM9582.19	TGLADFTR	L - y6++	18.68	3491321	-0.5	0	13	2	366.699	731.384	y6	8373960	#N/A	8373960	1.6	2	heavy	889.453	445.734	20240713_PRM_SKP_Optimized_1	1.75	133	#N/A	18.36	18.68	0.31	18.55	0.13	0.007
	CSE4 CSL2 YKL049C YKL262	YTPSELALYEIR	precursor++	27.61	71132288	-1	0	30	2	732.884	1463.75	precursor	10315019	#N/A	10315019	-3.7	2	heavy	1463.75	732.884	20240709_PRM_SKP_NCE_1	0.89	298	#N/A	27.59	27.68	0.09	27.63	0.04	0.001
	CSE4 CSL2 YKL049C YKL262	YTPSELALYEIR	precursor++	27.61	65168628	1.1	0	28	2	732.884	1463.75	precursor	9590086	#N/A	9590086	1.3	2	heavy	1463.75	732.884	20240709_PRM_SKP_NCE_2	0.89	298	#N/A	27.59	27.68	0.09	27.63	0.04	0.001
	CSE4 CSL2 YKL049C YKL262	YTPSELALYEIR	precursor++	27.66	49990700	-1.7	0	27	2	732.884	1463.75	precursor	9019598	#N/A	9019598	-5.3	2	heavy	1463.75	732.884	20240713_PRM_SKP_NCE_1	0.93	298	#N/A	27.59	27.68	0.09	27.63	0.04	0.001
	CSE4 CSL2 YKL049C YKL262	YTPSELALYEIR	precursor++	27.64	61703652	-0.9	0	23	2	732.884	1463.75	precursor	3564215	#N/A	3564215	-1.4	2	heavy	1463.75	732.884	20240709_PRM_SKP_Optimized_1	0.93	300	#N/A	27.59	27.68	0.09	27.63	0.04	0.001
	CSE4 CSL2 YKL049C YKL262	YTPSELALYEIR	precursor++	27.59	69750464	-0.1	0	24	2	732.884	1463.75	precursor	3795511	#N/A	3795511	1.9	2	heavy	1463.75	732.884	20240709_PRM_SKP_Optimized_2	0.89	300	#N/A	27.59	27.68	0.09	27.63	0.04	0.001
	CSE4 CSL2 YKL049C YKL262	YTPSELALYEIR	precursor++	27.68	58152736	-1.4	0	24	2	732.884	1463.75	precursor	3240975	#N/A	3240975	-5.2	2	heavy	1463.75	732.884	20240713_PRM_SKP_Optimized_1	0.89	301	#N/A	27.59	27.68	0.09	27.63	0.04	0.001
	CSE4 CSL2 YKL049C YKL262	YTPSELALYEIR	precursor++ [M+1]	27.61	60431600	-0.6	0	30	2	733.386	1464.76	precursor [M+1]	10315019	#N/A	10315019	-3.7	2	heavy	1463.75	732.884	20240709_PRM_SKP_NCE_1	0.89	298	#N/A	27.59	27.68	0.09	27.63	0.04	0.001
	CSE4 CSL2 YKL049C YKL262	YTPSELALYEIR	precursor++ [M+1]	27.61	48203016	-1.6	0	28	2	733.386	1464.76	precursor [M+1]	9590086	#N/A	9590086	1.3	2	heavy	1463.75	732.884	20240709_PRM_SKP_NCE_2	0.89	298	#N/A	27.59	27.68	0.09	27.63	0.04	0.001
	CSE4 CSL2 YKL049C YKL262	YTPSELALYEIR	precursor++ [M+1]	27.66	46027184	-0.2	0	27	2	733.386	1464.76	precursor [M+1]	9019598	#N/A	9019598	-5.3	2	heavy	1463.75	732.884	20240713_PRM_SKP_NCE_1	0.93	298	#N/A	27.59	27.68	0.09	27.63	0.04	0.001
	CSE4 CSL2 YKL049C YKL262	YTPSELALYEIR	precursor++ [M+1]	27.61	52695820	-0.5	0	23	2	733.386	1464.76	precursor [M+1]	3564215	#N/A	3564215	-1.4	2	heavy	1463.75	732.884	20240709_PRM_SKP_Optimized_1	0.93	300	#N/A	27.59	27.68	0.09	27.63	0.04	0.001
	CSE4 CSL2 YKL049C YKL262	YTPSELALYEIR	precursor++ [M+1]	27.59	43942440	0.5	0	24	2	733.386	1464.76	precursor [M+1]	3795511	#N/A	3795511	1.9	2	heavy	1463.75	732.884	20240709_PRM_SKP_Optimized_2	0.89	300	#N/A	27.59	27.68	0.09	27.63	0.04	0.001
	CSE4 CSL2 YKL049C YKL262	YTPSELALYEIR	precursor++ [M+1]	27.68	51845068	0	0	24	2	733.386	1464.76	precursor [M+1]	3240975	#N/A	3240975	-5.2	2	heavy	1463.75	732.884	20240713_PRM_SKP_Optimized_1	0.89	301	#N/A	27.59	27.68	0.09	27.63	0.04	0.001
	CSE4 CSL2 YKL049C YKL262	YTPSELALYEIR	precursor++ [M+2]	27.61	23800208	-0.8	0	30	2	733.887	1465.76	precursor [M+2]	10315019	#N/A	10315019	-3.7	2	heavy	1463.75	732.884	20240709_PRM_SKP_NCE_1	0.89	298	#N/A	27.59	27.67	0.08	27.62	0.03	0.001
	CSE4 CSL2 YKL049C YKL262	YTPSELALYEIR	precursor++ [M+2]	27.61	17047132	0.8	0	28	2	733.887	1465.76	precursor [M+2]	9590086	#N/A	9590086	1.3	2	heavy	1463.75	732.884	20240709_PRM_SKP_NCE_2	0.89	298	#N/A	27.59	27.67	0.08	27.62	0.03	0.001
	CSE4 CSL2 YKL049C YKL262	YTPSELALYEIR	precursor++ [M+2]	27.66	17868142	-1.4	0	27	2	733.887	1465.76	precursor [M+2]	9019598	#N/A	9019598	-5.3	2	heavy	1463.75	732.884	20240713_PRM_SKP_NCE_1	0.93	298	#N/A	27.59	27.67	0.08	27.62	0.03	0.001
	CSE4 CSL2 YKL049C YKL262	YTPSELALYEIR	precursor++ [M+2]	27.61	20796836	-0.5	0	23	2	733.887	1465.76	precursor [M+2]	3564215	#N/A	3564215	-1.4	2	heavy	1463.75	732.884	20240709_PRM_SKP_Optimized_1	0.93	300	#N/A	27.59	27.67	0.08	27.62	0.03	0.001
	CSE4 CSL2 YKL049C YKL262	YTPSELALYEIR	precursor++ [M+2]	27.59	19123604	-0.3	0	24	2	733.887	1465.76	precursor [M+2]	3795511	#N/A	3795511	1.9	2	heavy	1463.75	732.884	20240709_PRM_SKP_Optimized_2	0.89	300	#N/A	27.59	27.67	0.08	27.62	0.03	0.001
	CSE4 CSL2 YKL049C YKL262	YTPSELALYEIR	precursor++ [M+2]	27.67	23014422	-1.5	0	24	2	733.887	1465.76	precursor [M+2]	3240975	#N/A	3240975	-5.2	2	heavy	1463.75	732.884	20240713_PRM_SKP_Optimized_1	0.89	301	#N/A	27.59	27.67	0.08	27.62	0.03	0.001
	CSE4 CSL2 YKL049C YKL262	YTPSELALYEIR	T - b2+	27.62	1728199	-2.2	0	29	1	265.118	264.111	b2	10315019	#N/A	10315019	-3.7	2	heavy	1463.75	732.884	20240709_PRM_SKP_NCE_1	0.92	297	#N/A	27.59	27.68	0.09	27.63	0.04	0.001
	CSE4 CSL2 YKL049C YKL262	YTPSELALYEIR	T - b2+	27.62	1486066	0.3	0	27	1	265.118	264.111	b2	9590086	#N/A	9590086	1.3	2	heavy	1463.75	732.884	20240709_PRM_SKP_NCE_2	0.93	297	#N/A	27.59	27.68	0.09	27.63	0.04	0.001
	CSE4 CSL2 YKL049C YKL262	YTPSELALYEIR	T - b2+	27.68	1453152	-3.3	0	28	1	265.118	264.111	b2	9019598	#N/A	9019598	-5.3	2	heavy	1463.75	732.884	20240713_PRM_SKP_NCE_1	0.89	297	#N/A	27.59	27.68	0.09	27.63	0.04	0.001
	CSE4 CSL2 YKL049C YKL262	YTPSELALYEIR	T - b2+	27.61	7509329	-2.8	0	24	1	265.118	264.111	b2	3564215	#N/A	3564215	-1.4	2	heavy	1463.75	732.884	20240709_PRM_SKP_Optimized_1	0.89	299	#N/A	27.59	27.68	0.09	27.63	0.04	0.001
	CSE4 CSL2 YKL049C YKL262	YTPSELALYEIR	T - b2+	27.59	8011341	-0.4	0	24	1	265.118	264.111	b2	3795511	#N/A	3795511	1.9	2	heavy	1463.75	732.884	20240709_PRM_SKP_Optimized_2	0.89	299	#N/A	27.59	27.68	0.09	27.63	0.04	0.001
	CSE4 CSL2 YKL049C YKL262	YTPSELALYEIR	T - b2+	27.68	7147108	-3.3	0	24	1	265.118	264.111	b2	3240975	#N/A	3240975	-5.2	2	heavy	1463.75	732.884	20240713_PRM_SKP_Optimized_1	0.89	300	#N/A	27.59	27.68	0.09	27.63	0.04	0.001
	CSE4 CSL2 YKL049C YKL262	YTPSELALYEIR	P - y10+	27.62	3190367	0.9	0	29	1	1200.65	1199.64	y10	10315019	#N/A	10315019	-3.7	2	heavy	1463.75	732.884	20240709_PRM_SKP_NCE_1	0.92	297	#N/A	27.59	27.68	0.09	27.63	0.04	0.001
	CSE4 CSL2 YKL049C YKL262	YTPSELALYEIR	P - y10+	27.62	2901247	0	0	27	1	1200.65	1199.64	y10	9590086	#N/A	9590086	1.3	2	heavy	1463.75	732.884	20240709_PRM_SKP_NCE_2	0.93	297	#N/A	27.59	27.68	0.09	27.63	0.04	0.001
	CSE4 CSL2 YKL049C YKL262	YTPSELALYEIR	P - y10+	27.68	2781509	1	0	28	1	1200.65	1199.64	y10	9019598	#N/A	9019598	-5.3	2	heavy	1463.75	732.884	20240713_PRM_SKP_NCE_1	0.89	297	#N/A	27.59	27.68	0.09	27.63	0.04	0.001
	CSE4 CSL2 YKL049C YKL262	YTPSELALYEIR	P - y10+	27.61	7671841	-0.3	0	24	1	1200.65	1199.64	y10	3564215	#N/A	3564215	-1.4	2	heavy	1463.75	732.884	20240709_PRM_SKP_Optimized_1	0.89	299	#N/A	27.59	27.68	0.09	27.63	0.04	0.001
	CSE4 CSL2 YKL049C YKL262	YTPSELALYEIR	P - y10+	27.59	8043917	-2.7	0	24	1	1200.65	1199.64	y10	3795511	#N/A	3795511	1.9	2	heavy	1463.75	732.884	20240709_PRM_SKP_Optimized_2	0.89	299	#N/A	27.59	27.68	0.09	27.63	0.04	0.001
	CSE4 CSL2 YKL049C YKL262	YTPSELALYEIR	P - y10+	27.68	6983783	-0.4	0	24	1	1200.65	1199.64	y10	3240975	#N/A	3240975	-5.2	2	heavy	1463.75	732.884	20240713_PRM_SKP_Optimized_1	0.89	300	#N/A	27.59	27.68	0.09	27.63	0.04	0.001
	CSE4 CSL2 YKL049C YKL262	YTPSELALYEIR	S - y9+	27.62	4448342	3.5	0	29	1	1103.6	1102.59	y9	10315019	#N/A	10315019	-3.7	2	heavy	1463.75	732.884	20240709_PRM_SKP_NCE_1	0.92	297	#N/A	27.61	27.68	0.08	27.64	0.03	0.001
	CSE4 CSL2 YKL049C YKL262	YTPSELALYEIR	S - y9+	27.62	3905273	2.9	0	27	1	1103.6	1102.59	y9	9590086	#N/A	9590086	1.3	2	heavy	1463.75	732.884	20240709_PRM_SKP_NCE_2	0.93	297	#N/A	27.61	27.68	0.08	27.64	0.03	0.001
	CSE4 CSL2 YKL049C YKL262	YTPSELALYEIR	S - y9+	27.68	3761982	3.5	0	28	1	1103.6	1102.59	y9	9019598	#N/A	9019598	-5.3	2	heavy	1463.75	732.884	20240713_PRM_SKP_NCE_1	0.89	297	#N/A	27.61	27.68	0.08	27.64	0.03	0.001
	CSE4 CSL2 YKL049C YKL262	YTPSELALYEIR	S - y9+	27.61	379253	3.1	0	24	1	1103.6	1102.59	y9	3564215	#N/A	3564215	-1.4	2	heavy	1463.75	732.884	20240709_PRM_SKP_Optimized_1	0.89	299	#N/A	27.61	27.68	0.08	27.64	0.03	0.001
	CSE4 CSL2 YKL049C YKL262	YTPSELALYEIR	S - y9+	27.61	429032	3	0	24	1	1103.6	1102.59	y9	3795511	#N/A	3795511	1.9	2	heavy	1463.75	732.884	20240709_PRM_SKP_Optimized_2	0.89	299	#N/A	27.61	27.68	0.08	27.64	0.03	0.001
	CSE4 CSL2 YKL049C YKL262	YTPSELALYEIR	S - y9+	27.68	323956	3	0	24	1	1103.6	1102.59	y9	3240975	#N/A	3240975	-5.2	2	heavy	1463.75	732.884	20240713_PRM_SKP_Optimized_1	0.89	300	#N/A	27.61	27.68	0.08	27.64	0.03	0.001
	CSE4 CSL2 YKL049C YKL262	YTPSELALYEIR	E - y8+	27.62	4120483	-6.1	0	29	1	1016.57	1015.56	y8	10315019	#N/A	10315019	-3.7	2	heavy	1463.75	732.884	20240709_PRM_SKP_NCE_1	0.92	297	#N/A	27.59	27.68	0.09	27.63	0.03	0.001
	CSE4 CSL2 YKL049C YKL262	YTPSELALYEIR	E - y8+	27.62	3533472	-3.6	0	27	1	1016.57	1015.56	y8	9590086	#N/A	9590086	1.3	2	heavy	1463.75	732.884	20240709_PRM_SKP_NCE_2	0.93	297	#N/A	27.59	27.68	0.09	27.63	0.03	0.001
	CSE4 CSL2 YKL049C YKL262	YTPSELALYEIR	E - y8+	27.68	3563123	-5.5	0	28	1	1016.57	1015.56	y8	9019598	#N/A	9019598	-5.3	2	heavy	1463.75	732.884	20240713_PRM_SKP_NCE_1	0.89	297	#N/A	27.59	27.68	0.09	27.63	0.03	0.001
	CSE4 CSL2 YKL049C YKL262	YTPSELALYEIR	E - y8+	27.61	724719	-7.5	0	24	1	1016.57	1015.56	y8	3564215	#N/A	3564215	-1.4	2	heavy	1463.75	732.884	20240709_PRM_SKP_Optimized_1	0.89	299	#N/A	27.59	27.68	0.09	27.63	0.03	0.001
	CSE4 CSL2 YKL049C YKL262	YTPSELALYEIR	E - y8+	27.59	741657	1.2	0	24	1	1016.57	1015.56	y8	3795511	#N/A	3795511	1.9	2	heavy	1463.75	732.884	20240709_PRM_SKP_Optimized_2	0.89	299	#N/A	27.59	27.68	0.09	27.63	0.03	0.001
	CSE4 CSL2 YKL049C YKL262	YTPSELALYEIR	E - y8+	27.65	620996	-4.4	0	24	1	1016.57	1015.56	y8	3240975	#N/A	3240975	-5.2	2	heavy	1463.75	732.884	20240713_PRM_SKP_Optimized_1	0.89	300	#N/A	27.59	27.68	0.09	27.63	0.03	0.001
	CSE4 CSL2 YKL049C YKL262	YTPSELALYEIR	L - y7+	27.62	6269256	0.2	0	29	1	887.522	886.515	y7	10315019	#N/A	10315019	-3.7	2	heavy	1463.75	732.884	20240709_PRM_SKP_NCE_1	0.92	297	#N/A	27.61	27.68	0.08	27.64	0.03	0.001
	CSE4 CSL2 YKL049C YKL262	YTPSELALYEIR	L - y7+	27.62	5487175	-0.5	0	27	1	887.522	886.515	y7	9590086	#N/A	9590086	1.3	2	heavy	1463.75	732.884	20240709_PRM_SKP_NCE_2	0.93	297	#N/A	27.61	27.68	0.08	27.64	0.03	0.001
	CSE4 CSL2 YKL049C YKL262	YTPSELALYEIR	L - y7+	27.68	5147230	0.4	0	28	1	887.522	886.515	y7	9019598	#N/A	9019598	-5.3	2	heavy	1463.75	732.884	20240713_PRM_SKP_NCE_1	0.89	297	#N/A	27.61	27.68	0.08	27.64	0.03	0.001
	CSE4 CSL2 YKL049C YKL262	YTPSELALYEIR	L - y7+	27.61	2602582	-0.4	0	24	1	887.522	886.515	y7	3564215	#N/A	3564215	-1.4	2	heavy	1463.75	732.884	20240709_PRM_SKP_Optimized_1	0.89	299	#N/A	27.61	27.68	0.08	27.64	0.03	0.001
	CSE4 CSL2 YKL049C YKL262	YTPSELALYEIR	L - y7+	27.61	2675545	-2.1	0	24	1	887.522	886.515	y7	3795511	#N/A	3795511	1.9	2	heavy	1463.75	732.884	20240709_PRM_SKP_Optimized_2	0.89	299	#N/A	27.61	27.68	0.08	27.64	0.03	0.001
	CSE4 CSL2 YKL049C YKL262	YTPSELALYEIR	L - y7+	27.68	2352738	-0.1	0	24	1	887.522	886.515	y7	3240975	#N/A	3240975	-5.2	2	heavy	1463.75	732.884	20240713_PRM_SKP_Optimized_1	0.89	300	#N/A	27.61	27.68	0.08	27.64	0.03	0.001
	CSE4 CSL2 YKL049C YKL262	YTPSELALYEIR	A - y6+	27.62	10315019	-3.7	0	29	1	774.438	773.431	y6	10315019	#N/A	10315019	-3.7	2	heavy	1463.75	732.884	20240709_PRM_SKP_NCE_1	0.92	297	#N/A	27.59	27.68	0.09	27.63	0.04	0.001
	CSE4 CSL2 YKL049C YKL262	YTPSELALYEIR	A - y6+	27.62	9590086	1.3	0	27	1	774.438	773.431	y6	9590086	#N/A	9590086	1.3	2	heavy	1463.75	732.884	20240709_PRM_SKP_NCE_2	0.93	297	#N/A	27.59	27.68	0.09	27.63	0.04	0.001
	CSE4 CSL2 YKL049C YKL262	YTPSELALYEIR	A - y6+	27.68	9019598	-5.3	0	28	1	774.438	773.431	y6	9019598	#N/A	9019598	-5.3	2	heavy	1463.75	732.884	20240713_PRM_SKP_NCE_1	0.89	297	#N/A	27.59	27.68	0.09	27.63	0.04	0.001
	CSE4 CSL2 YKL049C YKL262	YTPSELALYEIR	A - y6+	27.61	3564215	-1.4	0	24	1	774.438	773.431	y6	3564215	#N/A	3564215	-1.4	2	heavy	1463.75	732.884	20240709_PRM_SKP_Optimized_1	0.89	299	#N/A	27.59	27.68	0.09	27.63	0.04	0.001
	CSE4 CSL2 YKL049C YKL262	YTPSELALYEIR	A - y6+	27.59	3795511	1.9	0	24	1	774.438	773.431	y6	3795511	#N/A	3795511	1.9	2	heavy	1463.75	732.884	20240709_PRM_SKP_Optimized_2	0.89	299	#N/A	27.59	27.68	0.09	27.63	0.04	0.001
	CSE4 CSL2 YKL049C YKL262	YTPSELALYEIR	A - y6+	27.68	3240975	-5.2	0	24	1	774.438	773.431	y6	3240975	#N/A	3240975	-5.2	2	heavy	1463.75	732.884	20240713_PRM_SKP_Optimized_1	0.89	300	#N/A	27.59	27.68	0.09	27.63	0.04	0.001
	CSE4 CSL2 YKL049C YKL262	YTPSELALYEIR	L - y5+	27.62	7033455	3.5	0	29	1	703.401	702.394	y5	10315019	#N/A	10315019	-3.7	2	heavy	1463.75	732.884	20240709_PRM_SKP_NCE_1	0.92	297	#N/A	27.61	27.68	0.08	27.64	0.03	0.001
	CSE4 CSL2 YKL049C YKL262	YTPSELALYEIR	L - y5+	27.62	6307402	3	0	27	1	703.401	702.394	y5	9590086	#N/A	9590086	1.3	2	heavy	1463.75	732.884	20240709_PRM_SKP_NCE_2	0.93	297	#N/A	27.61	27.68	0.08	27.64	0.03	0.001
	CSE4 CSL2 YKL049C YKL262	YTPSELALYEIR	L - y5+	27.68	5751459	2.6	0	28	1	703.401	702.394	y5	9019598	#N/A	9019598	-5.3	2	heavy	1463.75	732.884	20240713_PRM_SKP_NCE_1	0.89	297	#N/A	27.61	27.68	0.08	27.64	0.03	0.001
	CSE4 CSL2 YKL049C YKL262	YTPSELALYEIR	L - y5+	27.61	3118519	2.4	0	24	1	703.401	702.394	y5	3564215	#N/A	3564215	-1.4	2	heavy	1463.75	732.884	20240709_PRM_SKP_Optimized_1	0.89	299	#N/A	27.61	27.68	0.08	27.64	0.03	0.001
	CSE4 CSL2 YKL049C YKL262	YTPSELALYEIR	L - y5+	27.61	3198081	1	0	24	1	703.401	702.394	y5	3795511	#N/A	3795511	1.9	2	heavy	1463.75	732.884	20240709_PRM_SKP_Optimized_2	0.89	299	#N/A	27.61	27.68	0.08	27.64	0.03	0.001
	CSE4 CSL2 YKL049C YKL262	YTPSELALYEIR	L - y5+	27.68	2774970	2.1	0	24	1	703.401	702.394	y5	3240975	#N/A	3240975	-5.2	2	heavy	1463.75	732.884	20240713_PRM_SKP_Optimized_1	0.89	300	#N/A	27.61	27.68	0.08	27.64	0.03	0.001
	CSE4 CSL2 YKL049C YKL262	YTPSELALYEIR	Y - y4+	27.62	4874949	-1.3	0	29	1	590.317	589.31	y4	10315019	#N/A	10315019	-3.7	2	heavy	1463.75	732.884	20240709_PRM_SKP_NCE_1	0.92	297	#N/A	27.59	27.68	0.09	27.63	0.04	0.001
	CSE4 CSL2 YKL049C YKL262	YTPSELALYEIR	Y - y4+	27.62	4479308	-2.1	0	27	1	590.317	589.31	y4	9590086	#N/A	9590086	1.3	2	heavy	1463.75	732.884	20240709_PRM_SKP_NCE_2	0.93	297	#N/A	27.59	27.68	0.09	27.63	0.04	0.001
	CSE4 CSL2 YKL049C YKL262	YTPSELALYEIR	Y - y4+	27.68	4150216	-1.2	0	28	1	590.317	589.31	y4	9019598	#N/A	9019598	-5.3	2	heavy	1463.75	732.884	20240713_PRM_SKP_NCE_1	0.89	297	#N/A	27.59	27.68	0.09	27.63	0.04	0.001
	CSE4 CSL2 YKL049C YKL262	YTPSELALYEIR	Y - y4+	27.61	4473109	-1.8	0	24	1	590.317	589.31	y4	3564215	#N/A	3564215	-1.4	2	heavy	1463.75	732.884	20240709_PRM_SKP_Optimized_1	0.89	299	#N/A	27.59	27.68	0.09	27.63	0.04	0.001
	CSE4 CSL2 YKL049C YKL262	YTPSELALYEIR	Y - y4+	27.59	4678307	-3.4	0	24	1	590.317	589.31	y4	3795511	#N/A	3795511	1.9	2	heavy	1463.75	732.884	20240709_PRM_SKP_Optimized_2	0.89	299	#N/A	27.59	27.68	0.09	27.63	0.04	0.001
	CSE4 CSL2 YKL049C YKL262	YTPSELALYEIR	Y - y4+	27.68	4082396	-1.4	0	24	1	590.317	589.31	y4	3240975	#N/A	3240975	-5.2	2	heavy	1463.75	732.884	20240713_PRM_SKP_Optimized_1	0.89	300	#N/A	27.59	27.68	0.09	27.63	0.04	0.001
	CSE4 CSL2 YKL049C YKL262	YTPSELALYEIR	I - y2+	27.62	6322126	0.2	0	29	1	298.211	297.204	y2	10315019	#N/A	10315019	-3.7	2	heavy	1463.75	732.884	20240709_PRM_SKP_NCE_1	0.92	297	#N/A	27.59	27.68	0.09	27.63	0.03	0.001
	CSE4 CSL2 YKL049C YKL262	YTPSELALYEIR	I - y2+	27.62	5558631	-0.4	0	27	1	298.211	297.204	y2	9590086	#N/A	9590086	1.3	2	heavy	1463.75	732.884	20240709_PRM_SKP_NCE_2	0.93	297	#N/A	27.59	27.68	0.09	27.63	0.03	0.001
	CSE4 CSL2 YKL049C YKL262	YTPSELALYEIR	I - y2+	27.68	5022870	0.3	0	28	1	298.211	297.204	y2	9019598	#N/A	9019598	-5.3	2	heavy	1463.75	732.884	20240713_PRM_SKP_NCE_1	0.89	297	#N/A	27.59	27.68	0.09	27.63	0.03	0.001
	CSE4 CSL2 YKL049C YKL262	YTPSELALYEIR	I - y2+	27.61	1847508	-0.4	0	24	1	298.211	297.204	y2	3564215	#N/A	3564215	-1.4	2	heavy	1463.75	732.884	20240709_PRM_SKP_Optimized_1	0.89	299	#N/A	27.59	27.68	0.09	27.63	0.03	0.001
	CSE4 CSL2 YKL049C YKL262	YTPSELALYEIR	I - y2+	27.59	1933388	-1.7	0	24	1	298.211	297.204	y2	3795511	#N/A	3795511	1.9	2	heavy	1463.75	732.884	20240709_PRM_SKP_Optimized_2	0.89	299	#N/A	27.59	27.68	0.09	27.63	0.03	0.001
	CSE4 CSL2 YKL049C YKL262	YTPSELALYEIR	I - y2+	27.67	1681888	0	0	24	1	298.211	297.204	y2	3240975	#N/A	3240975	-5.2	2	heavy	1463.75	732.884	20240713_PRM_SKP_Optimized_1	0.89	300	#N/A	27.59	27.68	0.09	27.63	0.03	0.001
	CSE4 CSL2 YKL049C YKL262	YTPSELALYEIR	R - y1+	27.62	2653130	1.2	0	29	1	185.127	184.12	y1	10315019	#N/A	10315019	-3.7	2	heavy	1463.75	732.884	20240709_PRM_SKP_NCE_1	0.92	297	#N/A	27.61	27.68	0.07	27.63	0.03	0.001
	CSE4 CSL2 YKL049C YKL262	YTPSELALYEIR	R - y1+	27.62	2492340	0.6	0	27	1	185.127	184.12	y1	9590086	#N/A	9590086	1.3	2	heavy	1463.75	732.884	20240709_PRM_SKP_NCE_2	0.93	297	#N/A	27.61	27.68	0.07	27.63	0.03	0.001
	CSE4 CSL2 YKL049C YKL262	YTPSELALYEIR	R - y1+	27.68	2086474	1.1	0	28	1	185.127	184.12	y1	9019598	#N/A	9019598	-5.3	2	heavy	1463.75	732.884	20240713_PRM_SKP_NCE_1	0.89	297	#N/A	27.61	27.68	0.07	27.63	0.03	0.001
	CSE4 CSL2 YKL049C YKL262	YTPSELALYEIR	R - y1+	27.61	1574831	0.2	0	24	1	185.127	184.12	y1	3564215	#N/A	3564215	-1.4	2	heavy	1463.75	732.884	20240709_PRM_SKP_Optimized_1	0.89	299	#N/A	27.61	27.68	0.07	27.63	0.03	0.001
	CSE4 CSL2 YKL049C YKL262	YTPSELALYEIR	R - y1+	27.61	1583934	-0.5	0	24	1	185.127	184.12	y1	3795511	#N/A	3795511	1.9	2	heavy	1463.75	732.884	20240709_PRM_SKP_Optimized_2	0.89	299	#N/A	27.61	27.68	0.07	27.63	0.03	0.001
	CSE4 CSL2 YKL049C YKL262	YTPSELALYEIR	R - y1+	27.65	1406303	0.3	0	24	1	185.127	184.12	y1	3240975	#N/A	3240975	-5.2	2	heavy	1463.75	732.884	20240713_PRM_SKP_Optimized_1	0.89	300	#N/A	27.61	27.68	0.07	27.63	0.03	0.001
	HTB2 H2B2 YBL002W YBL0104	HAVSEGTR	precursor++	1.8	24510388	1.6	0	65	2	433.721	865.428	precursor	1658040	#N/A	1658040	-1.7	2	heavy	865.428	433.721	20240709_PRM_SKP_NCE_1	0.34	610	#N/A	1.8	1.8	0.01	1.8	0	0.003
	HTB2 H2B2 YBL002W YBL0104	HAVSEGTR	precursor++	1.8	29235864	1.3	0	66	2	433.721	865.428	precursor	1700016	#N/A	1700016	-1.2	2	heavy	865.428	433.721	20240709_PRM_SKP_NCE_2	0.34	610	#N/A	1.8	1.8	0.01	1.8	0	0.003
	HTB2 H2B2 YBL002W YBL0104	HAVSEGTR	precursor++	1.8	25739398	1.6	0	69	2	433.721	865.428	precursor	1650477	#N/A	1650477	-3.1	2	heavy	865.428	433.721	20240713_PRM_SKP_NCE_1	0.34	610	#N/A	1.8	1.8	0.01	1.8	0	0.003
	HTB2 H2B2 YBL002W YBL0104	HAVSEGTR	precursor++	1.8	28130298	1.5	0	59	2	433.721	865.428	precursor	2364643	#N/A	2364643	-2.3	2	heavy	865.428	433.721	20240709_PRM_SKP_Optimized_1	0.34	610	#N/A	1.8	1.8	0.01	1.8	0	0.003
	HTB2 H2B2 YBL002W YBL0104	HAVSEGTR	precursor++	1.8	31397884	0.1	0	75	2	433.721	865.428	precursor	2835821	#N/A	2835821	-0.3	2	heavy	865.428	433.721	20240709_PRM_SKP_Optimized_2	0.34	610	#N/A	1.8	1.8	0.01	1.8	0	0.003
	HTB2 H2B2 YBL002W YBL0104	HAVSEGTR	precursor++	1.8	30326368	0.7	0	60	2	433.721	865.428	precursor	2399836	#N/A	2399836	-2.6	2	heavy	865.428	433.721	20240713_PRM_SKP_Optimized_1	0.34	610	#N/A	1.8	1.8	0.01	1.8	0	0.003
	HTB2 H2B2 YBL002W YBL0104	HAVSEGTR	precursor++ [M+1]	1.8	10298410	1.3	0	65	2	434.223	866.431	precursor [M+1]	1658040	#N/A	1658040	-1.7	2	heavy	865.428	433.721	20240709_PRM_SKP_NCE_1	0.34	610	#N/A	1.8	1.81	0.01	1.8	0.01	0.003
	HTB2 H2B2 YBL002W YBL0104	HAVSEGTR	precursor++ [M+1]	1.8	11457688	0.8	0	66	2	434.223	866.431	precursor [M+1]	1700016	#N/A	1700016	-1.2	2	heavy	865.428	433.721	20240709_PRM_SKP_NCE_2	0.34	610	#N/A	1.8	1.81	0.01	1.8	0.01	0.003
	HTB2 H2B2 YBL002W YBL0104	HAVSEGTR	precursor++ [M+1]	1.8	10145164	0.4	0	69	2	434.223	866.431	precursor [M+1]	1650477	#N/A	1650477	-3.1	2	heavy	865.428	433.721	20240713_PRM_SKP_NCE_1	0.34	610	#N/A	1.8	1.81	0.01	1.8	0.01	0.003
	HTB2 H2B2 YBL002W YBL0104	HAVSEGTR	precursor++ [M+1]	1.8	11965269	-0.3	0	59	2	434.223	866.431	precursor [M+1]	2364643	#N/A	2364643	-2.3	2	heavy	865.428	433.721	20240709_PRM_SKP_Optimized_1	0.34	610	#N/A	1.8	1.81	0.01	1.8	0.01	0.003
	HTB2 H2B2 YBL002W YBL0104	HAVSEGTR	precursor++ [M+1]	1.8	12178545	-0.2	0	75	2	434.223	866.431	precursor [M+1]	2835821	#N/A	2835821	-0.3	2	heavy	865.428	433.721	20240709_PRM_SKP_Optimized_2	0.34	610	#N/A	1.8	1.81	0.01	1.8	0.01	0.003
	HTB2 H2B2 YBL002W YBL0104	HAVSEGTR	precursor++ [M+1]	1.81	12624719	-0.5	0	60	2	434.223	866.431	precursor [M+1]	2399836	#N/A	2399836	-2.6	2	heavy	865.428	433.721	20240713_PRM_SKP_Optimized_1	0.34	610	#N/A	1.8	1.81	0.01	1.8	0.01	0.003
	HTB2 H2B2 YBL002W YBL0104	HAVSEGTR	precursor++ [M+2]	1.8	2771266	0.7	0	65	2	434.724	867.433	precursor [M+2]	1658040	#N/A	1658040	-1.7	2	heavy	865.428	433.721	20240709_PRM_SKP_NCE_1	0.34	610	#N/A	1.8	1.8	0.01	1.8	0	0.003
	HTB2 H2B2 YBL002W YBL0104	HAVSEGTR	precursor++ [M+2]	1.8	3402307	-0.3	0	66	2	434.724	867.433	precursor [M+2]	1700016	#N/A	1700016	-1.2	2	heavy	865.428	433.721	20240709_PRM_SKP_NCE_2	0.34	610	#N/A	1.8	1.8	0.01	1.8	0	0.003
	HTB2 H2B2 YBL002W YBL0104	HAVSEGTR	precursor++ [M+2]	1.8	2599635	0.9	0	69	2	434.724	867.433	precursor [M+2]	1650477	#N/A	1650477	-3.1	2	heavy	865.428	433.721	20240713_PRM_SKP_NCE_1	0.34	610	#N/A	1.8	1.8	0.01	1.8	0	0.003
	HTB2 H2B2 YBL002W YBL0104	HAVSEGTR	precursor++ [M+2]	1.8	3068632	0.3	0	59	2	434.724	867.433	precursor [M+2]	2364643	#N/A	2364643	-2.3	2	heavy	865.428	433.721	20240709_PRM_SKP_Optimized_1	0.34	610	#N/A	1.8	1.8	0.01	1.8	0	0.003
	HTB2 H2B2 YBL002W YBL0104	HAVSEGTR	precursor++ [M+2]	1.8	3023432	1.1	0	75	2	434.724	867.433	precursor [M+2]	2835821	#N/A	2835821	-0.3	2	heavy	865.428	433.721	20240709_PRM_SKP_Optimized_2	0.34	610	#N/A	1.8	1.8	0.01	1.8	0	0.003
	HTB2 H2B2 YBL002W YBL0104	HAVSEGTR	precursor++ [M+2]	1.8	3196812	0.5	0	60	2	434.724	867.433	precursor [M+2]	2399836	#N/A	2399836	-2.6	2	heavy	865.428	433.721	20240713_PRM_SKP_Optimized_1	0.34	610	#N/A	1.8	1.8	0.01	1.8	0	0.003
	HTB2 H2B2 YBL002W YBL0104	HAVSEGTR	H - b1+	1.8	196054	0.1	0	66	1	138.066	137.059	b1	1658040	#N/A	1658040	-1.7	2	heavy	865.428	433.721	20240709_PRM_SKP_NCE_1	0.34	608	#N/A	1.8	1.81	0.01	1.8	0.01	0.004
	HTB2 H2B2 YBL002W YBL0104	HAVSEGTR	H - b1+	1.8	195191	-0.3	0	66	1	138.066	137.059	b1	1700016	#N/A	1700016	-1.2	2	heavy	865.428	433.721	20240709_PRM_SKP_NCE_2	0.34	609	#N/A	1.8	1.81	0.01	1.8	0.01	0.004
	HTB2 H2B2 YBL002W YBL0104	HAVSEGTR	H - b1+	1.81	181869	0.3	0	69	1	138.066	137.059	b1	1650477	#N/A	1650477	-3.1	2	heavy	865.428	433.721	20240713_PRM_SKP_NCE_1	0.34	608	#N/A	1.8	1.81	0.01	1.8	0.01	0.004
	HTB2 H2B2 YBL002W YBL0104	HAVSEGTR	H - b1+	1.8	211942	0.2	0	59	1	138.066	137.059	b1	2364643	#N/A	2364643	-2.3	2	heavy	865.428	433.721	20240709_PRM_SKP_Optimized_1	0.34	609	#N/A	1.8	1.81	0.01	1.8	0.01	0.004
	HTB2 H2B2 YBL002W YBL0104	HAVSEGTR	H - b1+	1.8	252612	-1.5	0	75	1	138.066	137.059	b1	2835821	#N/A	2835821	-0.3	2	heavy	865.428	433.721	20240709_PRM_SKP_Optimized_2	0.34	609	#N/A	1.8	1.81	0.01	1.8	0.01	0.004
	HTB2 H2B2 YBL002W YBL0104	HAVSEGTR	H - b1+	1.81	201787	0.1	0	60	1	138.066	137.059	b1	2399836	#N/A	2399836	-2.6	2	heavy	865.428	433.721	20240713_PRM_SKP_Optimized_1	0.34	609	#N/A	1.8	1.81	0.01	1.8	0.01	0.004
	HTB2 H2B2 YBL002W YBL0104	HAVSEGTR	A - b2+	1.8	1658040	-1.7	0	66	1	209.103	208.096	b2	1658040	#N/A	1658040	-1.7	2	heavy	865.428	433.721	20240709_PRM_SKP_NCE_1	0.34	608	#N/A	1.8	1.81	0.01	1.8	0.01	0.004
	HTB2 H2B2 YBL002W YBL0104	HAVSEGTR	A - b2+	1.8	1700016	-1.2	0	66	1	209.103	208.096	b2	1700016	#N/A	1700016	-1.2	2	heavy	865.428	433.721	20240709_PRM_SKP_NCE_2	0.34	609	#N/A	1.8	1.81	0.01	1.8	0.01	0.004
	HTB2 H2B2 YBL002W YBL0104	HAVSEGTR	A - b2+	1.81	1650477	-3.1	0	69	1	209.103	208.096	b2	1650477	#N/A	1650477	-3.1	2	heavy	865.428	433.721	20240713_PRM_SKP_NCE_1	0.34	608	#N/A	1.8	1.81	0.01	1.8	0.01	0.004
	HTB2 H2B2 YBL002W YBL0104	HAVSEGTR	A - b2+	1.8	2364643	-2.3	0	59	1	209.103	208.096	b2	2364643	#N/A	2364643	-2.3	2	heavy	865.428	433.721	20240709_PRM_SKP_Optimized_1	0.34	609	#N/A	1.8	1.81	0.01	1.8	0.01	0.004
	HTB2 H2B2 YBL002W YBL0104	HAVSEGTR	A - b2+	1.8	2835821	-0.3	0	75	1	209.103	208.096	b2	2835821	#N/A	2835821	-0.3	2	heavy	865.428	433.721	20240709_PRM_SKP_Optimized_2	0.34	609	#N/A	1.8	1.81	0.01	1.8	0.01	0.004
	HTB2 H2B2 YBL002W YBL0104	HAVSEGTR	A - b2+	1.81	2399836	-2.6	0	60	1	209.103	208.096	b2	2399836	#N/A	2399836	-2.6	2	heavy	865.428	433.721	20240713_PRM_SKP_Optimized_1	0.34	609	#N/A	1.8	1.81	0.01	1.8	0.01	0.004
	HTB2 H2B2 YBL002W YBL0104	HAVSEGTR	V - b3+	1.8	53029	-2	0	66	1	308.172	307.164	b3	1658040	#N/A	1658040	-1.7	2	heavy	865.428	433.721	20240709_PRM_SKP_NCE_1	0.34	608	#N/A	1.8	1.81	0.01	1.8	0.01	0.004
	HTB2 H2B2 YBL002W YBL0104	HAVSEGTR	V - b3+	1.8	48193	-2.2	0	66	1	308.172	307.164	b3	1700016	#N/A	1700016	-1.2	2	heavy	865.428	433.721	20240709_PRM_SKP_NCE_2	0.34	609	#N/A	1.8	1.81	0.01	1.8	0.01	0.004
	HTB2 H2B2 YBL002W YBL0104	HAVSEGTR	V - b3+	1.81	51993	-4.6	0	69	1	308.172	307.164	b3	1650477	#N/A	1650477	-3.1	2	heavy	865.428	433.721	20240713_PRM_SKP_NCE_1	0.34	608	#N/A	1.8	1.81	0.01	1.8	0.01	0.004
	HTB2 H2B2 YBL002W YBL0104	HAVSEGTR	V - b3+	1.8	217631	-1.7	0	59	1	308.172	307.164	b3	2364643	#N/A	2364643	-2.3	2	heavy	865.428	433.721	20240709_PRM_SKP_Optimized_1	0.34	609	#N/A	1.8	1.81	0.01	1.8	0.01	0.004
	HTB2 H2B2 YBL002W YBL0104	HAVSEGTR	V - b3+	1.8	253192	0.6	0	75	1	308.172	307.164	b3	2835821	#N/A	2835821	-0.3	2	heavy	865.428	433.721	20240709_PRM_SKP_Optimized_2	0.34	609	#N/A	1.8	1.81	0.01	1.8	0.01	0.004
	HTB2 H2B2 YBL002W YBL0104	HAVSEGTR	V - b3+	1.81	212306	-2.2	0	60	1	308.172	307.164	b3	2399836	#N/A	2399836	-2.6	2	heavy	865.428	433.721	20240713_PRM_SKP_Optimized_1	0.34	609	#N/A	1.8	1.81	0.01	1.8	0.01	0.004
	HTB2 H2B2 YBL002W YBL0104	HAVSEGTR	E - b5+	1.8	4320	-1.3	0	66	1	524.246	523.239	b5	1658040	#N/A	1658040	-1.7	2	heavy	865.428	433.721	20240709_PRM_SKP_NCE_1	0.34	608	#N/A	1.8	1.82	0.02	1.8	0.01	0.004
	HTB2 H2B2 YBL002W YBL0104	HAVSEGTR	E - b5+	1.8	5434	-2.4	0	66	1	524.246	523.239	b5	1700016	#N/A	1700016	-1.2	2	heavy	865.428	433.721	20240709_PRM_SKP_NCE_2	0.34	609	#N/A	1.8	1.82	0.02	1.8	0.01	0.004
	HTB2 H2B2 YBL002W YBL0104	HAVSEGTR	E - b5+	1.8	8195	-1	0	69	1	524.246	523.239	b5	1650477	#N/A	1650477	-3.1	2	heavy	865.428	433.721	20240713_PRM_SKP_NCE_1	0.34	608	#N/A	1.8	1.82	0.02	1.8	0.01	0.004
	HTB2 H2B2 YBL002W YBL0104	HAVSEGTR	E - b5+	1.8	64915	1.2	0	59	1	524.246	523.239	b5	2364643	#N/A	2364643	-2.3	2	heavy	865.428	433.721	20240709_PRM_SKP_Optimized_1	0.34	609	#N/A	1.8	1.82	0.02	1.8	0.01	0.004
	HTB2 H2B2 YBL002W YBL0104	HAVSEGTR	E - b5+	1.8	72487	-0.1	0	75	1	524.246	523.239	b5	2835821	#N/A	2835821	-0.3	2	heavy	865.428	433.721	20240709_PRM_SKP_Optimized_2	0.34	609	#N/A	1.8	1.82	0.02	1.8	0.01	0.004
	HTB2 H2B2 YBL002W YBL0104	HAVSEGTR	E - b5+	1.82	58020	1.1	0	60	1	524.246	523.239	b5	2399836	#N/A	2399836	-2.6	2	heavy	865.428	433.721	20240713_PRM_SKP_Optimized_1	0.34	609	#N/A	1.8	1.82	0.02	1.8	0.01	0.004
	HTB2 H2B2 YBL002W YBL0104	HAVSEGTR	H - b1++	1.95	651693	1	0	66	2	69.5367	137.059	b1	1658040	#N/A	1658040	-1.7	2	heavy	865.428	433.721	20240709_PRM_SKP_NCE_1	0.34	608	#N/A	1.69	2.04	0.35	1.86	0.16	0.086
	HTB2 H2B2 YBL002W YBL0104	HAVSEGTR	H - b1++	1.74	0	#N/A	0	66	2	69.5367	137.059	b1	1700016	#N/A	1700016	-1.2	2	heavy	865.428	433.721	20240709_PRM_SKP_NCE_2	0.34	609	#N/A	1.69	2.04	0.35	1.86	0.16	0.086
	HTB2 H2B2 YBL002W YBL0104	HAVSEGTR	H - b1++	2.04	88942	-0.7	0	69	2	69.5367	137.059	b1	1650477	#N/A	1650477	-3.1	2	heavy	865.428	433.721	20240713_PRM_SKP_NCE_1	0.34	608	#N/A	1.69	2.04	0.35	1.86	0.16	0.086
	HTB2 H2B2 YBL002W YBL0104	HAVSEGTR	H - b1++	1.72	0	#N/A	0	59	2	69.5367	137.059	b1	2364643	#N/A	2364643	-2.3	2	heavy	865.428	433.721	20240709_PRM_SKP_Optimized_1	0.34	609	#N/A	1.69	2.04	0.35	1.86	0.16	0.086
	HTB2 H2B2 YBL002W YBL0104	HAVSEGTR	H - b1++	1.69	0	#N/A	0	75	2	69.5367	137.059	b1	2835821	#N/A	2835821	-0.3	2	heavy	865.428	433.721	20240709_PRM_SKP_Optimized_2	0.34	609	#N/A	1.69	2.04	0.35	1.86	0.16	0.086
	HTB2 H2B2 YBL002W YBL0104	HAVSEGTR	H - b1++	2.02	27877	0.8	0	60	2	69.5367	137.059	b1	2399836	#N/A	2399836	-2.6	2	heavy	865.428	433.721	20240713_PRM_SKP_Optimized_1	0.34	609	#N/A	1.69	2.04	0.35	1.86	0.16	0.086
	HTB2 H2B2 YBL002W YBL0104	HAVSEGTR	A - y7+	1.81	296263	-0.6	0	66	1	729.377	728.369	y7	1658040	#N/A	1658040	-1.7	2	heavy	865.428	433.721	20240709_PRM_SKP_NCE_1	0.34	608	#N/A	1.8	1.81	0.01	1.8	0	0.003
	HTB2 H2B2 YBL002W YBL0104	HAVSEGTR	A - y7+	1.8	271159	-2.2	0	66	1	729.377	728.369	y7	1700016	#N/A	1700016	-1.2	2	heavy	865.428	433.721	20240709_PRM_SKP_NCE_2	0.34	609	#N/A	1.8	1.81	0.01	1.8	0	0.003
	HTB2 H2B2 YBL002W YBL0104	HAVSEGTR	A - y7+	1.8	297994	0.2	0	69	1	729.377	728.369	y7	1650477	#N/A	1650477	-3.1	2	heavy	865.428	433.721	20240713_PRM_SKP_NCE_1	0.34	608	#N/A	1.8	1.81	0.01	1.8	0	0.003
	HTB2 H2B2 YBL002W YBL0104	HAVSEGTR	A - y7+	1.8	713680	-1	0	59	1	729.377	728.369	y7	2364643	#N/A	2364643	-2.3	2	heavy	865.428	433.721	20240709_PRM_SKP_Optimized_1	0.34	609	#N/A	1.8	1.81	0.01	1.8	0	0.003
	HTB2 H2B2 YBL002W YBL0104	HAVSEGTR	A - y7+	1.8	848070	-2.4	0	75	1	729.377	728.369	y7	2835821	#N/A	2835821	-0.3	2	heavy	865.428	433.721	20240709_PRM_SKP_Optimized_2	0.34	609	#N/A	1.8	1.81	0.01	1.8	0	0.003
	HTB2 H2B2 YBL002W YBL0104	HAVSEGTR	A - y7+	1.8	739829	-1.5	0	60	1	729.377	728.369	y7	2399836	#N/A	2399836	-2.6	2	heavy	865.428	433.721	20240713_PRM_SKP_Optimized_1	0.34	609	#N/A	1.8	1.81	0.01	1.8	0	0.003
	HTB2 H2B2 YBL002W YBL0104	HAVSEGTR	V - y6+	1.8	453640	2.1	0	66	1	658.339	657.332	y6	1658040	#N/A	1658040	-1.7	2	heavy	865.428	433.721	20240709_PRM_SKP_NCE_1	0.34	608	#N/A	1.8	1.81	0.01	1.8	0.01	0.004
	HTB2 H2B2 YBL002W YBL0104	HAVSEGTR	V - y6+	1.8	427245	0.9	0	66	1	658.339	657.332	y6	1700016	#N/A	1700016	-1.2	2	heavy	865.428	433.721	20240709_PRM_SKP_NCE_2	0.34	609	#N/A	1.8	1.81	0.01	1.8	0.01	0.004
	HTB2 H2B2 YBL002W YBL0104	HAVSEGTR	V - y6+	1.81	462562	2.2	0	69	1	658.339	657.332	y6	1650477	#N/A	1650477	-3.1	2	heavy	865.428	433.721	20240713_PRM_SKP_NCE_1	0.34	608	#N/A	1.8	1.81	0.01	1.8	0.01	0.004
	HTB2 H2B2 YBL002W YBL0104	HAVSEGTR	V - y6+	1.8	1375037	0.7	0	59	1	658.339	657.332	y6	2364643	#N/A	2364643	-2.3	2	heavy	865.428	433.721	20240709_PRM_SKP_Optimized_1	0.34	609	#N/A	1.8	1.81	0.01	1.8	0.01	0.004
	HTB2 H2B2 YBL002W YBL0104	HAVSEGTR	V - y6+	1.8	1674038	0.2	0	75	1	658.339	657.332	y6	2835821	#N/A	2835821	-0.3	2	heavy	865.428	433.721	20240709_PRM_SKP_Optimized_2	0.34	609	#N/A	1.8	1.81	0.01	1.8	0.01	0.004
	HTB2 H2B2 YBL002W YBL0104	HAVSEGTR	V - y6+	1.81	1405910	1.3	0	60	1	658.339	657.332	y6	2399836	#N/A	2399836	-2.6	2	heavy	865.428	433.721	20240713_PRM_SKP_Optimized_1	0.34	609	#N/A	1.8	1.81	0.01	1.8	0.01	0.004
	HTB2 H2B2 YBL002W YBL0104	HAVSEGTR	S - y5+	1.8	275559	0.8	0	66	1	559.271	558.264	y5	1658040	#N/A	1658040	-1.7	2	heavy	865.428	433.721	20240709_PRM_SKP_NCE_1	0.34	608	#N/A	1.8	1.81	0.01	1.8	0.01	0.004
	HTB2 H2B2 YBL002W YBL0104	HAVSEGTR	S - y5+	1.81	279870	0.1	0	66	1	559.271	558.264	y5	1700016	#N/A	1700016	-1.2	2	heavy	865.428	433.721	20240709_PRM_SKP_NCE_2	0.34	609	#N/A	1.8	1.81	0.01	1.8	0.01	0.004
	HTB2 H2B2 YBL002W YBL0104	HAVSEGTR	S - y5+	1.81	283997	2	0	69	1	559.271	558.264	y5	1650477	#N/A	1650477	-3.1	2	heavy	865.428	433.721	20240713_PRM_SKP_NCE_1	0.34	608	#N/A	1.8	1.81	0.01	1.8	0.01	0.004
	HTB2 H2B2 YBL002W YBL0104	HAVSEGTR	S - y5+	1.8	654421	0.5	0	59	1	559.271	558.264	y5	2364643	#N/A	2364643	-2.3	2	heavy	865.428	433.721	20240709_PRM_SKP_Optimized_1	0.34	609	#N/A	1.8	1.81	0.01	1.8	0.01	0.004
	HTB2 H2B2 YBL002W YBL0104	HAVSEGTR	S - y5+	1.8	778081	-0.9	0	75	1	559.271	558.264	y5	2835821	#N/A	2835821	-0.3	2	heavy	865.428	433.721	20240709_PRM_SKP_Optimized_2	0.34	609	#N/A	1.8	1.81	0.01	1.8	0.01	0.004
	HTB2 H2B2 YBL002W YBL0104	HAVSEGTR	S - y5+	1.81	651679	0.6	0	60	1	559.271	558.264	y5	2399836	#N/A	2399836	-2.6	2	heavy	865.428	433.721	20240713_PRM_SKP_Optimized_1	0.34	609	#N/A	1.8	1.81	0.01	1.8	0.01	0.004
	HTB2 H2B2 YBL002W YBL0104	HAVSEGTR	G - y3+	1.8	192293	-1.2	0	66	1	343.196	342.189	y3	1658040	#N/A	1658040	-1.7	2	heavy	865.428	433.721	20240709_PRM_SKP_NCE_1	0.34	608	#N/A	1.8	1.81	0.01	1.8	0.01	0.004
	HTB2 H2B2 YBL002W YBL0104	HAVSEGTR	G - y3+	1.8	196154	-2.5	0	66	1	343.196	342.189	y3	1700016	#N/A	1700016	-1.2	2	heavy	865.428	433.721	20240709_PRM_SKP_NCE_2	0.34	609	#N/A	1.8	1.81	0.01	1.8	0.01	0.004
	HTB2 H2B2 YBL002W YBL0104	HAVSEGTR	G - y3+	1.81	186108	-1.6	0	69	1	343.196	342.189	y3	1650477	#N/A	1650477	-3.1	2	heavy	865.428	433.721	20240713_PRM_SKP_NCE_1	0.34	608	#N/A	1.8	1.81	0.01	1.8	0.01	0.004
	HTB2 H2B2 YBL002W YBL0104	HAVSEGTR	G - y3+	1.8	246646	-1.1	0	59	1	343.196	342.189	y3	2364643	#N/A	2364643	-2.3	2	heavy	865.428	433.721	20240709_PRM_SKP_Optimized_1	0.34	609	#N/A	1.8	1.81	0.01	1.8	0.01	0.004
	HTB2 H2B2 YBL002W YBL0104	HAVSEGTR	G - y3+	1.8	295011	-2.4	0	75	1	343.196	342.189	y3	2835821	#N/A	2835821	-0.3	2	heavy	865.428	433.721	20240709_PRM_SKP_Optimized_2	0.34	609	#N/A	1.8	1.81	0.01	1.8	0.01	0.004
	HTB2 H2B2 YBL002W YBL0104	HAVSEGTR	G - y3+	1.81	243548	-1.6	0	60	1	343.196	342.189	y3	2399836	#N/A	2399836	-2.6	2	heavy	865.428	433.721	20240713_PRM_SKP_Optimized_1	0.34	609	#N/A	1.8	1.81	0.01	1.8	0.01	0.004
	HTB2 H2B2 YBL002W YBL0104	HAVSEGTR	R - y1+	1.8	191280	1.3	0	66	1	185.127	184.12	y1	1658040	#N/A	1658040	-1.7	2	heavy	865.428	433.721	20240709_PRM_SKP_NCE_1	0.34	608	#N/A	1.8	1.81	0.01	1.8	0.01	0.004
	HTB2 H2B2 YBL002W YBL0104	HAVSEGTR	R - y1+	1.8	191638	0.6	0	66	1	185.127	184.12	y1	1700016	#N/A	1700016	-1.2	2	heavy	865.428	433.721	20240709_PRM_SKP_NCE_2	0.34	609	#N/A	1.8	1.81	0.01	1.8	0.01	0.004
	HTB2 H2B2 YBL002W YBL0104	HAVSEGTR	R - y1+	1.81	176547	-1.1	0	69	1	185.127	184.12	y1	1650477	#N/A	1650477	-3.1	2	heavy	865.428	433.721	20240713_PRM_SKP_NCE_1	0.34	608	#N/A	1.8	1.81	0.01	1.8	0.01	0.004
	HTB2 H2B2 YBL002W YBL0104	HAVSEGTR	R - y1+	1.8	124255	0.4	0	59	1	185.127	184.12	y1	2364643	#N/A	2364643	-2.3	2	heavy	865.428	433.721	20240709_PRM_SKP_Optimized_1	0.34	609	#N/A	1.8	1.81	0.01	1.8	0.01	0.004
	HTB2 H2B2 YBL002W YBL0104	HAVSEGTR	R - y1+	1.8	159297	1	0	75	1	185.127	184.12	y1	2835821	#N/A	2835821	-0.3	2	heavy	865.428	433.721	20240709_PRM_SKP_Optimized_2	0.34	609	#N/A	1.8	1.81	0.01	1.8	0.01	0.004
	HTB2 H2B2 YBL002W YBL0104	HAVSEGTR	R - y1+	1.81	109686	1.3	0	60	1	185.127	184.12	y1	2399836	#N/A	2399836	-2.6	2	heavy	865.428	433.721	20240713_PRM_SKP_Optimized_1	0.34	609	#N/A	1.8	1.81	0.01	1.8	0.01	0.004
	HTA2 H2A2 YBL003C YBL0103	AGLTFPVGR	precursor++	22.38	151963408	0	0	16	2	464.268	926.521	precursor	8801273	#N/A	8801273	-1.2	2	heavy	926.521	464.268	20240709_PRM_SKP_NCE_1	1.7	153	#N/A	22.34	22.41	0.06	22.37	0.03	0.001
	HTA2 H2A2 YBL003C YBL0103	AGLTFPVGR	precursor++	22.35	147527888	-1.1	0	14	2	464.268	926.521	precursor	7712074	#N/A	7712074	-1.6	2	heavy	926.521	464.268	20240709_PRM_SKP_NCE_2	1.7	153	#N/A	22.34	22.41	0.06	22.37	0.03	0.001
	HTA2 H2A2 YBL003C YBL0103	AGLTFPVGR	precursor++	22.39	153562880	0.2	0	16	2	464.268	926.521	precursor	8718753	#N/A	8718753	-0.9	2	heavy	926.521	464.268	20240713_PRM_SKP_NCE_1	1.7	153	#N/A	22.34	22.41	0.06	22.37	0.03	0.001
	HTA2 H2A2 YBL003C YBL0103	AGLTFPVGR	precursor++	22.34	139402672	-0.1	0	17	2	464.268	926.521	precursor	12203808	#N/A	12203808	-1.4	2	heavy	926.521	464.268	20240709_PRM_SKP_Optimized_1	1.69	154	#N/A	22.34	22.41	0.06	22.37	0.03	0.001
	HTA2 H2A2 YBL003C YBL0103	AGLTFPVGR	precursor++	22.35	141969088	0.6	0	17	2	464.268	926.521	precursor	14875938	#N/A	14875938	-3.1	2	heavy	926.521	464.268	20240709_PRM_SKP_Optimized_2	1.69	155	#N/A	22.34	22.41	0.06	22.37	0.03	0.001
	HTA2 H2A2 YBL003C YBL0103	AGLTFPVGR	precursor++	22.41	166197376	0.2	0	15	2	464.268	926.521	precursor	15104221	#N/A	15104221	-1.6	2	heavy	926.521	464.268	20240713_PRM_SKP_Optimized_1	1.69	155	#N/A	22.34	22.41	0.06	22.37	0.03	0.001
	HTA2 H2A2 YBL003C YBL0103	AGLTFPVGR	precursor++ [M+1]	22.35	60351784	-1	0	16	2	464.769	927.524	precursor [M+1]	8801273	#N/A	8801273	-1.2	2	heavy	926.521	464.268	20240709_PRM_SKP_NCE_1	1.7	153	#N/A	22.34	22.41	0.06	22.36	0.03	0.001
	HTA2 H2A2 YBL003C YBL0103	AGLTFPVGR	precursor++ [M+1]	22.35	63817376	0.4	0	14	2	464.769	927.524	precursor [M+1]	7712074	#N/A	7712074	-1.6	2	heavy	926.521	464.268	20240709_PRM_SKP_NCE_2	1.7	153	#N/A	22.34	22.41	0.06	22.36	0.03	0.001
	HTA2 H2A2 YBL003C YBL0103	AGLTFPVGR	precursor++ [M+1]	22.39	61711936	-0.8	0	16	2	464.769	927.524	precursor [M+1]	8718753	#N/A	8718753	-0.9	2	heavy	926.521	464.268	20240713_PRM_SKP_NCE_1	1.7	153	#N/A	22.34	22.41	0.06	22.36	0.03	0.001
	HTA2 H2A2 YBL003C YBL0103	AGLTFPVGR	precursor++ [M+1]	22.34	52173792	-1.1	0	17	2	464.769	927.524	precursor [M+1]	12203808	#N/A	12203808	-1.4	2	heavy	926.521	464.268	20240709_PRM_SKP_Optimized_1	1.69	154	#N/A	22.34	22.41	0.06	22.36	0.03	0.001
	HTA2 H2A2 YBL003C YBL0103	AGLTFPVGR	precursor++ [M+1]	22.35	79444512	-0.2	0	17	2	464.769	927.524	precursor [M+1]	14875938	#N/A	14875938	-3.1	2	heavy	926.521	464.268	20240709_PRM_SKP_Optimized_2	1.69	155	#N/A	22.34	22.41	0.06	22.36	0.03	0.001
	HTA2 H2A2 YBL003C YBL0103	AGLTFPVGR	precursor++ [M+1]	22.41	62247452	-0.6	0	15	2	464.769	927.524	precursor [M+1]	15104221	#N/A	15104221	-1.6	2	heavy	926.521	464.268	20240713_PRM_SKP_Optimized_1	1.69	155	#N/A	22.34	22.41	0.06	22.36	0.03	0.001
	HTA2 H2A2 YBL003C YBL0103	AGLTFPVGR	precursor++ [M+2]	22.35	20580442	-0.6	0	16	2	465.271	928.527	precursor [M+2]	8801273	#N/A	8801273	-1.2	2	heavy	926.521	464.268	20240709_PRM_SKP_NCE_1	1.7	153	#N/A	22.34	22.41	0.06	22.36	0.03	0.001
	HTA2 H2A2 YBL003C YBL0103	AGLTFPVGR	precursor++ [M+2]	22.35	21131378	-1	0	14	2	465.271	928.527	precursor [M+2]	7712074	#N/A	7712074	-1.6	2	heavy	926.521	464.268	20240709_PRM_SKP_NCE_2	1.7	153	#N/A	22.34	22.41	0.06	22.36	0.03	0.001
	HTA2 H2A2 YBL003C YBL0103	AGLTFPVGR	precursor++ [M+2]	22.39	21118260	0.3	0	16	2	465.271	928.527	precursor [M+2]	8718753	#N/A	8718753	-0.9	2	heavy	926.521	464.268	20240713_PRM_SKP_NCE_1	1.7	153	#N/A	22.34	22.41	0.06	22.36	0.03	0.001
	HTA2 H2A2 YBL003C YBL0103	AGLTFPVGR	precursor++ [M+2]	22.34	18311514	-0.8	0	17	2	465.271	928.527	precursor [M+2]	12203808	#N/A	12203808	-1.4	2	heavy	926.521	464.268	20240709_PRM_SKP_Optimized_1	1.69	154	#N/A	22.34	22.41	0.06	22.36	0.03	0.001
	HTA2 H2A2 YBL003C YBL0103	AGLTFPVGR	precursor++ [M+2]	22.35	23712806	-0.3	0	17	2	465.271	928.527	precursor [M+2]	14875938	#N/A	14875938	-3.1	2	heavy	926.521	464.268	20240709_PRM_SKP_Optimized_2	1.69	155	#N/A	22.34	22.41	0.06	22.36	0.03	0.001
	HTA2 H2A2 YBL003C YBL0103	AGLTFPVGR	precursor++ [M+2]	22.41	21572094	-0.5	0	15	2	465.271	928.527	precursor [M+2]	15104221	#N/A	15104221	-1.6	2	heavy	926.521	464.268	20240713_PRM_SKP_Optimized_1	1.69	155	#N/A	22.34	22.41	0.06	22.36	0.03	0.001
	HTA2 H2A2 YBL003C YBL0103	AGLTFPVGR	F - y5+	22.38	2748272	1.6	0	16	1	585.338	584.331	y5	8801273	#N/A	8801273	-1.2	2	heavy	926.521	464.268	20240709_PRM_SKP_NCE_1	1.7	152	#N/A	22.34	22.41	0.06	22.37	0.03	0.001
	HTA2 H2A2 YBL003C YBL0103	AGLTFPVGR	F - y5+	22.35	2263733	1.1	0	14	1	585.338	584.331	y5	7712074	#N/A	7712074	-1.6	2	heavy	926.521	464.268	20240709_PRM_SKP_NCE_2	1.7	152	#N/A	22.34	22.41	0.06	22.37	0.03	0.001
	HTA2 H2A2 YBL003C YBL0103	AGLTFPVGR	F - y5+	22.39	2719168	1.9	0	16	1	585.338	584.331	y5	8718753	#N/A	8718753	-0.9	2	heavy	926.521	464.268	20240713_PRM_SKP_NCE_1	1.7	152	#N/A	22.34	22.41	0.06	22.37	0.03	0.001
	HTA2 H2A2 YBL003C YBL0103	AGLTFPVGR	F - y5+	22.34	10053164	1.6	0	17	1	585.338	584.331	y5	12203808	#N/A	12203808	-1.4	2	heavy	926.521	464.268	20240709_PRM_SKP_Optimized_1	1.69	153	#N/A	22.34	22.41	0.06	22.37	0.03	0.001
	HTA2 H2A2 YBL003C YBL0103	AGLTFPVGR	F - y5+	22.35	12150373	0	0	17	1	585.338	584.331	y5	14875938	#N/A	14875938	-3.1	2	heavy	926.521	464.268	20240709_PRM_SKP_Optimized_2	1.69	154	#N/A	22.34	22.41	0.06	22.37	0.03	0.001
	HTA2 H2A2 YBL003C YBL0103	AGLTFPVGR	F - y5+	22.41	12599288	1.5	0	16	1	585.338	584.331	y5	15104221	#N/A	15104221	-1.6	2	heavy	926.521	464.268	20240713_PRM_SKP_Optimized_1	1.59	153	#N/A	22.34	22.41	0.06	22.37	0.03	0.001
	HTA2 H2A2 YBL003C YBL0103	AGLTFPVGR	P - y4+	22.38	8801273	-1.2	0	16	1	438.27	437.263	y4	8801273	#N/A	8801273	-1.2	2	heavy	926.521	464.268	20240709_PRM_SKP_NCE_1	1.7	152	#N/A	22.34	22.41	0.06	22.37	0.03	0.001
	HTA2 H2A2 YBL003C YBL0103	AGLTFPVGR	P - y4+	22.35	7712074	-1.6	0	14	1	438.27	437.263	y4	7712074	#N/A	7712074	-1.6	2	heavy	926.521	464.268	20240709_PRM_SKP_NCE_2	1.7	152	#N/A	22.34	22.41	0.06	22.37	0.03	0.001
	HTA2 H2A2 YBL003C YBL0103	AGLTFPVGR	P - y4+	22.39	8718753	-0.9	0	16	1	438.27	437.263	y4	8718753	#N/A	8718753	-0.9	2	heavy	926.521	464.268	20240713_PRM_SKP_NCE_1	1.7	152	#N/A	22.34	22.41	0.06	22.37	0.03	0.001
	HTA2 H2A2 YBL003C YBL0103	AGLTFPVGR	P - y4+	22.34	12203808	-1.4	0	17	1	438.27	437.263	y4	12203808	#N/A	12203808	-1.4	2	heavy	926.521	464.268	20240709_PRM_SKP_Optimized_1	1.69	153	#N/A	22.34	22.41	0.06	22.37	0.03	0.001
	HTA2 H2A2 YBL003C YBL0103	AGLTFPVGR	P - y4+	22.35	14875938	-3.1	0	17	1	438.27	437.263	y4	14875938	#N/A	14875938	-3.1	2	heavy	926.521	464.268	20240709_PRM_SKP_Optimized_2	1.69	154	#N/A	22.34	22.41	0.06	22.37	0.03	0.001
	HTA2 H2A2 YBL003C YBL0103	AGLTFPVGR	P - y4+	22.41	15104221	-1.6	0	16	1	438.27	437.263	y4	15104221	#N/A	15104221	-1.6	2	heavy	926.521	464.268	20240713_PRM_SKP_Optimized_1	1.59	153	#N/A	22.34	22.41	0.06	22.37	0.03	0.001
	HTA2 H2A2 YBL003C YBL0103	AGLTFPVGR	F - b5+	22.38	52366	1.4	0	16	1	490.266	489.259	b5	8801273	#N/A	8801273	-1.2	2	heavy	926.521	464.268	20240709_PRM_SKP_NCE_1	1.7	152	#N/A	22.34	22.42	0.08	22.37	0.03	0.002
	HTA2 H2A2 YBL003C YBL0103	AGLTFPVGR	F - b5+	22.35	37156	0.5	0	14	1	490.266	489.259	b5	7712074	#N/A	7712074	-1.6	2	heavy	926.521	464.268	20240709_PRM_SKP_NCE_2	1.7	152	#N/A	22.34	22.42	0.08	22.37	0.03	0.002
	HTA2 H2A2 YBL003C YBL0103	AGLTFPVGR	F - b5+	22.42	30596	-1.1	0	16	1	490.266	489.259	b5	8718753	#N/A	8718753	-0.9	2	heavy	926.521	464.268	20240713_PRM_SKP_NCE_1	1.7	152	#N/A	22.34	22.42	0.08	22.37	0.03	0.002
	HTA2 H2A2 YBL003C YBL0103	AGLTFPVGR	F - b5+	22.34	5256570	1.7	0	17	1	490.266	489.259	b5	12203808	#N/A	12203808	-1.4	2	heavy	926.521	464.268	20240709_PRM_SKP_Optimized_1	1.69	153	#N/A	22.34	22.42	0.08	22.37	0.03	0.002
	HTA2 H2A2 YBL003C YBL0103	AGLTFPVGR	F - b5+	22.35	5924744	0.4	0	17	1	490.266	489.259	b5	14875938	#N/A	14875938	-3.1	2	heavy	926.521	464.268	20240709_PRM_SKP_Optimized_2	1.69	154	#N/A	22.34	22.42	0.08	22.37	0.03	0.002
	HTA2 H2A2 YBL003C YBL0103	AGLTFPVGR	F - b5+	22.41	6310612	1.8	0	16	1	490.266	489.259	b5	15104221	#N/A	15104221	-1.6	2	heavy	926.521	464.268	20240713_PRM_SKP_Optimized_1	1.59	153	#N/A	22.34	22.42	0.08	22.37	0.03	0.002
	HTA2 H2A2 YBL003C YBL0103	AGLTFPVGR	G - b8+	22.12	0	#N/A	0	16	1	743.409	742.401	b8	8801273	#N/A	8801273	-1.2	2	heavy	926.521	464.268	20240709_PRM_SKP_NCE_1	1.7	152	#N/A	22.12	22.6	0.48	22.36	0.23	0.01
	HTA2 H2A2 YBL003C YBL0103	AGLTFPVGR	G - b8+	22.15	0	#N/A	0	14	1	743.409	742.401	b8	7712074	#N/A	7712074	-1.6	2	heavy	926.521	464.268	20240709_PRM_SKP_NCE_2	1.7	152	#N/A	22.12	22.6	0.48	22.36	0.23	0.01
	HTA2 H2A2 YBL003C YBL0103	AGLTFPVGR	G - b8+	22.19	0	#N/A	0	16	1	743.409	742.401	b8	8718753	#N/A	8718753	-0.9	2	heavy	926.521	464.268	20240713_PRM_SKP_NCE_1	1.7	152	#N/A	22.12	22.6	0.48	22.36	0.23	0.01
	HTA2 H2A2 YBL003C YBL0103	AGLTFPVGR	G - b8+	22.57	85973	-38.9	0	17	1	743.409	742.401	b8	12203808	#N/A	12203808	-1.4	2	heavy	926.521	464.268	20240709_PRM_SKP_Optimized_1	1.69	153	#N/A	22.12	22.6	0.48	22.36	0.23	0.01
	HTA2 H2A2 YBL003C YBL0103	AGLTFPVGR	G - b8+	22.52	89894	-28.8	0	17	1	743.409	742.401	b8	14875938	#N/A	14875938	-3.1	2	heavy	926.521	464.268	20240709_PRM_SKP_Optimized_2	1.69	154	#N/A	22.12	22.6	0.48	22.36	0.23	0.01
	HTA2 H2A2 YBL003C YBL0103	AGLTFPVGR	G - b8+	22.6	97497	-46.7	0	16	1	743.409	742.401	b8	15104221	#N/A	15104221	-1.6	2	heavy	926.521	464.268	20240713_PRM_SKP_Optimized_1	1.59	153	#N/A	22.12	22.6	0.48	22.36	0.23	0.01
	HHF1 YBR009C YBR0122; HHF2 YNL030W N2752	ISGLIYEEVR	precursor++	22.97	103344112	-1.8	0	16	2	594.829	1187.64	precursor	3392851	#N/A	3392851	-2.3	2	heavy	1187.64	594.829	20240709_PRM_SKP_NCE_1	1.7	169	#N/A	22.97	23.03	0.06	23	0.02	0.001
	HHF1 YBR009C YBR0122; HHF2 YNL030W N2752	ISGLIYEEVR	precursor++	23	83158320	-0.6	0	15	2	594.829	1187.64	precursor	3087356	#N/A	3087356	-3.3	2	heavy	1187.64	594.829	20240709_PRM_SKP_NCE_2	1.7	169	#N/A	22.97	23.03	0.06	23	0.02	0.001
	HHF1 YBR009C YBR0122; HHF2 YNL030W N2752	ISGLIYEEVR	precursor++	23.02	107001992	-1.3	0	16	2	594.829	1187.64	precursor	3376057	#N/A	3376057	-2.6	2	heavy	1187.64	594.829	20240713_PRM_SKP_NCE_1	1.7	168	#N/A	22.97	23.03	0.06	23	0.02	0.001
	HHF1 YBR009C YBR0122; HHF2 YNL030W N2752	ISGLIYEEVR	precursor++	23	96161712	-1.5	0	14	2	594.829	1187.64	precursor	10709526	#N/A	10709526	-2.8	2	heavy	1187.64	594.829	20240709_PRM_SKP_Optimized_1	1.81	169	#N/A	22.97	23.03	0.06	23	0.02	0.001
	HHF1 YBR009C YBR0122; HHF2 YNL030W N2752	ISGLIYEEVR	precursor++	22.99	88997472	0.1	0	16	2	594.829	1187.64	precursor	9624684	#N/A	9624684	-3.9	2	heavy	1187.64	594.829	20240709_PRM_SKP_Optimized_2	1.69	170	#N/A	22.97	23.03	0.06	23	0.02	0.001
	HHF1 YBR009C YBR0122; HHF2 YNL030W N2752	ISGLIYEEVR	precursor++	23.03	103808984	-1	0	14	2	594.829	1187.64	precursor	9639696	#N/A	9639696	-2.7	2	heavy	1187.64	594.829	20240713_PRM_SKP_Optimized_1	1.69	169	#N/A	22.97	23.03	0.06	23	0.02	0.001
	HHF1 YBR009C YBR0122; HHF2 YNL030W N2752	ISGLIYEEVR	precursor++ [M+1]	22.97	58850980	-0.7	0	16	2	595.33	1188.65	precursor [M+1]	3392851	#N/A	3392851	-2.3	2	heavy	1187.64	594.829	20240709_PRM_SKP_NCE_1	1.7	169	#N/A	22.97	23.03	0.06	23	0.02	0.001
	HHF1 YBR009C YBR0122; HHF2 YNL030W N2752	ISGLIYEEVR	precursor++ [M+1]	22.97	56751080	-1.3	0	15	2	595.33	1188.65	precursor [M+1]	3087356	#N/A	3087356	-3.3	2	heavy	1187.64	594.829	20240709_PRM_SKP_NCE_2	1.7	169	#N/A	22.97	23.03	0.06	23	0.02	0.001
	HHF1 YBR009C YBR0122; HHF2 YNL030W N2752	ISGLIYEEVR	precursor++ [M+1]	23.02	60772060	-0.5	0	16	2	595.33	1188.65	precursor [M+1]	3376057	#N/A	3376057	-2.6	2	heavy	1187.64	594.829	20240713_PRM_SKP_NCE_1	1.7	168	#N/A	22.97	23.03	0.06	23	0.02	0.001
	HHF1 YBR009C YBR0122; HHF2 YNL030W N2752	ISGLIYEEVR	precursor++ [M+1]	23	56538268	-0.2	0	14	2	595.33	1188.65	precursor [M+1]	10709526	#N/A	10709526	-2.8	2	heavy	1187.64	594.829	20240709_PRM_SKP_Optimized_1	1.81	169	#N/A	22.97	23.03	0.06	23	0.02	0.001
	HHF1 YBR009C YBR0122; HHF2 YNL030W N2752	ISGLIYEEVR	precursor++ [M+1]	22.99	60665040	-1.2	0	16	2	595.33	1188.65	precursor [M+1]	9624684	#N/A	9624684	-3.9	2	heavy	1187.64	594.829	20240709_PRM_SKP_Optimized_2	1.69	170	#N/A	22.97	23.03	0.06	23	0.02	0.001
	HHF1 YBR009C YBR0122; HHF2 YNL030W N2752	ISGLIYEEVR	precursor++ [M+1]	23.03	59609896	-0.3	0	14	2	595.33	1188.65	precursor [M+1]	9639696	#N/A	9639696	-2.7	2	heavy	1187.64	594.829	20240713_PRM_SKP_Optimized_1	1.69	169	#N/A	22.97	23.03	0.06	23	0.02	0.001
	HHF1 YBR009C YBR0122; HHF2 YNL030W N2752	ISGLIYEEVR	precursor++ [M+2]	22.97	17542548	-2.6	0	16	2	595.831	1189.65	precursor [M+2]	3392851	#N/A	3392851	-2.3	2	heavy	1187.64	594.829	20240709_PRM_SKP_NCE_1	1.7	169	#N/A	22.97	23.05	0.08	23	0.03	0.001
	HHF1 YBR009C YBR0122; HHF2 YNL030W N2752	ISGLIYEEVR	precursor++ [M+2]	22.97	19570182	-0.6	0	15	2	595.831	1189.65	precursor [M+2]	3087356	#N/A	3087356	-3.3	2	heavy	1187.64	594.829	20240709_PRM_SKP_NCE_2	1.7	169	#N/A	22.97	23.05	0.08	23	0.03	0.001
	HHF1 YBR009C YBR0122; HHF2 YNL030W N2752	ISGLIYEEVR	precursor++ [M+2]	23.05	18677366	-2.7	0	16	2	595.831	1189.65	precursor [M+2]	3376057	#N/A	3376057	-2.6	2	heavy	1187.64	594.829	20240713_PRM_SKP_NCE_1	1.7	168	#N/A	22.97	23.05	0.08	23	0.03	0.001
	HHF1 YBR009C YBR0122; HHF2 YNL030W N2752	ISGLIYEEVR	precursor++ [M+2]	23	16148483	-2.6	0	14	2	595.831	1189.65	precursor [M+2]	10709526	#N/A	10709526	-2.8	2	heavy	1187.64	594.829	20240709_PRM_SKP_Optimized_1	1.81	169	#N/A	22.97	23.05	0.08	23	0.03	0.001
	HHF1 YBR009C YBR0122; HHF2 YNL030W N2752	ISGLIYEEVR	precursor++ [M+2]	22.99	22879128	-1.8	0	16	2	595.831	1189.65	precursor [M+2]	9624684	#N/A	9624684	-3.9	2	heavy	1187.64	594.829	20240709_PRM_SKP_Optimized_2	1.69	170	#N/A	22.97	23.05	0.08	23	0.03	0.001
	HHF1 YBR009C YBR0122; HHF2 YNL030W N2752	ISGLIYEEVR	precursor++ [M+2]	23.03	19007244	-2.4	0	14	2	595.831	1189.65	precursor [M+2]	9639696	#N/A	9639696	-2.7	2	heavy	1187.64	594.829	20240713_PRM_SKP_Optimized_1	1.69	169	#N/A	22.97	23.05	0.08	23	0.03	0.001
	HHF1 YBR009C YBR0122; HHF2 YNL030W N2752	ISGLIYEEVR	S - b2+	23	2207723	-0.4	0	16	1	201.123	200.116	b2	3392851	#N/A	3392851	-2.3	2	heavy	1187.64	594.829	20240709_PRM_SKP_NCE_1	1.7	167	#N/A	22.97	23.03	0.06	23	0.02	0.001
	HHF1 YBR009C YBR0122; HHF2 YNL030W N2752	ISGLIYEEVR	S - b2+	23	2012652	-0.9	0	15	1	201.123	200.116	b2	3087356	#N/A	3087356	-3.3	2	heavy	1187.64	594.829	20240709_PRM_SKP_NCE_2	1.7	168	#N/A	22.97	23.03	0.06	23	0.02	0.001
	HHF1 YBR009C YBR0122; HHF2 YNL030W N2752	ISGLIYEEVR	S - b2+	23.02	2105357	-0.3	0	16	1	201.123	200.116	b2	3376057	#N/A	3376057	-2.6	2	heavy	1187.64	594.829	20240713_PRM_SKP_NCE_1	1.7	167	#N/A	22.97	23.03	0.06	23	0.02	0.001
	HHF1 YBR009C YBR0122; HHF2 YNL030W N2752	ISGLIYEEVR	S - b2+	23	4819910	-1	0	15	1	201.123	200.116	b2	10709526	#N/A	10709526	-2.8	2	heavy	1187.64	594.829	20240709_PRM_SKP_Optimized_1	1.69	168	#N/A	22.97	23.03	0.06	23	0.02	0.001
	HHF1 YBR009C YBR0122; HHF2 YNL030W N2752	ISGLIYEEVR	S - b2+	22.97	4373270	-2.5	0	16	1	201.123	200.116	b2	9624684	#N/A	9624684	-3.9	2	heavy	1187.64	594.829	20240709_PRM_SKP_Optimized_2	1.69	168	#N/A	22.97	23.03	0.06	23	0.02	0.001
	HHF1 YBR009C YBR0122; HHF2 YNL030W N2752	ISGLIYEEVR	S - b2+	23.03	4386667	-0.6	0	14	1	201.123	200.116	b2	9639696	#N/A	9639696	-2.7	2	heavy	1187.64	594.829	20240713_PRM_SKP_Optimized_1	1.69	168	#N/A	22.97	23.03	0.06	23	0.02	0.001
	HHF1 YBR009C YBR0122; HHF2 YNL030W N2752	ISGLIYEEVR	G - b3+	23	4752623	-0.2	0	16	1	258.145	257.138	b3	3392851	#N/A	3392851	-2.3	2	heavy	1187.64	594.829	20240709_PRM_SKP_NCE_1	1.7	167	#N/A	22.99	23.03	0.03	23.01	0.01	0.001
	HHF1 YBR009C YBR0122; HHF2 YNL030W N2752	ISGLIYEEVR	G - b3+	23	4507966	-1	0	15	1	258.145	257.138	b3	3087356	#N/A	3087356	-3.3	2	heavy	1187.64	594.829	20240709_PRM_SKP_NCE_2	1.7	168	#N/A	22.99	23.03	0.03	23.01	0.01	0.001
	HHF1 YBR009C YBR0122; HHF2 YNL030W N2752	ISGLIYEEVR	G - b3+	23.02	4521082	-0.5	0	16	1	258.145	257.138	b3	3376057	#N/A	3376057	-2.6	2	heavy	1187.64	594.829	20240713_PRM_SKP_NCE_1	1.7	167	#N/A	22.99	23.03	0.03	23.01	0.01	0.001
	HHF1 YBR009C YBR0122; HHF2 YNL030W N2752	ISGLIYEEVR	G - b3+	23	3167113	-1.1	0	15	1	258.145	257.138	b3	10709526	#N/A	10709526	-2.8	2	heavy	1187.64	594.829	20240709_PRM_SKP_Optimized_1	1.69	168	#N/A	22.99	23.03	0.03	23.01	0.01	0.001
	HHF1 YBR009C YBR0122; HHF2 YNL030W N2752	ISGLIYEEVR	G - b3+	22.99	3012914	-2.5	0	16	1	258.145	257.138	b3	9624684	#N/A	9624684	-3.9	2	heavy	1187.64	594.829	20240709_PRM_SKP_Optimized_2	1.69	168	#N/A	22.99	23.03	0.03	23.01	0.01	0.001
	HHF1 YBR009C YBR0122; HHF2 YNL030W N2752	ISGLIYEEVR	G - b3+	23.03	2788491	-0.8	0	14	1	258.145	257.138	b3	9639696	#N/A	9639696	-2.7	2	heavy	1187.64	594.829	20240713_PRM_SKP_Optimized_1	1.69	168	#N/A	22.99	23.03	0.03	23.01	0.01	0.001
	HHF1 YBR009C YBR0122; HHF2 YNL030W N2752	ISGLIYEEVR	L - b4+	23	1228715	-0.3	0	16	1	371.229	370.222	b4	3392851	#N/A	3392851	-2.3	2	heavy	1187.64	594.829	20240709_PRM_SKP_NCE_1	1.7	167	#N/A	22.99	23.05	0.06	23.01	0.02	0.001
	HHF1 YBR009C YBR0122; HHF2 YNL030W N2752	ISGLIYEEVR	L - b4+	23	1101180	-0.6	0	15	1	371.229	370.222	b4	3087356	#N/A	3087356	-3.3	2	heavy	1187.64	594.829	20240709_PRM_SKP_NCE_2	1.7	168	#N/A	22.99	23.05	0.06	23.01	0.02	0.001
	HHF1 YBR009C YBR0122; HHF2 YNL030W N2752	ISGLIYEEVR	L - b4+	23.05	1188477	0.4	0	16	1	371.229	370.222	b4	3376057	#N/A	3376057	-2.6	2	heavy	1187.64	594.829	20240713_PRM_SKP_NCE_1	1.7	167	#N/A	22.99	23.05	0.06	23.01	0.02	0.001
	HHF1 YBR009C YBR0122; HHF2 YNL030W N2752	ISGLIYEEVR	L - b4+	23	8330092	-0.6	0	15	1	371.229	370.222	b4	10709526	#N/A	10709526	-2.8	2	heavy	1187.64	594.829	20240709_PRM_SKP_Optimized_1	1.69	168	#N/A	22.99	23.05	0.06	23.01	0.02	0.001
	HHF1 YBR009C YBR0122; HHF2 YNL030W N2752	ISGLIYEEVR	L - b4+	22.99	7531628	-2	0	16	1	371.229	370.222	b4	9624684	#N/A	9624684	-3.9	2	heavy	1187.64	594.829	20240709_PRM_SKP_Optimized_2	1.69	168	#N/A	22.99	23.05	0.06	23.01	0.02	0.001
	HHF1 YBR009C YBR0122; HHF2 YNL030W N2752	ISGLIYEEVR	L - b4+	23.03	7636523	-0.2	0	14	1	371.229	370.222	b4	9639696	#N/A	9639696	-2.7	2	heavy	1187.64	594.829	20240713_PRM_SKP_Optimized_1	1.69	168	#N/A	22.99	23.05	0.06	23.01	0.02	0.001
	HHF1 YBR009C YBR0122; HHF2 YNL030W N2752	ISGLIYEEVR	S - y9+	23	1087839	0	0	16	1	1075.57	1074.56	y9	3392851	#N/A	3392851	-2.3	2	heavy	1187.64	594.829	20240709_PRM_SKP_NCE_1	1.7	167	#N/A	22.97	23.03	0.06	23	0.02	0.001
	HHF1 YBR009C YBR0122; HHF2 YNL030W N2752	ISGLIYEEVR	S - y9+	23	939907	-1.6	0	15	1	1075.57	1074.56	y9	3087356	#N/A	3087356	-3.3	2	heavy	1187.64	594.829	20240709_PRM_SKP_NCE_2	1.7	168	#N/A	22.97	23.03	0.06	23	0.02	0.001
	HHF1 YBR009C YBR0122; HHF2 YNL030W N2752	ISGLIYEEVR	S - y9+	23.02	1073929	-0.5	0	16	1	1075.57	1074.56	y9	3376057	#N/A	3376057	-2.6	2	heavy	1187.64	594.829	20240713_PRM_SKP_NCE_1	1.7	167	#N/A	22.97	23.03	0.06	23	0.02	0.001
	HHF1 YBR009C YBR0122; HHF2 YNL030W N2752	ISGLIYEEVR	S - y9+	23	2616886	0.1	0	15	1	1075.57	1074.56	y9	10709526	#N/A	10709526	-2.8	2	heavy	1187.64	594.829	20240709_PRM_SKP_Optimized_1	1.69	168	#N/A	22.97	23.03	0.06	23	0.02	0.001
	HHF1 YBR009C YBR0122; HHF2 YNL030W N2752	ISGLIYEEVR	S - y9+	22.97	2527792	-1.8	0	16	1	1075.57	1074.56	y9	9624684	#N/A	9624684	-3.9	2	heavy	1187.64	594.829	20240709_PRM_SKP_Optimized_2	1.69	168	#N/A	22.97	23.03	0.06	23	0.02	0.001
	HHF1 YBR009C YBR0122; HHF2 YNL030W N2752	ISGLIYEEVR	S - y9+	23.03	2313299	0.4	0	14	1	1075.57	1074.56	y9	9639696	#N/A	9639696	-2.7	2	heavy	1187.64	594.829	20240713_PRM_SKP_Optimized_1	1.69	168	#N/A	22.97	23.03	0.06	23	0.02	0.001
	HHF1 YBR009C YBR0122; HHF2 YNL030W N2752	ISGLIYEEVR	G - y8+	22.97	1591382	0.4	0	16	1	988.534	987.526	y8	3392851	#N/A	3392851	-2.3	2	heavy	1187.64	594.829	20240709_PRM_SKP_NCE_1	1.7	167	#N/A	22.97	23.03	0.06	23	0.02	0.001
	HHF1 YBR009C YBR0122; HHF2 YNL030W N2752	ISGLIYEEVR	G - y8+	23	1450917	0.7	0	15	1	988.534	987.526	y8	3087356	#N/A	3087356	-3.3	2	heavy	1187.64	594.829	20240709_PRM_SKP_NCE_2	1.7	168	#N/A	22.97	23.03	0.06	23	0.02	0.001
	HHF1 YBR009C YBR0122; HHF2 YNL030W N2752	ISGLIYEEVR	G - y8+	23.02	1642556	-1.9	0	16	1	988.534	987.526	y8	3376057	#N/A	3376057	-2.6	2	heavy	1187.64	594.829	20240713_PRM_SKP_NCE_1	1.7	167	#N/A	22.97	23.03	0.06	23	0.02	0.001
	HHF1 YBR009C YBR0122; HHF2 YNL030W N2752	ISGLIYEEVR	G - y8+	23	6539837	-5	0	15	1	988.534	987.526	y8	10709526	#N/A	10709526	-2.8	2	heavy	1187.64	594.829	20240709_PRM_SKP_Optimized_1	1.69	168	#N/A	22.97	23.03	0.06	23	0.02	0.001
	HHF1 YBR009C YBR0122; HHF2 YNL030W N2752	ISGLIYEEVR	G - y8+	22.97	5800088	4.9	0	16	1	988.534	987.526	y8	9624684	#N/A	9624684	-3.9	2	heavy	1187.64	594.829	20240709_PRM_SKP_Optimized_2	1.69	168	#N/A	22.97	23.03	0.06	23	0.02	0.001
	HHF1 YBR009C YBR0122; HHF2 YNL030W N2752	ISGLIYEEVR	G - y8+	23.03	5937981	-4.4	0	14	1	988.534	987.526	y8	9639696	#N/A	9639696	-2.7	2	heavy	1187.64	594.829	20240713_PRM_SKP_Optimized_1	1.69	168	#N/A	22.97	23.03	0.06	23	0.02	0.001
	HHF1 YBR009C YBR0122; HHF2 YNL030W N2752	ISGLIYEEVR	I - y6+	23	2565657	0.1	0	16	1	818.428	817.421	y6	3392851	#N/A	3392851	-2.3	2	heavy	1187.64	594.829	20240709_PRM_SKP_NCE_1	1.7	167	#N/A	22.97	23.03	0.06	23	0.02	0.001
	HHF1 YBR009C YBR0122; HHF2 YNL030W N2752	ISGLIYEEVR	I - y6+	23	2520098	-1	0	15	1	818.428	817.421	y6	3087356	#N/A	3087356	-3.3	2	heavy	1187.64	594.829	20240709_PRM_SKP_NCE_2	1.7	168	#N/A	22.97	23.03	0.06	23	0.02	0.001
	HHF1 YBR009C YBR0122; HHF2 YNL030W N2752	ISGLIYEEVR	I - y6+	23.02	2610499	0.1	0	16	1	818.428	817.421	y6	3376057	#N/A	3376057	-2.6	2	heavy	1187.64	594.829	20240713_PRM_SKP_NCE_1	1.7	167	#N/A	22.97	23.03	0.06	23	0.02	0.001
	HHF1 YBR009C YBR0122; HHF2 YNL030W N2752	ISGLIYEEVR	I - y6+	23	9519580	0.2	0	15	1	818.428	817.421	y6	10709526	#N/A	10709526	-2.8	2	heavy	1187.64	594.829	20240709_PRM_SKP_Optimized_1	1.69	168	#N/A	22.97	23.03	0.06	23	0.02	0.001
	HHF1 YBR009C YBR0122; HHF2 YNL030W N2752	ISGLIYEEVR	I - y6+	22.97	8494394	-1.5	0	16	1	818.428	817.421	y6	9624684	#N/A	9624684	-3.9	2	heavy	1187.64	594.829	20240709_PRM_SKP_Optimized_2	1.69	168	#N/A	22.97	23.03	0.06	23	0.02	0.001
	HHF1 YBR009C YBR0122; HHF2 YNL030W N2752	ISGLIYEEVR	I - y6+	23.03	8583183	0.4	0	14	1	818.428	817.421	y6	9639696	#N/A	9639696	-2.7	2	heavy	1187.64	594.829	20240713_PRM_SKP_Optimized_1	1.69	168	#N/A	22.97	23.03	0.06	23	0.02	0.001
	HHF1 YBR009C YBR0122; HHF2 YNL030W N2752	ISGLIYEEVR	Y - y5+	23	3392851	-2.3	0	16	1	705.344	704.337	y5	3392851	#N/A	3392851	-2.3	2	heavy	1187.64	594.829	20240709_PRM_SKP_NCE_1	1.7	167	#N/A	22.97	23.03	0.06	23	0.02	0.001
	HHF1 YBR009C YBR0122; HHF2 YNL030W N2752	ISGLIYEEVR	Y - y5+	23	3087356	-3.3	0	15	1	705.344	704.337	y5	3087356	#N/A	3087356	-3.3	2	heavy	1187.64	594.829	20240709_PRM_SKP_NCE_2	1.7	168	#N/A	22.97	23.03	0.06	23	0.02	0.001
	HHF1 YBR009C YBR0122; HHF2 YNL030W N2752	ISGLIYEEVR	Y - y5+	23.02	3376057	-2.6	0	16	1	705.344	704.337	y5	3376057	#N/A	3376057	-2.6	2	heavy	1187.64	594.829	20240713_PRM_SKP_NCE_1	1.7	167	#N/A	22.97	23.03	0.06	23	0.02	0.001
	HHF1 YBR009C YBR0122; HHF2 YNL030W N2752	ISGLIYEEVR	Y - y5+	23	10709526	-2.8	0	15	1	705.344	704.337	y5	10709526	#N/A	10709526	-2.8	2	heavy	1187.64	594.829	20240709_PRM_SKP_Optimized_1	1.69	168	#N/A	22.97	23.03	0.06	23	0.02	0.001
	HHF1 YBR009C YBR0122; HHF2 YNL030W N2752	ISGLIYEEVR	Y - y5+	22.97	9624684	-3.9	0	16	1	705.344	704.337	y5	9624684	#N/A	9624684	-3.9	2	heavy	1187.64	594.829	20240709_PRM_SKP_Optimized_2	1.69	168	#N/A	22.97	23.03	0.06	23	0.02	0.001
	HHF1 YBR009C YBR0122; HHF2 YNL030W N2752	ISGLIYEEVR	Y - y5+	23.03	9639696	-2.7	0	14	1	705.344	704.337	y5	9639696	#N/A	9639696	-2.7	2	heavy	1187.64	594.829	20240713_PRM_SKP_Optimized_1	1.69	168	#N/A	22.97	23.03	0.06	23	0.02	0.001
	HHF1 YBR009C YBR0122; HHF2 YNL030W N2752	ISGLIYEEVR	E - y4+	23	1136188	0.3	0	16	1	542.281	541.274	y4	3392851	#N/A	3392851	-2.3	2	heavy	1187.64	594.829	20240709_PRM_SKP_NCE_1	1.7	167	#N/A	22.97	23.03	0.06	23	0.02	0.001
	HHF1 YBR009C YBR0122; HHF2 YNL030W N2752	ISGLIYEEVR	E - y4+	23	1070688	-0.2	0	15	1	542.281	541.274	y4	3087356	#N/A	3087356	-3.3	2	heavy	1187.64	594.829	20240709_PRM_SKP_NCE_2	1.7	168	#N/A	22.97	23.03	0.06	23	0.02	0.001
	HHF1 YBR009C YBR0122; HHF2 YNL030W N2752	ISGLIYEEVR	E - y4+	23.02	1103502	0.7	0	16	1	542.281	541.274	y4	3376057	#N/A	3376057	-2.6	2	heavy	1187.64	594.829	20240713_PRM_SKP_NCE_1	1.7	167	#N/A	22.97	23.03	0.06	23	0.02	0.001
	HHF1 YBR009C YBR0122; HHF2 YNL030W N2752	ISGLIYEEVR	E - y4+	23	2544231	-0.1	0	15	1	542.281	541.274	y4	10709526	#N/A	10709526	-2.8	2	heavy	1187.64	594.829	20240709_PRM_SKP_Optimized_1	1.69	168	#N/A	22.97	23.03	0.06	23	0.02	0.001
	HHF1 YBR009C YBR0122; HHF2 YNL030W N2752	ISGLIYEEVR	E - y4+	22.97	2277524	-1.8	0	16	1	542.281	541.274	y4	9624684	#N/A	9624684	-3.9	2	heavy	1187.64	594.829	20240709_PRM_SKP_Optimized_2	1.69	168	#N/A	22.97	23.03	0.06	23	0.02	0.001
	HHF1 YBR009C YBR0122; HHF2 YNL030W N2752	ISGLIYEEVR	E - y4+	23.03	2249686	0.6	0	14	1	542.281	541.274	y4	9639696	#N/A	9639696	-2.7	2	heavy	1187.64	594.829	20240713_PRM_SKP_Optimized_1	1.69	168	#N/A	22.97	23.03	0.06	23	0.02	0.001
	HHF1 YBR009C YBR0122; HHF2 YNL030W N2752	ISGLIYEEVR	V - y2+	23	2480928	-2.6	0	16	1	284.196	283.188	y2	3392851	#N/A	3392851	-2.3	2	heavy	1187.64	594.829	20240709_PRM_SKP_NCE_1	1.7	167	#N/A	22.99	23.03	0.03	23.01	0.01	0.001
	HHF1 YBR009C YBR0122; HHF2 YNL030W N2752	ISGLIYEEVR	V - y2+	23	2379666	-3.1	0	15	1	284.196	283.188	y2	3087356	#N/A	3087356	-3.3	2	heavy	1187.64	594.829	20240709_PRM_SKP_NCE_2	1.7	168	#N/A	22.99	23.03	0.03	23.01	0.01	0.001
	HHF1 YBR009C YBR0122; HHF2 YNL030W N2752	ISGLIYEEVR	V - y2+	23.02	2367294	-2.2	0	16	1	284.196	283.188	y2	3376057	#N/A	3376057	-2.6	2	heavy	1187.64	594.829	20240713_PRM_SKP_NCE_1	1.7	167	#N/A	22.99	23.03	0.03	23.01	0.01	0.001
	HHF1 YBR009C YBR0122; HHF2 YNL030W N2752	ISGLIYEEVR	V - y2+	23	1819537	-2	0	15	1	284.196	283.188	y2	10709526	#N/A	10709526	-2.8	2	heavy	1187.64	594.829	20240709_PRM_SKP_Optimized_1	1.69	168	#N/A	22.99	23.03	0.03	23.01	0.01	0.001
	HHF1 YBR009C YBR0122; HHF2 YNL030W N2752	ISGLIYEEVR	V - y2+	22.99	1653553	1.2	0	16	1	284.196	283.188	y2	9624684	#N/A	9624684	-3.9	2	heavy	1187.64	594.829	20240709_PRM_SKP_Optimized_2	1.69	168	#N/A	22.99	23.03	0.03	23.01	0.01	0.001
	HHF1 YBR009C YBR0122; HHF2 YNL030W N2752	ISGLIYEEVR	V - y2+	23.03	1663485	-2	0	14	1	284.196	283.188	y2	9639696	#N/A	9639696	-2.7	2	heavy	1187.64	594.829	20240713_PRM_SKP_Optimized_1	1.69	168	#N/A	22.99	23.03	0.03	23.01	0.01	0.001
	HHF1 YBR009C YBR0122; HHF2 YNL030W N2752	ISGLIYEEVR	R - y1+	23	1519426	2.4	0	16	1	185.127	184.12	y1	3392851	#N/A	3392851	-2.3	2	heavy	1187.64	594.829	20240709_PRM_SKP_NCE_1	1.7	167	#N/A	22.97	23.03	0.06	23	0.02	0.001
	HHF1 YBR009C YBR0122; HHF2 YNL030W N2752	ISGLIYEEVR	R - y1+	23	1409533	1.9	0	15	1	185.127	184.12	y1	3087356	#N/A	3087356	-3.3	2	heavy	1187.64	594.829	20240709_PRM_SKP_NCE_2	1.7	168	#N/A	22.97	23.03	0.06	23	0.02	0.001
	HHF1 YBR009C YBR0122; HHF2 YNL030W N2752	ISGLIYEEVR	R - y1+	23.02	1390913	1.7	0	16	1	185.127	184.12	y1	3376057	#N/A	3376057	-2.6	2	heavy	1187.64	594.829	20240713_PRM_SKP_NCE_1	1.7	167	#N/A	22.97	23.03	0.06	23	0.02	0.001
	HHF1 YBR009C YBR0122; HHF2 YNL030W N2752	ISGLIYEEVR	R - y1+	23	1373515	1.6	0	15	1	185.127	184.12	y1	10709526	#N/A	10709526	-2.8	2	heavy	1187.64	594.829	20240709_PRM_SKP_Optimized_1	1.69	168	#N/A	22.97	23.03	0.06	23	0.02	0.001
	HHF1 YBR009C YBR0122; HHF2 YNL030W N2752	ISGLIYEEVR	R - y1+	22.97	1279511	0.3	0	16	1	185.127	184.12	y1	9624684	#N/A	9624684	-3.9	2	heavy	1187.64	594.829	20240709_PRM_SKP_Optimized_2	1.69	168	#N/A	22.97	23.03	0.06	23	0.02	0.001
	HHF1 YBR009C YBR0122; HHF2 YNL030W N2752	ISGLIYEEVR	R - y1+	23.03	1187528	1.9	0	14	1	185.127	184.12	y1	9639696	#N/A	9639696	-2.7	2	heavy	1187.64	594.829	20240713_PRM_SKP_Optimized_1	1.69	168	#N/A	22.97	23.03	0.06	23	0.02	0.001
	HHT1 YBR010W YBR0201; HHT2 SIN2 YNL031C N2749	STELLIR	precursor++	18.2	139615456	0.2	0	13	2	421.254	840.494	precursor	822524	#N/A	822524	-2.5	2	heavy	840.494	421.254	20240709_PRM_SKP_NCE_1	2.11	132	#N/A	18.17	18.22	0.06	18.19	0.02	0.001
	HHT1 YBR010W YBR0201; HHT2 SIN2 YNL031C N2749	STELLIR	precursor++	18.19	133102176	0.6	0	11	2	421.254	840.494	precursor	615018	#N/A	615018	-4.9	2	heavy	840.494	421.254	20240709_PRM_SKP_NCE_2	2.14	132	#N/A	18.17	18.22	0.06	18.19	0.02	0.001
	HHT1 YBR010W YBR0201; HHT2 SIN2 YNL031C N2749	STELLIR	precursor++	18.21	132862928	-1.2	0	12	2	421.254	840.494	precursor	897912	#N/A	897912	-3.5	2	heavy	840.494	421.254	20240713_PRM_SKP_NCE_1	2.13	132	#N/A	18.17	18.22	0.06	18.19	0.02	0.001
	HHT1 YBR010W YBR0201; HHT2 SIN2 YNL031C N2749	STELLIR	precursor++	18.18	111326488	-1.6	0	14	2	421.254	840.494	precursor	6327945	#N/A	6327945	-1.4	2	heavy	840.494	421.254	20240709_PRM_SKP_Optimized_1	2.08	133	#N/A	18.17	18.22	0.06	18.19	0.02	0.001
	HHT1 YBR010W YBR0201; HHT2 SIN2 YNL031C N2749	STELLIR	precursor++	18.17	179128336	-1.2	0	17	2	421.254	840.494	precursor	8053213	#N/A	8053213	-2.7	2	heavy	840.494	421.254	20240709_PRM_SKP_Optimized_2	2.18	133	#N/A	18.17	18.22	0.06	18.19	0.02	0.001
	HHT1 YBR010W YBR0201; HHT2 SIN2 YNL031C N2749	STELLIR	precursor++	18.22	130289680	-1.7	0	14	2	421.254	840.494	precursor	8048082	#N/A	8048082	-1.6	2	heavy	840.494	421.254	20240713_PRM_SKP_Optimized_1	2.08	133	#N/A	18.17	18.22	0.06	18.19	0.02	0.001
	HHT1 YBR010W YBR0201; HHT2 SIN2 YNL031C N2749	STELLIR	precursor++ [M+1]	18.2	89929888	1	0	13	2	421.756	841.498	precursor [M+1]	822524	#N/A	822524	-2.5	2	heavy	840.494	421.254	20240709_PRM_SKP_NCE_1	2.11	132	#N/A	18.18	18.22	0.05	18.2	0.02	0.001
	HHT1 YBR010W YBR0201; HHT2 SIN2 YNL031C N2749	STELLIR	precursor++ [M+1]	18.19	79696640	0.3	0	11	2	421.756	841.498	precursor [M+1]	615018	#N/A	615018	-4.9	2	heavy	840.494	421.254	20240709_PRM_SKP_NCE_2	2.14	132	#N/A	18.18	18.22	0.05	18.2	0.02	0.001
	HHT1 YBR010W YBR0201; HHT2 SIN2 YNL031C N2749	STELLIR	precursor++ [M+1]	18.21	94141624	1.2	0	12	2	421.756	841.498	precursor [M+1]	897912	#N/A	897912	-3.5	2	heavy	840.494	421.254	20240713_PRM_SKP_NCE_1	2.13	132	#N/A	18.18	18.22	0.05	18.2	0.02	0.001
	HHT1 YBR010W YBR0201; HHT2 SIN2 YNL031C N2749	STELLIR	precursor++ [M+1]	18.18	78890008	1.1	0	14	2	421.756	841.498	precursor [M+1]	6327945	#N/A	6327945	-1.4	2	heavy	840.494	421.254	20240709_PRM_SKP_Optimized_1	2.08	133	#N/A	18.18	18.22	0.05	18.2	0.02	0.001
	HHT1 YBR010W YBR0201; HHT2 SIN2 YNL031C N2749	STELLIR	precursor++ [M+1]	18.2	95172824	1.6	0	17	2	421.756	841.498	precursor [M+1]	8053213	#N/A	8053213	-2.7	2	heavy	840.494	421.254	20240709_PRM_SKP_Optimized_2	2.18	133	#N/A	18.18	18.22	0.05	18.2	0.02	0.001
	HHT1 YBR010W YBR0201; HHT2 SIN2 YNL031C N2749	STELLIR	precursor++ [M+1]	18.22	103650728	1.1	0	14	2	421.756	841.498	precursor [M+1]	8048082	#N/A	8048082	-1.6	2	heavy	840.494	421.254	20240713_PRM_SKP_Optimized_1	2.08	133	#N/A	18.18	18.22	0.05	18.2	0.02	0.001
	HHT1 YBR010W YBR0201; HHT2 SIN2 YNL031C N2749	STELLIR	precursor++ [M+2]	18.3	32363478	1.5	0	13	2	422.257	842.5	precursor [M+2]	822524	#N/A	822524	-2.5	2	heavy	840.494	421.254	20240709_PRM_SKP_NCE_1	2.11	132	#N/A	18.3	18.35	0.06	18.32	0.02	0.001
	HHT1 YBR010W YBR0201; HHT2 SIN2 YNL031C N2749	STELLIR	precursor++ [M+2]	18.32	21696604	1.1	0	11	2	422.257	842.5	precursor [M+2]	615018	#N/A	615018	-4.9	2	heavy	840.494	421.254	20240709_PRM_SKP_NCE_2	2.14	132	#N/A	18.3	18.35	0.06	18.32	0.02	0.001
	HHT1 YBR010W YBR0201; HHT2 SIN2 YNL031C N2749	STELLIR	precursor++ [M+2]	18.34	28533554	2	0	12	2	422.257	842.5	precursor [M+2]	897912	#N/A	897912	-3.5	2	heavy	840.494	421.254	20240713_PRM_SKP_NCE_1	2.13	132	#N/A	18.3	18.35	0.06	18.32	0.02	0.001
	HHT1 YBR010W YBR0201; HHT2 SIN2 YNL031C N2749	STELLIR	precursor++ [M+2]	18.31	26959660	1.7	0	14	2	422.257	842.5	precursor [M+2]	6327945	#N/A	6327945	-1.4	2	heavy	840.494	421.254	20240709_PRM_SKP_Optimized_1	2.08	133	#N/A	18.3	18.35	0.06	18.32	0.02	0.001
	HHT1 YBR010W YBR0201; HHT2 SIN2 YNL031C N2749	STELLIR	precursor++ [M+2]	18.3	37610464	0.3	0	17	2	422.257	842.5	precursor [M+2]	8053213	#N/A	8053213	-2.7	2	heavy	840.494	421.254	20240709_PRM_SKP_Optimized_2	2.18	133	#N/A	18.3	18.35	0.06	18.32	0.02	0.001
	HHT1 YBR010W YBR0201; HHT2 SIN2 YNL031C N2749	STELLIR	precursor++ [M+2]	18.35	32768332	1	0	14	2	422.257	842.5	precursor [M+2]	8048082	#N/A	8048082	-1.6	2	heavy	840.494	421.254	20240713_PRM_SKP_Optimized_1	2.08	133	#N/A	18.3	18.35	0.06	18.32	0.02	0.001
	HHT1 YBR010W YBR0201; HHT2 SIN2 YNL031C N2749	STELLIR	T - b2+	18.2	4156307	0.3	0	12	1	189.087	188.08	b2	822524	#N/A	822524	-2.5	2	heavy	840.494	421.254	20240709_PRM_SKP_NCE_1	2.29	131	#N/A	18.17	18.22	0.06	18.19	0.02	0.001
	HHT1 YBR010W YBR0201; HHT2 SIN2 YNL031C N2749	STELLIR	T - b2+	18.19	3542556	0.1	0	10	1	189.087	188.08	b2	615018	#N/A	615018	-4.9	2	heavy	840.494	421.254	20240709_PRM_SKP_NCE_2	2.35	131	#N/A	18.17	18.22	0.06	18.19	0.02	0.001
	HHT1 YBR010W YBR0201; HHT2 SIN2 YNL031C N2749	STELLIR	T - b2+	18.21	4388432	0.4	0	11	1	189.087	188.08	b2	897912	#N/A	897912	-3.5	2	heavy	840.494	421.254	20240713_PRM_SKP_NCE_1	2.32	131	#N/A	18.17	18.22	0.06	18.19	0.02	0.001
	HHT1 YBR010W YBR0201; HHT2 SIN2 YNL031C N2749	STELLIR	T - b2+	18.18	9762854	0.1	0	13	1	189.087	188.08	b2	6327945	#N/A	6327945	-1.4	2	heavy	840.494	421.254	20240709_PRM_SKP_Optimized_1	2.24	132	#N/A	18.17	18.22	0.06	18.19	0.02	0.001
	HHT1 YBR010W YBR0201; HHT2 SIN2 YNL031C N2749	STELLIR	T - b2+	18.17	12819893	-1.5	0	18	1	189.087	188.08	b2	8053213	#N/A	8053213	-2.7	2	heavy	840.494	421.254	20240709_PRM_SKP_Optimized_2	2.06	132	#N/A	18.17	18.22	0.06	18.19	0.02	0.001
	HHT1 YBR010W YBR0201; HHT2 SIN2 YNL031C N2749	STELLIR	T - b2+	18.22	12304768	-0.1	0	13	1	189.087	188.08	b2	8048082	#N/A	8048082	-1.6	2	heavy	840.494	421.254	20240713_PRM_SKP_Optimized_1	2.24	132	#N/A	18.17	18.22	0.06	18.19	0.02	0.001
	HHT1 YBR010W YBR0201; HHT2 SIN2 YNL031C N2749	STELLIR	E - b3+	18.16	286499	-1.3	0	12	1	318.13	317.122	b3	822524	#N/A	822524	-2.5	2	heavy	840.494	421.254	20240709_PRM_SKP_NCE_1	2.29	131	#N/A	18.16	18.22	0.06	18.19	0.02	0.001
	HHT1 YBR010W YBR0201; HHT2 SIN2 YNL031C N2749	STELLIR	E - b3+	18.19	211554	-1.1	0	10	1	318.13	317.122	b3	615018	#N/A	615018	-4.9	2	heavy	840.494	421.254	20240709_PRM_SKP_NCE_2	2.35	131	#N/A	18.16	18.22	0.06	18.19	0.02	0.001
	HHT1 YBR010W YBR0201; HHT2 SIN2 YNL031C N2749	STELLIR	E - b3+	18.21	265805	-2.6	0	11	1	318.13	317.122	b3	897912	#N/A	897912	-3.5	2	heavy	840.494	421.254	20240713_PRM_SKP_NCE_1	2.32	131	#N/A	18.16	18.22	0.06	18.19	0.02	0.001
	HHT1 YBR010W YBR0201; HHT2 SIN2 YNL031C N2749	STELLIR	E - b3+	18.18	1376622	-1.4	0	13	1	318.13	317.122	b3	6327945	#N/A	6327945	-1.4	2	heavy	840.494	421.254	20240709_PRM_SKP_Optimized_1	2.24	132	#N/A	18.16	18.22	0.06	18.19	0.02	0.001
	HHT1 YBR010W YBR0201; HHT2 SIN2 YNL031C N2749	STELLIR	E - b3+	18.17	1838771	-2.7	0	18	1	318.13	317.122	b3	8053213	#N/A	8053213	-2.7	2	heavy	840.494	421.254	20240709_PRM_SKP_Optimized_2	2.06	132	#N/A	18.16	18.22	0.06	18.19	0.02	0.001
	HHT1 YBR010W YBR0201; HHT2 SIN2 YNL031C N2749	STELLIR	E - b3+	18.22	1767908	-1.8	0	13	1	318.13	317.122	b3	8048082	#N/A	8048082	-1.6	2	heavy	840.494	421.254	20240713_PRM_SKP_Optimized_1	2.24	132	#N/A	18.16	18.22	0.06	18.19	0.02	0.001
	HHT1 YBR010W YBR0201; HHT2 SIN2 YNL031C N2749	STELLIR	L - b4+	17.97	0	#N/A	0	12	1	431.214	430.206	b4	822524	#N/A	822524	-2.5	2	heavy	840.494	421.254	20240709_PRM_SKP_NCE_1	2.29	131	#N/A	17.97	18.22	0.26	18.12	0.1	0.006
	HHT1 YBR010W YBR0201; HHT2 SIN2 YNL031C N2749	STELLIR	L - b4+	18.19	17519	0.9	0	10	1	431.214	430.206	b4	615018	#N/A	615018	-4.9	2	heavy	840.494	421.254	20240709_PRM_SKP_NCE_2	2.35	131	#N/A	17.97	18.22	0.26	18.12	0.1	0.006
	HHT1 YBR010W YBR0201; HHT2 SIN2 YNL031C N2749	STELLIR	L - b4+	18.01	0	#N/A	0	11	1	431.214	430.206	b4	897912	#N/A	897912	-3.5	2	heavy	840.494	421.254	20240713_PRM_SKP_NCE_1	2.32	131	#N/A	17.97	18.22	0.26	18.12	0.1	0.006
	HHT1 YBR010W YBR0201; HHT2 SIN2 YNL031C N2749	STELLIR	L - b4+	18.18	1233455	-2.9	0	13	1	431.214	430.206	b4	6327945	#N/A	6327945	-1.4	2	heavy	840.494	421.254	20240709_PRM_SKP_Optimized_1	2.24	132	#N/A	17.97	18.22	0.26	18.12	0.1	0.006
	HHT1 YBR010W YBR0201; HHT2 SIN2 YNL031C N2749	STELLIR	L - b4+	18.17	1467901	-0.7	0	18	1	431.214	430.206	b4	8053213	#N/A	8053213	-2.7	2	heavy	840.494	421.254	20240709_PRM_SKP_Optimized_2	2.06	132	#N/A	17.97	18.22	0.26	18.12	0.1	0.006
	HHT1 YBR010W YBR0201; HHT2 SIN2 YNL031C N2749	STELLIR	L - b4+	18.22	1483717	-2.1	0	13	1	431.214	430.206	b4	8048082	#N/A	8048082	-1.6	2	heavy	840.494	421.254	20240713_PRM_SKP_Optimized_1	2.24	132	#N/A	17.97	18.22	0.26	18.12	0.1	0.006
	HHT1 YBR010W YBR0201; HHT2 SIN2 YNL031C N2749	STELLIR	E - y5+	18.2	822524	-2.5	0	12	1	653.422	652.415	y5	822524	#N/A	822524	-2.5	2	heavy	840.494	421.254	20240709_PRM_SKP_NCE_1	2.29	131	#N/A	18.17	18.24	0.08	18.2	0.03	0.002
	HHT1 YBR010W YBR0201; HHT2 SIN2 YNL031C N2749	STELLIR	E - y5+	18.19	615018	-4.9	0	10	1	653.422	652.415	y5	615018	#N/A	615018	-4.9	2	heavy	840.494	421.254	20240709_PRM_SKP_NCE_2	2.35	131	#N/A	18.17	18.24	0.08	18.2	0.03	0.002
	HHT1 YBR010W YBR0201; HHT2 SIN2 YNL031C N2749	STELLIR	E - y5+	18.24	897912	-3.5	0	11	1	653.422	652.415	y5	897912	#N/A	897912	-3.5	2	heavy	840.494	421.254	20240713_PRM_SKP_NCE_1	2.32	131	#N/A	18.17	18.24	0.08	18.2	0.03	0.002
	HHT1 YBR010W YBR0201; HHT2 SIN2 YNL031C N2749	STELLIR	E - y5+	18.18	6327945	-1.4	0	13	1	653.422	652.415	y5	6327945	#N/A	6327945	-1.4	2	heavy	840.494	421.254	20240709_PRM_SKP_Optimized_1	2.24	132	#N/A	18.17	18.24	0.08	18.2	0.03	0.002
	HHT1 YBR010W YBR0201; HHT2 SIN2 YNL031C N2749	STELLIR	E - y5+	18.17	8053213	-2.7	0	18	1	653.422	652.415	y5	8053213	#N/A	8053213	-2.7	2	heavy	840.494	421.254	20240709_PRM_SKP_Optimized_2	2.06	132	#N/A	18.17	18.24	0.08	18.2	0.03	0.002
	HHT1 YBR010W YBR0201; HHT2 SIN2 YNL031C N2749	STELLIR	E - y5+	18.22	8048082	-1.6	0	13	1	653.422	652.415	y5	8048082	#N/A	8048082	-1.6	2	heavy	840.494	421.254	20240713_PRM_SKP_Optimized_1	2.24	132	#N/A	18.17	18.24	0.08	18.2	0.03	0.002
	HHT1 YBR010W YBR0201; HHT2 SIN2 YNL031C N2749	STELLIR	L - y4+	18.2	2358581	1.7	0	12	1	524.379	523.372	y4	822524	#N/A	822524	-2.5	2	heavy	840.494	421.254	20240709_PRM_SKP_NCE_1	2.29	131	#N/A	18.17	18.22	0.06	18.19	0.02	0.001
	HHT1 YBR010W YBR0201; HHT2 SIN2 YNL031C N2749	STELLIR	L - y4+	18.19	2209041	2.6	0	10	1	524.379	523.372	y4	615018	#N/A	615018	-4.9	2	heavy	840.494	421.254	20240709_PRM_SKP_NCE_2	2.35	131	#N/A	18.17	18.22	0.06	18.19	0.02	0.001
	HHT1 YBR010W YBR0201; HHT2 SIN2 YNL031C N2749	STELLIR	L - y4+	18.21	2668138	-1	0	11	1	524.379	523.372	y4	897912	#N/A	897912	-3.5	2	heavy	840.494	421.254	20240713_PRM_SKP_NCE_1	2.32	131	#N/A	18.17	18.22	0.06	18.19	0.02	0.001
	HHT1 YBR010W YBR0201; HHT2 SIN2 YNL031C N2749	STELLIR	L - y4+	18.18	4124201	-2.9	0	13	1	524.379	523.372	y4	6327945	#N/A	6327945	-1.4	2	heavy	840.494	421.254	20240709_PRM_SKP_Optimized_1	2.24	132	#N/A	18.17	18.22	0.06	18.19	0.02	0.001
	HHT1 YBR010W YBR0201; HHT2 SIN2 YNL031C N2749	STELLIR	L - y4+	18.17	5458136	-3.8	0	18	1	524.379	523.372	y4	8053213	#N/A	8053213	-2.7	2	heavy	840.494	421.254	20240709_PRM_SKP_Optimized_2	2.06	132	#N/A	18.17	18.22	0.06	18.19	0.02	0.001
	HHT1 YBR010W YBR0201; HHT2 SIN2 YNL031C N2749	STELLIR	L - y4+	18.22	5376539	-3.1	0	13	1	524.379	523.372	y4	8048082	#N/A	8048082	-1.6	2	heavy	840.494	421.254	20240713_PRM_SKP_Optimized_1	2.24	132	#N/A	18.17	18.22	0.06	18.19	0.02	0.001
	HHT1 YBR010W YBR0201; HHT2 SIN2 YNL031C N2749	STELLIR	L - y3+	18.2	2563785	0.1	0	12	1	411.295	410.288	y3	822524	#N/A	822524	-2.5	2	heavy	840.494	421.254	20240709_PRM_SKP_NCE_1	2.29	131	#N/A	18.17	18.22	0.06	18.19	0.02	0.001
	HHT1 YBR010W YBR0201; HHT2 SIN2 YNL031C N2749	STELLIR	L - y3+	18.19	2272458	-1	0	10	1	411.295	410.288	y3	615018	#N/A	615018	-4.9	2	heavy	840.494	421.254	20240709_PRM_SKP_NCE_2	2.35	131	#N/A	18.17	18.22	0.06	18.19	0.02	0.001
	HHT1 YBR010W YBR0201; HHT2 SIN2 YNL031C N2749	STELLIR	L - y3+	18.21	2700684	-0.1	0	11	1	411.295	410.288	y3	897912	#N/A	897912	-3.5	2	heavy	840.494	421.254	20240713_PRM_SKP_NCE_1	2.32	131	#N/A	18.17	18.22	0.06	18.19	0.02	0.001
	HHT1 YBR010W YBR0201; HHT2 SIN2 YNL031C N2749	STELLIR	L - y3+	18.18	3180529	0.8	0	13	1	411.295	410.288	y3	6327945	#N/A	6327945	-1.4	2	heavy	840.494	421.254	20240709_PRM_SKP_Optimized_1	2.24	132	#N/A	18.17	18.22	0.06	18.19	0.02	0.001
	HHT1 YBR010W YBR0201; HHT2 SIN2 YNL031C N2749	STELLIR	L - y3+	18.17	4352823	-0.5	0	18	1	411.295	410.288	y3	8053213	#N/A	8053213	-2.7	2	heavy	840.494	421.254	20240709_PRM_SKP_Optimized_2	2.06	132	#N/A	18.17	18.22	0.06	18.19	0.02	0.001
	HHT1 YBR010W YBR0201; HHT2 SIN2 YNL031C N2749	STELLIR	L - y3+	18.22	4021498	0.5	0	13	1	411.295	410.288	y3	8048082	#N/A	8048082	-1.6	2	heavy	840.494	421.254	20240713_PRM_SKP_Optimized_1	2.24	132	#N/A	18.17	18.22	0.06	18.19	0.02	0.001
	HHT1 YBR010W YBR0201; HHT2 SIN2 YNL031C N2749	STELLIR	I - y2+	18.2	2226878	-0.6	0	12	1	298.211	297.204	y2	822524	#N/A	822524	-2.5	2	heavy	840.494	421.254	20240709_PRM_SKP_NCE_1	2.29	131	#N/A	18.17	18.22	0.06	18.2	0.02	0.001
	HHT1 YBR010W YBR0201; HHT2 SIN2 YNL031C N2749	STELLIR	I - y2+	18.19	1957250	-1.5	0	10	1	298.211	297.204	y2	615018	#N/A	615018	-4.9	2	heavy	840.494	421.254	20240709_PRM_SKP_NCE_2	2.35	131	#N/A	18.17	18.22	0.06	18.2	0.02	0.001
	HHT1 YBR010W YBR0201; HHT2 SIN2 YNL031C N2749	STELLIR	I - y2+	18.21	2382469	-0.7	0	11	1	298.211	297.204	y2	897912	#N/A	897912	-3.5	2	heavy	840.494	421.254	20240713_PRM_SKP_NCE_1	2.32	131	#N/A	18.17	18.22	0.06	18.2	0.02	0.001
	HHT1 YBR010W YBR0201; HHT2 SIN2 YNL031C N2749	STELLIR	I - y2+	18.21	2643222	-0.1	0	13	1	298.211	297.204	y2	6327945	#N/A	6327945	-1.4	2	heavy	840.494	421.254	20240709_PRM_SKP_Optimized_1	2.24	132	#N/A	18.17	18.22	0.06	18.2	0.02	0.001
	HHT1 YBR010W YBR0201; HHT2 SIN2 YNL031C N2749	STELLIR	I - y2+	18.17	3394530	-1.2	0	18	1	298.211	297.204	y2	8053213	#N/A	8053213	-2.7	2	heavy	840.494	421.254	20240709_PRM_SKP_Optimized_2	2.06	132	#N/A	18.17	18.22	0.06	18.2	0.02	0.001
	HHT1 YBR010W YBR0201; HHT2 SIN2 YNL031C N2749	STELLIR	I - y2+	18.22	3268928	0	0	13	1	298.211	297.204	y2	8048082	#N/A	8048082	-1.6	2	heavy	840.494	421.254	20240713_PRM_SKP_Optimized_1	2.24	132	#N/A	18.17	18.22	0.06	18.2	0.02	0.001
	HHT1 YBR010W YBR0201; HHT2 SIN2 YNL031C N2749	STELLIR	R - y1+	18.2	3402732	2.1	0	12	1	185.127	184.12	y1	822524	#N/A	822524	-2.5	2	heavy	840.494	421.254	20240709_PRM_SKP_NCE_1	2.29	131	#N/A	18.17	18.22	0.06	18.19	0.02	0.001
	HHT1 YBR010W YBR0201; HHT2 SIN2 YNL031C N2749	STELLIR	R - y1+	18.19	3140308	1.2	0	10	1	185.127	184.12	y1	615018	#N/A	615018	-4.9	2	heavy	840.494	421.254	20240709_PRM_SKP_NCE_2	2.35	131	#N/A	18.17	18.22	0.06	18.19	0.02	0.001
	HHT1 YBR010W YBR0201; HHT2 SIN2 YNL031C N2749	STELLIR	R - y1+	18.21	3586753	1.6	0	11	1	185.127	184.12	y1	897912	#N/A	897912	-3.5	2	heavy	840.494	421.254	20240713_PRM_SKP_NCE_1	2.32	131	#N/A	18.17	18.22	0.06	18.19	0.02	0.001
	HHT1 YBR010W YBR0201; HHT2 SIN2 YNL031C N2749	STELLIR	R - y1+	18.18	2575912	2	0	13	1	185.127	184.12	y1	6327945	#N/A	6327945	-1.4	2	heavy	840.494	421.254	20240709_PRM_SKP_Optimized_1	2.24	132	#N/A	18.17	18.22	0.06	18.19	0.02	0.001
	HHT1 YBR010W YBR0201; HHT2 SIN2 YNL031C N2749	STELLIR	R - y1+	18.17	3256134	0.2	0	18	1	185.127	184.12	y1	8053213	#N/A	8053213	-2.7	2	heavy	840.494	421.254	20240709_PRM_SKP_Optimized_2	2.06	132	#N/A	18.17	18.22	0.06	18.19	0.02	0.001
	HHT1 YBR010W YBR0201; HHT2 SIN2 YNL031C N2749	STELLIR	R - y1+	18.22	2912012	1.8	0	13	1	185.127	184.12	y1	8048082	#N/A	8048082	-1.6	2	heavy	840.494	421.254	20240713_PRM_SKP_Optimized_1	2.24	132	#N/A	18.17	18.22	0.06	18.19	0.02	0.001
	HHT1 YBR010W YBR0201; HHT2 SIN2 YNL031C N2749	STELLIR	T - y6++	17.97	0	#N/A	0	12	2	377.738	753.462	y6	822524	#N/A	822524	-2.5	2	heavy	840.494	421.254	20240709_PRM_SKP_NCE_1	2.29	131	#N/A	17.97	18.22	0.26	18.1	0.12	0.006
	HHT1 YBR010W YBR0201; HHT2 SIN2 YNL031C N2749	STELLIR	T - y6++	17.99	0	#N/A	0	10	2	377.738	753.462	y6	615018	#N/A	615018	-4.9	2	heavy	840.494	421.254	20240709_PRM_SKP_NCE_2	2.35	131	#N/A	17.97	18.22	0.26	18.1	0.12	0.006
	HHT1 YBR010W YBR0201; HHT2 SIN2 YNL031C N2749	STELLIR	T - y6++	18.01	0	#N/A	0	11	2	377.738	753.462	y6	897912	#N/A	897912	-3.5	2	heavy	840.494	421.254	20240713_PRM_SKP_NCE_1	2.32	131	#N/A	17.97	18.22	0.26	18.1	0.12	0.006
	HHT1 YBR010W YBR0201; HHT2 SIN2 YNL031C N2749	STELLIR	T - y6++	18.21	457497	0.3	0	13	2	377.738	753.462	y6	6327945	#N/A	6327945	-1.4	2	heavy	840.494	421.254	20240709_PRM_SKP_Optimized_1	2.24	132	#N/A	17.97	18.22	0.26	18.1	0.12	0.006
	HHT1 YBR010W YBR0201; HHT2 SIN2 YNL031C N2749	STELLIR	T - y6++	18.17	731517	-1.6	0	18	2	377.738	753.462	y6	8053213	#N/A	8053213	-2.7	2	heavy	840.494	421.254	20240709_PRM_SKP_Optimized_2	2.06	132	#N/A	17.97	18.22	0.26	18.1	0.12	0.006
	HHT1 YBR010W YBR0201; HHT2 SIN2 YNL031C N2749	STELLIR	T - y6++	18.22	643277	-0.1	0	13	2	377.738	753.462	y6	8048082	#N/A	8048082	-1.6	2	heavy	840.494	421.254	20240713_PRM_SKP_Optimized_1	2.24	132	#N/A	17.97	18.22	0.26	18.1	0.12	0.006
	HHT1 YBR010W YBR0201; HHT2 SIN2 YNL031C N2749	STELLIR	L - y3++	18.16	161911	-1.2	0	12	2	206.151	410.288	y3	822524	#N/A	822524	-2.5	2	heavy	840.494	421.254	20240709_PRM_SKP_NCE_1	2.29	131	#N/A	18.16	18.21	0.05	18.19	0.02	0.001
	HHT1 YBR010W YBR0201; HHT2 SIN2 YNL031C N2749	STELLIR	L - y3++	18.19	173863	-2.5	0	10	2	206.151	410.288	y3	615018	#N/A	615018	-4.9	2	heavy	840.494	421.254	20240709_PRM_SKP_NCE_2	2.35	131	#N/A	18.16	18.21	0.05	18.19	0.02	0.001
	HHT1 YBR010W YBR0201; HHT2 SIN2 YNL031C N2749	STELLIR	L - y3++	18.21	204801	-3	0	11	2	206.151	410.288	y3	897912	#N/A	897912	-3.5	2	heavy	840.494	421.254	20240713_PRM_SKP_NCE_1	2.32	131	#N/A	18.16	18.21	0.05	18.19	0.02	0.001
	HHT1 YBR010W YBR0201; HHT2 SIN2 YNL031C N2749	STELLIR	L - y3++	18.21	17879	-0.7	0	13	2	206.151	410.288	y3	6327945	#N/A	6327945	-1.4	2	heavy	840.494	421.254	20240709_PRM_SKP_Optimized_1	2.24	132	#N/A	18.16	18.21	0.05	18.19	0.02	0.001
	HHT1 YBR010W YBR0201; HHT2 SIN2 YNL031C N2749	STELLIR	L - y3++	18.17	52535	1.4	0	18	2	206.151	410.288	y3	8053213	#N/A	8053213	-2.7	2	heavy	840.494	421.254	20240709_PRM_SKP_Optimized_2	2.06	132	#N/A	18.16	18.21	0.05	18.19	0.02	0.001
	HHT1 YBR010W YBR0201; HHT2 SIN2 YNL031C N2749	STELLIR	L - y3++	18.19	53530	-2.1	0	13	2	206.151	410.288	y3	8048082	#N/A	8048082	-1.6	2	heavy	840.494	421.254	20240713_PRM_SKP_Optimized_1	2.24	132	#N/A	18.16	18.21	0.05	18.19	0.02	0.001
	MIF2 YKL089W	YSLDTSESPSVR	precursor++	17.33	118025096	-0.4	0	10	2	675.824	1349.63	precursor	9003166	#N/A	9003166	2.8	2	heavy	1349.63	675.824	20240709_PRM_SKP_NCE_1	1.96	137	#N/A	17.31	17.37	0.06	17.34	0.02	0.001
	MIF2 YKL089W	YSLDTSESPSVR	precursor++	17.31	109589000	-0.5	0	11	2	675.824	1349.63	precursor	8631089	#N/A	8631089	2.4	2	heavy	1349.63	675.824	20240709_PRM_SKP_NCE_2	2.14	136	#N/A	17.31	17.37	0.06	17.34	0.02	0.001
	MIF2 YKL089W	YSLDTSESPSVR	precursor++	17.37	96139264	0.2	0	9	2	675.824	1349.63	precursor	8631058	#N/A	8631058	2.8	2	heavy	1349.63	675.824	20240713_PRM_SKP_NCE_1	2.18	137	#N/A	17.31	17.37	0.06	17.34	0.02	0.001
	MIF2 YKL089W	YSLDTSESPSVR	precursor++	17.35	98657664	0.4	0	10	2	675.824	1349.63	precursor	9568246	#N/A	9568246	2.1	2	heavy	1349.63	675.824	20240709_PRM_SKP_Optimized_1	2.03	138	#N/A	17.31	17.37	0.06	17.34	0.02	0.001
	MIF2 YKL089W	YSLDTSESPSVR	precursor++	17.33	97774448	-1	0	10	2	675.824	1349.63	precursor	11181761	#N/A	11181761	0.3	2	heavy	1349.63	675.824	20240709_PRM_SKP_Optimized_2	2.03	138	#N/A	17.31	17.37	0.06	17.34	0.02	0.001
	MIF2 YKL089W	YSLDTSESPSVR	precursor++	17.36	103073968	0.2	0	11	2	675.824	1349.63	precursor	8573941	#N/A	8573941	2.4	2	heavy	1349.63	675.824	20240713_PRM_SKP_Optimized_1	1.85	138	#N/A	17.31	17.37	0.06	17.34	0.02	0.001
	MIF2 YKL089W	YSLDTSESPSVR	precursor++ [M+1]	17.33	79255840	-1.9	0	10	2	676.326	1350.64	precursor [M+1]	9003166	#N/A	9003166	2.8	2	heavy	1349.63	675.824	20240709_PRM_SKP_NCE_1	1.96	137	#N/A	17.31	17.37	0.06	17.34	0.02	0.001
	MIF2 YKL089W	YSLDTSESPSVR	precursor++ [M+1]	17.31	70088320	-2.4	0	11	2	676.326	1350.64	precursor [M+1]	8631089	#N/A	8631089	2.4	2	heavy	1349.63	675.824	20240709_PRM_SKP_NCE_2	2.14	136	#N/A	17.31	17.37	0.06	17.34	0.02	0.001
	MIF2 YKL089W	YSLDTSESPSVR	precursor++ [M+1]	17.37	61095948	-0.8	0	9	2	676.326	1350.64	precursor [M+1]	8631058	#N/A	8631058	2.8	2	heavy	1349.63	675.824	20240713_PRM_SKP_NCE_1	2.18	137	#N/A	17.31	17.37	0.06	17.34	0.02	0.001
	MIF2 YKL089W	YSLDTSESPSVR	precursor++ [M+1]	17.35	60978412	-1	0	10	2	676.326	1350.64	precursor [M+1]	9568246	#N/A	9568246	2.1	2	heavy	1349.63	675.824	20240709_PRM_SKP_Optimized_1	2.03	138	#N/A	17.31	17.37	0.06	17.34	0.02	0.001
	MIF2 YKL089W	YSLDTSESPSVR	precursor++ [M+1]	17.33	56699852	0.4	0	10	2	676.326	1350.64	precursor [M+1]	11181761	#N/A	11181761	0.3	2	heavy	1349.63	675.824	20240709_PRM_SKP_Optimized_2	2.03	138	#N/A	17.31	17.37	0.06	17.34	0.02	0.001
	MIF2 YKL089W	YSLDTSESPSVR	precursor++ [M+1]	17.36	61759932	-1.2	0	11	2	676.326	1350.64	precursor [M+1]	8573941	#N/A	8573941	2.4	2	heavy	1349.63	675.824	20240713_PRM_SKP_Optimized_1	1.85	138	#N/A	17.31	17.37	0.06	17.34	0.02	0.001
	MIF2 YKL089W	YSLDTSESPSVR	precursor++ [M+2]	17.33	28990246	-1.1	0	10	2	676.827	1351.64	precursor [M+2]	9003166	#N/A	9003166	2.8	2	heavy	1349.63	675.824	20240709_PRM_SKP_NCE_1	1.96	137	#N/A	17.31	17.37	0.06	17.34	0.02	0.001
	MIF2 YKL089W	YSLDTSESPSVR	precursor++ [M+2]	17.31	20822992	-0.6	0	11	2	676.827	1351.64	precursor [M+2]	8631089	#N/A	8631089	2.4	2	heavy	1349.63	675.824	20240709_PRM_SKP_NCE_2	2.14	136	#N/A	17.31	17.37	0.06	17.34	0.02	0.001
	MIF2 YKL089W	YSLDTSESPSVR	precursor++ [M+2]	17.37	23061280	-1	0	9	2	676.827	1351.64	precursor [M+2]	8631058	#N/A	8631058	2.8	2	heavy	1349.63	675.824	20240713_PRM_SKP_NCE_1	2.18	137	#N/A	17.31	17.37	0.06	17.34	0.02	0.001
	MIF2 YKL089W	YSLDTSESPSVR	precursor++ [M+2]	17.35	26120598	-1.5	0	10	2	676.827	1351.64	precursor [M+2]	9568246	#N/A	9568246	2.1	2	heavy	1349.63	675.824	20240709_PRM_SKP_Optimized_1	2.03	138	#N/A	17.31	17.37	0.06	17.34	0.02	0.001
	MIF2 YKL089W	YSLDTSESPSVR	precursor++ [M+2]	17.33	21081596	-0.2	0	10	2	676.827	1351.64	precursor [M+2]	11181761	#N/A	11181761	0.3	2	heavy	1349.63	675.824	20240709_PRM_SKP_Optimized_2	2.03	138	#N/A	17.31	17.37	0.06	17.34	0.02	0.001
	MIF2 YKL089W	YSLDTSESPSVR	precursor++ [M+2]	17.36	23378754	-1.9	0	11	2	676.827	1351.64	precursor [M+2]	8573941	#N/A	8573941	2.4	2	heavy	1349.63	675.824	20240713_PRM_SKP_Optimized_1	1.85	138	#N/A	17.31	17.37	0.06	17.34	0.02	0.001
	MIF2 YKL089W	YSLDTSESPSVR	S - b2+	17.33	4631338	-3.4	0	10	1	251.103	250.095	b2	9003166	#N/A	9003166	2.8	2	heavy	1349.63	675.824	20240709_PRM_SKP_NCE_1	1.96	136	#N/A	17.32	17.36	0.04	17.34	0.01	0.001
	MIF2 YKL089W	YSLDTSESPSVR	S - b2+	17.35	3977860	0.6	0	12	1	251.103	250.095	b2	8631089	#N/A	8631089	2.4	2	heavy	1349.63	675.824	20240709_PRM_SKP_NCE_2	1.96	135	#N/A	17.32	17.36	0.04	17.34	0.01	0.001
	MIF2 YKL089W	YSLDTSESPSVR	S - b2+	17.34	4382984	-3.7	0	10	1	251.103	250.095	b2	8631058	#N/A	8631058	2.8	2	heavy	1349.63	675.824	20240713_PRM_SKP_NCE_1	1.96	136	#N/A	17.32	17.36	0.04	17.34	0.01	0.001
	MIF2 YKL089W	YSLDTSESPSVR	S - b2+	17.32	6485173	0.2	0	10	1	251.103	250.095	b2	9568246	#N/A	9568246	2.1	2	heavy	1349.63	675.824	20240709_PRM_SKP_Optimized_1	2.03	137	#N/A	17.32	17.36	0.04	17.34	0.01	0.001
	MIF2 YKL089W	YSLDTSESPSVR	S - b2+	17.33	7444609	-0.2	0	10	1	251.103	250.095	b2	11181761	#N/A	11181761	0.3	2	heavy	1349.63	675.824	20240709_PRM_SKP_Optimized_2	2.03	137	#N/A	17.32	17.36	0.04	17.34	0.01	0.001
	MIF2 YKL089W	YSLDTSESPSVR	S - b2+	17.36	5424437	-2.8	0	10	1	251.103	250.095	b2	8573941	#N/A	8573941	2.4	2	heavy	1349.63	675.824	20240713_PRM_SKP_Optimized_1	2.03	137	#N/A	17.32	17.36	0.04	17.34	0.01	0.001
	MIF2 YKL089W	YSLDTSESPSVR	D - b4+	17.33	697816	-0.2	0	10	1	479.214	478.206	b4	9003166	#N/A	9003166	2.8	2	heavy	1349.63	675.824	20240709_PRM_SKP_NCE_1	1.96	136	#N/A	17.32	17.36	0.04	17.34	0.01	0.001
	MIF2 YKL089W	YSLDTSESPSVR	D - b4+	17.35	627016	0.2	0	12	1	479.214	478.206	b4	8631089	#N/A	8631089	2.4	2	heavy	1349.63	675.824	20240709_PRM_SKP_NCE_2	1.96	135	#N/A	17.32	17.36	0.04	17.34	0.01	0.001
	MIF2 YKL089W	YSLDTSESPSVR	D - b4+	17.34	675985	1.2	0	10	1	479.214	478.206	b4	8631058	#N/A	8631058	2.8	2	heavy	1349.63	675.824	20240713_PRM_SKP_NCE_1	1.96	136	#N/A	17.32	17.36	0.04	17.34	0.01	0.001
	MIF2 YKL089W	YSLDTSESPSVR	D - b4+	17.32	5242781	-0.1	0	10	1	479.214	478.206	b4	9568246	#N/A	9568246	2.1	2	heavy	1349.63	675.824	20240709_PRM_SKP_Optimized_1	2.03	137	#N/A	17.32	17.36	0.04	17.34	0.01	0.001
	MIF2 YKL089W	YSLDTSESPSVR	D - b4+	17.33	5886937	-1.2	0	10	1	479.214	478.206	b4	11181761	#N/A	11181761	0.3	2	heavy	1349.63	675.824	20240709_PRM_SKP_Optimized_2	2.03	137	#N/A	17.32	17.36	0.04	17.34	0.01	0.001
	MIF2 YKL089W	YSLDTSESPSVR	D - b4+	17.36	4662478	0.3	0	10	1	479.214	478.206	b4	8573941	#N/A	8573941	2.4	2	heavy	1349.63	675.824	20240713_PRM_SKP_Optimized_1	2.03	137	#N/A	17.32	17.36	0.04	17.34	0.01	0.001
	MIF2 YKL089W	YSLDTSESPSVR	L - y10+	17.33	2139247	2.7	0	10	1	1100.55	1099.54	y10	9003166	#N/A	9003166	2.8	2	heavy	1349.63	675.824	20240709_PRM_SKP_NCE_1	1.96	136	#N/A	17.32	17.36	0.04	17.34	0.01	0.001
	MIF2 YKL089W	YSLDTSESPSVR	L - y10+	17.35	2266011	2.3	0	12	1	1100.55	1099.54	y10	8631089	#N/A	8631089	2.4	2	heavy	1349.63	675.824	20240709_PRM_SKP_NCE_2	1.96	135	#N/A	17.32	17.36	0.04	17.34	0.01	0.001
	MIF2 YKL089W	YSLDTSESPSVR	L - y10+	17.34	2124566	3	0	10	1	1100.55	1099.54	y10	8631058	#N/A	8631058	2.8	2	heavy	1349.63	675.824	20240713_PRM_SKP_NCE_1	1.96	136	#N/A	17.32	17.36	0.04	17.34	0.01	0.001
	MIF2 YKL089W	YSLDTSESPSVR	L - y10+	17.32	4974399	1.7	0	10	1	1100.55	1099.54	y10	9568246	#N/A	9568246	2.1	2	heavy	1349.63	675.824	20240709_PRM_SKP_Optimized_1	2.03	137	#N/A	17.32	17.36	0.04	17.34	0.01	0.001
	MIF2 YKL089W	YSLDTSESPSVR	L - y10+	17.33	5689466	0.5	0	10	1	1100.55	1099.54	y10	11181761	#N/A	11181761	0.3	2	heavy	1349.63	675.824	20240709_PRM_SKP_Optimized_2	2.03	137	#N/A	17.32	17.36	0.04	17.34	0.01	0.001
	MIF2 YKL089W	YSLDTSESPSVR	L - y10+	17.36	4361556	1.9	0	10	1	1100.55	1099.54	y10	8573941	#N/A	8573941	2.4	2	heavy	1349.63	675.824	20240713_PRM_SKP_Optimized_1	2.03	137	#N/A	17.32	17.36	0.04	17.34	0.01	0.001
	MIF2 YKL089W	YSLDTSESPSVR	D - y9+	17.33	4829396	0.1	0	10	1	987.462	986.454	y9	9003166	#N/A	9003166	2.8	2	heavy	1349.63	675.824	20240709_PRM_SKP_NCE_1	1.96	136	#N/A	17.32	17.36	0.04	17.34	0.01	0.001
	MIF2 YKL089W	YSLDTSESPSVR	D - y9+	17.35	4722169	-0.9	0	12	1	987.462	986.454	y9	8631089	#N/A	8631089	2.4	2	heavy	1349.63	675.824	20240709_PRM_SKP_NCE_2	1.96	135	#N/A	17.32	17.36	0.04	17.34	0.01	0.001
	MIF2 YKL089W	YSLDTSESPSVR	D - y9+	17.34	4738947	-1.1	0	10	1	987.462	986.454	y9	8631058	#N/A	8631058	2.8	2	heavy	1349.63	675.824	20240713_PRM_SKP_NCE_1	1.96	136	#N/A	17.32	17.36	0.04	17.34	0.01	0.001
	MIF2 YKL089W	YSLDTSESPSVR	D - y9+	17.32	7547164	-1.5	0	10	1	987.462	986.454	y9	9568246	#N/A	9568246	2.1	2	heavy	1349.63	675.824	20240709_PRM_SKP_Optimized_1	2.03	137	#N/A	17.32	17.36	0.04	17.34	0.01	0.001
	MIF2 YKL089W	YSLDTSESPSVR	D - y9+	17.33	8554206	-3.2	0	10	1	987.462	986.454	y9	11181761	#N/A	11181761	0.3	2	heavy	1349.63	675.824	20240709_PRM_SKP_Optimized_2	2.03	137	#N/A	17.32	17.36	0.04	17.34	0.01	0.001
	MIF2 YKL089W	YSLDTSESPSVR	D - y9+	17.36	6769552	-0.7	0	10	1	987.462	986.454	y9	8573941	#N/A	8573941	2.4	2	heavy	1349.63	675.824	20240713_PRM_SKP_Optimized_1	2.03	137	#N/A	17.32	17.36	0.04	17.34	0.01	0.001
	MIF2 YKL089W	YSLDTSESPSVR	T - y8+	17.33	5336133	0.9	0	10	1	872.435	871.427	y8	9003166	#N/A	9003166	2.8	2	heavy	1349.63	675.824	20240709_PRM_SKP_NCE_1	1.96	136	#N/A	17.33	17.36	0.03	17.34	0.01	0.001
	MIF2 YKL089W	YSLDTSESPSVR	T - y8+	17.35	4927298	3.9	0	12	1	872.435	871.427	y8	8631089	#N/A	8631089	2.4	2	heavy	1349.63	675.824	20240709_PRM_SKP_NCE_2	1.96	135	#N/A	17.33	17.36	0.03	17.34	0.01	0.001
	MIF2 YKL089W	YSLDTSESPSVR	T - y8+	17.34	5151338	1.4	0	10	1	872.435	871.427	y8	8631058	#N/A	8631058	2.8	2	heavy	1349.63	675.824	20240713_PRM_SKP_NCE_1	1.96	136	#N/A	17.33	17.36	0.03	17.34	0.01	0.001
	MIF2 YKL089W	YSLDTSESPSVR	T - y8+	17.35	6392985	2.1	0	10	1	872.435	871.427	y8	9568246	#N/A	9568246	2.1	2	heavy	1349.63	675.824	20240709_PRM_SKP_Optimized_1	2.03	137	#N/A	17.33	17.36	0.03	17.34	0.01	0.001
	MIF2 YKL089W	YSLDTSESPSVR	T - y8+	17.33	7674483	1.8	0	10	1	872.435	871.427	y8	11181761	#N/A	11181761	0.3	2	heavy	1349.63	675.824	20240709_PRM_SKP_Optimized_2	2.03	137	#N/A	17.33	17.36	0.03	17.34	0.01	0.001
	MIF2 YKL089W	YSLDTSESPSVR	T - y8+	17.36	5803495	0.5	0	10	1	872.435	871.427	y8	8573941	#N/A	8573941	2.4	2	heavy	1349.63	675.824	20240713_PRM_SKP_Optimized_1	2.03	137	#N/A	17.33	17.36	0.03	17.34	0.01	0.001
	MIF2 YKL089W	YSLDTSESPSVR	S - y7+	17.33	6484941	1.1	0	10	1	771.387	770.38	y7	9003166	#N/A	9003166	2.8	2	heavy	1349.63	675.824	20240709_PRM_SKP_NCE_1	1.96	136	#N/A	17.33	17.36	0.03	17.34	0.01	0.001
	MIF2 YKL089W	YSLDTSESPSVR	S - y7+	17.35	6060896	0.6	0	12	1	771.387	770.38	y7	8631089	#N/A	8631089	2.4	2	heavy	1349.63	675.824	20240709_PRM_SKP_NCE_2	1.96	135	#N/A	17.33	17.36	0.03	17.34	0.01	0.001
	MIF2 YKL089W	YSLDTSESPSVR	S - y7+	17.34	6306382	0.8	0	10	1	771.387	770.38	y7	8631058	#N/A	8631058	2.8	2	heavy	1349.63	675.824	20240713_PRM_SKP_NCE_1	1.96	136	#N/A	17.33	17.36	0.03	17.34	0.01	0.001
	MIF2 YKL089W	YSLDTSESPSVR	S - y7+	17.35	9810611	0.5	0	10	1	771.387	770.38	y7	9568246	#N/A	9568246	2.1	2	heavy	1349.63	675.824	20240709_PRM_SKP_Optimized_1	2.03	137	#N/A	17.33	17.36	0.03	17.34	0.01	0.001
	MIF2 YKL089W	YSLDTSESPSVR	S - y7+	17.33	11649572	-1.1	0	10	1	771.387	770.38	y7	11181761	#N/A	11181761	0.3	2	heavy	1349.63	675.824	20240709_PRM_SKP_Optimized_2	2.03	137	#N/A	17.33	17.36	0.03	17.34	0.01	0.001
	MIF2 YKL089W	YSLDTSESPSVR	S - y7+	17.36	9016791	0.9	0	10	1	771.387	770.38	y7	8573941	#N/A	8573941	2.4	2	heavy	1349.63	675.824	20240713_PRM_SKP_Optimized_1	2.03	137	#N/A	17.33	17.36	0.03	17.34	0.01	0.001
	MIF2 YKL089W	YSLDTSESPSVR	E - y6+	17.33	4057842	1.4	0	10	1	684.355	683.348	y6	9003166	#N/A	9003166	2.8	2	heavy	1349.63	675.824	20240709_PRM_SKP_NCE_1	1.96	136	#N/A	17.32	17.36	0.04	17.34	0.01	0.001
	MIF2 YKL089W	YSLDTSESPSVR	E - y6+	17.35	3892150	0.5	0	12	1	684.355	683.348	y6	8631089	#N/A	8631089	2.4	2	heavy	1349.63	675.824	20240709_PRM_SKP_NCE_2	1.96	135	#N/A	17.32	17.36	0.04	17.34	0.01	0.001
	MIF2 YKL089W	YSLDTSESPSVR	E - y6+	17.34	3852266	1.2	0	10	1	684.355	683.348	y6	8631058	#N/A	8631058	2.8	2	heavy	1349.63	675.824	20240713_PRM_SKP_NCE_1	1.96	136	#N/A	17.32	17.36	0.04	17.34	0.01	0.001
	MIF2 YKL089W	YSLDTSESPSVR	E - y6+	17.32	5893185	1.4	0	10	1	684.355	683.348	y6	9568246	#N/A	9568246	2.1	2	heavy	1349.63	675.824	20240709_PRM_SKP_Optimized_1	2.03	137	#N/A	17.32	17.36	0.04	17.34	0.01	0.001
	MIF2 YKL089W	YSLDTSESPSVR	E - y6+	17.33	6780376	-0.2	0	10	1	684.355	683.348	y6	11181761	#N/A	11181761	0.3	2	heavy	1349.63	675.824	20240709_PRM_SKP_Optimized_2	2.03	137	#N/A	17.32	17.36	0.04	17.34	0.01	0.001
	MIF2 YKL089W	YSLDTSESPSVR	E - y6+	17.36	5236829	1.5	0	10	1	684.355	683.348	y6	8573941	#N/A	8573941	2.4	2	heavy	1349.63	675.824	20240713_PRM_SKP_Optimized_1	2.03	137	#N/A	17.32	17.36	0.04	17.34	0.01	0.001
	MIF2 YKL089W	YSLDTSESPSVR	S - y5+	17.33	9003166	2.8	0	10	1	555.312	554.305	y5	9003166	#N/A	9003166	2.8	2	heavy	1349.63	675.824	20240709_PRM_SKP_NCE_1	1.96	136	#N/A	17.32	17.37	0.06	17.34	0.02	0.001
	MIF2 YKL089W	YSLDTSESPSVR	S - y5+	17.35	8631089	2.4	0	12	1	555.312	554.305	y5	8631089	#N/A	8631089	2.4	2	heavy	1349.63	675.824	20240709_PRM_SKP_NCE_2	1.96	135	#N/A	17.32	17.37	0.06	17.34	0.02	0.001
	MIF2 YKL089W	YSLDTSESPSVR	S - y5+	17.37	8631058	2.8	0	10	1	555.312	554.305	y5	8631058	#N/A	8631058	2.8	2	heavy	1349.63	675.824	20240713_PRM_SKP_NCE_1	1.96	136	#N/A	17.32	17.37	0.06	17.34	0.02	0.001
	MIF2 YKL089W	YSLDTSESPSVR	S - y5+	17.32	9568246	2.1	0	10	1	555.312	554.305	y5	9568246	#N/A	9568246	2.1	2	heavy	1349.63	675.824	20240709_PRM_SKP_Optimized_1	2.03	137	#N/A	17.32	17.37	0.06	17.34	0.02	0.001
	MIF2 YKL089W	YSLDTSESPSVR	S - y5+	17.33	11181761	0.3	0	10	1	555.312	554.305	y5	11181761	#N/A	11181761	0.3	2	heavy	1349.63	675.824	20240709_PRM_SKP_Optimized_2	2.03	137	#N/A	17.32	17.37	0.06	17.34	0.02	0.001
	MIF2 YKL089W	YSLDTSESPSVR	S - y5+	17.36	8573941	2.4	0	10	1	555.312	554.305	y5	8573941	#N/A	8573941	2.4	2	heavy	1349.63	675.824	20240713_PRM_SKP_Optimized_1	2.03	137	#N/A	17.32	17.37	0.06	17.34	0.02	0.001
	MIF2 YKL089W	YSLDTSESPSVR	P - y4+	17.33	4623691	-0.1	0	10	1	468.28	467.273	y4	9003166	#N/A	9003166	2.8	2	heavy	1349.63	675.824	20240709_PRM_SKP_NCE_1	1.96	136	#N/A	17.32	17.36	0.04	17.34	0.01	0.001
	MIF2 YKL089W	YSLDTSESPSVR	P - y4+	17.35	4421490	-0.5	0	12	1	468.28	467.273	y4	8631089	#N/A	8631089	2.4	2	heavy	1349.63	675.824	20240709_PRM_SKP_NCE_2	1.96	135	#N/A	17.32	17.36	0.04	17.34	0.01	0.001
	MIF2 YKL089W	YSLDTSESPSVR	P - y4+	17.34	4429774	-0.3	0	10	1	468.28	467.273	y4	8631058	#N/A	8631058	2.8	2	heavy	1349.63	675.824	20240713_PRM_SKP_NCE_1	1.96	136	#N/A	17.32	17.36	0.04	17.34	0.01	0.001
	MIF2 YKL089W	YSLDTSESPSVR	P - y4+	17.32	7432763	-1	0	10	1	468.28	467.273	y4	9568246	#N/A	9568246	2.1	2	heavy	1349.63	675.824	20240709_PRM_SKP_Optimized_1	2.03	137	#N/A	17.32	17.36	0.04	17.34	0.01	0.001
	MIF2 YKL089W	YSLDTSESPSVR	P - y4+	17.33	8376672	-2.8	0	10	1	468.28	467.273	y4	11181761	#N/A	11181761	0.3	2	heavy	1349.63	675.824	20240709_PRM_SKP_Optimized_2	2.03	137	#N/A	17.32	17.36	0.04	17.34	0.01	0.001
	MIF2 YKL089W	YSLDTSESPSVR	P - y4+	17.36	6544572	-0.5	0	10	1	468.28	467.273	y4	8573941	#N/A	8573941	2.4	2	heavy	1349.63	675.824	20240713_PRM_SKP_Optimized_1	2.03	137	#N/A	17.32	17.36	0.04	17.34	0.01	0.001
	MIF2 YKL089W	YSLDTSESPSVR	R - y1+	17.33	2393650	1.7	0	10	1	185.127	184.12	y1	9003166	#N/A	9003166	2.8	2	heavy	1349.63	675.824	20240709_PRM_SKP_NCE_1	1.96	136	#N/A	17.32	17.37	0.06	17.34	0.02	0.001
	MIF2 YKL089W	YSLDTSESPSVR	R - y1+	17.35	2165368	1.2	0	12	1	185.127	184.12	y1	8631089	#N/A	8631089	2.4	2	heavy	1349.63	675.824	20240709_PRM_SKP_NCE_2	1.96	135	#N/A	17.32	17.37	0.06	17.34	0.02	0.001
	MIF2 YKL089W	YSLDTSESPSVR	R - y1+	17.37	2150963	1.3	0	10	1	185.127	184.12	y1	8631058	#N/A	8631058	2.8	2	heavy	1349.63	675.824	20240713_PRM_SKP_NCE_1	1.96	136	#N/A	17.32	17.37	0.06	17.34	0.02	0.001
	MIF2 YKL089W	YSLDTSESPSVR	R - y1+	17.32	1814129	1.1	0	10	1	185.127	184.12	y1	9568246	#N/A	9568246	2.1	2	heavy	1349.63	675.824	20240709_PRM_SKP_Optimized_1	2.03	137	#N/A	17.32	17.37	0.06	17.34	0.02	0.001
	MIF2 YKL089W	YSLDTSESPSVR	R - y1+	17.33	2025147	-0.4	0	10	1	185.127	184.12	y1	11181761	#N/A	11181761	0.3	2	heavy	1349.63	675.824	20240709_PRM_SKP_Optimized_2	2.03	137	#N/A	17.32	17.37	0.06	17.34	0.02	0.001
	MIF2 YKL089W	YSLDTSESPSVR	R - y1+	17.36	1572787	1.7	0	10	1	185.127	184.12	y1	8573941	#N/A	8573941	2.4	2	heavy	1349.63	675.824	20240713_PRM_SKP_Optimized_1	2.03	137	#N/A	17.32	17.37	0.06	17.34	0.02	0.001
	MIF2 YKL089W	VAPLQYWR	precursor++ [M-1]	23.49	50139316	3.2	0	15	2	521.289	1040.56	precursor [M-1]	5362110	#N/A	5362110	-1.7	2	heavy	1041.56	521.789	20240709_PRM_SKP_NCE_1	1.7	174	#N/A	23.43	23.54	0.11	23.49	0.04	0.002
	MIF2 YKL089W	VAPLQYWR	precursor++ [M-1]	23.49	50504928	3.5	0	15	2	521.289	1040.56	precursor [M-1]	4263085	#N/A	4263085	-3.1	2	heavy	1041.56	521.789	20240709_PRM_SKP_NCE_2	1.7	174	#N/A	23.43	23.54	0.11	23.49	0.04	0.002
	MIF2 YKL089W	VAPLQYWR	precursor++ [M-1]	23.54	73529448	4.3	0	14	2	521.289	1040.56	precursor [M-1]	5545670	#N/A	5545670	-1.7	2	heavy	1041.56	521.789	20240713_PRM_SKP_NCE_1	1.7	174	#N/A	23.43	23.54	0.11	23.49	0.04	0.002
	MIF2 YKL089W	VAPLQYWR	precursor++ [M-1]	23.48	43479808	3.3	0	14	2	521.289	1040.56	precursor [M-1]	819184	#N/A	819184	-5.1	2	heavy	1041.56	521.789	20240709_PRM_SKP_Optimized_1	1.69	175	#N/A	23.43	23.54	0.11	23.49	0.04	0.002
	MIF2 YKL089W	VAPLQYWR	precursor++ [M-1]	23.43	24465292	1.9	0	12	2	521.289	1040.56	precursor [M-1]	964177	#N/A	964177	-7.1	2	heavy	1041.56	521.789	20240709_PRM_SKP_Optimized_2	1.69	175	#N/A	23.43	23.54	0.11	23.49	0.04	0.002
	MIF2 YKL089W	VAPLQYWR	precursor++ [M-1]	23.52	63557948	3.2	0	13	2	521.289	1040.56	precursor [M-1]	1169735	#N/A	1169735	-5.9	2	heavy	1041.56	521.789	20240713_PRM_SKP_Optimized_1	1.69	175	#N/A	23.43	23.54	0.11	23.49	0.04	0.002
	MIF2 YKL089W	VAPLQYWR	precursor++	23.27	117687184	0.1	0	15	2	521.789	1041.56	precursor	5362110	#N/A	5362110	-1.7	2	heavy	1041.56	521.789	20240709_PRM_SKP_NCE_1	1.7	174	#N/A	23.27	23.34	0.07	23.3	0.03	0.001
	MIF2 YKL089W	VAPLQYWR	precursor++	23.29	105441856	-0.1	0	15	2	521.789	1041.56	precursor	4263085	#N/A	4263085	-3.1	2	heavy	1041.56	521.789	20240709_PRM_SKP_NCE_2	1.7	174	#N/A	23.27	23.34	0.07	23.3	0.03	0.001
	MIF2 YKL089W	VAPLQYWR	precursor++	23.34	129302880	0.9	0	14	2	521.789	1041.56	precursor	5545670	#N/A	5545670	-1.7	2	heavy	1041.56	521.789	20240713_PRM_SKP_NCE_1	1.7	174	#N/A	23.27	23.34	0.07	23.3	0.03	0.001
	MIF2 YKL089W	VAPLQYWR	precursor++	23.29	97342160	0.1	0	14	2	521.789	1041.56	precursor	819184	#N/A	819184	-5.1	2	heavy	1041.56	521.789	20240709_PRM_SKP_Optimized_1	1.69	175	#N/A	23.27	23.34	0.07	23.3	0.03	0.001
	MIF2 YKL089W	VAPLQYWR	precursor++	23.29	114347256	1.3	0	12	2	521.789	1041.56	precursor	964177	#N/A	964177	-7.1	2	heavy	1041.56	521.789	20240709_PRM_SKP_Optimized_2	1.69	175	#N/A	23.27	23.34	0.07	23.3	0.03	0.001
	MIF2 YKL089W	VAPLQYWR	precursor++	23.32	123874520	0.2	0	13	2	521.789	1041.56	precursor	1169735	#N/A	1169735	-5.9	2	heavy	1041.56	521.789	20240713_PRM_SKP_Optimized_1	1.69	175	#N/A	23.27	23.34	0.07	23.3	0.03	0.001
	MIF2 YKL089W	VAPLQYWR	precursor++ [M+1]	23.27	67665272	0.6	0	15	2	522.291	1042.57	precursor [M+1]	5362110	#N/A	5362110	-1.7	2	heavy	1041.56	521.789	20240709_PRM_SKP_NCE_1	1.7	174	#N/A	23.27	23.34	0.07	23.3	0.03	0.001
	MIF2 YKL089W	VAPLQYWR	precursor++ [M+1]	23.29	52091844	1.2	0	15	2	522.291	1042.57	precursor [M+1]	4263085	#N/A	4263085	-3.1	2	heavy	1041.56	521.789	20240709_PRM_SKP_NCE_2	1.7	174	#N/A	23.27	23.34	0.07	23.3	0.03	0.001
	MIF2 YKL089W	VAPLQYWR	precursor++ [M+1]	23.34	78020232	0.6	0	14	2	522.291	1042.57	precursor [M+1]	5545670	#N/A	5545670	-1.7	2	heavy	1041.56	521.789	20240713_PRM_SKP_NCE_1	1.7	174	#N/A	23.27	23.34	0.07	23.3	0.03	0.001
	MIF2 YKL089W	VAPLQYWR	precursor++ [M+1]	23.29	60565260	-0.3	0	14	2	522.291	1042.57	precursor [M+1]	819184	#N/A	819184	-5.1	2	heavy	1041.56	521.789	20240709_PRM_SKP_Optimized_1	1.69	175	#N/A	23.27	23.34	0.07	23.3	0.03	0.001
	MIF2 YKL089W	VAPLQYWR	precursor++ [M+1]	23.29	47638620	-0.2	0	12	2	522.291	1042.57	precursor [M+1]	964177	#N/A	964177	-7.1	2	heavy	1041.56	521.789	20240709_PRM_SKP_Optimized_2	1.69	175	#N/A	23.27	23.34	0.07	23.3	0.03	0.001
	MIF2 YKL089W	VAPLQYWR	precursor++ [M+1]	23.32	72578680	0.3	0	13	2	522.291	1042.57	precursor [M+1]	1169735	#N/A	1169735	-5.9	2	heavy	1041.56	521.789	20240713_PRM_SKP_Optimized_1	1.69	175	#N/A	23.27	23.34	0.07	23.3	0.03	0.001
	MIF2 YKL089W	VAPLQYWR	precursor++ [M+2]	23.27	17931172	-0.8	0	15	2	522.792	1043.57	precursor [M+2]	5362110	#N/A	5362110	-1.7	2	heavy	1041.56	521.789	20240709_PRM_SKP_NCE_1	1.7	174	#N/A	23.27	23.34	0.07	23.3	0.03	0.001
	MIF2 YKL089W	VAPLQYWR	precursor++ [M+2]	23.29	15370831	-0.3	0	15	2	522.792	1043.57	precursor [M+2]	4263085	#N/A	4263085	-3.1	2	heavy	1041.56	521.789	20240709_PRM_SKP_NCE_2	1.7	174	#N/A	23.27	23.34	0.07	23.3	0.03	0.001
	MIF2 YKL089W	VAPLQYWR	precursor++ [M+2]	23.34	18148780	-0.5	0	14	2	522.792	1043.57	precursor [M+2]	5545670	#N/A	5545670	-1.7	2	heavy	1041.56	521.789	20240713_PRM_SKP_NCE_1	1.7	174	#N/A	23.27	23.34	0.07	23.3	0.03	0.001
	MIF2 YKL089W	VAPLQYWR	precursor++ [M+2]	23.29	14699778	-0.3	0	14	2	522.792	1043.57	precursor [M+2]	819184	#N/A	819184	-5.1	2	heavy	1041.56	521.789	20240709_PRM_SKP_Optimized_1	1.69	175	#N/A	23.27	23.34	0.07	23.3	0.03	0.001
	MIF2 YKL089W	VAPLQYWR	precursor++ [M+2]	23.29	17825524	-0.3	0	12	2	522.792	1043.57	precursor [M+2]	964177	#N/A	964177	-7.1	2	heavy	1041.56	521.789	20240709_PRM_SKP_Optimized_2	1.69	175	#N/A	23.27	23.34	0.07	23.3	0.03	0.001
	MIF2 YKL089W	VAPLQYWR	precursor++ [M+2]	23.32	18229076	-0.6	0	13	2	522.792	1043.57	precursor [M+2]	1169735	#N/A	1169735	-5.9	2	heavy	1041.56	521.789	20240713_PRM_SKP_Optimized_1	1.69	175	#N/A	23.27	23.34	0.07	23.3	0.03	0.001
	MIF2 YKL089W	VAPLQYWR	precursor++ [M+3]	23.3	4331560	-1.8	0	15	2	523.293	1044.57	precursor [M+3]	5362110	#N/A	5362110	-1.7	2	heavy	1041.56	521.789	20240709_PRM_SKP_NCE_1	1.7	174	#N/A	23.26	23.34	0.08	23.3	0.03	0.001
	MIF2 YKL089W	VAPLQYWR	precursor++ [M+3]	23.29	5364322	-3.2	0	15	2	523.293	1044.57	precursor [M+3]	4263085	#N/A	4263085	-3.1	2	heavy	1041.56	521.789	20240709_PRM_SKP_NCE_2	1.7	174	#N/A	23.26	23.34	0.08	23.3	0.03	0.001
	MIF2 YKL089W	VAPLQYWR	precursor++ [M+3]	23.34	7153366	-2	0	14	2	523.293	1044.57	precursor [M+3]	5545670	#N/A	5545670	-1.7	2	heavy	1041.56	521.789	20240713_PRM_SKP_NCE_1	1.7	174	#N/A	23.26	23.34	0.08	23.3	0.03	0.001
	MIF2 YKL089W	VAPLQYWR	precursor++ [M+3]	23.29	4987408	-2.3	0	14	2	523.293	1044.57	precursor [M+3]	819184	#N/A	819184	-5.1	2	heavy	1041.56	521.789	20240709_PRM_SKP_Optimized_1	1.69	175	#N/A	23.26	23.34	0.08	23.3	0.03	0.001
	MIF2 YKL089W	VAPLQYWR	precursor++ [M+3]	23.26	4463268	-1.7	0	12	2	523.293	1044.57	precursor [M+3]	964177	#N/A	964177	-7.1	2	heavy	1041.56	521.789	20240709_PRM_SKP_Optimized_2	1.69	175	#N/A	23.26	23.34	0.08	23.3	0.03	0.001
	MIF2 YKL089W	VAPLQYWR	precursor++ [M+3]	23.32	7055149	-1.5	0	13	2	523.293	1044.57	precursor [M+3]	1169735	#N/A	1169735	-5.9	2	heavy	1041.56	521.789	20240713_PRM_SKP_Optimized_1	1.69	175	#N/A	23.26	23.34	0.08	23.3	0.03	0.001
	MIF2 YKL089W	VAPLQYWR	P - y6+	23.3	871594	1.8	0	15	1	872.465	871.458	y6	5362110	#N/A	5362110	-1.7	2	heavy	1041.56	521.789	20240709_PRM_SKP_NCE_1	1.7	173	#N/A	23.26	23.34	0.08	23.3	0.03	0.001
	MIF2 YKL089W	VAPLQYWR	P - y6+	23.29	703190	1.5	0	15	1	872.465	871.458	y6	4263085	#N/A	4263085	-3.1	2	heavy	1041.56	521.789	20240709_PRM_SKP_NCE_2	1.7	173	#N/A	23.26	23.34	0.08	23.3	0.03	0.001
	MIF2 YKL089W	VAPLQYWR	P - y6+	23.34	946882	1.5	0	14	1	872.465	871.458	y6	5545670	#N/A	5545670	-1.7	2	heavy	1041.56	521.789	20240713_PRM_SKP_NCE_1	1.7	173	#N/A	23.26	23.34	0.08	23.3	0.03	0.001
	MIF2 YKL089W	VAPLQYWR	P - y6+	23.29	5580169	0.2	0	14	1	872.465	871.458	y6	819184	#N/A	819184	-5.1	2	heavy	1041.56	521.789	20240709_PRM_SKP_Optimized_1	1.69	174	#N/A	23.26	23.34	0.08	23.3	0.03	0.001
	MIF2 YKL089W	VAPLQYWR	P - y6+	23.26	5194626	-1.3	0	12	1	872.465	871.458	y6	964177	#N/A	964177	-7.1	2	heavy	1041.56	521.789	20240709_PRM_SKP_Optimized_2	1.69	174	#N/A	23.26	23.34	0.08	23.3	0.03	0.001
	MIF2 YKL089W	VAPLQYWR	P - y6+	23.32	7172181	0.6	0	14	1	872.465	871.458	y6	1169735	#N/A	1169735	-5.9	2	heavy	1041.56	521.789	20240713_PRM_SKP_Optimized_1	1.57	174	#N/A	23.26	23.34	0.08	23.3	0.03	0.001
	MIF2 YKL089W	VAPLQYWR	L - y5+	23.3	5362110	-1.7	0	15	1	775.413	774.405	y5	5362110	#N/A	5362110	-1.7	2	heavy	1041.56	521.789	20240709_PRM_SKP_NCE_1	1.7	173	#N/A	23.26	23.34	0.08	23.3	0.03	0.001
	MIF2 YKL089W	VAPLQYWR	L - y5+	23.29	4263085	-3.1	0	15	1	775.413	774.405	y5	4263085	#N/A	4263085	-3.1	2	heavy	1041.56	521.789	20240709_PRM_SKP_NCE_2	1.7	173	#N/A	23.26	23.34	0.08	23.3	0.03	0.001
	MIF2 YKL089W	VAPLQYWR	L - y5+	23.34	5545670	-1.7	0	14	1	775.413	774.405	y5	5545670	#N/A	5545670	-1.7	2	heavy	1041.56	521.789	20240713_PRM_SKP_NCE_1	1.7	173	#N/A	23.26	23.34	0.08	23.3	0.03	0.001
	MIF2 YKL089W	VAPLQYWR	L - y5+	23.29	819184	-5.1	0	14	1	775.413	774.405	y5	819184	#N/A	819184	-5.1	2	heavy	1041.56	521.789	20240709_PRM_SKP_Optimized_1	1.69	174	#N/A	23.26	23.34	0.08	23.3	0.03	0.001
	MIF2 YKL089W	VAPLQYWR	L - y5+	23.26	964177	-7.1	0	12	1	775.413	774.405	y5	964177	#N/A	964177	-7.1	2	heavy	1041.56	521.789	20240709_PRM_SKP_Optimized_2	1.69	174	#N/A	23.26	23.34	0.08	23.3	0.03	0.001
	MIF2 YKL089W	VAPLQYWR	L - y5+	23.32	1169735	-5.9	0	14	1	775.413	774.405	y5	1169735	#N/A	1169735	-5.9	2	heavy	1041.56	521.789	20240713_PRM_SKP_Optimized_1	1.57	174	#N/A	23.26	23.34	0.08	23.3	0.03	0.001
	MIF2 YKL089W	VAPLQYWR	Q - y4+	23.3	9342282	4.2	0	15	1	662.328	661.321	y4	5362110	#N/A	5362110	-1.7	2	heavy	1041.56	521.789	20240709_PRM_SKP_NCE_1	1.7	173	#N/A	23.29	23.34	0.05	23.3	0.02	0.001
	MIF2 YKL089W	VAPLQYWR	Q - y4+	23.29	7953267	3.2	0	15	1	662.328	661.321	y4	4263085	#N/A	4263085	-3.1	2	heavy	1041.56	521.789	20240709_PRM_SKP_NCE_2	1.7	173	#N/A	23.29	23.34	0.05	23.3	0.02	0.001
	MIF2 YKL089W	VAPLQYWR	Q - y4+	23.34	9777793	0	0	14	1	662.328	661.321	y4	5545670	#N/A	5545670	-1.7	2	heavy	1041.56	521.789	20240713_PRM_SKP_NCE_1	1.7	173	#N/A	23.29	23.34	0.05	23.3	0.02	0.001
	MIF2 YKL089W	VAPLQYWR	Q - y4+	23.29	1748286	3.2	0	14	1	662.328	661.321	y4	819184	#N/A	819184	-5.1	2	heavy	1041.56	521.789	20240709_PRM_SKP_Optimized_1	1.69	174	#N/A	23.29	23.34	0.05	23.3	0.02	0.001
	MIF2 YKL089W	VAPLQYWR	Q - y4+	23.29	1693580	1.3	0	12	1	662.328	661.321	y4	964177	#N/A	964177	-7.1	2	heavy	1041.56	521.789	20240709_PRM_SKP_Optimized_2	1.69	174	#N/A	23.29	23.34	0.05	23.3	0.02	0.001
	MIF2 YKL089W	VAPLQYWR	Q - y4+	23.32	2272553	2.8	0	14	1	662.328	661.321	y4	1169735	#N/A	1169735	-5.9	2	heavy	1041.56	521.789	20240713_PRM_SKP_Optimized_1	1.57	174	#N/A	23.29	23.34	0.05	23.3	0.02	0.001
	MIF2 YKL089W	VAPLQYWR	Y - y3+	23.3	2977508	3.3	0	15	1	534.27	533.263	y3	5362110	#N/A	5362110	-1.7	2	heavy	1041.56	521.789	20240709_PRM_SKP_NCE_1	1.7	173	#N/A	23.29	23.34	0.05	23.3	0.02	0.001
	MIF2 YKL089W	VAPLQYWR	Y - y3+	23.29	2495310	2.7	0	15	1	534.27	533.263	y3	4263085	#N/A	4263085	-3.1	2	heavy	1041.56	521.789	20240709_PRM_SKP_NCE_2	1.7	173	#N/A	23.29	23.34	0.05	23.3	0.02	0.001
	MIF2 YKL089W	VAPLQYWR	Y - y3+	23.34	3096718	3.5	0	14	1	534.27	533.263	y3	5545670	#N/A	5545670	-1.7	2	heavy	1041.56	521.789	20240713_PRM_SKP_NCE_1	1.7	173	#N/A	23.29	23.34	0.05	23.3	0.02	0.001
	MIF2 YKL089W	VAPLQYWR	Y - y3+	23.29	814948	2.3	0	14	1	534.27	533.263	y3	819184	#N/A	819184	-5.1	2	heavy	1041.56	521.789	20240709_PRM_SKP_Optimized_1	1.69	174	#N/A	23.29	23.34	0.05	23.3	0.02	0.001
	MIF2 YKL089W	VAPLQYWR	Y - y3+	23.29	807686	1.8	0	12	1	534.27	533.263	y3	964177	#N/A	964177	-7.1	2	heavy	1041.56	521.789	20240709_PRM_SKP_Optimized_2	1.69	174	#N/A	23.29	23.34	0.05	23.3	0.02	0.001
	MIF2 YKL089W	VAPLQYWR	Y - y3+	23.32	1077591	2.2	0	14	1	534.27	533.263	y3	1169735	#N/A	1169735	-5.9	2	heavy	1041.56	521.789	20240713_PRM_SKP_Optimized_1	1.57	174	#N/A	23.29	23.34	0.05	23.3	0.02	0.001
	MIF2 YKL089W	VAPLQYWR	A - y7++	23.3	79670	1	0	15	2	472.255	942.495	y7	5362110	#N/A	5362110	-1.7	2	heavy	1041.56	521.789	20240709_PRM_SKP_NCE_1	1.7	173	#N/A	23.26	23.37	0.1	23.3	0.04	0.002
	MIF2 YKL089W	VAPLQYWR	A - y7++	23.26	44288	-1.6	0	15	2	472.255	942.495	y7	4263085	#N/A	4263085	-3.1	2	heavy	1041.56	521.789	20240709_PRM_SKP_NCE_2	1.7	173	#N/A	23.26	23.37	0.1	23.3	0.04	0.002
	MIF2 YKL089W	VAPLQYWR	A - y7++	23.37	93281	2.1	0	14	2	472.255	942.495	y7	5545670	#N/A	5545670	-1.7	2	heavy	1041.56	521.789	20240713_PRM_SKP_NCE_1	1.7	173	#N/A	23.26	23.37	0.1	23.3	0.04	0.002
	MIF2 YKL089W	VAPLQYWR	A - y7++	23.29	1394760	1.3	0	14	2	472.255	942.495	y7	819184	#N/A	819184	-5.1	2	heavy	1041.56	521.789	20240709_PRM_SKP_Optimized_1	1.69	174	#N/A	23.26	23.37	0.1	23.3	0.04	0.002
	MIF2 YKL089W	VAPLQYWR	A - y7++	23.29	1264064	-1	0	12	2	472.255	942.495	y7	964177	#N/A	964177	-7.1	2	heavy	1041.56	521.789	20240709_PRM_SKP_Optimized_2	1.69	174	#N/A	23.26	23.37	0.1	23.3	0.04	0.002
	MIF2 YKL089W	VAPLQYWR	A - y7++	23.32	1738353	1.4	0	14	2	472.255	942.495	y7	1169735	#N/A	1169735	-5.9	2	heavy	1041.56	521.789	20240713_PRM_SKP_Optimized_1	1.57	174	#N/A	23.26	23.37	0.1	23.3	0.04	0.002
	MIF2 YKL089W	VAPLQYWR	P - y6++	23.3	1546211	-3.6	0	15	2	436.736	871.458	y6	5362110	#N/A	5362110	-1.7	2	heavy	1041.56	521.789	20240709_PRM_SKP_NCE_1	1.7	173	#N/A	23.26	23.34	0.08	23.3	0.03	0.001
	MIF2 YKL089W	VAPLQYWR	P - y6++	23.29	1179843	-3.8	0	15	2	436.736	871.458	y6	4263085	#N/A	4263085	-3.1	2	heavy	1041.56	521.789	20240709_PRM_SKP_NCE_2	1.7	173	#N/A	23.26	23.34	0.08	23.3	0.03	0.001
	MIF2 YKL089W	VAPLQYWR	P - y6++	23.34	1712003	-3.3	0	14	2	436.736	871.458	y6	5545670	#N/A	5545670	-1.7	2	heavy	1041.56	521.789	20240713_PRM_SKP_NCE_1	1.7	173	#N/A	23.26	23.34	0.08	23.3	0.03	0.001
	MIF2 YKL089W	VAPLQYWR	P - y6++	23.29	54591328	-4.2	0	14	2	436.736	871.458	y6	819184	#N/A	819184	-5.1	2	heavy	1041.56	521.789	20240709_PRM_SKP_Optimized_1	1.69	174	#N/A	23.26	23.34	0.08	23.3	0.03	0.001
	MIF2 YKL089W	VAPLQYWR	P - y6++	23.26	51452688	2.2	0	12	2	436.736	871.458	y6	964177	#N/A	964177	-7.1	2	heavy	1041.56	521.789	20240709_PRM_SKP_Optimized_2	1.69	174	#N/A	23.26	23.34	0.08	23.3	0.03	0.001
	MIF2 YKL089W	VAPLQYWR	P - y6++	23.32	71196104	-4.1	0	14	2	436.736	871.458	y6	1169735	#N/A	1169735	-5.9	2	heavy	1041.56	521.789	20240713_PRM_SKP_Optimized_1	1.57	174	#N/A	23.26	23.34	0.08	23.3	0.03	0.001
	MIF2 YKL089W	VAPLQYWR	Q - z4+	23.3	1314447	3.8	0	15	1	645.302	644.295	z4	5362110	#N/A	5362110	-1.7	2	heavy	1041.56	521.789	20240709_PRM_SKP_NCE_1	1.7	173	#N/A	23.12	23.35	0.23	23.25	0.11	0.005
	MIF2 YKL089W	VAPLQYWR	Q - z4+	23.29	1166490	3.9	0	15	1	645.302	644.295	z4	4263085	#N/A	4263085	-3.1	2	heavy	1041.56	521.789	20240709_PRM_SKP_NCE_2	1.7	173	#N/A	23.12	23.35	0.23	23.25	0.11	0.005
	MIF2 YKL089W	VAPLQYWR	Q - z4+	23.34	1418721	4.5	0	14	1	645.302	644.295	z4	5545670	#N/A	5545670	-1.7	2	heavy	1041.56	521.789	20240713_PRM_SKP_NCE_1	1.7	173	#N/A	23.12	23.35	0.23	23.25	0.11	0.005
	MIF2 YKL089W	VAPLQYWR	Q - z4+	23.12	0	#N/A	0	14	1	645.302	644.295	z4	819184	#N/A	819184	-5.1	2	heavy	1041.56	521.789	20240709_PRM_SKP_Optimized_1	1.69	174	#N/A	23.12	23.35	0.23	23.25	0.11	0.005
	MIF2 YKL089W	VAPLQYWR	Q - z4+	23.12	0	#N/A	0	12	1	645.302	644.295	z4	964177	#N/A	964177	-7.1	2	heavy	1041.56	521.789	20240709_PRM_SKP_Optimized_2	1.69	174	#N/A	23.12	23.35	0.23	23.25	0.11	0.005
	MIF2 YKL089W	VAPLQYWR	Q - z4+	23.35	34701	6.5	0	14	1	645.302	644.295	z4	1169735	#N/A	1169735	-5.9	2	heavy	1041.56	521.789	20240713_PRM_SKP_Optimized_1	1.57	174	#N/A	23.12	23.35	0.23	23.25	0.11	0.005
	MIF2 YKL089W	VAPLQYWR	P - z6++	23.3	247834	-8.2	0	15	2	428.223	854.431	z6	5362110	#N/A	5362110	-1.7	2	heavy	1041.56	521.789	20240709_PRM_SKP_NCE_1	1.7	173	#N/A	23.26	23.34	0.08	23.3	0.03	0.001
	MIF2 YKL089W	VAPLQYWR	P - z6++	23.29	213281	-11.2	0	15	2	428.223	854.431	z6	4263085	#N/A	4263085	-3.1	2	heavy	1041.56	521.789	20240709_PRM_SKP_NCE_2	1.7	173	#N/A	23.26	23.34	0.08	23.3	0.03	0.001
	MIF2 YKL089W	VAPLQYWR	P - z6++	23.34	285291	-8.1	0	14	2	428.223	854.431	z6	5545670	#N/A	5545670	-1.7	2	heavy	1041.56	521.789	20240713_PRM_SKP_NCE_1	1.7	173	#N/A	23.26	23.34	0.08	23.3	0.03	0.001
	MIF2 YKL089W	VAPLQYWR	P - z6++	23.29	237512	-3.4	0	14	2	428.223	854.431	z6	819184	#N/A	819184	-5.1	2	heavy	1041.56	521.789	20240709_PRM_SKP_Optimized_1	1.69	174	#N/A	23.26	23.34	0.08	23.3	0.03	0.001
	MIF2 YKL089W	VAPLQYWR	P - z6++	23.26	252957	3.1	0	12	2	428.223	854.431	z6	964177	#N/A	964177	-7.1	2	heavy	1041.56	521.789	20240709_PRM_SKP_Optimized_2	1.69	174	#N/A	23.26	23.34	0.08	23.3	0.03	0.001
	MIF2 YKL089W	VAPLQYWR	P - z6++	23.32	329502	-1	0	14	2	428.223	854.431	z6	1169735	#N/A	1169735	-5.9	2	heavy	1041.56	521.789	20240713_PRM_SKP_Optimized_1	1.57	174	#N/A	23.26	23.34	0.08	23.3	0.03	0.001
	CBF2 CBF3A CEP2 CTF14 NDC10 YGR140W	EENIVNEDGPNTSR	precursor++	14.22	48392120	1.1	0	11	2	792.362	1582.71	precursor	5943248	#N/A	5943248	-3.3	2	heavy	1582.71	792.362	20240709_PRM_SKP_NCE_1	2.18	125	#N/A	14.21	14.23	0.03	14.22	0.01	0.001
	CBF2 CBF3A CEP2 CTF14 NDC10 YGR140W	EENIVNEDGPNTSR	precursor++	14.21	45441852	0.7	0	9	2	792.362	1582.71	precursor	6059089	#N/A	6059089	-3.1	2	heavy	1582.71	792.362	20240709_PRM_SKP_NCE_2	2.47	125	#N/A	14.21	14.23	0.03	14.22	0.01	0.001
	CBF2 CBF3A CEP2 CTF14 NDC10 YGR140W	EENIVNEDGPNTSR	precursor++	14.23	52686856	-1.3	0	8	2	792.362	1582.71	precursor	5639539	#N/A	5639539	-3.1	2	heavy	1582.71	792.362	20240713_PRM_SKP_NCE_1	2.35	126	#N/A	14.21	14.23	0.03	14.22	0.01	0.001
	CBF2 CBF3A CEP2 CTF14 NDC10 YGR140W	EENIVNEDGPNTSR	precursor++	14.23	46126316	0.4	0	11	2	792.362	1582.71	precursor	11889457	#N/A	11889457	-3.4	2	heavy	1582.71	792.362	20240709_PRM_SKP_Optimized_1	2.32	126	#N/A	14.21	14.23	0.03	14.22	0.01	0.001
	CBF2 CBF3A CEP2 CTF14 NDC10 YGR140W	EENIVNEDGPNTSR	precursor++	14.22	54512852	-1.1	0	10	2	792.362	1582.71	precursor	14715785	#N/A	14715785	-4.9	2	heavy	1582.71	792.362	20240709_PRM_SKP_Optimized_2	2.21	127	#N/A	14.21	14.23	0.03	14.22	0.01	0.001
	CBF2 CBF3A CEP2 CTF14 NDC10 YGR140W	EENIVNEDGPNTSR	precursor++	14.23	55134508	-0.3	0	11	2	792.362	1582.71	precursor	12174239	#N/A	12174239	-3.7	2	heavy	1582.71	792.362	20240713_PRM_SKP_Optimized_1	2.28	127	#N/A	14.21	14.23	0.03	14.22	0.01	0.001
	CBF2 CBF3A CEP2 CTF14 NDC10 YGR140W	EENIVNEDGPNTSR	precursor++ [M+1]	14.22	38566216	-1.8	0	11	2	792.864	1583.71	precursor [M+1]	5943248	#N/A	5943248	-3.3	2	heavy	1582.71	792.362	20240709_PRM_SKP_NCE_1	2.18	125	#N/A	14.21	14.23	0.03	14.22	0.01	0.001
	CBF2 CBF3A CEP2 CTF14 NDC10 YGR140W	EENIVNEDGPNTSR	precursor++ [M+1]	14.21	37752096	-1.5	0	9	2	792.864	1583.71	precursor [M+1]	6059089	#N/A	6059089	-3.1	2	heavy	1582.71	792.362	20240709_PRM_SKP_NCE_2	2.47	125	#N/A	14.21	14.23	0.03	14.22	0.01	0.001
	CBF2 CBF3A CEP2 CTF14 NDC10 YGR140W	EENIVNEDGPNTSR	precursor++ [M+1]	14.23	33349714	-1.3	0	8	2	792.864	1583.71	precursor [M+1]	5639539	#N/A	5639539	-3.1	2	heavy	1582.71	792.362	20240713_PRM_SKP_NCE_1	2.35	126	#N/A	14.21	14.23	0.03	14.22	0.01	0.001
	CBF2 CBF3A CEP2 CTF14 NDC10 YGR140W	EENIVNEDGPNTSR	precursor++ [M+1]	14.23	35295496	-2	0	11	2	792.864	1583.71	precursor [M+1]	11889457	#N/A	11889457	-3.4	2	heavy	1582.71	792.362	20240709_PRM_SKP_Optimized_1	2.32	126	#N/A	14.21	14.23	0.03	14.22	0.01	0.001
	CBF2 CBF3A CEP2 CTF14 NDC10 YGR140W	EENIVNEDGPNTSR	precursor++ [M+1]	14.22	47076892	-0.1	0	10	2	792.864	1583.71	precursor [M+1]	14715785	#N/A	14715785	-4.9	2	heavy	1582.71	792.362	20240709_PRM_SKP_Optimized_2	2.21	127	#N/A	14.21	14.23	0.03	14.22	0.01	0.001
	CBF2 CBF3A CEP2 CTF14 NDC10 YGR140W	EENIVNEDGPNTSR	precursor++ [M+1]	14.23	40458220	-0.9	0	11	2	792.864	1583.71	precursor [M+1]	12174239	#N/A	12174239	-3.7	2	heavy	1582.71	792.362	20240713_PRM_SKP_Optimized_1	2.28	127	#N/A	14.21	14.23	0.03	14.22	0.01	0.001
	CBF2 CBF3A CEP2 CTF14 NDC10 YGR140W	EENIVNEDGPNTSR	precursor++ [M+2]	14.22	19442620	-0.9	0	11	2	793.365	1584.72	precursor [M+2]	5943248	#N/A	5943248	-3.3	2	heavy	1582.71	792.362	20240709_PRM_SKP_NCE_1	2.18	125	#N/A	14.21	14.23	0.03	14.22	0.01	0.001
	CBF2 CBF3A CEP2 CTF14 NDC10 YGR140W	EENIVNEDGPNTSR	precursor++ [M+2]	14.21	18726788	-1.1	0	9	2	793.365	1584.72	precursor [M+2]	6059089	#N/A	6059089	-3.1	2	heavy	1582.71	792.362	20240709_PRM_SKP_NCE_2	2.47	125	#N/A	14.21	14.23	0.03	14.22	0.01	0.001
	CBF2 CBF3A CEP2 CTF14 NDC10 YGR140W	EENIVNEDGPNTSR	precursor++ [M+2]	14.23	18671778	-0.8	0	8	2	793.365	1584.72	precursor [M+2]	5639539	#N/A	5639539	-3.1	2	heavy	1582.71	792.362	20240713_PRM_SKP_NCE_1	2.35	126	#N/A	14.21	14.23	0.03	14.22	0.01	0.001
	CBF2 CBF3A CEP2 CTF14 NDC10 YGR140W	EENIVNEDGPNTSR	precursor++ [M+2]	14.23	17064022	-0.7	0	11	2	793.365	1584.72	precursor [M+2]	11889457	#N/A	11889457	-3.4	2	heavy	1582.71	792.362	20240709_PRM_SKP_Optimized_1	2.32	126	#N/A	14.21	14.23	0.03	14.22	0.01	0.001
	CBF2 CBF3A CEP2 CTF14 NDC10 YGR140W	EENIVNEDGPNTSR	precursor++ [M+2]	14.22	16553976	0.8	0	10	2	793.365	1584.72	precursor [M+2]	14715785	#N/A	14715785	-4.9	2	heavy	1582.71	792.362	20240709_PRM_SKP_Optimized_2	2.21	127	#N/A	14.21	14.23	0.03	14.22	0.01	0.001
	CBF2 CBF3A CEP2 CTF14 NDC10 YGR140W	EENIVNEDGPNTSR	precursor++ [M+2]	14.23	20821924	0.4	0	11	2	793.365	1584.72	precursor [M+2]	12174239	#N/A	12174239	-3.7	2	heavy	1582.71	792.362	20240713_PRM_SKP_Optimized_1	2.28	127	#N/A	14.21	14.23	0.03	14.22	0.01	0.001
	CBF2 CBF3A CEP2 CTF14 NDC10 YGR140W	EENIVNEDGPNTSR	N - b3+	14.24	3033768	0.9	0	10	1	373.135	372.128	b3	5943248	#N/A	5943248	-3.3	2	heavy	1582.71	792.362	20240709_PRM_SKP_NCE_1	2.39	124	#N/A	14.19	14.24	0.05	14.23	0.02	0.001
	CBF2 CBF3A CEP2 CTF14 NDC10 YGR140W	EENIVNEDGPNTSR	N - b3+	14.23	3012427	0.2	0	9	1	373.135	372.128	b3	6059089	#N/A	6059089	-3.1	2	heavy	1582.71	792.362	20240709_PRM_SKP_NCE_2	2.47	124	#N/A	14.19	14.24	0.05	14.23	0.02	0.001
	CBF2 CBF3A CEP2 CTF14 NDC10 YGR140W	EENIVNEDGPNTSR	N - b3+	14.23	2830783	0.7	0	8	1	373.135	372.128	b3	5639539	#N/A	5639539	-3.1	2	heavy	1582.71	792.362	20240713_PRM_SKP_NCE_1	2.35	125	#N/A	14.19	14.24	0.05	14.23	0.02	0.001
	CBF2 CBF3A CEP2 CTF14 NDC10 YGR140W	EENIVNEDGPNTSR	N - b3+	14.23	2703741	0.2	0	11	1	373.135	372.128	b3	11889457	#N/A	11889457	-3.4	2	heavy	1582.71	792.362	20240709_PRM_SKP_Optimized_1	2.32	125	#N/A	14.19	14.24	0.05	14.23	0.02	0.001
	CBF2 CBF3A CEP2 CTF14 NDC10 YGR140W	EENIVNEDGPNTSR	N - b3+	14.19	3481987	-1.5	0	9	1	373.135	372.128	b3	14715785	#N/A	14715785	-4.9	2	heavy	1582.71	792.362	20240709_PRM_SKP_Optimized_2	2.45	126	#N/A	14.19	14.24	0.05	14.23	0.02	0.001
	CBF2 CBF3A CEP2 CTF14 NDC10 YGR140W	EENIVNEDGPNTSR	N - b3+	14.23	2828262	0.6	0	11	1	373.135	372.128	b3	12174239	#N/A	12174239	-3.7	2	heavy	1582.71	792.362	20240713_PRM_SKP_Optimized_1	2.28	126	#N/A	14.19	14.24	0.05	14.23	0.02	0.001
	CBF2 CBF3A CEP2 CTF14 NDC10 YGR140W	EENIVNEDGPNTSR	I - b4+	14.24	951332	-2.9	0	10	1	486.219	485.212	b4	5943248	#N/A	5943248	-3.3	2	heavy	1582.71	792.362	20240709_PRM_SKP_NCE_1	2.39	124	#N/A	14.19	14.26	0.07	14.23	0.02	0.002
	CBF2 CBF3A CEP2 CTF14 NDC10 YGR140W	EENIVNEDGPNTSR	I - b4+	14.23	987817	-2.5	0	9	1	486.219	485.212	b4	6059089	#N/A	6059089	-3.1	2	heavy	1582.71	792.362	20240709_PRM_SKP_NCE_2	2.47	124	#N/A	14.19	14.26	0.07	14.23	0.02	0.002
	CBF2 CBF3A CEP2 CTF14 NDC10 YGR140W	EENIVNEDGPNTSR	I - b4+	14.26	852543	-2.4	0	8	1	486.219	485.212	b4	5639539	#N/A	5639539	-3.1	2	heavy	1582.71	792.362	20240713_PRM_SKP_NCE_1	2.35	125	#N/A	14.19	14.26	0.07	14.23	0.02	0.002
	CBF2 CBF3A CEP2 CTF14 NDC10 YGR140W	EENIVNEDGPNTSR	I - b4+	14.23	4039053	-2.6	0	11	1	486.219	485.212	b4	11889457	#N/A	11889457	-3.4	2	heavy	1582.71	792.362	20240709_PRM_SKP_Optimized_1	2.32	125	#N/A	14.19	14.26	0.07	14.23	0.02	0.002
	CBF2 CBF3A CEP2 CTF14 NDC10 YGR140W	EENIVNEDGPNTSR	I - b4+	14.19	4845546	-4.2	0	9	1	486.219	485.212	b4	14715785	#N/A	14715785	-4.9	2	heavy	1582.71	792.362	20240709_PRM_SKP_Optimized_2	2.45	126	#N/A	14.19	14.26	0.07	14.23	0.02	0.002
	CBF2 CBF3A CEP2 CTF14 NDC10 YGR140W	EENIVNEDGPNTSR	I - b4+	14.23	4116167	-2.9	0	11	1	486.219	485.212	b4	12174239	#N/A	12174239	-3.7	2	heavy	1582.71	792.362	20240713_PRM_SKP_Optimized_1	2.28	126	#N/A	14.19	14.26	0.07	14.23	0.02	0.002
	CBF2 CBF3A CEP2 CTF14 NDC10 YGR140W	EENIVNEDGPNTSR	V - b5+	14.22	310745	6.3	0	10	1	585.288	584.281	b5	5943248	#N/A	5943248	-3.3	2	heavy	1582.71	792.362	20240709_PRM_SKP_NCE_1	2.39	124	#N/A	14.19	14.23	0.04	14.22	0.02	0.001
	CBF2 CBF3A CEP2 CTF14 NDC10 YGR140W	EENIVNEDGPNTSR	V - b5+	14.23	311275	5.3	0	9	1	585.288	584.281	b5	6059089	#N/A	6059089	-3.1	2	heavy	1582.71	792.362	20240709_PRM_SKP_NCE_2	2.47	124	#N/A	14.19	14.23	0.04	14.22	0.02	0.001
	CBF2 CBF3A CEP2 CTF14 NDC10 YGR140W	EENIVNEDGPNTSR	V - b5+	14.23	293304	8.6	0	8	1	585.288	584.281	b5	5639539	#N/A	5639539	-3.1	2	heavy	1582.71	792.362	20240713_PRM_SKP_NCE_1	2.35	125	#N/A	14.19	14.23	0.04	14.22	0.02	0.001
	CBF2 CBF3A CEP2 CTF14 NDC10 YGR140W	EENIVNEDGPNTSR	V - b5+	14.23	3517901	0.6	0	11	1	585.288	584.281	b5	11889457	#N/A	11889457	-3.4	2	heavy	1582.71	792.362	20240709_PRM_SKP_Optimized_1	2.32	125	#N/A	14.19	14.23	0.04	14.22	0.02	0.001
	CBF2 CBF3A CEP2 CTF14 NDC10 YGR140W	EENIVNEDGPNTSR	V - b5+	14.19	4191582	-1.6	0	9	1	585.288	584.281	b5	14715785	#N/A	14715785	-4.9	2	heavy	1582.71	792.362	20240709_PRM_SKP_Optimized_2	2.45	126	#N/A	14.19	14.23	0.04	14.22	0.02	0.001
	CBF2 CBF3A CEP2 CTF14 NDC10 YGR140W	EENIVNEDGPNTSR	V - b5+	14.23	3644287	-0.2	0	11	1	585.288	584.281	b5	12174239	#N/A	12174239	-3.7	2	heavy	1582.71	792.362	20240713_PRM_SKP_Optimized_1	2.28	126	#N/A	14.19	14.23	0.04	14.22	0.02	0.001
	CBF2 CBF3A CEP2 CTF14 NDC10 YGR140W	EENIVNEDGPNTSR	G - b9+	14.24	2003221	7.7	0	10	1	1000.42	999.415	b9	5943248	#N/A	5943248	-3.3	2	heavy	1582.71	792.362	20240709_PRM_SKP_NCE_1	2.39	124	#N/A	14.19	14.24	0.05	14.23	0.02	0.001
	CBF2 CBF3A CEP2 CTF14 NDC10 YGR140W	EENIVNEDGPNTSR	G - b9+	14.23	2051593	6.5	0	9	1	1000.42	999.415	b9	6059089	#N/A	6059089	-3.1	2	heavy	1582.71	792.362	20240709_PRM_SKP_NCE_2	2.47	124	#N/A	14.19	14.24	0.05	14.23	0.02	0.001
	CBF2 CBF3A CEP2 CTF14 NDC10 YGR140W	EENIVNEDGPNTSR	G - b9+	14.23	1871078	6.7	0	8	1	1000.42	999.415	b9	5639539	#N/A	5639539	-3.1	2	heavy	1582.71	792.362	20240713_PRM_SKP_NCE_1	2.35	125	#N/A	14.19	14.24	0.05	14.23	0.02	0.001
	CBF2 CBF3A CEP2 CTF14 NDC10 YGR140W	EENIVNEDGPNTSR	G - b9+	14.23	4191089	6.2	0	11	1	1000.42	999.415	b9	11889457	#N/A	11889457	-3.4	2	heavy	1582.71	792.362	20240709_PRM_SKP_Optimized_1	2.32	125	#N/A	14.19	14.24	0.05	14.23	0.02	0.001
	CBF2 CBF3A CEP2 CTF14 NDC10 YGR140W	EENIVNEDGPNTSR	G - b9+	14.19	5114022	4.4	0	9	1	1000.42	999.415	b9	14715785	#N/A	14715785	-4.9	2	heavy	1582.71	792.362	20240709_PRM_SKP_Optimized_2	2.45	126	#N/A	14.19	14.24	0.05	14.23	0.02	0.001
	CBF2 CBF3A CEP2 CTF14 NDC10 YGR140W	EENIVNEDGPNTSR	G - b9+	14.23	4317994	6.9	0	11	1	1000.42	999.415	b9	12174239	#N/A	12174239	-3.7	2	heavy	1582.71	792.362	20240713_PRM_SKP_Optimized_1	2.28	126	#N/A	14.19	14.24	0.05	14.23	0.02	0.001
	CBF2 CBF3A CEP2 CTF14 NDC10 YGR140W	EENIVNEDGPNTSR	V - y10+	14.24	5012263	2	0	10	1	1098.5	1097.5	y10	5943248	#N/A	5943248	-3.3	2	heavy	1582.71	792.362	20240709_PRM_SKP_NCE_1	2.39	124	#N/A	14.19	14.24	0.05	14.23	0.02	0.001
	CBF2 CBF3A CEP2 CTF14 NDC10 YGR140W	EENIVNEDGPNTSR	V - y10+	14.23	4993620	1.6	0	9	1	1098.5	1097.5	y10	6059089	#N/A	6059089	-3.1	2	heavy	1582.71	792.362	20240709_PRM_SKP_NCE_2	2.47	124	#N/A	14.19	14.24	0.05	14.23	0.02	0.001
	CBF2 CBF3A CEP2 CTF14 NDC10 YGR140W	EENIVNEDGPNTSR	V - y10+	14.23	4782911	1.6	0	8	1	1098.5	1097.5	y10	5639539	#N/A	5639539	-3.1	2	heavy	1582.71	792.362	20240713_PRM_SKP_NCE_1	2.35	125	#N/A	14.19	14.24	0.05	14.23	0.02	0.001
	CBF2 CBF3A CEP2 CTF14 NDC10 YGR140W	EENIVNEDGPNTSR	V - y10+	14.23	9517778	1.6	0	11	1	1098.5	1097.5	y10	11889457	#N/A	11889457	-3.4	2	heavy	1582.71	792.362	20240709_PRM_SKP_Optimized_1	2.32	125	#N/A	14.19	14.24	0.05	14.23	0.02	0.001
	CBF2 CBF3A CEP2 CTF14 NDC10 YGR140W	EENIVNEDGPNTSR	V - y10+	14.19	11756816	0.3	0	9	1	1098.5	1097.5	y10	14715785	#N/A	14715785	-4.9	2	heavy	1582.71	792.362	20240709_PRM_SKP_Optimized_2	2.45	126	#N/A	14.19	14.24	0.05	14.23	0.02	0.001
	CBF2 CBF3A CEP2 CTF14 NDC10 YGR140W	EENIVNEDGPNTSR	V - y10+	14.23	10072731	1.6	0	11	1	1098.5	1097.5	y10	12174239	#N/A	12174239	-3.7	2	heavy	1582.71	792.362	20240713_PRM_SKP_Optimized_1	2.28	126	#N/A	14.19	14.24	0.05	14.23	0.02	0.001
	CBF2 CBF3A CEP2 CTF14 NDC10 YGR140W	EENIVNEDGPNTSR	N - y9+	14.24	5943248	-3.3	0	10	1	999.437	998.429	y9	5943248	#N/A	5943248	-3.3	2	heavy	1582.71	792.362	20240709_PRM_SKP_NCE_1	2.39	124	#N/A	14.22	14.24	0.02	14.23	0.01	0.001
	CBF2 CBF3A CEP2 CTF14 NDC10 YGR140W	EENIVNEDGPNTSR	N - y9+	14.23	6059089	-3.1	0	9	1	999.437	998.429	y9	6059089	#N/A	6059089	-3.1	2	heavy	1582.71	792.362	20240709_PRM_SKP_NCE_2	2.47	124	#N/A	14.22	14.24	0.02	14.23	0.01	0.001
	CBF2 CBF3A CEP2 CTF14 NDC10 YGR140W	EENIVNEDGPNTSR	N - y9+	14.23	5639539	-3.1	0	8	1	999.437	998.429	y9	5639539	#N/A	5639539	-3.1	2	heavy	1582.71	792.362	20240713_PRM_SKP_NCE_1	2.35	125	#N/A	14.22	14.24	0.02	14.23	0.01	0.001
	CBF2 CBF3A CEP2 CTF14 NDC10 YGR140W	EENIVNEDGPNTSR	N - y9+	14.23	11889457	-3.4	0	11	1	999.437	998.429	y9	11889457	#N/A	11889457	-3.4	2	heavy	1582.71	792.362	20240709_PRM_SKP_Optimized_1	2.32	125	#N/A	14.22	14.24	0.02	14.23	0.01	0.001
	CBF2 CBF3A CEP2 CTF14 NDC10 YGR140W	EENIVNEDGPNTSR	N - y9+	14.22	14715785	-4.9	0	9	1	999.437	998.429	y9	14715785	#N/A	14715785	-4.9	2	heavy	1582.71	792.362	20240709_PRM_SKP_Optimized_2	2.45	126	#N/A	14.22	14.24	0.02	14.23	0.01	0.001
	CBF2 CBF3A CEP2 CTF14 NDC10 YGR140W	EENIVNEDGPNTSR	N - y9+	14.23	12174239	-3.7	0	11	1	999.437	998.429	y9	12174239	#N/A	12174239	-3.7	2	heavy	1582.71	792.362	20240713_PRM_SKP_Optimized_1	2.28	126	#N/A	14.22	14.24	0.02	14.23	0.01	0.001
	CBF2 CBF3A CEP2 CTF14 NDC10 YGR140W	EENIVNEDGPNTSR	E - y8+	14.24	1776384	1.1	0	10	1	885.394	884.386	y8	5943248	#N/A	5943248	-3.3	2	heavy	1582.71	792.362	20240709_PRM_SKP_NCE_1	2.39	124	#N/A	14.22	14.24	0.02	14.23	0.01	0.001
	CBF2 CBF3A CEP2 CTF14 NDC10 YGR140W	EENIVNEDGPNTSR	E - y8+	14.23	1734181	1.1	0	9	1	885.394	884.386	y8	6059089	#N/A	6059089	-3.1	2	heavy	1582.71	792.362	20240709_PRM_SKP_NCE_2	2.47	124	#N/A	14.22	14.24	0.02	14.23	0.01	0.001
	CBF2 CBF3A CEP2 CTF14 NDC10 YGR140W	EENIVNEDGPNTSR	E - y8+	14.23	1509981	0.9	0	8	1	885.394	884.386	y8	5639539	#N/A	5639539	-3.1	2	heavy	1582.71	792.362	20240713_PRM_SKP_NCE_1	2.35	125	#N/A	14.22	14.24	0.02	14.23	0.01	0.001
	CBF2 CBF3A CEP2 CTF14 NDC10 YGR140W	EENIVNEDGPNTSR	E - y8+	14.23	3313726	0.2	0	11	1	885.394	884.386	y8	11889457	#N/A	11889457	-3.4	2	heavy	1582.71	792.362	20240709_PRM_SKP_Optimized_1	2.32	125	#N/A	14.22	14.24	0.02	14.23	0.01	0.001
	CBF2 CBF3A CEP2 CTF14 NDC10 YGR140W	EENIVNEDGPNTSR	E - y8+	14.22	3999723	-0.3	0	9	1	885.394	884.386	y8	14715785	#N/A	14715785	-4.9	2	heavy	1582.71	792.362	20240709_PRM_SKP_Optimized_2	2.45	126	#N/A	14.22	14.24	0.02	14.23	0.01	0.001
	CBF2 CBF3A CEP2 CTF14 NDC10 YGR140W	EENIVNEDGPNTSR	E - y8+	14.23	3203208	0.1	0	11	1	885.394	884.386	y8	12174239	#N/A	12174239	-3.7	2	heavy	1582.71	792.362	20240713_PRM_SKP_Optimized_1	2.28	126	#N/A	14.22	14.24	0.02	14.23	0.01	0.001
	CBF2 CBF3A CEP2 CTF14 NDC10 YGR140W	EENIVNEDGPNTSR	D - y7+	14.24	2812282	0.8	0	10	1	756.351	755.344	y7	5943248	#N/A	5943248	-3.3	2	heavy	1582.71	792.362	20240709_PRM_SKP_NCE_1	2.39	124	#N/A	14.22	14.24	0.02	14.23	0.01	0.001
	CBF2 CBF3A CEP2 CTF14 NDC10 YGR140W	EENIVNEDGPNTSR	D - y7+	14.23	2846970	0.3	0	9	1	756.351	755.344	y7	6059089	#N/A	6059089	-3.1	2	heavy	1582.71	792.362	20240709_PRM_SKP_NCE_2	2.47	124	#N/A	14.22	14.24	0.02	14.23	0.01	0.001
	CBF2 CBF3A CEP2 CTF14 NDC10 YGR140W	EENIVNEDGPNTSR	D - y7+	14.23	2610989	0.2	0	8	1	756.351	755.344	y7	5639539	#N/A	5639539	-3.1	2	heavy	1582.71	792.362	20240713_PRM_SKP_NCE_1	2.35	125	#N/A	14.22	14.24	0.02	14.23	0.01	0.001
	CBF2 CBF3A CEP2 CTF14 NDC10 YGR140W	EENIVNEDGPNTSR	D - y7+	14.23	5169703	0.6	0	11	1	756.351	755.344	y7	11889457	#N/A	11889457	-3.4	2	heavy	1582.71	792.362	20240709_PRM_SKP_Optimized_1	2.32	125	#N/A	14.22	14.24	0.02	14.23	0.01	0.001
	CBF2 CBF3A CEP2 CTF14 NDC10 YGR140W	EENIVNEDGPNTSR	D - y7+	14.22	6276279	-0.8	0	9	1	756.351	755.344	y7	14715785	#N/A	14715785	-4.9	2	heavy	1582.71	792.362	20240709_PRM_SKP_Optimized_2	2.45	126	#N/A	14.22	14.24	0.02	14.23	0.01	0.001
	CBF2 CBF3A CEP2 CTF14 NDC10 YGR140W	EENIVNEDGPNTSR	D - y7+	14.23	5187795	-0.2	0	11	1	756.351	755.344	y7	12174239	#N/A	12174239	-3.7	2	heavy	1582.71	792.362	20240713_PRM_SKP_Optimized_1	2.28	126	#N/A	14.22	14.24	0.02	14.23	0.01	0.001
	CBF2 CBF3A CEP2 CTF14 NDC10 YGR140W	EENIVNEDGPNTSR	G - y6+	14.24	9575110	2.6	0	10	1	641.324	640.317	y6	5943248	#N/A	5943248	-3.3	2	heavy	1582.71	792.362	20240709_PRM_SKP_NCE_1	2.39	124	#N/A	14.22	14.24	0.02	14.23	0.01	0.001
	CBF2 CBF3A CEP2 CTF14 NDC10 YGR140W	EENIVNEDGPNTSR	G - y6+	14.23	9863291	2.1	0	9	1	641.324	640.317	y6	6059089	#N/A	6059089	-3.1	2	heavy	1582.71	792.362	20240709_PRM_SKP_NCE_2	2.47	124	#N/A	14.22	14.24	0.02	14.23	0.01	0.001
	CBF2 CBF3A CEP2 CTF14 NDC10 YGR140W	EENIVNEDGPNTSR	G - y6+	14.23	8675376	2.5	0	8	1	641.324	640.317	y6	5639539	#N/A	5639539	-3.1	2	heavy	1582.71	792.362	20240713_PRM_SKP_NCE_1	2.35	125	#N/A	14.22	14.24	0.02	14.23	0.01	0.001
	CBF2 CBF3A CEP2 CTF14 NDC10 YGR140W	EENIVNEDGPNTSR	G - y6+	14.23	4377703	1.1	0	11	1	641.324	640.317	y6	11889457	#N/A	11889457	-3.4	2	heavy	1582.71	792.362	20240709_PRM_SKP_Optimized_1	2.32	125	#N/A	14.22	14.24	0.02	14.23	0.01	0.001
	CBF2 CBF3A CEP2 CTF14 NDC10 YGR140W	EENIVNEDGPNTSR	G - y6+	14.22	5386982	0.5	0	9	1	641.324	640.317	y6	14715785	#N/A	14715785	-4.9	2	heavy	1582.71	792.362	20240709_PRM_SKP_Optimized_2	2.45	126	#N/A	14.22	14.24	0.02	14.23	0.01	0.001
	CBF2 CBF3A CEP2 CTF14 NDC10 YGR140W	EENIVNEDGPNTSR	G - y6+	14.23	4477719	2.1	0	11	1	641.324	640.317	y6	12174239	#N/A	12174239	-3.7	2	heavy	1582.71	792.362	20240713_PRM_SKP_Optimized_1	2.28	126	#N/A	14.22	14.24	0.02	14.23	0.01	0.001
	CBF2 CBF3A CEP2 CTF14 NDC10 YGR140W	EENIVNEDGPNTSR	P - y5+	14.24	1073662	2.8	0	10	1	584.303	583.295	y5	5943248	#N/A	5943248	-3.3	2	heavy	1582.71	792.362	20240709_PRM_SKP_NCE_1	2.39	124	#N/A	14.19	14.24	0.05	14.23	0.02	0.001
	CBF2 CBF3A CEP2 CTF14 NDC10 YGR140W	EENIVNEDGPNTSR	P - y5+	14.23	1091229	3	0	9	1	584.303	583.295	y5	6059089	#N/A	6059089	-3.1	2	heavy	1582.71	792.362	20240709_PRM_SKP_NCE_2	2.47	124	#N/A	14.19	14.24	0.05	14.23	0.02	0.001
	CBF2 CBF3A CEP2 CTF14 NDC10 YGR140W	EENIVNEDGPNTSR	P - y5+	14.23	976335	1	0	8	1	584.303	583.295	y5	5639539	#N/A	5639539	-3.1	2	heavy	1582.71	792.362	20240713_PRM_SKP_NCE_1	2.35	125	#N/A	14.19	14.24	0.05	14.23	0.02	0.001
	CBF2 CBF3A CEP2 CTF14 NDC10 YGR140W	EENIVNEDGPNTSR	P - y5+	14.23	1857471	2.3	0	11	1	584.303	583.295	y5	11889457	#N/A	11889457	-3.4	2	heavy	1582.71	792.362	20240709_PRM_SKP_Optimized_1	2.32	125	#N/A	14.19	14.24	0.05	14.23	0.02	0.001
	CBF2 CBF3A CEP2 CTF14 NDC10 YGR140W	EENIVNEDGPNTSR	P - y5+	14.19	2298244	1.6	0	9	1	584.303	583.295	y5	14715785	#N/A	14715785	-4.9	2	heavy	1582.71	792.362	20240709_PRM_SKP_Optimized_2	2.45	126	#N/A	14.19	14.24	0.05	14.23	0.02	0.001
	CBF2 CBF3A CEP2 CTF14 NDC10 YGR140W	EENIVNEDGPNTSR	P - y5+	14.23	1864680	1	0	11	1	584.303	583.295	y5	12174239	#N/A	12174239	-3.7	2	heavy	1582.71	792.362	20240713_PRM_SKP_Optimized_1	2.28	126	#N/A	14.19	14.24	0.05	14.23	0.02	0.001
	MCM21 CTF5 YDR318W	IDDISTSDR	precursor++	11.63	139391008	-0.2	0	14	2	516.248	1030.48	precursor	6393395	#N/A	6393395	-2.2	2	heavy	1030.48	516.248	20240709_PRM_SKP_NCE_1	1.96	120	#N/A	11.63	11.66	0.03	11.65	0.01	0.001
	MCM21 CTF5 YDR318W	IDDISTSDR	precursor++	11.65	113373400	-0.6	0	13	2	516.248	1030.48	precursor	4607182	#N/A	4607182	-2.3	2	heavy	1030.48	516.248	20240709_PRM_SKP_NCE_2	2.11	119	#N/A	11.63	11.66	0.03	11.65	0.01	0.001
	MCM21 CTF5 YDR318W	IDDISTSDR	precursor++	11.65	107145000	0.3	0	14	2	516.248	1030.48	precursor	4905856	#N/A	4905856	-1.6	2	heavy	1030.48	516.248	20240713_PRM_SKP_NCE_1	2.12	119	#N/A	11.63	11.66	0.03	11.65	0.01	0.001
	MCM21 CTF5 YDR318W	IDDISTSDR	precursor++	11.63	118555216	0.1	0	12	2	516.248	1030.48	precursor	11803549	#N/A	11803549	-1.9	2	heavy	1030.48	516.248	20240709_PRM_SKP_Optimized_1	1.89	120	#N/A	11.63	11.66	0.03	11.65	0.01	0.001
	MCM21 CTF5 YDR318W	IDDISTSDR	precursor++	11.66	214137600	0.6	0	13	2	516.248	1030.48	precursor	13426736	#N/A	13426736	-3.6	2	heavy	1030.48	516.248	20240709_PRM_SKP_Optimized_2	1.92	120	#N/A	11.63	11.66	0.03	11.65	0.01	0.001
	MCM21 CTF5 YDR318W	IDDISTSDR	precursor++	11.66	125221288	0.3	0	13	2	516.248	1030.48	precursor	10852090	#N/A	10852090	-2	2	heavy	1030.48	516.248	20240713_PRM_SKP_Optimized_1	1.92	120	#N/A	11.63	11.66	0.03	11.65	0.01	0.001
	MCM21 CTF5 YDR318W	IDDISTSDR	precursor++ [M+1]	11.63	62499844	-1.6	0	14	2	516.749	1031.48	precursor [M+1]	6393395	#N/A	6393395	-2.2	2	heavy	1030.48	516.248	20240709_PRM_SKP_NCE_1	1.96	120	#N/A	11.63	11.66	0.03	11.65	0.01	0.001
	MCM21 CTF5 YDR318W	IDDISTSDR	precursor++ [M+1]	11.65	56176576	-1.8	0	13	2	516.749	1031.48	precursor [M+1]	4607182	#N/A	4607182	-2.3	2	heavy	1030.48	516.248	20240709_PRM_SKP_NCE_2	2.11	119	#N/A	11.63	11.66	0.03	11.65	0.01	0.001
	MCM21 CTF5 YDR318W	IDDISTSDR	precursor++ [M+1]	11.65	56342116	-1.1	0	14	2	516.749	1031.48	precursor [M+1]	4905856	#N/A	4905856	-1.6	2	heavy	1030.48	516.248	20240713_PRM_SKP_NCE_1	2.12	119	#N/A	11.63	11.66	0.03	11.65	0.01	0.001
	MCM21 CTF5 YDR318W	IDDISTSDR	precursor++ [M+1]	11.63	52982804	-1	0	12	2	516.749	1031.48	precursor [M+1]	11803549	#N/A	11803549	-1.9	2	heavy	1030.48	516.248	20240709_PRM_SKP_Optimized_1	1.89	120	#N/A	11.63	11.66	0.03	11.65	0.01	0.001
	MCM21 CTF5 YDR318W	IDDISTSDR	precursor++ [M+1]	11.66	100738680	-0.8	0	13	2	516.749	1031.48	precursor [M+1]	13426736	#N/A	13426736	-3.6	2	heavy	1030.48	516.248	20240709_PRM_SKP_Optimized_2	1.92	120	#N/A	11.63	11.66	0.03	11.65	0.01	0.001
	MCM21 CTF5 YDR318W	IDDISTSDR	precursor++ [M+1]	11.66	54316548	-1	0	13	2	516.749	1031.48	precursor [M+1]	10852090	#N/A	10852090	-2	2	heavy	1030.48	516.248	20240713_PRM_SKP_Optimized_1	1.92	120	#N/A	11.63	11.66	0.03	11.65	0.01	0.001
	MCM21 CTF5 YDR318W	IDDISTSDR	precursor++ [M+2]	11.63	22048724	-1.4	0	14	2	517.25	1032.49	precursor [M+2]	6393395	#N/A	6393395	-2.2	2	heavy	1030.48	516.248	20240709_PRM_SKP_NCE_1	1.96	120	#N/A	11.63	11.67	0.04	11.65	0.01	0.001
	MCM21 CTF5 YDR318W	IDDISTSDR	precursor++ [M+2]	11.65	17773752	-2.1	0	13	2	517.25	1032.49	precursor [M+2]	4607182	#N/A	4607182	-2.3	2	heavy	1030.48	516.248	20240709_PRM_SKP_NCE_2	2.11	119	#N/A	11.63	11.67	0.04	11.65	0.01	0.001
	MCM21 CTF5 YDR318W	IDDISTSDR	precursor++ [M+2]	11.65	17644470	-1	0	14	2	517.25	1032.49	precursor [M+2]	4905856	#N/A	4905856	-1.6	2	heavy	1030.48	516.248	20240713_PRM_SKP_NCE_1	2.12	119	#N/A	11.63	11.67	0.04	11.65	0.01	0.001
	MCM21 CTF5 YDR318W	IDDISTSDR	precursor++ [M+2]	11.67	16554697	-0.6	0	12	2	517.25	1032.49	precursor [M+2]	11803549	#N/A	11803549	-1.9	2	heavy	1030.48	516.248	20240709_PRM_SKP_Optimized_1	1.89	120	#N/A	11.63	11.67	0.04	11.65	0.01	0.001
	MCM21 CTF5 YDR318W	IDDISTSDR	precursor++ [M+2]	11.66	32496330	-0.7	0	13	2	517.25	1032.49	precursor [M+2]	13426736	#N/A	13426736	-3.6	2	heavy	1030.48	516.248	20240709_PRM_SKP_Optimized_2	1.92	120	#N/A	11.63	11.67	0.04	11.65	0.01	0.001
	MCM21 CTF5 YDR318W	IDDISTSDR	precursor++ [M+2]	11.66	19439392	-1	0	13	2	517.25	1032.49	precursor [M+2]	10852090	#N/A	10852090	-2	2	heavy	1030.48	516.248	20240713_PRM_SKP_Optimized_1	1.92	120	#N/A	11.63	11.67	0.04	11.65	0.01	0.001
	MCM21 CTF5 YDR318W	IDDISTSDR	D - b2+	11.67	4652751	-0.6	0	13	1	229.118	228.111	b2	6393395	#N/A	6393395	-2.2	2	heavy	1030.48	516.248	20240709_PRM_SKP_NCE_1	2.11	119	#N/A	11.61	11.69	0.08	11.66	0.03	0.002
	MCM21 CTF5 YDR318W	IDDISTSDR	D - b2+	11.61	3326200	-1.2	0	13	1	229.118	228.111	b2	4607182	#N/A	4607182	-2.3	2	heavy	1030.48	516.248	20240709_PRM_SKP_NCE_2	2.11	118	#N/A	11.61	11.69	0.08	11.66	0.03	0.002
	MCM21 CTF5 YDR318W	IDDISTSDR	D - b2+	11.69	3308428	-0.2	0	14	1	229.118	228.111	b2	4905856	#N/A	4905856	-1.6	2	heavy	1030.48	516.248	20240713_PRM_SKP_NCE_1	2.12	118	#N/A	11.61	11.69	0.08	11.66	0.03	0.002
	MCM21 CTF5 YDR318W	IDDISTSDR	D - b2+	11.67	11721791	-0.7	0	11	1	229.118	228.111	b2	11803549	#N/A	11803549	-1.9	2	heavy	1030.48	516.248	20240709_PRM_SKP_Optimized_1	2.06	119	#N/A	11.61	11.69	0.08	11.66	0.03	0.002
	MCM21 CTF5 YDR318W	IDDISTSDR	D - b2+	11.66	13560565	-1.6	0	12	1	229.118	228.111	b2	13426736	#N/A	13426736	-3.6	2	heavy	1030.48	516.248	20240709_PRM_SKP_Optimized_2	2.08	119	#N/A	11.61	11.69	0.08	11.66	0.03	0.002
	MCM21 CTF5 YDR318W	IDDISTSDR	D - b2+	11.66	10733407	-0.5	0	12	1	229.118	228.111	b2	10852090	#N/A	10852090	-2	2	heavy	1030.48	516.248	20240713_PRM_SKP_Optimized_1	2.08	119	#N/A	11.61	11.69	0.08	11.66	0.03	0.002
	MCM21 CTF5 YDR318W	IDDISTSDR	D - b3+	11.67	6393395	-2.2	0	13	1	344.145	343.138	b3	6393395	#N/A	6393395	-2.2	2	heavy	1030.48	516.248	20240709_PRM_SKP_NCE_1	2.11	119	#N/A	11.61	11.69	0.08	11.66	0.03	0.002
	MCM21 CTF5 YDR318W	IDDISTSDR	D - b3+	11.61	4607182	-2.3	0	13	1	344.145	343.138	b3	4607182	#N/A	4607182	-2.3	2	heavy	1030.48	516.248	20240709_PRM_SKP_NCE_2	2.11	118	#N/A	11.61	11.69	0.08	11.66	0.03	0.002
	MCM21 CTF5 YDR318W	IDDISTSDR	D - b3+	11.69	4905856	-1.6	0	14	1	344.145	343.138	b3	4905856	#N/A	4905856	-1.6	2	heavy	1030.48	516.248	20240713_PRM_SKP_NCE_1	2.12	118	#N/A	11.61	11.69	0.08	11.66	0.03	0.002
	MCM21 CTF5 YDR318W	IDDISTSDR	D - b3+	11.67	11803549	-1.9	0	11	1	344.145	343.138	b3	11803549	#N/A	11803549	-1.9	2	heavy	1030.48	516.248	20240709_PRM_SKP_Optimized_1	2.06	119	#N/A	11.61	11.69	0.08	11.66	0.03	0.002
	MCM21 CTF5 YDR318W	IDDISTSDR	D - b3+	11.66	13426736	-3.6	0	12	1	344.145	343.138	b3	13426736	#N/A	13426736	-3.6	2	heavy	1030.48	516.248	20240709_PRM_SKP_Optimized_2	2.08	119	#N/A	11.61	11.69	0.08	11.66	0.03	0.002
	MCM21 CTF5 YDR318W	IDDISTSDR	D - b3+	11.66	10852090	-2	0	12	1	344.145	343.138	b3	10852090	#N/A	10852090	-2	2	heavy	1030.48	516.248	20240713_PRM_SKP_Optimized_1	2.08	119	#N/A	11.61	11.69	0.08	11.66	0.03	0.002
	MCM21 CTF5 YDR318W	IDDISTSDR	I - b4++	11.67	4652751	-0.6	0	13	2	229.118	456.222	b4	6393395	#N/A	6393395	-2.2	2	heavy	1030.48	516.248	20240709_PRM_SKP_NCE_1	2.11	119	#N/A	11.61	11.69	0.08	11.66	0.03	0.002
	MCM21 CTF5 YDR318W	IDDISTSDR	I - b4++	11.61	3326200	-1.2	0	13	2	229.118	456.222	b4	4607182	#N/A	4607182	-2.3	2	heavy	1030.48	516.248	20240709_PRM_SKP_NCE_2	2.11	118	#N/A	11.61	11.69	0.08	11.66	0.03	0.002
	MCM21 CTF5 YDR318W	IDDISTSDR	I - b4++	11.69	3308428	-0.2	0	14	2	229.118	456.222	b4	4905856	#N/A	4905856	-1.6	2	heavy	1030.48	516.248	20240713_PRM_SKP_NCE_1	2.12	118	#N/A	11.61	11.69	0.08	11.66	0.03	0.002
	MCM21 CTF5 YDR318W	IDDISTSDR	I - b4++	11.67	11721791	-0.7	0	11	2	229.118	456.222	b4	11803549	#N/A	11803549	-1.9	2	heavy	1030.48	516.248	20240709_PRM_SKP_Optimized_1	2.06	119	#N/A	11.61	11.69	0.08	11.66	0.03	0.002
	MCM21 CTF5 YDR318W	IDDISTSDR	I - b4++	11.66	13560565	-1.6	0	12	2	229.118	456.222	b4	13426736	#N/A	13426736	-3.6	2	heavy	1030.48	516.248	20240709_PRM_SKP_Optimized_2	2.08	119	#N/A	11.61	11.69	0.08	11.66	0.03	0.002
	MCM21 CTF5 YDR318W	IDDISTSDR	I - b4++	11.66	10733407	-0.5	0	12	2	229.118	456.222	b4	10852090	#N/A	10852090	-2	2	heavy	1030.48	516.248	20240713_PRM_SKP_Optimized_1	2.08	119	#N/A	11.61	11.69	0.08	11.66	0.03	0.002
	MCM21 CTF5 YDR318W	IDDISTSDR	D - y8+	11.67	597075	-3.1	0	13	1	918.404	917.397	y8	6393395	#N/A	6393395	-2.2	2	heavy	1030.48	516.248	20240709_PRM_SKP_NCE_1	2.11	119	#N/A	11.61	11.69	0.08	11.66	0.03	0.002
	MCM21 CTF5 YDR318W	IDDISTSDR	D - y8+	11.61	428107	-0.2	0	13	1	918.404	917.397	y8	4607182	#N/A	4607182	-2.3	2	heavy	1030.48	516.248	20240709_PRM_SKP_NCE_2	2.11	118	#N/A	11.61	11.69	0.08	11.66	0.03	0.002
	MCM21 CTF5 YDR318W	IDDISTSDR	D - y8+	11.69	428639	-2.5	0	14	1	918.404	917.397	y8	4905856	#N/A	4905856	-1.6	2	heavy	1030.48	516.248	20240713_PRM_SKP_NCE_1	2.12	118	#N/A	11.61	11.69	0.08	11.66	0.03	0.002
	MCM21 CTF5 YDR318W	IDDISTSDR	D - y8+	11.67	2960148	-1.1	0	11	1	918.404	917.397	y8	11803549	#N/A	11803549	-1.9	2	heavy	1030.48	516.248	20240709_PRM_SKP_Optimized_1	2.06	119	#N/A	11.61	11.69	0.08	11.66	0.03	0.002
	MCM21 CTF5 YDR318W	IDDISTSDR	D - y8+	11.66	4160126	-1.4	0	12	1	918.404	917.397	y8	13426736	#N/A	13426736	-3.6	2	heavy	1030.48	516.248	20240709_PRM_SKP_Optimized_2	2.08	119	#N/A	11.61	11.69	0.08	11.66	0.03	0.002
	MCM21 CTF5 YDR318W	IDDISTSDR	D - y8+	11.66	3055121	-1.1	0	12	1	918.404	917.397	y8	10852090	#N/A	10852090	-2	2	heavy	1030.48	516.248	20240713_PRM_SKP_Optimized_1	2.08	119	#N/A	11.61	11.69	0.08	11.66	0.03	0.002
	MCM21 CTF5 YDR318W	IDDISTSDR	D - y7+	11.67	1386206	2.7	0	13	1	803.377	802.37	y7	6393395	#N/A	6393395	-2.2	2	heavy	1030.48	516.248	20240709_PRM_SKP_NCE_1	2.11	119	#N/A	11.61	11.69	0.08	11.66	0.03	0.002
	MCM21 CTF5 YDR318W	IDDISTSDR	D - y7+	11.61	1012916	1.3	0	13	1	803.377	802.37	y7	4607182	#N/A	4607182	-2.3	2	heavy	1030.48	516.248	20240709_PRM_SKP_NCE_2	2.11	118	#N/A	11.61	11.69	0.08	11.66	0.03	0.002
	MCM21 CTF5 YDR318W	IDDISTSDR	D - y7+	11.69	1082107	3.8	0	14	1	803.377	802.37	y7	4905856	#N/A	4905856	-1.6	2	heavy	1030.48	516.248	20240713_PRM_SKP_NCE_1	2.12	118	#N/A	11.61	11.69	0.08	11.66	0.03	0.002
	MCM21 CTF5 YDR318W	IDDISTSDR	D - y7+	11.67	11125266	3.1	0	11	1	803.377	802.37	y7	11803549	#N/A	11803549	-1.9	2	heavy	1030.48	516.248	20240709_PRM_SKP_Optimized_1	2.06	119	#N/A	11.61	11.69	0.08	11.66	0.03	0.002
	MCM21 CTF5 YDR318W	IDDISTSDR	D - y7+	11.66	13280078	1.6	0	12	1	803.377	802.37	y7	13426736	#N/A	13426736	-3.6	2	heavy	1030.48	516.248	20240709_PRM_SKP_Optimized_2	2.08	119	#N/A	11.61	11.69	0.08	11.66	0.03	0.002
	MCM21 CTF5 YDR318W	IDDISTSDR	D - y7+	11.66	10044053	3	0	12	1	803.377	802.37	y7	10852090	#N/A	10852090	-2	2	heavy	1030.48	516.248	20240713_PRM_SKP_Optimized_1	2.08	119	#N/A	11.61	11.69	0.08	11.66	0.03	0.002
	MCM21 CTF5 YDR318W	IDDISTSDR	I - y6+	11.67	1466521	-1.1	0	13	1	688.35	687.343	y6	6393395	#N/A	6393395	-2.2	2	heavy	1030.48	516.248	20240709_PRM_SKP_NCE_1	2.11	119	#N/A	11.61	11.69	0.08	11.66	0.03	0.002
	MCM21 CTF5 YDR318W	IDDISTSDR	I - y6+	11.61	1047419	-0.9	0	13	1	688.35	687.343	y6	4607182	#N/A	4607182	-2.3	2	heavy	1030.48	516.248	20240709_PRM_SKP_NCE_2	2.11	118	#N/A	11.61	11.69	0.08	11.66	0.03	0.002
	MCM21 CTF5 YDR318W	IDDISTSDR	I - y6+	11.69	1042059	-1.4	0	14	1	688.35	687.343	y6	4905856	#N/A	4905856	-1.6	2	heavy	1030.48	516.248	20240713_PRM_SKP_NCE_1	2.12	118	#N/A	11.61	11.69	0.08	11.66	0.03	0.002
	MCM21 CTF5 YDR318W	IDDISTSDR	I - y6+	11.67	3933361	-0.7	0	11	1	688.35	687.343	y6	11803549	#N/A	11803549	-1.9	2	heavy	1030.48	516.248	20240709_PRM_SKP_Optimized_1	2.06	119	#N/A	11.61	11.69	0.08	11.66	0.03	0.002
	MCM21 CTF5 YDR318W	IDDISTSDR	I - y6+	11.66	4380143	-2.9	0	12	1	688.35	687.343	y6	13426736	#N/A	13426736	-3.6	2	heavy	1030.48	516.248	20240709_PRM_SKP_Optimized_2	2.08	119	#N/A	11.61	11.69	0.08	11.66	0.03	0.002
	MCM21 CTF5 YDR318W	IDDISTSDR	I - y6+	11.66	3549620	-1.4	0	12	1	688.35	687.343	y6	10852090	#N/A	10852090	-2	2	heavy	1030.48	516.248	20240713_PRM_SKP_Optimized_1	2.08	119	#N/A	11.61	11.69	0.08	11.66	0.03	0.002
	MCM21 CTF5 YDR318W	IDDISTSDR	S - y5+	11.67	4823331	-1.5	0	13	1	575.266	574.259	y5	6393395	#N/A	6393395	-2.2	2	heavy	1030.48	516.248	20240709_PRM_SKP_NCE_1	2.11	119	#N/A	11.61	11.69	0.08	11.66	0.03	0.002
	MCM21 CTF5 YDR318W	IDDISTSDR	S - y5+	11.61	3752469	-1.6	0	13	1	575.266	574.259	y5	4607182	#N/A	4607182	-2.3	2	heavy	1030.48	516.248	20240709_PRM_SKP_NCE_2	2.11	118	#N/A	11.61	11.69	0.08	11.66	0.03	0.002
	MCM21 CTF5 YDR318W	IDDISTSDR	S - y5+	11.69	3639317	-1.2	0	14	1	575.266	574.259	y5	4905856	#N/A	4905856	-1.6	2	heavy	1030.48	516.248	20240713_PRM_SKP_NCE_1	2.12	118	#N/A	11.61	11.69	0.08	11.66	0.03	0.002
	MCM21 CTF5 YDR318W	IDDISTSDR	S - y5+	11.67	19880032	-1.4	0	11	1	575.266	574.259	y5	11803549	#N/A	11803549	-1.9	2	heavy	1030.48	516.248	20240709_PRM_SKP_Optimized_1	2.06	119	#N/A	11.61	11.69	0.08	11.66	0.03	0.002
	MCM21 CTF5 YDR318W	IDDISTSDR	S - y5+	11.66	23037694	-2.7	0	12	1	575.266	574.259	y5	13426736	#N/A	13426736	-3.6	2	heavy	1030.48	516.248	20240709_PRM_SKP_Optimized_2	2.08	119	#N/A	11.61	11.69	0.08	11.66	0.03	0.002
	MCM21 CTF5 YDR318W	IDDISTSDR	S - y5+	11.66	18156464	-1.6	0	12	1	575.266	574.259	y5	10852090	#N/A	10852090	-2	2	heavy	1030.48	516.248	20240713_PRM_SKP_Optimized_1	2.08	119	#N/A	11.61	11.69	0.08	11.66	0.03	0.002
	MCM21 CTF5 YDR318W	IDDISTSDR	T - y4+	11.63	1199834	1	0	13	1	488.234	487.227	y4	6393395	#N/A	6393395	-2.2	2	heavy	1030.48	516.248	20240709_PRM_SKP_NCE_1	2.11	119	#N/A	11.63	11.69	0.06	11.66	0.02	0.002
	MCM21 CTF5 YDR318W	IDDISTSDR	T - y4+	11.65	882558	1.9	0	13	1	488.234	487.227	y4	4607182	#N/A	4607182	-2.3	2	heavy	1030.48	516.248	20240709_PRM_SKP_NCE_2	2.11	118	#N/A	11.63	11.69	0.06	11.66	0.02	0.002
	MCM21 CTF5 YDR318W	IDDISTSDR	T - y4+	11.69	881320	2.4	0	14	1	488.234	487.227	y4	4905856	#N/A	4905856	-1.6	2	heavy	1030.48	516.248	20240713_PRM_SKP_NCE_1	2.12	118	#N/A	11.63	11.69	0.06	11.66	0.02	0.002
	MCM21 CTF5 YDR318W	IDDISTSDR	T - y4+	11.67	4076125	1.4	0	11	1	488.234	487.227	y4	11803549	#N/A	11803549	-1.9	2	heavy	1030.48	516.248	20240709_PRM_SKP_Optimized_1	2.06	119	#N/A	11.63	11.69	0.06	11.66	0.02	0.002
	MCM21 CTF5 YDR318W	IDDISTSDR	T - y4+	11.66	4681970	0.2	0	12	1	488.234	487.227	y4	13426736	#N/A	13426736	-3.6	2	heavy	1030.48	516.248	20240709_PRM_SKP_Optimized_2	2.08	119	#N/A	11.63	11.69	0.06	11.66	0.02	0.002
	MCM21 CTF5 YDR318W	IDDISTSDR	T - y4+	11.66	3687254	1.9	0	12	1	488.234	487.227	y4	10852090	#N/A	10852090	-2	2	heavy	1030.48	516.248	20240713_PRM_SKP_Optimized_1	2.08	119	#N/A	11.63	11.69	0.06	11.66	0.02	0.002
	MCM21 CTF5 YDR318W	IDDISTSDR	S - y3+	11.63	584649	1.8	0	13	1	387.186	386.179	y3	6393395	#N/A	6393395	-2.2	2	heavy	1030.48	516.248	20240709_PRM_SKP_NCE_1	2.11	119	#N/A	11.61	11.69	0.08	11.65	0.03	0.002
	MCM21 CTF5 YDR318W	IDDISTSDR	S - y3+	11.61	445902	1.8	0	13	1	387.186	386.179	y3	4607182	#N/A	4607182	-2.3	2	heavy	1030.48	516.248	20240709_PRM_SKP_NCE_2	2.11	118	#N/A	11.61	11.69	0.08	11.65	0.03	0.002
	MCM21 CTF5 YDR318W	IDDISTSDR	S - y3+	11.69	398526	1.2	0	14	1	387.186	386.179	y3	4905856	#N/A	4905856	-1.6	2	heavy	1030.48	516.248	20240713_PRM_SKP_NCE_1	2.12	118	#N/A	11.61	11.69	0.08	11.65	0.03	0.002
	MCM21 CTF5 YDR318W	IDDISTSDR	S - y3+	11.67	1849529	0.7	0	11	1	387.186	386.179	y3	11803549	#N/A	11803549	-1.9	2	heavy	1030.48	516.248	20240709_PRM_SKP_Optimized_1	2.06	119	#N/A	11.61	11.69	0.08	11.65	0.03	0.002
	MCM21 CTF5 YDR318W	IDDISTSDR	S - y3+	11.66	2370131	-1	0	12	1	387.186	386.179	y3	13426736	#N/A	13426736	-3.6	2	heavy	1030.48	516.248	20240709_PRM_SKP_Optimized_2	2.08	119	#N/A	11.61	11.69	0.08	11.65	0.03	0.002
	MCM21 CTF5 YDR318W	IDDISTSDR	S - y3+	11.66	1736155	1.6	0	12	1	387.186	386.179	y3	10852090	#N/A	10852090	-2	2	heavy	1030.48	516.248	20240713_PRM_SKP_Optimized_1	2.08	119	#N/A	11.61	11.69	0.08	11.65	0.03	0.002
	MCM21 CTF5 YDR318W	IDDISTSDR	R - y1+	11.67	2958716	1.8	0	13	1	185.127	184.12	y1	6393395	#N/A	6393395	-2.2	2	heavy	1030.48	516.248	20240709_PRM_SKP_NCE_1	2.11	119	#N/A	11.61	11.69	0.08	11.66	0.03	0.002
	MCM21 CTF5 YDR318W	IDDISTSDR	R - y1+	11.61	2109493	1	0	13	1	185.127	184.12	y1	4607182	#N/A	4607182	-2.3	2	heavy	1030.48	516.248	20240709_PRM_SKP_NCE_2	2.11	118	#N/A	11.61	11.69	0.08	11.66	0.03	0.002
	MCM21 CTF5 YDR318W	IDDISTSDR	R - y1+	11.69	2025879	0.6	0	14	1	185.127	184.12	y1	4905856	#N/A	4905856	-1.6	2	heavy	1030.48	516.248	20240713_PRM_SKP_NCE_1	2.12	118	#N/A	11.61	11.69	0.08	11.66	0.03	0.002
	MCM21 CTF5 YDR318W	IDDISTSDR	R - y1+	11.67	784041	1.2	0	11	1	185.127	184.12	y1	11803549	#N/A	11803549	-1.9	2	heavy	1030.48	516.248	20240709_PRM_SKP_Optimized_1	2.06	119	#N/A	11.61	11.69	0.08	11.66	0.03	0.002
	MCM21 CTF5 YDR318W	IDDISTSDR	R - y1+	11.66	1068313	0.3	0	12	1	185.127	184.12	y1	13426736	#N/A	13426736	-3.6	2	heavy	1030.48	516.248	20240709_PRM_SKP_Optimized_2	2.08	119	#N/A	11.61	11.69	0.08	11.66	0.03	0.002
	MCM21 CTF5 YDR318W	IDDISTSDR	R - y1+	11.66	803032	1.4	0	12	1	185.127	184.12	y1	10852090	#N/A	10852090	-2	2	heavy	1030.48	516.248	20240713_PRM_SKP_Optimized_1	2.08	119	#N/A	11.61	11.69	0.08	11.66	0.03	0.002
	CTF19 MCM18 YPL018W LPB13W	QQLSLLDDDQVR	precursor++	22.6	48353916	-1.5	0	15	2	720.372	1438.73	precursor	5145615	#N/A	5145615	2	2	heavy	1438.73	720.372	20240709_PRM_SKP_NCE_1	1.7	163	#N/A	22.59	22.65	0.06	22.62	0.02	0.001
	CTF19 MCM18 YPL018W LPB13W	QQLSLLDDDQVR	precursor++	22.59	45719748	0.5	0	15	2	720.372	1438.73	precursor	4436793	#N/A	4436793	1.3	2	heavy	1438.73	720.372	20240709_PRM_SKP_NCE_2	1.7	163	#N/A	22.59	22.65	0.06	22.62	0.02	0.001
	CTF19 MCM18 YPL018W LPB13W	QQLSLLDDDQVR	precursor++	22.64	36477948	-1.5	0	13	2	720.372	1438.73	precursor	4048986	#N/A	4048986	2.1	2	heavy	1438.73	720.372	20240713_PRM_SKP_NCE_1	1.7	163	#N/A	22.59	22.65	0.06	22.62	0.02	0.001
	CTF19 MCM18 YPL018W LPB13W	QQLSLLDDDQVR	precursor++	22.62	41820676	-1.6	0	16	2	720.372	1438.73	precursor	8540826	#N/A	8540826	1.7	2	heavy	1438.73	720.372	20240709_PRM_SKP_Optimized_1	1.8	163	#N/A	22.59	22.65	0.06	22.62	0.02	0.001
	CTF19 MCM18 YPL018W LPB13W	QQLSLLDDDQVR	precursor++	22.6	48319180	0	0	15	2	720.372	1438.73	precursor	9670033	#N/A	9670033	0.2	2	heavy	1438.73	720.372	20240709_PRM_SKP_Optimized_2	1.69	163	#N/A	22.59	22.65	0.06	22.62	0.02	0.001
	CTF19 MCM18 YPL018W LPB13W	QQLSLLDDDQVR	precursor++	22.65	38879180	-1.4	0	16	2	720.372	1438.73	precursor	8677336	#N/A	8677336	2	2	heavy	1438.73	720.372	20240713_PRM_SKP_Optimized_1	1.69	164	#N/A	22.59	22.65	0.06	22.62	0.02	0.001
	CTF19 MCM18 YPL018W LPB13W	QQLSLLDDDQVR	precursor++ [M+1]	22.6	35188056	0.8	0	15	2	720.873	1439.73	precursor [M+1]	5145615	#N/A	5145615	2	2	heavy	1438.73	720.372	20240709_PRM_SKP_NCE_1	1.7	163	#N/A	22.6	22.64	0.04	22.62	0.02	0.001
	CTF19 MCM18 YPL018W LPB13W	QQLSLLDDDQVR	precursor++ [M+1]	22.62	29752684	-1	0	15	2	720.873	1439.73	precursor [M+1]	4436793	#N/A	4436793	1.3	2	heavy	1438.73	720.372	20240709_PRM_SKP_NCE_2	1.7	163	#N/A	22.6	22.64	0.04	22.62	0.02	0.001
	CTF19 MCM18 YPL018W LPB13W	QQLSLLDDDQVR	precursor++ [M+1]	22.64	27326248	-0.2	0	13	2	720.873	1439.73	precursor [M+1]	4048986	#N/A	4048986	2.1	2	heavy	1438.73	720.372	20240713_PRM_SKP_NCE_1	1.7	163	#N/A	22.6	22.64	0.04	22.62	0.02	0.001
	CTF19 MCM18 YPL018W LPB13W	QQLSLLDDDQVR	precursor++ [M+1]	22.62	30875840	0.6	0	16	2	720.873	1439.73	precursor [M+1]	8540826	#N/A	8540826	1.7	2	heavy	1438.73	720.372	20240709_PRM_SKP_Optimized_1	1.8	163	#N/A	22.6	22.64	0.04	22.62	0.02	0.001
	CTF19 MCM18 YPL018W LPB13W	QQLSLLDDDQVR	precursor++ [M+1]	22.6	28726532	-1.6	0	15	2	720.873	1439.73	precursor [M+1]	9670033	#N/A	9670033	0.2	2	heavy	1438.73	720.372	20240709_PRM_SKP_Optimized_2	1.69	163	#N/A	22.6	22.64	0.04	22.62	0.02	0.001
	CTF19 MCM18 YPL018W LPB13W	QQLSLLDDDQVR	precursor++ [M+1]	22.62	32448014	-0.5	0	16	2	720.873	1439.73	precursor [M+1]	8677336	#N/A	8677336	2	2	heavy	1438.73	720.372	20240713_PRM_SKP_Optimized_1	1.69	164	#N/A	22.6	22.64	0.04	22.62	0.02	0.001
	CTF19 MCM18 YPL018W LPB13W	QQLSLLDDDQVR	precursor++ [M+2]	22.6	17503032	0.3	0	15	2	721.375	1440.73	precursor [M+2]	5145615	#N/A	5145615	2	2	heavy	1438.73	720.372	20240709_PRM_SKP_NCE_1	1.7	163	#N/A	22.6	22.65	0.05	22.62	0.02	0.001
	CTF19 MCM18 YPL018W LPB13W	QQLSLLDDDQVR	precursor++ [M+2]	22.62	16015861	-0.7	0	15	2	721.375	1440.73	precursor [M+2]	4436793	#N/A	4436793	1.3	2	heavy	1438.73	720.372	20240709_PRM_SKP_NCE_2	1.7	163	#N/A	22.6	22.65	0.05	22.62	0.02	0.001
	CTF19 MCM18 YPL018W LPB13W	QQLSLLDDDQVR	precursor++ [M+2]	22.64	12807966	-0.7	0	13	2	721.375	1440.73	precursor [M+2]	4048986	#N/A	4048986	2.1	2	heavy	1438.73	720.372	20240713_PRM_SKP_NCE_1	1.7	163	#N/A	22.6	22.65	0.05	22.62	0.02	0.001
	CTF19 MCM18 YPL018W LPB13W	QQLSLLDDDQVR	precursor++ [M+2]	22.62	15379126	-0.1	0	16	2	721.375	1440.73	precursor [M+2]	8540826	#N/A	8540826	1.7	2	heavy	1438.73	720.372	20240709_PRM_SKP_Optimized_1	1.8	163	#N/A	22.6	22.65	0.05	22.62	0.02	0.001
	CTF19 MCM18 YPL018W LPB13W	QQLSLLDDDQVR	precursor++ [M+2]	22.6	15857936	-2.5	0	15	2	721.375	1440.73	precursor [M+2]	9670033	#N/A	9670033	0.2	2	heavy	1438.73	720.372	20240709_PRM_SKP_Optimized_2	1.69	163	#N/A	22.6	22.65	0.05	22.62	0.02	0.001
	CTF19 MCM18 YPL018W LPB13W	QQLSLLDDDQVR	precursor++ [M+2]	22.65	15105258	-0.3	0	16	2	721.375	1440.73	precursor [M+2]	8677336	#N/A	8677336	2	2	heavy	1438.73	720.372	20240713_PRM_SKP_Optimized_1	1.69	164	#N/A	22.6	22.65	0.05	22.62	0.02	0.001
	CTF19 MCM18 YPL018W LPB13W	QQLSLLDDDQVR	Q - b2+	22.62	1483991	0	0	15	1	257.124	256.117	b2	5145615	#N/A	5145615	2	2	heavy	1438.73	720.372	20240709_PRM_SKP_NCE_1	1.7	162	#N/A	22.59	22.65	0.06	22.62	0.02	0.001
	CTF19 MCM18 YPL018W LPB13W	QQLSLLDDDQVR	Q - b2+	22.59	1256070	-0.2	0	15	1	257.124	256.117	b2	4436793	#N/A	4436793	1.3	2	heavy	1438.73	720.372	20240709_PRM_SKP_NCE_2	1.7	162	#N/A	22.59	22.65	0.06	22.62	0.02	0.001
	CTF19 MCM18 YPL018W LPB13W	QQLSLLDDDQVR	Q - b2+	22.64	1181699	0	0	13	1	257.124	256.117	b2	4048986	#N/A	4048986	2.1	2	heavy	1438.73	720.372	20240713_PRM_SKP_NCE_1	1.7	162	#N/A	22.59	22.65	0.06	22.62	0.02	0.001
	CTF19 MCM18 YPL018W LPB13W	QQLSLLDDDQVR	Q - b2+	22.62	2130198	0.2	0	17	1	257.124	256.117	b2	8540826	#N/A	8540826	1.7	2	heavy	1438.73	720.372	20240709_PRM_SKP_Optimized_1	1.69	162	#N/A	22.59	22.65	0.06	22.62	0.02	0.001
	CTF19 MCM18 YPL018W LPB13W	QQLSLLDDDQVR	Q - b2+	22.6	2374629	-0.8	0	15	1	257.124	256.117	b2	9670033	#N/A	9670033	0.2	2	heavy	1438.73	720.372	20240709_PRM_SKP_Optimized_2	1.69	162	#N/A	22.59	22.65	0.06	22.62	0.02	0.001
	CTF19 MCM18 YPL018W LPB13W	QQLSLLDDDQVR	Q - b2+	22.65	2114155	0.6	0	16	1	257.124	256.117	b2	8677336	#N/A	8677336	2	2	heavy	1438.73	720.372	20240713_PRM_SKP_Optimized_1	1.69	163	#N/A	22.59	22.65	0.06	22.62	0.02	0.001
	CTF19 MCM18 YPL018W LPB13W	QQLSLLDDDQVR	L - y10+	22.62	2443058	2.7	0	15	1	1183.62	1182.61	y10	5145615	#N/A	5145615	2	2	heavy	1438.73	720.372	20240709_PRM_SKP_NCE_1	1.7	162	#N/A	22.6	22.65	0.05	22.63	0.02	0.001
	CTF19 MCM18 YPL018W LPB13W	QQLSLLDDDQVR	L - y10+	22.62	2158444	1.9	0	15	1	1183.62	1182.61	y10	4436793	#N/A	4436793	1.3	2	heavy	1438.73	720.372	20240709_PRM_SKP_NCE_2	1.7	162	#N/A	22.6	22.65	0.05	22.63	0.02	0.001
	CTF19 MCM18 YPL018W LPB13W	QQLSLLDDDQVR	L - y10+	22.64	2012865	3	0	13	1	1183.62	1182.61	y10	4048986	#N/A	4048986	2.1	2	heavy	1438.73	720.372	20240713_PRM_SKP_NCE_1	1.7	162	#N/A	22.6	22.65	0.05	22.63	0.02	0.001
	CTF19 MCM18 YPL018W LPB13W	QQLSLLDDDQVR	L - y10+	22.62	2513509	2.2	0	17	1	1183.62	1182.61	y10	8540826	#N/A	8540826	1.7	2	heavy	1438.73	720.372	20240709_PRM_SKP_Optimized_1	1.69	162	#N/A	22.6	22.65	0.05	22.63	0.02	0.001
	CTF19 MCM18 YPL018W LPB13W	QQLSLLDDDQVR	L - y10+	22.6	2875930	0.5	0	15	1	1183.62	1182.61	y10	9670033	#N/A	9670033	0.2	2	heavy	1438.73	720.372	20240709_PRM_SKP_Optimized_2	1.69	162	#N/A	22.6	22.65	0.05	22.63	0.02	0.001
	CTF19 MCM18 YPL018W LPB13W	QQLSLLDDDQVR	L - y10+	22.65	2610516	2.8	0	16	1	1183.62	1182.61	y10	8677336	#N/A	8677336	2	2	heavy	1438.73	720.372	20240713_PRM_SKP_Optimized_1	1.69	163	#N/A	22.6	22.65	0.05	22.63	0.02	0.001
	CTF19 MCM18 YPL018W LPB13W	QQLSLLDDDQVR	S - y9+	22.62	2932621	0.1	0	15	1	1070.54	1069.53	y9	5145615	#N/A	5145615	2	2	heavy	1438.73	720.372	20240709_PRM_SKP_NCE_1	1.7	162	#N/A	22.6	22.65	0.05	22.63	0.02	0.001
	CTF19 MCM18 YPL018W LPB13W	QQLSLLDDDQVR	S - y9+	22.62	2474275	-0.4	0	15	1	1070.54	1069.53	y9	4436793	#N/A	4436793	1.3	2	heavy	1438.73	720.372	20240709_PRM_SKP_NCE_2	1.7	162	#N/A	22.6	22.65	0.05	22.63	0.02	0.001
	CTF19 MCM18 YPL018W LPB13W	QQLSLLDDDQVR	S - y9+	22.64	2468808	0.4	0	13	1	1070.54	1069.53	y9	4048986	#N/A	4048986	2.1	2	heavy	1438.73	720.372	20240713_PRM_SKP_NCE_1	1.7	162	#N/A	22.6	22.65	0.05	22.63	0.02	0.001
	CTF19 MCM18 YPL018W LPB13W	QQLSLLDDDQVR	S - y9+	22.62	3374369	-1	0	17	1	1070.54	1069.53	y9	8540826	#N/A	8540826	1.7	2	heavy	1438.73	720.372	20240709_PRM_SKP_Optimized_1	1.69	162	#N/A	22.6	22.65	0.05	22.63	0.02	0.001
	CTF19 MCM18 YPL018W LPB13W	QQLSLLDDDQVR	S - y9+	22.6	3723620	-2.9	0	15	1	1070.54	1069.53	y9	9670033	#N/A	9670033	0.2	2	heavy	1438.73	720.372	20240709_PRM_SKP_Optimized_2	1.69	162	#N/A	22.6	22.65	0.05	22.63	0.02	0.001
	CTF19 MCM18 YPL018W LPB13W	QQLSLLDDDQVR	S - y9+	22.65	3434037	-0.2	0	16	1	1070.54	1069.53	y9	8677336	#N/A	8677336	2	2	heavy	1438.73	720.372	20240713_PRM_SKP_Optimized_1	1.69	163	#N/A	22.6	22.65	0.05	22.63	0.02	0.001
	CTF19 MCM18 YPL018W LPB13W	QQLSLLDDDQVR	L - y8+	22.62	2087672	-2.1	0	15	1	983.503	982.496	y8	5145615	#N/A	5145615	2	2	heavy	1438.73	720.372	20240709_PRM_SKP_NCE_1	1.7	162	#N/A	22.59	22.65	0.06	22.62	0.02	0.001
	CTF19 MCM18 YPL018W LPB13W	QQLSLLDDDQVR	L - y8+	22.59	1700029	-3.1	0	15	1	983.503	982.496	y8	4436793	#N/A	4436793	1.3	2	heavy	1438.73	720.372	20240709_PRM_SKP_NCE_2	1.7	162	#N/A	22.59	22.65	0.06	22.62	0.02	0.001
	CTF19 MCM18 YPL018W LPB13W	QQLSLLDDDQVR	L - y8+	22.64	1682113	-0.9	0	13	1	983.503	982.496	y8	4048986	#N/A	4048986	2.1	2	heavy	1438.73	720.372	20240713_PRM_SKP_NCE_1	1.7	162	#N/A	22.59	22.65	0.06	22.62	0.02	0.001
	CTF19 MCM18 YPL018W LPB13W	QQLSLLDDDQVR	L - y8+	22.62	2744876	-2.3	0	17	1	983.503	982.496	y8	8540826	#N/A	8540826	1.7	2	heavy	1438.73	720.372	20240709_PRM_SKP_Optimized_1	1.69	162	#N/A	22.59	22.65	0.06	22.62	0.02	0.001
	CTF19 MCM18 YPL018W LPB13W	QQLSLLDDDQVR	L - y8+	22.6	3096312	-3.5	0	15	1	983.503	982.496	y8	9670033	#N/A	9670033	0.2	2	heavy	1438.73	720.372	20240709_PRM_SKP_Optimized_2	1.69	162	#N/A	22.59	22.65	0.06	22.62	0.02	0.001
	CTF19 MCM18 YPL018W LPB13W	QQLSLLDDDQVR	L - y8+	22.65	2907669	-1.9	0	16	1	983.503	982.496	y8	8677336	#N/A	8677336	2	2	heavy	1438.73	720.372	20240713_PRM_SKP_Optimized_1	1.69	163	#N/A	22.59	22.65	0.06	22.62	0.02	0.001
	CTF19 MCM18 YPL018W LPB13W	QQLSLLDDDQVR	L - y7+	22.62	5834617	0.8	0	15	1	870.419	869.412	y7	5145615	#N/A	5145615	2	2	heavy	1438.73	720.372	20240709_PRM_SKP_NCE_1	1.7	162	#N/A	22.6	22.65	0.05	22.63	0.02	0.001
	CTF19 MCM18 YPL018W LPB13W	QQLSLLDDDQVR	L - y7+	22.62	5007849	-0.5	0	15	1	870.419	869.412	y7	4436793	#N/A	4436793	1.3	2	heavy	1438.73	720.372	20240709_PRM_SKP_NCE_2	1.7	162	#N/A	22.6	22.65	0.05	22.63	0.02	0.001
	CTF19 MCM18 YPL018W LPB13W	QQLSLLDDDQVR	L - y7+	22.64	4725584	-0.3	0	13	1	870.419	869.412	y7	4048986	#N/A	4048986	2.1	2	heavy	1438.73	720.372	20240713_PRM_SKP_NCE_1	1.7	162	#N/A	22.6	22.65	0.05	22.63	0.02	0.001
	CTF19 MCM18 YPL018W LPB13W	QQLSLLDDDQVR	L - y7+	22.62	9259297	-0.2	0	17	1	870.419	869.412	y7	8540826	#N/A	8540826	1.7	2	heavy	1438.73	720.372	20240709_PRM_SKP_Optimized_1	1.69	162	#N/A	22.6	22.65	0.05	22.63	0.02	0.001
	CTF19 MCM18 YPL018W LPB13W	QQLSLLDDDQVR	L - y7+	22.6	10087648	-1.5	0	15	1	870.419	869.412	y7	9670033	#N/A	9670033	0.2	2	heavy	1438.73	720.372	20240709_PRM_SKP_Optimized_2	1.69	162	#N/A	22.6	22.65	0.05	22.63	0.02	0.001
	CTF19 MCM18 YPL018W LPB13W	QQLSLLDDDQVR	L - y7+	22.65	9503256	0.2	0	16	1	870.419	869.412	y7	8677336	#N/A	8677336	2	2	heavy	1438.73	720.372	20240713_PRM_SKP_Optimized_1	1.69	163	#N/A	22.6	22.65	0.05	22.63	0.02	0.001
	CTF19 MCM18 YPL018W LPB13W	QQLSLLDDDQVR	D - y6+	22.62	5145615	2	0	15	1	757.335	756.328	y6	5145615	#N/A	5145615	2	2	heavy	1438.73	720.372	20240709_PRM_SKP_NCE_1	1.7	162	#N/A	22.6	22.65	0.05	22.63	0.02	0.001
	CTF19 MCM18 YPL018W LPB13W	QQLSLLDDDQVR	D - y6+	22.62	4436793	1.3	0	15	1	757.335	756.328	y6	4436793	#N/A	4436793	1.3	2	heavy	1438.73	720.372	20240709_PRM_SKP_NCE_2	1.7	162	#N/A	22.6	22.65	0.05	22.63	0.02	0.001
	CTF19 MCM18 YPL018W LPB13W	QQLSLLDDDQVR	D - y6+	22.64	4048986	2.1	0	13	1	757.335	756.328	y6	4048986	#N/A	4048986	2.1	2	heavy	1438.73	720.372	20240713_PRM_SKP_NCE_1	1.7	162	#N/A	22.6	22.65	0.05	22.63	0.02	0.001
	CTF19 MCM18 YPL018W LPB13W	QQLSLLDDDQVR	D - y6+	22.62	8540826	1.7	0	17	1	757.335	756.328	y6	8540826	#N/A	8540826	1.7	2	heavy	1438.73	720.372	20240709_PRM_SKP_Optimized_1	1.69	162	#N/A	22.6	22.65	0.05	22.63	0.02	0.001
	CTF19 MCM18 YPL018W LPB13W	QQLSLLDDDQVR	D - y6+	22.6	9670033	0.2	0	15	1	757.335	756.328	y6	9670033	#N/A	9670033	0.2	2	heavy	1438.73	720.372	20240709_PRM_SKP_Optimized_2	1.69	162	#N/A	22.6	22.65	0.05	22.63	0.02	0.001
	CTF19 MCM18 YPL018W LPB13W	QQLSLLDDDQVR	D - y6+	22.65	8677336	2	0	16	1	757.335	756.328	y6	8677336	#N/A	8677336	2	2	heavy	1438.73	720.372	20240713_PRM_SKP_Optimized_1	1.69	163	#N/A	22.6	22.65	0.05	22.63	0.02	0.001
	CTF19 MCM18 YPL018W LPB13W	QQLSLLDDDQVR	D - y5+	22.62	4104844	-3.4	0	15	1	642.308	641.301	y5	5145615	#N/A	5145615	2	2	heavy	1438.73	720.372	20240709_PRM_SKP_NCE_1	1.7	162	#N/A	22.6	22.65	0.05	22.63	0.02	0.001
	CTF19 MCM18 YPL018W LPB13W	QQLSLLDDDQVR	D - y5+	22.62	3508032	2.1	0	15	1	642.308	641.301	y5	4436793	#N/A	4436793	1.3	2	heavy	1438.73	720.372	20240709_PRM_SKP_NCE_2	1.7	162	#N/A	22.6	22.65	0.05	22.63	0.02	0.001
	CTF19 MCM18 YPL018W LPB13W	QQLSLLDDDQVR	D - y5+	22.64	3313640	-4.7	0	13	1	642.308	641.301	y5	4048986	#N/A	4048986	2.1	2	heavy	1438.73	720.372	20240713_PRM_SKP_NCE_1	1.7	162	#N/A	22.6	22.65	0.05	22.63	0.02	0.001
	CTF19 MCM18 YPL018W LPB13W	QQLSLLDDDQVR	D - y5+	22.62	2446061	-5.2	0	17	1	642.308	641.301	y5	8540826	#N/A	8540826	1.7	2	heavy	1438.73	720.372	20240709_PRM_SKP_Optimized_1	1.69	162	#N/A	22.6	22.65	0.05	22.63	0.02	0.001
	CTF19 MCM18 YPL018W LPB13W	QQLSLLDDDQVR	D - y5+	22.6	2800587	3	0	15	1	642.308	641.301	y5	9670033	#N/A	9670033	0.2	2	heavy	1438.73	720.372	20240709_PRM_SKP_Optimized_2	1.69	162	#N/A	22.6	22.65	0.05	22.63	0.02	0.001
	CTF19 MCM18 YPL018W LPB13W	QQLSLLDDDQVR	D - y5+	22.65	2519505	-4	0	16	1	642.308	641.301	y5	8677336	#N/A	8677336	2	2	heavy	1438.73	720.372	20240713_PRM_SKP_Optimized_1	1.69	163	#N/A	22.6	22.65	0.05	22.63	0.02	0.001
	CTF19 MCM18 YPL018W LPB13W	QQLSLLDDDQVR	D - y4+	22.62	3090810	-0.3	0	15	1	527.281	526.274	y4	5145615	#N/A	5145615	2	2	heavy	1438.73	720.372	20240709_PRM_SKP_NCE_1	1.7	162	#N/A	22.6	22.65	0.05	22.63	0.02	0.001
	CTF19 MCM18 YPL018W LPB13W	QQLSLLDDDQVR	D - y4+	22.62	2640262	-1.3	0	15	1	527.281	526.274	y4	4436793	#N/A	4436793	1.3	2	heavy	1438.73	720.372	20240709_PRM_SKP_NCE_2	1.7	162	#N/A	22.6	22.65	0.05	22.63	0.02	0.001
	CTF19 MCM18 YPL018W LPB13W	QQLSLLDDDQVR	D - y4+	22.64	2459704	-0.5	0	13	1	527.281	526.274	y4	4048986	#N/A	4048986	2.1	2	heavy	1438.73	720.372	20240713_PRM_SKP_NCE_1	1.7	162	#N/A	22.6	22.65	0.05	22.63	0.02	0.001
	CTF19 MCM18 YPL018W LPB13W	QQLSLLDDDQVR	D - y4+	22.62	1185418	-0.1	0	17	1	527.281	526.274	y4	8540826	#N/A	8540826	1.7	2	heavy	1438.73	720.372	20240709_PRM_SKP_Optimized_1	1.69	162	#N/A	22.6	22.65	0.05	22.63	0.02	0.001
	CTF19 MCM18 YPL018W LPB13W	QQLSLLDDDQVR	D - y4+	22.6	1266339	-2.6	0	15	1	527.281	526.274	y4	9670033	#N/A	9670033	0.2	2	heavy	1438.73	720.372	20240709_PRM_SKP_Optimized_2	1.69	162	#N/A	22.6	22.65	0.05	22.63	0.02	0.001
	CTF19 MCM18 YPL018W LPB13W	QQLSLLDDDQVR	D - y4+	22.65	1119916	-0.1	0	16	1	527.281	526.274	y4	8677336	#N/A	8677336	2	2	heavy	1438.73	720.372	20240713_PRM_SKP_Optimized_1	1.69	163	#N/A	22.6	22.65	0.05	22.63	0.02	0.001
	CTF19 MCM18 YPL018W LPB13W	QQLSLLDDDQVR	Q - y3+	22.62	3707687	3.2	0	15	1	412.254	411.247	y3	5145615	#N/A	5145615	2	2	heavy	1438.73	720.372	20240709_PRM_SKP_NCE_1	1.7	162	#N/A	22.6	22.65	0.05	22.63	0.02	0.001
	CTF19 MCM18 YPL018W LPB13W	QQLSLLDDDQVR	Q - y3+	22.62	3270888	2.5	0	15	1	412.254	411.247	y3	4436793	#N/A	4436793	1.3	2	heavy	1438.73	720.372	20240709_PRM_SKP_NCE_2	1.7	162	#N/A	22.6	22.65	0.05	22.63	0.02	0.001
	CTF19 MCM18 YPL018W LPB13W	QQLSLLDDDQVR	Q - y3+	22.64	2917791	2.9	0	13	1	412.254	411.247	y3	4048986	#N/A	4048986	2.1	2	heavy	1438.73	720.372	20240713_PRM_SKP_NCE_1	1.7	162	#N/A	22.6	22.65	0.05	22.63	0.02	0.001
	CTF19 MCM18 YPL018W LPB13W	QQLSLLDDDQVR	Q - y3+	22.62	888572	6.1	0	17	1	412.254	411.247	y3	8540826	#N/A	8540826	1.7	2	heavy	1438.73	720.372	20240709_PRM_SKP_Optimized_1	1.69	162	#N/A	22.6	22.65	0.05	22.63	0.02	0.001
	CTF19 MCM18 YPL018W LPB13W	QQLSLLDDDQVR	Q - y3+	22.6	992920	3	0	15	1	412.254	411.247	y3	9670033	#N/A	9670033	0.2	2	heavy	1438.73	720.372	20240709_PRM_SKP_Optimized_2	1.69	162	#N/A	22.6	22.65	0.05	22.63	0.02	0.001
	CTF19 MCM18 YPL018W LPB13W	QQLSLLDDDQVR	Q - y3+	22.65	892204	5.1	0	16	1	412.254	411.247	y3	8677336	#N/A	8677336	2	2	heavy	1438.73	720.372	20240713_PRM_SKP_Optimized_1	1.69	163	#N/A	22.6	22.65	0.05	22.63	0.02	0.001
	CTF19 MCM18 YPL018W LPB13W	QQLSLLDDDQVR	R - y1+	22.62	1987913	2.3	0	15	1	185.127	184.12	y1	5145615	#N/A	5145615	2	2	heavy	1438.73	720.372	20240709_PRM_SKP_NCE_1	1.7	162	#N/A	22.6	22.65	0.05	22.63	0.02	0.001
	CTF19 MCM18 YPL018W LPB13W	QQLSLLDDDQVR	R - y1+	22.62	1725760	1.2	0	15	1	185.127	184.12	y1	4436793	#N/A	4436793	1.3	2	heavy	1438.73	720.372	20240709_PRM_SKP_NCE_2	1.7	162	#N/A	22.6	22.65	0.05	22.63	0.02	0.001
	CTF19 MCM18 YPL018W LPB13W	QQLSLLDDDQVR	R - y1+	22.64	1567908	0.6	0	13	1	185.127	184.12	y1	4048986	#N/A	4048986	2.1	2	heavy	1438.73	720.372	20240713_PRM_SKP_NCE_1	1.7	162	#N/A	22.6	22.65	0.05	22.63	0.02	0.001
	CTF19 MCM18 YPL018W LPB13W	QQLSLLDDDQVR	R - y1+	22.62	1266803	0.8	0	17	1	185.127	184.12	y1	8540826	#N/A	8540826	1.7	2	heavy	1438.73	720.372	20240709_PRM_SKP_Optimized_1	1.69	162	#N/A	22.6	22.65	0.05	22.63	0.02	0.001
	CTF19 MCM18 YPL018W LPB13W	QQLSLLDDDQVR	R - y1+	22.6	1409029	0.1	0	15	1	185.127	184.12	y1	9670033	#N/A	9670033	0.2	2	heavy	1438.73	720.372	20240709_PRM_SKP_Optimized_2	1.69	162	#N/A	22.6	22.65	0.05	22.63	0.02	0.001
	CTF19 MCM18 YPL018W LPB13W	QQLSLLDDDQVR	R - y1+	22.65	1326102	-1.1	0	16	1	185.127	184.12	y1	8677336	#N/A	8677336	2	2	heavy	1438.73	720.372	20240713_PRM_SKP_Optimized_1	1.69	163	#N/A	22.6	22.65	0.05	22.63	0.02	0.001
	CTF3 CHL3 YLR381W	DAPGSATLILQR	precursor++	21.81	95279704	-1.1	0	16	2	626.35	1250.69	precursor	4323950	#N/A	4323950	0.2	2	heavy	1250.69	626.35	20240709_PRM_SKP_NCE_1	1.81	141	#N/A	21.8	21.84	0.05	21.81	0.02	0.001
	CTF3 CHL3 YLR381W	DAPGSATLILQR	precursor++	21.8	78018312	-0.1	0	16	2	626.35	1250.69	precursor	3968664	#N/A	3968664	-0.6	2	heavy	1250.69	626.35	20240709_PRM_SKP_NCE_2	1.81	142	#N/A	21.8	21.84	0.05	21.81	0.02	0.001
	CTF3 CHL3 YLR381W	DAPGSATLILQR	precursor++	21.84	93249760	-1	0	13	2	626.35	1250.69	precursor	3648462	#N/A	3648462	0.3	2	heavy	1250.69	626.35	20240713_PRM_SKP_NCE_1	1.97	142	#N/A	21.8	21.84	0.05	21.81	0.02	0.001
	CTF3 CHL3 YLR381W	DAPGSATLILQR	precursor++	21.8	88490824	-1.1	0	12	2	626.35	1250.69	precursor	850504	#N/A	850504	-4.6	2	heavy	1250.69	626.35	20240709_PRM_SKP_Optimized_1	1.97	143	#N/A	21.8	21.84	0.05	21.81	0.02	0.001
	CTF3 CHL3 YLR381W	DAPGSATLILQR	precursor++	21.8	75016568	0.5	0	13	2	626.35	1250.69	precursor	936837	#N/A	936837	1.1	2	heavy	1250.69	626.35	20240709_PRM_SKP_Optimized_2	1.95	143	#N/A	21.8	21.84	0.05	21.81	0.02	0.001
	CTF3 CHL3 YLR381W	DAPGSATLILQR	precursor++	21.83	91828208	-0.9	0	15	2	626.35	1250.69	precursor	729580	#N/A	729580	-4.9	2	heavy	1250.69	626.35	20240713_PRM_SKP_Optimized_1	1.92	143	#N/A	21.8	21.84	0.05	21.81	0.02	0.001
	CTF3 CHL3 YLR381W	DAPGSATLILQR	precursor++ [M+1]	21.81	50574904	-0.6	0	16	2	626.852	1251.69	precursor [M+1]	4323950	#N/A	4323950	0.2	2	heavy	1250.69	626.35	20240709_PRM_SKP_NCE_1	1.81	141	#N/A	21.8	21.84	0.05	21.81	0.02	0.001
	CTF3 CHL3 YLR381W	DAPGSATLILQR	precursor++ [M+1]	21.8	40287120	-1.6	0	16	2	626.852	1251.69	precursor [M+1]	3968664	#N/A	3968664	-0.6	2	heavy	1250.69	626.35	20240709_PRM_SKP_NCE_2	1.81	142	#N/A	21.8	21.84	0.05	21.81	0.02	0.001
	CTF3 CHL3 YLR381W	DAPGSATLILQR	precursor++ [M+1]	21.84	45545972	0.5	0	13	2	626.852	1251.69	precursor [M+1]	3648462	#N/A	3648462	0.3	2	heavy	1250.69	626.35	20240713_PRM_SKP_NCE_1	1.97	142	#N/A	21.8	21.84	0.05	21.81	0.02	0.001
	CTF3 CHL3 YLR381W	DAPGSATLILQR	precursor++ [M+1]	21.8	47088908	-0.6	0	12	2	626.852	1251.69	precursor [M+1]	850504	#N/A	850504	-4.6	2	heavy	1250.69	626.35	20240709_PRM_SKP_Optimized_1	1.97	143	#N/A	21.8	21.84	0.05	21.81	0.02	0.001
	CTF3 CHL3 YLR381W	DAPGSATLILQR	precursor++ [M+1]	21.8	51870488	0.1	0	13	2	626.852	1251.69	precursor [M+1]	936837	#N/A	936837	1.1	2	heavy	1250.69	626.35	20240709_PRM_SKP_Optimized_2	1.95	143	#N/A	21.8	21.84	0.05	21.81	0.02	0.001
	CTF3 CHL3 YLR381W	DAPGSATLILQR	precursor++ [M+1]	21.83	45522144	-0.4	0	15	2	626.852	1251.69	precursor [M+1]	729580	#N/A	729580	-4.9	2	heavy	1250.69	626.35	20240713_PRM_SKP_Optimized_1	1.92	143	#N/A	21.8	21.84	0.05	21.81	0.02	0.001
	CTF3 CHL3 YLR381W	DAPGSATLILQR	precursor++ [M+2]	21.81	19125584	0.1	0	16	2	627.353	1252.69	precursor [M+2]	4323950	#N/A	4323950	0.2	2	heavy	1250.69	626.35	20240709_PRM_SKP_NCE_1	1.81	141	#N/A	21.8	21.84	0.04	21.82	0.02	0.001
	CTF3 CHL3 YLR381W	DAPGSATLILQR	precursor++ [M+2]	21.8	18643464	-0.1	0	16	2	627.353	1252.69	precursor [M+2]	3968664	#N/A	3968664	-0.6	2	heavy	1250.69	626.35	20240709_PRM_SKP_NCE_2	1.81	142	#N/A	21.8	21.84	0.04	21.82	0.02	0.001
	CTF3 CHL3 YLR381W	DAPGSATLILQR	precursor++ [M+2]	21.84	17102968	-1.2	0	13	2	627.353	1252.69	precursor [M+2]	3648462	#N/A	3648462	0.3	2	heavy	1250.69	626.35	20240713_PRM_SKP_NCE_1	1.97	142	#N/A	21.8	21.84	0.04	21.82	0.02	0.001
	CTF3 CHL3 YLR381W	DAPGSATLILQR	precursor++ [M+2]	21.82	15723173	-0.8	0	12	2	627.353	1252.69	precursor [M+2]	850504	#N/A	850504	-4.6	2	heavy	1250.69	626.35	20240709_PRM_SKP_Optimized_1	1.97	143	#N/A	21.8	21.84	0.04	21.82	0.02	0.001
	CTF3 CHL3 YLR381W	DAPGSATLILQR	precursor++ [M+2]	21.8	20486930	-1.2	0	13	2	627.353	1252.69	precursor [M+2]	936837	#N/A	936837	1.1	2	heavy	1250.69	626.35	20240709_PRM_SKP_Optimized_2	1.95	143	#N/A	21.8	21.84	0.04	21.82	0.02	0.001
	CTF3 CHL3 YLR381W	DAPGSATLILQR	precursor++ [M+2]	21.83	16819128	-1.3	0	15	2	627.353	1252.69	precursor [M+2]	729580	#N/A	729580	-4.9	2	heavy	1250.69	626.35	20240713_PRM_SKP_Optimized_1	1.92	143	#N/A	21.8	21.84	0.04	21.82	0.02	0.001
	CTF3 CHL3 YLR381W	DAPGSATLILQR	G - y9+	21.81	4323950	0.2	0	15	1	968.576	967.569	y9	4323950	#N/A	4323950	0.2	2	heavy	1250.69	626.35	20240709_PRM_SKP_NCE_1	1.93	140	#N/A	21.8	21.84	0.04	21.82	0.02	0.001
	CTF3 CHL3 YLR381W	DAPGSATLILQR	G - y9+	21.8	3968664	-0.6	0	15	1	968.576	967.569	y9	3968664	#N/A	3968664	-0.6	2	heavy	1250.69	626.35	20240709_PRM_SKP_NCE_2	1.93	141	#N/A	21.8	21.84	0.04	21.82	0.02	0.001
	CTF3 CHL3 YLR381W	DAPGSATLILQR	G - y9+	21.84	3648462	0.3	0	13	1	968.576	967.569	y9	3648462	#N/A	3648462	0.3	2	heavy	1250.69	626.35	20240713_PRM_SKP_NCE_1	1.97	141	#N/A	21.8	21.84	0.04	21.82	0.02	0.001
	CTF3 CHL3 YLR381W	DAPGSATLILQR	G - y9+	21.82	850504	-4.6	0	12	1	968.576	967.569	y9	850504	#N/A	850504	-4.6	2	heavy	1250.69	626.35	20240709_PRM_SKP_Optimized_1	1.97	142	#N/A	21.8	21.84	0.04	21.82	0.02	0.001
	CTF3 CHL3 YLR381W	DAPGSATLILQR	G - y9+	21.8	936837	1.1	0	13	1	968.576	967.569	y9	936837	#N/A	936837	1.1	2	heavy	1250.69	626.35	20240709_PRM_SKP_Optimized_2	1.95	142	#N/A	21.8	21.84	0.04	21.82	0.02	0.001
	CTF3 CHL3 YLR381W	DAPGSATLILQR	G - y9+	21.83	729580	-4.9	0	15	1	968.576	967.569	y9	729580	#N/A	729580	-4.9	2	heavy	1250.69	626.35	20240713_PRM_SKP_Optimized_1	1.92	142	#N/A	21.8	21.84	0.04	21.82	0.02	0.001
	CTF3 CHL3 YLR381W	DAPGSATLILQR	S - y8+	21.81	2378316	-1.5	0	15	1	911.555	910.548	y8	4323950	#N/A	4323950	0.2	2	heavy	1250.69	626.35	20240709_PRM_SKP_NCE_1	1.93	140	#N/A	21.8	21.84	0.05	21.81	0.02	0.001
	CTF3 CHL3 YLR381W	DAPGSATLILQR	S - y8+	21.8	2250208	-2.5	0	15	1	911.555	910.548	y8	3968664	#N/A	3968664	-0.6	2	heavy	1250.69	626.35	20240709_PRM_SKP_NCE_2	1.93	141	#N/A	21.8	21.84	0.05	21.81	0.02	0.001
	CTF3 CHL3 YLR381W	DAPGSATLILQR	S - y8+	21.84	2034725	-1	0	13	1	911.555	910.548	y8	3648462	#N/A	3648462	0.3	2	heavy	1250.69	626.35	20240713_PRM_SKP_NCE_1	1.97	141	#N/A	21.8	21.84	0.05	21.81	0.02	0.001
	CTF3 CHL3 YLR381W	DAPGSATLILQR	S - y8+	21.8	455407	-3.1	0	12	1	911.555	910.548	y8	850504	#N/A	850504	-4.6	2	heavy	1250.69	626.35	20240709_PRM_SKP_Optimized_1	1.97	142	#N/A	21.8	21.84	0.05	21.81	0.02	0.001
	CTF3 CHL3 YLR381W	DAPGSATLILQR	S - y8+	21.8	536812	2	0	13	1	911.555	910.548	y8	936837	#N/A	936837	1.1	2	heavy	1250.69	626.35	20240709_PRM_SKP_Optimized_2	1.95	142	#N/A	21.8	21.84	0.05	21.81	0.02	0.001
	CTF3 CHL3 YLR381W	DAPGSATLILQR	S - y8+	21.83	495835	-3.5	0	15	1	911.555	910.548	y8	729580	#N/A	729580	-4.9	2	heavy	1250.69	626.35	20240713_PRM_SKP_Optimized_1	1.92	142	#N/A	21.8	21.84	0.05	21.81	0.02	0.001
	CTF3 CHL3 YLR381W	DAPGSATLILQR	A - y7+	21.81	1428786	1.4	0	15	1	824.523	823.516	y7	4323950	#N/A	4323950	0.2	2	heavy	1250.69	626.35	20240709_PRM_SKP_NCE_1	1.93	140	#N/A	21.8	21.84	0.04	21.82	0.02	0.001
	CTF3 CHL3 YLR381W	DAPGSATLILQR	A - y7+	21.8	1306617	0.7	0	15	1	824.523	823.516	y7	3968664	#N/A	3968664	-0.6	2	heavy	1250.69	626.35	20240709_PRM_SKP_NCE_2	1.93	141	#N/A	21.8	21.84	0.04	21.82	0.02	0.001
	CTF3 CHL3 YLR381W	DAPGSATLILQR	A - y7+	21.84	1245239	2	0	13	1	824.523	823.516	y7	3648462	#N/A	3648462	0.3	2	heavy	1250.69	626.35	20240713_PRM_SKP_NCE_1	1.97	141	#N/A	21.8	21.84	0.04	21.82	0.02	0.001
	CTF3 CHL3 YLR381W	DAPGSATLILQR	A - y7+	21.82	1072243	0.7	0	12	1	824.523	823.516	y7	850504	#N/A	850504	-4.6	2	heavy	1250.69	626.35	20240709_PRM_SKP_Optimized_1	1.97	142	#N/A	21.8	21.84	0.04	21.82	0.02	0.001
	CTF3 CHL3 YLR381W	DAPGSATLILQR	A - y7+	21.8	1156508	-3.4	0	13	1	824.523	823.516	y7	936837	#N/A	936837	1.1	2	heavy	1250.69	626.35	20240709_PRM_SKP_Optimized_2	1.95	142	#N/A	21.8	21.84	0.04	21.82	0.02	0.001
	CTF3 CHL3 YLR381W	DAPGSATLILQR	A - y7+	21.83	1013782	-0.9	0	15	1	824.523	823.516	y7	729580	#N/A	729580	-4.9	2	heavy	1250.69	626.35	20240713_PRM_SKP_Optimized_1	1.92	142	#N/A	21.8	21.84	0.04	21.82	0.02	0.001
	CTF3 CHL3 YLR381W	DAPGSATLILQR	T - y6+	21.81	3200256	-2.9	0	15	1	753.486	752.478	y6	4323950	#N/A	4323950	0.2	2	heavy	1250.69	626.35	20240709_PRM_SKP_NCE_1	1.93	140	#N/A	21.8	21.84	0.04	21.82	0.02	0.001
	CTF3 CHL3 YLR381W	DAPGSATLILQR	T - y6+	21.8	2860564	-3.8	0	15	1	753.486	752.478	y6	3968664	#N/A	3968664	-0.6	2	heavy	1250.69	626.35	20240709_PRM_SKP_NCE_2	1.93	141	#N/A	21.8	21.84	0.04	21.82	0.02	0.001
	CTF3 CHL3 YLR381W	DAPGSATLILQR	T - y6+	21.84	2770353	-2.9	0	13	1	753.486	752.478	y6	3648462	#N/A	3648462	0.3	2	heavy	1250.69	626.35	20240713_PRM_SKP_NCE_1	1.97	141	#N/A	21.8	21.84	0.04	21.82	0.02	0.001
	CTF3 CHL3 YLR381W	DAPGSATLILQR	T - y6+	21.82	1756220	-4.8	0	12	1	753.486	752.478	y6	850504	#N/A	850504	-4.6	2	heavy	1250.69	626.35	20240709_PRM_SKP_Optimized_1	1.97	142	#N/A	21.8	21.84	0.04	21.82	0.02	0.001
	CTF3 CHL3 YLR381W	DAPGSATLILQR	T - y6+	21.8	1846562	1.2	0	13	1	753.486	752.478	y6	936837	#N/A	936837	1.1	2	heavy	1250.69	626.35	20240709_PRM_SKP_Optimized_2	1.95	142	#N/A	21.8	21.84	0.04	21.82	0.02	0.001
	CTF3 CHL3 YLR381W	DAPGSATLILQR	T - y6+	21.83	1725167	-5.6	0	15	1	753.486	752.478	y6	729580	#N/A	729580	-4.9	2	heavy	1250.69	626.35	20240713_PRM_SKP_Optimized_1	1.92	142	#N/A	21.8	21.84	0.04	21.82	0.02	0.001
	CTF3 CHL3 YLR381W	DAPGSATLILQR	L - y5+	21.81	2772884	0.7	0	15	1	652.438	651.431	y5	4323950	#N/A	4323950	0.2	2	heavy	1250.69	626.35	20240709_PRM_SKP_NCE_1	1.93	140	#N/A	21.8	21.84	0.04	21.82	0.02	0.001
	CTF3 CHL3 YLR381W	DAPGSATLILQR	L - y5+	21.8	2459947	-0.6	0	15	1	652.438	651.431	y5	3968664	#N/A	3968664	-0.6	2	heavy	1250.69	626.35	20240709_PRM_SKP_NCE_2	1.93	141	#N/A	21.8	21.84	0.04	21.82	0.02	0.001
	CTF3 CHL3 YLR381W	DAPGSATLILQR	L - y5+	21.84	2360256	1	0	13	1	652.438	651.431	y5	3648462	#N/A	3648462	0.3	2	heavy	1250.69	626.35	20240713_PRM_SKP_NCE_1	1.97	141	#N/A	21.8	21.84	0.04	21.82	0.02	0.001
	CTF3 CHL3 YLR381W	DAPGSATLILQR	L - y5+	21.82	1020456	-1.2	0	12	1	652.438	651.431	y5	850504	#N/A	850504	-4.6	2	heavy	1250.69	626.35	20240709_PRM_SKP_Optimized_1	1.97	142	#N/A	21.8	21.84	0.04	21.82	0.02	0.001
	CTF3 CHL3 YLR381W	DAPGSATLILQR	L - y5+	21.8	1089715	-3.1	0	13	1	652.438	651.431	y5	936837	#N/A	936837	1.1	2	heavy	1250.69	626.35	20240709_PRM_SKP_Optimized_2	1.95	142	#N/A	21.8	21.84	0.04	21.82	0.02	0.001
	CTF3 CHL3 YLR381W	DAPGSATLILQR	L - y5+	21.83	1017609	-1.4	0	15	1	652.438	651.431	y5	729580	#N/A	729580	-4.9	2	heavy	1250.69	626.35	20240713_PRM_SKP_Optimized_1	1.92	142	#N/A	21.8	21.84	0.04	21.82	0.02	0.001
	CTF3 CHL3 YLR381W	DAPGSATLILQR	I - y4+	21.81	3342475	-0.7	0	15	1	539.354	538.347	y4	4323950	#N/A	4323950	0.2	2	heavy	1250.69	626.35	20240709_PRM_SKP_NCE_1	1.93	140	#N/A	21.8	21.84	0.04	21.82	0.02	0.001
	CTF3 CHL3 YLR381W	DAPGSATLILQR	I - y4+	21.8	3338111	3.2	0	15	1	539.354	538.347	y4	3968664	#N/A	3968664	-0.6	2	heavy	1250.69	626.35	20240709_PRM_SKP_NCE_2	1.93	141	#N/A	21.8	21.84	0.04	21.82	0.02	0.001
	CTF3 CHL3 YLR381W	DAPGSATLILQR	I - y4+	21.84	2941630	-4.2	0	13	1	539.354	538.347	y4	3648462	#N/A	3648462	0.3	2	heavy	1250.69	626.35	20240713_PRM_SKP_NCE_1	1.97	141	#N/A	21.8	21.84	0.04	21.82	0.02	0.001
	CTF3 CHL3 YLR381W	DAPGSATLILQR	I - y4+	21.82	2224556	1.4	0	12	1	539.354	538.347	y4	850504	#N/A	850504	-4.6	2	heavy	1250.69	626.35	20240709_PRM_SKP_Optimized_1	1.97	142	#N/A	21.8	21.84	0.04	21.82	0.02	0.001
	CTF3 CHL3 YLR381W	DAPGSATLILQR	I - y4+	21.8	2322237	2	0	13	1	539.354	538.347	y4	936837	#N/A	936837	1.1	2	heavy	1250.69	626.35	20240709_PRM_SKP_Optimized_2	1.95	142	#N/A	21.8	21.84	0.04	21.82	0.02	0.001
	CTF3 CHL3 YLR381W	DAPGSATLILQR	I - y4+	21.83	2068318	-2.8	0	15	1	539.354	538.347	y4	729580	#N/A	729580	-4.9	2	heavy	1250.69	626.35	20240713_PRM_SKP_Optimized_1	1.92	142	#N/A	21.8	21.84	0.04	21.82	0.02	0.001
	CTF3 CHL3 YLR381W	DAPGSATLILQR	L - y3+	21.81	2841791	-2.1	0	15	1	426.27	425.263	y3	4323950	#N/A	4323950	0.2	2	heavy	1250.69	626.35	20240709_PRM_SKP_NCE_1	1.93	140	#N/A	21.8	21.84	0.04	21.82	0.02	0.001
	CTF3 CHL3 YLR381W	DAPGSATLILQR	L - y3+	21.8	2616816	-2.7	0	15	1	426.27	425.263	y3	3968664	#N/A	3968664	-0.6	2	heavy	1250.69	626.35	20240709_PRM_SKP_NCE_2	1.93	141	#N/A	21.8	21.84	0.04	21.82	0.02	0.001
	CTF3 CHL3 YLR381W	DAPGSATLILQR	L - y3+	21.84	2367560	-2.1	0	13	1	426.27	425.263	y3	3648462	#N/A	3648462	0.3	2	heavy	1250.69	626.35	20240713_PRM_SKP_NCE_1	1.97	141	#N/A	21.8	21.84	0.04	21.82	0.02	0.001
	CTF3 CHL3 YLR381W	DAPGSATLILQR	L - y3+	21.82	2608835	-2.1	0	12	1	426.27	425.263	y3	850504	#N/A	850504	-4.6	2	heavy	1250.69	626.35	20240709_PRM_SKP_Optimized_1	1.97	142	#N/A	21.8	21.84	0.04	21.82	0.02	0.001
	CTF3 CHL3 YLR381W	DAPGSATLILQR	L - y3+	21.8	2854539	-3.4	0	13	1	426.27	425.263	y3	936837	#N/A	936837	1.1	2	heavy	1250.69	626.35	20240709_PRM_SKP_Optimized_2	1.95	142	#N/A	21.8	21.84	0.04	21.82	0.02	0.001
	CTF3 CHL3 YLR381W	DAPGSATLILQR	L - y3+	21.83	2523770	-1.3	0	15	1	426.27	425.263	y3	729580	#N/A	729580	-4.9	2	heavy	1250.69	626.35	20240713_PRM_SKP_Optimized_1	1.92	142	#N/A	21.8	21.84	0.04	21.82	0.02	0.001
	CTF3 CHL3 YLR381W	DAPGSATLILQR	Q - y2+	21.81	1104279	0.8	0	15	1	313.186	312.179	y2	4323950	#N/A	4323950	0.2	2	heavy	1250.69	626.35	20240709_PRM_SKP_NCE_1	1.93	140	#N/A	21.8	21.84	0.04	21.82	0.02	0.001
	CTF3 CHL3 YLR381W	DAPGSATLILQR	Q - y2+	21.8	964097	0	0	15	1	313.186	312.179	y2	3968664	#N/A	3968664	-0.6	2	heavy	1250.69	626.35	20240709_PRM_SKP_NCE_2	1.93	141	#N/A	21.8	21.84	0.04	21.82	0.02	0.001
	CTF3 CHL3 YLR381W	DAPGSATLILQR	Q - y2+	21.84	880487	0.9	0	13	1	313.186	312.179	y2	3648462	#N/A	3648462	0.3	2	heavy	1250.69	626.35	20240713_PRM_SKP_NCE_1	1.97	141	#N/A	21.8	21.84	0.04	21.82	0.02	0.001
	CTF3 CHL3 YLR381W	DAPGSATLILQR	Q - y2+	21.82	1496953	-3.6	0	12	1	313.186	312.179	y2	850504	#N/A	850504	-4.6	2	heavy	1250.69	626.35	20240709_PRM_SKP_Optimized_1	1.97	142	#N/A	21.8	21.84	0.04	21.82	0.02	0.001
	CTF3 CHL3 YLR381W	DAPGSATLILQR	Q - y2+	21.8	1620392	-2.8	0	13	1	313.186	312.179	y2	936837	#N/A	936837	1.1	2	heavy	1250.69	626.35	20240709_PRM_SKP_Optimized_2	1.95	142	#N/A	21.8	21.84	0.04	21.82	0.02	0.001
	CTF3 CHL3 YLR381W	DAPGSATLILQR	Q - y2+	21.83	1517586	-3.5	0	15	1	313.186	312.179	y2	729580	#N/A	729580	-4.9	2	heavy	1250.69	626.35	20240713_PRM_SKP_Optimized_1	1.92	142	#N/A	21.8	21.84	0.04	21.82	0.02	0.001
	CTF3 CHL3 YLR381W	DAPGSATLILQR	R - y1+	21.81	1735993	1.8	0	15	1	185.127	184.12	y1	4323950	#N/A	4323950	0.2	2	heavy	1250.69	626.35	20240709_PRM_SKP_NCE_1	1.93	140	#N/A	21.8	21.84	0.04	21.82	0.02	0.001
	CTF3 CHL3 YLR381W	DAPGSATLILQR	R - y1+	21.8	1676417	1.4	0	15	1	185.127	184.12	y1	3968664	#N/A	3968664	-0.6	2	heavy	1250.69	626.35	20240709_PRM_SKP_NCE_2	1.93	141	#N/A	21.8	21.84	0.04	21.82	0.02	0.001
	CTF3 CHL3 YLR381W	DAPGSATLILQR	R - y1+	21.84	1522306	2	0	13	1	185.127	184.12	y1	3648462	#N/A	3648462	0.3	2	heavy	1250.69	626.35	20240713_PRM_SKP_NCE_1	1.97	141	#N/A	21.8	21.84	0.04	21.82	0.02	0.001
	CTF3 CHL3 YLR381W	DAPGSATLILQR	R - y1+	21.82	1030839	0.5	0	12	1	185.127	184.12	y1	850504	#N/A	850504	-4.6	2	heavy	1250.69	626.35	20240709_PRM_SKP_Optimized_1	1.97	142	#N/A	21.8	21.84	0.04	21.82	0.02	0.001
	CTF3 CHL3 YLR381W	DAPGSATLILQR	R - y1+	21.8	1032519	-5.7	0	13	1	185.127	184.12	y1	936837	#N/A	936837	1.1	2	heavy	1250.69	626.35	20240709_PRM_SKP_Optimized_2	1.95	142	#N/A	21.8	21.84	0.04	21.82	0.02	0.001
	CTF3 CHL3 YLR381W	DAPGSATLILQR	R - y1+	21.83	836768	-2.1	0	15	1	185.127	184.12	y1	729580	#N/A	729580	-4.9	2	heavy	1250.69	626.35	20240713_PRM_SKP_Optimized_1	1.92	142	#N/A	21.8	21.84	0.04	21.82	0.02	0.001
	CTF3 CHL3 YLR381W	DAPGSATLILQR	P - y10++	21.81	1149616	-2.3	0	15	2	533.318	1064.62	y10	4323950	#N/A	4323950	0.2	2	heavy	1250.69	626.35	20240709_PRM_SKP_NCE_1	1.93	140	#N/A	21.8	21.84	0.04	21.82	0.02	0.001
	CTF3 CHL3 YLR381W	DAPGSATLILQR	P - y10++	21.8	1074302	-1.9	0	15	2	533.318	1064.62	y10	3968664	#N/A	3968664	-0.6	2	heavy	1250.69	626.35	20240709_PRM_SKP_NCE_2	1.93	141	#N/A	21.8	21.84	0.04	21.82	0.02	0.001
	CTF3 CHL3 YLR381W	DAPGSATLILQR	P - y10++	21.84	1131947	-1.9	0	13	2	533.318	1064.62	y10	3648462	#N/A	3648462	0.3	2	heavy	1250.69	626.35	20240713_PRM_SKP_NCE_1	1.97	141	#N/A	21.8	21.84	0.04	21.82	0.02	0.001
	CTF3 CHL3 YLR381W	DAPGSATLILQR	P - y10++	21.82	38885268	-2.6	0	12	2	533.318	1064.62	y10	850504	#N/A	850504	-4.6	2	heavy	1250.69	626.35	20240709_PRM_SKP_Optimized_1	1.97	142	#N/A	21.8	21.84	0.04	21.82	0.02	0.001
	CTF3 CHL3 YLR381W	DAPGSATLILQR	P - y10++	21.8	42072808	-4	0	13	2	533.318	1064.62	y10	936837	#N/A	936837	1.1	2	heavy	1250.69	626.35	20240709_PRM_SKP_Optimized_2	1.95	142	#N/A	21.8	21.84	0.04	21.82	0.02	0.001
	CTF3 CHL3 YLR381W	DAPGSATLILQR	P - y10++	21.83	37821504	-2.5	0	15	2	533.318	1064.62	y10	729580	#N/A	729580	-4.9	2	heavy	1250.69	626.35	20240713_PRM_SKP_Optimized_1	1.92	142	#N/A	21.8	21.84	0.04	21.82	0.02	0.001
	IML3 MCM19 YBR107C YBR0836	ESIVTSTR	precursor++	10.68	250591840	0.9	0	11	2	451.744	901.474	precursor	7560118	#N/A	7560118	-2.9	2	heavy	901.474	451.744	20240709_PRM_SKP_NCE_1	2.29	147	#N/A	10.66	10.72	0.06	10.68	0.02	0.002
	IML3 MCM19 YBR107C YBR0836	ESIVTSTR	precursor++	10.66	166467440	0.7	0	11	2	451.744	901.474	precursor	5495478	#N/A	5495478	-0.2	2	heavy	901.474	451.744	20240709_PRM_SKP_NCE_2	2.11	147	#N/A	10.66	10.72	0.06	10.68	0.02	0.002
	IML3 MCM19 YBR107C YBR0836	ESIVTSTR	precursor++	10.72	134994384	-1.7	0	15	2	451.744	901.474	precursor	7095170	#N/A	7095170	-2.6	2	heavy	901.474	451.744	20240713_PRM_SKP_NCE_1	2.29	147	#N/A	10.66	10.72	0.06	10.68	0.02	0.002
	IML3 MCM19 YBR107C YBR0836	ESIVTSTR	precursor++	10.68	174429888	1	0	13	2	451.744	901.474	precursor	19963682	#N/A	19963682	-3.9	2	heavy	901.474	451.744	20240709_PRM_SKP_Optimized_1	2.28	148	#N/A	10.66	10.72	0.06	10.68	0.02	0.002
	IML3 MCM19 YBR107C YBR0836	ESIVTSTR	precursor++	10.67	240920928	-0.3	0	10	2	451.744	901.474	precursor	31249960	#N/A	31249960	1.8	2	heavy	901.474	451.744	20240709_PRM_SKP_Optimized_2	2.28	149	#N/A	10.66	10.72	0.06	10.68	0.02	0.002
	IML3 MCM19 YBR107C YBR0836	ESIVTSTR	precursor++	10.69	141843760	-1.6	0	13	2	451.744	901.474	precursor	18786388	#N/A	18786388	-4.6	2	heavy	901.474	451.744	20240713_PRM_SKP_Optimized_1	2.37	149	#N/A	10.66	10.72	0.06	10.68	0.02	0.002
	IML3 MCM19 YBR107C YBR0836	ESIVTSTR	precursor++ [M+1]	10.68	96314088	0.7	0	11	2	452.246	902.477	precursor [M+1]	7560118	#N/A	7560118	-2.9	2	heavy	901.474	451.744	20240709_PRM_SKP_NCE_1	2.29	147	#N/A	10.66	10.72	0.06	10.68	0.02	0.002
	IML3 MCM19 YBR107C YBR0836	ESIVTSTR	precursor++ [M+1]	10.66	62367632	0.4	0	11	2	452.246	902.477	precursor [M+1]	5495478	#N/A	5495478	-0.2	2	heavy	901.474	451.744	20240709_PRM_SKP_NCE_2	2.11	147	#N/A	10.66	10.72	0.06	10.68	0.02	0.002
	IML3 MCM19 YBR107C YBR0836	ESIVTSTR	precursor++ [M+1]	10.72	52024364	-0.7	0	15	2	452.246	902.477	precursor [M+1]	7095170	#N/A	7095170	-2.6	2	heavy	901.474	451.744	20240713_PRM_SKP_NCE_1	2.29	147	#N/A	10.66	10.72	0.06	10.68	0.02	0.002
	IML3 MCM19 YBR107C YBR0836	ESIVTSTR	precursor++ [M+1]	10.68	63926640	0.5	0	13	2	452.246	902.477	precursor [M+1]	19963682	#N/A	19963682	-3.9	2	heavy	901.474	451.744	20240709_PRM_SKP_Optimized_1	2.28	148	#N/A	10.66	10.72	0.06	10.68	0.02	0.002
	IML3 MCM19 YBR107C YBR0836	ESIVTSTR	precursor++ [M+1]	10.67	95375672	-0.6	0	10	2	452.246	902.477	precursor [M+1]	31249960	#N/A	31249960	1.8	2	heavy	901.474	451.744	20240709_PRM_SKP_Optimized_2	2.28	149	#N/A	10.66	10.72	0.06	10.68	0.02	0.002
	IML3 MCM19 YBR107C YBR0836	ESIVTSTR	precursor++ [M+1]	10.69	58737356	-0.3	0	13	2	452.246	902.477	precursor [M+1]	18786388	#N/A	18786388	-4.6	2	heavy	901.474	451.744	20240713_PRM_SKP_Optimized_1	2.37	149	#N/A	10.66	10.72	0.06	10.68	0.02	0.002
	IML3 MCM19 YBR107C YBR0836	ESIVTSTR	precursor++ [M+2]	10.68	22591774	-1	0	11	2	452.747	903.48	precursor [M+2]	7560118	#N/A	7560118	-2.9	2	heavy	901.474	451.744	20240709_PRM_SKP_NCE_1	2.29	147	#N/A	10.66	10.72	0.06	10.69	0.02	0.002
	IML3 MCM19 YBR107C YBR0836	ESIVTSTR	precursor++ [M+2]	10.66	14511042	-1	0	11	2	452.747	903.48	precursor [M+2]	5495478	#N/A	5495478	-0.2	2	heavy	901.474	451.744	20240709_PRM_SKP_NCE_2	2.11	147	#N/A	10.66	10.72	0.06	10.69	0.02	0.002
	IML3 MCM19 YBR107C YBR0836	ESIVTSTR	precursor++ [M+2]	10.72	13085410	-0.5	0	15	2	452.747	903.48	precursor [M+2]	7095170	#N/A	7095170	-2.6	2	heavy	901.474	451.744	20240713_PRM_SKP_NCE_1	2.29	147	#N/A	10.66	10.72	0.06	10.69	0.02	0.002
	IML3 MCM19 YBR107C YBR0836	ESIVTSTR	precursor++ [M+2]	10.69	14613406	-1.2	0	13	2	452.747	903.48	precursor [M+2]	19963682	#N/A	19963682	-3.9	2	heavy	901.474	451.744	20240709_PRM_SKP_Optimized_1	2.28	148	#N/A	10.66	10.72	0.06	10.69	0.02	0.002
	IML3 MCM19 YBR107C YBR0836	ESIVTSTR	precursor++ [M+2]	10.67	24245696	0	0	10	2	452.747	903.48	precursor [M+2]	31249960	#N/A	31249960	1.8	2	heavy	901.474	451.744	20240709_PRM_SKP_Optimized_2	2.28	149	#N/A	10.66	10.72	0.06	10.69	0.02	0.002
	IML3 MCM19 YBR107C YBR0836	ESIVTSTR	precursor++ [M+2]	10.69	14490641	0	0	13	2	452.747	903.48	precursor [M+2]	18786388	#N/A	18786388	-4.6	2	heavy	901.474	451.744	20240713_PRM_SKP_Optimized_1	2.37	149	#N/A	10.66	10.72	0.06	10.69	0.02	0.002
	IML3 MCM19 YBR107C YBR0836	ESIVTSTR	E - b1+	10.64	91413	-0.2	0	11	1	130.05	129.043	b1	7560118	#N/A	7560118	-2.9	2	heavy	901.474	451.744	20240709_PRM_SKP_NCE_1	2.29	146	#N/A	10.47	10.72	0.25	10.58	0.09	0.008
	IML3 MCM19 YBR107C YBR0836	ESIVTSTR	E - b1+	10.55	89847	0	0	10	1	130.05	129.043	b1	5495478	#N/A	5495478	-0.2	2	heavy	901.474	451.744	20240709_PRM_SKP_NCE_2	2.32	146	#N/A	10.47	10.72	0.25	10.58	0.09	0.008
	IML3 MCM19 YBR107C YBR0836	ESIVTSTR	E - b1+	10.72	153593	0.5	0	15	1	130.05	129.043	b1	7095170	#N/A	7095170	-2.6	2	heavy	901.474	451.744	20240713_PRM_SKP_NCE_1	2.29	146	#N/A	10.47	10.72	0.25	10.58	0.09	0.008
	IML3 MCM19 YBR107C YBR0836	ESIVTSTR	E - b1+	10.47	0	#N/A	0	13	1	130.05	129.043	b1	19963682	#N/A	19963682	-3.9	2	heavy	901.474	451.744	20240709_PRM_SKP_Optimized_1	2.28	147	#N/A	10.47	10.72	0.25	10.58	0.09	0.008
	IML3 MCM19 YBR107C YBR0836	ESIVTSTR	E - b1+	10.56	18653	-0.9	0	10	1	130.05	129.043	b1	31249960	#N/A	31249960	1.8	2	heavy	901.474	451.744	20240709_PRM_SKP_Optimized_2	2.28	148	#N/A	10.47	10.72	0.25	10.58	0.09	0.008
	IML3 MCM19 YBR107C YBR0836	ESIVTSTR	E - b1+	10.52	0	#N/A	0	14	1	130.05	129.043	b1	18786388	#N/A	18786388	-4.6	2	heavy	901.474	451.744	20240713_PRM_SKP_Optimized_1	2.2	148	#N/A	10.47	10.72	0.25	10.58	0.09	0.008
	IML3 MCM19 YBR107C YBR0836	ESIVTSTR	S - b2+	10.68	1581806	-2	0	11	1	217.082	216.075	b2	7560118	#N/A	7560118	-2.9	2	heavy	901.474	451.744	20240709_PRM_SKP_NCE_1	2.29	146	#N/A	10.67	10.72	0.04	10.69	0.02	0.002
	IML3 MCM19 YBR107C YBR0836	ESIVTSTR	S - b2+	10.67	1084017	-1.5	0	10	1	217.082	216.075	b2	5495478	#N/A	5495478	-0.2	2	heavy	901.474	451.744	20240709_PRM_SKP_NCE_2	2.32	146	#N/A	10.67	10.72	0.04	10.69	0.02	0.002
	IML3 MCM19 YBR107C YBR0836	ESIVTSTR	S - b2+	10.72	1499107	-0.9	0	15	1	217.082	216.075	b2	7095170	#N/A	7095170	-2.6	2	heavy	901.474	451.744	20240713_PRM_SKP_NCE_1	2.29	146	#N/A	10.67	10.72	0.04	10.69	0.02	0.002
	IML3 MCM19 YBR107C YBR0836	ESIVTSTR	S - b2+	10.69	1208191	-2.5	0	13	1	217.082	216.075	b2	19963682	#N/A	19963682	-3.9	2	heavy	901.474	451.744	20240709_PRM_SKP_Optimized_1	2.28	147	#N/A	10.67	10.72	0.04	10.69	0.02	0.002
	IML3 MCM19 YBR107C YBR0836	ESIVTSTR	S - b2+	10.67	1908879	-3.2	0	10	1	217.082	216.075	b2	31249960	#N/A	31249960	1.8	2	heavy	901.474	451.744	20240709_PRM_SKP_Optimized_2	2.28	148	#N/A	10.67	10.72	0.04	10.69	0.02	0.002
	IML3 MCM19 YBR107C YBR0836	ESIVTSTR	S - b2+	10.71	1222113	-2.7	0	14	1	217.082	216.075	b2	18786388	#N/A	18786388	-4.6	2	heavy	901.474	451.744	20240713_PRM_SKP_Optimized_1	2.2	148	#N/A	10.67	10.72	0.04	10.69	0.02	0.002
	IML3 MCM19 YBR107C YBR0836	ESIVTSTR	I - b3+	10.68	247757	-0.4	0	11	1	330.166	329.159	b3	7560118	#N/A	7560118	-2.9	2	heavy	901.474	451.744	20240709_PRM_SKP_NCE_1	2.29	146	#N/A	10.67	10.72	0.04	10.7	0.02	0.002
	IML3 MCM19 YBR107C YBR0836	ESIVTSTR	I - b3+	10.7	153511	-2	0	10	1	330.166	329.159	b3	5495478	#N/A	5495478	-0.2	2	heavy	901.474	451.744	20240709_PRM_SKP_NCE_2	2.32	146	#N/A	10.67	10.72	0.04	10.7	0.02	0.002
	IML3 MCM19 YBR107C YBR0836	ESIVTSTR	I - b3+	10.72	237779	0.7	0	15	1	330.166	329.159	b3	7095170	#N/A	7095170	-2.6	2	heavy	901.474	451.744	20240713_PRM_SKP_NCE_1	2.29	146	#N/A	10.67	10.72	0.04	10.7	0.02	0.002
	IML3 MCM19 YBR107C YBR0836	ESIVTSTR	I - b3+	10.69	1387987	-0.5	0	13	1	330.166	329.159	b3	19963682	#N/A	19963682	-3.9	2	heavy	901.474	451.744	20240709_PRM_SKP_Optimized_1	2.28	147	#N/A	10.67	10.72	0.04	10.7	0.02	0.002
	IML3 MCM19 YBR107C YBR0836	ESIVTSTR	I - b3+	10.67	2088909	-2.3	0	10	1	330.166	329.159	b3	31249960	#N/A	31249960	1.8	2	heavy	901.474	451.744	20240709_PRM_SKP_Optimized_2	2.28	148	#N/A	10.67	10.72	0.04	10.7	0.02	0.002
	IML3 MCM19 YBR107C YBR0836	ESIVTSTR	I - b3+	10.71	1167617	0.1	0	14	1	330.166	329.159	b3	18786388	#N/A	18786388	-4.6	2	heavy	901.474	451.744	20240713_PRM_SKP_Optimized_1	2.2	148	#N/A	10.67	10.72	0.04	10.7	0.02	0.002
	IML3 MCM19 YBR107C YBR0836	ESIVTSTR	I - y6+	10.68	233498	-5.5	0	11	1	686.407	685.4	y6	7560118	#N/A	7560118	-2.9	2	heavy	901.474	451.744	20240709_PRM_SKP_NCE_1	2.29	146	#N/A	10.67	10.72	0.04	10.69	0.02	0.002
	IML3 MCM19 YBR107C YBR0836	ESIVTSTR	I - y6+	10.67	149121	-6.7	0	10	1	686.407	685.4	y6	5495478	#N/A	5495478	-0.2	2	heavy	901.474	451.744	20240709_PRM_SKP_NCE_2	2.32	146	#N/A	10.67	10.72	0.04	10.69	0.02	0.002
	IML3 MCM19 YBR107C YBR0836	ESIVTSTR	I - y6+	10.72	217616	-2.7	0	15	1	686.407	685.4	y6	7095170	#N/A	7095170	-2.6	2	heavy	901.474	451.744	20240713_PRM_SKP_NCE_1	2.29	146	#N/A	10.67	10.72	0.04	10.69	0.02	0.002
	IML3 MCM19 YBR107C YBR0836	ESIVTSTR	I - y6+	10.69	1002714	-1.9	0	13	1	686.407	685.4	y6	19963682	#N/A	19963682	-3.9	2	heavy	901.474	451.744	20240709_PRM_SKP_Optimized_1	2.28	147	#N/A	10.67	10.72	0.04	10.69	0.02	0.002
	IML3 MCM19 YBR107C YBR0836	ESIVTSTR	I - y6+	10.67	1721428	-2.6	0	10	1	686.407	685.4	y6	31249960	#N/A	31249960	1.8	2	heavy	901.474	451.744	20240709_PRM_SKP_Optimized_2	2.28	148	#N/A	10.67	10.72	0.04	10.69	0.02	0.002
	IML3 MCM19 YBR107C YBR0836	ESIVTSTR	I - y6+	10.71	908942	-3.3	0	14	1	686.407	685.4	y6	18786388	#N/A	18786388	-4.6	2	heavy	901.474	451.744	20240713_PRM_SKP_Optimized_1	2.2	148	#N/A	10.67	10.72	0.04	10.69	0.02	0.002
	IML3 MCM19 YBR107C YBR0836	ESIVTSTR	V - y5+	10.68	3425889	-2.2	0	11	1	573.323	572.316	y5	7560118	#N/A	7560118	-2.9	2	heavy	901.474	451.744	20240709_PRM_SKP_NCE_1	2.29	146	#N/A	10.67	10.72	0.04	10.69	0.02	0.002
	IML3 MCM19 YBR107C YBR0836	ESIVTSTR	V - y5+	10.67	2217484	-2.9	0	10	1	573.323	572.316	y5	5495478	#N/A	5495478	-0.2	2	heavy	901.474	451.744	20240709_PRM_SKP_NCE_2	2.32	146	#N/A	10.67	10.72	0.04	10.69	0.02	0.002
	IML3 MCM19 YBR107C YBR0836	ESIVTSTR	V - y5+	10.72	3077569	-3.4	0	15	1	573.323	572.316	y5	7095170	#N/A	7095170	-2.6	2	heavy	901.474	451.744	20240713_PRM_SKP_NCE_1	2.29	146	#N/A	10.67	10.72	0.04	10.69	0.02	0.002
	IML3 MCM19 YBR107C YBR0836	ESIVTSTR	V - y5+	10.69	7814731	-2.7	0	13	1	573.323	572.316	y5	19963682	#N/A	19963682	-3.9	2	heavy	901.474	451.744	20240709_PRM_SKP_Optimized_1	2.28	147	#N/A	10.67	10.72	0.04	10.69	0.02	0.002
	IML3 MCM19 YBR107C YBR0836	ESIVTSTR	V - y5+	10.67	11182799	-3.8	0	10	1	573.323	572.316	y5	31249960	#N/A	31249960	1.8	2	heavy	901.474	451.744	20240709_PRM_SKP_Optimized_2	2.28	148	#N/A	10.67	10.72	0.04	10.69	0.02	0.002
	IML3 MCM19 YBR107C YBR0836	ESIVTSTR	V - y5+	10.71	6790609	-2.5	0	14	1	573.323	572.316	y5	18786388	#N/A	18786388	-4.6	2	heavy	901.474	451.744	20240713_PRM_SKP_Optimized_1	2.2	148	#N/A	10.67	10.72	0.04	10.69	0.02	0.002
	IML3 MCM19 YBR107C YBR0836	ESIVTSTR	T - y4+	10.68	7560118	-2.9	0	11	1	474.255	473.247	y4	7560118	#N/A	7560118	-2.9	2	heavy	901.474	451.744	20240709_PRM_SKP_NCE_1	2.29	146	#N/A	10.67	10.72	0.04	10.69	0.02	0.002
	IML3 MCM19 YBR107C YBR0836	ESIVTSTR	T - y4+	10.67	5495478	-0.2	0	10	1	474.255	473.247	y4	5495478	#N/A	5495478	-0.2	2	heavy	901.474	451.744	20240709_PRM_SKP_NCE_2	2.32	146	#N/A	10.67	10.72	0.04	10.69	0.02	0.002
	IML3 MCM19 YBR107C YBR0836	ESIVTSTR	T - y4+	10.72	7095170	-2.6	0	15	1	474.255	473.247	y4	7095170	#N/A	7095170	-2.6	2	heavy	901.474	451.744	20240713_PRM_SKP_NCE_1	2.29	146	#N/A	10.67	10.72	0.04	10.69	0.02	0.002
	IML3 MCM19 YBR107C YBR0836	ESIVTSTR	T - y4+	10.69	19963682	-3.9	0	13	1	474.255	473.247	y4	19963682	#N/A	19963682	-3.9	2	heavy	901.474	451.744	20240709_PRM_SKP_Optimized_1	2.28	147	#N/A	10.67	10.72	0.04	10.69	0.02	0.002
	IML3 MCM19 YBR107C YBR0836	ESIVTSTR	T - y4+	10.67	31249960	1.8	0	10	1	474.255	473.247	y4	31249960	#N/A	31249960	1.8	2	heavy	901.474	451.744	20240709_PRM_SKP_Optimized_2	2.28	148	#N/A	10.67	10.72	0.04	10.69	0.02	0.002
	IML3 MCM19 YBR107C YBR0836	ESIVTSTR	T - y4+	10.71	18786388	-4.6	0	14	1	474.255	473.247	y4	18786388	#N/A	18786388	-4.6	2	heavy	901.474	451.744	20240713_PRM_SKP_Optimized_1	2.2	148	#N/A	10.67	10.72	0.04	10.69	0.02	0.002
	IML3 MCM19 YBR107C YBR0836	ESIVTSTR	S - y3+	10.68	3627605	-1.9	0	11	1	373.207	372.2	y3	7560118	#N/A	7560118	-2.9	2	heavy	901.474	451.744	20240709_PRM_SKP_NCE_1	2.29	146	#N/A	10.67	10.72	0.04	10.69	0.02	0.002
	IML3 MCM19 YBR107C YBR0836	ESIVTSTR	S - y3+	10.67	2401972	-2.1	0	10	1	373.207	372.2	y3	5495478	#N/A	5495478	-0.2	2	heavy	901.474	451.744	20240709_PRM_SKP_NCE_2	2.32	146	#N/A	10.67	10.72	0.04	10.69	0.02	0.002
	IML3 MCM19 YBR107C YBR0836	ESIVTSTR	S - y3+	10.72	3262116	-1.7	0	15	1	373.207	372.2	y3	7095170	#N/A	7095170	-2.6	2	heavy	901.474	451.744	20240713_PRM_SKP_NCE_1	2.29	146	#N/A	10.67	10.72	0.04	10.69	0.02	0.002
	IML3 MCM19 YBR107C YBR0836	ESIVTSTR	S - y3+	10.69	7945082	-2.9	0	13	1	373.207	372.2	y3	19963682	#N/A	19963682	-3.9	2	heavy	901.474	451.744	20240709_PRM_SKP_Optimized_1	2.28	147	#N/A	10.67	10.72	0.04	10.69	0.02	0.002
	IML3 MCM19 YBR107C YBR0836	ESIVTSTR	S - y3+	10.67	12335873	-4	0	10	1	373.207	372.2	y3	31249960	#N/A	31249960	1.8	2	heavy	901.474	451.744	20240709_PRM_SKP_Optimized_2	2.28	148	#N/A	10.67	10.72	0.04	10.69	0.02	0.002
	IML3 MCM19 YBR107C YBR0836	ESIVTSTR	S - y3+	10.71	7578469	-2.5	0	14	1	373.207	372.2	y3	18786388	#N/A	18786388	-4.6	2	heavy	901.474	451.744	20240713_PRM_SKP_Optimized_1	2.2	148	#N/A	10.67	10.72	0.04	10.69	0.02	0.002
	IML3 MCM19 YBR107C YBR0836	ESIVTSTR	T - y2+	10.68	807085	-0.8	0	11	1	286.175	285.168	y2	7560118	#N/A	7560118	-2.9	2	heavy	901.474	451.744	20240709_PRM_SKP_NCE_1	2.29	146	#N/A	10.67	10.72	0.04	10.69	0.02	0.002
	IML3 MCM19 YBR107C YBR0836	ESIVTSTR	T - y2+	10.67	517741	-2.9	0	10	1	286.175	285.168	y2	5495478	#N/A	5495478	-0.2	2	heavy	901.474	451.744	20240709_PRM_SKP_NCE_2	2.32	146	#N/A	10.67	10.72	0.04	10.69	0.02	0.002
	IML3 MCM19 YBR107C YBR0836	ESIVTSTR	T - y2+	10.72	696004	0	0	15	1	286.175	285.168	y2	7095170	#N/A	7095170	-2.6	2	heavy	901.474	451.744	20240713_PRM_SKP_NCE_1	2.29	146	#N/A	10.67	10.72	0.04	10.69	0.02	0.002
	IML3 MCM19 YBR107C YBR0836	ESIVTSTR	T - y2+	10.69	1402526	1.6	0	13	1	286.175	285.168	y2	19963682	#N/A	19963682	-3.9	2	heavy	901.474	451.744	20240709_PRM_SKP_Optimized_1	2.28	147	#N/A	10.67	10.72	0.04	10.69	0.02	0.002
	IML3 MCM19 YBR107C YBR0836	ESIVTSTR	T - y2+	10.67	2183947	-0.2	0	10	1	286.175	285.168	y2	31249960	#N/A	31249960	1.8	2	heavy	901.474	451.744	20240709_PRM_SKP_Optimized_2	2.28	148	#N/A	10.67	10.72	0.04	10.69	0.02	0.002
	IML3 MCM19 YBR107C YBR0836	ESIVTSTR	T - y2+	10.71	1245365	0.9	0	14	1	286.175	285.168	y2	18786388	#N/A	18786388	-4.6	2	heavy	901.474	451.744	20240713_PRM_SKP_Optimized_1	2.2	148	#N/A	10.67	10.72	0.04	10.69	0.02	0.002
	IML3 MCM19 YBR107C YBR0836	ESIVTSTR	R - y1+	10.68	1652845	1.8	0	11	1	185.127	184.12	y1	7560118	#N/A	7560118	-2.9	2	heavy	901.474	451.744	20240709_PRM_SKP_NCE_1	2.29	146	#N/A	10.67	10.72	0.04	10.69	0.02	0.002
	IML3 MCM19 YBR107C YBR0836	ESIVTSTR	R - y1+	10.67	1099238	1	0	10	1	185.127	184.12	y1	5495478	#N/A	5495478	-0.2	2	heavy	901.474	451.744	20240709_PRM_SKP_NCE_2	2.32	146	#N/A	10.67	10.72	0.04	10.69	0.02	0.002
	IML3 MCM19 YBR107C YBR0836	ESIVTSTR	R - y1+	10.72	1306479	0.1	0	15	1	185.127	184.12	y1	7095170	#N/A	7095170	-2.6	2	heavy	901.474	451.744	20240713_PRM_SKP_NCE_1	2.29	146	#N/A	10.67	10.72	0.04	10.69	0.02	0.002
	IML3 MCM19 YBR107C YBR0836	ESIVTSTR	R - y1+	10.69	848002	2.1	0	13	1	185.127	184.12	y1	19963682	#N/A	19963682	-3.9	2	heavy	901.474	451.744	20240709_PRM_SKP_Optimized_1	2.28	147	#N/A	10.67	10.72	0.04	10.69	0.02	0.002
	IML3 MCM19 YBR107C YBR0836	ESIVTSTR	R - y1+	10.67	1339251	1.7	0	10	1	185.127	184.12	y1	31249960	#N/A	31249960	1.8	2	heavy	901.474	451.744	20240709_PRM_SKP_Optimized_2	2.28	148	#N/A	10.67	10.72	0.04	10.69	0.02	0.002
	IML3 MCM19 YBR107C YBR0836	ESIVTSTR	R - y1+	10.71	877852	3.1	0	14	1	185.127	184.12	y1	18786388	#N/A	18786388	-4.6	2	heavy	901.474	451.744	20240713_PRM_SKP_Optimized_1	2.2	148	#N/A	10.67	10.72	0.04	10.69	0.02	0.002
	IML3 MCM19 YBR107C YBR0836	ESIVTSTR	V - y5++	10.64	17849	0.3	0	11	2	287.165	572.316	y5	7560118	#N/A	7560118	-2.9	2	heavy	901.474	451.744	20240709_PRM_SKP_NCE_1	2.29	146	#N/A	10.49	10.71	0.21	10.65	0.08	0.007
	IML3 MCM19 YBR107C YBR0836	ESIVTSTR	V - y5++	10.49	0	#N/A	0	10	2	287.165	572.316	y5	5495478	#N/A	5495478	-0.2	2	heavy	901.474	451.744	20240709_PRM_SKP_NCE_2	2.32	146	#N/A	10.49	10.71	0.21	10.65	0.08	0.007
	IML3 MCM19 YBR107C YBR0836	ESIVTSTR	V - y5++	10.68	35482	0.6	0	15	2	287.165	572.316	y5	7095170	#N/A	7095170	-2.6	2	heavy	901.474	451.744	20240713_PRM_SKP_NCE_1	2.29	146	#N/A	10.49	10.71	0.21	10.65	0.08	0.007
	IML3 MCM19 YBR107C YBR0836	ESIVTSTR	V - y5++	10.69	1149948	-0.4	0	13	2	287.165	572.316	y5	19963682	#N/A	19963682	-3.9	2	heavy	901.474	451.744	20240709_PRM_SKP_Optimized_1	2.28	147	#N/A	10.49	10.71	0.21	10.65	0.08	0.007
	IML3 MCM19 YBR107C YBR0836	ESIVTSTR	V - y5++	10.67	1961655	-1	0	10	2	287.165	572.316	y5	31249960	#N/A	31249960	1.8	2	heavy	901.474	451.744	20240709_PRM_SKP_Optimized_2	2.28	148	#N/A	10.49	10.71	0.21	10.65	0.08	0.007
	IML3 MCM19 YBR107C YBR0836	ESIVTSTR	V - y5++	10.71	1124758	0	0	14	2	287.165	572.316	y5	18786388	#N/A	18786388	-4.6	2	heavy	901.474	451.744	20240713_PRM_SKP_Optimized_1	2.2	148	#N/A	10.49	10.71	0.21	10.65	0.08	0.007
	CHL4 CTF17 MCM17 YDR254W YD9320A.04	NEDSGEPVYISR	precursor++	15.94	77820544	0.6	0	15	2	688.322	1374.63	precursor	21744254	#N/A	21744254	-4.8	2	heavy	1374.63	688.322	20240709_PRM_SKP_NCE_1	2.22	135	#N/A	15.92	15.96	0.04	15.94	0.01	0.001
	CHL4 CTF17 MCM17 YDR254W YD9320A.04	NEDSGEPVYISR	precursor++	15.94	71436680	0.9	0	15	2	688.322	1374.63	precursor	19564784	#N/A	19564784	-4.6	2	heavy	1374.63	688.322	20240709_PRM_SKP_NCE_2	2.09	135	#N/A	15.92	15.96	0.04	15.94	0.01	0.001
	CHL4 CTF17 MCM17 YDR254W YD9320A.04	NEDSGEPVYISR	precursor++	15.96	75681792	1.4	0	12	2	688.322	1374.63	precursor	20840396	#N/A	20840396	-4.8	2	heavy	1374.63	688.322	20240713_PRM_SKP_NCE_1	2.29	136	#N/A	15.92	15.96	0.04	15.94	0.01	0.001
	CHL4 CTF17 MCM17 YDR254W YD9320A.04	NEDSGEPVYISR	precursor++	15.93	69310128	1.4	0	12	2	688.322	1374.63	precursor	24723576	#N/A	24723576	-5.2	2	heavy	1374.63	688.322	20240709_PRM_SKP_Optimized_1	2.26	137	#N/A	15.92	15.96	0.04	15.94	0.01	0.001
	CHL4 CTF17 MCM17 YDR254W YD9320A.04	NEDSGEPVYISR	precursor++	15.92	102215384	-1.3	0	14	2	688.322	1374.63	precursor	30014500	#N/A	30014500	2.5	2	heavy	1374.63	688.322	20240709_PRM_SKP_Optimized_2	2.06	136	#N/A	15.92	15.96	0.04	15.94	0.01	0.001
	CHL4 CTF17 MCM17 YDR254W YD9320A.04	NEDSGEPVYISR	precursor++	15.95	77571392	1.1	0	11	2	688.322	1374.63	precursor	25249962	#N/A	25249962	-5.4	2	heavy	1374.63	688.322	20240713_PRM_SKP_Optimized_1	2.16	136	#N/A	15.92	15.96	0.04	15.94	0.01	0.001
	CHL4 CTF17 MCM17 YDR254W YD9320A.04	NEDSGEPVYISR	precursor++ [M+1]	15.94	65394056	0.7	0	15	2	688.823	1375.63	precursor [M+1]	21744254	#N/A	21744254	-4.8	2	heavy	1374.63	688.322	20240709_PRM_SKP_NCE_1	2.22	135	#N/A	15.92	15.96	0.04	15.95	0.01	0.001
	CHL4 CTF17 MCM17 YDR254W YD9320A.04	NEDSGEPVYISR	precursor++ [M+1]	15.94	57574008	1.3	0	15	2	688.823	1375.63	precursor [M+1]	19564784	#N/A	19564784	-4.6	2	heavy	1374.63	688.322	20240709_PRM_SKP_NCE_2	2.09	135	#N/A	15.92	15.96	0.04	15.95	0.01	0.001
	CHL4 CTF17 MCM17 YDR254W YD9320A.04	NEDSGEPVYISR	precursor++ [M+1]	15.96	61920580	1	0	12	2	688.823	1375.63	precursor [M+1]	20840396	#N/A	20840396	-4.8	2	heavy	1374.63	688.322	20240713_PRM_SKP_NCE_1	2.29	136	#N/A	15.92	15.96	0.04	15.95	0.01	0.001
	CHL4 CTF17 MCM17 YDR254W YD9320A.04	NEDSGEPVYISR	precursor++ [M+1]	15.96	58298016	1.2	0	12	2	688.823	1375.63	precursor [M+1]	24723576	#N/A	24723576	-5.2	2	heavy	1374.63	688.322	20240709_PRM_SKP_Optimized_1	2.26	137	#N/A	15.92	15.96	0.04	15.95	0.01	0.001
	CHL4 CTF17 MCM17 YDR254W YD9320A.04	NEDSGEPVYISR	precursor++ [M+1]	15.92	83230328	-1.2	0	14	2	688.823	1375.63	precursor [M+1]	30014500	#N/A	30014500	2.5	2	heavy	1374.63	688.322	20240709_PRM_SKP_Optimized_2	2.06	136	#N/A	15.92	15.96	0.04	15.95	0.01	0.001
	CHL4 CTF17 MCM17 YDR254W YD9320A.04	NEDSGEPVYISR	precursor++ [M+1]	15.95	65509344	0.6	0	11	2	688.823	1375.63	precursor [M+1]	25249962	#N/A	25249962	-5.4	2	heavy	1374.63	688.322	20240713_PRM_SKP_Optimized_1	2.16	136	#N/A	15.92	15.96	0.04	15.95	0.01	0.001
	CHL4 CTF17 MCM17 YDR254W YD9320A.04	NEDSGEPVYISR	precursor++ [M+2]	15.91	20074542	0.3	0	15	2	689.325	1376.63	precursor [M+2]	21744254	#N/A	21744254	-4.8	2	heavy	1374.63	688.322	20240709_PRM_SKP_NCE_1	2.22	135	#N/A	15.91	15.96	0.05	15.94	0.02	0.001
	CHL4 CTF17 MCM17 YDR254W YD9320A.04	NEDSGEPVYISR	precursor++ [M+2]	15.94	19055942	0.8	0	15	2	689.325	1376.63	precursor [M+2]	19564784	#N/A	19564784	-4.6	2	heavy	1374.63	688.322	20240709_PRM_SKP_NCE_2	2.09	135	#N/A	15.91	15.96	0.05	15.94	0.02	0.001
	CHL4 CTF17 MCM17 YDR254W YD9320A.04	NEDSGEPVYISR	precursor++ [M+2]	15.96	22825274	-1.7	0	12	2	689.325	1376.63	precursor [M+2]	20840396	#N/A	20840396	-4.8	2	heavy	1374.63	688.322	20240713_PRM_SKP_NCE_1	2.29	136	#N/A	15.91	15.96	0.05	15.94	0.02	0.001
	CHL4 CTF17 MCM17 YDR254W YD9320A.04	NEDSGEPVYISR	precursor++ [M+2]	15.96	20040100	-2.2	0	12	2	689.325	1376.63	precursor [M+2]	24723576	#N/A	24723576	-5.2	2	heavy	1374.63	688.322	20240709_PRM_SKP_Optimized_1	2.26	137	#N/A	15.91	15.96	0.05	15.94	0.02	0.001
	CHL4 CTF17 MCM17 YDR254W YD9320A.04	NEDSGEPVYISR	precursor++ [M+2]	15.92	27002902	-1.3	0	14	2	689.325	1376.63	precursor [M+2]	30014500	#N/A	30014500	2.5	2	heavy	1374.63	688.322	20240709_PRM_SKP_Optimized_2	2.06	136	#N/A	15.91	15.96	0.05	15.94	0.02	0.001
	CHL4 CTF17 MCM17 YDR254W YD9320A.04	NEDSGEPVYISR	precursor++ [M+2]	15.92	23705456	-1.7	0	11	2	689.325	1376.63	precursor [M+2]	25249962	#N/A	25249962	-5.4	2	heavy	1374.63	688.322	20240713_PRM_SKP_Optimized_1	2.16	136	#N/A	15.91	15.96	0.05	15.94	0.02	0.001
	CHL4 CTF17 MCM17 YDR254W YD9320A.04	NEDSGEPVYISR	E - b2+	15.94	6186896	-1.9	0	15	1	244.093	243.086	b2	21744254	#N/A	21744254	-4.8	2	heavy	1374.63	688.322	20240709_PRM_SKP_NCE_1	2.22	134	#N/A	15.92	15.96	0.04	15.94	0.01	0.001
	CHL4 CTF17 MCM17 YDR254W YD9320A.04	NEDSGEPVYISR	E - b2+	15.94	5374476	-1.3	0	14	1	244.093	243.086	b2	19564784	#N/A	19564784	-4.6	2	heavy	1374.63	688.322	20240709_PRM_SKP_NCE_2	2.24	134	#N/A	15.92	15.96	0.04	15.94	0.01	0.001
	CHL4 CTF17 MCM17 YDR254W YD9320A.04	NEDSGEPVYISR	E - b2+	15.96	6044908	-3.3	0	13	1	244.093	243.086	b2	20840396	#N/A	20840396	-4.8	2	heavy	1374.63	688.322	20240713_PRM_SKP_NCE_1	2.11	135	#N/A	15.92	15.96	0.04	15.94	0.01	0.001
	CHL4 CTF17 MCM17 YDR254W YD9320A.04	NEDSGEPVYISR	E - b2+	15.93	11414397	-3.5	0	12	1	244.093	243.086	b2	24723576	#N/A	24723576	-5.2	2	heavy	1374.63	688.322	20240709_PRM_SKP_Optimized_1	2.26	135	#N/A	15.92	15.96	0.04	15.94	0.01	0.001
	CHL4 CTF17 MCM17 YDR254W YD9320A.04	NEDSGEPVYISR	E - b2+	15.92	13971400	0.3	0	13	1	244.093	243.086	b2	30014500	#N/A	30014500	2.5	2	heavy	1374.63	688.322	20240709_PRM_SKP_Optimized_2	2.22	135	#N/A	15.92	15.96	0.04	15.94	0.01	0.001
	CHL4 CTF17 MCM17 YDR254W YD9320A.04	NEDSGEPVYISR	E - b2+	15.95	11613019	-3.9	0	10	1	244.093	243.086	b2	25249962	#N/A	25249962	-5.4	2	heavy	1374.63	688.322	20240713_PRM_SKP_Optimized_1	2.38	135	#N/A	15.92	15.96	0.04	15.94	0.01	0.001
	CHL4 CTF17 MCM17 YDR254W YD9320A.04	NEDSGEPVYISR	D - b3+	15.94	1843609	-1.4	0	15	1	359.12	358.112	b3	21744254	#N/A	21744254	-4.8	2	heavy	1374.63	688.322	20240709_PRM_SKP_NCE_1	2.22	134	#N/A	15.92	15.96	0.04	15.94	0.01	0.001
	CHL4 CTF17 MCM17 YDR254W YD9320A.04	NEDSGEPVYISR	D - b3+	15.94	1651321	-2	0	14	1	359.12	358.112	b3	19564784	#N/A	19564784	-4.6	2	heavy	1374.63	688.322	20240709_PRM_SKP_NCE_2	2.24	134	#N/A	15.92	15.96	0.04	15.94	0.01	0.001
	CHL4 CTF17 MCM17 YDR254W YD9320A.04	NEDSGEPVYISR	D - b3+	15.96	1692464	-2.5	0	13	1	359.12	358.112	b3	20840396	#N/A	20840396	-4.8	2	heavy	1374.63	688.322	20240713_PRM_SKP_NCE_1	2.11	135	#N/A	15.92	15.96	0.04	15.94	0.01	0.001
	CHL4 CTF17 MCM17 YDR254W YD9320A.04	NEDSGEPVYISR	D - b3+	15.93	3305788	-2.6	0	12	1	359.12	358.112	b3	24723576	#N/A	24723576	-5.2	2	heavy	1374.63	688.322	20240709_PRM_SKP_Optimized_1	2.26	135	#N/A	15.92	15.96	0.04	15.94	0.01	0.001
	CHL4 CTF17 MCM17 YDR254W YD9320A.04	NEDSGEPVYISR	D - b3+	15.92	3984298	-4.5	0	13	1	359.12	358.112	b3	30014500	#N/A	30014500	2.5	2	heavy	1374.63	688.322	20240709_PRM_SKP_Optimized_2	2.22	135	#N/A	15.92	15.96	0.04	15.94	0.01	0.001
	CHL4 CTF17 MCM17 YDR254W YD9320A.04	NEDSGEPVYISR	D - b3+	15.95	3456165	-2.9	0	10	1	359.12	358.112	b3	25249962	#N/A	25249962	-5.4	2	heavy	1374.63	688.322	20240713_PRM_SKP_Optimized_1	2.38	135	#N/A	15.92	15.96	0.04	15.94	0.01	0.001
	CHL4 CTF17 MCM17 YDR254W YD9320A.04	NEDSGEPVYISR	D - y10+	15.94	4473802	-3.3	0	15	1	1132.55	1131.54	y10	21744254	#N/A	21744254	-4.8	2	heavy	1374.63	688.322	20240709_PRM_SKP_NCE_1	2.22	134	#N/A	15.92	15.96	0.04	15.94	0.01	0.001
	CHL4 CTF17 MCM17 YDR254W YD9320A.04	NEDSGEPVYISR	D - y10+	15.94	4115818	-3.7	0	14	1	1132.55	1131.54	y10	19564784	#N/A	19564784	-4.6	2	heavy	1374.63	688.322	20240709_PRM_SKP_NCE_2	2.24	134	#N/A	15.92	15.96	0.04	15.94	0.01	0.001
	CHL4 CTF17 MCM17 YDR254W YD9320A.04	NEDSGEPVYISR	D - y10+	15.96	4461752	-3.4	0	13	1	1132.55	1131.54	y10	20840396	#N/A	20840396	-4.8	2	heavy	1374.63	688.322	20240713_PRM_SKP_NCE_1	2.11	135	#N/A	15.92	15.96	0.04	15.94	0.01	0.001
	CHL4 CTF17 MCM17 YDR254W YD9320A.04	NEDSGEPVYISR	D - y10+	15.93	11272679	-4.1	0	12	1	1132.55	1131.54	y10	24723576	#N/A	24723576	-5.2	2	heavy	1374.63	688.322	20240709_PRM_SKP_Optimized_1	2.26	135	#N/A	15.92	15.96	0.04	15.94	0.01	0.001
	CHL4 CTF17 MCM17 YDR254W YD9320A.04	NEDSGEPVYISR	D - y10+	15.92	13785635	-5.7	0	13	1	1132.55	1131.54	y10	30014500	#N/A	30014500	2.5	2	heavy	1374.63	688.322	20240709_PRM_SKP_Optimized_2	2.22	135	#N/A	15.92	15.96	0.04	15.94	0.01	0.001
	CHL4 CTF17 MCM17 YDR254W YD9320A.04	NEDSGEPVYISR	D - y10+	15.95	10950965	-4.1	0	10	1	1132.55	1131.54	y10	25249962	#N/A	25249962	-5.4	2	heavy	1374.63	688.322	20240713_PRM_SKP_Optimized_1	2.38	135	#N/A	15.92	15.96	0.04	15.94	0.01	0.001
	CHL4 CTF17 MCM17 YDR254W YD9320A.04	NEDSGEPVYISR	S - y9+	15.94	3392154	3.5	0	15	1	1017.52	1016.52	y9	21744254	#N/A	21744254	-4.8	2	heavy	1374.63	688.322	20240709_PRM_SKP_NCE_1	2.22	134	#N/A	15.92	15.96	0.04	15.94	0.01	0.001
	CHL4 CTF17 MCM17 YDR254W YD9320A.04	NEDSGEPVYISR	S - y9+	15.94	3187451	2.5	0	14	1	1017.52	1016.52	y9	19564784	#N/A	19564784	-4.6	2	heavy	1374.63	688.322	20240709_PRM_SKP_NCE_2	2.24	134	#N/A	15.92	15.96	0.04	15.94	0.01	0.001
	CHL4 CTF17 MCM17 YDR254W YD9320A.04	NEDSGEPVYISR	S - y9+	15.96	3463601	3.7	0	13	1	1017.52	1016.52	y9	20840396	#N/A	20840396	-4.8	2	heavy	1374.63	688.322	20240713_PRM_SKP_NCE_1	2.11	135	#N/A	15.92	15.96	0.04	15.94	0.01	0.001
	CHL4 CTF17 MCM17 YDR254W YD9320A.04	NEDSGEPVYISR	S - y9+	15.93	3854972	2.3	0	12	1	1017.52	1016.52	y9	24723576	#N/A	24723576	-5.2	2	heavy	1374.63	688.322	20240709_PRM_SKP_Optimized_1	2.26	135	#N/A	15.92	15.96	0.04	15.94	0.01	0.001
	CHL4 CTF17 MCM17 YDR254W YD9320A.04	NEDSGEPVYISR	S - y9+	15.92	5020382	1.2	0	13	1	1017.52	1016.52	y9	30014500	#N/A	30014500	2.5	2	heavy	1374.63	688.322	20240709_PRM_SKP_Optimized_2	2.22	135	#N/A	15.92	15.96	0.04	15.94	0.01	0.001
	CHL4 CTF17 MCM17 YDR254W YD9320A.04	NEDSGEPVYISR	S - y9+	15.95	3963173	3.2	0	10	1	1017.52	1016.52	y9	25249962	#N/A	25249962	-5.4	2	heavy	1374.63	688.322	20240713_PRM_SKP_Optimized_1	2.38	135	#N/A	15.92	15.96	0.04	15.94	0.01	0.001
	CHL4 CTF17 MCM17 YDR254W YD9320A.04	NEDSGEPVYISR	G - y8+	15.94	3011223	-4.9	0	15	1	930.492	929.485	y8	21744254	#N/A	21744254	-4.8	2	heavy	1374.63	688.322	20240709_PRM_SKP_NCE_1	2.22	134	#N/A	15.92	15.96	0.04	15.94	0.01	0.001
	CHL4 CTF17 MCM17 YDR254W YD9320A.04	NEDSGEPVYISR	G - y8+	15.94	2718300	-3.6	0	14	1	930.492	929.485	y8	19564784	#N/A	19564784	-4.6	2	heavy	1374.63	688.322	20240709_PRM_SKP_NCE_2	2.24	134	#N/A	15.92	15.96	0.04	15.94	0.01	0.001
	CHL4 CTF17 MCM17 YDR254W YD9320A.04	NEDSGEPVYISR	G - y8+	15.96	3200254	-5.2	0	13	1	930.492	929.485	y8	20840396	#N/A	20840396	-4.8	2	heavy	1374.63	688.322	20240713_PRM_SKP_NCE_1	2.11	135	#N/A	15.92	15.96	0.04	15.94	0.01	0.001
	CHL4 CTF17 MCM17 YDR254W YD9320A.04	NEDSGEPVYISR	G - y8+	15.93	4009860	-5.2	0	12	1	930.492	929.485	y8	24723576	#N/A	24723576	-5.2	2	heavy	1374.63	688.322	20240709_PRM_SKP_Optimized_1	2.26	135	#N/A	15.92	15.96	0.04	15.94	0.01	0.001
	CHL4 CTF17 MCM17 YDR254W YD9320A.04	NEDSGEPVYISR	G - y8+	15.92	4987262	3	0	13	1	930.492	929.485	y8	30014500	#N/A	30014500	2.5	2	heavy	1374.63	688.322	20240709_PRM_SKP_Optimized_2	2.22	135	#N/A	15.92	15.96	0.04	15.94	0.01	0.001
	CHL4 CTF17 MCM17 YDR254W YD9320A.04	NEDSGEPVYISR	G - y8+	15.95	4100792	-5.9	0	10	1	930.492	929.485	y8	25249962	#N/A	25249962	-5.4	2	heavy	1374.63	688.322	20240713_PRM_SKP_Optimized_1	2.38	135	#N/A	15.92	15.96	0.04	15.94	0.01	0.001
	CHL4 CTF17 MCM17 YDR254W YD9320A.04	NEDSGEPVYISR	E - y7+	15.94	1182657	0.1	0	15	1	873.47	872.463	y7	21744254	#N/A	21744254	-4.8	2	heavy	1374.63	688.322	20240709_PRM_SKP_NCE_1	2.22	134	#N/A	15.92	15.96	0.04	15.94	0.01	0.001
	CHL4 CTF17 MCM17 YDR254W YD9320A.04	NEDSGEPVYISR	E - y7+	15.94	1012119	1.6	0	14	1	873.47	872.463	y7	19564784	#N/A	19564784	-4.6	2	heavy	1374.63	688.322	20240709_PRM_SKP_NCE_2	2.24	134	#N/A	15.92	15.96	0.04	15.94	0.01	0.001
	CHL4 CTF17 MCM17 YDR254W YD9320A.04	NEDSGEPVYISR	E - y7+	15.96	1121206	-0.2	0	13	1	873.47	872.463	y7	20840396	#N/A	20840396	-4.8	2	heavy	1374.63	688.322	20240713_PRM_SKP_NCE_1	2.11	135	#N/A	15.92	15.96	0.04	15.94	0.01	0.001
	CHL4 CTF17 MCM17 YDR254W YD9320A.04	NEDSGEPVYISR	E - y7+	15.93	1809856	-1	0	12	1	873.47	872.463	y7	24723576	#N/A	24723576	-5.2	2	heavy	1374.63	688.322	20240709_PRM_SKP_Optimized_1	2.26	135	#N/A	15.92	15.96	0.04	15.94	0.01	0.001
	CHL4 CTF17 MCM17 YDR254W YD9320A.04	NEDSGEPVYISR	E - y7+	15.92	2219318	-2	0	13	1	873.47	872.463	y7	30014500	#N/A	30014500	2.5	2	heavy	1374.63	688.322	20240709_PRM_SKP_Optimized_2	2.22	135	#N/A	15.92	15.96	0.04	15.94	0.01	0.001
	CHL4 CTF17 MCM17 YDR254W YD9320A.04	NEDSGEPVYISR	E - y7+	15.95	1907053	-1	0	10	1	873.47	872.463	y7	25249962	#N/A	25249962	-5.4	2	heavy	1374.63	688.322	20240713_PRM_SKP_Optimized_1	2.38	135	#N/A	15.92	15.96	0.04	15.94	0.01	0.001
	CHL4 CTF17 MCM17 YDR254W YD9320A.04	NEDSGEPVYISR	P - y6+	15.94	21744254	-4.8	0	15	1	744.428	743.421	y6	21744254	#N/A	21744254	-4.8	2	heavy	1374.63	688.322	20240709_PRM_SKP_NCE_1	2.22	134	#N/A	15.92	15.96	0.04	15.94	0.01	0.001
	CHL4 CTF17 MCM17 YDR254W YD9320A.04	NEDSGEPVYISR	P - y6+	15.94	19564784	-4.6	0	14	1	744.428	743.421	y6	19564784	#N/A	19564784	-4.6	2	heavy	1374.63	688.322	20240709_PRM_SKP_NCE_2	2.24	134	#N/A	15.92	15.96	0.04	15.94	0.01	0.001
	CHL4 CTF17 MCM17 YDR254W YD9320A.04	NEDSGEPVYISR	P - y6+	15.96	20840396	-4.8	0	13	1	744.428	743.421	y6	20840396	#N/A	20840396	-4.8	2	heavy	1374.63	688.322	20240713_PRM_SKP_NCE_1	2.11	135	#N/A	15.92	15.96	0.04	15.94	0.01	0.001
	CHL4 CTF17 MCM17 YDR254W YD9320A.04	NEDSGEPVYISR	P - y6+	15.93	24723576	-5.2	0	12	1	744.428	743.421	y6	24723576	#N/A	24723576	-5.2	2	heavy	1374.63	688.322	20240709_PRM_SKP_Optimized_1	2.26	135	#N/A	15.92	15.96	0.04	15.94	0.01	0.001
	CHL4 CTF17 MCM17 YDR254W YD9320A.04	NEDSGEPVYISR	P - y6+	15.92	30014500	2.5	0	13	1	744.428	743.421	y6	30014500	#N/A	30014500	2.5	2	heavy	1374.63	688.322	20240709_PRM_SKP_Optimized_2	2.22	135	#N/A	15.92	15.96	0.04	15.94	0.01	0.001
	CHL4 CTF17 MCM17 YDR254W YD9320A.04	NEDSGEPVYISR	P - y6+	15.95	25249962	-5.4	0	10	1	744.428	743.421	y6	25249962	#N/A	25249962	-5.4	2	heavy	1374.63	688.322	20240713_PRM_SKP_Optimized_1	2.38	135	#N/A	15.92	15.96	0.04	15.94	0.01	0.001
	CHL4 CTF17 MCM17 YDR254W YD9320A.04	NEDSGEPVYISR	Y - y4+	15.94	3922376	1.6	0	15	1	548.307	547.299	y4	21744254	#N/A	21744254	-4.8	2	heavy	1374.63	688.322	20240709_PRM_SKP_NCE_1	2.22	134	#N/A	15.92	15.96	0.04	15.94	0.01	0.001
	CHL4 CTF17 MCM17 YDR254W YD9320A.04	NEDSGEPVYISR	Y - y4+	15.94	3689652	0.9	0	14	1	548.307	547.299	y4	19564784	#N/A	19564784	-4.6	2	heavy	1374.63	688.322	20240709_PRM_SKP_NCE_2	2.24	134	#N/A	15.92	15.96	0.04	15.94	0.01	0.001
	CHL4 CTF17 MCM17 YDR254W YD9320A.04	NEDSGEPVYISR	Y - y4+	15.96	3778361	1.8	0	13	1	548.307	547.299	y4	20840396	#N/A	20840396	-4.8	2	heavy	1374.63	688.322	20240713_PRM_SKP_NCE_1	2.11	135	#N/A	15.92	15.96	0.04	15.94	0.01	0.001
	CHL4 CTF17 MCM17 YDR254W YD9320A.04	NEDSGEPVYISR	Y - y4+	15.93	4771160	0.3	0	12	1	548.307	547.299	y4	24723576	#N/A	24723576	-5.2	2	heavy	1374.63	688.322	20240709_PRM_SKP_Optimized_1	2.26	135	#N/A	15.92	15.96	0.04	15.94	0.01	0.001
	CHL4 CTF17 MCM17 YDR254W YD9320A.04	NEDSGEPVYISR	Y - y4+	15.92	5712414	-1.5	0	13	1	548.307	547.299	y4	30014500	#N/A	30014500	2.5	2	heavy	1374.63	688.322	20240709_PRM_SKP_Optimized_2	2.22	135	#N/A	15.92	15.96	0.04	15.94	0.01	0.001
	CHL4 CTF17 MCM17 YDR254W YD9320A.04	NEDSGEPVYISR	Y - y4+	15.95	4707858	0	0	10	1	548.307	547.299	y4	25249962	#N/A	25249962	-5.4	2	heavy	1374.63	688.322	20240713_PRM_SKP_Optimized_1	2.38	135	#N/A	15.92	15.96	0.04	15.94	0.01	0.001
	CHL4 CTF17 MCM17 YDR254W YD9320A.04	NEDSGEPVYISR	I - y3+	15.94	2385608	0.9	0	15	1	385.243	384.236	y3	21744254	#N/A	21744254	-4.8	2	heavy	1374.63	688.322	20240709_PRM_SKP_NCE_1	2.22	134	#N/A	15.92	15.96	0.04	15.94	0.01	0.001
	CHL4 CTF17 MCM17 YDR254W YD9320A.04	NEDSGEPVYISR	I - y3+	15.94	2013225	0.3	0	14	1	385.243	384.236	y3	19564784	#N/A	19564784	-4.6	2	heavy	1374.63	688.322	20240709_PRM_SKP_NCE_2	2.24	134	#N/A	15.92	15.96	0.04	15.94	0.01	0.001
	CHL4 CTF17 MCM17 YDR254W YD9320A.04	NEDSGEPVYISR	I - y3+	15.96	2100902	-0.4	0	13	1	385.243	384.236	y3	20840396	#N/A	20840396	-4.8	2	heavy	1374.63	688.322	20240713_PRM_SKP_NCE_1	2.11	135	#N/A	15.92	15.96	0.04	15.94	0.01	0.001
	CHL4 CTF17 MCM17 YDR254W YD9320A.04	NEDSGEPVYISR	I - y3+	15.93	4040399	-0.4	0	12	1	385.243	384.236	y3	24723576	#N/A	24723576	-5.2	2	heavy	1374.63	688.322	20240709_PRM_SKP_Optimized_1	2.26	135	#N/A	15.92	15.96	0.04	15.94	0.01	0.001
	CHL4 CTF17 MCM17 YDR254W YD9320A.04	NEDSGEPVYISR	I - y3+	15.92	4913482	-1.7	0	13	1	385.243	384.236	y3	30014500	#N/A	30014500	2.5	2	heavy	1374.63	688.322	20240709_PRM_SKP_Optimized_2	2.22	135	#N/A	15.92	15.96	0.04	15.94	0.01	0.001
	CHL4 CTF17 MCM17 YDR254W YD9320A.04	NEDSGEPVYISR	I - y3+	15.95	4193619	-0.8	0	10	1	385.243	384.236	y3	25249962	#N/A	25249962	-5.4	2	heavy	1374.63	688.322	20240713_PRM_SKP_Optimized_1	2.38	135	#N/A	15.92	15.96	0.04	15.94	0.01	0.001
	CHL4 CTF17 MCM17 YDR254W YD9320A.04	NEDSGEPVYISR	S - y2+	15.94	3814399	-2.7	0	15	1	272.159	271.152	y2	21744254	#N/A	21744254	-4.8	2	heavy	1374.63	688.322	20240709_PRM_SKP_NCE_1	2.22	134	#N/A	15.92	15.96	0.04	15.94	0.01	0.001
	CHL4 CTF17 MCM17 YDR254W YD9320A.04	NEDSGEPVYISR	S - y2+	15.94	3340001	0	0	14	1	272.159	271.152	y2	19564784	#N/A	19564784	-4.6	2	heavy	1374.63	688.322	20240709_PRM_SKP_NCE_2	2.24	134	#N/A	15.92	15.96	0.04	15.94	0.01	0.001
	CHL4 CTF17 MCM17 YDR254W YD9320A.04	NEDSGEPVYISR	S - y2+	15.96	3333676	-0.1	0	13	1	272.159	271.152	y2	20840396	#N/A	20840396	-4.8	2	heavy	1374.63	688.322	20240713_PRM_SKP_NCE_1	2.11	135	#N/A	15.92	15.96	0.04	15.94	0.01	0.001
	CHL4 CTF17 MCM17 YDR254W YD9320A.04	NEDSGEPVYISR	S - y2+	15.93	6502996	1.7	0	12	1	272.159	271.152	y2	24723576	#N/A	24723576	-5.2	2	heavy	1374.63	688.322	20240709_PRM_SKP_Optimized_1	2.26	135	#N/A	15.92	15.96	0.04	15.94	0.01	0.001
	CHL4 CTF17 MCM17 YDR254W YD9320A.04	NEDSGEPVYISR	S - y2+	15.92	8114424	-0.6	0	13	1	272.159	271.152	y2	30014500	#N/A	30014500	2.5	2	heavy	1374.63	688.322	20240709_PRM_SKP_Optimized_2	2.22	135	#N/A	15.92	15.96	0.04	15.94	0.01	0.001
	CHL4 CTF17 MCM17 YDR254W YD9320A.04	NEDSGEPVYISR	S - y2+	15.95	6523912	1.2	0	10	1	272.159	271.152	y2	25249962	#N/A	25249962	-5.4	2	heavy	1374.63	688.322	20240713_PRM_SKP_Optimized_1	2.38	135	#N/A	15.92	15.96	0.04	15.94	0.01	0.001
	MTW1 DSN3 NSL2 YAL034W-A YAL034AW	IPEEYLDANVFR	precursor++	27.15	57229148	0.4	0	25	2	738.374	1474.73	precursor	1091233	#N/A	1091233	0.1	2	heavy	1474.73	738.374	20240709_PRM_SKP_NCE_1	0.89	289	#N/A	27.15	27.22	0.07	27.17	0.03	0.001
	MTW1 DSN3 NSL2 YAL034W-A YAL034AW	IPEEYLDANVFR	precursor++	27.16	53205180	-0.1	0	26	2	738.374	1474.73	precursor	963665	#N/A	963665	-0.1	2	heavy	1474.73	738.374	20240709_PRM_SKP_NCE_2	0.93	288	#N/A	27.15	27.22	0.07	27.17	0.03	0.001
	MTW1 DSN3 NSL2 YAL034W-A YAL034AW	IPEEYLDANVFR	precursor++	27.22	55865340	0.6	0	23	2	738.374	1474.73	precursor	1055620	#N/A	1055620	0.3	2	heavy	1474.73	738.374	20240713_PRM_SKP_NCE_1	0.89	289	#N/A	27.15	27.22	0.07	27.17	0.03	0.001
	MTW1 DSN3 NSL2 YAL034W-A YAL034AW	IPEEYLDANVFR	precursor++	27.15	57180672	0.5	0	26	2	738.374	1474.73	precursor	16845134	#N/A	16845134	0.6	2	heavy	1474.73	738.374	20240709_PRM_SKP_Optimized_1	0.89	291	#N/A	27.15	27.22	0.07	27.17	0.03	0.001
	MTW1 DSN3 NSL2 YAL034W-A YAL034AW	IPEEYLDANVFR	precursor++	27.15	50352936	-1.9	0	24	2	738.374	1474.73	precursor	16582242	#N/A	16582242	-1	2	heavy	1474.73	738.374	20240709_PRM_SKP_Optimized_2	0.89	291	#N/A	27.15	27.22	0.07	27.17	0.03	0.001
	MTW1 DSN3 NSL2 YAL034W-A YAL034AW	IPEEYLDANVFR	precursor++	27.21	53311464	1.1	0	26	2	738.374	1474.73	precursor	16252860	#N/A	16252860	0.8	2	heavy	1474.73	738.374	20240713_PRM_SKP_Optimized_1	0.89	292	#N/A	27.15	27.22	0.07	27.17	0.03	0.001
	MTW1 DSN3 NSL2 YAL034W-A YAL034AW	IPEEYLDANVFR	precursor++ [M+1]	27.15	38349148	-1.4	0	25	2	738.875	1475.74	precursor [M+1]	1091233	#N/A	1091233	0.1	2	heavy	1474.73	738.374	20240709_PRM_SKP_NCE_1	0.89	289	#N/A	27.12	27.21	0.09	27.17	0.03	0.001
	MTW1 DSN3 NSL2 YAL034W-A YAL034AW	IPEEYLDANVFR	precursor++ [M+1]	27.16	34189080	-2	0	26	2	738.875	1475.74	precursor [M+1]	963665	#N/A	963665	-0.1	2	heavy	1474.73	738.374	20240709_PRM_SKP_NCE_2	0.93	288	#N/A	27.12	27.21	0.09	27.17	0.03	0.001
	MTW1 DSN3 NSL2 YAL034W-A YAL034AW	IPEEYLDANVFR	precursor++ [M+1]	27.21	35703752	-0.7	0	23	2	738.875	1475.74	precursor [M+1]	1055620	#N/A	1055620	0.3	2	heavy	1474.73	738.374	20240713_PRM_SKP_NCE_1	0.89	289	#N/A	27.12	27.21	0.09	27.17	0.03	0.001
	MTW1 DSN3 NSL2 YAL034W-A YAL034AW	IPEEYLDANVFR	precursor++ [M+1]	27.15	38276556	-1.1	0	26	2	738.875	1475.74	precursor [M+1]	16845134	#N/A	16845134	0.6	2	heavy	1474.73	738.374	20240709_PRM_SKP_Optimized_1	0.89	291	#N/A	27.12	27.21	0.09	27.17	0.03	0.001
	MTW1 DSN3 NSL2 YAL034W-A YAL034AW	IPEEYLDANVFR	precursor++ [M+1]	27.12	39752712	0.7	0	24	2	738.875	1475.74	precursor [M+1]	16582242	#N/A	16582242	-1	2	heavy	1474.73	738.374	20240709_PRM_SKP_Optimized_2	0.89	291	#N/A	27.12	27.21	0.09	27.17	0.03	0.001
	MTW1 DSN3 NSL2 YAL034W-A YAL034AW	IPEEYLDANVFR	precursor++ [M+1]	27.21	34781280	-0.4	0	26	2	738.875	1475.74	precursor [M+1]	16252860	#N/A	16252860	0.8	2	heavy	1474.73	738.374	20240713_PRM_SKP_Optimized_1	0.89	292	#N/A	27.12	27.21	0.09	27.17	0.03	0.001
	MTW1 DSN3 NSL2 YAL034W-A YAL034AW	IPEEYLDANVFR	precursor++ [M+2]	27.16	16503102	-2	0	25	2	739.377	1476.74	precursor [M+2]	1091233	#N/A	1091233	0.1	2	heavy	1474.73	738.374	20240709_PRM_SKP_NCE_1	0.89	289	#N/A	27.12	27.21	0.09	27.17	0.03	0.001
	MTW1 DSN3 NSL2 YAL034W-A YAL034AW	IPEEYLDANVFR	precursor++ [M+2]	27.16	11864702	1.2	0	26	2	739.377	1476.74	precursor [M+2]	963665	#N/A	963665	-0.1	2	heavy	1474.73	738.374	20240709_PRM_SKP_NCE_2	0.93	288	#N/A	27.12	27.21	0.09	27.17	0.03	0.001
	MTW1 DSN3 NSL2 YAL034W-A YAL034AW	IPEEYLDANVFR	precursor++ [M+2]	27.21	14393547	-1.7	0	23	2	739.377	1476.74	precursor [M+2]	1055620	#N/A	1055620	0.3	2	heavy	1474.73	738.374	20240713_PRM_SKP_NCE_1	0.89	289	#N/A	27.12	27.21	0.09	27.17	0.03	0.001
	MTW1 DSN3 NSL2 YAL034W-A YAL034AW	IPEEYLDANVFR	precursor++ [M+2]	27.15	16178605	-0.9	0	26	2	739.377	1476.74	precursor [M+2]	16845134	#N/A	16845134	0.6	2	heavy	1474.73	738.374	20240709_PRM_SKP_Optimized_1	0.89	291	#N/A	27.12	27.21	0.09	27.17	0.03	0.001
	MTW1 DSN3 NSL2 YAL034W-A YAL034AW	IPEEYLDANVFR	precursor++ [M+2]	27.12	11331611	0.3	0	24	2	739.377	1476.74	precursor [M+2]	16582242	#N/A	16582242	-1	2	heavy	1474.73	738.374	20240709_PRM_SKP_Optimized_2	0.89	291	#N/A	27.12	27.21	0.09	27.17	0.03	0.001
	MTW1 DSN3 NSL2 YAL034W-A YAL034AW	IPEEYLDANVFR	precursor++ [M+2]	27.21	14917501	-1.3	0	26	2	739.377	1476.74	precursor [M+2]	16252860	#N/A	16252860	0.8	2	heavy	1474.73	738.374	20240713_PRM_SKP_Optimized_1	0.89	292	#N/A	27.12	27.21	0.09	27.17	0.03	0.001
	MTW1 DSN3 NSL2 YAL034W-A YAL034AW	IPEEYLDANVFR	P - b2+	27.18	1264870	-0.7	0	25	1	211.144	210.137	b2	1091233	#N/A	1091233	0.1	2	heavy	1474.73	738.374	20240709_PRM_SKP_NCE_1	0.89	288	#N/A	27.15	27.22	0.07	27.17	0.03	0.001
	MTW1 DSN3 NSL2 YAL034W-A YAL034AW	IPEEYLDANVFR	P - b2+	27.15	1145762	-1.3	0	27	1	211.144	210.137	b2	963665	#N/A	963665	-0.1	2	heavy	1474.73	738.374	20240709_PRM_SKP_NCE_2	0.89	287	#N/A	27.15	27.22	0.07	27.17	0.03	0.001
	MTW1 DSN3 NSL2 YAL034W-A YAL034AW	IPEEYLDANVFR	P - b2+	27.22	1100023	-0.5	0	23	1	211.144	210.137	b2	1055620	#N/A	1055620	0.3	2	heavy	1474.73	738.374	20240713_PRM_SKP_NCE_1	0.89	288	#N/A	27.15	27.22	0.07	27.17	0.03	0.001
	MTW1 DSN3 NSL2 YAL034W-A YAL034AW	IPEEYLDANVFR	P - b2+	27.15	1651382	0	0	26	1	211.144	210.137	b2	16845134	#N/A	16845134	0.6	2	heavy	1474.73	738.374	20240709_PRM_SKP_Optimized_1	0.89	290	#N/A	27.15	27.22	0.07	27.17	0.03	0.001
	MTW1 DSN3 NSL2 YAL034W-A YAL034AW	IPEEYLDANVFR	P - b2+	27.15	1613896	-1.1	0	24	1	211.144	210.137	b2	16582242	#N/A	16582242	-1	2	heavy	1474.73	738.374	20240709_PRM_SKP_Optimized_2	0.89	290	#N/A	27.15	27.22	0.07	27.17	0.03	0.001
	MTW1 DSN3 NSL2 YAL034W-A YAL034AW	IPEEYLDANVFR	P - b2+	27.2	1544384	0.3	0	26	1	211.144	210.137	b2	16252860	#N/A	16252860	0.8	2	heavy	1474.73	738.374	20240713_PRM_SKP_Optimized_1	0.89	291	#N/A	27.15	27.22	0.07	27.17	0.03	0.001
	MTW1 DSN3 NSL2 YAL034W-A YAL034AW	IPEEYLDANVFR	Y - b5+	27.18	492707	-1.9	0	25	1	632.293	631.285	b5	1091233	#N/A	1091233	0.1	2	heavy	1474.73	738.374	20240709_PRM_SKP_NCE_1	0.89	288	#N/A	27.15	27.21	0.06	27.17	0.03	0.001
	MTW1 DSN3 NSL2 YAL034W-A YAL034AW	IPEEYLDANVFR	Y - b5+	27.15	423527	-1.3	0	27	1	632.293	631.285	b5	963665	#N/A	963665	-0.1	2	heavy	1474.73	738.374	20240709_PRM_SKP_NCE_2	0.89	287	#N/A	27.15	27.21	0.06	27.17	0.03	0.001
	MTW1 DSN3 NSL2 YAL034W-A YAL034AW	IPEEYLDANVFR	Y - b5+	27.21	438798	0.4	0	23	1	632.293	631.285	b5	1055620	#N/A	1055620	0.3	2	heavy	1474.73	738.374	20240713_PRM_SKP_NCE_1	0.89	288	#N/A	27.15	27.21	0.06	27.17	0.03	0.001
	MTW1 DSN3 NSL2 YAL034W-A YAL034AW	IPEEYLDANVFR	Y - b5+	27.15	1870041	-0.8	0	26	1	632.293	631.285	b5	16845134	#N/A	16845134	0.6	2	heavy	1474.73	738.374	20240709_PRM_SKP_Optimized_1	0.89	290	#N/A	27.15	27.21	0.06	27.17	0.03	0.001
	MTW1 DSN3 NSL2 YAL034W-A YAL034AW	IPEEYLDANVFR	Y - b5+	27.15	1877821	-3	0	24	1	632.293	631.285	b5	16582242	#N/A	16582242	-1	2	heavy	1474.73	738.374	20240709_PRM_SKP_Optimized_2	0.89	290	#N/A	27.15	27.21	0.06	27.17	0.03	0.001
	MTW1 DSN3 NSL2 YAL034W-A YAL034AW	IPEEYLDANVFR	Y - b5+	27.2	1876779	-1.3	0	26	1	632.293	631.285	b5	16252860	#N/A	16252860	0.8	2	heavy	1474.73	738.374	20240713_PRM_SKP_Optimized_1	0.89	291	#N/A	27.15	27.21	0.06	27.17	0.03	0.001
	MTW1 DSN3 NSL2 YAL034W-A YAL034AW	IPEEYLDANVFR	E - y10+	27.18	2710251	0.4	0	25	1	1265.6	1264.6	y10	1091233	#N/A	1091233	0.1	2	heavy	1474.73	738.374	20240709_PRM_SKP_NCE_1	0.89	288	#N/A	27.15	27.22	0.07	27.17	0.03	0.001
	MTW1 DSN3 NSL2 YAL034W-A YAL034AW	IPEEYLDANVFR	E - y10+	27.15	2386287	-0.2	0	27	1	1265.6	1264.6	y10	963665	#N/A	963665	-0.1	2	heavy	1474.73	738.374	20240709_PRM_SKP_NCE_2	0.89	287	#N/A	27.15	27.22	0.07	27.17	0.03	0.001
	MTW1 DSN3 NSL2 YAL034W-A YAL034AW	IPEEYLDANVFR	E - y10+	27.22	2377625	0.7	0	23	1	1265.6	1264.6	y10	1055620	#N/A	1055620	0.3	2	heavy	1474.73	738.374	20240713_PRM_SKP_NCE_1	0.89	288	#N/A	27.15	27.22	0.07	27.17	0.03	0.001
	MTW1 DSN3 NSL2 YAL034W-A YAL034AW	IPEEYLDANVFR	E - y10+	27.15	2330104	-2	0	26	1	1265.6	1264.6	y10	16845134	#N/A	16845134	0.6	2	heavy	1474.73	738.374	20240709_PRM_SKP_Optimized_1	0.89	290	#N/A	27.15	27.22	0.07	27.17	0.03	0.001
	MTW1 DSN3 NSL2 YAL034W-A YAL034AW	IPEEYLDANVFR	E - y10+	27.15	2299315	-3.3	0	24	1	1265.6	1264.6	y10	16582242	#N/A	16582242	-1	2	heavy	1474.73	738.374	20240709_PRM_SKP_Optimized_2	0.89	290	#N/A	27.15	27.22	0.07	27.17	0.03	0.001
	MTW1 DSN3 NSL2 YAL034W-A YAL034AW	IPEEYLDANVFR	E - y10+	27.2	2267108	-0.7	0	26	1	1265.6	1264.6	y10	16252860	#N/A	16252860	0.8	2	heavy	1474.73	738.374	20240713_PRM_SKP_Optimized_1	0.89	291	#N/A	27.15	27.22	0.07	27.17	0.03	0.001
	MTW1 DSN3 NSL2 YAL034W-A YAL034AW	IPEEYLDANVFR	E - y9+	27.16	3838849	1.3	0	25	1	1136.56	1135.55	y9	1091233	#N/A	1091233	0.1	2	heavy	1474.73	738.374	20240709_PRM_SKP_NCE_1	0.89	288	#N/A	27.15	27.22	0.07	27.17	0.03	0.001
	MTW1 DSN3 NSL2 YAL034W-A YAL034AW	IPEEYLDANVFR	E - y9+	27.15	3234144	1.1	0	27	1	1136.56	1135.55	y9	963665	#N/A	963665	-0.1	2	heavy	1474.73	738.374	20240709_PRM_SKP_NCE_2	0.89	287	#N/A	27.15	27.22	0.07	27.17	0.03	0.001
	MTW1 DSN3 NSL2 YAL034W-A YAL034AW	IPEEYLDANVFR	E - y9+	27.22	3212646	1.4	0	23	1	1136.56	1135.55	y9	1055620	#N/A	1055620	0.3	2	heavy	1474.73	738.374	20240713_PRM_SKP_NCE_1	0.89	288	#N/A	27.15	27.22	0.07	27.17	0.03	0.001
	MTW1 DSN3 NSL2 YAL034W-A YAL034AW	IPEEYLDANVFR	E - y9+	27.15	1714505	1.1	0	26	1	1136.56	1135.55	y9	16845134	#N/A	16845134	0.6	2	heavy	1474.73	738.374	20240709_PRM_SKP_Optimized_1	0.89	290	#N/A	27.15	27.22	0.07	27.17	0.03	0.001
	MTW1 DSN3 NSL2 YAL034W-A YAL034AW	IPEEYLDANVFR	E - y9+	27.15	1820366	-0.2	0	24	1	1136.56	1135.55	y9	16582242	#N/A	16582242	-1	2	heavy	1474.73	738.374	20240709_PRM_SKP_Optimized_2	0.89	290	#N/A	27.15	27.22	0.07	27.17	0.03	0.001
	MTW1 DSN3 NSL2 YAL034W-A YAL034AW	IPEEYLDANVFR	E - y9+	27.2	1622130	1.9	0	26	1	1136.56	1135.55	y9	16252860	#N/A	16252860	0.8	2	heavy	1474.73	738.374	20240713_PRM_SKP_Optimized_1	0.89	291	#N/A	27.15	27.22	0.07	27.17	0.03	0.001
	MTW1 DSN3 NSL2 YAL034W-A YAL034AW	IPEEYLDANVFR	Y - y8+	27.18	5359111	-3.4	0	25	1	1007.52	1006.51	y8	1091233	#N/A	1091233	0.1	2	heavy	1474.73	738.374	20240709_PRM_SKP_NCE_1	0.89	288	#N/A	27.15	27.22	0.07	27.18	0.03	0.001
	MTW1 DSN3 NSL2 YAL034W-A YAL034AW	IPEEYLDANVFR	Y - y8+	27.15	4673047	-3.9	0	27	1	1007.52	1006.51	y8	963665	#N/A	963665	-0.1	2	heavy	1474.73	738.374	20240709_PRM_SKP_NCE_2	0.89	287	#N/A	27.15	27.22	0.07	27.18	0.03	0.001
	MTW1 DSN3 NSL2 YAL034W-A YAL034AW	IPEEYLDANVFR	Y - y8+	27.22	4584508	-3.1	0	23	1	1007.52	1006.51	y8	1055620	#N/A	1055620	0.3	2	heavy	1474.73	738.374	20240713_PRM_SKP_NCE_1	0.89	288	#N/A	27.15	27.22	0.07	27.18	0.03	0.001
	MTW1 DSN3 NSL2 YAL034W-A YAL034AW	IPEEYLDANVFR	Y - y8+	27.15	3287127	-3.9	0	26	1	1007.52	1006.51	y8	16845134	#N/A	16845134	0.6	2	heavy	1474.73	738.374	20240709_PRM_SKP_Optimized_1	0.89	290	#N/A	27.15	27.22	0.07	27.18	0.03	0.001
	MTW1 DSN3 NSL2 YAL034W-A YAL034AW	IPEEYLDANVFR	Y - y8+	27.15	3241002	-5.4	0	24	1	1007.52	1006.51	y8	16582242	#N/A	16582242	-1	2	heavy	1474.73	738.374	20240709_PRM_SKP_Optimized_2	0.89	290	#N/A	27.15	27.22	0.07	27.18	0.03	0.001
	MTW1 DSN3 NSL2 YAL034W-A YAL034AW	IPEEYLDANVFR	Y - y8+	27.21	3163028	-3.3	0	26	1	1007.52	1006.51	y8	16252860	#N/A	16252860	0.8	2	heavy	1474.73	738.374	20240713_PRM_SKP_Optimized_1	0.89	291	#N/A	27.15	27.22	0.07	27.18	0.03	0.001
	MTW1 DSN3 NSL2 YAL034W-A YAL034AW	IPEEYLDANVFR	L - y7+	27.18	4899978	0.3	0	25	1	844.455	843.448	y7	1091233	#N/A	1091233	0.1	2	heavy	1474.73	738.374	20240709_PRM_SKP_NCE_1	0.89	288	#N/A	27.15	27.22	0.07	27.17	0.03	0.001
	MTW1 DSN3 NSL2 YAL034W-A YAL034AW	IPEEYLDANVFR	L - y7+	27.15	4306327	3.5	0	27	1	844.455	843.448	y7	963665	#N/A	963665	-0.1	2	heavy	1474.73	738.374	20240709_PRM_SKP_NCE_2	0.89	287	#N/A	27.15	27.22	0.07	27.17	0.03	0.001
	MTW1 DSN3 NSL2 YAL034W-A YAL034AW	IPEEYLDANVFR	L - y7+	27.22	4180460	-2.6	0	23	1	844.455	843.448	y7	1055620	#N/A	1055620	0.3	2	heavy	1474.73	738.374	20240713_PRM_SKP_NCE_1	0.89	288	#N/A	27.15	27.22	0.07	27.17	0.03	0.001
	MTW1 DSN3 NSL2 YAL034W-A YAL034AW	IPEEYLDANVFR	L - y7+	27.15	3364734	3.3	0	26	1	844.455	843.448	y7	16845134	#N/A	16845134	0.6	2	heavy	1474.73	738.374	20240709_PRM_SKP_Optimized_1	0.89	290	#N/A	27.15	27.22	0.07	27.17	0.03	0.001
	MTW1 DSN3 NSL2 YAL034W-A YAL034AW	IPEEYLDANVFR	L - y7+	27.15	3488632	2.1	0	24	1	844.455	843.448	y7	16582242	#N/A	16582242	-1	2	heavy	1474.73	738.374	20240709_PRM_SKP_Optimized_2	0.89	290	#N/A	27.15	27.22	0.07	27.17	0.03	0.001
	MTW1 DSN3 NSL2 YAL034W-A YAL034AW	IPEEYLDANVFR	L - y7+	27.2	3067673	-0.3	0	26	1	844.455	843.448	y7	16252860	#N/A	16252860	0.8	2	heavy	1474.73	738.374	20240713_PRM_SKP_Optimized_1	0.89	291	#N/A	27.15	27.22	0.07	27.17	0.03	0.001
	MTW1 DSN3 NSL2 YAL034W-A YAL034AW	IPEEYLDANVFR	D - y6+	27.18	6284889	1.9	0	25	1	731.371	730.364	y6	1091233	#N/A	1091233	0.1	2	heavy	1474.73	738.374	20240709_PRM_SKP_NCE_1	0.89	288	#N/A	27.15	27.21	0.06	27.17	0.03	0.001
	MTW1 DSN3 NSL2 YAL034W-A YAL034AW	IPEEYLDANVFR	D - y6+	27.15	5538007	3.1	0	27	1	731.371	730.364	y6	963665	#N/A	963665	-0.1	2	heavy	1474.73	738.374	20240709_PRM_SKP_NCE_2	0.89	287	#N/A	27.15	27.21	0.06	27.17	0.03	0.001
	MTW1 DSN3 NSL2 YAL034W-A YAL034AW	IPEEYLDANVFR	D - y6+	27.21	5362260	0.1	0	23	1	731.371	730.364	y6	1055620	#N/A	1055620	0.3	2	heavy	1474.73	738.374	20240713_PRM_SKP_NCE_1	0.89	288	#N/A	27.15	27.21	0.06	27.17	0.03	0.001
	MTW1 DSN3 NSL2 YAL034W-A YAL034AW	IPEEYLDANVFR	D - y6+	27.15	4094960	3.8	0	26	1	731.371	730.364	y6	16845134	#N/A	16845134	0.6	2	heavy	1474.73	738.374	20240709_PRM_SKP_Optimized_1	0.89	290	#N/A	27.15	27.21	0.06	27.17	0.03	0.001
	MTW1 DSN3 NSL2 YAL034W-A YAL034AW	IPEEYLDANVFR	D - y6+	27.15	4158392	1.8	0	24	1	731.371	730.364	y6	16582242	#N/A	16582242	-1	2	heavy	1474.73	738.374	20240709_PRM_SKP_Optimized_2	0.89	290	#N/A	27.15	27.21	0.06	27.17	0.03	0.001
	MTW1 DSN3 NSL2 YAL034W-A YAL034AW	IPEEYLDANVFR	D - y6+	27.2	3821283	1	0	26	1	731.371	730.364	y6	16252860	#N/A	16252860	0.8	2	heavy	1474.73	738.374	20240713_PRM_SKP_Optimized_1	0.89	291	#N/A	27.15	27.21	0.06	27.17	0.03	0.001
	MTW1 DSN3 NSL2 YAL034W-A YAL034AW	IPEEYLDANVFR	A - y5+	27.18	7517095	-2.7	0	25	1	616.344	615.337	y5	1091233	#N/A	1091233	0.1	2	heavy	1474.73	738.374	20240709_PRM_SKP_NCE_1	0.89	288	#N/A	27.15	27.22	0.07	27.17	0.03	0.001
	MTW1 DSN3 NSL2 YAL034W-A YAL034AW	IPEEYLDANVFR	A - y5+	27.15	6728402	-3	0	27	1	616.344	615.337	y5	963665	#N/A	963665	-0.1	2	heavy	1474.73	738.374	20240709_PRM_SKP_NCE_2	0.89	287	#N/A	27.15	27.22	0.07	27.17	0.03	0.001
	MTW1 DSN3 NSL2 YAL034W-A YAL034AW	IPEEYLDANVFR	A - y5+	27.22	6276541	-2.5	0	23	1	616.344	615.337	y5	1055620	#N/A	1055620	0.3	2	heavy	1474.73	738.374	20240713_PRM_SKP_NCE_1	0.89	288	#N/A	27.15	27.22	0.07	27.17	0.03	0.001
	MTW1 DSN3 NSL2 YAL034W-A YAL034AW	IPEEYLDANVFR	A - y5+	27.15	3080082	-2.2	0	26	1	616.344	615.337	y5	16845134	#N/A	16845134	0.6	2	heavy	1474.73	738.374	20240709_PRM_SKP_Optimized_1	0.89	290	#N/A	27.15	27.22	0.07	27.17	0.03	0.001
	MTW1 DSN3 NSL2 YAL034W-A YAL034AW	IPEEYLDANVFR	A - y5+	27.15	3020655	-3.7	0	24	1	616.344	615.337	y5	16582242	#N/A	16582242	-1	2	heavy	1474.73	738.374	20240709_PRM_SKP_Optimized_2	0.89	290	#N/A	27.15	27.22	0.07	27.17	0.03	0.001
	MTW1 DSN3 NSL2 YAL034W-A YAL034AW	IPEEYLDANVFR	A - y5+	27.2	2950535	-2.1	0	26	1	616.344	615.337	y5	16252860	#N/A	16252860	0.8	2	heavy	1474.73	738.374	20240713_PRM_SKP_Optimized_1	0.89	291	#N/A	27.15	27.22	0.07	27.17	0.03	0.001
	MTW1 DSN3 NSL2 YAL034W-A YAL034AW	IPEEYLDANVFR	F - y2+	27.16	949411	-1.1	0	25	1	332.196	331.188	y2	1091233	#N/A	1091233	0.1	2	heavy	1474.73	738.374	20240709_PRM_SKP_NCE_1	0.89	288	#N/A	27.15	27.22	0.07	27.17	0.03	0.001
	MTW1 DSN3 NSL2 YAL034W-A YAL034AW	IPEEYLDANVFR	F - y2+	27.15	854134	-1.4	0	27	1	332.196	331.188	y2	963665	#N/A	963665	-0.1	2	heavy	1474.73	738.374	20240709_PRM_SKP_NCE_2	0.89	287	#N/A	27.15	27.22	0.07	27.17	0.03	0.001
	MTW1 DSN3 NSL2 YAL034W-A YAL034AW	IPEEYLDANVFR	F - y2+	27.22	843406	-1.1	0	23	1	332.196	331.188	y2	1055620	#N/A	1055620	0.3	2	heavy	1474.73	738.374	20240713_PRM_SKP_NCE_1	0.89	288	#N/A	27.15	27.22	0.07	27.17	0.03	0.001
	MTW1 DSN3 NSL2 YAL034W-A YAL034AW	IPEEYLDANVFR	F - y2+	27.15	1185223	0.4	0	26	1	332.196	331.188	y2	16845134	#N/A	16845134	0.6	2	heavy	1474.73	738.374	20240709_PRM_SKP_Optimized_1	0.89	290	#N/A	27.15	27.22	0.07	27.17	0.03	0.001
	MTW1 DSN3 NSL2 YAL034W-A YAL034AW	IPEEYLDANVFR	F - y2+	27.15	1120227	-2.1	0	24	1	332.196	331.188	y2	16582242	#N/A	16582242	-1	2	heavy	1474.73	738.374	20240709_PRM_SKP_Optimized_2	0.89	290	#N/A	27.15	27.22	0.07	27.17	0.03	0.001
	MTW1 DSN3 NSL2 YAL034W-A YAL034AW	IPEEYLDANVFR	F - y2+	27.2	1125070	0	0	26	1	332.196	331.188	y2	16252860	#N/A	16252860	0.8	2	heavy	1474.73	738.374	20240713_PRM_SKP_Optimized_1	0.89	291	#N/A	27.15	27.22	0.07	27.17	0.03	0.001
	MTW1 DSN3 NSL2 YAL034W-A YAL034AW	IPEEYLDANVFR	P - y11++	27.15	1091233	0.1	0	25	2	681.832	1361.65	y11	1091233	#N/A	1091233	0.1	2	heavy	1474.73	738.374	20240709_PRM_SKP_NCE_1	0.89	288	#N/A	27.15	27.21	0.06	27.17	0.03	0.001
	MTW1 DSN3 NSL2 YAL034W-A YAL034AW	IPEEYLDANVFR	P - y11++	27.15	963665	-0.1	0	27	2	681.832	1361.65	y11	963665	#N/A	963665	-0.1	2	heavy	1474.73	738.374	20240709_PRM_SKP_NCE_2	0.89	287	#N/A	27.15	27.21	0.06	27.17	0.03	0.001
	MTW1 DSN3 NSL2 YAL034W-A YAL034AW	IPEEYLDANVFR	P - y11++	27.21	1055620	0.3	0	23	2	681.832	1361.65	y11	1055620	#N/A	1055620	0.3	2	heavy	1474.73	738.374	20240713_PRM_SKP_NCE_1	0.89	288	#N/A	27.15	27.21	0.06	27.17	0.03	0.001
	MTW1 DSN3 NSL2 YAL034W-A YAL034AW	IPEEYLDANVFR	P - y11++	27.15	16845134	0.6	0	26	2	681.832	1361.65	y11	16845134	#N/A	16845134	0.6	2	heavy	1474.73	738.374	20240709_PRM_SKP_Optimized_1	0.89	290	#N/A	27.15	27.21	0.06	27.17	0.03	0.001
	MTW1 DSN3 NSL2 YAL034W-A YAL034AW	IPEEYLDANVFR	P - y11++	27.15	16582242	-1	0	24	2	681.832	1361.65	y11	16582242	#N/A	16582242	-1	2	heavy	1474.73	738.374	20240709_PRM_SKP_Optimized_2	0.89	290	#N/A	27.15	27.21	0.06	27.17	0.03	0.001
	MTW1 DSN3 NSL2 YAL034W-A YAL034AW	IPEEYLDANVFR	P - y11++	27.2	16252860	0.8	0	26	2	681.832	1361.65	y11	16252860	#N/A	16252860	0.8	2	heavy	1474.73	738.374	20240713_PRM_SKP_Optimized_1	0.89	291	#N/A	27.15	27.21	0.06	27.17	0.03	0.001
	CNN1 YFR046C	SFLQDLSQVLAR	precursor++	36.12	13928567	0.3	0	69	2	693.884	1385.75	precursor	654468	#N/A	654468	1.3	2	heavy	1385.75	693.884	20240709_PRM_SKP_NCE_1	0.34	792	#N/A	36.1	36.23	0.13	36.15	0.05	0.001
	CNN1 YFR046C	SFLQDLSQVLAR	precursor++	36.14	9881122	-0.8	0	69	2	693.884	1385.75	precursor	439231	#N/A	439231	0.7	2	heavy	1385.75	693.884	20240709_PRM_SKP_NCE_2	0.34	790	#N/A	36.1	36.23	0.13	36.15	0.05	0.001
	CNN1 YFR046C	SFLQDLSQVLAR	precursor++	36.23	6460805	1.1	0	66	2	693.884	1385.75	precursor	295767	#N/A	295767	0.7	2	heavy	1385.75	693.884	20240713_PRM_SKP_NCE_1	0.34	792	#N/A	36.1	36.23	0.13	36.15	0.05	0.001
	CNN1 YFR046C	SFLQDLSQVLAR	precursor++	36.13	11589842	0.1	0	82	2	693.884	1385.75	precursor	1690170	#N/A	1690170	1	2	heavy	1385.75	693.884	20240709_PRM_SKP_Optimized_1	0.34	798	#N/A	36.1	36.23	0.13	36.15	0.05	0.001
	CNN1 YFR046C	SFLQDLSQVLAR	precursor++	36.1	7059490	0.4	0	60	2	693.884	1385.75	precursor	1237861	#N/A	1237861	-0.5	2	heavy	1385.75	693.884	20240709_PRM_SKP_Optimized_2	0.34	797	#N/A	36.1	36.23	0.13	36.15	0.05	0.001
	CNN1 YFR046C	SFLQDLSQVLAR	precursor++	36.2	7343544	1.1	0	68	2	693.884	1385.75	precursor	1010436	#N/A	1010436	1.4	2	heavy	1385.75	693.884	20240713_PRM_SKP_Optimized_1	0.34	798	#N/A	36.1	36.23	0.13	36.15	0.05	0.001
	CNN1 YFR046C	SFLQDLSQVLAR	precursor++ [M+1]	36.14	8697837	0.1	0	69	2	694.386	1386.76	precursor [M+1]	654468	#N/A	654468	1.3	2	heavy	1385.75	693.884	20240709_PRM_SKP_NCE_1	0.34	792	#N/A	36.1	36.23	0.13	36.16	0.05	0.001
	CNN1 YFR046C	SFLQDLSQVLAR	precursor++ [M+1]	36.14	6867619	0.9	0	69	2	694.386	1386.76	precursor [M+1]	439231	#N/A	439231	0.7	2	heavy	1385.75	693.884	20240709_PRM_SKP_NCE_2	0.34	790	#N/A	36.1	36.23	0.13	36.16	0.05	0.001
	CNN1 YFR046C	SFLQDLSQVLAR	precursor++ [M+1]	36.23	3790448	-0.8	0	66	2	694.386	1386.76	precursor [M+1]	295767	#N/A	295767	0.7	2	heavy	1385.75	693.884	20240713_PRM_SKP_NCE_1	0.34	792	#N/A	36.1	36.23	0.13	36.16	0.05	0.001
	CNN1 YFR046C	SFLQDLSQVLAR	precursor++ [M+1]	36.13	7518411	0.4	0	82	2	694.386	1386.76	precursor [M+1]	1690170	#N/A	1690170	1	2	heavy	1385.75	693.884	20240709_PRM_SKP_Optimized_1	0.34	798	#N/A	36.1	36.23	0.13	36.16	0.05	0.001
	CNN1 YFR046C	SFLQDLSQVLAR	precursor++ [M+1]	36.1	5427993	-0.3	0	60	2	694.386	1386.76	precursor [M+1]	1237861	#N/A	1237861	-0.5	2	heavy	1385.75	693.884	20240709_PRM_SKP_Optimized_2	0.34	797	#N/A	36.1	36.23	0.13	36.16	0.05	0.001
	CNN1 YFR046C	SFLQDLSQVLAR	precursor++ [M+1]	36.21	3866292	-0.4	0	68	2	694.386	1386.76	precursor [M+1]	1010436	#N/A	1010436	1.4	2	heavy	1385.75	693.884	20240713_PRM_SKP_Optimized_1	0.34	798	#N/A	36.1	36.23	0.13	36.16	0.05	0.001
	CNN1 YFR046C	SFLQDLSQVLAR	precursor++ [M+2]	36.12	3170389	0.1	0	69	2	694.887	1387.76	precursor [M+2]	654468	#N/A	654468	1.3	2	heavy	1385.75	693.884	20240709_PRM_SKP_NCE_1	0.34	792	#N/A	36.11	36.23	0.12	36.15	0.05	0.001
	CNN1 YFR046C	SFLQDLSQVLAR	precursor++ [M+2]	36.14	2238503	-0.7	0	69	2	694.887	1387.76	precursor [M+2]	439231	#N/A	439231	0.7	2	heavy	1385.75	693.884	20240709_PRM_SKP_NCE_2	0.34	790	#N/A	36.11	36.23	0.12	36.15	0.05	0.001
	CNN1 YFR046C	SFLQDLSQVLAR	precursor++ [M+2]	36.23	1536290	0.5	0	66	2	694.887	1387.76	precursor [M+2]	295767	#N/A	295767	0.7	2	heavy	1385.75	693.884	20240713_PRM_SKP_NCE_1	0.34	792	#N/A	36.11	36.23	0.12	36.15	0.05	0.001
	CNN1 YFR046C	SFLQDLSQVLAR	precursor++ [M+2]	36.11	2728181	0.1	0	82	2	694.887	1387.76	precursor [M+2]	1690170	#N/A	1690170	1	2	heavy	1385.75	693.884	20240709_PRM_SKP_Optimized_1	0.34	798	#N/A	36.11	36.23	0.12	36.15	0.05	0.001
	CNN1 YFR046C	SFLQDLSQVLAR	precursor++ [M+2]	36.11	1913871	-0.1	0	60	2	694.887	1387.76	precursor [M+2]	1237861	#N/A	1237861	-0.5	2	heavy	1385.75	693.884	20240709_PRM_SKP_Optimized_2	0.34	797	#N/A	36.11	36.23	0.12	36.15	0.05	0.001
	CNN1 YFR046C	SFLQDLSQVLAR	precursor++ [M+2]	36.19	1626706	1	0	68	2	694.887	1387.76	precursor [M+2]	1010436	#N/A	1010436	1.4	2	heavy	1385.75	693.884	20240713_PRM_SKP_Optimized_1	0.34	798	#N/A	36.11	36.23	0.12	36.15	0.05	0.001
	CNN1 YFR046C	SFLQDLSQVLAR	F - b2+	36.14	2053365	1.3	0	69	1	235.108	234.1	b2	654468	#N/A	654468	1.3	2	heavy	1385.75	693.884	20240709_PRM_SKP_NCE_1	0.34	791	#N/A	36.11	36.25	0.13	36.16	0.06	0.002
	CNN1 YFR046C	SFLQDLSQVLAR	F - b2+	36.14	1351584	0.3	0	68	1	235.108	234.1	b2	439231	#N/A	439231	0.7	2	heavy	1385.75	693.884	20240709_PRM_SKP_NCE_2	0.35	789	#N/A	36.11	36.25	0.13	36.16	0.06	0.002
	CNN1 YFR046C	SFLQDLSQVLAR	F - b2+	36.23	912894	0.3	0	66	1	235.108	234.1	b2	295767	#N/A	295767	0.7	2	heavy	1385.75	693.884	20240713_PRM_SKP_NCE_1	0.34	791	#N/A	36.11	36.25	0.13	36.16	0.06	0.002
	CNN1 YFR046C	SFLQDLSQVLAR	F - b2+	36.12	126620	-0.1	0	82	1	235.108	234.1	b2	1690170	#N/A	1690170	1	2	heavy	1385.75	693.884	20240709_PRM_SKP_Optimized_1	0.34	796	#N/A	36.11	36.25	0.13	36.16	0.06	0.002
	CNN1 YFR046C	SFLQDLSQVLAR	F - b2+	36.11	98297	-1.1	0	60	1	235.108	234.1	b2	1237861	#N/A	1237861	-0.5	2	heavy	1385.75	693.884	20240709_PRM_SKP_Optimized_2	0.34	795	#N/A	36.11	36.25	0.13	36.16	0.06	0.002
	CNN1 YFR046C	SFLQDLSQVLAR	F - b2+	36.25	66642	0.8	0	69	1	235.108	234.1	b2	1010436	#N/A	1010436	1.4	2	heavy	1385.75	693.884	20240713_PRM_SKP_Optimized_1	0.34	797	#N/A	36.11	36.25	0.13	36.16	0.06	0.002
	CNN1 YFR046C	SFLQDLSQVLAR	L - b3+	36.11	271203	-0.2	0	69	1	348.192	347.185	b3	654468	#N/A	654468	1.3	2	heavy	1385.75	693.884	20240709_PRM_SKP_NCE_1	0.34	791	#N/A	36.1	36.22	0.12	36.15	0.05	0.001
	CNN1 YFR046C	SFLQDLSQVLAR	L - b3+	36.14	170376	0.8	0	68	1	348.192	347.185	b3	439231	#N/A	439231	0.7	2	heavy	1385.75	693.884	20240709_PRM_SKP_NCE_2	0.35	789	#N/A	36.1	36.22	0.12	36.15	0.05	0.001
	CNN1 YFR046C	SFLQDLSQVLAR	L - b3+	36.22	117256	0.7	0	66	1	348.192	347.185	b3	295767	#N/A	295767	0.7	2	heavy	1385.75	693.884	20240713_PRM_SKP_NCE_1	0.34	791	#N/A	36.1	36.22	0.12	36.15	0.05	0.001
	CNN1 YFR046C	SFLQDLSQVLAR	L - b3+	36.15	229800	-0.2	0	82	1	348.192	347.185	b3	1690170	#N/A	1690170	1	2	heavy	1385.75	693.884	20240709_PRM_SKP_Optimized_1	0.34	796	#N/A	36.1	36.22	0.12	36.15	0.05	0.001
	CNN1 YFR046C	SFLQDLSQVLAR	L - b3+	36.1	172639	-0.1	0	60	1	348.192	347.185	b3	1237861	#N/A	1237861	-0.5	2	heavy	1385.75	693.884	20240709_PRM_SKP_Optimized_2	0.34	795	#N/A	36.1	36.22	0.12	36.15	0.05	0.001
	CNN1 YFR046C	SFLQDLSQVLAR	L - b3+	36.21	122876	-0.5	0	69	1	348.192	347.185	b3	1010436	#N/A	1010436	1.4	2	heavy	1385.75	693.884	20240713_PRM_SKP_Optimized_1	0.34	797	#N/A	36.1	36.22	0.12	36.15	0.05	0.001
	CNN1 YFR046C	SFLQDLSQVLAR	L - b10+	35.93	0	#N/A	0	69	1	1131.6	1130.6	b10	654468	#N/A	654468	1.3	2	heavy	1385.75	693.884	20240709_PRM_SKP_NCE_1	0.34	791	#N/A	35.93	36.19	0.25	36.06	0.1	0.003
	CNN1 YFR046C	SFLQDLSQVLAR	L - b10+	35.94	0	#N/A	0	68	1	1131.6	1130.6	b10	439231	#N/A	439231	0.7	2	heavy	1385.75	693.884	20240709_PRM_SKP_NCE_2	0.35	789	#N/A	35.93	36.19	0.25	36.06	0.1	0.003
	CNN1 YFR046C	SFLQDLSQVLAR	L - b10+	36.05	0	#N/A	0	66	1	1131.6	1130.6	b10	295767	#N/A	295767	0.7	2	heavy	1385.75	693.884	20240713_PRM_SKP_NCE_1	0.34	791	#N/A	35.93	36.19	0.25	36.06	0.1	0.003
	CNN1 YFR046C	SFLQDLSQVLAR	L - b10+	36.13	777374	-1.1	0	82	1	1131.6	1130.6	b10	1690170	#N/A	1690170	1	2	heavy	1385.75	693.884	20240709_PRM_SKP_Optimized_1	0.34	796	#N/A	35.93	36.19	0.25	36.06	0.1	0.003
	CNN1 YFR046C	SFLQDLSQVLAR	L - b10+	36.11	535672	-2.2	0	60	1	1131.6	1130.6	b10	1237861	#N/A	1237861	-0.5	2	heavy	1385.75	693.884	20240709_PRM_SKP_Optimized_2	0.34	795	#N/A	35.93	36.19	0.25	36.06	0.1	0.003
	CNN1 YFR046C	SFLQDLSQVLAR	L - b10+	36.19	471723	-0.8	0	69	1	1131.6	1130.6	b10	1010436	#N/A	1010436	1.4	2	heavy	1385.75	693.884	20240713_PRM_SKP_Optimized_1	0.34	797	#N/A	35.93	36.19	0.25	36.06	0.1	0.003
	CNN1 YFR046C	SFLQDLSQVLAR	Q - y9+	36.14	536418	-4.4	0	69	1	1039.58	1038.57	y9	654468	#N/A	654468	1.3	2	heavy	1385.75	693.884	20240709_PRM_SKP_NCE_1	0.34	791	#N/A	36.11	36.22	0.11	36.15	0.04	0.001
	CNN1 YFR046C	SFLQDLSQVLAR	Q - y9+	36.14	333911	-0.8	0	68	1	1039.58	1038.57	y9	439231	#N/A	439231	0.7	2	heavy	1385.75	693.884	20240709_PRM_SKP_NCE_2	0.35	789	#N/A	36.11	36.22	0.11	36.15	0.04	0.001
	CNN1 YFR046C	SFLQDLSQVLAR	Q - y9+	36.22	242898	-2.2	0	66	1	1039.58	1038.57	y9	295767	#N/A	295767	0.7	2	heavy	1385.75	693.884	20240713_PRM_SKP_NCE_1	0.34	791	#N/A	36.11	36.22	0.11	36.15	0.04	0.001
	CNN1 YFR046C	SFLQDLSQVLAR	Q - y9+	36.11	126734	3	0	82	1	1039.58	1038.57	y9	1690170	#N/A	1690170	1	2	heavy	1385.75	693.884	20240709_PRM_SKP_Optimized_1	0.34	796	#N/A	36.11	36.22	0.11	36.15	0.04	0.001
	CNN1 YFR046C	SFLQDLSQVLAR	Q - y9+	36.11	93102	1.7	0	60	1	1039.58	1038.57	y9	1237861	#N/A	1237861	-0.5	2	heavy	1385.75	693.884	20240709_PRM_SKP_Optimized_2	0.34	795	#N/A	36.11	36.22	0.11	36.15	0.04	0.001
	CNN1 YFR046C	SFLQDLSQVLAR	Q - y9+	36.18	55821	0.1	0	69	1	1039.58	1038.57	y9	1010436	#N/A	1010436	1.4	2	heavy	1385.75	693.884	20240713_PRM_SKP_Optimized_1	0.34	797	#N/A	36.11	36.22	0.11	36.15	0.04	0.001
	CNN1 YFR046C	SFLQDLSQVLAR	D - y8+	36.14	1768499	2.8	0	69	1	911.518	910.511	y8	654468	#N/A	654468	1.3	2	heavy	1385.75	693.884	20240709_PRM_SKP_NCE_1	0.34	791	#N/A	36.1	36.22	0.12	36.16	0.05	0.001
	CNN1 YFR046C	SFLQDLSQVLAR	D - y8+	36.14	1156116	1.9	0	68	1	911.518	910.511	y8	439231	#N/A	439231	0.7	2	heavy	1385.75	693.884	20240709_PRM_SKP_NCE_2	0.35	789	#N/A	36.1	36.22	0.12	36.16	0.05	0.001
	CNN1 YFR046C	SFLQDLSQVLAR	D - y8+	36.22	798624	2.6	0	66	1	911.518	910.511	y8	295767	#N/A	295767	0.7	2	heavy	1385.75	693.884	20240713_PRM_SKP_NCE_1	0.34	791	#N/A	36.1	36.22	0.12	36.16	0.05	0.001
	CNN1 YFR046C	SFLQDLSQVLAR	D - y8+	36.15	305960	1.2	0	82	1	911.518	910.511	y8	1690170	#N/A	1690170	1	2	heavy	1385.75	693.884	20240709_PRM_SKP_Optimized_1	0.34	796	#N/A	36.1	36.22	0.12	36.16	0.05	0.001
	CNN1 YFR046C	SFLQDLSQVLAR	D - y8+	36.1	209813	-0.4	0	60	1	911.518	910.511	y8	1237861	#N/A	1237861	-0.5	2	heavy	1385.75	693.884	20240709_PRM_SKP_Optimized_2	0.34	795	#N/A	36.1	36.22	0.12	36.16	0.05	0.001
	CNN1 YFR046C	SFLQDLSQVLAR	D - y8+	36.21	162756	2.1	0	69	1	911.518	910.511	y8	1010436	#N/A	1010436	1.4	2	heavy	1385.75	693.884	20240713_PRM_SKP_Optimized_1	0.34	797	#N/A	36.1	36.22	0.12	36.16	0.05	0.001
	CNN1 YFR046C	SFLQDLSQVLAR	S - y6+	36.14	1741754	-0.1	0	69	1	683.407	682.4	y6	654468	#N/A	654468	1.3	2	heavy	1385.75	693.884	20240709_PRM_SKP_NCE_1	0.34	791	#N/A	36.11	36.22	0.11	36.15	0.04	0.001
	CNN1 YFR046C	SFLQDLSQVLAR	S - y6+	36.14	1134365	-0.8	0	68	1	683.407	682.4	y6	439231	#N/A	439231	0.7	2	heavy	1385.75	693.884	20240709_PRM_SKP_NCE_2	0.35	789	#N/A	36.11	36.22	0.11	36.15	0.04	0.001
	CNN1 YFR046C	SFLQDLSQVLAR	S - y6+	36.22	785558	-0.2	0	66	1	683.407	682.4	y6	295767	#N/A	295767	0.7	2	heavy	1385.75	693.884	20240713_PRM_SKP_NCE_1	0.34	791	#N/A	36.11	36.22	0.11	36.15	0.04	0.001
	CNN1 YFR046C	SFLQDLSQVLAR	S - y6+	36.14	538300	-0.8	0	82	1	683.407	682.4	y6	1690170	#N/A	1690170	1	2	heavy	1385.75	693.884	20240709_PRM_SKP_Optimized_1	0.34	796	#N/A	36.11	36.22	0.11	36.15	0.04	0.001
	CNN1 YFR046C	SFLQDLSQVLAR	S - y6+	36.11	385614	-2	0	60	1	683.407	682.4	y6	1237861	#N/A	1237861	-0.5	2	heavy	1385.75	693.884	20240709_PRM_SKP_Optimized_2	0.34	795	#N/A	36.11	36.22	0.11	36.15	0.04	0.001
	CNN1 YFR046C	SFLQDLSQVLAR	S - y6+	36.19	307677	-0.2	0	69	1	683.407	682.4	y6	1010436	#N/A	1010436	1.4	2	heavy	1385.75	693.884	20240713_PRM_SKP_Optimized_1	0.34	797	#N/A	36.11	36.22	0.11	36.15	0.04	0.001
	CNN1 YFR046C	SFLQDLSQVLAR	L - y3+	36.14	565712	1.2	0	69	1	369.248	368.241	y3	654468	#N/A	654468	1.3	2	heavy	1385.75	693.884	20240709_PRM_SKP_NCE_1	0.34	791	#N/A	36.11	36.21	0.09	36.15	0.04	0.001
	CNN1 YFR046C	SFLQDLSQVLAR	L - y3+	36.14	379576	0.4	0	68	1	369.248	368.241	y3	439231	#N/A	439231	0.7	2	heavy	1385.75	693.884	20240709_PRM_SKP_NCE_2	0.35	789	#N/A	36.11	36.21	0.09	36.15	0.04	0.001
	CNN1 YFR046C	SFLQDLSQVLAR	L - y3+	36.2	258474	0.4	0	66	1	369.248	368.241	y3	295767	#N/A	295767	0.7	2	heavy	1385.75	693.884	20240713_PRM_SKP_NCE_1	0.34	791	#N/A	36.11	36.21	0.09	36.15	0.04	0.001
	CNN1 YFR046C	SFLQDLSQVLAR	L - y3+	36.12	506173	0.4	0	82	1	369.248	368.241	y3	1690170	#N/A	1690170	1	2	heavy	1385.75	693.884	20240709_PRM_SKP_Optimized_1	0.34	796	#N/A	36.11	36.21	0.09	36.15	0.04	0.001
	CNN1 YFR046C	SFLQDLSQVLAR	L - y3+	36.11	340472	-1.1	0	60	1	369.248	368.241	y3	1237861	#N/A	1237861	-0.5	2	heavy	1385.75	693.884	20240709_PRM_SKP_Optimized_2	0.34	795	#N/A	36.11	36.21	0.09	36.15	0.04	0.001
	CNN1 YFR046C	SFLQDLSQVLAR	L - y3+	36.21	275899	1.2	0	69	1	369.248	368.241	y3	1010436	#N/A	1010436	1.4	2	heavy	1385.75	693.884	20240713_PRM_SKP_Optimized_1	0.34	797	#N/A	36.11	36.21	0.09	36.15	0.04	0.001
	CNN1 YFR046C	SFLQDLSQVLAR	A - y2+	36.14	654468	1.3	0	69	1	256.164	255.157	y2	654468	#N/A	654468	1.3	2	heavy	1385.75	693.884	20240709_PRM_SKP_NCE_1	0.34	791	#N/A	36.1	36.23	0.13	36.16	0.05	0.001
	CNN1 YFR046C	SFLQDLSQVLAR	A - y2+	36.14	439231	0.7	0	68	1	256.164	255.157	y2	439231	#N/A	439231	0.7	2	heavy	1385.75	693.884	20240709_PRM_SKP_NCE_2	0.35	789	#N/A	36.1	36.23	0.13	36.16	0.05	0.001
	CNN1 YFR046C	SFLQDLSQVLAR	A - y2+	36.23	295767	0.7	0	66	1	256.164	255.157	y2	295767	#N/A	295767	0.7	2	heavy	1385.75	693.884	20240713_PRM_SKP_NCE_1	0.34	791	#N/A	36.1	36.23	0.13	36.16	0.05	0.001
	CNN1 YFR046C	SFLQDLSQVLAR	A - y2+	36.13	1690170	1	0	82	1	256.164	255.157	y2	1690170	#N/A	1690170	1	2	heavy	1385.75	693.884	20240709_PRM_SKP_Optimized_1	0.34	796	#N/A	36.1	36.23	0.13	36.16	0.05	0.001
	CNN1 YFR046C	SFLQDLSQVLAR	A - y2+	36.1	1237861	-0.5	0	60	1	256.164	255.157	y2	1237861	#N/A	1237861	-0.5	2	heavy	1385.75	693.884	20240709_PRM_SKP_Optimized_2	0.34	795	#N/A	36.1	36.23	0.13	36.16	0.05	0.001
	CNN1 YFR046C	SFLQDLSQVLAR	A - y2+	36.21	1010436	1.4	0	69	1	256.164	255.157	y2	1010436	#N/A	1010436	1.4	2	heavy	1385.75	693.884	20240713_PRM_SKP_Optimized_1	0.34	797	#N/A	36.1	36.23	0.13	36.16	0.05	0.001
	CNN1 YFR046C	SFLQDLSQVLAR	R - y1+	36.14	681731	1.7	0	69	1	185.127	184.12	y1	654468	#N/A	654468	1.3	2	heavy	1385.75	693.884	20240709_PRM_SKP_NCE_1	0.34	791	#N/A	36.11	36.22	0.11	36.16	0.04	0.001
	CNN1 YFR046C	SFLQDLSQVLAR	R - y1+	36.14	466734	1.5	0	68	1	185.127	184.12	y1	439231	#N/A	439231	0.7	2	heavy	1385.75	693.884	20240709_PRM_SKP_NCE_2	0.35	789	#N/A	36.11	36.22	0.11	36.16	0.04	0.001
	CNN1 YFR046C	SFLQDLSQVLAR	R - y1+	36.22	297481	1.1	0	66	1	185.127	184.12	y1	295767	#N/A	295767	0.7	2	heavy	1385.75	693.884	20240713_PRM_SKP_NCE_1	0.34	791	#N/A	36.11	36.22	0.11	36.16	0.04	0.001
	CNN1 YFR046C	SFLQDLSQVLAR	R - y1+	36.14	939088	1.8	0	82	1	185.127	184.12	y1	1690170	#N/A	1690170	1	2	heavy	1385.75	693.884	20240709_PRM_SKP_Optimized_1	0.34	796	#N/A	36.11	36.22	0.11	36.16	0.04	0.001
	CNN1 YFR046C	SFLQDLSQVLAR	R - y1+	36.11	670381	0.4	0	60	1	185.127	184.12	y1	1237861	#N/A	1237861	-0.5	2	heavy	1385.75	693.884	20240709_PRM_SKP_Optimized_2	0.34	795	#N/A	36.11	36.22	0.11	36.16	0.04	0.001
	CNN1 YFR046C	SFLQDLSQVLAR	R - y1+	36.21	568744	1.2	0	69	1	185.127	184.12	y1	1010436	#N/A	1010436	1.4	2	heavy	1385.75	693.884	20240713_PRM_SKP_Optimized_1	0.34	797	#N/A	36.11	36.22	0.11	36.16	0.04	0.001
	CNN1 YFR046C	SFLQDLSQVLAR	L - y3++	36.14	685003	-1.1	0	69	2	185.128	368.241	y3	654468	#N/A	654468	1.3	2	heavy	1385.75	693.884	20240709_PRM_SKP_NCE_1	0.34	791	#N/A	36.11	36.22	0.11	36.16	0.04	0.001
	CNN1 YFR046C	SFLQDLSQVLAR	L - y3++	36.14	466734	-1.8	0	68	2	185.128	368.241	y3	439231	#N/A	439231	0.7	2	heavy	1385.75	693.884	20240709_PRM_SKP_NCE_2	0.35	789	#N/A	36.11	36.22	0.11	36.16	0.04	0.001
	CNN1 YFR046C	SFLQDLSQVLAR	L - y3++	36.22	298352	-1.3	0	66	2	185.128	368.241	y3	295767	#N/A	295767	0.7	2	heavy	1385.75	693.884	20240713_PRM_SKP_NCE_1	0.34	791	#N/A	36.11	36.22	0.11	36.16	0.04	0.001
	CNN1 YFR046C	SFLQDLSQVLAR	L - y3++	36.14	938932	-1.5	0	82	2	185.128	368.241	y3	1690170	#N/A	1690170	1	2	heavy	1385.75	693.884	20240709_PRM_SKP_Optimized_1	0.34	796	#N/A	36.11	36.22	0.11	36.16	0.04	0.001
	CNN1 YFR046C	SFLQDLSQVLAR	L - y3++	36.11	670381	-2.9	0	60	2	185.128	368.241	y3	1237861	#N/A	1237861	-0.5	2	heavy	1385.75	693.884	20240709_PRM_SKP_Optimized_2	0.34	795	#N/A	36.11	36.22	0.11	36.16	0.04	0.001
	CNN1 YFR046C	SFLQDLSQVLAR	L - y3++	36.21	576106	-1.1	0	69	2	185.128	368.241	y3	1010436	#N/A	1010436	1.4	2	heavy	1385.75	693.884	20240713_PRM_SKP_Optimized_1	0.34	797	#N/A	36.11	36.22	0.11	36.16	0.04	0.001
	NKP1 YDR383C	EIYDNESELR	precursor++	16.2	86463384	1.5	0	10	2	639.298	1276.58	precursor	1212463	#N/A	1212463	-1.7	2	heavy	1276.58	639.298	20240709_PRM_SKP_NCE_1	2.35	137	#N/A	16.2	16.23	0.03	16.21	0.01	0.001
	NKP1 YDR383C	EIYDNESELR	precursor++	16.23	84950056	1	0	12	2	639.298	1276.58	precursor	1100603	#N/A	1100603	-1.9	2	heavy	1276.58	639.298	20240709_PRM_SKP_NCE_2	2.29	137	#N/A	16.2	16.23	0.03	16.21	0.01	0.001
	NKP1 YDR383C	EIYDNESELR	precursor++	16.22	103499968	-0.5	0	12	2	639.298	1276.58	precursor	1106861	#N/A	1106861	-1.2	2	heavy	1276.58	639.298	20240713_PRM_SKP_NCE_1	2.29	137	#N/A	16.2	16.23	0.03	16.21	0.01	0.001
	NKP1 YDR383C	EIYDNESELR	precursor++	16.2	100070600	-1.3	0	8	2	639.298	1276.58	precursor	2222260	#N/A	2222260	-0.1	2	heavy	1276.58	639.298	20240709_PRM_SKP_Optimized_1	2.33	138	#N/A	16.2	16.23	0.03	16.21	0.01	0.001
	NKP1 YDR383C	EIYDNESELR	precursor++	16.2	94152736	-0.3	0	9	2	639.298	1276.58	precursor	2501958	#N/A	2501958	-1.4	2	heavy	1276.58	639.298	20240709_PRM_SKP_Optimized_2	2.26	138	#N/A	16.2	16.23	0.03	16.21	0.01	0.001
	NKP1 YDR383C	EIYDNESELR	precursor++	16.23	99182344	-0.4	0	10	2	639.298	1276.58	precursor	2121039	#N/A	2121039	-1.3	2	heavy	1276.58	639.298	20240713_PRM_SKP_Optimized_1	2.38	138	#N/A	16.2	16.23	0.03	16.21	0.01	0.001
	NKP1 YDR383C	EIYDNESELR	precursor++ [M+1]	16.2	48250336	-1.9	0	10	2	639.799	1277.58	precursor [M+1]	1212463	#N/A	1212463	-1.7	2	heavy	1276.58	639.298	20240709_PRM_SKP_NCE_1	2.35	137	#N/A	16.2	16.23	0.03	16.21	0.01	0.001
	NKP1 YDR383C	EIYDNESELR	precursor++ [M+1]	16.23	60160676	0.5	0	12	2	639.799	1277.58	precursor [M+1]	1100603	#N/A	1100603	-1.9	2	heavy	1276.58	639.298	20240709_PRM_SKP_NCE_2	2.29	137	#N/A	16.2	16.23	0.03	16.21	0.01	0.001
	NKP1 YDR383C	EIYDNESELR	precursor++ [M+1]	16.22	51300608	-1.7	0	12	2	639.799	1277.58	precursor [M+1]	1106861	#N/A	1106861	-1.2	2	heavy	1276.58	639.298	20240713_PRM_SKP_NCE_1	2.29	137	#N/A	16.2	16.23	0.03	16.21	0.01	0.001
	NKP1 YDR383C	EIYDNESELR	precursor++ [M+1]	16.2	53649724	-1.5	0	8	2	639.799	1277.58	precursor [M+1]	2222260	#N/A	2222260	-0.1	2	heavy	1276.58	639.298	20240709_PRM_SKP_Optimized_1	2.33	138	#N/A	16.2	16.23	0.03	16.21	0.01	0.001
	NKP1 YDR383C	EIYDNESELR	precursor++ [M+1]	16.2	65324152	-0.1	0	9	2	639.799	1277.58	precursor [M+1]	2501958	#N/A	2501958	-1.4	2	heavy	1276.58	639.298	20240709_PRM_SKP_Optimized_2	2.26	138	#N/A	16.2	16.23	0.03	16.21	0.01	0.001
	NKP1 YDR383C	EIYDNESELR	precursor++ [M+1]	16.23	53489272	-1.4	0	10	2	639.799	1277.58	precursor [M+1]	2121039	#N/A	2121039	-1.3	2	heavy	1276.58	639.298	20240713_PRM_SKP_Optimized_1	2.38	138	#N/A	16.2	16.23	0.03	16.21	0.01	0.001
	NKP1 YDR383C	EIYDNESELR	precursor++ [M+2]	16.2	23361346	-0.3	0	10	2	640.301	1278.59	precursor [M+2]	1212463	#N/A	1212463	-1.7	2	heavy	1276.58	639.298	20240709_PRM_SKP_NCE_1	2.35	137	#N/A	16.2	16.23	0.03	16.21	0.01	0.001
	NKP1 YDR383C	EIYDNESELR	precursor++ [M+2]	16.23	22757798	-0.5	0	12	2	640.301	1278.59	precursor [M+2]	1100603	#N/A	1100603	-1.9	2	heavy	1276.58	639.298	20240709_PRM_SKP_NCE_2	2.29	137	#N/A	16.2	16.23	0.03	16.21	0.01	0.001
	NKP1 YDR383C	EIYDNESELR	precursor++ [M+2]	16.22	25393618	0.2	0	12	2	640.301	1278.59	precursor [M+2]	1106861	#N/A	1106861	-1.2	2	heavy	1276.58	639.298	20240713_PRM_SKP_NCE_1	2.29	137	#N/A	16.2	16.23	0.03	16.21	0.01	0.001
	NKP1 YDR383C	EIYDNESELR	precursor++ [M+2]	16.2	20886220	0.1	0	8	2	640.301	1278.59	precursor [M+2]	2222260	#N/A	2222260	-0.1	2	heavy	1276.58	639.298	20240709_PRM_SKP_Optimized_1	2.33	138	#N/A	16.2	16.23	0.03	16.21	0.01	0.001
	NKP1 YDR383C	EIYDNESELR	precursor++ [M+2]	16.2	25462128	-0.9	0	9	2	640.301	1278.59	precursor [M+2]	2501958	#N/A	2501958	-1.4	2	heavy	1276.58	639.298	20240709_PRM_SKP_Optimized_2	2.26	138	#N/A	16.2	16.23	0.03	16.21	0.01	0.001
	NKP1 YDR383C	EIYDNESELR	precursor++ [M+2]	16.23	21687158	-0.6	0	10	2	640.301	1278.59	precursor [M+2]	2121039	#N/A	2121039	-1.3	2	heavy	1276.58	639.298	20240713_PRM_SKP_Optimized_1	2.38	138	#N/A	16.2	16.23	0.03	16.21	0.01	0.001
	NKP1 YDR383C	EIYDNESELR	I - b2+	16.24	1828379	1.8	0	10	1	243.134	242.127	b2	1212463	#N/A	1212463	-1.7	2	heavy	1276.58	639.298	20240709_PRM_SKP_NCE_1	2.35	135	#N/A	16.2	16.24	0.04	16.22	0.01	0.001
	NKP1 YDR383C	EIYDNESELR	I - b2+	16.23	1671097	1.6	0	12	1	243.134	242.127	b2	1100603	#N/A	1100603	-1.9	2	heavy	1276.58	639.298	20240709_PRM_SKP_NCE_2	2.29	136	#N/A	16.2	16.24	0.04	16.22	0.01	0.001
	NKP1 YDR383C	EIYDNESELR	I - b2+	16.22	1917371	-2.4	0	11	1	243.134	242.127	b2	1106861	#N/A	1106861	-1.2	2	heavy	1276.58	639.298	20240713_PRM_SKP_NCE_1	2.5	136	#N/A	16.2	16.24	0.04	16.22	0.01	0.001
	NKP1 YDR383C	EIYDNESELR	I - b2+	16.23	5949386	-1.2	0	7	1	243.134	242.127	b2	2222260	#N/A	2222260	-0.1	2	heavy	1276.58	639.298	20240709_PRM_SKP_Optimized_1	2.67	137	#N/A	16.2	16.24	0.04	16.22	0.01	0.001
	NKP1 YDR383C	EIYDNESELR	I - b2+	16.2	6574638	-0.2	0	9	1	243.134	242.127	b2	2501958	#N/A	2501958	-1.4	2	heavy	1276.58	639.298	20240709_PRM_SKP_Optimized_2	2.26	137	#N/A	16.2	16.24	0.04	16.22	0.01	0.001
	NKP1 YDR383C	EIYDNESELR	I - b2+	16.23	6049869	0.5	0	11	1	243.134	242.127	b2	2121039	#N/A	2121039	-1.3	2	heavy	1276.58	639.298	20240713_PRM_SKP_Optimized_1	2.16	137	#N/A	16.2	16.24	0.04	16.22	0.01	0.001
	NKP1 YDR383C	EIYDNESELR	Y - y8+	16.24	3940691	0.1	0	10	1	1035.46	1034.45	y8	1212463	#N/A	1212463	-1.7	2	heavy	1276.58	639.298	20240709_PRM_SKP_NCE_1	2.35	135	#N/A	16.2	16.24	0.04	16.22	0.01	0.001
	NKP1 YDR383C	EIYDNESELR	Y - y8+	16.23	3754158	-0.3	0	12	1	1035.46	1034.45	y8	1100603	#N/A	1100603	-1.9	2	heavy	1276.58	639.298	20240709_PRM_SKP_NCE_2	2.29	136	#N/A	16.2	16.24	0.04	16.22	0.01	0.001
	NKP1 YDR383C	EIYDNESELR	Y - y8+	16.22	4035582	0.3	0	11	1	1035.46	1034.45	y8	1106861	#N/A	1106861	-1.2	2	heavy	1276.58	639.298	20240713_PRM_SKP_NCE_1	2.5	136	#N/A	16.2	16.24	0.04	16.22	0.01	0.001
	NKP1 YDR383C	EIYDNESELR	Y - y8+	16.23	9787927	2.3	0	7	1	1035.46	1034.45	y8	2222260	#N/A	2222260	-0.1	2	heavy	1276.58	639.298	20240709_PRM_SKP_Optimized_1	2.67	137	#N/A	16.2	16.24	0.04	16.22	0.01	0.001
	NKP1 YDR383C	EIYDNESELR	Y - y8+	16.2	11069562	-0.7	0	9	1	1035.46	1034.45	y8	2501958	#N/A	2501958	-1.4	2	heavy	1276.58	639.298	20240709_PRM_SKP_Optimized_2	2.26	137	#N/A	16.2	16.24	0.04	16.22	0.01	0.001
	NKP1 YDR383C	EIYDNESELR	Y - y8+	16.23	9261127	-1.5	0	11	1	1035.46	1034.45	y8	2121039	#N/A	2121039	-1.3	2	heavy	1276.58	639.298	20240713_PRM_SKP_Optimized_1	2.16	137	#N/A	16.2	16.24	0.04	16.22	0.01	0.001
	NKP1 YDR383C	EIYDNESELR	D - y7+	16.24	3317017	-3.3	0	10	1	872.398	871.391	y7	1212463	#N/A	1212463	-1.7	2	heavy	1276.58	639.298	20240709_PRM_SKP_NCE_1	2.35	135	#N/A	16.2	16.24	0.04	16.22	0.01	0.001
	NKP1 YDR383C	EIYDNESELR	D - y7+	16.23	3036458	-3.7	0	12	1	872.398	871.391	y7	1100603	#N/A	1100603	-1.9	2	heavy	1276.58	639.298	20240709_PRM_SKP_NCE_2	2.29	136	#N/A	16.2	16.24	0.04	16.22	0.01	0.001
	NKP1 YDR383C	EIYDNESELR	D - y7+	16.22	3252796	-3.7	0	11	1	872.398	871.391	y7	1106861	#N/A	1106861	-1.2	2	heavy	1276.58	639.298	20240713_PRM_SKP_NCE_1	2.5	136	#N/A	16.2	16.24	0.04	16.22	0.01	0.001
	NKP1 YDR383C	EIYDNESELR	D - y7+	16.23	4441824	-1.9	0	7	1	872.398	871.391	y7	2222260	#N/A	2222260	-0.1	2	heavy	1276.58	639.298	20240709_PRM_SKP_Optimized_1	2.67	137	#N/A	16.2	16.24	0.04	16.22	0.01	0.001
	NKP1 YDR383C	EIYDNESELR	D - y7+	16.2	5020010	-3.5	0	9	1	872.398	871.391	y7	2501958	#N/A	2501958	-1.4	2	heavy	1276.58	639.298	20240709_PRM_SKP_Optimized_2	2.26	137	#N/A	16.2	16.24	0.04	16.22	0.01	0.001
	NKP1 YDR383C	EIYDNESELR	D - y7+	16.23	4228772	-2.8	0	11	1	872.398	871.391	y7	2121039	#N/A	2121039	-1.3	2	heavy	1276.58	639.298	20240713_PRM_SKP_Optimized_1	2.16	137	#N/A	16.2	16.24	0.04	16.22	0.01	0.001
	NKP1 YDR383C	EIYDNESELR	N - y6+	16.24	4135987	1.4	0	10	1	757.371	756.364	y6	1212463	#N/A	1212463	-1.7	2	heavy	1276.58	639.298	20240709_PRM_SKP_NCE_1	2.35	135	#N/A	16.2	16.24	0.04	16.22	0.01	0.001
	NKP1 YDR383C	EIYDNESELR	N - y6+	16.23	3592310	1.9	0	12	1	757.371	756.364	y6	1100603	#N/A	1100603	-1.9	2	heavy	1276.58	639.298	20240709_PRM_SKP_NCE_2	2.29	136	#N/A	16.2	16.24	0.04	16.22	0.01	0.001
	NKP1 YDR383C	EIYDNESELR	N - y6+	16.22	4029558	0.3	0	11	1	757.371	756.364	y6	1106861	#N/A	1106861	-1.2	2	heavy	1276.58	639.298	20240713_PRM_SKP_NCE_1	2.5	136	#N/A	16.2	16.24	0.04	16.22	0.01	0.001
	NKP1 YDR383C	EIYDNESELR	N - y6+	16.23	3263355	3.7	0	7	1	757.371	756.364	y6	2222260	#N/A	2222260	-0.1	2	heavy	1276.58	639.298	20240709_PRM_SKP_Optimized_1	2.67	137	#N/A	16.2	16.24	0.04	16.22	0.01	0.001
	NKP1 YDR383C	EIYDNESELR	N - y6+	16.2	3600383	0.6	0	9	1	757.371	756.364	y6	2501958	#N/A	2501958	-1.4	2	heavy	1276.58	639.298	20240709_PRM_SKP_Optimized_2	2.26	137	#N/A	16.2	16.24	0.04	16.22	0.01	0.001
	NKP1 YDR383C	EIYDNESELR	N - y6+	16.23	3190352	-0.5	0	11	1	757.371	756.364	y6	2121039	#N/A	2121039	-1.3	2	heavy	1276.58	639.298	20240713_PRM_SKP_Optimized_1	2.16	137	#N/A	16.2	16.24	0.04	16.22	0.01	0.001
	NKP1 YDR383C	EIYDNESELR	E - y5+	16.24	2196293	1.3	0	10	1	643.328	642.321	y5	1212463	#N/A	1212463	-1.7	2	heavy	1276.58	639.298	20240709_PRM_SKP_NCE_1	2.35	135	#N/A	16.2	16.24	0.04	16.22	0.01	0.001
	NKP1 YDR383C	EIYDNESELR	E - y5+	16.23	1996312	1.7	0	12	1	643.328	642.321	y5	1100603	#N/A	1100603	-1.9	2	heavy	1276.58	639.298	20240709_PRM_SKP_NCE_2	2.29	136	#N/A	16.2	16.24	0.04	16.22	0.01	0.001
	NKP1 YDR383C	EIYDNESELR	E - y5+	16.22	2108326	1.3	0	11	1	643.328	642.321	y5	1106861	#N/A	1106861	-1.2	2	heavy	1276.58	639.298	20240713_PRM_SKP_NCE_1	2.5	136	#N/A	16.2	16.24	0.04	16.22	0.01	0.001
	NKP1 YDR383C	EIYDNESELR	E - y5+	16.23	3088435	-2.7	0	7	1	643.328	642.321	y5	2222260	#N/A	2222260	-0.1	2	heavy	1276.58	639.298	20240709_PRM_SKP_Optimized_1	2.67	137	#N/A	16.2	16.24	0.04	16.22	0.01	0.001
	NKP1 YDR383C	EIYDNESELR	E - y5+	16.2	3896987	0.4	0	9	1	643.328	642.321	y5	2501958	#N/A	2501958	-1.4	2	heavy	1276.58	639.298	20240709_PRM_SKP_Optimized_2	2.26	137	#N/A	16.2	16.24	0.04	16.22	0.01	0.001
	NKP1 YDR383C	EIYDNESELR	E - y5+	16.23	3204605	-1.3	0	11	1	643.328	642.321	y5	2121039	#N/A	2121039	-1.3	2	heavy	1276.58	639.298	20240713_PRM_SKP_Optimized_1	2.16	137	#N/A	16.2	16.24	0.04	16.22	0.01	0.001
	NKP1 YDR383C	EIYDNESELR	S - y4+	16.24	5304547	-2.3	0	10	1	514.286	513.279	y4	1212463	#N/A	1212463	-1.7	2	heavy	1276.58	639.298	20240709_PRM_SKP_NCE_1	2.35	135	#N/A	16.2	16.24	0.04	16.22	0.01	0.001
	NKP1 YDR383C	EIYDNESELR	S - y4+	16.23	4763647	-2.4	0	12	1	514.286	513.279	y4	1100603	#N/A	1100603	-1.9	2	heavy	1276.58	639.298	20240709_PRM_SKP_NCE_2	2.29	136	#N/A	16.2	16.24	0.04	16.22	0.01	0.001
	NKP1 YDR383C	EIYDNESELR	S - y4+	16.22	5274739	-2.4	0	11	1	514.286	513.279	y4	1106861	#N/A	1106861	-1.2	2	heavy	1276.58	639.298	20240713_PRM_SKP_NCE_1	2.5	136	#N/A	16.2	16.24	0.04	16.22	0.01	0.001
	NKP1 YDR383C	EIYDNESELR	S - y4+	16.23	7721628	-0.7	0	7	1	514.286	513.279	y4	2222260	#N/A	2222260	-0.1	2	heavy	1276.58	639.298	20240709_PRM_SKP_Optimized_1	2.67	137	#N/A	16.2	16.24	0.04	16.22	0.01	0.001
	NKP1 YDR383C	EIYDNESELR	S - y4+	16.2	8836649	-2.6	0	9	1	514.286	513.279	y4	2501958	#N/A	2501958	-1.4	2	heavy	1276.58	639.298	20240709_PRM_SKP_Optimized_2	2.26	137	#N/A	16.2	16.24	0.04	16.22	0.01	0.001
	NKP1 YDR383C	EIYDNESELR	S - y4+	16.23	7616303	-1.7	0	11	1	514.286	513.279	y4	2121039	#N/A	2121039	-1.3	2	heavy	1276.58	639.298	20240713_PRM_SKP_Optimized_1	2.16	137	#N/A	16.2	16.24	0.04	16.22	0.01	0.001
	NKP1 YDR383C	EIYDNESELR	E - y3+	16.24	1212463	-1.7	0	10	1	427.254	426.247	y3	1212463	#N/A	1212463	-1.7	2	heavy	1276.58	639.298	20240709_PRM_SKP_NCE_1	2.35	135	#N/A	16.2	16.24	0.04	16.22	0.01	0.001
	NKP1 YDR383C	EIYDNESELR	E - y3+	16.23	1100603	-1.9	0	12	1	427.254	426.247	y3	1100603	#N/A	1100603	-1.9	2	heavy	1276.58	639.298	20240709_PRM_SKP_NCE_2	2.29	136	#N/A	16.2	16.24	0.04	16.22	0.01	0.001
	NKP1 YDR383C	EIYDNESELR	E - y3+	16.22	1106861	-1.2	0	11	1	427.254	426.247	y3	1106861	#N/A	1106861	-1.2	2	heavy	1276.58	639.298	20240713_PRM_SKP_NCE_1	2.5	136	#N/A	16.2	16.24	0.04	16.22	0.01	0.001
	NKP1 YDR383C	EIYDNESELR	E - y3+	16.23	2222260	-0.1	0	7	1	427.254	426.247	y3	2222260	#N/A	2222260	-0.1	2	heavy	1276.58	639.298	20240709_PRM_SKP_Optimized_1	2.67	137	#N/A	16.2	16.24	0.04	16.22	0.01	0.001
	NKP1 YDR383C	EIYDNESELR	E - y3+	16.2	2501958	-1.4	0	9	1	427.254	426.247	y3	2501958	#N/A	2501958	-1.4	2	heavy	1276.58	639.298	20240709_PRM_SKP_Optimized_2	2.26	137	#N/A	16.2	16.24	0.04	16.22	0.01	0.001
	NKP1 YDR383C	EIYDNESELR	E - y3+	16.23	2121039	-1.3	0	11	1	427.254	426.247	y3	2121039	#N/A	2121039	-1.3	2	heavy	1276.58	639.298	20240713_PRM_SKP_Optimized_1	2.16	137	#N/A	16.2	16.24	0.04	16.22	0.01	0.001
	NKP1 YDR383C	EIYDNESELR	L - y2+	16.24	5210182	-0.6	0	10	1	298.211	297.204	y2	1212463	#N/A	1212463	-1.7	2	heavy	1276.58	639.298	20240709_PRM_SKP_NCE_1	2.35	135	#N/A	16.2	16.24	0.04	16.22	0.01	0.001
	NKP1 YDR383C	EIYDNESELR	L - y2+	16.23	4981675	-0.5	0	12	1	298.211	297.204	y2	1100603	#N/A	1100603	-1.9	2	heavy	1276.58	639.298	20240709_PRM_SKP_NCE_2	2.29	136	#N/A	16.2	16.24	0.04	16.22	0.01	0.001
	NKP1 YDR383C	EIYDNESELR	L - y2+	16.22	5041846	0.2	0	11	1	298.211	297.204	y2	1106861	#N/A	1106861	-1.2	2	heavy	1276.58	639.298	20240713_PRM_SKP_NCE_1	2.5	136	#N/A	16.2	16.24	0.04	16.22	0.01	0.001
	NKP1 YDR383C	EIYDNESELR	L - y2+	16.23	5512028	0.3	0	7	1	298.211	297.204	y2	2222260	#N/A	2222260	-0.1	2	heavy	1276.58	639.298	20240709_PRM_SKP_Optimized_1	2.67	137	#N/A	16.2	16.24	0.04	16.22	0.01	0.001
	NKP1 YDR383C	EIYDNESELR	L - y2+	16.2	5960140	-1.5	0	9	1	298.211	297.204	y2	2501958	#N/A	2501958	-1.4	2	heavy	1276.58	639.298	20240709_PRM_SKP_Optimized_2	2.26	137	#N/A	16.2	16.24	0.04	16.22	0.01	0.001
	NKP1 YDR383C	EIYDNESELR	L - y2+	16.23	5471811	-1	0	11	1	298.211	297.204	y2	2121039	#N/A	2121039	-1.3	2	heavy	1276.58	639.298	20240713_PRM_SKP_Optimized_1	2.16	137	#N/A	16.2	16.24	0.04	16.22	0.01	0.001
	NKP1 YDR383C	EIYDNESELR	R - y1+	16.24	2935915	2	0	10	1	185.127	184.12	y1	1212463	#N/A	1212463	-1.7	2	heavy	1276.58	639.298	20240709_PRM_SKP_NCE_1	2.35	135	#N/A	16.2	16.24	0.04	16.22	0.01	0.001
	NKP1 YDR383C	EIYDNESELR	R - y1+	16.23	2665795	0.8	0	12	1	185.127	184.12	y1	1100603	#N/A	1100603	-1.9	2	heavy	1276.58	639.298	20240709_PRM_SKP_NCE_2	2.29	136	#N/A	16.2	16.24	0.04	16.22	0.01	0.001
	NKP1 YDR383C	EIYDNESELR	R - y1+	16.22	2814449	2.1	0	11	1	185.127	184.12	y1	1106861	#N/A	1106861	-1.2	2	heavy	1276.58	639.298	20240713_PRM_SKP_NCE_1	2.5	136	#N/A	16.2	16.24	0.04	16.22	0.01	0.001
	NKP1 YDR383C	EIYDNESELR	R - y1+	16.23	5184497	-1.2	0	7	1	185.127	184.12	y1	2222260	#N/A	2222260	-0.1	2	heavy	1276.58	639.298	20240709_PRM_SKP_Optimized_1	2.67	137	#N/A	16.2	16.24	0.04	16.22	0.01	0.001
	NKP1 YDR383C	EIYDNESELR	R - y1+	16.2	5683426	-0.3	0	9	1	185.127	184.12	y1	2501958	#N/A	2501958	-1.4	2	heavy	1276.58	639.298	20240709_PRM_SKP_Optimized_2	2.26	137	#N/A	16.2	16.24	0.04	16.22	0.01	0.001
	NKP1 YDR383C	EIYDNESELR	R - y1+	16.23	5174900	-0.6	0	11	1	185.127	184.12	y1	2121039	#N/A	2121039	-1.3	2	heavy	1276.58	639.298	20240713_PRM_SKP_Optimized_1	2.16	137	#N/A	16.2	16.24	0.04	16.22	0.01	0.001
	NKP1 YDR383C	EIYDNESELR	Y - y8++	16.24	34761	-0.4	0	10	2	518.234	1034.45	y8	1212463	#N/A	1212463	-1.7	2	heavy	1276.58	639.298	20240709_PRM_SKP_NCE_1	2.35	135	#N/A	16	16.24	0.24	16.19	0.09	0.006
	NKP1 YDR383C	EIYDNESELR	Y - y8++	16	0	#N/A	0	12	2	518.234	1034.45	y8	1100603	#N/A	1100603	-1.9	2	heavy	1276.58	639.298	20240709_PRM_SKP_NCE_2	2.29	136	#N/A	16	16.24	0.24	16.19	0.09	0.006
	NKP1 YDR383C	EIYDNESELR	Y - y8++	16.22	25820	0.4	0	11	2	518.234	1034.45	y8	1106861	#N/A	1106861	-1.2	2	heavy	1276.58	639.298	20240713_PRM_SKP_NCE_1	2.5	136	#N/A	16	16.24	0.24	16.19	0.09	0.006
	NKP1 YDR383C	EIYDNESELR	Y - y8++	16.23	11243574	-0.2	0	7	2	518.234	1034.45	y8	2222260	#N/A	2222260	-0.1	2	heavy	1276.58	639.298	20240709_PRM_SKP_Optimized_1	2.67	137	#N/A	16	16.24	0.24	16.19	0.09	0.006
	NKP1 YDR383C	EIYDNESELR	Y - y8++	16.2	12531214	-2.3	0	9	2	518.234	1034.45	y8	2501958	#N/A	2501958	-1.4	2	heavy	1276.58	639.298	20240709_PRM_SKP_Optimized_2	2.26	137	#N/A	16	16.24	0.24	16.19	0.09	0.006
	NKP1 YDR383C	EIYDNESELR	Y - y8++	16.23	11294035	-0.6	0	11	2	518.234	1034.45	y8	2121039	#N/A	2121039	-1.3	2	heavy	1276.58	639.298	20240713_PRM_SKP_Optimized_1	2.16	137	#N/A	16	16.24	0.24	16.19	0.09	0.006
	NKP2 YLR315W	VTSELEAR	precursor++	10.72	222099072	-0.3	0	14	2	457.744	913.474	precursor	1120926	#N/A	1120926	0.1	2	heavy	913.474	457.744	20240709_PRM_SKP_NCE_1	2.29	147	#N/A	10.71	10.75	0.04	10.72	0.01	0.001
	NKP2 YLR315W	VTSELEAR	precursor++	10.72	135871088	-0.7	0	11	2	457.744	913.474	precursor	991117	#N/A	991117	-3	2	heavy	913.474	457.744	20240709_PRM_SKP_NCE_2	2.19	147	#N/A	10.71	10.75	0.04	10.72	0.01	0.001
	NKP2 YLR315W	VTSELEAR	precursor++	10.72	149866464	0	0	13	2	457.744	913.474	precursor	1497688	#N/A	1497688	-2	2	heavy	913.474	457.744	20240713_PRM_SKP_NCE_1	2.29	147	#N/A	10.71	10.75	0.04	10.72	0.01	0.001
	NKP2 YLR315W	VTSELEAR	precursor++	10.71	152029168	-0.4	0	12	2	457.744	913.474	precursor	12430472	#N/A	12430472	-1.1	2	heavy	913.474	457.744	20240709_PRM_SKP_Optimized_1	2.19	148	#N/A	10.71	10.75	0.04	10.72	0.01	0.001
	NKP2 YLR315W	VTSELEAR	precursor++	10.71	281180800	0.2	0	11	2	457.744	913.474	precursor	19598032	#N/A	19598032	-2.5	2	heavy	913.474	457.744	20240709_PRM_SKP_Optimized_2	2.18	148	#N/A	10.71	10.75	0.04	10.72	0.01	0.001
	NKP2 YLR315W	VTSELEAR	precursor++	10.75	146020736	0.2	0	11	2	457.744	913.474	precursor	12016736	#N/A	12016736	-0.7	2	heavy	913.474	457.744	20240713_PRM_SKP_Optimized_1	2.28	149	#N/A	10.71	10.75	0.04	10.72	0.01	0.001
	NKP2 YLR315W	VTSELEAR	precursor++ [M+1]	10.72	89531696	0	0	14	2	458.246	914.477	precursor [M+1]	1120926	#N/A	1120926	0.1	2	heavy	913.474	457.744	20240709_PRM_SKP_NCE_1	2.29	147	#N/A	10.71	10.75	0.04	10.72	0.01	0.001
	NKP2 YLR315W	VTSELEAR	precursor++ [M+1]	10.72	53596720	-0.4	0	11	2	458.246	914.477	precursor [M+1]	991117	#N/A	991117	-3	2	heavy	913.474	457.744	20240709_PRM_SKP_NCE_2	2.19	147	#N/A	10.71	10.75	0.04	10.72	0.01	0.001
	NKP2 YLR315W	VTSELEAR	precursor++ [M+1]	10.72	63747816	-0.7	0	13	2	458.246	914.477	precursor [M+1]	1497688	#N/A	1497688	-2	2	heavy	913.474	457.744	20240713_PRM_SKP_NCE_1	2.29	147	#N/A	10.71	10.75	0.04	10.72	0.01	0.001
	NKP2 YLR315W	VTSELEAR	precursor++ [M+1]	10.71	59645500	0	0	12	2	458.246	914.477	precursor [M+1]	12430472	#N/A	12430472	-1.1	2	heavy	913.474	457.744	20240709_PRM_SKP_Optimized_1	2.19	148	#N/A	10.71	10.75	0.04	10.72	0.01	0.001
	NKP2 YLR315W	VTSELEAR	precursor++ [M+1]	10.71	105427096	-0.1	0	11	2	458.246	914.477	precursor [M+1]	19598032	#N/A	19598032	-2.5	2	heavy	913.474	457.744	20240709_PRM_SKP_Optimized_2	2.18	148	#N/A	10.71	10.75	0.04	10.72	0.01	0.001
	NKP2 YLR315W	VTSELEAR	precursor++ [M+1]	10.75	64228260	0	0	11	2	458.246	914.477	precursor [M+1]	12016736	#N/A	12016736	-0.7	2	heavy	913.474	457.744	20240713_PRM_SKP_Optimized_1	2.28	149	#N/A	10.71	10.75	0.04	10.72	0.01	0.001
	NKP2 YLR315W	VTSELEAR	precursor++ [M+2]	10.72	29437350	0.7	0	14	2	458.747	915.48	precursor [M+2]	1120926	#N/A	1120926	0.1	2	heavy	913.474	457.744	20240709_PRM_SKP_NCE_1	2.29	147	#N/A	10.71	10.75	0.04	10.72	0.01	0.001
	NKP2 YLR315W	VTSELEAR	precursor++ [M+2]	10.72	15178490	-0.7	0	11	2	458.747	915.48	precursor [M+2]	991117	#N/A	991117	-3	2	heavy	913.474	457.744	20240709_PRM_SKP_NCE_2	2.19	147	#N/A	10.71	10.75	0.04	10.72	0.01	0.001
	NKP2 YLR315W	VTSELEAR	precursor++ [M+2]	10.72	17368438	-0.3	0	13	2	458.747	915.48	precursor [M+2]	1497688	#N/A	1497688	-2	2	heavy	913.474	457.744	20240713_PRM_SKP_NCE_1	2.29	147	#N/A	10.71	10.75	0.04	10.72	0.01	0.001
	NKP2 YLR315W	VTSELEAR	precursor++ [M+2]	10.71	19927744	-0.3	0	12	2	458.747	915.48	precursor [M+2]	12430472	#N/A	12430472	-1.1	2	heavy	913.474	457.744	20240709_PRM_SKP_Optimized_1	2.19	148	#N/A	10.71	10.75	0.04	10.72	0.01	0.001
	NKP2 YLR315W	VTSELEAR	precursor++ [M+2]	10.71	26885172	0.7	0	11	2	458.747	915.48	precursor [M+2]	19598032	#N/A	19598032	-2.5	2	heavy	913.474	457.744	20240709_PRM_SKP_Optimized_2	2.18	148	#N/A	10.71	10.75	0.04	10.72	0.01	0.001
	NKP2 YLR315W	VTSELEAR	precursor++ [M+2]	10.75	16674602	-0.9	0	11	2	458.747	915.48	precursor [M+2]	12016736	#N/A	12016736	-0.7	2	heavy	913.474	457.744	20240713_PRM_SKP_Optimized_1	2.28	149	#N/A	10.71	10.75	0.04	10.72	0.01	0.001
	NKP2 YLR315W	VTSELEAR	T - b2+	10.68	3983595	0	0	14	1	201.123	200.116	b2	1120926	#N/A	1120926	0.1	2	heavy	913.474	457.744	20240709_PRM_SKP_NCE_1	2.29	146	#N/A	10.68	10.75	0.07	10.71	0.03	0.003
	NKP2 YLR315W	VTSELEAR	T - b2+	10.72	3630890	-0.9	0	10	1	201.123	200.116	b2	991117	#N/A	991117	-3	2	heavy	913.474	457.744	20240709_PRM_SKP_NCE_2	2.41	146	#N/A	10.68	10.75	0.07	10.71	0.03	0.003
	NKP2 YLR315W	VTSELEAR	T - b2+	10.75	4704488	-0.2	0	13	1	201.123	200.116	b2	1497688	#N/A	1497688	-2	2	heavy	913.474	457.744	20240713_PRM_SKP_NCE_1	2.29	146	#N/A	10.68	10.75	0.07	10.71	0.03	0.003
	NKP2 YLR315W	VTSELEAR	T - b2+	10.69	14296745	-1	0	12	1	201.123	200.116	b2	12430472	#N/A	12430472	-1.1	2	heavy	913.474	457.744	20240709_PRM_SKP_Optimized_1	2.19	147	#N/A	10.68	10.75	0.07	10.71	0.03	0.003
	NKP2 YLR315W	VTSELEAR	T - b2+	10.69	22943422	-2.3	0	10	1	201.123	200.116	b2	19598032	#N/A	19598032	-2.5	2	heavy	913.474	457.744	20240709_PRM_SKP_Optimized_2	2.39	147	#N/A	10.68	10.75	0.07	10.71	0.03	0.003
	NKP2 YLR315W	VTSELEAR	T - b2+	10.73	13660096	-0.5	0	11	1	201.123	200.116	b2	12016736	#N/A	12016736	-0.7	2	heavy	913.474	457.744	20240713_PRM_SKP_Optimized_1	2.28	147	#N/A	10.68	10.75	0.07	10.71	0.03	0.003
	NKP2 YLR315W	VTSELEAR	T - y7+	10.68	191009	0	0	14	1	815.413	814.406	y7	1120926	#N/A	1120926	0.1	2	heavy	913.474	457.744	20240709_PRM_SKP_NCE_1	2.29	146	#N/A	10.68	10.73	0.05	10.71	0.02	0.002
	NKP2 YLR315W	VTSELEAR	T - y7+	10.72	122225	1.3	0	10	1	815.413	814.406	y7	991117	#N/A	991117	-3	2	heavy	913.474	457.744	20240709_PRM_SKP_NCE_2	2.41	146	#N/A	10.68	10.73	0.05	10.71	0.02	0.002
	NKP2 YLR315W	VTSELEAR	T - y7+	10.72	270968	4.9	0	13	1	815.413	814.406	y7	1497688	#N/A	1497688	-2	2	heavy	913.474	457.744	20240713_PRM_SKP_NCE_1	2.29	146	#N/A	10.68	10.73	0.05	10.71	0.02	0.002
	NKP2 YLR315W	VTSELEAR	T - y7+	10.73	1306193	2.1	0	12	1	815.413	814.406	y7	12430472	#N/A	12430472	-1.1	2	heavy	913.474	457.744	20240709_PRM_SKP_Optimized_1	2.19	147	#N/A	10.68	10.73	0.05	10.71	0.02	0.002
	NKP2 YLR315W	VTSELEAR	T - y7+	10.69	1897864	2.4	0	10	1	815.413	814.406	y7	19598032	#N/A	19598032	-2.5	2	heavy	913.474	457.744	20240709_PRM_SKP_Optimized_2	2.39	147	#N/A	10.68	10.73	0.05	10.71	0.02	0.002
	NKP2 YLR315W	VTSELEAR	T - y7+	10.73	1212549	1.7	0	11	1	815.413	814.406	y7	12016736	#N/A	12016736	-0.7	2	heavy	913.474	457.744	20240713_PRM_SKP_Optimized_1	2.28	147	#N/A	10.68	10.73	0.05	10.71	0.02	0.002
	NKP2 YLR315W	VTSELEAR	S - y6+	10.68	1120926	0.1	0	14	1	714.366	713.358	y6	1120926	#N/A	1120926	0.1	2	heavy	913.474	457.744	20240709_PRM_SKP_NCE_1	2.29	146	#N/A	10.68	10.73	0.05	10.71	0.02	0.002
	NKP2 YLR315W	VTSELEAR	S - y6+	10.72	991117	-3	0	10	1	714.366	713.358	y6	991117	#N/A	991117	-3	2	heavy	913.474	457.744	20240709_PRM_SKP_NCE_2	2.41	146	#N/A	10.68	10.73	0.05	10.71	0.02	0.002
	NKP2 YLR315W	VTSELEAR	S - y6+	10.72	1497688	-2	0	13	1	714.366	713.358	y6	1497688	#N/A	1497688	-2	2	heavy	913.474	457.744	20240713_PRM_SKP_NCE_1	2.29	146	#N/A	10.68	10.73	0.05	10.71	0.02	0.002
	NKP2 YLR315W	VTSELEAR	S - y6+	10.71	12430472	-1.1	0	12	1	714.366	713.358	y6	12430472	#N/A	12430472	-1.1	2	heavy	913.474	457.744	20240709_PRM_SKP_Optimized_1	2.19	147	#N/A	10.68	10.73	0.05	10.71	0.02	0.002
	NKP2 YLR315W	VTSELEAR	S - y6+	10.69	19598032	-2.5	0	10	1	714.366	713.358	y6	19598032	#N/A	19598032	-2.5	2	heavy	913.474	457.744	20240709_PRM_SKP_Optimized_2	2.39	147	#N/A	10.68	10.73	0.05	10.71	0.02	0.002
	NKP2 YLR315W	VTSELEAR	S - y6+	10.73	12016736	-0.7	0	11	1	714.366	713.358	y6	12016736	#N/A	12016736	-0.7	2	heavy	913.474	457.744	20240713_PRM_SKP_Optimized_1	2.28	147	#N/A	10.68	10.73	0.05	10.71	0.02	0.002
	NKP2 YLR315W	VTSELEAR	E - y5+	10.68	656735	-1.7	0	14	1	627.334	626.326	y5	1120926	#N/A	1120926	0.1	2	heavy	913.474	457.744	20240709_PRM_SKP_NCE_1	2.29	146	#N/A	10.68	10.73	0.05	10.71	0.02	0.002
	NKP2 YLR315W	VTSELEAR	E - y5+	10.72	540688	-2.6	0	10	1	627.334	626.326	y5	991117	#N/A	991117	-3	2	heavy	913.474	457.744	20240709_PRM_SKP_NCE_2	2.41	146	#N/A	10.68	10.73	0.05	10.71	0.02	0.002
	NKP2 YLR315W	VTSELEAR	E - y5+	10.72	714838	-0.9	0	13	1	627.334	626.326	y5	1497688	#N/A	1497688	-2	2	heavy	913.474	457.744	20240713_PRM_SKP_NCE_1	2.29	146	#N/A	10.68	10.73	0.05	10.71	0.02	0.002
	NKP2 YLR315W	VTSELEAR	E - y5+	10.73	1253928	-3.9	0	12	1	627.334	626.326	y5	12430472	#N/A	12430472	-1.1	2	heavy	913.474	457.744	20240709_PRM_SKP_Optimized_1	2.19	147	#N/A	10.68	10.73	0.05	10.71	0.02	0.002
	NKP2 YLR315W	VTSELEAR	E - y5+	10.69	1876010	0.8	0	10	1	627.334	626.326	y5	19598032	#N/A	19598032	-2.5	2	heavy	913.474	457.744	20240709_PRM_SKP_Optimized_2	2.39	147	#N/A	10.68	10.73	0.05	10.71	0.02	0.002
	NKP2 YLR315W	VTSELEAR	E - y5+	10.73	1114136	-3	0	11	1	627.334	626.326	y5	12016736	#N/A	12016736	-0.7	2	heavy	913.474	457.744	20240713_PRM_SKP_Optimized_1	2.28	147	#N/A	10.68	10.73	0.05	10.71	0.02	0.002
	NKP2 YLR315W	VTSELEAR	L - y4+	10.68	1814877	2.3	0	14	1	498.291	497.284	y4	1120926	#N/A	1120926	0.1	2	heavy	913.474	457.744	20240709_PRM_SKP_NCE_1	2.29	146	#N/A	10.68	10.73	0.05	10.7	0.02	0.002
	NKP2 YLR315W	VTSELEAR	L - y4+	10.72	1660535	1.3	0	10	1	498.291	497.284	y4	991117	#N/A	991117	-3	2	heavy	913.474	457.744	20240709_PRM_SKP_NCE_2	2.41	146	#N/A	10.68	10.73	0.05	10.7	0.02	0.002
	NKP2 YLR315W	VTSELEAR	L - y4+	10.72	2153008	1.6	0	13	1	498.291	497.284	y4	1497688	#N/A	1497688	-2	2	heavy	913.474	457.744	20240713_PRM_SKP_NCE_1	2.29	146	#N/A	10.68	10.73	0.05	10.7	0.02	0.002
	NKP2 YLR315W	VTSELEAR	L - y4+	10.69	2044930	0.8	0	12	1	498.291	497.284	y4	12430472	#N/A	12430472	-1.1	2	heavy	913.474	457.744	20240709_PRM_SKP_Optimized_1	2.19	147	#N/A	10.68	10.73	0.05	10.7	0.02	0.002
	NKP2 YLR315W	VTSELEAR	L - y4+	10.69	3414641	0.4	0	10	1	498.291	497.284	y4	19598032	#N/A	19598032	-2.5	2	heavy	913.474	457.744	20240709_PRM_SKP_Optimized_2	2.39	147	#N/A	10.68	10.73	0.05	10.7	0.02	0.002
	NKP2 YLR315W	VTSELEAR	L - y4+	10.73	1933668	2.4	0	11	1	498.291	497.284	y4	12016736	#N/A	12016736	-0.7	2	heavy	913.474	457.744	20240713_PRM_SKP_Optimized_1	2.28	147	#N/A	10.68	10.73	0.05	10.7	0.02	0.002
	NKP2 YLR315W	VTSELEAR	E - y3+	10.68	1250453	-1.1	0	14	1	385.207	384.2	y3	1120926	#N/A	1120926	0.1	2	heavy	913.474	457.744	20240709_PRM_SKP_NCE_1	2.29	146	#N/A	10.68	10.73	0.05	10.7	0.02	0.002
	NKP2 YLR315W	VTSELEAR	E - y3+	10.72	923304	-0.3	0	10	1	385.207	384.2	y3	991117	#N/A	991117	-3	2	heavy	913.474	457.744	20240709_PRM_SKP_NCE_2	2.41	146	#N/A	10.68	10.73	0.05	10.7	0.02	0.002
	NKP2 YLR315W	VTSELEAR	E - y3+	10.72	1320640	-0.7	0	13	1	385.207	384.2	y3	1497688	#N/A	1497688	-2	2	heavy	913.474	457.744	20240713_PRM_SKP_NCE_1	2.29	146	#N/A	10.68	10.73	0.05	10.7	0.02	0.002
	NKP2 YLR315W	VTSELEAR	E - y3+	10.69	2258499	1.7	0	12	1	385.207	384.2	y3	12430472	#N/A	12430472	-1.1	2	heavy	913.474	457.744	20240709_PRM_SKP_Optimized_1	2.19	147	#N/A	10.68	10.73	0.05	10.7	0.02	0.002
	NKP2 YLR315W	VTSELEAR	E - y3+	10.69	3195037	-0.3	0	10	1	385.207	384.2	y3	19598032	#N/A	19598032	-2.5	2	heavy	913.474	457.744	20240709_PRM_SKP_Optimized_2	2.39	147	#N/A	10.68	10.73	0.05	10.7	0.02	0.002
	NKP2 YLR315W	VTSELEAR	E - y3+	10.73	2387160	2.4	0	11	1	385.207	384.2	y3	12016736	#N/A	12016736	-0.7	2	heavy	913.474	457.744	20240713_PRM_SKP_Optimized_1	2.28	147	#N/A	10.68	10.73	0.05	10.7	0.02	0.002
	NKP2 YLR315W	VTSELEAR	A - y2+	10.68	2561153	1.5	0	14	1	256.164	255.157	y2	1120926	#N/A	1120926	0.1	2	heavy	913.474	457.744	20240709_PRM_SKP_NCE_1	2.29	146	#N/A	10.68	10.73	0.05	10.71	0.02	0.002
	NKP2 YLR315W	VTSELEAR	A - y2+	10.72	2434399	0.4	0	10	1	256.164	255.157	y2	991117	#N/A	991117	-3	2	heavy	913.474	457.744	20240709_PRM_SKP_NCE_2	2.41	146	#N/A	10.68	10.73	0.05	10.71	0.02	0.002
	NKP2 YLR315W	VTSELEAR	A - y2+	10.72	3257859	1.4	0	13	1	256.164	255.157	y2	1497688	#N/A	1497688	-2	2	heavy	913.474	457.744	20240713_PRM_SKP_NCE_1	2.29	146	#N/A	10.68	10.73	0.05	10.71	0.02	0.002
	NKP2 YLR315W	VTSELEAR	A - y2+	10.71	1458045	0.3	0	12	1	256.164	255.157	y2	12430472	#N/A	12430472	-1.1	2	heavy	913.474	457.744	20240709_PRM_SKP_Optimized_1	2.19	147	#N/A	10.68	10.73	0.05	10.71	0.02	0.002
	NKP2 YLR315W	VTSELEAR	A - y2+	10.69	2365075	0	0	10	1	256.164	255.157	y2	19598032	#N/A	19598032	-2.5	2	heavy	913.474	457.744	20240709_PRM_SKP_Optimized_2	2.39	147	#N/A	10.68	10.73	0.05	10.71	0.02	0.002
	NKP2 YLR315W	VTSELEAR	A - y2+	10.73	1371641	1.6	0	11	1	256.164	255.157	y2	12016736	#N/A	12016736	-0.7	2	heavy	913.474	457.744	20240713_PRM_SKP_Optimized_1	2.28	147	#N/A	10.68	10.73	0.05	10.71	0.02	0.002
	NKP2 YLR315W	VTSELEAR	R - y1+	10.68	839996	2	0	14	1	185.127	184.12	y1	1120926	#N/A	1120926	0.1	2	heavy	913.474	457.744	20240709_PRM_SKP_NCE_1	2.29	146	#N/A	10.68	10.75	0.07	10.72	0.03	0.003
	NKP2 YLR315W	VTSELEAR	R - y1+	10.72	748509	1.6	0	10	1	185.127	184.12	y1	991117	#N/A	991117	-3	2	heavy	913.474	457.744	20240709_PRM_SKP_NCE_2	2.41	146	#N/A	10.68	10.75	0.07	10.72	0.03	0.003
	NKP2 YLR315W	VTSELEAR	R - y1+	10.75	1000880	2.5	0	13	1	185.127	184.12	y1	1497688	#N/A	1497688	-2	2	heavy	913.474	457.744	20240713_PRM_SKP_NCE_1	2.29	146	#N/A	10.68	10.75	0.07	10.72	0.03	0.003
	NKP2 YLR315W	VTSELEAR	R - y1+	10.73	386552	2.6	0	12	1	185.127	184.12	y1	12430472	#N/A	12430472	-1.1	2	heavy	913.474	457.744	20240709_PRM_SKP_Optimized_1	2.19	147	#N/A	10.68	10.75	0.07	10.72	0.03	0.003
	NKP2 YLR315W	VTSELEAR	R - y1+	10.69	564992	-0.1	0	10	1	185.127	184.12	y1	19598032	#N/A	19598032	-2.5	2	heavy	913.474	457.744	20240709_PRM_SKP_Optimized_2	2.39	147	#N/A	10.68	10.75	0.07	10.72	0.03	0.003
	NKP2 YLR315W	VTSELEAR	R - y1+	10.73	322412	0.2	0	11	1	185.127	184.12	y1	12016736	#N/A	12016736	-0.7	2	heavy	913.474	457.744	20240713_PRM_SKP_Optimized_1	2.28	147	#N/A	10.68	10.75	0.07	10.72	0.03	0.003
	NKP2 YLR315W	VTSELEAR	T - y7++	10.49	0	#N/A	0	14	2	408.21	814.406	y7	1120926	#N/A	1120926	0.1	2	heavy	913.474	457.744	20240709_PRM_SKP_NCE_1	2.29	146	#N/A	10.49	10.73	0.24	10.61	0.11	0.01
	NKP2 YLR315W	VTSELEAR	T - y7++	10.52	0	#N/A	0	10	2	408.21	814.406	y7	991117	#N/A	991117	-3	2	heavy	913.474	457.744	20240709_PRM_SKP_NCE_2	2.41	146	#N/A	10.49	10.73	0.24	10.61	0.11	0.01
	NKP2 YLR315W	VTSELEAR	T - y7++	10.53	0	#N/A	0	13	2	408.21	814.406	y7	1497688	#N/A	1497688	-2	2	heavy	913.474	457.744	20240713_PRM_SKP_NCE_1	2.29	146	#N/A	10.49	10.73	0.24	10.61	0.11	0.01
	NKP2 YLR315W	VTSELEAR	T - y7++	10.69	543271	-1.2	0	12	2	408.21	814.406	y7	12430472	#N/A	12430472	-1.1	2	heavy	913.474	457.744	20240709_PRM_SKP_Optimized_1	2.19	147	#N/A	10.49	10.73	0.24	10.61	0.11	0.01
	NKP2 YLR315W	VTSELEAR	T - y7++	10.69	995864	0.8	0	10	2	408.21	814.406	y7	19598032	#N/A	19598032	-2.5	2	heavy	913.474	457.744	20240709_PRM_SKP_Optimized_2	2.39	147	#N/A	10.49	10.73	0.24	10.61	0.11	0.01
	NKP2 YLR315W	VTSELEAR	T - y7++	10.73	563972	1.4	0	11	2	408.21	814.406	y7	12016736	#N/A	12016736	-0.7	2	heavy	913.474	457.744	20240713_PRM_SKP_Optimized_1	2.28	147	#N/A	10.49	10.73	0.24	10.61	0.11	0.01
	NKP2 YLR315W	VTSELEAR	S - y6++	10.49	0	#N/A	0	14	2	357.686	713.358	y6	1120926	#N/A	1120926	0.1	2	heavy	913.474	457.744	20240709_PRM_SKP_NCE_1	2.29	146	#N/A	10.49	10.73	0.24	10.61	0.11	0.01
	NKP2 YLR315W	VTSELEAR	S - y6++	10.52	0	#N/A	0	10	2	357.686	713.358	y6	991117	#N/A	991117	-3	2	heavy	913.474	457.744	20240709_PRM_SKP_NCE_2	2.41	146	#N/A	10.49	10.73	0.24	10.61	0.11	0.01
	NKP2 YLR315W	VTSELEAR	S - y6++	10.53	0	#N/A	0	13	2	357.686	713.358	y6	1497688	#N/A	1497688	-2	2	heavy	913.474	457.744	20240713_PRM_SKP_NCE_1	2.29	146	#N/A	10.49	10.73	0.24	10.61	0.11	0.01
	NKP2 YLR315W	VTSELEAR	S - y6++	10.69	1259785	-2.7	0	12	2	357.686	713.358	y6	12430472	#N/A	12430472	-1.1	2	heavy	913.474	457.744	20240709_PRM_SKP_Optimized_1	2.19	147	#N/A	10.49	10.73	0.24	10.61	0.11	0.01
	NKP2 YLR315W	VTSELEAR	S - y6++	10.69	1785313	2.1	0	10	2	357.686	713.358	y6	19598032	#N/A	19598032	-2.5	2	heavy	913.474	457.744	20240709_PRM_SKP_Optimized_2	2.39	147	#N/A	10.49	10.73	0.24	10.61	0.11	0.01
	NKP2 YLR315W	VTSELEAR	S - y6++	10.73	1103215	-3.6	0	11	2	357.686	713.358	y6	12016736	#N/A	12016736	-0.7	2	heavy	913.474	457.744	20240713_PRM_SKP_Optimized_1	2.28	147	#N/A	10.49	10.73	0.24	10.61	0.11	0.01
	NDC80 HEC1 TID3 YIL144W	QYDSSIQNLTR	precursor++	18.17	113834936	-1.5	0	12	2	667.832	1333.65	precursor	4989026	#N/A	4989026	3.5	2	heavy	1333.65	667.832	20240709_PRM_SKP_NCE_1	2.13	132	#N/A	18.16	18.2	0.04	18.17	0.02	0.001
	NDC80 HEC1 TID3 YIL144W	QYDSSIQNLTR	precursor++	18.16	76310392	1.5	0	10	2	667.832	1333.65	precursor	4992428	#N/A	4992428	2.3	2	heavy	1333.65	667.832	20240709_PRM_SKP_NCE_2	2.16	132	#N/A	18.16	18.2	0.04	18.17	0.02	0.001
	NDC80 HEC1 TID3 YIL144W	QYDSSIQNLTR	precursor++	18.18	104438408	-2	0	11	2	667.832	1333.65	precursor	4627423	#N/A	4627423	3.8	2	heavy	1333.65	667.832	20240713_PRM_SKP_NCE_1	2.14	132	#N/A	18.16	18.2	0.04	18.17	0.02	0.001
	NDC80 HEC1 TID3 YIL144W	QYDSSIQNLTR	precursor++	18.18	114483056	-2.2	0	13	2	667.832	1333.65	precursor	4791859	#N/A	4791859	2.4	2	heavy	1333.65	667.832	20240709_PRM_SKP_Optimized_1	2.09	133	#N/A	18.16	18.2	0.04	18.17	0.02	0.001
	NDC80 HEC1 TID3 YIL144W	QYDSSIQNLTR	precursor++	18.16	102746496	-0.8	0	13	2	667.832	1333.65	precursor	5615469	#N/A	5615469	0.7	2	heavy	1333.65	667.832	20240709_PRM_SKP_Optimized_2	2.1	133	#N/A	18.16	18.2	0.04	18.17	0.02	0.001
	NDC80 HEC1 TID3 YIL144W	QYDSSIQNLTR	precursor++	18.2	86258096	-1.7	0	9	2	667.832	1333.65	precursor	4633300	#N/A	4633300	3.1	2	heavy	1333.65	667.832	20240713_PRM_SKP_Optimized_1	2.26	133	#N/A	18.16	18.2	0.04	18.17	0.02	0.001
	NDC80 HEC1 TID3 YIL144W	QYDSSIQNLTR	precursor++ [M+1]	18.17	53332272	0.2	0	12	2	668.334	1334.65	precursor [M+1]	4989026	#N/A	4989026	3.5	2	heavy	1333.65	667.832	20240709_PRM_SKP_NCE_1	2.13	132	#N/A	18.16	18.2	0.04	18.17	0.02	0.001
	NDC80 HEC1 TID3 YIL144W	QYDSSIQNLTR	precursor++ [M+1]	18.16	48783132	-0.4	0	10	2	668.334	1334.65	precursor [M+1]	4992428	#N/A	4992428	2.3	2	heavy	1333.65	667.832	20240709_PRM_SKP_NCE_2	2.16	132	#N/A	18.16	18.2	0.04	18.17	0.02	0.001
	NDC80 HEC1 TID3 YIL144W	QYDSSIQNLTR	precursor++ [M+1]	18.18	49065824	0.3	0	11	2	668.334	1334.65	precursor [M+1]	4627423	#N/A	4627423	3.8	2	heavy	1333.65	667.832	20240713_PRM_SKP_NCE_1	2.14	132	#N/A	18.16	18.2	0.04	18.17	0.02	0.001
	NDC80 HEC1 TID3 YIL144W	QYDSSIQNLTR	precursor++ [M+1]	18.18	54376424	0.3	0	13	2	668.334	1334.65	precursor [M+1]	4791859	#N/A	4791859	2.4	2	heavy	1333.65	667.832	20240709_PRM_SKP_Optimized_1	2.09	133	#N/A	18.16	18.2	0.04	18.17	0.02	0.001
	NDC80 HEC1 TID3 YIL144W	QYDSSIQNLTR	precursor++ [M+1]	18.16	63219824	-1.8	0	13	2	668.334	1334.65	precursor [M+1]	5615469	#N/A	5615469	0.7	2	heavy	1333.65	667.832	20240709_PRM_SKP_Optimized_2	2.1	133	#N/A	18.16	18.2	0.04	18.17	0.02	0.001
	NDC80 HEC1 TID3 YIL144W	QYDSSIQNLTR	precursor++ [M+1]	18.2	45308304	0.6	0	9	2	668.334	1334.65	precursor [M+1]	4633300	#N/A	4633300	3.1	2	heavy	1333.65	667.832	20240713_PRM_SKP_Optimized_1	2.26	133	#N/A	18.16	18.2	0.04	18.17	0.02	0.001
	NDC80 HEC1 TID3 YIL144W	QYDSSIQNLTR	precursor++ [M+2]	18.17	18762784	-1	0	12	2	668.835	1335.66	precursor [M+2]	4989026	#N/A	4989026	3.5	2	heavy	1333.65	667.832	20240709_PRM_SKP_NCE_1	2.13	132	#N/A	18.16	18.21	0.05	18.18	0.02	0.001
	NDC80 HEC1 TID3 YIL144W	QYDSSIQNLTR	precursor++ [M+2]	18.16	17765836	-1.4	0	10	2	668.835	1335.66	precursor [M+2]	4992428	#N/A	4992428	2.3	2	heavy	1333.65	667.832	20240709_PRM_SKP_NCE_2	2.16	132	#N/A	18.16	18.21	0.05	18.18	0.02	0.001
	NDC80 HEC1 TID3 YIL144W	QYDSSIQNLTR	precursor++ [M+2]	18.21	20329194	-0.3	0	11	2	668.835	1335.66	precursor [M+2]	4627423	#N/A	4627423	3.8	2	heavy	1333.65	667.832	20240713_PRM_SKP_NCE_1	2.14	132	#N/A	18.16	18.21	0.05	18.18	0.02	0.001
	NDC80 HEC1 TID3 YIL144W	QYDSSIQNLTR	precursor++ [M+2]	18.18	18260302	-0.9	0	13	2	668.835	1335.66	precursor [M+2]	4791859	#N/A	4791859	2.4	2	heavy	1333.65	667.832	20240709_PRM_SKP_Optimized_1	2.09	133	#N/A	18.16	18.21	0.05	18.18	0.02	0.001
	NDC80 HEC1 TID3 YIL144W	QYDSSIQNLTR	precursor++ [M+2]	18.16	25981998	0	0	13	2	668.835	1335.66	precursor [M+2]	5615469	#N/A	5615469	0.7	2	heavy	1333.65	667.832	20240709_PRM_SKP_Optimized_2	2.1	133	#N/A	18.16	18.21	0.05	18.18	0.02	0.001
	NDC80 HEC1 TID3 YIL144W	QYDSSIQNLTR	precursor++ [M+2]	18.2	18173720	-0.9	0	9	2	668.835	1335.66	precursor [M+2]	4633300	#N/A	4633300	3.1	2	heavy	1333.65	667.832	20240713_PRM_SKP_Optimized_1	2.26	133	#N/A	18.16	18.21	0.05	18.18	0.02	0.001
	NDC80 HEC1 TID3 YIL144W	QYDSSIQNLTR	Y - b2+	18.17	483350	-2.7	0	12	1	292.129	291.122	b2	4989026	#N/A	4989026	3.5	2	heavy	1333.65	667.832	20240709_PRM_SKP_NCE_1	2.13	131	#N/A	18.15	18.2	0.05	18.17	0.02	0.001
	NDC80 HEC1 TID3 YIL144W	QYDSSIQNLTR	Y - b2+	18.16	480186	1.1	0	10	1	292.129	291.122	b2	4992428	#N/A	4992428	2.3	2	heavy	1333.65	667.832	20240709_PRM_SKP_NCE_2	2.16	131	#N/A	18.15	18.2	0.05	18.17	0.02	0.001
	NDC80 HEC1 TID3 YIL144W	QYDSSIQNLTR	Y - b2+	18.18	495588	-4	0	11	1	292.129	291.122	b2	4627423	#N/A	4627423	3.8	2	heavy	1333.65	667.832	20240713_PRM_SKP_NCE_1	2.14	131	#N/A	18.15	18.2	0.05	18.17	0.02	0.001
	NDC80 HEC1 TID3 YIL144W	QYDSSIQNLTR	Y - b2+	18.15	1537719	-2.3	0	13	1	292.129	291.122	b2	4791859	#N/A	4791859	2.4	2	heavy	1333.65	667.832	20240709_PRM_SKP_Optimized_1	2.09	131	#N/A	18.15	18.2	0.05	18.17	0.02	0.001
	NDC80 HEC1 TID3 YIL144W	QYDSSIQNLTR	Y - b2+	18.16	1943088	1.1	0	12	1	292.129	291.122	b2	5615469	#N/A	5615469	0.7	2	heavy	1333.65	667.832	20240709_PRM_SKP_Optimized_2	2.27	132	#N/A	18.15	18.2	0.05	18.17	0.02	0.001
	NDC80 HEC1 TID3 YIL144W	QYDSSIQNLTR	Y - b2+	18.2	1615331	-2.9	0	10	1	292.129	291.122	b2	4633300	#N/A	4633300	3.1	2	heavy	1333.65	667.832	20240713_PRM_SKP_Optimized_1	2.03	132	#N/A	18.15	18.2	0.05	18.17	0.02	0.001
	NDC80 HEC1 TID3 YIL144W	QYDSSIQNLTR	D - y9+	18.17	4989026	3.5	0	12	1	1043.54	1042.53	y9	4989026	#N/A	4989026	3.5	2	heavy	1333.65	667.832	20240709_PRM_SKP_NCE_1	2.13	131	#N/A	18.16	18.2	0.04	18.17	0.02	0.001
	NDC80 HEC1 TID3 YIL144W	QYDSSIQNLTR	D - y9+	18.16	4992428	2.3	0	10	1	1043.54	1042.53	y9	4992428	#N/A	4992428	2.3	2	heavy	1333.65	667.832	20240709_PRM_SKP_NCE_2	2.16	131	#N/A	18.16	18.2	0.04	18.17	0.02	0.001
	NDC80 HEC1 TID3 YIL144W	QYDSSIQNLTR	D - y9+	18.18	4627423	3.8	0	11	1	1043.54	1042.53	y9	4627423	#N/A	4627423	3.8	2	heavy	1333.65	667.832	20240713_PRM_SKP_NCE_1	2.14	131	#N/A	18.16	18.2	0.04	18.17	0.02	0.001
	NDC80 HEC1 TID3 YIL144W	QYDSSIQNLTR	D - y9+	18.18	4791859	2.4	0	13	1	1043.54	1042.53	y9	4791859	#N/A	4791859	2.4	2	heavy	1333.65	667.832	20240709_PRM_SKP_Optimized_1	2.09	131	#N/A	18.16	18.2	0.04	18.17	0.02	0.001
	NDC80 HEC1 TID3 YIL144W	QYDSSIQNLTR	D - y9+	18.16	5615469	0.7	0	12	1	1043.54	1042.53	y9	5615469	#N/A	5615469	0.7	2	heavy	1333.65	667.832	20240709_PRM_SKP_Optimized_2	2.27	132	#N/A	18.16	18.2	0.04	18.17	0.02	0.001
	NDC80 HEC1 TID3 YIL144W	QYDSSIQNLTR	D - y9+	18.2	4633300	3.1	0	10	1	1043.54	1042.53	y9	4633300	#N/A	4633300	3.1	2	heavy	1333.65	667.832	20240713_PRM_SKP_Optimized_1	2.03	132	#N/A	18.16	18.2	0.04	18.17	0.02	0.001
	NDC80 HEC1 TID3 YIL144W	QYDSSIQNLTR	S - y8+	18.17	2627733	3.8	0	12	1	928.509	927.501	y8	4989026	#N/A	4989026	3.5	2	heavy	1333.65	667.832	20240709_PRM_SKP_NCE_1	2.13	131	#N/A	18.16	18.2	0.04	18.17	0.02	0.001
	NDC80 HEC1 TID3 YIL144W	QYDSSIQNLTR	S - y8+	18.16	2609286	2.5	0	10	1	928.509	927.501	y8	4992428	#N/A	4992428	2.3	2	heavy	1333.65	667.832	20240709_PRM_SKP_NCE_2	2.16	131	#N/A	18.16	18.2	0.04	18.17	0.02	0.001
	NDC80 HEC1 TID3 YIL144W	QYDSSIQNLTR	S - y8+	18.18	2624622	2.2	0	11	1	928.509	927.501	y8	4627423	#N/A	4627423	3.8	2	heavy	1333.65	667.832	20240713_PRM_SKP_NCE_1	2.14	131	#N/A	18.16	18.2	0.04	18.17	0.02	0.001
	NDC80 HEC1 TID3 YIL144W	QYDSSIQNLTR	S - y8+	18.18	1919869	2.5	0	13	1	928.509	927.501	y8	4791859	#N/A	4791859	2.4	2	heavy	1333.65	667.832	20240709_PRM_SKP_Optimized_1	2.09	131	#N/A	18.16	18.2	0.04	18.17	0.02	0.001
	NDC80 HEC1 TID3 YIL144W	QYDSSIQNLTR	S - y8+	18.16	2158391	1.5	0	12	1	928.509	927.501	y8	5615469	#N/A	5615469	0.7	2	heavy	1333.65	667.832	20240709_PRM_SKP_Optimized_2	2.27	132	#N/A	18.16	18.2	0.04	18.17	0.02	0.001
	NDC80 HEC1 TID3 YIL144W	QYDSSIQNLTR	S - y8+	18.2	1924623	3	0	10	1	928.509	927.501	y8	4633300	#N/A	4633300	3.1	2	heavy	1333.65	667.832	20240713_PRM_SKP_Optimized_1	2.03	132	#N/A	18.16	18.2	0.04	18.17	0.02	0.001
	NDC80 HEC1 TID3 YIL144W	QYDSSIQNLTR	S - y7+	18.17	2336417	-3.3	0	12	1	841.477	840.469	y7	4989026	#N/A	4989026	3.5	2	heavy	1333.65	667.832	20240709_PRM_SKP_NCE_1	2.13	131	#N/A	18.15	18.2	0.05	18.17	0.02	0.001
	NDC80 HEC1 TID3 YIL144W	QYDSSIQNLTR	S - y7+	18.16	2248412	-4.5	0	10	1	841.477	840.469	y7	4992428	#N/A	4992428	2.3	2	heavy	1333.65	667.832	20240709_PRM_SKP_NCE_2	2.16	131	#N/A	18.15	18.2	0.05	18.17	0.02	0.001
	NDC80 HEC1 TID3 YIL144W	QYDSSIQNLTR	S - y7+	18.18	2345255	-3.1	0	11	1	841.477	840.469	y7	4627423	#N/A	4627423	3.8	2	heavy	1333.65	667.832	20240713_PRM_SKP_NCE_1	2.14	131	#N/A	18.15	18.2	0.05	18.17	0.02	0.001
	NDC80 HEC1 TID3 YIL144W	QYDSSIQNLTR	S - y7+	18.15	2716213	-3.8	0	13	1	841.477	840.469	y7	4791859	#N/A	4791859	2.4	2	heavy	1333.65	667.832	20240709_PRM_SKP_Optimized_1	2.09	131	#N/A	18.15	18.2	0.05	18.17	0.02	0.001
	NDC80 HEC1 TID3 YIL144W	QYDSSIQNLTR	S - y7+	18.16	2944930	-6.4	0	12	1	841.477	840.469	y7	5615469	#N/A	5615469	0.7	2	heavy	1333.65	667.832	20240709_PRM_SKP_Optimized_2	2.27	132	#N/A	18.15	18.2	0.05	18.17	0.02	0.001
	NDC80 HEC1 TID3 YIL144W	QYDSSIQNLTR	S - y7+	18.2	2645239	-3.5	0	10	1	841.477	840.469	y7	4633300	#N/A	4633300	3.1	2	heavy	1333.65	667.832	20240713_PRM_SKP_Optimized_1	2.03	132	#N/A	18.15	18.2	0.05	18.17	0.02	0.001
	NDC80 HEC1 TID3 YIL144W	QYDSSIQNLTR	I - y6+	18.17	3194654	-1.7	0	12	1	754.445	753.437	y6	4989026	#N/A	4989026	3.5	2	heavy	1333.65	667.832	20240709_PRM_SKP_NCE_1	2.13	131	#N/A	18.16	18.2	0.04	18.17	0.02	0.001
	NDC80 HEC1 TID3 YIL144W	QYDSSIQNLTR	I - y6+	18.16	3074585	-2.6	0	10	1	754.445	753.437	y6	4992428	#N/A	4992428	2.3	2	heavy	1333.65	667.832	20240709_PRM_SKP_NCE_2	2.16	131	#N/A	18.16	18.2	0.04	18.17	0.02	0.001
	NDC80 HEC1 TID3 YIL144W	QYDSSIQNLTR	I - y6+	18.18	3207673	-1.8	0	11	1	754.445	753.437	y6	4627423	#N/A	4627423	3.8	2	heavy	1333.65	667.832	20240713_PRM_SKP_NCE_1	2.14	131	#N/A	18.16	18.2	0.04	18.17	0.02	0.001
	NDC80 HEC1 TID3 YIL144W	QYDSSIQNLTR	I - y6+	18.18	3664864	-3	0	13	1	754.445	753.437	y6	4791859	#N/A	4791859	2.4	2	heavy	1333.65	667.832	20240709_PRM_SKP_Optimized_1	2.09	131	#N/A	18.16	18.2	0.04	18.17	0.02	0.001
	NDC80 HEC1 TID3 YIL144W	QYDSSIQNLTR	I - y6+	18.16	4119187	-4.2	0	12	1	754.445	753.437	y6	5615469	#N/A	5615469	0.7	2	heavy	1333.65	667.832	20240709_PRM_SKP_Optimized_2	2.27	132	#N/A	18.16	18.2	0.04	18.17	0.02	0.001
	NDC80 HEC1 TID3 YIL144W	QYDSSIQNLTR	I - y6+	18.2	3553244	-2.8	0	10	1	754.445	753.437	y6	4633300	#N/A	4633300	3.1	2	heavy	1333.65	667.832	20240713_PRM_SKP_Optimized_1	2.03	132	#N/A	18.16	18.2	0.04	18.17	0.02	0.001
	NDC80 HEC1 TID3 YIL144W	QYDSSIQNLTR	Q - y5+	18.17	6162756	-0.9	0	12	1	641.36	640.353	y5	4989026	#N/A	4989026	3.5	2	heavy	1333.65	667.832	20240709_PRM_SKP_NCE_1	2.13	131	#N/A	18.16	18.2	0.04	18.17	0.02	0.001
	NDC80 HEC1 TID3 YIL144W	QYDSSIQNLTR	Q - y5+	18.16	6066933	-1.5	0	10	1	641.36	640.353	y5	4992428	#N/A	4992428	2.3	2	heavy	1333.65	667.832	20240709_PRM_SKP_NCE_2	2.16	131	#N/A	18.16	18.2	0.04	18.17	0.02	0.001
	NDC80 HEC1 TID3 YIL144W	QYDSSIQNLTR	Q - y5+	18.18	6073214	-0.8	0	11	1	641.36	640.353	y5	4627423	#N/A	4627423	3.8	2	heavy	1333.65	667.832	20240713_PRM_SKP_NCE_1	2.14	131	#N/A	18.16	18.2	0.04	18.17	0.02	0.001
	NDC80 HEC1 TID3 YIL144W	QYDSSIQNLTR	Q - y5+	18.18	8421014	0.1	0	13	1	641.36	640.353	y5	4791859	#N/A	4791859	2.4	2	heavy	1333.65	667.832	20240709_PRM_SKP_Optimized_1	2.09	131	#N/A	18.16	18.2	0.04	18.17	0.02	0.001
	NDC80 HEC1 TID3 YIL144W	QYDSSIQNLTR	Q - y5+	18.16	9897160	-1.2	0	12	1	641.36	640.353	y5	5615469	#N/A	5615469	0.7	2	heavy	1333.65	667.832	20240709_PRM_SKP_Optimized_2	2.27	132	#N/A	18.16	18.2	0.04	18.17	0.02	0.001
	NDC80 HEC1 TID3 YIL144W	QYDSSIQNLTR	Q - y5+	18.2	8576320	0.3	0	10	1	641.36	640.353	y5	4633300	#N/A	4633300	3.1	2	heavy	1333.65	667.832	20240713_PRM_SKP_Optimized_1	2.03	132	#N/A	18.16	18.2	0.04	18.17	0.02	0.001
	NDC80 HEC1 TID3 YIL144W	QYDSSIQNLTR	N - y4+	18.17	3871379	-0.7	0	12	1	513.302	512.295	y4	4989026	#N/A	4989026	3.5	2	heavy	1333.65	667.832	20240709_PRM_SKP_NCE_1	2.13	131	#N/A	18.16	18.2	0.04	18.17	0.02	0.001
	NDC80 HEC1 TID3 YIL144W	QYDSSIQNLTR	N - y4+	18.16	3804737	-1.8	0	10	1	513.302	512.295	y4	4992428	#N/A	4992428	2.3	2	heavy	1333.65	667.832	20240709_PRM_SKP_NCE_2	2.16	131	#N/A	18.16	18.2	0.04	18.17	0.02	0.001
	NDC80 HEC1 TID3 YIL144W	QYDSSIQNLTR	N - y4+	18.18	3765948	-1.2	0	11	1	513.302	512.295	y4	4627423	#N/A	4627423	3.8	2	heavy	1333.65	667.832	20240713_PRM_SKP_NCE_1	2.14	131	#N/A	18.16	18.2	0.04	18.17	0.02	0.001
	NDC80 HEC1 TID3 YIL144W	QYDSSIQNLTR	N - y4+	18.18	4896435	0.2	0	13	1	513.302	512.295	y4	4791859	#N/A	4791859	2.4	2	heavy	1333.65	667.832	20240709_PRM_SKP_Optimized_1	2.09	131	#N/A	18.16	18.2	0.04	18.17	0.02	0.001
	NDC80 HEC1 TID3 YIL144W	QYDSSIQNLTR	N - y4+	18.16	5805243	-1.2	0	12	1	513.302	512.295	y4	5615469	#N/A	5615469	0.7	2	heavy	1333.65	667.832	20240709_PRM_SKP_Optimized_2	2.27	132	#N/A	18.16	18.2	0.04	18.17	0.02	0.001
	NDC80 HEC1 TID3 YIL144W	QYDSSIQNLTR	N - y4+	18.2	4938988	0.6	0	10	1	513.302	512.295	y4	4633300	#N/A	4633300	3.1	2	heavy	1333.65	667.832	20240713_PRM_SKP_Optimized_1	2.03	132	#N/A	18.16	18.2	0.04	18.17	0.02	0.001
	NDC80 HEC1 TID3 YIL144W	QYDSSIQNLTR	L - y3+	18.17	1253417	-2.4	0	12	1	399.259	398.252	y3	4989026	#N/A	4989026	3.5	2	heavy	1333.65	667.832	20240709_PRM_SKP_NCE_1	2.13	131	#N/A	18.16	18.2	0.04	18.17	0.02	0.001
	NDC80 HEC1 TID3 YIL144W	QYDSSIQNLTR	L - y3+	18.16	1252516	-2.7	0	10	1	399.259	398.252	y3	4992428	#N/A	4992428	2.3	2	heavy	1333.65	667.832	20240709_PRM_SKP_NCE_2	2.16	131	#N/A	18.16	18.2	0.04	18.17	0.02	0.001
	NDC80 HEC1 TID3 YIL144W	QYDSSIQNLTR	L - y3+	18.18	1225847	-2.6	0	11	1	399.259	398.252	y3	4627423	#N/A	4627423	3.8	2	heavy	1333.65	667.832	20240713_PRM_SKP_NCE_1	2.14	131	#N/A	18.16	18.2	0.04	18.17	0.02	0.001
	NDC80 HEC1 TID3 YIL144W	QYDSSIQNLTR	L - y3+	18.18	1667324	-2.7	0	13	1	399.259	398.252	y3	4791859	#N/A	4791859	2.4	2	heavy	1333.65	667.832	20240709_PRM_SKP_Optimized_1	2.09	131	#N/A	18.16	18.2	0.04	18.17	0.02	0.001
	NDC80 HEC1 TID3 YIL144W	QYDSSIQNLTR	L - y3+	18.16	1843467	-1.8	0	12	1	399.259	398.252	y3	5615469	#N/A	5615469	0.7	2	heavy	1333.65	667.832	20240709_PRM_SKP_Optimized_2	2.27	132	#N/A	18.16	18.2	0.04	18.17	0.02	0.001
	NDC80 HEC1 TID3 YIL144W	QYDSSIQNLTR	L - y3+	18.2	1677738	-3.5	0	10	1	399.259	398.252	y3	4633300	#N/A	4633300	3.1	2	heavy	1333.65	667.832	20240713_PRM_SKP_Optimized_1	2.03	132	#N/A	18.16	18.2	0.04	18.17	0.02	0.001
	NDC80 HEC1 TID3 YIL144W	QYDSSIQNLTR	T - y2+	18.17	2485517	1.5	0	12	1	286.175	285.168	y2	4989026	#N/A	4989026	3.5	2	heavy	1333.65	667.832	20240709_PRM_SKP_NCE_1	2.13	131	#N/A	18.16	18.2	0.04	18.17	0.02	0.001
	NDC80 HEC1 TID3 YIL144W	QYDSSIQNLTR	T - y2+	18.16	2460744	0.9	0	10	1	286.175	285.168	y2	4992428	#N/A	4992428	2.3	2	heavy	1333.65	667.832	20240709_PRM_SKP_NCE_2	2.16	131	#N/A	18.16	18.2	0.04	18.17	0.02	0.001
	NDC80 HEC1 TID3 YIL144W	QYDSSIQNLTR	T - y2+	18.18	2386132	0.6	0	11	1	286.175	285.168	y2	4627423	#N/A	4627423	3.8	2	heavy	1333.65	667.832	20240713_PRM_SKP_NCE_1	2.14	131	#N/A	18.16	18.2	0.04	18.17	0.02	0.001
	NDC80 HEC1 TID3 YIL144W	QYDSSIQNLTR	T - y2+	18.18	4235916	1.1	0	13	1	286.175	285.168	y2	4791859	#N/A	4791859	2.4	2	heavy	1333.65	667.832	20240709_PRM_SKP_Optimized_1	2.09	131	#N/A	18.16	18.2	0.04	18.17	0.02	0.001
	NDC80 HEC1 TID3 YIL144W	QYDSSIQNLTR	T - y2+	18.16	4816198	-0.5	0	12	1	286.175	285.168	y2	5615469	#N/A	5615469	0.7	2	heavy	1333.65	667.832	20240709_PRM_SKP_Optimized_2	2.27	132	#N/A	18.16	18.2	0.04	18.17	0.02	0.001
	NDC80 HEC1 TID3 YIL144W	QYDSSIQNLTR	T - y2+	18.2	4007882	-0.7	0	10	1	286.175	285.168	y2	4633300	#N/A	4633300	3.1	2	heavy	1333.65	667.832	20240713_PRM_SKP_Optimized_1	2.03	132	#N/A	18.16	18.2	0.04	18.17	0.02	0.001
	NDC80 HEC1 TID3 YIL144W	QYDSSIQNLTR	R - y1+	18.17	2627194	1.8	0	12	1	185.127	184.12	y1	4989026	#N/A	4989026	3.5	2	heavy	1333.65	667.832	20240709_PRM_SKP_NCE_1	2.13	131	#N/A	18.16	18.2	0.04	18.17	0.02	0.001
	NDC80 HEC1 TID3 YIL144W	QYDSSIQNLTR	R - y1+	18.16	2663893	1.2	0	10	1	185.127	184.12	y1	4992428	#N/A	4992428	2.3	2	heavy	1333.65	667.832	20240709_PRM_SKP_NCE_2	2.16	131	#N/A	18.16	18.2	0.04	18.17	0.02	0.001
	NDC80 HEC1 TID3 YIL144W	QYDSSIQNLTR	R - y1+	18.18	2553525	1.7	0	11	1	185.127	184.12	y1	4627423	#N/A	4627423	3.8	2	heavy	1333.65	667.832	20240713_PRM_SKP_NCE_1	2.14	131	#N/A	18.16	18.2	0.04	18.17	0.02	0.001
	NDC80 HEC1 TID3 YIL144W	QYDSSIQNLTR	R - y1+	18.18	2073041	1.1	0	13	1	185.127	184.12	y1	4791859	#N/A	4791859	2.4	2	heavy	1333.65	667.832	20240709_PRM_SKP_Optimized_1	2.09	131	#N/A	18.16	18.2	0.04	18.17	0.02	0.001
	NDC80 HEC1 TID3 YIL144W	QYDSSIQNLTR	R - y1+	18.16	2398609	0.1	0	12	1	185.127	184.12	y1	5615469	#N/A	5615469	0.7	2	heavy	1333.65	667.832	20240709_PRM_SKP_Optimized_2	2.27	132	#N/A	18.16	18.2	0.04	18.17	0.02	0.001
	NDC80 HEC1 TID3 YIL144W	QYDSSIQNLTR	R - y1+	18.2	1886291	0.9	0	10	1	185.127	184.12	y1	4633300	#N/A	4633300	3.1	2	heavy	1333.65	667.832	20240713_PRM_SKP_Optimized_1	2.03	132	#N/A	18.16	18.2	0.04	18.17	0.02	0.001
	DSN1 YIR010W YIB10W	ILDNTENYDDTELR	precursor++	19.68	83213896	-1.5	0	11	2	860.899	1719.78	precursor	3912320	#N/A	3912320	0.8	2	heavy	1719.78	860.899	20240709_PRM_SKP_NCE_1	1.96	133	#N/A	19.63	19.69	0.06	19.66	0.02	0.001
	DSN1 YIR010W YIB10W	ILDNTENYDDTELR	precursor++	19.64	63482772	1.1	0	11	2	860.899	1719.78	precursor	3501682	#N/A	3501682	0.5	2	heavy	1719.78	860.899	20240709_PRM_SKP_NCE_2	1.96	133	#N/A	19.63	19.69	0.06	19.66	0.02	0.001
	DSN1 YIR010W YIB10W	ILDNTENYDDTELR	precursor++	19.69	65133152	-1.8	0	9	2	860.899	1719.78	precursor	3582819	#N/A	3582819	0.9	2	heavy	1719.78	860.899	20240713_PRM_SKP_NCE_1	1.96	133	#N/A	19.63	19.69	0.06	19.66	0.02	0.001
	DSN1 YIR010W YIB10W	ILDNTENYDDTELR	precursor++	19.65	80706472	-2.2	0	12	2	860.899	1719.78	precursor	5529825	#N/A	5529825	0.5	2	heavy	1719.78	860.899	20240709_PRM_SKP_Optimized_1	1.95	134	#N/A	19.63	19.69	0.06	19.66	0.02	0.001
	DSN1 YIR010W YIB10W	ILDNTENYDDTELR	precursor++	19.63	76765544	-0.3	0	11	2	860.899	1719.78	precursor	6765424	#N/A	6765424	-0.7	2	heavy	1719.78	860.899	20240709_PRM_SKP_Optimized_2	1.95	134	#N/A	19.63	19.69	0.06	19.66	0.02	0.001
	DSN1 YIR010W YIB10W	ILDNTENYDDTELR	precursor++	19.67	75962608	-2	0	11	2	860.899	1719.78	precursor	5150371	#N/A	5150371	0.4	2	heavy	1719.78	860.899	20240713_PRM_SKP_Optimized_1	1.95	134	#N/A	19.63	19.69	0.06	19.66	0.02	0.001
	DSN1 YIR010W YIB10W	ILDNTENYDDTELR	precursor++ [M+1]	19.65	71825496	-0.5	0	11	2	861.4	1720.79	precursor [M+1]	3912320	#N/A	3912320	0.8	2	heavy	1719.78	860.899	20240709_PRM_SKP_NCE_1	1.96	133	#N/A	19.63	19.67	0.03	19.65	0.01	0.001
	DSN1 YIR010W YIB10W	ILDNTENYDDTELR	precursor++ [M+1]	19.64	59271724	-1.5	0	11	2	861.4	1720.79	precursor [M+1]	3501682	#N/A	3501682	0.5	2	heavy	1719.78	860.899	20240709_PRM_SKP_NCE_2	1.96	133	#N/A	19.63	19.67	0.03	19.65	0.01	0.001
	DSN1 YIR010W YIB10W	ILDNTENYDDTELR	precursor++ [M+1]	19.66	60939216	-0.4	0	9	2	861.4	1720.79	precursor [M+1]	3582819	#N/A	3582819	0.9	2	heavy	1719.78	860.899	20240713_PRM_SKP_NCE_1	1.96	133	#N/A	19.63	19.67	0.03	19.65	0.01	0.001
	DSN1 YIR010W YIB10W	ILDNTENYDDTELR	precursor++ [M+1]	19.65	63133896	-0.4	0	12	2	861.4	1720.79	precursor [M+1]	5529825	#N/A	5529825	0.5	2	heavy	1719.78	860.899	20240709_PRM_SKP_Optimized_1	1.95	134	#N/A	19.63	19.67	0.03	19.65	0.01	0.001
	DSN1 YIR010W YIB10W	ILDNTENYDDTELR	precursor++ [M+1]	19.63	66367572	0.6	0	11	2	861.4	1720.79	precursor [M+1]	6765424	#N/A	6765424	-0.7	2	heavy	1719.78	860.899	20240709_PRM_SKP_Optimized_2	1.95	134	#N/A	19.63	19.67	0.03	19.65	0.01	0.001
	DSN1 YIR010W YIB10W	ILDNTENYDDTELR	precursor++ [M+1]	19.67	63434408	-0.8	0	11	2	861.4	1720.79	precursor [M+1]	5150371	#N/A	5150371	0.4	2	heavy	1719.78	860.899	20240713_PRM_SKP_Optimized_1	1.95	134	#N/A	19.63	19.67	0.03	19.65	0.01	0.001
	DSN1 YIR010W YIB10W	ILDNTENYDDTELR	precursor++ [M+2]	19.65	35124940	0.6	0	11	2	861.901	1721.79	precursor [M+2]	3912320	#N/A	3912320	0.8	2	heavy	1719.78	860.899	20240709_PRM_SKP_NCE_1	1.96	133	#N/A	19.63	19.67	0.03	19.65	0.01	0.001
	DSN1 YIR010W YIB10W	ILDNTENYDDTELR	precursor++ [M+2]	19.64	30642654	0	0	11	2	861.901	1721.79	precursor [M+2]	3501682	#N/A	3501682	0.5	2	heavy	1719.78	860.899	20240709_PRM_SKP_NCE_2	1.96	133	#N/A	19.63	19.67	0.03	19.65	0.01	0.001
	DSN1 YIR010W YIB10W	ILDNTENYDDTELR	precursor++ [M+2]	19.66	23263544	0.8	0	9	2	861.901	1721.79	precursor [M+2]	3582819	#N/A	3582819	0.9	2	heavy	1719.78	860.899	20240713_PRM_SKP_NCE_1	1.96	133	#N/A	19.63	19.67	0.03	19.65	0.01	0.001
	DSN1 YIR010W YIB10W	ILDNTENYDDTELR	precursor++ [M+2]	19.65	31142836	0.6	0	12	2	861.901	1721.79	precursor [M+2]	5529825	#N/A	5529825	0.5	2	heavy	1719.78	860.899	20240709_PRM_SKP_Optimized_1	1.95	134	#N/A	19.63	19.67	0.03	19.65	0.01	0.001
	DSN1 YIR010W YIB10W	ILDNTENYDDTELR	precursor++ [M+2]	19.63	37187504	-1.6	0	11	2	861.901	1721.79	precursor [M+2]	6765424	#N/A	6765424	-0.7	2	heavy	1719.78	860.899	20240709_PRM_SKP_Optimized_2	1.95	134	#N/A	19.63	19.67	0.03	19.65	0.01	0.001
	DSN1 YIR010W YIB10W	ILDNTENYDDTELR	precursor++ [M+2]	19.67	28781742	-0.5	0	11	2	861.901	1721.79	precursor [M+2]	5150371	#N/A	5150371	0.4	2	heavy	1719.78	860.899	20240713_PRM_SKP_Optimized_1	1.95	134	#N/A	19.63	19.67	0.03	19.65	0.01	0.001
	DSN1 YIR010W YIB10W	ILDNTENYDDTELR	L - b2+	19.68	2096214	-0.4	0	11	1	227.175	226.168	b2	3912320	#N/A	3912320	0.8	2	heavy	1719.78	860.899	20240709_PRM_SKP_NCE_1	1.96	132	#N/A	19.63	19.69	0.06	19.66	0.02	0.001
	DSN1 YIR010W YIB10W	ILDNTENYDDTELR	L - b2+	19.64	1906654	1.4	0	11	1	227.175	226.168	b2	3501682	#N/A	3501682	0.5	2	heavy	1719.78	860.899	20240709_PRM_SKP_NCE_2	1.96	132	#N/A	19.63	19.69	0.06	19.66	0.02	0.001
	DSN1 YIR010W YIB10W	ILDNTENYDDTELR	L - b2+	19.69	1933679	0.3	0	9	1	227.175	226.168	b2	3582819	#N/A	3582819	0.9	2	heavy	1719.78	860.899	20240713_PRM_SKP_NCE_1	1.96	132	#N/A	19.63	19.69	0.06	19.66	0.02	0.001
	DSN1 YIR010W YIB10W	ILDNTENYDDTELR	L - b2+	19.65	3728326	-1	0	12	1	227.175	226.168	b2	5529825	#N/A	5529825	0.5	2	heavy	1719.78	860.899	20240709_PRM_SKP_Optimized_1	1.95	133	#N/A	19.63	19.69	0.06	19.66	0.02	0.001
	DSN1 YIR010W YIB10W	ILDNTENYDDTELR	L - b2+	19.63	4546317	-1.2	0	10	1	227.175	226.168	b2	6765424	#N/A	6765424	-0.7	2	heavy	1719.78	860.899	20240709_PRM_SKP_Optimized_2	2.15	133	#N/A	19.63	19.69	0.06	19.66	0.02	0.001
	DSN1 YIR010W YIB10W	ILDNTENYDDTELR	L - b2+	19.67	3513281	-2.4	0	11	1	227.175	226.168	b2	5150371	#N/A	5150371	0.4	2	heavy	1719.78	860.899	20240713_PRM_SKP_Optimized_1	1.95	133	#N/A	19.63	19.69	0.06	19.66	0.02	0.001
	DSN1 YIR010W YIB10W	ILDNTENYDDTELR	D - y12+	19.68	1934280	3.8	0	11	1	1494.62	1493.61	y12	3912320	#N/A	3912320	0.8	2	heavy	1719.78	860.899	20240709_PRM_SKP_NCE_1	1.96	132	#N/A	19.63	19.69	0.06	19.66	0.02	0.001
	DSN1 YIR010W YIB10W	ILDNTENYDDTELR	D - y12+	19.64	1677429	2.4	0	11	1	1494.62	1493.61	y12	3501682	#N/A	3501682	0.5	2	heavy	1719.78	860.899	20240709_PRM_SKP_NCE_2	1.96	132	#N/A	19.63	19.69	0.06	19.66	0.02	0.001
	DSN1 YIR010W YIB10W	ILDNTENYDDTELR	D - y12+	19.69	1841315	2.5	0	9	1	1494.62	1493.61	y12	3582819	#N/A	3582819	0.9	2	heavy	1719.78	860.899	20240713_PRM_SKP_NCE_1	1.96	132	#N/A	19.63	19.69	0.06	19.66	0.02	0.001
	DSN1 YIR010W YIB10W	ILDNTENYDDTELR	D - y12+	19.65	3658599	2.2	0	12	1	1494.62	1493.61	y12	5529825	#N/A	5529825	0.5	2	heavy	1719.78	860.899	20240709_PRM_SKP_Optimized_1	1.95	133	#N/A	19.63	19.69	0.06	19.66	0.02	0.001
	DSN1 YIR010W YIB10W	ILDNTENYDDTELR	D - y12+	19.63	4487386	0.2	0	10	1	1494.62	1493.61	y12	6765424	#N/A	6765424	-0.7	2	heavy	1719.78	860.899	20240709_PRM_SKP_Optimized_2	2.15	133	#N/A	19.63	19.69	0.06	19.66	0.02	0.001
	DSN1 YIR010W YIB10W	ILDNTENYDDTELR	D - y12+	19.67	3519806	3.4	0	11	1	1494.62	1493.61	y12	5150371	#N/A	5150371	0.4	2	heavy	1719.78	860.899	20240713_PRM_SKP_Optimized_1	1.95	133	#N/A	19.63	19.69	0.06	19.66	0.02	0.001
	DSN1 YIR010W YIB10W	ILDNTENYDDTELR	E - y9+	19.65	3912320	0.8	0	11	1	1164.5	1163.5	y9	3912320	#N/A	3912320	0.8	2	heavy	1719.78	860.899	20240709_PRM_SKP_NCE_1	1.96	132	#N/A	19.63	19.69	0.06	19.65	0.02	0.001
	DSN1 YIR010W YIB10W	ILDNTENYDDTELR	E - y9+	19.64	3501682	0.5	0	11	1	1164.5	1163.5	y9	3501682	#N/A	3501682	0.5	2	heavy	1719.78	860.899	20240709_PRM_SKP_NCE_2	1.96	132	#N/A	19.63	19.69	0.06	19.65	0.02	0.001
	DSN1 YIR010W YIB10W	ILDNTENYDDTELR	E - y9+	19.69	3582819	0.9	0	9	1	1164.5	1163.5	y9	3582819	#N/A	3582819	0.9	2	heavy	1719.78	860.899	20240713_PRM_SKP_NCE_1	1.96	132	#N/A	19.63	19.69	0.06	19.65	0.02	0.001
	DSN1 YIR010W YIB10W	ILDNTENYDDTELR	E - y9+	19.65	5529825	0.5	0	12	1	1164.5	1163.5	y9	5529825	#N/A	5529825	0.5	2	heavy	1719.78	860.899	20240709_PRM_SKP_Optimized_1	1.95	133	#N/A	19.63	19.69	0.06	19.65	0.02	0.001
	DSN1 YIR010W YIB10W	ILDNTENYDDTELR	E - y9+	19.63	6765424	-0.7	0	10	1	1164.5	1163.5	y9	6765424	#N/A	6765424	-0.7	2	heavy	1719.78	860.899	20240709_PRM_SKP_Optimized_2	2.15	133	#N/A	19.63	19.69	0.06	19.65	0.02	0.001
	DSN1 YIR010W YIB10W	ILDNTENYDDTELR	E - y9+	19.67	5150371	0.4	0	11	1	1164.5	1163.5	y9	5150371	#N/A	5150371	0.4	2	heavy	1719.78	860.899	20240713_PRM_SKP_Optimized_1	1.95	133	#N/A	19.63	19.69	0.06	19.65	0.02	0.001
	DSN1 YIR010W YIB10W	ILDNTENYDDTELR	N - y8+	19.65	6608354	2.4	0	11	1	1035.46	1034.45	y8	3912320	#N/A	3912320	0.8	2	heavy	1719.78	860.899	20240709_PRM_SKP_NCE_1	1.96	132	#N/A	19.63	19.69	0.06	19.65	0.02	0.001
	DSN1 YIR010W YIB10W	ILDNTENYDDTELR	N - y8+	19.64	6199929	2.3	0	11	1	1035.46	1034.45	y8	3501682	#N/A	3501682	0.5	2	heavy	1719.78	860.899	20240709_PRM_SKP_NCE_2	1.96	132	#N/A	19.63	19.69	0.06	19.65	0.02	0.001
	DSN1 YIR010W YIB10W	ILDNTENYDDTELR	N - y8+	19.69	6150884	2.1	0	9	1	1035.46	1034.45	y8	3582819	#N/A	3582819	0.9	2	heavy	1719.78	860.899	20240713_PRM_SKP_NCE_1	1.96	132	#N/A	19.63	19.69	0.06	19.65	0.02	0.001
	DSN1 YIR010W YIB10W	ILDNTENYDDTELR	N - y8+	19.65	7498715	2	0	12	1	1035.46	1034.45	y8	5529825	#N/A	5529825	0.5	2	heavy	1719.78	860.899	20240709_PRM_SKP_Optimized_1	1.95	133	#N/A	19.63	19.69	0.06	19.65	0.02	0.001
	DSN1 YIR010W YIB10W	ILDNTENYDDTELR	N - y8+	19.63	9055873	0.2	0	10	1	1035.46	1034.45	y8	6765424	#N/A	6765424	-0.7	2	heavy	1719.78	860.899	20240709_PRM_SKP_Optimized_2	2.15	133	#N/A	19.63	19.69	0.06	19.65	0.02	0.001
	DSN1 YIR010W YIB10W	ILDNTENYDDTELR	N - y8+	19.67	6926667	1.6	0	11	1	1035.46	1034.45	y8	5150371	#N/A	5150371	0.4	2	heavy	1719.78	860.899	20240713_PRM_SKP_Optimized_1	1.95	133	#N/A	19.63	19.69	0.06	19.65	0.02	0.001
	DSN1 YIR010W YIB10W	ILDNTENYDDTELR	Y - y7+	19.65	5333066	-0.1	0	11	1	921.419	920.411	y7	3912320	#N/A	3912320	0.8	2	heavy	1719.78	860.899	20240709_PRM_SKP_NCE_1	1.96	132	#N/A	19.63	19.69	0.06	19.65	0.02	0.001
	DSN1 YIR010W YIB10W	ILDNTENYDDTELR	Y - y7+	19.64	4777198	-0.1	0	11	1	921.419	920.411	y7	3501682	#N/A	3501682	0.5	2	heavy	1719.78	860.899	20240709_PRM_SKP_NCE_2	1.96	132	#N/A	19.63	19.69	0.06	19.65	0.02	0.001
	DSN1 YIR010W YIB10W	ILDNTENYDDTELR	Y - y7+	19.69	4654930	0.1	0	9	1	921.419	920.411	y7	3582819	#N/A	3582819	0.9	2	heavy	1719.78	860.899	20240713_PRM_SKP_NCE_1	1.96	132	#N/A	19.63	19.69	0.06	19.65	0.02	0.001
	DSN1 YIR010W YIB10W	ILDNTENYDDTELR	Y - y7+	19.65	5191463	-0.2	0	12	1	921.419	920.411	y7	5529825	#N/A	5529825	0.5	2	heavy	1719.78	860.899	20240709_PRM_SKP_Optimized_1	1.95	133	#N/A	19.63	19.69	0.06	19.65	0.02	0.001
	DSN1 YIR010W YIB10W	ILDNTENYDDTELR	Y - y7+	19.63	6362591	-2.4	0	10	1	921.419	920.411	y7	6765424	#N/A	6765424	-0.7	2	heavy	1719.78	860.899	20240709_PRM_SKP_Optimized_2	2.15	133	#N/A	19.63	19.69	0.06	19.65	0.02	0.001
	DSN1 YIR010W YIB10W	ILDNTENYDDTELR	Y - y7+	19.67	4800451	-0.5	0	11	1	921.419	920.411	y7	5150371	#N/A	5150371	0.4	2	heavy	1719.78	860.899	20240713_PRM_SKP_Optimized_1	1.95	133	#N/A	19.63	19.69	0.06	19.65	0.02	0.001
	DSN1 YIR010W YIB10W	ILDNTENYDDTELR	D - y6+	19.65	4583668	-3.6	0	11	1	758.355	757.348	y6	3912320	#N/A	3912320	0.8	2	heavy	1719.78	860.899	20240709_PRM_SKP_NCE_1	1.96	132	#N/A	19.63	19.69	0.06	19.65	0.02	0.001
	DSN1 YIR010W YIB10W	ILDNTENYDDTELR	D - y6+	19.64	4258847	-3.9	0	11	1	758.355	757.348	y6	3501682	#N/A	3501682	0.5	2	heavy	1719.78	860.899	20240709_PRM_SKP_NCE_2	1.96	132	#N/A	19.63	19.69	0.06	19.65	0.02	0.001
	DSN1 YIR010W YIB10W	ILDNTENYDDTELR	D - y6+	19.69	4021096	-3.7	0	9	1	758.355	757.348	y6	3582819	#N/A	3582819	0.9	2	heavy	1719.78	860.899	20240713_PRM_SKP_NCE_1	1.96	132	#N/A	19.63	19.69	0.06	19.65	0.02	0.001
	DSN1 YIR010W YIB10W	ILDNTENYDDTELR	D - y6+	19.65	5787009	-3.6	0	12	1	758.355	757.348	y6	5529825	#N/A	5529825	0.5	2	heavy	1719.78	860.899	20240709_PRM_SKP_Optimized_1	1.95	133	#N/A	19.63	19.69	0.06	19.65	0.02	0.001
	DSN1 YIR010W YIB10W	ILDNTENYDDTELR	D - y6+	19.63	6892049	-5.9	0	10	1	758.355	757.348	y6	6765424	#N/A	6765424	-0.7	2	heavy	1719.78	860.899	20240709_PRM_SKP_Optimized_2	2.15	133	#N/A	19.63	19.69	0.06	19.65	0.02	0.001
	DSN1 YIR010W YIB10W	ILDNTENYDDTELR	D - y6+	19.67	5305514	-4.3	0	11	1	758.355	757.348	y6	5150371	#N/A	5150371	0.4	2	heavy	1719.78	860.899	20240713_PRM_SKP_Optimized_1	1.95	133	#N/A	19.63	19.69	0.06	19.65	0.02	0.001
	DSN1 YIR010W YIB10W	ILDNTENYDDTELR	D - y5+	19.65	4613994	-2.8	0	11	1	643.328	642.321	y5	3912320	#N/A	3912320	0.8	2	heavy	1719.78	860.899	20240709_PRM_SKP_NCE_1	1.96	132	#N/A	19.63	19.69	0.06	19.65	0.02	0.001
	DSN1 YIR010W YIB10W	ILDNTENYDDTELR	D - y5+	19.64	4400590	-3.4	0	11	1	643.328	642.321	y5	3501682	#N/A	3501682	0.5	2	heavy	1719.78	860.899	20240709_PRM_SKP_NCE_2	1.96	132	#N/A	19.63	19.69	0.06	19.65	0.02	0.001
	DSN1 YIR010W YIB10W	ILDNTENYDDTELR	D - y5+	19.69	4217541	-4.6	0	9	1	643.328	642.321	y5	3582819	#N/A	3582819	0.9	2	heavy	1719.78	860.899	20240713_PRM_SKP_NCE_1	1.96	132	#N/A	19.63	19.69	0.06	19.65	0.02	0.001
	DSN1 YIR010W YIB10W	ILDNTENYDDTELR	D - y5+	19.65	2356386	-0.5	0	12	1	643.328	642.321	y5	5529825	#N/A	5529825	0.5	2	heavy	1719.78	860.899	20240709_PRM_SKP_Optimized_1	1.95	133	#N/A	19.63	19.69	0.06	19.65	0.02	0.001
	DSN1 YIR010W YIB10W	ILDNTENYDDTELR	D - y5+	19.63	2952549	1.3	0	10	1	643.328	642.321	y5	6765424	#N/A	6765424	-0.7	2	heavy	1719.78	860.899	20240709_PRM_SKP_Optimized_2	2.15	133	#N/A	19.63	19.69	0.06	19.65	0.02	0.001
	DSN1 YIR010W YIB10W	ILDNTENYDDTELR	D - y5+	19.67	2245845	-0.2	0	11	1	643.328	642.321	y5	5150371	#N/A	5150371	0.4	2	heavy	1719.78	860.899	20240713_PRM_SKP_Optimized_1	1.95	133	#N/A	19.63	19.69	0.06	19.65	0.02	0.001
	DSN1 YIR010W YIB10W	ILDNTENYDDTELR	T - y4+	19.65	5887628	1.5	0	11	1	528.302	527.294	y4	3912320	#N/A	3912320	0.8	2	heavy	1719.78	860.899	20240709_PRM_SKP_NCE_1	1.96	132	#N/A	19.63	19.69	0.06	19.65	0.02	0.001
	DSN1 YIR010W YIB10W	ILDNTENYDDTELR	T - y4+	19.64	5548888	1	0	11	1	528.302	527.294	y4	3501682	#N/A	3501682	0.5	2	heavy	1719.78	860.899	20240709_PRM_SKP_NCE_2	1.96	132	#N/A	19.63	19.69	0.06	19.65	0.02	0.001
	DSN1 YIR010W YIB10W	ILDNTENYDDTELR	T - y4+	19.69	5172981	1.4	0	9	1	528.302	527.294	y4	3582819	#N/A	3582819	0.9	2	heavy	1719.78	860.899	20240713_PRM_SKP_NCE_1	1.96	132	#N/A	19.63	19.69	0.06	19.65	0.02	0.001
	DSN1 YIR010W YIB10W	ILDNTENYDDTELR	T - y4+	19.65	2794029	0.9	0	12	1	528.302	527.294	y4	5529825	#N/A	5529825	0.5	2	heavy	1719.78	860.899	20240709_PRM_SKP_Optimized_1	1.95	133	#N/A	19.63	19.69	0.06	19.65	0.02	0.001
	DSN1 YIR010W YIB10W	ILDNTENYDDTELR	T - y4+	19.63	3488900	-1	0	10	1	528.302	527.294	y4	6765424	#N/A	6765424	-0.7	2	heavy	1719.78	860.899	20240709_PRM_SKP_Optimized_2	2.15	133	#N/A	19.63	19.69	0.06	19.65	0.02	0.001
	DSN1 YIR010W YIB10W	ILDNTENYDDTELR	T - y4+	19.67	2504397	0	0	11	1	528.302	527.294	y4	5150371	#N/A	5150371	0.4	2	heavy	1719.78	860.899	20240713_PRM_SKP_Optimized_1	1.95	133	#N/A	19.63	19.69	0.06	19.65	0.02	0.001
	DSN1 YIR010W YIB10W	ILDNTENYDDTELR	L - y2+	19.65	5007515	-0.4	0	11	1	298.211	297.204	y2	3912320	#N/A	3912320	0.8	2	heavy	1719.78	860.899	20240709_PRM_SKP_NCE_1	1.96	132	#N/A	19.63	19.69	0.06	19.65	0.02	0.001
	DSN1 YIR010W YIB10W	ILDNTENYDDTELR	L - y2+	19.64	4688407	-0.8	0	11	1	298.211	297.204	y2	3501682	#N/A	3501682	0.5	2	heavy	1719.78	860.899	20240709_PRM_SKP_NCE_2	1.96	132	#N/A	19.63	19.69	0.06	19.65	0.02	0.001
	DSN1 YIR010W YIB10W	ILDNTENYDDTELR	L - y2+	19.69	4611554	-0.3	0	9	1	298.211	297.204	y2	3582819	#N/A	3582819	0.9	2	heavy	1719.78	860.899	20240713_PRM_SKP_NCE_1	1.96	132	#N/A	19.63	19.69	0.06	19.65	0.02	0.001
	DSN1 YIR010W YIB10W	ILDNTENYDDTELR	L - y2+	19.65	3024571	-1.4	0	12	1	298.211	297.204	y2	5529825	#N/A	5529825	0.5	2	heavy	1719.78	860.899	20240709_PRM_SKP_Optimized_1	1.95	133	#N/A	19.63	19.69	0.06	19.65	0.02	0.001
	DSN1 YIR010W YIB10W	ILDNTENYDDTELR	L - y2+	19.63	3473576	-2.8	0	10	1	298.211	297.204	y2	6765424	#N/A	6765424	-0.7	2	heavy	1719.78	860.899	20240709_PRM_SKP_Optimized_2	2.15	133	#N/A	19.63	19.69	0.06	19.65	0.02	0.001
	DSN1 YIR010W YIB10W	ILDNTENYDDTELR	L - y2+	19.67	2802441	-2.3	0	11	1	298.211	297.204	y2	5150371	#N/A	5150371	0.4	2	heavy	1719.78	860.899	20240713_PRM_SKP_Optimized_1	1.95	133	#N/A	19.63	19.69	0.06	19.65	0.02	0.001
	DSN1 YIR010W YIB10W	ILDNTENYDDTELR	R - y1+	19.65	2350937	1.1	0	11	1	185.127	184.12	y1	3912320	#N/A	3912320	0.8	2	heavy	1719.78	860.899	20240709_PRM_SKP_NCE_1	1.96	132	#N/A	19.63	19.69	0.06	19.65	0.02	0.001
	DSN1 YIR010W YIB10W	ILDNTENYDDTELR	R - y1+	19.64	2156994	1	0	11	1	185.127	184.12	y1	3501682	#N/A	3501682	0.5	2	heavy	1719.78	860.899	20240709_PRM_SKP_NCE_2	1.96	132	#N/A	19.63	19.69	0.06	19.65	0.02	0.001
	DSN1 YIR010W YIB10W	ILDNTENYDDTELR	R - y1+	19.69	2048688	1.8	0	9	1	185.127	184.12	y1	3582819	#N/A	3582819	0.9	2	heavy	1719.78	860.899	20240713_PRM_SKP_NCE_1	1.96	132	#N/A	19.63	19.69	0.06	19.65	0.02	0.001
	DSN1 YIR010W YIB10W	ILDNTENYDDTELR	R - y1+	19.65	2160354	0.9	0	12	1	185.127	184.12	y1	5529825	#N/A	5529825	0.5	2	heavy	1719.78	860.899	20240709_PRM_SKP_Optimized_1	1.95	133	#N/A	19.63	19.69	0.06	19.65	0.02	0.001
	DSN1 YIR010W YIB10W	ILDNTENYDDTELR	R - y1+	19.63	2645183	-0.6	0	10	1	185.127	184.12	y1	6765424	#N/A	6765424	-0.7	2	heavy	1719.78	860.899	20240709_PRM_SKP_Optimized_2	2.15	133	#N/A	19.63	19.69	0.06	19.65	0.02	0.001
	DSN1 YIR010W YIB10W	ILDNTENYDDTELR	R - y1+	19.67	2010512	0.2	0	11	1	185.127	184.12	y1	5150371	#N/A	5150371	0.4	2	heavy	1719.78	860.899	20240713_PRM_SKP_Optimized_1	1.95	133	#N/A	19.63	19.69	0.06	19.65	0.02	0.001
	SPC105 YGL093W	VHISTQQDYSPSR	precursor+++	14.13	44289432	1.1	0	9	3	509.919	1526.74	precursor	2462643	#N/A	2462643	2.9	3	heavy	1526.74	509.919	20240709_PRM_SKP_NCE_1	2.28	123	#N/A	14.12	14.18	0.06	14.15	0.02	0.001
	SPC105 YGL093W	VHISTQQDYSPSR	precursor+++	14.12	40160376	0.3	0	10	3	509.919	1526.74	precursor	2052453	#N/A	2052453	2.3	3	heavy	1526.74	509.919	20240709_PRM_SKP_NCE_2	2.39	124	#N/A	14.12	14.18	0.06	14.15	0.02	0.001
	SPC105 YGL093W	VHISTQQDYSPSR	precursor+++	14.18	48974336	-0.7	0	11	3	509.919	1526.74	precursor	2663996	#N/A	2663996	3.4	3	heavy	1526.74	509.919	20240713_PRM_SKP_NCE_1	2.33	124	#N/A	14.12	14.18	0.06	14.15	0.02	0.001
	SPC105 YGL093W	VHISTQQDYSPSR	precursor+++	14.14	39792820	-0.9	0	9	3	509.919	1526.74	precursor	2092694	#N/A	2092694	2.1	3	heavy	1526.74	509.919	20240709_PRM_SKP_Optimized_1	2.45	124	#N/A	14.12	14.18	0.06	14.15	0.02	0.001
	SPC105 YGL093W	VHISTQQDYSPSR	precursor+++	14.14	44480748	-1.2	0	9	3	509.919	1526.74	precursor	2708312	#N/A	2708312	1.2	3	heavy	1526.74	509.919	20240709_PRM_SKP_Optimized_2	2.45	125	#N/A	14.12	14.18	0.06	14.15	0.02	0.001
	SPC105 YGL093W	VHISTQQDYSPSR	precursor+++	14.16	49934020	-0.6	0	8	3	509.919	1526.74	precursor	2204108	#N/A	2204108	-0.1	3	heavy	1526.74	509.919	20240713_PRM_SKP_Optimized_1	2.33	125	#N/A	14.12	14.18	0.06	14.15	0.02	0.001
	SPC105 YGL093W	VHISTQQDYSPSR	precursor+++ [M+1]	14.13	32500772	-0.5	0	9	3	510.253	1527.74	precursor [M+1]	2462643	#N/A	2462643	2.9	3	heavy	1526.74	509.919	20240709_PRM_SKP_NCE_1	2.28	123	#N/A	14.12	14.18	0.06	14.15	0.02	0.001
	SPC105 YGL093W	VHISTQQDYSPSR	precursor+++ [M+1]	14.12	34559916	-1	0	10	3	510.253	1527.74	precursor [M+1]	2052453	#N/A	2052453	2.3	3	heavy	1526.74	509.919	20240709_PRM_SKP_NCE_2	2.39	124	#N/A	14.12	14.18	0.06	14.15	0.02	0.001
	SPC105 YGL093W	VHISTQQDYSPSR	precursor+++ [M+1]	14.18	33168150	0.3	0	11	3	510.253	1527.74	precursor [M+1]	2663996	#N/A	2663996	3.4	3	heavy	1526.74	509.919	20240713_PRM_SKP_NCE_1	2.33	124	#N/A	14.12	14.18	0.06	14.15	0.02	0.001
	SPC105 YGL093W	VHISTQQDYSPSR	precursor+++ [M+1]	14.14	26890678	0	0	9	3	510.253	1527.74	precursor [M+1]	2092694	#N/A	2092694	2.1	3	heavy	1526.74	509.919	20240709_PRM_SKP_Optimized_1	2.45	124	#N/A	14.12	14.18	0.06	14.15	0.02	0.001
[truncated: 224 more rows]

## Sheet: Rename
Prot	Pep	Trans	RT	Area	ppm	prod z	prod m/z	prod m	fragment	Quant area	prec z	isotope	prec m	prec m/z	replicate
[truncated: 1,560 more rows]

## Sheet: Pivot
Min of Area	Column Labels
[truncated: 30 more rows]

## Sheet: SUM top 10
Row Labels	NCE 1	NCE 2	Opt 1	Opt 2	NCE 3	Opt 3
[truncated: 55 more rows]

[truncated: 1 more sheets: Plot]
