# Supplementary material for: Concatemer-assisted stoichiometry analysis: targeted mass spectrometry for protein quantification
Source: Life Sci Alliance. 2024 Dec 31;8(3):e202403007. doi: 10.26508/lsa.202403007 (PMC11707388; doi:10.26508/lsa.202403007)
Supplement: Supplementary file 7 [file LSA-2024-03007_SdataF2.2.xlsx]

## Sheet: Raw
	466.2241+++ (heavy)	466.224	L - b1+	114.091	1	0	20231108_SKP_2ng_CE_Step1	CBF1 CEP1 CP1 CPF1 YJR060W J1730	b1	TRUE	heavy	LSTEDEEIHSAR	2965870336
	466.2241+++ (heavy)	466.224	L - b1+	114.091	1	0	20231108_SKP_2ng_CE_Step2	CBF1 CEP1 CP1 CPF1 YJR060W J1730	b1	TRUE	heavy	LSTEDEEIHSAR	3196829696
	466.2241+++ (heavy)	466.224	L - b1+	114.091	1	0	20231108_SKP_2ng_CE_Step3	CBF1 CEP1 CP1 CPF1 YJR060W J1730	b1	TRUE	heavy	LSTEDEEIHSAR	3268648448
	466.2241+++ (heavy)	466.224	L - b1+	114.091	1	0	20231108_SKP_2ng_CE_Step4	CBF1 CEP1 CP1 CPF1 YJR060W J1730	b1	TRUE	heavy	LSTEDEEIHSAR	3411401984
	466.2241+++ (heavy)	466.224	L - b1+	114.091	1	0	20231108_SKP_2ng_CE_Step5	CBF1 CEP1 CP1 CPF1 YJR060W J1730	b1	TRUE	heavy	LSTEDEEIHSAR	3853463040
	466.2241+++ (heavy)	466.224	L - b1+	114.091	1	0	20231108_SKP_2ng_CE_Step6	CBF1 CEP1 CP1 CPF1 YJR060W J1730	b1	TRUE	heavy	LSTEDEEIHSAR	4010906624
	466.2241+++ (heavy)	466.224	L - b1+	114.091	1	0	20231108_SKP_2ng_CE_Step7	CBF1 CEP1 CP1 CPF1 YJR060W J1730	b1	TRUE	heavy	LSTEDEEIHSAR	4502356480
	466.2241+++ (heavy)	466.224	L - b1+	114.091	1	0	20231108_SKP_2ng_NCE_Step1	CBF1 CEP1 CP1 CPF1 YJR060W J1730	b1	TRUE	heavy	LSTEDEEIHSAR	4178779136
	466.2241+++ (heavy)	466.224	L - b1+	114.091	1	180295	20231108_SKP_2ng_NCE_Step2	CBF1 CEP1 CP1 CPF1 YJR060W J1730	b1	TRUE	heavy	LSTEDEEIHSAR	3957476608
	466.2241+++ (heavy)	466.224	L - b1+	114.091	1	0	20231108_SKP_2ng_NCE_Step3	CBF1 CEP1 CP1 CPF1 YJR060W J1730	b1	TRUE	heavy	LSTEDEEIHSAR	3878337024
	466.2241+++ (heavy)	466.224	L - b1+	114.091	1	10596	20231108_SKP_2ng_NCE_Step4	CBF1 CEP1 CP1 CPF1 YJR060W J1730	b1	TRUE	heavy	LSTEDEEIHSAR	3916348416
	466.2241+++ (heavy)	466.224	L - b1+	114.091	1	0	20231108_SKP_2ng_NCE_Step5	CBF1 CEP1 CP1 CPF1 YJR060W J1730	b1	TRUE	heavy	LSTEDEEIHSAR	4040117504
	466.2241+++ (heavy)	466.224	L - b1+	114.091	1	0	20231108_SKP_2ng_NCE_Step6	CBF1 CEP1 CP1 CPF1 YJR060W J1730	b1	TRUE	heavy	LSTEDEEIHSAR	4077301504
	466.2241+++ (heavy)	466.224	L - b1+	114.091	1	0	20231108_SKP_2ng_NCE_Step7	CBF1 CEP1 CP1 CPF1 YJR060W J1730	b1	TRUE	heavy	LSTEDEEIHSAR	4147009792
	466.2241+++ (heavy)	466.224	S - b2+	201.123	1	26548980	20231108_SKP_2ng_CE_Step1	CBF1 CEP1 CP1 CPF1 YJR060W J1730	b2	TRUE	heavy	LSTEDEEIHSAR	2965870336
	466.2241+++ (heavy)	466.224	S - b2+	201.123	1	26856600	20231108_SKP_2ng_CE_Step2	CBF1 CEP1 CP1 CPF1 YJR060W J1730	b2	TRUE	heavy	LSTEDEEIHSAR	3196829696
	466.2241+++ (heavy)	466.224	S - b2+	201.123	1	20939192	20231108_SKP_2ng_CE_Step3	CBF1 CEP1 CP1 CPF1 YJR060W J1730	b2	TRUE	heavy	LSTEDEEIHSAR	3268648448
	466.2241+++ (heavy)	466.224	S - b2+	201.123	1	12638438	20231108_SKP_2ng_CE_Step4	CBF1 CEP1 CP1 CPF1 YJR060W J1730	b2	TRUE	heavy	LSTEDEEIHSAR	3411401984
	466.2241+++ (heavy)	466.224	S - b2+	201.123	1	9260970	20231108_SKP_2ng_CE_Step5	CBF1 CEP1 CP1 CPF1 YJR060W J1730	b2	TRUE	heavy	LSTEDEEIHSAR	3853463040
	466.2241+++ (heavy)	466.224	S - b2+	201.123	1	6230119	20231108_SKP_2ng_CE_Step6	CBF1 CEP1 CP1 CPF1 YJR060W J1730	b2	TRUE	heavy	LSTEDEEIHSAR	4010906624
	466.2241+++ (heavy)	466.224	S - b2+	201.123	1	4446138	20231108_SKP_2ng_CE_Step7	CBF1 CEP1 CP1 CPF1 YJR060W J1730	b2	TRUE	heavy	LSTEDEEIHSAR	4502356480
	466.2241+++ (heavy)	466.224	S - b2+	201.123	1	19463330	20231108_SKP_2ng_NCE_Step1	CBF1 CEP1 CP1 CPF1 YJR060W J1730	b2	TRUE	heavy	LSTEDEEIHSAR	4178779136
	466.2241+++ (heavy)	466.224	S - b2+	201.123	1	17850372	20231108_SKP_2ng_NCE_Step2	CBF1 CEP1 CP1 CPF1 YJR060W J1730	b2	TRUE	heavy	LSTEDEEIHSAR	3957476608
	466.2241+++ (heavy)	466.224	S - b2+	201.123	1	16406501	20231108_SKP_2ng_NCE_Step3	CBF1 CEP1 CP1 CPF1 YJR060W J1730	b2	TRUE	heavy	LSTEDEEIHSAR	3878337024
	466.2241+++ (heavy)	466.224	S - b2+	201.123	1	14691586	20231108_SKP_2ng_NCE_Step4	CBF1 CEP1 CP1 CPF1 YJR060W J1730	b2	TRUE	heavy	LSTEDEEIHSAR	3916348416
	466.2241+++ (heavy)	466.224	S - b2+	201.123	1	10368367	20231108_SKP_2ng_NCE_Step5	CBF1 CEP1 CP1 CPF1 YJR060W J1730	b2	TRUE	heavy	LSTEDEEIHSAR	4040117504
	466.2241+++ (heavy)	466.224	S - b2+	201.123	1	7658352	20231108_SKP_2ng_NCE_Step6	CBF1 CEP1 CP1 CPF1 YJR060W J1730	b2	TRUE	heavy	LSTEDEEIHSAR	4077301504
	466.2241+++ (heavy)	466.224	S - b2+	201.123	1	5618358	20231108_SKP_2ng_NCE_Step7	CBF1 CEP1 CP1 CPF1 YJR060W J1730	b2	TRUE	heavy	LSTEDEEIHSAR	4147009792
	466.2241+++ (heavy)	466.224	T - b3+	302.171	1	270635	20231108_SKP_2ng_CE_Step1	CBF1 CEP1 CP1 CPF1 YJR060W J1730	b3	TRUE	heavy	LSTEDEEIHSAR	2965870336
	466.2241+++ (heavy)	466.224	T - b3+	302.171	1	218281	20231108_SKP_2ng_CE_Step2	CBF1 CEP1 CP1 CPF1 YJR060W J1730	b3	TRUE	heavy	LSTEDEEIHSAR	3196829696
	466.2241+++ (heavy)	466.224	T - b3+	302.171	1	132116	20231108_SKP_2ng_CE_Step3	CBF1 CEP1 CP1 CPF1 YJR060W J1730	b3	TRUE	heavy	LSTEDEEIHSAR	3268648448
	466.2241+++ (heavy)	466.224	T - b3+	302.171	1	110662	20231108_SKP_2ng_CE_Step4	CBF1 CEP1 CP1 CPF1 YJR060W J1730	b3	TRUE	heavy	LSTEDEEIHSAR	3411401984
	466.2241+++ (heavy)	466.224	T - b3+	302.171	1	57233	20231108_SKP_2ng_CE_Step5	CBF1 CEP1 CP1 CPF1 YJR060W J1730	b3	TRUE	heavy	LSTEDEEIHSAR	3853463040
	466.2241+++ (heavy)	466.224	T - b3+	302.171	1	66423	20231108_SKP_2ng_CE_Step6	CBF1 CEP1 CP1 CPF1 YJR060W J1730	b3	TRUE	heavy	LSTEDEEIHSAR	4010906624
	466.2241+++ (heavy)	466.224	T - b3+	302.171	1	36558	20231108_SKP_2ng_CE_Step7	CBF1 CEP1 CP1 CPF1 YJR060W J1730	b3	TRUE	heavy	LSTEDEEIHSAR	4502356480
	466.2241+++ (heavy)	466.224	T - b3+	302.171	1	137645	20231108_SKP_2ng_NCE_Step1	CBF1 CEP1 CP1 CPF1 YJR060W J1730	b3	TRUE	heavy	LSTEDEEIHSAR	4178779136
	466.2241+++ (heavy)	466.224	T - b3+	302.171	1	110239	20231108_SKP_2ng_NCE_Step2	CBF1 CEP1 CP1 CPF1 YJR060W J1730	b3	TRUE	heavy	LSTEDEEIHSAR	3957476608
	466.2241+++ (heavy)	466.224	T - b3+	302.171	1	48020	20231108_SKP_2ng_NCE_Step3	CBF1 CEP1 CP1 CPF1 YJR060W J1730	b3	TRUE	heavy	LSTEDEEIHSAR	3878337024
	466.2241+++ (heavy)	466.224	T - b3+	302.171	1	0	20231108_SKP_2ng_NCE_Step4	CBF1 CEP1 CP1 CPF1 YJR060W J1730	b3	TRUE	heavy	LSTEDEEIHSAR	3916348416
	466.2241+++ (heavy)	466.224	T - b3+	302.171	1	0	20231108_SKP_2ng_NCE_Step5	CBF1 CEP1 CP1 CPF1 YJR060W J1730	b3	TRUE	heavy	LSTEDEEIHSAR	4040117504
	466.2241+++ (heavy)	466.224	T - b3+	302.171	1	0	20231108_SKP_2ng_NCE_Step6	CBF1 CEP1 CP1 CPF1 YJR060W J1730	b3	TRUE	heavy	LSTEDEEIHSAR	4077301504
	466.2241+++ (heavy)	466.224	T - b3+	302.171	1	0	20231108_SKP_2ng_NCE_Step7	CBF1 CEP1 CP1 CPF1 YJR060W J1730	b3	TRUE	heavy	LSTEDEEIHSAR	4147009792
	466.2241+++ (heavy)	466.224	E - b4+	431.214	1	691475	20231108_SKP_2ng_CE_Step1	CBF1 CEP1 CP1 CPF1 YJR060W J1730	b4	TRUE	heavy	LSTEDEEIHSAR	2965870336
	466.2241+++ (heavy)	466.224	E - b4+	431.214	1	540531	20231108_SKP_2ng_CE_Step2	CBF1 CEP1 CP1 CPF1 YJR060W J1730	b4	TRUE	heavy	LSTEDEEIHSAR	3196829696
	466.2241+++ (heavy)	466.224	E - b4+	431.214	1	389136	20231108_SKP_2ng_CE_Step3	CBF1 CEP1 CP1 CPF1 YJR060W J1730	b4	TRUE	heavy	LSTEDEEIHSAR	3268648448
	466.2241+++ (heavy)	466.224	E - b4+	431.214	1	326018	20231108_SKP_2ng_CE_Step4	CBF1 CEP1 CP1 CPF1 YJR060W J1730	b4	TRUE	heavy	LSTEDEEIHSAR	3411401984
	466.2241+++ (heavy)	466.224	E - b4+	431.214	1	252922	20231108_SKP_2ng_CE_Step5	CBF1 CEP1 CP1 CPF1 YJR060W J1730	b4	TRUE	heavy	LSTEDEEIHSAR	3853463040
	466.2241+++ (heavy)	466.224	E - b4+	431.214	1	181549	20231108_SKP_2ng_CE_Step6	CBF1 CEP1 CP1 CPF1 YJR060W J1730	b4	TRUE	heavy	LSTEDEEIHSAR	4010906624
	466.2241+++ (heavy)	466.224	E - b4+	431.214	1	139794	20231108_SKP_2ng_CE_Step7	CBF1 CEP1 CP1 CPF1 YJR060W J1730	b4	TRUE	heavy	LSTEDEEIHSAR	4502356480
	466.2241+++ (heavy)	466.224	E - b4+	431.214	1	534328	20231108_SKP_2ng_NCE_Step1	CBF1 CEP1 CP1 CPF1 YJR060W J1730	b4	TRUE	heavy	LSTEDEEIHSAR	4178779136
	466.2241+++ (heavy)	466.224	E - b4+	431.214	1	412710	20231108_SKP_2ng_NCE_Step2	CBF1 CEP1 CP1 CPF1 YJR060W J1730	b4	TRUE	heavy	LSTEDEEIHSAR	3957476608
	466.2241+++ (heavy)	466.224	E - b4+	431.214	1	255432	20231108_SKP_2ng_NCE_Step3	CBF1 CEP1 CP1 CPF1 YJR060W J1730	b4	TRUE	heavy	LSTEDEEIHSAR	3878337024
	466.2241+++ (heavy)	466.224	E - b4+	431.214	1	169142	20231108_SKP_2ng_NCE_Step4	CBF1 CEP1 CP1 CPF1 YJR060W J1730	b4	TRUE	heavy	LSTEDEEIHSAR	3916348416
	466.2241+++ (heavy)	466.224	E - b4+	431.214	1	93707	20231108_SKP_2ng_NCE_Step5	CBF1 CEP1 CP1 CPF1 YJR060W J1730	b4	TRUE	heavy	LSTEDEEIHSAR	4040117504
	466.2241+++ (heavy)	466.224	E - b4+	431.214	1	89068	20231108_SKP_2ng_NCE_Step6	CBF1 CEP1 CP1 CPF1 YJR060W J1730	b4	TRUE	heavy	LSTEDEEIHSAR	4077301504
	466.2241+++ (heavy)	466.224	E - b4+	431.214	1	63213	20231108_SKP_2ng_NCE_Step7	CBF1 CEP1 CP1 CPF1 YJR060W J1730	b4	TRUE	heavy	LSTEDEEIHSAR	4147009792
	466.2241+++ (heavy)	466.224	D - b5+	546.241	1	706209	20231108_SKP_2ng_CE_Step1	CBF1 CEP1 CP1 CPF1 YJR060W J1730	b5	TRUE	heavy	LSTEDEEIHSAR	2965870336
	466.2241+++ (heavy)	466.224	D - b5+	546.241	1	493964	20231108_SKP_2ng_CE_Step2	CBF1 CEP1 CP1 CPF1 YJR060W J1730	b5	TRUE	heavy	LSTEDEEIHSAR	3196829696
	466.2241+++ (heavy)	466.224	D - b5+	546.241	1	178541	20231108_SKP_2ng_CE_Step3	CBF1 CEP1 CP1 CPF1 YJR060W J1730	b5	TRUE	heavy	LSTEDEEIHSAR	3268648448
	466.2241+++ (heavy)	466.224	D - b5+	546.241	1	0	20231108_SKP_2ng_CE_Step4	CBF1 CEP1 CP1 CPF1 YJR060W J1730	b5	TRUE	heavy	LSTEDEEIHSAR	3411401984
	466.2241+++ (heavy)	466.224	D - b5+	546.241	1	0	20231108_SKP_2ng_CE_Step5	CBF1 CEP1 CP1 CPF1 YJR060W J1730	b5	TRUE	heavy	LSTEDEEIHSAR	3853463040
	466.2241+++ (heavy)	466.224	D - b5+	546.241	1	0	20231108_SKP_2ng_CE_Step6	CBF1 CEP1 CP1 CPF1 YJR060W J1730	b5	TRUE	heavy	LSTEDEEIHSAR	4010906624
	466.2241+++ (heavy)	466.224	D - b5+	546.241	1	0	20231108_SKP_2ng_CE_Step7	CBF1 CEP1 CP1 CPF1 YJR060W J1730	b5	TRUE	heavy	LSTEDEEIHSAR	4502356480
	466.2241+++ (heavy)	466.224	D - b5+	546.241	1	445130	20231108_SKP_2ng_NCE_Step1	CBF1 CEP1 CP1 CPF1 YJR060W J1730	b5	TRUE	heavy	LSTEDEEIHSAR	4178779136
	466.2241+++ (heavy)	466.224	D - b5+	546.241	1	347196	20231108_SKP_2ng_NCE_Step2	CBF1 CEP1 CP1 CPF1 YJR060W J1730	b5	TRUE	heavy	LSTEDEEIHSAR	3957476608
	466.2241+++ (heavy)	466.224	D - b5+	546.241	1	245065	20231108_SKP_2ng_NCE_Step3	CBF1 CEP1 CP1 CPF1 YJR060W J1730	b5	TRUE	heavy	LSTEDEEIHSAR	3878337024
	466.2241+++ (heavy)	466.224	D - b5+	546.241	1	75611	20231108_SKP_2ng_NCE_Step4	CBF1 CEP1 CP1 CPF1 YJR060W J1730	b5	TRUE	heavy	LSTEDEEIHSAR	3916348416
	466.2241+++ (heavy)	466.224	D - b5+	546.241	1	0	20231108_SKP_2ng_NCE_Step5	CBF1 CEP1 CP1 CPF1 YJR060W J1730	b5	TRUE	heavy	LSTEDEEIHSAR	4040117504
	466.2241+++ (heavy)	466.224	D - b5+	546.241	1	0	20231108_SKP_2ng_NCE_Step6	CBF1 CEP1 CP1 CPF1 YJR060W J1730	b5	TRUE	heavy	LSTEDEEIHSAR	4077301504
	466.2241+++ (heavy)	466.224	D - b5+	546.241	1	0	20231108_SKP_2ng_NCE_Step7	CBF1 CEP1 CP1 CPF1 YJR060W J1730	b5	TRUE	heavy	LSTEDEEIHSAR	4147009792
	466.2241+++ (heavy)	466.224	E - b6+	675.283	1	67931	20231108_SKP_2ng_CE_Step1	CBF1 CEP1 CP1 CPF1 YJR060W J1730	b6	TRUE	heavy	LSTEDEEIHSAR	2965870336
	466.2241+++ (heavy)	466.224	E - b6+	675.283	1	0	20231108_SKP_2ng_CE_Step2	CBF1 CEP1 CP1 CPF1 YJR060W J1730	b6	TRUE	heavy	LSTEDEEIHSAR	3196829696
	466.2241+++ (heavy)	466.224	E - b6+	675.283	1	0	20231108_SKP_2ng_CE_Step3	CBF1 CEP1 CP1 CPF1 YJR060W J1730	b6	TRUE	heavy	LSTEDEEIHSAR	3268648448
	466.2241+++ (heavy)	466.224	E - b6+	675.283	1	0	20231108_SKP_2ng_CE_Step4	CBF1 CEP1 CP1 CPF1 YJR060W J1730	b6	TRUE	heavy	LSTEDEEIHSAR	3411401984
	466.2241+++ (heavy)	466.224	E - b6+	675.283	1	0	20231108_SKP_2ng_CE_Step5	CBF1 CEP1 CP1 CPF1 YJR060W J1730	b6	TRUE	heavy	LSTEDEEIHSAR	3853463040
	466.2241+++ (heavy)	466.224	E - b6+	675.283	1	0	20231108_SKP_2ng_CE_Step6	CBF1 CEP1 CP1 CPF1 YJR060W J1730	b6	TRUE	heavy	LSTEDEEIHSAR	4010906624
	466.2241+++ (heavy)	466.224	E - b6+	675.283	1	0	20231108_SKP_2ng_CE_Step7	CBF1 CEP1 CP1 CPF1 YJR060W J1730	b6	TRUE	heavy	LSTEDEEIHSAR	4502356480
	466.2241+++ (heavy)	466.224	E - b6+	675.283	1	0	20231108_SKP_2ng_NCE_Step1	CBF1 CEP1 CP1 CPF1 YJR060W J1730	b6	TRUE	heavy	LSTEDEEIHSAR	4178779136
	466.2241+++ (heavy)	466.224	E - b6+	675.283	1	33283	20231108_SKP_2ng_NCE_Step2	CBF1 CEP1 CP1 CPF1 YJR060W J1730	b6	TRUE	heavy	LSTEDEEIHSAR	3957476608
	466.2241+++ (heavy)	466.224	E - b6+	675.283	1	0	20231108_SKP_2ng_NCE_Step3	CBF1 CEP1 CP1 CPF1 YJR060W J1730	b6	TRUE	heavy	LSTEDEEIHSAR	3878337024
	466.2241+++ (heavy)	466.224	E - b6+	675.283	1	0	20231108_SKP_2ng_NCE_Step4	CBF1 CEP1 CP1 CPF1 YJR060W J1730	b6	TRUE	heavy	LSTEDEEIHSAR	3916348416
	466.2241+++ (heavy)	466.224	E - b6+	675.283	1	0	20231108_SKP_2ng_NCE_Step5	CBF1 CEP1 CP1 CPF1 YJR060W J1730	b6	TRUE	heavy	LSTEDEEIHSAR	4040117504
	466.2241+++ (heavy)	466.224	E - b6+	675.283	1	0	20231108_SKP_2ng_NCE_Step6	CBF1 CEP1 CP1 CPF1 YJR060W J1730	b6	TRUE	heavy	LSTEDEEIHSAR	4077301504
	466.2241+++ (heavy)	466.224	E - b6+	675.283	1	0	20231108_SKP_2ng_NCE_Step7	CBF1 CEP1 CP1 CPF1 YJR060W J1730	b6	TRUE	heavy	LSTEDEEIHSAR	4147009792
	466.2241+++ (heavy)	466.224	E - b7+	804.326	1	507601	20231108_SKP_2ng_CE_Step1	CBF1 CEP1 CP1 CPF1 YJR060W J1730	b7	TRUE	heavy	LSTEDEEIHSAR	2965870336
	466.2241+++ (heavy)	466.224	E - b7+	804.326	1	666236	20231108_SKP_2ng_CE_Step2	CBF1 CEP1 CP1 CPF1 YJR060W J1730	b7	TRUE	heavy	LSTEDEEIHSAR	3196829696
	466.2241+++ (heavy)	466.224	E - b7+	804.326	1	574443	20231108_SKP_2ng_CE_Step3	CBF1 CEP1 CP1 CPF1 YJR060W J1730	b7	TRUE	heavy	LSTEDEEIHSAR	3268648448
	466.2241+++ (heavy)	466.224	E - b7+	804.326	1	465908	20231108_SKP_2ng_CE_Step4	CBF1 CEP1 CP1 CPF1 YJR060W J1730	b7	TRUE	heavy	LSTEDEEIHSAR	3411401984
	466.2241+++ (heavy)	466.224	E - b7+	804.326	1	341682	20231108_SKP_2ng_CE_Step5	CBF1 CEP1 CP1 CPF1 YJR060W J1730	b7	TRUE	heavy	LSTEDEEIHSAR	3853463040
	466.2241+++ (heavy)	466.224	E - b7+	804.326	1	132262	20231108_SKP_2ng_CE_Step6	CBF1 CEP1 CP1 CPF1 YJR060W J1730	b7	TRUE	heavy	LSTEDEEIHSAR	4010906624
	466.2241+++ (heavy)	466.224	E - b7+	804.326	1	0	20231108_SKP_2ng_CE_Step7	CBF1 CEP1 CP1 CPF1 YJR060W J1730	b7	TRUE	heavy	LSTEDEEIHSAR	4502356480
	466.2241+++ (heavy)	466.224	E - b7+	804.326	1	357122	20231108_SKP_2ng_NCE_Step1	CBF1 CEP1 CP1 CPF1 YJR060W J1730	b7	TRUE	heavy	LSTEDEEIHSAR	4178779136
	466.2241+++ (heavy)	466.224	E - b7+	804.326	1	277246	20231108_SKP_2ng_NCE_Step2	CBF1 CEP1 CP1 CPF1 YJR060W J1730	b7	TRUE	heavy	LSTEDEEIHSAR	3957476608
	466.2241+++ (heavy)	466.224	E - b7+	804.326	1	337136	20231108_SKP_2ng_NCE_Step3	CBF1 CEP1 CP1 CPF1 YJR060W J1730	b7	TRUE	heavy	LSTEDEEIHSAR	3878337024
	466.2241+++ (heavy)	466.224	E - b7+	804.326	1	387183	20231108_SKP_2ng_NCE_Step4	CBF1 CEP1 CP1 CPF1 YJR060W J1730	b7	TRUE	heavy	LSTEDEEIHSAR	3916348416
	466.2241+++ (heavy)	466.224	E - b7+	804.326	1	291419	20231108_SKP_2ng_NCE_Step5	CBF1 CEP1 CP1 CPF1 YJR060W J1730	b7	TRUE	heavy	LSTEDEEIHSAR	4040117504
	466.2241+++ (heavy)	466.224	E - b7+	804.326	1	194711	20231108_SKP_2ng_NCE_Step6	CBF1 CEP1 CP1 CPF1 YJR060W J1730	b7	TRUE	heavy	LSTEDEEIHSAR	4077301504
	466.2241+++ (heavy)	466.224	E - b7+	804.326	1	159431	20231108_SKP_2ng_NCE_Step7	CBF1 CEP1 CP1 CPF1 YJR060W J1730	b7	TRUE	heavy	LSTEDEEIHSAR	4147009792
	466.2241+++ (heavy)	466.224	I - b8+	917.41	1	0	20231108_SKP_2ng_CE_Step1	CBF1 CEP1 CP1 CPF1 YJR060W J1730	b8	TRUE	heavy	LSTEDEEIHSAR	2965870336
	466.2241+++ (heavy)	466.224	I - b8+	917.41	1	0	20231108_SKP_2ng_CE_Step2	CBF1 CEP1 CP1 CPF1 YJR060W J1730	b8	TRUE	heavy	LSTEDEEIHSAR	3196829696
	466.2241+++ (heavy)	466.224	I - b8+	917.41	1	0	20231108_SKP_2ng_CE_Step3	CBF1 CEP1 CP1 CPF1 YJR060W J1730	b8	TRUE	heavy	LSTEDEEIHSAR	3268648448
	466.2241+++ (heavy)	466.224	I - b8+	917.41	1	0	20231108_SKP_2ng_CE_Step4	CBF1 CEP1 CP1 CPF1 YJR060W J1730	b8	TRUE	heavy	LSTEDEEIHSAR	3411401984
	466.2241+++ (heavy)	466.224	I - b8+	917.41	1	0	20231108_SKP_2ng_CE_Step5	CBF1 CEP1 CP1 CPF1 YJR060W J1730	b8	TRUE	heavy	LSTEDEEIHSAR	3853463040
	466.2241+++ (heavy)	466.224	I - b8+	917.41	1	0	20231108_SKP_2ng_CE_Step6	CBF1 CEP1 CP1 CPF1 YJR060W J1730	b8	TRUE	heavy	LSTEDEEIHSAR	4010906624
	466.2241+++ (heavy)	466.224	I - b8+	917.41	1	0	20231108_SKP_2ng_CE_Step7	CBF1 CEP1 CP1 CPF1 YJR060W J1730	b8	TRUE	heavy	LSTEDEEIHSAR	4502356480
	466.2241+++ (heavy)	466.224	I - b8+	917.41	1	0	20231108_SKP_2ng_NCE_Step1	CBF1 CEP1 CP1 CPF1 YJR060W J1730	b8	TRUE	heavy	LSTEDEEIHSAR	4178779136
	466.2241+++ (heavy)	466.224	I - b8+	917.41	1	0	20231108_SKP_2ng_NCE_Step2	CBF1 CEP1 CP1 CPF1 YJR060W J1730	b8	TRUE	heavy	LSTEDEEIHSAR	3957476608
	466.2241+++ (heavy)	466.224	I - b8+	917.41	1	0	20231108_SKP_2ng_NCE_Step3	CBF1 CEP1 CP1 CPF1 YJR060W J1730	b8	TRUE	heavy	LSTEDEEIHSAR	3878337024
	466.2241+++ (heavy)	466.224	I - b8+	917.41	1	0	20231108_SKP_2ng_NCE_Step4	CBF1 CEP1 CP1 CPF1 YJR060W J1730	b8	TRUE	heavy	LSTEDEEIHSAR	3916348416
	466.2241+++ (heavy)	466.224	I - b8+	917.41	1	0	20231108_SKP_2ng_NCE_Step5	CBF1 CEP1 CP1 CPF1 YJR060W J1730	b8	TRUE	heavy	LSTEDEEIHSAR	4040117504
	466.2241+++ (heavy)	466.224	I - b8+	917.41	1	93136	20231108_SKP_2ng_NCE_Step6	CBF1 CEP1 CP1 CPF1 YJR060W J1730	b8	TRUE	heavy	LSTEDEEIHSAR	4077301504
	466.2241+++ (heavy)	466.224	I - b8+	917.41	1	0	20231108_SKP_2ng_NCE_Step7	CBF1 CEP1 CP1 CPF1 YJR060W J1730	b8	TRUE	heavy	LSTEDEEIHSAR	4147009792
	466.2241+++ (heavy)	466.224	H - b9+	1054.47	1	0	20231108_SKP_2ng_CE_Step1	CBF1 CEP1 CP1 CPF1 YJR060W J1730	b9	TRUE	heavy	LSTEDEEIHSAR	2965870336
	466.2241+++ (heavy)	466.224	H - b9+	1054.47	1	0	20231108_SKP_2ng_CE_Step2	CBF1 CEP1 CP1 CPF1 YJR060W J1730	b9	TRUE	heavy	LSTEDEEIHSAR	3196829696
	466.2241+++ (heavy)	466.224	H - b9+	1054.47	1	0	20231108_SKP_2ng_CE_Step3	CBF1 CEP1 CP1 CPF1 YJR060W J1730	b9	TRUE	heavy	LSTEDEEIHSAR	3268648448
	466.2241+++ (heavy)	466.224	H - b9+	1054.47	1	0	20231108_SKP_2ng_CE_Step4	CBF1 CEP1 CP1 CPF1 YJR060W J1730	b9	TRUE	heavy	LSTEDEEIHSAR	3411401984
	466.2241+++ (heavy)	466.224	H - b9+	1054.47	1	0	20231108_SKP_2ng_CE_Step5	CBF1 CEP1 CP1 CPF1 YJR060W J1730	b9	TRUE	heavy	LSTEDEEIHSAR	3853463040
	466.2241+++ (heavy)	466.224	H - b9+	1054.47	1	0	20231108_SKP_2ng_CE_Step6	CBF1 CEP1 CP1 CPF1 YJR060W J1730	b9	TRUE	heavy	LSTEDEEIHSAR	4010906624
	466.2241+++ (heavy)	466.224	H - b9+	1054.47	1	0	20231108_SKP_2ng_CE_Step7	CBF1 CEP1 CP1 CPF1 YJR060W J1730	b9	TRUE	heavy	LSTEDEEIHSAR	4502356480
	466.2241+++ (heavy)	466.224	H - b9+	1054.47	1	0	20231108_SKP_2ng_NCE_Step1	CBF1 CEP1 CP1 CPF1 YJR060W J1730	b9	TRUE	heavy	LSTEDEEIHSAR	4178779136
	466.2241+++ (heavy)	466.224	H - b9+	1054.47	1	0	20231108_SKP_2ng_NCE_Step2	CBF1 CEP1 CP1 CPF1 YJR060W J1730	b9	TRUE	heavy	LSTEDEEIHSAR	3957476608
	466.2241+++ (heavy)	466.224	H - b9+	1054.47	1	0	20231108_SKP_2ng_NCE_Step3	CBF1 CEP1 CP1 CPF1 YJR060W J1730	b9	TRUE	heavy	LSTEDEEIHSAR	3878337024
	466.2241+++ (heavy)	466.224	H - b9+	1054.47	1	0	20231108_SKP_2ng_NCE_Step4	CBF1 CEP1 CP1 CPF1 YJR060W J1730	b9	TRUE	heavy	LSTEDEEIHSAR	3916348416
	466.2241+++ (heavy)	466.224	H - b9+	1054.47	1	0	20231108_SKP_2ng_NCE_Step5	CBF1 CEP1 CP1 CPF1 YJR060W J1730	b9	TRUE	heavy	LSTEDEEIHSAR	4040117504
	466.2241+++ (heavy)	466.224	H - b9+	1054.47	1	0	20231108_SKP_2ng_NCE_Step6	CBF1 CEP1 CP1 CPF1 YJR060W J1730	b9	TRUE	heavy	LSTEDEEIHSAR	4077301504
	466.2241+++ (heavy)	466.224	H - b9+	1054.47	1	0	20231108_SKP_2ng_NCE_Step7	CBF1 CEP1 CP1 CPF1 YJR060W J1730	b9	TRUE	heavy	LSTEDEEIHSAR	4147009792
	466.2241+++ (heavy)	466.224	S - b10+	1141.5	1	0	20231108_SKP_2ng_CE_Step1	CBF1 CEP1 CP1 CPF1 YJR060W J1730	b10	TRUE	heavy	LSTEDEEIHSAR	2965870336
	466.2241+++ (heavy)	466.224	S - b10+	1141.5	1	0	20231108_SKP_2ng_CE_Step2	CBF1 CEP1 CP1 CPF1 YJR060W J1730	b10	TRUE	heavy	LSTEDEEIHSAR	3196829696
	466.2241+++ (heavy)	466.224	S - b10+	1141.5	1	0	20231108_SKP_2ng_CE_Step3	CBF1 CEP1 CP1 CPF1 YJR060W J1730	b10	TRUE	heavy	LSTEDEEIHSAR	3268648448
	466.2241+++ (heavy)	466.224	S - b10+	1141.5	1	0	20231108_SKP_2ng_CE_Step4	CBF1 CEP1 CP1 CPF1 YJR060W J1730	b10	TRUE	heavy	LSTEDEEIHSAR	3411401984
	466.2241+++ (heavy)	466.224	S - b10+	1141.5	1	0	20231108_SKP_2ng_CE_Step5	CBF1 CEP1 CP1 CPF1 YJR060W J1730	b10	TRUE	heavy	LSTEDEEIHSAR	3853463040
	466.2241+++ (heavy)	466.224	S - b10+	1141.5	1	0	20231108_SKP_2ng_CE_Step6	CBF1 CEP1 CP1 CPF1 YJR060W J1730	b10	TRUE	heavy	LSTEDEEIHSAR	4010906624
	466.2241+++ (heavy)	466.224	S - b10+	1141.5	1	0	20231108_SKP_2ng_CE_Step7	CBF1 CEP1 CP1 CPF1 YJR060W J1730	b10	TRUE	heavy	LSTEDEEIHSAR	4502356480
	466.2241+++ (heavy)	466.224	S - b10+	1141.5	1	0	20231108_SKP_2ng_NCE_Step1	CBF1 CEP1 CP1 CPF1 YJR060W J1730	b10	TRUE	heavy	LSTEDEEIHSAR	4178779136
	466.2241+++ (heavy)	466.224	S - b10+	1141.5	1	2591	20231108_SKP_2ng_NCE_Step2	CBF1 CEP1 CP1 CPF1 YJR060W J1730	b10	TRUE	heavy	LSTEDEEIHSAR	3957476608
	466.2241+++ (heavy)	466.224	S - b10+	1141.5	1	0	20231108_SKP_2ng_NCE_Step3	CBF1 CEP1 CP1 CPF1 YJR060W J1730	b10	TRUE	heavy	LSTEDEEIHSAR	3878337024
	466.2241+++ (heavy)	466.224	S - b10+	1141.5	1	0	20231108_SKP_2ng_NCE_Step4	CBF1 CEP1 CP1 CPF1 YJR060W J1730	b10	TRUE	heavy	LSTEDEEIHSAR	3916348416
	466.2241+++ (heavy)	466.224	S - b10+	1141.5	1	0	20231108_SKP_2ng_NCE_Step5	CBF1 CEP1 CP1 CPF1 YJR060W J1730	b10	TRUE	heavy	LSTEDEEIHSAR	4040117504
	466.2241+++ (heavy)	466.224	S - b10+	1141.5	1	56274	20231108_SKP_2ng_NCE_Step6	CBF1 CEP1 CP1 CPF1 YJR060W J1730	b10	TRUE	heavy	LSTEDEEIHSAR	4077301504
	466.2241+++ (heavy)	466.224	S - b10+	1141.5	1	50311	20231108_SKP_2ng_NCE_Step7	CBF1 CEP1 CP1 CPF1 YJR060W J1730	b10	TRUE	heavy	LSTEDEEIHSAR	4147009792
	466.2241+++ (heavy)	466.224	A - b11+	1212.54	1	0	20231108_SKP_2ng_CE_Step1	CBF1 CEP1 CP1 CPF1 YJR060W J1730	b11	TRUE	heavy	LSTEDEEIHSAR	2965870336
	466.2241+++ (heavy)	466.224	A - b11+	1212.54	1	0	20231108_SKP_2ng_CE_Step2	CBF1 CEP1 CP1 CPF1 YJR060W J1730	b11	TRUE	heavy	LSTEDEEIHSAR	3196829696
	466.2241+++ (heavy)	466.224	A - b11+	1212.54	1	0	20231108_SKP_2ng_CE_Step3	CBF1 CEP1 CP1 CPF1 YJR060W J1730	b11	TRUE	heavy	LSTEDEEIHSAR	3268648448
	466.2241+++ (heavy)	466.224	A - b11+	1212.54	1	0	20231108_SKP_2ng_CE_Step4	CBF1 CEP1 CP1 CPF1 YJR060W J1730	b11	TRUE	heavy	LSTEDEEIHSAR	3411401984
	466.2241+++ (heavy)	466.224	A - b11+	1212.54	1	0	20231108_SKP_2ng_CE_Step5	CBF1 CEP1 CP1 CPF1 YJR060W J1730	b11	TRUE	heavy	LSTEDEEIHSAR	3853463040
	466.2241+++ (heavy)	466.224	A - b11+	1212.54	1	0	20231108_SKP_2ng_CE_Step6	CBF1 CEP1 CP1 CPF1 YJR060W J1730	b11	TRUE	heavy	LSTEDEEIHSAR	4010906624
	466.2241+++ (heavy)	466.224	A - b11+	1212.54	1	0	20231108_SKP_2ng_CE_Step7	CBF1 CEP1 CP1 CPF1 YJR060W J1730	b11	TRUE	heavy	LSTEDEEIHSAR	4502356480
	466.2241+++ (heavy)	466.224	A - b11+	1212.54	1	0	20231108_SKP_2ng_NCE_Step1	CBF1 CEP1 CP1 CPF1 YJR060W J1730	b11	TRUE	heavy	LSTEDEEIHSAR	4178779136
	466.2241+++ (heavy)	466.224	A - b11+	1212.54	1	0	20231108_SKP_2ng_NCE_Step2	CBF1 CEP1 CP1 CPF1 YJR060W J1730	b11	TRUE	heavy	LSTEDEEIHSAR	3957476608
	466.2241+++ (heavy)	466.224	A - b11+	1212.54	1	0	20231108_SKP_2ng_NCE_Step3	CBF1 CEP1 CP1 CPF1 YJR060W J1730	b11	TRUE	heavy	LSTEDEEIHSAR	3878337024
	466.2241+++ (heavy)	466.224	A - b11+	1212.54	1	0	20231108_SKP_2ng_NCE_Step4	CBF1 CEP1 CP1 CPF1 YJR060W J1730	b11	TRUE	heavy	LSTEDEEIHSAR	3916348416
	466.2241+++ (heavy)	466.224	A - b11+	1212.54	1	0	20231108_SKP_2ng_NCE_Step5	CBF1 CEP1 CP1 CPF1 YJR060W J1730	b11	TRUE	heavy	LSTEDEEIHSAR	4040117504
	466.2241+++ (heavy)	466.224	A - b11+	1212.54	1	0	20231108_SKP_2ng_NCE_Step6	CBF1 CEP1 CP1 CPF1 YJR060W J1730	b11	TRUE	heavy	LSTEDEEIHSAR	4077301504
	466.2241+++ (heavy)	466.224	A - b11+	1212.54	1	0	20231108_SKP_2ng_NCE_Step7	CBF1 CEP1 CP1 CPF1 YJR060W J1730	b11	TRUE	heavy	LSTEDEEIHSAR	4147009792
	466.2241+++ (heavy)	466.224	L - b1++	57.5493	2	0	20231108_SKP_2ng_CE_Step1	CBF1 CEP1 CP1 CPF1 YJR060W J1730	b1	TRUE	heavy	LSTEDEEIHSAR	2965870336
	466.2241+++ (heavy)	466.224	L - b1++	57.5493	2	0	20231108_SKP_2ng_CE_Step2	CBF1 CEP1 CP1 CPF1 YJR060W J1730	b1	TRUE	heavy	LSTEDEEIHSAR	3196829696
	466.2241+++ (heavy)	466.224	L - b1++	57.5493	2	0	20231108_SKP_2ng_CE_Step3	CBF1 CEP1 CP1 CPF1 YJR060W J1730	b1	TRUE	heavy	LSTEDEEIHSAR	3268648448
	466.2241+++ (heavy)	466.224	L - b1++	57.5493	2	0	20231108_SKP_2ng_CE_Step4	CBF1 CEP1 CP1 CPF1 YJR060W J1730	b1	TRUE	heavy	LSTEDEEIHSAR	3411401984
	466.2241+++ (heavy)	466.224	L - b1++	57.5493	2	0	20231108_SKP_2ng_CE_Step5	CBF1 CEP1 CP1 CPF1 YJR060W J1730	b1	TRUE	heavy	LSTEDEEIHSAR	3853463040
	466.2241+++ (heavy)	466.224	L - b1++	57.5493	2	0	20231108_SKP_2ng_CE_Step6	CBF1 CEP1 CP1 CPF1 YJR060W J1730	b1	TRUE	heavy	LSTEDEEIHSAR	4010906624
	466.2241+++ (heavy)	466.224	L - b1++	57.5493	2	0	20231108_SKP_2ng_CE_Step7	CBF1 CEP1 CP1 CPF1 YJR060W J1730	b1	TRUE	heavy	LSTEDEEIHSAR	4502356480
	466.2241+++ (heavy)	466.224	L - b1++	57.5493	2	0	20231108_SKP_2ng_NCE_Step1	CBF1 CEP1 CP1 CPF1 YJR060W J1730	b1	TRUE	heavy	LSTEDEEIHSAR	4178779136
	466.2241+++ (heavy)	466.224	L - b1++	57.5493	2	0	20231108_SKP_2ng_NCE_Step2	CBF1 CEP1 CP1 CPF1 YJR060W J1730	b1	TRUE	heavy	LSTEDEEIHSAR	3957476608
	466.2241+++ (heavy)	466.224	L - b1++	57.5493	2	0	20231108_SKP_2ng_NCE_Step3	CBF1 CEP1 CP1 CPF1 YJR060W J1730	b1	TRUE	heavy	LSTEDEEIHSAR	3878337024
	466.2241+++ (heavy)	466.224	L - b1++	57.5493	2	0	20231108_SKP_2ng_NCE_Step4	CBF1 CEP1 CP1 CPF1 YJR060W J1730	b1	TRUE	heavy	LSTEDEEIHSAR	3916348416
	466.2241+++ (heavy)	466.224	L - b1++	57.5493	2	0	20231108_SKP_2ng_NCE_Step5	CBF1 CEP1 CP1 CPF1 YJR060W J1730	b1	TRUE	heavy	LSTEDEEIHSAR	4040117504
	466.2241+++ (heavy)	466.224	L - b1++	57.5493	2	0	20231108_SKP_2ng_NCE_Step6	CBF1 CEP1 CP1 CPF1 YJR060W J1730	b1	TRUE	heavy	LSTEDEEIHSAR	4077301504
	466.2241+++ (heavy)	466.224	L - b1++	57.5493	2	0	20231108_SKP_2ng_NCE_Step7	CBF1 CEP1 CP1 CPF1 YJR060W J1730	b1	TRUE	heavy	LSTEDEEIHSAR	4147009792
	466.2241+++ (heavy)	466.224	S - b2++	101.065	2	0	20231108_SKP_2ng_CE_Step1	CBF1 CEP1 CP1 CPF1 YJR060W J1730	b2	TRUE	heavy	LSTEDEEIHSAR	2965870336
	466.2241+++ (heavy)	466.224	S - b2++	101.065	2	0	20231108_SKP_2ng_CE_Step2	CBF1 CEP1 CP1 CPF1 YJR060W J1730	b2	TRUE	heavy	LSTEDEEIHSAR	3196829696
	466.2241+++ (heavy)	466.224	S - b2++	101.065	2	0	20231108_SKP_2ng_CE_Step3	CBF1 CEP1 CP1 CPF1 YJR060W J1730	b2	TRUE	heavy	LSTEDEEIHSAR	3268648448
	466.2241+++ (heavy)	466.224	S - b2++	101.065	2	0	20231108_SKP_2ng_CE_Step4	CBF1 CEP1 CP1 CPF1 YJR060W J1730	b2	TRUE	heavy	LSTEDEEIHSAR	3411401984
	466.2241+++ (heavy)	466.224	S - b2++	101.065	2	1089	20231108_SKP_2ng_CE_Step5	CBF1 CEP1 CP1 CPF1 YJR060W J1730	b2	TRUE	heavy	LSTEDEEIHSAR	3853463040
	466.2241+++ (heavy)	466.224	S - b2++	101.065	2	4360	20231108_SKP_2ng_CE_Step6	CBF1 CEP1 CP1 CPF1 YJR060W J1730	b2	TRUE	heavy	LSTEDEEIHSAR	4010906624
	466.2241+++ (heavy)	466.224	S - b2++	101.065	2	0	20231108_SKP_2ng_CE_Step7	CBF1 CEP1 CP1 CPF1 YJR060W J1730	b2	TRUE	heavy	LSTEDEEIHSAR	4502356480
	466.2241+++ (heavy)	466.224	S - b2++	101.065	2	0	20231108_SKP_2ng_NCE_Step1	CBF1 CEP1 CP1 CPF1 YJR060W J1730	b2	TRUE	heavy	LSTEDEEIHSAR	4178779136
	466.2241+++ (heavy)	466.224	S - b2++	101.065	2	25581	20231108_SKP_2ng_NCE_Step2	CBF1 CEP1 CP1 CPF1 YJR060W J1730	b2	TRUE	heavy	LSTEDEEIHSAR	3957476608
	466.2241+++ (heavy)	466.224	S - b2++	101.065	2	0	20231108_SKP_2ng_NCE_Step3	CBF1 CEP1 CP1 CPF1 YJR060W J1730	b2	TRUE	heavy	LSTEDEEIHSAR	3878337024
	466.2241+++ (heavy)	466.224	S - b2++	101.065	2	0	20231108_SKP_2ng_NCE_Step4	CBF1 CEP1 CP1 CPF1 YJR060W J1730	b2	TRUE	heavy	LSTEDEEIHSAR	3916348416
	466.2241+++ (heavy)	466.224	S - b2++	101.065	2	0	20231108_SKP_2ng_NCE_Step5	CBF1 CEP1 CP1 CPF1 YJR060W J1730	b2	TRUE	heavy	LSTEDEEIHSAR	4040117504
	466.2241+++ (heavy)	466.224	S - b2++	101.065	2	0	20231108_SKP_2ng_NCE_Step6	CBF1 CEP1 CP1 CPF1 YJR060W J1730	b2	TRUE	heavy	LSTEDEEIHSAR	4077301504
	466.2241+++ (heavy)	466.224	S - b2++	101.065	2	0	20231108_SKP_2ng_NCE_Step7	CBF1 CEP1 CP1 CPF1 YJR060W J1730	b2	TRUE	heavy	LSTEDEEIHSAR	4147009792
	466.2241+++ (heavy)	466.224	T - b3++	151.589	2	0	20231108_SKP_2ng_CE_Step1	CBF1 CEP1 CP1 CPF1 YJR060W J1730	b3	TRUE	heavy	LSTEDEEIHSAR	2965870336
	466.2241+++ (heavy)	466.224	T - b3++	151.589	2	0	20231108_SKP_2ng_CE_Step2	CBF1 CEP1 CP1 CPF1 YJR060W J1730	b3	TRUE	heavy	LSTEDEEIHSAR	3196829696
	466.2241+++ (heavy)	466.224	T - b3++	151.589	2	0	20231108_SKP_2ng_CE_Step3	CBF1 CEP1 CP1 CPF1 YJR060W J1730	b3	TRUE	heavy	LSTEDEEIHSAR	3268648448
	466.2241+++ (heavy)	466.224	T - b3++	151.589	2	0	20231108_SKP_2ng_CE_Step4	CBF1 CEP1 CP1 CPF1 YJR060W J1730	b3	TRUE	heavy	LSTEDEEIHSAR	3411401984
	466.2241+++ (heavy)	466.224	T - b3++	151.589	2	0	20231108_SKP_2ng_CE_Step5	CBF1 CEP1 CP1 CPF1 YJR060W J1730	b3	TRUE	heavy	LSTEDEEIHSAR	3853463040
	466.2241+++ (heavy)	466.224	T - b3++	151.589	2	0	20231108_SKP_2ng_CE_Step6	CBF1 CEP1 CP1 CPF1 YJR060W J1730	b3	TRUE	heavy	LSTEDEEIHSAR	4010906624
	466.2241+++ (heavy)	466.224	T - b3++	151.589	2	0	20231108_SKP_2ng_CE_Step7	CBF1 CEP1 CP1 CPF1 YJR060W J1730	b3	TRUE	heavy	LSTEDEEIHSAR	4502356480
	466.2241+++ (heavy)	466.224	T - b3++	151.589	2	0	20231108_SKP_2ng_NCE_Step1	CBF1 CEP1 CP1 CPF1 YJR060W J1730	b3	TRUE	heavy	LSTEDEEIHSAR	4178779136
	466.2241+++ (heavy)	466.224	T - b3++	151.589	2	0	20231108_SKP_2ng_NCE_Step2	CBF1 CEP1 CP1 CPF1 YJR060W J1730	b3	TRUE	heavy	LSTEDEEIHSAR	3957476608
	466.2241+++ (heavy)	466.224	T - b3++	151.589	2	0	20231108_SKP_2ng_NCE_Step3	CBF1 CEP1 CP1 CPF1 YJR060W J1730	b3	TRUE	heavy	LSTEDEEIHSAR	3878337024
	466.2241+++ (heavy)	466.224	T - b3++	151.589	2	0	20231108_SKP_2ng_NCE_Step4	CBF1 CEP1 CP1 CPF1 YJR060W J1730	b3	TRUE	heavy	LSTEDEEIHSAR	3916348416
	466.2241+++ (heavy)	466.224	T - b3++	151.589	2	0	20231108_SKP_2ng_NCE_Step5	CBF1 CEP1 CP1 CPF1 YJR060W J1730	b3	TRUE	heavy	LSTEDEEIHSAR	4040117504
	466.2241+++ (heavy)	466.224	T - b3++	151.589	2	0	20231108_SKP_2ng_NCE_Step6	CBF1 CEP1 CP1 CPF1 YJR060W J1730	b3	TRUE	heavy	LSTEDEEIHSAR	4077301504
	466.2241+++ (heavy)	466.224	T - b3++	151.589	2	0	20231108_SKP_2ng_NCE_Step7	CBF1 CEP1 CP1 CPF1 YJR060W J1730	b3	TRUE	heavy	LSTEDEEIHSAR	4147009792
	466.2241+++ (heavy)	466.224	E - b4++	216.11	2	0	20231108_SKP_2ng_CE_Step1	CBF1 CEP1 CP1 CPF1 YJR060W J1730	b4	TRUE	heavy	LSTEDEEIHSAR	2965870336
	466.2241+++ (heavy)	466.224	E - b4++	216.11	2	0	20231108_SKP_2ng_CE_Step2	CBF1 CEP1 CP1 CPF1 YJR060W J1730	b4	TRUE	heavy	LSTEDEEIHSAR	3196829696
	466.2241+++ (heavy)	466.224	E - b4++	216.11	2	0	20231108_SKP_2ng_CE_Step3	CBF1 CEP1 CP1 CPF1 YJR060W J1730	b4	TRUE	heavy	LSTEDEEIHSAR	3268648448
	466.2241+++ (heavy)	466.224	E - b4++	216.11	2	0	20231108_SKP_2ng_CE_Step4	CBF1 CEP1 CP1 CPF1 YJR060W J1730	b4	TRUE	heavy	LSTEDEEIHSAR	3411401984
	466.2241+++ (heavy)	466.224	E - b4++	216.11	2	0	20231108_SKP_2ng_CE_Step5	CBF1 CEP1 CP1 CPF1 YJR060W J1730	b4	TRUE	heavy	LSTEDEEIHSAR	3853463040
	466.2241+++ (heavy)	466.224	E - b4++	216.11	2	0	20231108_SKP_2ng_CE_Step6	CBF1 CEP1 CP1 CPF1 YJR060W J1730	b4	TRUE	heavy	LSTEDEEIHSAR	4010906624
	466.2241+++ (heavy)	466.224	E - b4++	216.11	2	0	20231108_SKP_2ng_CE_Step7	CBF1 CEP1 CP1 CPF1 YJR060W J1730	b4	TRUE	heavy	LSTEDEEIHSAR	4502356480
	466.2241+++ (heavy)	466.224	E - b4++	216.11	2	0	20231108_SKP_2ng_NCE_Step1	CBF1 CEP1 CP1 CPF1 YJR060W J1730	b4	TRUE	heavy	LSTEDEEIHSAR	4178779136
	466.2241+++ (heavy)	466.224	E - b4++	216.11	2	0	20231108_SKP_2ng_NCE_Step2	CBF1 CEP1 CP1 CPF1 YJR060W J1730	b4	TRUE	heavy	LSTEDEEIHSAR	3957476608
	466.2241+++ (heavy)	466.224	E - b4++	216.11	2	170042	20231108_SKP_2ng_NCE_Step3	CBF1 CEP1 CP1 CPF1 YJR060W J1730	b4	TRUE	heavy	LSTEDEEIHSAR	3878337024
	466.2241+++ (heavy)	466.224	E - b4++	216.11	2	60175	20231108_SKP_2ng_NCE_Step4	CBF1 CEP1 CP1 CPF1 YJR060W J1730	b4	TRUE	heavy	LSTEDEEIHSAR	3916348416
	466.2241+++ (heavy)	466.224	E - b4++	216.11	2	0	20231108_SKP_2ng_NCE_Step5	CBF1 CEP1 CP1 CPF1 YJR060W J1730	b4	TRUE	heavy	LSTEDEEIHSAR	4040117504
	466.2241+++ (heavy)	466.224	E - b4++	216.11	2	26918	20231108_SKP_2ng_NCE_Step6	CBF1 CEP1 CP1 CPF1 YJR060W J1730	b4	TRUE	heavy	LSTEDEEIHSAR	4077301504
	466.2241+++ (heavy)	466.224	E - b4++	216.11	2	0	20231108_SKP_2ng_NCE_Step7	CBF1 CEP1 CP1 CPF1 YJR060W J1730	b4	TRUE	heavy	LSTEDEEIHSAR	4147009792
	466.2241+++ (heavy)	466.224	D - b5++	273.624	2	0	20231108_SKP_2ng_CE_Step1	CBF1 CEP1 CP1 CPF1 YJR060W J1730	b5	TRUE	heavy	LSTEDEEIHSAR	2965870336
	466.2241+++ (heavy)	466.224	D - b5++	273.624	2	0	20231108_SKP_2ng_CE_Step2	CBF1 CEP1 CP1 CPF1 YJR060W J1730	b5	TRUE	heavy	LSTEDEEIHSAR	3196829696
	466.2241+++ (heavy)	466.224	D - b5++	273.624	2	0	20231108_SKP_2ng_CE_Step3	CBF1 CEP1 CP1 CPF1 YJR060W J1730	b5	TRUE	heavy	LSTEDEEIHSAR	3268648448
	466.2241+++ (heavy)	466.224	D - b5++	273.624	2	0	20231108_SKP_2ng_CE_Step4	CBF1 CEP1 CP1 CPF1 YJR060W J1730	b5	TRUE	heavy	LSTEDEEIHSAR	3411401984
	466.2241+++ (heavy)	466.224	D - b5++	273.624	2	0	20231108_SKP_2ng_CE_Step5	CBF1 CEP1 CP1 CPF1 YJR060W J1730	b5	TRUE	heavy	LSTEDEEIHSAR	3853463040
	466.2241+++ (heavy)	466.224	D - b5++	273.624	2	0	20231108_SKP_2ng_CE_Step6	CBF1 CEP1 CP1 CPF1 YJR060W J1730	b5	TRUE	heavy	LSTEDEEIHSAR	4010906624
	466.2241+++ (heavy)	466.224	D - b5++	273.624	2	0	20231108_SKP_2ng_CE_Step7	CBF1 CEP1 CP1 CPF1 YJR060W J1730	b5	TRUE	heavy	LSTEDEEIHSAR	4502356480
	466.2241+++ (heavy)	466.224	D - b5++	273.624	2	0	20231108_SKP_2ng_NCE_Step1	CBF1 CEP1 CP1 CPF1 YJR060W J1730	b5	TRUE	heavy	LSTEDEEIHSAR	4178779136
	466.2241+++ (heavy)	466.224	D - b5++	273.624	2	0	20231108_SKP_2ng_NCE_Step2	CBF1 CEP1 CP1 CPF1 YJR060W J1730	b5	TRUE	heavy	LSTEDEEIHSAR	3957476608
	466.2241+++ (heavy)	466.224	D - b5++	273.624	2	0	20231108_SKP_2ng_NCE_Step3	CBF1 CEP1 CP1 CPF1 YJR060W J1730	b5	TRUE	heavy	LSTEDEEIHSAR	3878337024
	466.2241+++ (heavy)	466.224	D - b5++	273.624	2	0	20231108_SKP_2ng_NCE_Step4	CBF1 CEP1 CP1 CPF1 YJR060W J1730	b5	TRUE	heavy	LSTEDEEIHSAR	3916348416
	466.2241+++ (heavy)	466.224	D - b5++	273.624	2	0	20231108_SKP_2ng_NCE_Step5	CBF1 CEP1 CP1 CPF1 YJR060W J1730	b5	TRUE	heavy	LSTEDEEIHSAR	4040117504
	466.2241+++ (heavy)	466.224	D - b5++	273.624	2	0	20231108_SKP_2ng_NCE_Step6	CBF1 CEP1 CP1 CPF1 YJR060W J1730	b5	TRUE	heavy	LSTEDEEIHSAR	4077301504
	466.2241+++ (heavy)	466.224	D - b5++	273.624	2	0	20231108_SKP_2ng_NCE_Step7	CBF1 CEP1 CP1 CPF1 YJR060W J1730	b5	TRUE	heavy	LSTEDEEIHSAR	4147009792
	466.2241+++ (heavy)	466.224	E - b6++	338.145	2	0	20231108_SKP_2ng_CE_Step1	CBF1 CEP1 CP1 CPF1 YJR060W J1730	b6	TRUE	heavy	LSTEDEEIHSAR	2965870336
	466.2241+++ (heavy)	466.224	E - b6++	338.145	2	0	20231108_SKP_2ng_CE_Step2	CBF1 CEP1 CP1 CPF1 YJR060W J1730	b6	TRUE	heavy	LSTEDEEIHSAR	3196829696
	466.2241+++ (heavy)	466.224	E - b6++	338.145	2	0	20231108_SKP_2ng_CE_Step3	CBF1 CEP1 CP1 CPF1 YJR060W J1730	b6	TRUE	heavy	LSTEDEEIHSAR	3268648448
	466.2241+++ (heavy)	466.224	E - b6++	338.145	2	0	20231108_SKP_2ng_CE_Step4	CBF1 CEP1 CP1 CPF1 YJR060W J1730	b6	TRUE	heavy	LSTEDEEIHSAR	3411401984
	466.2241+++ (heavy)	466.224	E - b6++	338.145	2	0	20231108_SKP_2ng_CE_Step5	CBF1 CEP1 CP1 CPF1 YJR060W J1730	b6	TRUE	heavy	LSTEDEEIHSAR	3853463040
	466.2241+++ (heavy)	466.224	E - b6++	338.145	2	0	20231108_SKP_2ng_CE_Step6	CBF1 CEP1 CP1 CPF1 YJR060W J1730	b6	TRUE	heavy	LSTEDEEIHSAR	4010906624
	466.2241+++ (heavy)	466.224	E - b6++	338.145	2	0	20231108_SKP_2ng_CE_Step7	CBF1 CEP1 CP1 CPF1 YJR060W J1730	b6	TRUE	heavy	LSTEDEEIHSAR	4502356480
	466.2241+++ (heavy)	466.224	E - b6++	338.145	2	0	20231108_SKP_2ng_NCE_Step1	CBF1 CEP1 CP1 CPF1 YJR060W J1730	b6	TRUE	heavy	LSTEDEEIHSAR	4178779136
	466.2241+++ (heavy)	466.224	E - b6++	338.145	2	0	20231108_SKP_2ng_NCE_Step2	CBF1 CEP1 CP1 CPF1 YJR060W J1730	b6	TRUE	heavy	LSTEDEEIHSAR	3957476608
	466.2241+++ (heavy)	466.224	E - b6++	338.145	2	0	20231108_SKP_2ng_NCE_Step3	CBF1 CEP1 CP1 CPF1 YJR060W J1730	b6	TRUE	heavy	LSTEDEEIHSAR	3878337024
	466.2241+++ (heavy)	466.224	E - b6++	338.145	2	0	20231108_SKP_2ng_NCE_Step4	CBF1 CEP1 CP1 CPF1 YJR060W J1730	b6	TRUE	heavy	LSTEDEEIHSAR	3916348416
	466.2241+++ (heavy)	466.224	E - b6++	338.145	2	0	20231108_SKP_2ng_NCE_Step5	CBF1 CEP1 CP1 CPF1 YJR060W J1730	b6	TRUE	heavy	LSTEDEEIHSAR	4040117504
	466.2241+++ (heavy)	466.224	E - b6++	338.145	2	2767	20231108_SKP_2ng_NCE_Step6	CBF1 CEP1 CP1 CPF1 YJR060W J1730	b6	TRUE	heavy	LSTEDEEIHSAR	4077301504
	466.2241+++ (heavy)	466.224	E - b6++	338.145	2	27487	20231108_SKP_2ng_NCE_Step7	CBF1 CEP1 CP1 CPF1 YJR060W J1730	b6	TRUE	heavy	LSTEDEEIHSAR	4147009792
	466.2241+++ (heavy)	466.224	E - b7++	402.667	2	0	20231108_SKP_2ng_CE_Step1	CBF1 CEP1 CP1 CPF1 YJR060W J1730	b7	TRUE	heavy	LSTEDEEIHSAR	2965870336
	466.2241+++ (heavy)	466.224	E - b7++	402.667	2	0	20231108_SKP_2ng_CE_Step2	CBF1 CEP1 CP1 CPF1 YJR060W J1730	b7	TRUE	heavy	LSTEDEEIHSAR	3196829696
	466.2241+++ (heavy)	466.224	E - b7++	402.667	2	0	20231108_SKP_2ng_CE_Step3	CBF1 CEP1 CP1 CPF1 YJR060W J1730	b7	TRUE	heavy	LSTEDEEIHSAR	3268648448
	466.2241+++ (heavy)	466.224	E - b7++	402.667	2	0	20231108_SKP_2ng_CE_Step4	CBF1 CEP1 CP1 CPF1 YJR060W J1730	b7	TRUE	heavy	LSTEDEEIHSAR	3411401984
	466.2241+++ (heavy)	466.224	E - b7++	402.667	2	0	20231108_SKP_2ng_CE_Step5	CBF1 CEP1 CP1 CPF1 YJR060W J1730	b7	TRUE	heavy	LSTEDEEIHSAR	3853463040
	466.2241+++ (heavy)	466.224	E - b7++	402.667	2	0	20231108_SKP_2ng_CE_Step6	CBF1 CEP1 CP1 CPF1 YJR060W J1730	b7	TRUE	heavy	LSTEDEEIHSAR	4010906624
	466.2241+++ (heavy)	466.224	E - b7++	402.667	2	0	20231108_SKP_2ng_CE_Step7	CBF1 CEP1 CP1 CPF1 YJR060W J1730	b7	TRUE	heavy	LSTEDEEIHSAR	4502356480
	466.2241+++ (heavy)	466.224	E - b7++	402.667	2	0	20231108_SKP_2ng_NCE_Step1	CBF1 CEP1 CP1 CPF1 YJR060W J1730	b7	TRUE	heavy	LSTEDEEIHSAR	4178779136
	466.2241+++ (heavy)	466.224	E - b7++	402.667	2	0	20231108_SKP_2ng_NCE_Step2	CBF1 CEP1 CP1 CPF1 YJR060W J1730	b7	TRUE	heavy	LSTEDEEIHSAR	3957476608
	466.2241+++ (heavy)	466.224	E - b7++	402.667	2	0	20231108_SKP_2ng_NCE_Step3	CBF1 CEP1 CP1 CPF1 YJR060W J1730	b7	TRUE	heavy	LSTEDEEIHSAR	3878337024
	466.2241+++ (heavy)	466.224	E - b7++	402.667	2	0	20231108_SKP_2ng_NCE_Step4	CBF1 CEP1 CP1 CPF1 YJR060W J1730	b7	TRUE	heavy	LSTEDEEIHSAR	3916348416
	466.2241+++ (heavy)	466.224	E - b7++	402.667	2	0	20231108_SKP_2ng_NCE_Step5	CBF1 CEP1 CP1 CPF1 YJR060W J1730	b7	TRUE	heavy	LSTEDEEIHSAR	4040117504
	466.2241+++ (heavy)	466.224	E - b7++	402.667	2	0	20231108_SKP_2ng_NCE_Step6	CBF1 CEP1 CP1 CPF1 YJR060W J1730	b7	TRUE	heavy	LSTEDEEIHSAR	4077301504
	466.2241+++ (heavy)	466.224	E - b7++	402.667	2	0	20231108_SKP_2ng_NCE_Step7	CBF1 CEP1 CP1 CPF1 YJR060W J1730	b7	TRUE	heavy	LSTEDEEIHSAR	4147009792
	466.2241+++ (heavy)	466.224	I - b8++	459.209	2	0	20231108_SKP_2ng_CE_Step1	CBF1 CEP1 CP1 CPF1 YJR060W J1730	b8	TRUE	heavy	LSTEDEEIHSAR	2965870336
	466.2241+++ (heavy)	466.224	I - b8++	459.209	2	38877	20231108_SKP_2ng_CE_Step2	CBF1 CEP1 CP1 CPF1 YJR060W J1730	b8	TRUE	heavy	LSTEDEEIHSAR	3196829696
	466.2241+++ (heavy)	466.224	I - b8++	459.209	2	103288	20231108_SKP_2ng_CE_Step3	CBF1 CEP1 CP1 CPF1 YJR060W J1730	b8	TRUE	heavy	LSTEDEEIHSAR	3268648448
	466.2241+++ (heavy)	466.224	I - b8++	459.209	2	133804	20231108_SKP_2ng_CE_Step4	CBF1 CEP1 CP1 CPF1 YJR060W J1730	b8	TRUE	heavy	LSTEDEEIHSAR	3411401984
	466.2241+++ (heavy)	466.224	I - b8++	459.209	2	142031	20231108_SKP_2ng_CE_Step5	CBF1 CEP1 CP1 CPF1 YJR060W J1730	b8	TRUE	heavy	LSTEDEEIHSAR	3853463040
	466.2241+++ (heavy)	466.224	I - b8++	459.209	2	111663	20231108_SKP_2ng_CE_Step6	CBF1 CEP1 CP1 CPF1 YJR060W J1730	b8	TRUE	heavy	LSTEDEEIHSAR	4010906624
	466.2241+++ (heavy)	466.224	I - b8++	459.209	2	204638	20231108_SKP_2ng_CE_Step7	CBF1 CEP1 CP1 CPF1 YJR060W J1730	b8	TRUE	heavy	LSTEDEEIHSAR	4502356480
	466.2241+++ (heavy)	466.224	I - b8++	459.209	2	37838	20231108_SKP_2ng_NCE_Step1	CBF1 CEP1 CP1 CPF1 YJR060W J1730	b8	TRUE	heavy	LSTEDEEIHSAR	4178779136
	466.2241+++ (heavy)	466.224	I - b8++	459.209	2	0	20231108_SKP_2ng_NCE_Step2	CBF1 CEP1 CP1 CPF1 YJR060W J1730	b8	TRUE	heavy	LSTEDEEIHSAR	3957476608
	466.2241+++ (heavy)	466.224	I - b8++	459.209	2	0	20231108_SKP_2ng_NCE_Step3	CBF1 CEP1 CP1 CPF1 YJR060W J1730	b8	TRUE	heavy	LSTEDEEIHSAR	3878337024
	466.2241+++ (heavy)	466.224	I - b8++	459.209	2	0	20231108_SKP_2ng_NCE_Step4	CBF1 CEP1 CP1 CPF1 YJR060W J1730	b8	TRUE	heavy	LSTEDEEIHSAR	3916348416
	466.2241+++ (heavy)	466.224	I - b8++	459.209	2	32478	20231108_SKP_2ng_NCE_Step5	CBF1 CEP1 CP1 CPF1 YJR060W J1730	b8	TRUE	heavy	LSTEDEEIHSAR	4040117504
	466.2241+++ (heavy)	466.224	I - b8++	459.209	2	0	20231108_SKP_2ng_NCE_Step6	CBF1 CEP1 CP1 CPF1 YJR060W J1730	b8	TRUE	heavy	LSTEDEEIHSAR	4077301504
	466.2241+++ (heavy)	466.224	I - b8++	459.209	2	64325	20231108_SKP_2ng_NCE_Step7	CBF1 CEP1 CP1 CPF1 YJR060W J1730	b8	TRUE	heavy	LSTEDEEIHSAR	4147009792
	466.2241+++ (heavy)	466.224	H - b9++	527.738	2	194987	20231108_SKP_2ng_CE_Step1	CBF1 CEP1 CP1 CPF1 YJR060W J1730	b9	TRUE	heavy	LSTEDEEIHSAR	2965870336
	466.2241+++ (heavy)	466.224	H - b9++	527.738	2	32945	20231108_SKP_2ng_CE_Step2	CBF1 CEP1 CP1 CPF1 YJR060W J1730	b9	TRUE	heavy	LSTEDEEIHSAR	3196829696
	466.2241+++ (heavy)	466.224	H - b9++	527.738	2	0	20231108_SKP_2ng_CE_Step3	CBF1 CEP1 CP1 CPF1 YJR060W J1730	b9	TRUE	heavy	LSTEDEEIHSAR	3268648448
	466.2241+++ (heavy)	466.224	H - b9++	527.738	2	0	20231108_SKP_2ng_CE_Step4	CBF1 CEP1 CP1 CPF1 YJR060W J1730	b9	TRUE	heavy	LSTEDEEIHSAR	3411401984
	466.2241+++ (heavy)	466.224	H - b9++	527.738	2	0	20231108_SKP_2ng_CE_Step5	CBF1 CEP1 CP1 CPF1 YJR060W J1730	b9	TRUE	heavy	LSTEDEEIHSAR	3853463040
	466.2241+++ (heavy)	466.224	H - b9++	527.738	2	0	20231108_SKP_2ng_CE_Step6	CBF1 CEP1 CP1 CPF1 YJR060W J1730	b9	TRUE	heavy	LSTEDEEIHSAR	4010906624
	466.2241+++ (heavy)	466.224	H - b9++	527.738	2	0	20231108_SKP_2ng_CE_Step7	CBF1 CEP1 CP1 CPF1 YJR060W J1730	b9	TRUE	heavy	LSTEDEEIHSAR	4502356480
	466.2241+++ (heavy)	466.224	H - b9++	527.738	2	0	20231108_SKP_2ng_NCE_Step1	CBF1 CEP1 CP1 CPF1 YJR060W J1730	b9	TRUE	heavy	LSTEDEEIHSAR	4178779136
	466.2241+++ (heavy)	466.224	H - b9++	527.738	2	0	20231108_SKP_2ng_NCE_Step2	CBF1 CEP1 CP1 CPF1 YJR060W J1730	b9	TRUE	heavy	LSTEDEEIHSAR	3957476608
	466.2241+++ (heavy)	466.224	H - b9++	527.738	2	0	20231108_SKP_2ng_NCE_Step3	CBF1 CEP1 CP1 CPF1 YJR060W J1730	b9	TRUE	heavy	LSTEDEEIHSAR	3878337024
	466.2241+++ (heavy)	466.224	H - b9++	527.738	2	0	20231108_SKP_2ng_NCE_Step4	CBF1 CEP1 CP1 CPF1 YJR060W J1730	b9	TRUE	heavy	LSTEDEEIHSAR	3916348416
	466.2241+++ (heavy)	466.224	H - b9++	527.738	2	0	20231108_SKP_2ng_NCE_Step5	CBF1 CEP1 CP1 CPF1 YJR060W J1730	b9	TRUE	heavy	LSTEDEEIHSAR	4040117504
	466.2241+++ (heavy)	466.224	H - b9++	527.738	2	0	20231108_SKP_2ng_NCE_Step6	CBF1 CEP1 CP1 CPF1 YJR060W J1730	b9	TRUE	heavy	LSTEDEEIHSAR	4077301504
	466.2241+++ (heavy)	466.224	H - b9++	527.738	2	0	20231108_SKP_2ng_NCE_Step7	CBF1 CEP1 CP1 CPF1 YJR060W J1730	b9	TRUE	heavy	LSTEDEEIHSAR	4147009792
	466.2241+++ (heavy)	466.224	S - b10++	571.254	2	48835	20231108_SKP_2ng_CE_Step1	CBF1 CEP1 CP1 CPF1 YJR060W J1730	b10	TRUE	heavy	LSTEDEEIHSAR	2965870336
	466.2241+++ (heavy)	466.224	S - b10++	571.254	2	0	20231108_SKP_2ng_CE_Step2	CBF1 CEP1 CP1 CPF1 YJR060W J1730	b10	TRUE	heavy	LSTEDEEIHSAR	3196829696
	466.2241+++ (heavy)	466.224	S - b10++	571.254	2	108949	20231108_SKP_2ng_CE_Step3	CBF1 CEP1 CP1 CPF1 YJR060W J1730	b10	TRUE	heavy	LSTEDEEIHSAR	3268648448
	466.2241+++ (heavy)	466.224	S - b10++	571.254	2	86449	20231108_SKP_2ng_CE_Step4	CBF1 CEP1 CP1 CPF1 YJR060W J1730	b10	TRUE	heavy	LSTEDEEIHSAR	3411401984
	466.2241+++ (heavy)	466.224	S - b10++	571.254	2	36694	20231108_SKP_2ng_CE_Step5	CBF1 CEP1 CP1 CPF1 YJR060W J1730	b10	TRUE	heavy	LSTEDEEIHSAR	3853463040
	466.2241+++ (heavy)	466.224	S - b10++	571.254	2	16764	20231108_SKP_2ng_CE_Step6	CBF1 CEP1 CP1 CPF1 YJR060W J1730	b10	TRUE	heavy	LSTEDEEIHSAR	4010906624
	466.2241+++ (heavy)	466.224	S - b10++	571.254	2	0	20231108_SKP_2ng_CE_Step7	CBF1 CEP1 CP1 CPF1 YJR060W J1730	b10	TRUE	heavy	LSTEDEEIHSAR	4502356480
	466.2241+++ (heavy)	466.224	S - b10++	571.254	2	491	20231108_SKP_2ng_NCE_Step1	CBF1 CEP1 CP1 CPF1 YJR060W J1730	b10	TRUE	heavy	LSTEDEEIHSAR	4178779136
	466.2241+++ (heavy)	466.224	S - b10++	571.254	2	0	20231108_SKP_2ng_NCE_Step2	CBF1 CEP1 CP1 CPF1 YJR060W J1730	b10	TRUE	heavy	LSTEDEEIHSAR	3957476608
	466.2241+++ (heavy)	466.224	S - b10++	571.254	2	0	20231108_SKP_2ng_NCE_Step3	CBF1 CEP1 CP1 CPF1 YJR060W J1730	b10	TRUE	heavy	LSTEDEEIHSAR	3878337024
	466.2241+++ (heavy)	466.224	S - b10++	571.254	2	0	20231108_SKP_2ng_NCE_Step4	CBF1 CEP1 CP1 CPF1 YJR060W J1730	b10	TRUE	heavy	LSTEDEEIHSAR	3916348416
	466.2241+++ (heavy)	466.224	S - b10++	571.254	2	0	20231108_SKP_2ng_NCE_Step5	CBF1 CEP1 CP1 CPF1 YJR060W J1730	b10	TRUE	heavy	LSTEDEEIHSAR	4040117504
	466.2241+++ (heavy)	466.224	S - b10++	571.254	2	0	20231108_SKP_2ng_NCE_Step6	CBF1 CEP1 CP1 CPF1 YJR060W J1730	b10	TRUE	heavy	LSTEDEEIHSAR	4077301504
	466.2241+++ (heavy)	466.224	S - b10++	571.254	2	0	20231108_SKP_2ng_NCE_Step7	CBF1 CEP1 CP1 CPF1 YJR060W J1730	b10	TRUE	heavy	LSTEDEEIHSAR	4147009792
	466.2241+++ (heavy)	466.224	A - b11++	606.773	2	0	20231108_SKP_2ng_CE_Step1	CBF1 CEP1 CP1 CPF1 YJR060W J1730	b11	TRUE	heavy	LSTEDEEIHSAR	2965870336
	466.2241+++ (heavy)	466.224	A - b11++	606.773	2	36720	20231108_SKP_2ng_CE_Step2	CBF1 CEP1 CP1 CPF1 YJR060W J1730	b11	TRUE	heavy	LSTEDEEIHSAR	3196829696
	466.2241+++ (heavy)	466.224	A - b11++	606.773	2	171680	20231108_SKP_2ng_CE_Step3	CBF1 CEP1 CP1 CPF1 YJR060W J1730	b11	TRUE	heavy	LSTEDEEIHSAR	3268648448
	466.2241+++ (heavy)	466.224	A - b11++	606.773	2	249600	20231108_SKP_2ng_CE_Step4	CBF1 CEP1 CP1 CPF1 YJR060W J1730	b11	TRUE	heavy	LSTEDEEIHSAR	3411401984
	466.2241+++ (heavy)	466.224	A - b11++	606.773	2	128215	20231108_SKP_2ng_CE_Step5	CBF1 CEP1 CP1 CPF1 YJR060W J1730	b11	TRUE	heavy	LSTEDEEIHSAR	3853463040
	466.2241+++ (heavy)	466.224	A - b11++	606.773	2	116756	20231108_SKP_2ng_CE_Step6	CBF1 CEP1 CP1 CPF1 YJR060W J1730	b11	TRUE	heavy	LSTEDEEIHSAR	4010906624
	466.2241+++ (heavy)	466.224	A - b11++	606.773	2	0	20231108_SKP_2ng_CE_Step7	CBF1 CEP1 CP1 CPF1 YJR060W J1730	b11	TRUE	heavy	LSTEDEEIHSAR	4502356480
	466.2241+++ (heavy)	466.224	A - b11++	606.773	2	0	20231108_SKP_2ng_NCE_Step1	CBF1 CEP1 CP1 CPF1 YJR060W J1730	b11	TRUE	heavy	LSTEDEEIHSAR	4178779136
	466.2241+++ (heavy)	466.224	A - b11++	606.773	2	0	20231108_SKP_2ng_NCE_Step2	CBF1 CEP1 CP1 CPF1 YJR060W J1730	b11	TRUE	heavy	LSTEDEEIHSAR	3957476608
	466.2241+++ (heavy)	466.224	A - b11++	606.773	2	0	20231108_SKP_2ng_NCE_Step3	CBF1 CEP1 CP1 CPF1 YJR060W J1730	b11	TRUE	heavy	LSTEDEEIHSAR	3878337024
	466.2241+++ (heavy)	466.224	A - b11++	606.773	2	0	20231108_SKP_2ng_NCE_Step4	CBF1 CEP1 CP1 CPF1 YJR060W J1730	b11	TRUE	heavy	LSTEDEEIHSAR	3916348416
	466.2241+++ (heavy)	466.224	A - b11++	606.773	2	0	20231108_SKP_2ng_NCE_Step5	CBF1 CEP1 CP1 CPF1 YJR060W J1730	b11	TRUE	heavy	LSTEDEEIHSAR	4040117504
	466.2241+++ (heavy)	466.224	A - b11++	606.773	2	39799	20231108_SKP_2ng_NCE_Step6	CBF1 CEP1 CP1 CPF1 YJR060W J1730	b11	TRUE	heavy	LSTEDEEIHSAR	4077301504
	466.2241+++ (heavy)	466.224	A - b11++	606.773	2	34361	20231108_SKP_2ng_NCE_Step7	CBF1 CEP1 CP1 CPF1 YJR060W J1730	b11	TRUE	heavy	LSTEDEEIHSAR	4147009792
	466.2241+++ (heavy)	466.224	S - y11+	1283.57	1	0	20231108_SKP_2ng_CE_Step1	CBF1 CEP1 CP1 CPF1 YJR060W J1730	y11	TRUE	heavy	LSTEDEEIHSAR	2965870336
	466.2241+++ (heavy)	466.224	S - y11+	1283.57	1	0	20231108_SKP_2ng_CE_Step2	CBF1 CEP1 CP1 CPF1 YJR060W J1730	y11	TRUE	heavy	LSTEDEEIHSAR	3196829696
	466.2241+++ (heavy)	466.224	S - y11+	1283.57	1	0	20231108_SKP_2ng_CE_Step3	CBF1 CEP1 CP1 CPF1 YJR060W J1730	y11	TRUE	heavy	LSTEDEEIHSAR	3268648448
	466.2241+++ (heavy)	466.224	S - y11+	1283.57	1	0	20231108_SKP_2ng_CE_Step4	CBF1 CEP1 CP1 CPF1 YJR060W J1730	y11	TRUE	heavy	LSTEDEEIHSAR	3411401984
	466.2241+++ (heavy)	466.224	S - y11+	1283.57	1	0	20231108_SKP_2ng_CE_Step5	CBF1 CEP1 CP1 CPF1 YJR060W J1730	y11	TRUE	heavy	LSTEDEEIHSAR	3853463040
	466.2241+++ (heavy)	466.224	S - y11+	1283.57	1	0	20231108_SKP_2ng_CE_Step6	CBF1 CEP1 CP1 CPF1 YJR060W J1730	y11	TRUE	heavy	LSTEDEEIHSAR	4010906624
	466.2241+++ (heavy)	466.224	S - y11+	1283.57	1	0	20231108_SKP_2ng_CE_Step7	CBF1 CEP1 CP1 CPF1 YJR060W J1730	y11	TRUE	heavy	LSTEDEEIHSAR	4502356480
	466.2241+++ (heavy)	466.224	S - y11+	1283.57	1	0	20231108_SKP_2ng_NCE_Step1	CBF1 CEP1 CP1 CPF1 YJR060W J1730	y11	TRUE	heavy	LSTEDEEIHSAR	4178779136
	466.2241+++ (heavy)	466.224	S - y11+	1283.57	1	0	20231108_SKP_2ng_NCE_Step2	CBF1 CEP1 CP1 CPF1 YJR060W J1730	y11	TRUE	heavy	LSTEDEEIHSAR	3957476608
	466.2241+++ (heavy)	466.224	S - y11+	1283.57	1	0	20231108_SKP_2ng_NCE_Step3	CBF1 CEP1 CP1 CPF1 YJR060W J1730	y11	TRUE	heavy	LSTEDEEIHSAR	3878337024
	466.2241+++ (heavy)	466.224	S - y11+	1283.57	1	0	20231108_SKP_2ng_NCE_Step4	CBF1 CEP1 CP1 CPF1 YJR060W J1730	y11	TRUE	heavy	LSTEDEEIHSAR	3916348416
	466.2241+++ (heavy)	466.224	S - y11+	1283.57	1	0	20231108_SKP_2ng_NCE_Step5	CBF1 CEP1 CP1 CPF1 YJR060W J1730	y11	TRUE	heavy	LSTEDEEIHSAR	4040117504
	466.2241+++ (heavy)	466.224	S - y11+	1283.57	1	0	20231108_SKP_2ng_NCE_Step6	CBF1 CEP1 CP1 CPF1 YJR060W J1730	y11	TRUE	heavy	LSTEDEEIHSAR	4077301504
	466.2241+++ (heavy)	466.224	S - y11+	1283.57	1	0	20231108_SKP_2ng_NCE_Step7	CBF1 CEP1 CP1 CPF1 YJR060W J1730	y11	TRUE	heavy	LSTEDEEIHSAR	4147009792
	466.2241+++ (heavy)	466.224	T - y10+	1196.54	1	0	20231108_SKP_2ng_CE_Step1	CBF1 CEP1 CP1 CPF1 YJR060W J1730	y10	TRUE	heavy	LSTEDEEIHSAR	2965870336
	466.2241+++ (heavy)	466.224	T - y10+	1196.54	1	0	20231108_SKP_2ng_CE_Step2	CBF1 CEP1 CP1 CPF1 YJR060W J1730	y10	TRUE	heavy	LSTEDEEIHSAR	3196829696
	466.2241+++ (heavy)	466.224	T - y10+	1196.54	1	0	20231108_SKP_2ng_CE_Step3	CBF1 CEP1 CP1 CPF1 YJR060W J1730	y10	TRUE	heavy	LSTEDEEIHSAR	3268648448
	466.2241+++ (heavy)	466.224	T - y10+	1196.54	1	0	20231108_SKP_2ng_CE_Step4	CBF1 CEP1 CP1 CPF1 YJR060W J1730	y10	TRUE	heavy	LSTEDEEIHSAR	3411401984
	466.2241+++ (heavy)	466.224	T - y10+	1196.54	1	0	20231108_SKP_2ng_CE_Step5	CBF1 CEP1 CP1 CPF1 YJR060W J1730	y10	TRUE	heavy	LSTEDEEIHSAR	3853463040
	466.2241+++ (heavy)	466.224	T - y10+	1196.54	1	0	20231108_SKP_2ng_CE_Step6	CBF1 CEP1 CP1 CPF1 YJR060W J1730	y10	TRUE	heavy	LSTEDEEIHSAR	4010906624
	466.2241+++ (heavy)	466.224	T - y10+	1196.54	1	0	20231108_SKP_2ng_CE_Step7	CBF1 CEP1 CP1 CPF1 YJR060W J1730	y10	TRUE	heavy	LSTEDEEIHSAR	4502356480
	466.2241+++ (heavy)	466.224	T - y10+	1196.54	1	0	20231108_SKP_2ng_NCE_Step1	CBF1 CEP1 CP1 CPF1 YJR060W J1730	y10	TRUE	heavy	LSTEDEEIHSAR	4178779136
	466.2241+++ (heavy)	466.224	T - y10+	1196.54	1	0	20231108_SKP_2ng_NCE_Step2	CBF1 CEP1 CP1 CPF1 YJR060W J1730	y10	TRUE	heavy	LSTEDEEIHSAR	3957476608
	466.2241+++ (heavy)	466.224	T - y10+	1196.54	1	0	20231108_SKP_2ng_NCE_Step3	CBF1 CEP1 CP1 CPF1 YJR060W J1730	y10	TRUE	heavy	LSTEDEEIHSAR	3878337024
	466.2241+++ (heavy)	466.224	T - y10+	1196.54	1	0	20231108_SKP_2ng_NCE_Step4	CBF1 CEP1 CP1 CPF1 YJR060W J1730	y10	TRUE	heavy	LSTEDEEIHSAR	3916348416
	466.2241+++ (heavy)	466.224	T - y10+	1196.54	1	0	20231108_SKP_2ng_NCE_Step5	CBF1 CEP1 CP1 CPF1 YJR060W J1730	y10	TRUE	heavy	LSTEDEEIHSAR	4040117504
	466.2241+++ (heavy)	466.224	T - y10+	1196.54	1	0	20231108_SKP_2ng_NCE_Step6	CBF1 CEP1 CP1 CPF1 YJR060W J1730	y10	TRUE	heavy	LSTEDEEIHSAR	4077301504
	466.2241+++ (heavy)	466.224	T - y10+	1196.54	1	21863	20231108_SKP_2ng_NCE_Step7	CBF1 CEP1 CP1 CPF1 YJR060W J1730	y10	TRUE	heavy	LSTEDEEIHSAR	4147009792
	466.2241+++ (heavy)	466.224	E - y9+	1095.49	1	184797	20231108_SKP_2ng_CE_Step1	CBF1 CEP1 CP1 CPF1 YJR060W J1730	y9	TRUE	heavy	LSTEDEEIHSAR	2965870336
	466.2241+++ (heavy)	466.224	E - y9+	1095.49	1	627825	20231108_SKP_2ng_CE_Step2	CBF1 CEP1 CP1 CPF1 YJR060W J1730	y9	TRUE	heavy	LSTEDEEIHSAR	3196829696
	466.2241+++ (heavy)	466.224	E - y9+	1095.49	1	2008373	20231108_SKP_2ng_CE_Step3	CBF1 CEP1 CP1 CPF1 YJR060W J1730	y9	TRUE	heavy	LSTEDEEIHSAR	3268648448
	466.2241+++ (heavy)	466.224	E - y9+	1095.49	1	2920296	20231108_SKP_2ng_CE_Step4	CBF1 CEP1 CP1 CPF1 YJR060W J1730	y9	TRUE	heavy	LSTEDEEIHSAR	3411401984
	466.2241+++ (heavy)	466.224	E - y9+	1095.49	1	3702313	20231108_SKP_2ng_CE_Step5	CBF1 CEP1 CP1 CPF1 YJR060W J1730	y9	TRUE	heavy	LSTEDEEIHSAR	3853463040
	466.2241+++ (heavy)	466.224	E - y9+	1095.49	1	3273417	20231108_SKP_2ng_CE_Step6	CBF1 CEP1 CP1 CPF1 YJR060W J1730	y9	TRUE	heavy	LSTEDEEIHSAR	4010906624
	466.2241+++ (heavy)	466.224	E - y9+	1095.49	1	2186998	20231108_SKP_2ng_CE_Step7	CBF1 CEP1 CP1 CPF1 YJR060W J1730	y9	TRUE	heavy	LSTEDEEIHSAR	4502356480
	466.2241+++ (heavy)	466.224	E - y9+	1095.49	1	76183	20231108_SKP_2ng_NCE_Step1	CBF1 CEP1 CP1 CPF1 YJR060W J1730	y9	TRUE	heavy	LSTEDEEIHSAR	4178779136
	466.2241+++ (heavy)	466.224	E - y9+	1095.49	1	68696	20231108_SKP_2ng_NCE_Step2	CBF1 CEP1 CP1 CPF1 YJR060W J1730	y9	TRUE	heavy	LSTEDEEIHSAR	3957476608
	466.2241+++ (heavy)	466.224	E - y9+	1095.49	1	358322	20231108_SKP_2ng_NCE_Step3	CBF1 CEP1 CP1 CPF1 YJR060W J1730	y9	TRUE	heavy	LSTEDEEIHSAR	3878337024
	466.2241+++ (heavy)	466.224	E - y9+	1095.49	1	972663	20231108_SKP_2ng_NCE_Step4	CBF1 CEP1 CP1 CPF1 YJR060W J1730	y9	TRUE	heavy	LSTEDEEIHSAR	3916348416
	466.2241+++ (heavy)	466.224	E - y9+	1095.49	1	1492494	20231108_SKP_2ng_NCE_Step5	CBF1 CEP1 CP1 CPF1 YJR060W J1730	y9	TRUE	heavy	LSTEDEEIHSAR	4040117504
	466.2241+++ (heavy)	466.224	E - y9+	1095.49	1	2163327	20231108_SKP_2ng_NCE_Step6	CBF1 CEP1 CP1 CPF1 YJR060W J1730	y9	TRUE	heavy	LSTEDEEIHSAR	4077301504
	466.2241+++ (heavy)	466.224	E - y9+	1095.49	1	2419483	20231108_SKP_2ng_NCE_Step7	CBF1 CEP1 CP1 CPF1 YJR060W J1730	y9	TRUE	heavy	LSTEDEEIHSAR	4147009792
	466.2241+++ (heavy)	466.224	D - y8+	966.451	1	1170035	20231108_SKP_2ng_CE_Step1	CBF1 CEP1 CP1 CPF1 YJR060W J1730	y8	TRUE	heavy	LSTEDEEIHSAR	2965870336
	466.2241+++ (heavy)	466.224	D - y8+	966.451	1	3676620	20231108_SKP_2ng_CE_Step2	CBF1 CEP1 CP1 CPF1 YJR060W J1730	y8	TRUE	heavy	LSTEDEEIHSAR	3196829696
	466.2241+++ (heavy)	466.224	D - y8+	966.451	1	8970037	20231108_SKP_2ng_CE_Step3	CBF1 CEP1 CP1 CPF1 YJR060W J1730	y8	TRUE	heavy	LSTEDEEIHSAR	3268648448
	466.2241+++ (heavy)	466.224	D - y8+	966.451	1	11739095	20231108_SKP_2ng_CE_Step4	CBF1 CEP1 CP1 CPF1 YJR060W J1730	y8	TRUE	heavy	LSTEDEEIHSAR	3411401984
	466.2241+++ (heavy)	466.224	D - y8+	966.451	1	13564531	20231108_SKP_2ng_CE_Step5	CBF1 CEP1 CP1 CPF1 YJR060W J1730	y8	TRUE	heavy	LSTEDEEIHSAR	3853463040
	466.2241+++ (heavy)	466.224	D - y8+	966.451	1	11358258	20231108_SKP_2ng_CE_Step6	CBF1 CEP1 CP1 CPF1 YJR060W J1730	y8	TRUE	heavy	LSTEDEEIHSAR	4010906624
	466.2241+++ (heavy)	466.224	D - y8+	966.451	1	7998469	20231108_SKP_2ng_CE_Step7	CBF1 CEP1 CP1 CPF1 YJR060W J1730	y8	TRUE	heavy	LSTEDEEIHSAR	4502356480
	466.2241+++ (heavy)	466.224	D - y8+	966.451	1	718892	20231108_SKP_2ng_NCE_Step1	CBF1 CEP1 CP1 CPF1 YJR060W J1730	y8	TRUE	heavy	LSTEDEEIHSAR	4178779136
	466.2241+++ (heavy)	466.224	D - y8+	966.451	1	875130	20231108_SKP_2ng_NCE_Step2	CBF1 CEP1 CP1 CPF1 YJR060W J1730	y8	TRUE	heavy	LSTEDEEIHSAR	3957476608
	466.2241+++ (heavy)	466.224	D - y8+	966.451	1	2205745	20231108_SKP_2ng_NCE_Step3	CBF1 CEP1 CP1 CPF1 YJR060W J1730	y8	TRUE	heavy	LSTEDEEIHSAR	3878337024
	466.2241+++ (heavy)	466.224	D - y8+	966.451	1	4759545	20231108_SKP_2ng_NCE_Step4	CBF1 CEP1 CP1 CPF1 YJR060W J1730	y8	TRUE	heavy	LSTEDEEIHSAR	3916348416
	466.2241+++ (heavy)	466.224	D - y8+	966.451	1	6981879	20231108_SKP_2ng_NCE_Step5	CBF1 CEP1 CP1 CPF1 YJR060W J1730	y8	TRUE	heavy	LSTEDEEIHSAR	4040117504
	466.2241+++ (heavy)	466.224	D - y8+	966.451	1	8572789	20231108_SKP_2ng_NCE_Step6	CBF1 CEP1 CP1 CPF1 YJR060W J1730	y8	TRUE	heavy	LSTEDEEIHSAR	4077301504
	466.2241+++ (heavy)	466.224	D - y8+	966.451	1	8627996	20231108_SKP_2ng_NCE_Step7	CBF1 CEP1 CP1 CPF1 YJR060W J1730	y8	TRUE	heavy	LSTEDEEIHSAR	4147009792
	466.2241+++ (heavy)	466.224	E - y7+	851.425	1	468528	20231108_SKP_2ng_CE_Step1	CBF1 CEP1 CP1 CPF1 YJR060W J1730	y7	TRUE	heavy	LSTEDEEIHSAR	2965870336
	466.2241+++ (heavy)	466.224	E - y7+	851.425	1	1674206	20231108_SKP_2ng_CE_Step2	CBF1 CEP1 CP1 CPF1 YJR060W J1730	y7	TRUE	heavy	LSTEDEEIHSAR	3196829696
	466.2241+++ (heavy)	466.224	E - y7+	851.425	1	3910087	20231108_SKP_2ng_CE_Step3	CBF1 CEP1 CP1 CPF1 YJR060W J1730	y7	TRUE	heavy	LSTEDEEIHSAR	3268648448
	466.2241+++ (heavy)	466.224	E - y7+	851.425	1	5409612	20231108_SKP_2ng_CE_Step4	CBF1 CEP1 CP1 CPF1 YJR060W J1730	y7	TRUE	heavy	LSTEDEEIHSAR	3411401984
	466.2241+++ (heavy)	466.224	E - y7+	851.425	1	7106158	20231108_SKP_2ng_CE_Step5	CBF1 CEP1 CP1 CPF1 YJR060W J1730	y7	TRUE	heavy	LSTEDEEIHSAR	3853463040
	466.2241+++ (heavy)	466.224	E - y7+	851.425	1	6505459	20231108_SKP_2ng_CE_Step6	CBF1 CEP1 CP1 CPF1 YJR060W J1730	y7	TRUE	heavy	LSTEDEEIHSAR	4010906624
	466.2241+++ (heavy)	466.224	E - y7+	851.425	1	5729925	20231108_SKP_2ng_CE_Step7	CBF1 CEP1 CP1 CPF1 YJR060W J1730	y7	TRUE	heavy	LSTEDEEIHSAR	4502356480
	466.2241+++ (heavy)	466.224	E - y7+	851.425	1	330748	20231108_SKP_2ng_NCE_Step1	CBF1 CEP1 CP1 CPF1 YJR060W J1730	y7	TRUE	heavy	LSTEDEEIHSAR	4178779136
	466.2241+++ (heavy)	466.224	E - y7+	851.425	1	343409	20231108_SKP_2ng_NCE_Step2	CBF1 CEP1 CP1 CPF1 YJR060W J1730	y7	TRUE	heavy	LSTEDEEIHSAR	3957476608
	466.2241+++ (heavy)	466.224	E - y7+	851.425	1	1046167	20231108_SKP_2ng_NCE_Step3	CBF1 CEP1 CP1 CPF1 YJR060W J1730	y7	TRUE	heavy	LSTEDEEIHSAR	3878337024
	466.2241+++ (heavy)	466.224	E - y7+	851.425	1	1975197	20231108_SKP_2ng_NCE_Step4	CBF1 CEP1 CP1 CPF1 YJR060W J1730	y7	TRUE	heavy	LSTEDEEIHSAR	3916348416
	466.2241+++ (heavy)	466.224	E - y7+	851.425	1	3301322	20231108_SKP_2ng_NCE_Step5	CBF1 CEP1 CP1 CPF1 YJR060W J1730	y7	TRUE	heavy	LSTEDEEIHSAR	4040117504
	466.2241+++ (heavy)	466.224	E - y7+	851.425	1	4609849	20231108_SKP_2ng_NCE_Step6	CBF1 CEP1 CP1 CPF1 YJR060W J1730	y7	TRUE	heavy	LSTEDEEIHSAR	4077301504
	466.2241+++ (heavy)	466.224	E - y7+	851.425	1	4590980	20231108_SKP_2ng_NCE_Step7	CBF1 CEP1 CP1 CPF1 YJR060W J1730	y7	TRUE	heavy	LSTEDEEIHSAR	4147009792
	466.2241+++ (heavy)	466.224	E - y6+	722.382	1	719095	20231108_SKP_2ng_CE_Step1	CBF1 CEP1 CP1 CPF1 YJR060W J1730	y6	TRUE	heavy	LSTEDEEIHSAR	2965870336
	466.2241+++ (heavy)	466.224	E - y6+	722.382	1	2536751	20231108_SKP_2ng_CE_Step2	CBF1 CEP1 CP1 CPF1 YJR060W J1730	y6	TRUE	heavy	LSTEDEEIHSAR	3196829696
	466.2241+++ (heavy)	466.224	E - y6+	722.382	1	6027515	20231108_SKP_2ng_CE_Step3	CBF1 CEP1 CP1 CPF1 YJR060W J1730	y6	TRUE	heavy	LSTEDEEIHSAR	3268648448
	466.2241+++ (heavy)	466.224	E - y6+	722.382	1	8298307	20231108_SKP_2ng_CE_Step4	CBF1 CEP1 CP1 CPF1 YJR060W J1730	y6	TRUE	heavy	LSTEDEEIHSAR	3411401984
	466.2241+++ (heavy)	466.224	E - y6+	722.382	1	10208569	20231108_SKP_2ng_CE_Step5	CBF1 CEP1 CP1 CPF1 YJR060W J1730	y6	TRUE	heavy	LSTEDEEIHSAR	3853463040
	466.2241+++ (heavy)	466.224	E - y6+	722.382	1	9777721	20231108_SKP_2ng_CE_Step6	CBF1 CEP1 CP1 CPF1 YJR060W J1730	y6	TRUE	heavy	LSTEDEEIHSAR	4010906624
	466.2241+++ (heavy)	466.224	E - y6+	722.382	1	8002076	20231108_SKP_2ng_CE_Step7	CBF1 CEP1 CP1 CPF1 YJR060W J1730	y6	TRUE	heavy	LSTEDEEIHSAR	4502356480
	466.2241+++ (heavy)	466.224	E - y6+	722.382	1	420604	20231108_SKP_2ng_NCE_Step1	CBF1 CEP1 CP1 CPF1 YJR060W J1730	y6	TRUE	heavy	LSTEDEEIHSAR	4178779136
	466.2241+++ (heavy)	466.224	E - y6+	722.382	1	533829	20231108_SKP_2ng_NCE_Step2	CBF1 CEP1 CP1 CPF1 YJR060W J1730	y6	TRUE	heavy	LSTEDEEIHSAR	3957476608
	466.2241+++ (heavy)	466.224	E - y6+	722.382	1	1388287	20231108_SKP_2ng_NCE_Step3	CBF1 CEP1 CP1 CPF1 YJR060W J1730	y6	TRUE	heavy	LSTEDEEIHSAR	3878337024
	466.2241+++ (heavy)	466.224	E - y6+	722.382	1	3059279	20231108_SKP_2ng_NCE_Step4	CBF1 CEP1 CP1 CPF1 YJR060W J1730	y6	TRUE	heavy	LSTEDEEIHSAR	3916348416
	466.2241+++ (heavy)	466.224	E - y6+	722.382	1	4567578	20231108_SKP_2ng_NCE_Step5	CBF1 CEP1 CP1 CPF1 YJR060W J1730	y6	TRUE	heavy	LSTEDEEIHSAR	4040117504
	466.2241+++ (heavy)	466.224	E - y6+	722.382	1	6036425	20231108_SKP_2ng_NCE_Step6	CBF1 CEP1 CP1 CPF1 YJR060W J1730	y6	TRUE	heavy	LSTEDEEIHSAR	4077301504
	466.2241+++ (heavy)	466.224	E - y6+	722.382	1	6706027	20231108_SKP_2ng_NCE_Step7	CBF1 CEP1 CP1 CPF1 YJR060W J1730	y6	TRUE	heavy	LSTEDEEIHSAR	4147009792
	466.2241+++ (heavy)	466.224	I - y5+	593.339	1	1107892	20231108_SKP_2ng_CE_Step1	CBF1 CEP1 CP1 CPF1 YJR060W J1730	y5	TRUE	heavy	LSTEDEEIHSAR	2965870336
	466.2241+++ (heavy)	466.224	I - y5+	593.339	1	3734278	20231108_SKP_2ng_CE_Step2	CBF1 CEP1 CP1 CPF1 YJR060W J1730	y5	TRUE	heavy	LSTEDEEIHSAR	3196829696
	466.2241+++ (heavy)	466.224	I - y5+	593.339	1	8468997	20231108_SKP_2ng_CE_Step3	CBF1 CEP1 CP1 CPF1 YJR060W J1730	y5	TRUE	heavy	LSTEDEEIHSAR	3268648448
	466.2241+++ (heavy)	466.224	I - y5+	593.339	1	11667066	20231108_SKP_2ng_CE_Step4	CBF1 CEP1 CP1 CPF1 YJR060W J1730	y5	TRUE	heavy	LSTEDEEIHSAR	3411401984
	466.2241+++ (heavy)	466.224	I - y5+	593.339	1	14684942	20231108_SKP_2ng_CE_Step5	CBF1 CEP1 CP1 CPF1 YJR060W J1730	y5	TRUE	heavy	LSTEDEEIHSAR	3853463040
	466.2241+++ (heavy)	466.224	I - y5+	593.339	1	14347056	20231108_SKP_2ng_CE_Step6	CBF1 CEP1 CP1 CPF1 YJR060W J1730	y5	TRUE	heavy	LSTEDEEIHSAR	4010906624
	466.2241+++ (heavy)	466.224	I - y5+	593.339	1	12831458	20231108_SKP_2ng_CE_Step7	CBF1 CEP1 CP1 CPF1 YJR060W J1730	y5	TRUE	heavy	LSTEDEEIHSAR	4502356480
	466.2241+++ (heavy)	466.224	I - y5+	593.339	1	834677	20231108_SKP_2ng_NCE_Step1	CBF1 CEP1 CP1 CPF1 YJR060W J1730	y5	TRUE	heavy	LSTEDEEIHSAR	4178779136
	466.2241+++ (heavy)	466.224	I - y5+	593.339	1	987975	20231108_SKP_2ng_NCE_Step2	CBF1 CEP1 CP1 CPF1 YJR060W J1730	y5	TRUE	heavy	LSTEDEEIHSAR	3957476608
	466.2241+++ (heavy)	466.224	I - y5+	593.339	1	2243041	20231108_SKP_2ng_NCE_Step3	CBF1 CEP1 CP1 CPF1 YJR060W J1730	y5	TRUE	heavy	LSTEDEEIHSAR	3878337024
	466.2241+++ (heavy)	466.224	I - y5+	593.339	1	4500676	20231108_SKP_2ng_NCE_Step4	CBF1 CEP1 CP1 CPF1 YJR060W J1730	y5	TRUE	heavy	LSTEDEEIHSAR	3916348416
	466.2241+++ (heavy)	466.224	I - y5+	593.339	1	6646366	20231108_SKP_2ng_NCE_Step5	CBF1 CEP1 CP1 CPF1 YJR060W J1730	y5	TRUE	heavy	LSTEDEEIHSAR	4040117504
	466.2241+++ (heavy)	466.224	I - y5+	593.339	1	8572467	20231108_SKP_2ng_NCE_Step6	CBF1 CEP1 CP1 CPF1 YJR060W J1730	y5	TRUE	heavy	LSTEDEEIHSAR	4077301504
	466.2241+++ (heavy)	466.224	I - y5+	593.339	1	9527867	20231108_SKP_2ng_NCE_Step7	CBF1 CEP1 CP1 CPF1 YJR060W J1730	y5	TRUE	heavy	LSTEDEEIHSAR	4147009792
	466.2241+++ (heavy)	466.224	H - y4+	480.255	1	3051696	20231108_SKP_2ng_CE_Step1	CBF1 CEP1 CP1 CPF1 YJR060W J1730	y4	TRUE	heavy	LSTEDEEIHSAR	2965870336
	466.2241+++ (heavy)	466.224	H - y4+	480.255	1	8529403	20231108_SKP_2ng_CE_Step2	CBF1 CEP1 CP1 CPF1 YJR060W J1730	y4	TRUE	heavy	LSTEDEEIHSAR	3196829696
	466.2241+++ (heavy)	466.224	H - y4+	480.255	1	18316302	20231108_SKP_2ng_CE_Step3	CBF1 CEP1 CP1 CPF1 YJR060W J1730	y4	TRUE	heavy	LSTEDEEIHSAR	3268648448
	466.2241+++ (heavy)	466.224	H - y4+	480.255	1	22902694	20231108_SKP_2ng_CE_Step4	CBF1 CEP1 CP1 CPF1 YJR060W J1730	y4	TRUE	heavy	LSTEDEEIHSAR	3411401984
	466.2241+++ (heavy)	466.224	H - y4+	480.255	1	27573420	20231108_SKP_2ng_CE_Step5	CBF1 CEP1 CP1 CPF1 YJR060W J1730	y4	TRUE	heavy	LSTEDEEIHSAR	3853463040
	466.2241+++ (heavy)	466.224	H - y4+	480.255	1	25545622	20231108_SKP_2ng_CE_Step6	CBF1 CEP1 CP1 CPF1 YJR060W J1730	y4	TRUE	heavy	LSTEDEEIHSAR	4010906624
	466.2241+++ (heavy)	466.224	H - y4+	480.255	1	22110704	20231108_SKP_2ng_CE_Step7	CBF1 CEP1 CP1 CPF1 YJR060W J1730	y4	TRUE	heavy	LSTEDEEIHSAR	4502356480
	466.2241+++ (heavy)	466.224	H - y4+	480.255	1	2095844	20231108_SKP_2ng_NCE_Step1	CBF1 CEP1 CP1 CPF1 YJR060W J1730	y4	TRUE	heavy	LSTEDEEIHSAR	4178779136
	466.2241+++ (heavy)	466.224	H - y4+	480.255	1	2310300	20231108_SKP_2ng_NCE_Step2	CBF1 CEP1 CP1 CPF1 YJR060W J1730	y4	TRUE	heavy	LSTEDEEIHSAR	3957476608
	466.2241+++ (heavy)	466.224	H - y4+	480.255	1	4932672	20231108_SKP_2ng_NCE_Step3	CBF1 CEP1 CP1 CPF1 YJR060W J1730	y4	TRUE	heavy	LSTEDEEIHSAR	3878337024
	466.2241+++ (heavy)	466.224	H - y4+	480.255	1	9969302	20231108_SKP_2ng_NCE_Step4	CBF1 CEP1 CP1 CPF1 YJR060W J1730	y4	TRUE	heavy	LSTEDEEIHSAR	3916348416
	466.2241+++ (heavy)	466.224	H - y4+	480.255	1	13474348	20231108_SKP_2ng_NCE_Step5	CBF1 CEP1 CP1 CPF1 YJR060W J1730	y4	TRUE	heavy	LSTEDEEIHSAR	4040117504
	466.2241+++ (heavy)	466.224	H - y4+	480.255	1	16680959	20231108_SKP_2ng_NCE_Step6	CBF1 CEP1 CP1 CPF1 YJR060W J1730	y4	TRUE	heavy	LSTEDEEIHSAR	4077301504
	466.2241+++ (heavy)	466.224	H - y4+	480.255	1	17749230	20231108_SKP_2ng_NCE_Step7	CBF1 CEP1 CP1 CPF1 YJR060W J1730	y4	TRUE	heavy	LSTEDEEIHSAR	4147009792
	466.2241+++ (heavy)	466.224	S - y3+	343.196	1	2749599	20231108_SKP_2ng_CE_Step1	CBF1 CEP1 CP1 CPF1 YJR060W J1730	y3	TRUE	heavy	LSTEDEEIHSAR	2965870336
	466.2241+++ (heavy)	466.224	S - y3+	343.196	1	6802214	20231108_SKP_2ng_CE_Step2	CBF1 CEP1 CP1 CPF1 YJR060W J1730	y3	TRUE	heavy	LSTEDEEIHSAR	3196829696
	466.2241+++ (heavy)	466.224	S - y3+	343.196	1	13585452	20231108_SKP_2ng_CE_Step3	CBF1 CEP1 CP1 CPF1 YJR060W J1730	y3	TRUE	heavy	LSTEDEEIHSAR	3268648448
	466.2241+++ (heavy)	466.224	S - y3+	343.196	1	16765083	20231108_SKP_2ng_CE_Step4	CBF1 CEP1 CP1 CPF1 YJR060W J1730	y3	TRUE	heavy	LSTEDEEIHSAR	3411401984
	466.2241+++ (heavy)	466.224	S - y3+	343.196	1	19028882	20231108_SKP_2ng_CE_Step5	CBF1 CEP1 CP1 CPF1 YJR060W J1730	y3	TRUE	heavy	LSTEDEEIHSAR	3853463040
	466.2241+++ (heavy)	466.224	S - y3+	343.196	1	18362432	20231108_SKP_2ng_CE_Step6	CBF1 CEP1 CP1 CPF1 YJR060W J1730	y3	TRUE	heavy	LSTEDEEIHSAR	4010906624
	466.2241+++ (heavy)	466.224	S - y3+	343.196	1	15925017	20231108_SKP_2ng_CE_Step7	CBF1 CEP1 CP1 CPF1 YJR060W J1730	y3	TRUE	heavy	LSTEDEEIHSAR	4502356480
	466.2241+++ (heavy)	466.224	S - y3+	343.196	1	1877187	20231108_SKP_2ng_NCE_Step1	CBF1 CEP1 CP1 CPF1 YJR060W J1730	y3	TRUE	heavy	LSTEDEEIHSAR	4178779136
	466.2241+++ (heavy)	466.224	S - y3+	343.196	1	2137391	20231108_SKP_2ng_NCE_Step2	CBF1 CEP1 CP1 CPF1 YJR060W J1730	y3	TRUE	heavy	LSTEDEEIHSAR	3957476608
	466.2241+++ (heavy)	466.224	S - y3+	343.196	1	4099924	20231108_SKP_2ng_NCE_Step3	CBF1 CEP1 CP1 CPF1 YJR060W J1730	y3	TRUE	heavy	LSTEDEEIHSAR	3878337024
	466.2241+++ (heavy)	466.224	S - y3+	343.196	1	7721131	20231108_SKP_2ng_NCE_Step4	CBF1 CEP1 CP1 CPF1 YJR060W J1730	y3	TRUE	heavy	LSTEDEEIHSAR	3916348416
	466.2241+++ (heavy)	466.224	S - y3+	343.196	1	10097820	20231108_SKP_2ng_NCE_Step5	CBF1 CEP1 CP1 CPF1 YJR060W J1730	y3	TRUE	heavy	LSTEDEEIHSAR	4040117504
	466.2241+++ (heavy)	466.224	S - y3+	343.196	1	12166950	20231108_SKP_2ng_NCE_Step6	CBF1 CEP1 CP1 CPF1 YJR060W J1730	y3	TRUE	heavy	LSTEDEEIHSAR	4077301504
	466.2241+++ (heavy)	466.224	S - y3+	343.196	1	12731760	20231108_SKP_2ng_NCE_Step7	CBF1 CEP1 CP1 CPF1 YJR060W J1730	y3	TRUE	heavy	LSTEDEEIHSAR	4147009792
	466.2241+++ (heavy)	466.224	A - y2+	256.164	1	483443	20231108_SKP_2ng_CE_Step1	CBF1 CEP1 CP1 CPF1 YJR060W J1730	y2	TRUE	heavy	LSTEDEEIHSAR	2965870336
	466.2241+++ (heavy)	466.224	A - y2+	256.164	1	1351135	20231108_SKP_2ng_CE_Step2	CBF1 CEP1 CP1 CPF1 YJR060W J1730	y2	TRUE	heavy	LSTEDEEIHSAR	3196829696
	466.2241+++ (heavy)	466.224	A - y2+	256.164	1	2536819	20231108_SKP_2ng_CE_Step3	CBF1 CEP1 CP1 CPF1 YJR060W J1730	y2	TRUE	heavy	LSTEDEEIHSAR	3268648448
	466.2241+++ (heavy)	466.224	A - y2+	256.164	1	3129401	20231108_SKP_2ng_CE_Step4	CBF1 CEP1 CP1 CPF1 YJR060W J1730	y2	TRUE	heavy	LSTEDEEIHSAR	3411401984
	466.2241+++ (heavy)	466.224	A - y2+	256.164	1	3545985	20231108_SKP_2ng_CE_Step5	CBF1 CEP1 CP1 CPF1 YJR060W J1730	y2	TRUE	heavy	LSTEDEEIHSAR	3853463040
	466.2241+++ (heavy)	466.224	A - y2+	256.164	1	3543424	20231108_SKP_2ng_CE_Step6	CBF1 CEP1 CP1 CPF1 YJR060W J1730	y2	TRUE	heavy	LSTEDEEIHSAR	4010906624
	466.2241+++ (heavy)	466.224	A - y2+	256.164	1	2965889	20231108_SKP_2ng_CE_Step7	CBF1 CEP1 CP1 CPF1 YJR060W J1730	y2	TRUE	heavy	LSTEDEEIHSAR	4502356480
	466.2241+++ (heavy)	466.224	A - y2+	256.164	1	366665	20231108_SKP_2ng_NCE_Step1	CBF1 CEP1 CP1 CPF1 YJR060W J1730	y2	TRUE	heavy	LSTEDEEIHSAR	4178779136
	466.2241+++ (heavy)	466.224	A - y2+	256.164	1	338554	20231108_SKP_2ng_NCE_Step2	CBF1 CEP1 CP1 CPF1 YJR060W J1730	y2	TRUE	heavy	LSTEDEEIHSAR	3957476608
	466.2241+++ (heavy)	466.224	A - y2+	256.164	1	722462	20231108_SKP_2ng_NCE_Step3	CBF1 CEP1 CP1 CPF1 YJR060W J1730	y2	TRUE	heavy	LSTEDEEIHSAR	3878337024
	466.2241+++ (heavy)	466.224	A - y2+	256.164	1	1379797	20231108_SKP_2ng_NCE_Step4	CBF1 CEP1 CP1 CPF1 YJR060W J1730	y2	TRUE	heavy	LSTEDEEIHSAR	3916348416
	466.2241+++ (heavy)	466.224	A - y2+	256.164	1	1924232	20231108_SKP_2ng_NCE_Step5	CBF1 CEP1 CP1 CPF1 YJR060W J1730	y2	TRUE	heavy	LSTEDEEIHSAR	4040117504
	466.2241+++ (heavy)	466.224	A - y2+	256.164	1	2168402	20231108_SKP_2ng_NCE_Step6	CBF1 CEP1 CP1 CPF1 YJR060W J1730	y2	TRUE	heavy	LSTEDEEIHSAR	4077301504
	466.2241+++ (heavy)	466.224	A - y2+	256.164	1	2379667	20231108_SKP_2ng_NCE_Step7	CBF1 CEP1 CP1 CPF1 YJR060W J1730	y2	TRUE	heavy	LSTEDEEIHSAR	4147009792
	466.2241+++ (heavy)	466.224	R - y1+	185.127	1	392295	20231108_SKP_2ng_CE_Step1	CBF1 CEP1 CP1 CPF1 YJR060W J1730	y1	TRUE	heavy	LSTEDEEIHSAR	2965870336
	466.2241+++ (heavy)	466.224	R - y1+	185.127	1	1210894	20231108_SKP_2ng_CE_Step2	CBF1 CEP1 CP1 CPF1 YJR060W J1730	y1	TRUE	heavy	LSTEDEEIHSAR	3196829696
	466.2241+++ (heavy)	466.224	R - y1+	185.127	1	2609335	20231108_SKP_2ng_CE_Step3	CBF1 CEP1 CP1 CPF1 YJR060W J1730	y1	TRUE	heavy	LSTEDEEIHSAR	3268648448
	466.2241+++ (heavy)	466.224	R - y1+	185.127	1	3683875	20231108_SKP_2ng_CE_Step4	CBF1 CEP1 CP1 CPF1 YJR060W J1730	y1	TRUE	heavy	LSTEDEEIHSAR	3411401984
	466.2241+++ (heavy)	466.224	R - y1+	185.127	1	5232280	20231108_SKP_2ng_CE_Step5	CBF1 CEP1 CP1 CPF1 YJR060W J1730	y1	TRUE	heavy	LSTEDEEIHSAR	3853463040
	466.2241+++ (heavy)	466.224	R - y1+	185.127	1	6033273	20231108_SKP_2ng_CE_Step6	CBF1 CEP1 CP1 CPF1 YJR060W J1730	y1	TRUE	heavy	LSTEDEEIHSAR	4010906624
	466.2241+++ (heavy)	466.224	R - y1+	185.127	1	7248957	20231108_SKP_2ng_CE_Step7	CBF1 CEP1 CP1 CPF1 YJR060W J1730	y1	TRUE	heavy	LSTEDEEIHSAR	4502356480
	466.2241+++ (heavy)	466.224	R - y1+	185.127	1	173921	20231108_SKP_2ng_NCE_Step1	CBF1 CEP1 CP1 CPF1 YJR060W J1730	y1	TRUE	heavy	LSTEDEEIHSAR	4178779136
	466.2241+++ (heavy)	466.224	R - y1+	185.127	1	210908	20231108_SKP_2ng_NCE_Step2	CBF1 CEP1 CP1 CPF1 YJR060W J1730	y1	TRUE	heavy	LSTEDEEIHSAR	3957476608
	466.2241+++ (heavy)	466.224	R - y1+	185.127	1	653286	20231108_SKP_2ng_NCE_Step3	CBF1 CEP1 CP1 CPF1 YJR060W J1730	y1	TRUE	heavy	LSTEDEEIHSAR	3878337024
	466.2241+++ (heavy)	466.224	R - y1+	185.127	1	1408467	20231108_SKP_2ng_NCE_Step4	CBF1 CEP1 CP1 CPF1 YJR060W J1730	y1	TRUE	heavy	LSTEDEEIHSAR	3916348416
	466.2241+++ (heavy)	466.224	R - y1+	185.127	1	1992385	20231108_SKP_2ng_NCE_Step5	CBF1 CEP1 CP1 CPF1 YJR060W J1730	y1	TRUE	heavy	LSTEDEEIHSAR	4040117504
	466.2241+++ (heavy)	466.224	R - y1+	185.127	1	2708665	20231108_SKP_2ng_NCE_Step6	CBF1 CEP1 CP1 CPF1 YJR060W J1730	y1	TRUE	heavy	LSTEDEEIHSAR	4077301504
	466.2241+++ (heavy)	466.224	R - y1+	185.127	1	3363821	20231108_SKP_2ng_NCE_Step7	CBF1 CEP1 CP1 CPF1 YJR060W J1730	y1	TRUE	heavy	LSTEDEEIHSAR	4147009792
	466.2241+++ (heavy)	466.224	S - y11++	642.291	2	45524072	20231108_SKP_2ng_CE_Step1	CBF1 CEP1 CP1 CPF1 YJR060W J1730	y11	TRUE	heavy	LSTEDEEIHSAR	2965870336
	466.2241+++ (heavy)	466.224	S - y11++	642.291	2	60674808	20231108_SKP_2ng_CE_Step2	CBF1 CEP1 CP1 CPF1 YJR060W J1730	y11	TRUE	heavy	LSTEDEEIHSAR	3196829696
	466.2241+++ (heavy)	466.224	S - y11++	642.291	2	52358644	20231108_SKP_2ng_CE_Step3	CBF1 CEP1 CP1 CPF1 YJR060W J1730	y11	TRUE	heavy	LSTEDEEIHSAR	3268648448
	466.2241+++ (heavy)	466.224	S - y11++	642.291	2	24313988	20231108_SKP_2ng_CE_Step4	CBF1 CEP1 CP1 CPF1 YJR060W J1730	y11	TRUE	heavy	LSTEDEEIHSAR	3411401984
	466.2241+++ (heavy)	466.224	S - y11++	642.291	2	8740892	20231108_SKP_2ng_CE_Step5	CBF1 CEP1 CP1 CPF1 YJR060W J1730	y11	TRUE	heavy	LSTEDEEIHSAR	3853463040
	466.2241+++ (heavy)	466.224	S - y11++	642.291	2	2071409	20231108_SKP_2ng_CE_Step6	CBF1 CEP1 CP1 CPF1 YJR060W J1730	y11	TRUE	heavy	LSTEDEEIHSAR	4010906624
	466.2241+++ (heavy)	466.224	S - y11++	642.291	2	244737	20231108_SKP_2ng_CE_Step7	CBF1 CEP1 CP1 CPF1 YJR060W J1730	y11	TRUE	heavy	LSTEDEEIHSAR	4502356480
	466.2241+++ (heavy)	466.224	S - y11++	642.291	2	34968780	20231108_SKP_2ng_NCE_Step1	CBF1 CEP1 CP1 CPF1 YJR060W J1730	y11	TRUE	heavy	LSTEDEEIHSAR	4178779136
	466.2241+++ (heavy)	466.224	S - y11++	642.291	2	33259136	20231108_SKP_2ng_NCE_Step2	CBF1 CEP1 CP1 CPF1 YJR060W J1730	y11	TRUE	heavy	LSTEDEEIHSAR	3957476608
	466.2241+++ (heavy)	466.224	S - y11++	642.291	2	36893856	20231108_SKP_2ng_NCE_Step3	CBF1 CEP1 CP1 CPF1 YJR060W J1730	y11	TRUE	heavy	LSTEDEEIHSAR	3878337024
	466.2241+++ (heavy)	466.224	S - y11++	642.291	2	37121736	20231108_SKP_2ng_NCE_Step4	CBF1 CEP1 CP1 CPF1 YJR060W J1730	y11	TRUE	heavy	LSTEDEEIHSAR	3916348416
	466.2241+++ (heavy)	466.224	S - y11++	642.291	2	23546654	20231108_SKP_2ng_NCE_Step5	CBF1 CEP1 CP1 CPF1 YJR060W J1730	y11	TRUE	heavy	LSTEDEEIHSAR	4040117504
	466.2241+++ (heavy)	466.224	S - y11++	642.291	2	12151611	20231108_SKP_2ng_NCE_Step6	CBF1 CEP1 CP1 CPF1 YJR060W J1730	y11	TRUE	heavy	LSTEDEEIHSAR	4077301504
	466.2241+++ (heavy)	466.224	S - y11++	642.291	2	4674396	20231108_SKP_2ng_NCE_Step7	CBF1 CEP1 CP1 CPF1 YJR060W J1730	y11	TRUE	heavy	LSTEDEEIHSAR	4147009792
	466.2241+++ (heavy)	466.224	T - y10++	598.775	2	92046376	20231108_SKP_2ng_CE_Step1	CBF1 CEP1 CP1 CPF1 YJR060W J1730	y10	TRUE	heavy	LSTEDEEIHSAR	2965870336
	466.2241+++ (heavy)	466.224	T - y10++	598.775	2	98983056	20231108_SKP_2ng_CE_Step2	CBF1 CEP1 CP1 CPF1 YJR060W J1730	y10	TRUE	heavy	LSTEDEEIHSAR	3196829696
	466.2241+++ (heavy)	466.224	T - y10++	598.775	2	71590544	20231108_SKP_2ng_CE_Step3	CBF1 CEP1 CP1 CPF1 YJR060W J1730	y10	TRUE	heavy	LSTEDEEIHSAR	3268648448
	466.2241+++ (heavy)	466.224	T - y10++	598.775	2	29629998	20231108_SKP_2ng_CE_Step4	CBF1 CEP1 CP1 CPF1 YJR060W J1730	y10	TRUE	heavy	LSTEDEEIHSAR	3411401984
	466.2241+++ (heavy)	466.224	T - y10++	598.775	2	10707962	20231108_SKP_2ng_CE_Step5	CBF1 CEP1 CP1 CPF1 YJR060W J1730	y10	TRUE	heavy	LSTEDEEIHSAR	3853463040
	466.2241+++ (heavy)	466.224	T - y10++	598.775	2	2497569	20231108_SKP_2ng_CE_Step6	CBF1 CEP1 CP1 CPF1 YJR060W J1730	y10	TRUE	heavy	LSTEDEEIHSAR	4010906624
	466.2241+++ (heavy)	466.224	T - y10++	598.775	2	437405	20231108_SKP_2ng_CE_Step7	CBF1 CEP1 CP1 CPF1 YJR060W J1730	y10	TRUE	heavy	LSTEDEEIHSAR	4502356480
	466.2241+++ (heavy)	466.224	T - y10++	598.775	2	69639024	20231108_SKP_2ng_NCE_Step1	CBF1 CEP1 CP1 CPF1 YJR060W J1730	y10	TRUE	heavy	LSTEDEEIHSAR	4178779136
	466.2241+++ (heavy)	466.224	T - y10++	598.775	2	63543900	20231108_SKP_2ng_NCE_Step2	CBF1 CEP1 CP1 CPF1 YJR060W J1730	y10	TRUE	heavy	LSTEDEEIHSAR	3957476608
	466.2241+++ (heavy)	466.224	T - y10++	598.775	2	59738640	20231108_SKP_2ng_NCE_Step3	CBF1 CEP1 CP1 CPF1 YJR060W J1730	y10	TRUE	heavy	LSTEDEEIHSAR	3878337024
	466.2241+++ (heavy)	466.224	T - y10++	598.775	2	52545756	20231108_SKP_2ng_NCE_Step4	CBF1 CEP1 CP1 CPF1 YJR060W J1730	y10	TRUE	heavy	LSTEDEEIHSAR	3916348416
	466.2241+++ (heavy)	466.224	T - y10++	598.775	2	29080382	20231108_SKP_2ng_NCE_Step5	CBF1 CEP1 CP1 CPF1 YJR060W J1730	y10	TRUE	heavy	LSTEDEEIHSAR	4040117504
	466.2241+++ (heavy)	466.224	T - y10++	598.775	2	14261082	20231108_SKP_2ng_NCE_Step6	CBF1 CEP1 CP1 CPF1 YJR060W J1730	y10	TRUE	heavy	LSTEDEEIHSAR	4077301504
	466.2241+++ (heavy)	466.224	T - y10++	598.775	2	5676479	20231108_SKP_2ng_NCE_Step7	CBF1 CEP1 CP1 CPF1 YJR060W J1730	y10	TRUE	heavy	LSTEDEEIHSAR	4147009792
	466.2241+++ (heavy)	466.224	E - y9++	548.251	2	15894363	20231108_SKP_2ng_CE_Step1	CBF1 CEP1 CP1 CPF1 YJR060W J1730	y9	TRUE	heavy	LSTEDEEIHSAR	2965870336
	466.2241+++ (heavy)	466.224	E - y9++	548.251	2	23229996	20231108_SKP_2ng_CE_Step2	CBF1 CEP1 CP1 CPF1 YJR060W J1730	y9	TRUE	heavy	LSTEDEEIHSAR	3196829696
	466.2241+++ (heavy)	466.224	E - y9++	548.251	2	24338038	20231108_SKP_2ng_CE_Step3	CBF1 CEP1 CP1 CPF1 YJR060W J1730	y9	TRUE	heavy	LSTEDEEIHSAR	3268648448
	466.2241+++ (heavy)	466.224	E - y9++	548.251	2	14718557	20231108_SKP_2ng_CE_Step4	CBF1 CEP1 CP1 CPF1 YJR060W J1730	y9	TRUE	heavy	LSTEDEEIHSAR	3411401984
	466.2241+++ (heavy)	466.224	E - y9++	548.251	2	7469173	20231108_SKP_2ng_CE_Step5	CBF1 CEP1 CP1 CPF1 YJR060W J1730	y9	TRUE	heavy	LSTEDEEIHSAR	3853463040
	466.2241+++ (heavy)	466.224	E - y9++	548.251	2	2690656	20231108_SKP_2ng_CE_Step6	CBF1 CEP1 CP1 CPF1 YJR060W J1730	y9	TRUE	heavy	LSTEDEEIHSAR	4010906624
	466.2241+++ (heavy)	466.224	E - y9++	548.251	2	738754	20231108_SKP_2ng_CE_Step7	CBF1 CEP1 CP1 CPF1 YJR060W J1730	y9	TRUE	heavy	LSTEDEEIHSAR	4502356480
	466.2241+++ (heavy)	466.224	E - y9++	548.251	2	11948368	20231108_SKP_2ng_NCE_Step1	CBF1 CEP1 CP1 CPF1 YJR060W J1730	y9	TRUE	heavy	LSTEDEEIHSAR	4178779136
	466.2241+++ (heavy)	466.224	E - y9++	548.251	2	11685568	20231108_SKP_2ng_NCE_Step2	CBF1 CEP1 CP1 CPF1 YJR060W J1730	y9	TRUE	heavy	LSTEDEEIHSAR	3957476608
	466.2241+++ (heavy)	466.224	E - y9++	548.251	2	14181841	20231108_SKP_2ng_NCE_Step3	CBF1 CEP1 CP1 CPF1 YJR060W J1730	y9	TRUE	heavy	LSTEDEEIHSAR	3878337024
	466.2241+++ (heavy)	466.224	E - y9++	548.251	2	15434892	20231108_SKP_2ng_NCE_Step4	CBF1 CEP1 CP1 CPF1 YJR060W J1730	y9	TRUE	heavy	LSTEDEEIHSAR	3916348416
	466.2241+++ (heavy)	466.224	E - y9++	548.251	2	11636449	20231108_SKP_2ng_NCE_Step5	CBF1 CEP1 CP1 CPF1 YJR060W J1730	y9	TRUE	heavy	LSTEDEEIHSAR	4040117504
	466.2241+++ (heavy)	466.224	E - y9++	548.251	2	7881768	20231108_SKP_2ng_NCE_Step6	CBF1 CEP1 CP1 CPF1 YJR060W J1730	y9	TRUE	heavy	LSTEDEEIHSAR	4077301504
	466.2241+++ (heavy)	466.224	E - y9++	548.251	2	4389388	20231108_SKP_2ng_NCE_Step7	CBF1 CEP1 CP1 CPF1 YJR060W J1730	y9	TRUE	heavy	LSTEDEEIHSAR	4147009792
	466.2241+++ (heavy)	466.224	D - y8++	483.729	2	12499129	20231108_SKP_2ng_CE_Step1	CBF1 CEP1 CP1 CPF1 YJR060W J1730	y8	TRUE	heavy	LSTEDEEIHSAR	2965870336
	466.2241+++ (heavy)	466.224	D - y8++	483.729	2	21360026	20231108_SKP_2ng_CE_Step2	CBF1 CEP1 CP1 CPF1 YJR060W J1730	y8	TRUE	heavy	LSTEDEEIHSAR	3196829696
	466.2241+++ (heavy)	466.224	D - y8++	483.729	2	25439882	20231108_SKP_2ng_CE_Step3	CBF1 CEP1 CP1 CPF1 YJR060W J1730	y8	TRUE	heavy	LSTEDEEIHSAR	3268648448
	466.2241+++ (heavy)	466.224	D - y8++	483.729	2	18703916	20231108_SKP_2ng_CE_Step4	CBF1 CEP1 CP1 CPF1 YJR060W J1730	y8	TRUE	heavy	LSTEDEEIHSAR	3411401984
	466.2241+++ (heavy)	466.224	D - y8++	483.729	2	12374390	20231108_SKP_2ng_CE_Step5	CBF1 CEP1 CP1 CPF1 YJR060W J1730	y8	TRUE	heavy	LSTEDEEIHSAR	3853463040
	466.2241+++ (heavy)	466.224	D - y8++	483.729	2	6018610	20231108_SKP_2ng_CE_Step6	CBF1 CEP1 CP1 CPF1 YJR060W J1730	y8	TRUE	heavy	LSTEDEEIHSAR	4010906624
	466.2241+++ (heavy)	466.224	D - y8++	483.729	2	2037976	20231108_SKP_2ng_CE_Step7	CBF1 CEP1 CP1 CPF1 YJR060W J1730	y8	TRUE	heavy	LSTEDEEIHSAR	4502356480
	466.2241+++ (heavy)	466.224	D - y8++	483.729	2	8712322	20231108_SKP_2ng_NCE_Step1	CBF1 CEP1 CP1 CPF1 YJR060W J1730	y8	TRUE	heavy	LSTEDEEIHSAR	4178779136
	466.2241+++ (heavy)	466.224	D - y8++	483.729	2	8988306	20231108_SKP_2ng_NCE_Step2	CBF1 CEP1 CP1 CPF1 YJR060W J1730	y8	TRUE	heavy	LSTEDEEIHSAR	3957476608
	466.2241+++ (heavy)	466.224	D - y8++	483.729	2	13069168	20231108_SKP_2ng_NCE_Step3	CBF1 CEP1 CP1 CPF1 YJR060W J1730	y8	TRUE	heavy	LSTEDEEIHSAR	3878337024
	466.2241+++ (heavy)	466.224	D - y8++	483.729	2	17559864	20231108_SKP_2ng_NCE_Step4	CBF1 CEP1 CP1 CPF1 YJR060W J1730	y8	TRUE	heavy	LSTEDEEIHSAR	3916348416
	466.2241+++ (heavy)	466.224	D - y8++	483.729	2	14554554	20231108_SKP_2ng_NCE_Step5	CBF1 CEP1 CP1 CPF1 YJR060W J1730	y8	TRUE	heavy	LSTEDEEIHSAR	4040117504
	466.2241+++ (heavy)	466.224	D - y8++	483.729	2	11030694	20231108_SKP_2ng_NCE_Step6	CBF1 CEP1 CP1 CPF1 YJR060W J1730	y8	TRUE	heavy	LSTEDEEIHSAR	4077301504
	466.2241+++ (heavy)	466.224	D - y8++	483.729	2	7551791	20231108_SKP_2ng_NCE_Step7	CBF1 CEP1 CP1 CPF1 YJR060W J1730	y8	TRUE	heavy	LSTEDEEIHSAR	4147009792
	466.2241+++ (heavy)	466.224	E - y7++	426.216	2	3436946	20231108_SKP_2ng_CE_Step1	CBF1 CEP1 CP1 CPF1 YJR060W J1730	y7	TRUE	heavy	LSTEDEEIHSAR	2965870336
	466.2241+++ (heavy)	466.224	E - y7++	426.216	2	4499170	20231108_SKP_2ng_CE_Step2	CBF1 CEP1 CP1 CPF1 YJR060W J1730	y7	TRUE	heavy	LSTEDEEIHSAR	3196829696
	466.2241+++ (heavy)	466.224	E - y7++	426.216	2	5226744	20231108_SKP_2ng_CE_Step3	CBF1 CEP1 CP1 CPF1 YJR060W J1730	y7	TRUE	heavy	LSTEDEEIHSAR	3268648448
	466.2241+++ (heavy)	466.224	E - y7++	426.216	2	4452136	20231108_SKP_2ng_CE_Step4	CBF1 CEP1 CP1 CPF1 YJR060W J1730	y7	TRUE	heavy	LSTEDEEIHSAR	3411401984
	466.2241+++ (heavy)	466.224	E - y7++	426.216	2	3402742	20231108_SKP_2ng_CE_Step5	CBF1 CEP1 CP1 CPF1 YJR060W J1730	y7	TRUE	heavy	LSTEDEEIHSAR	3853463040
	466.2241+++ (heavy)	466.224	E - y7++	426.216	2	2004992	20231108_SKP_2ng_CE_Step6	CBF1 CEP1 CP1 CPF1 YJR060W J1730	y7	TRUE	heavy	LSTEDEEIHSAR	4010906624
	466.2241+++ (heavy)	466.224	E - y7++	426.216	2	949884	20231108_SKP_2ng_CE_Step7	CBF1 CEP1 CP1 CPF1 YJR060W J1730	y7	TRUE	heavy	LSTEDEEIHSAR	4502356480
	466.2241+++ (heavy)	466.224	E - y7++	426.216	2	2305549	20231108_SKP_2ng_NCE_Step1	CBF1 CEP1 CP1 CPF1 YJR060W J1730	y7	TRUE	heavy	LSTEDEEIHSAR	4178779136
	466.2241+++ (heavy)	466.224	E - y7++	426.216	2	2222349	20231108_SKP_2ng_NCE_Step2	CBF1 CEP1 CP1 CPF1 YJR060W J1730	y7	TRUE	heavy	LSTEDEEIHSAR	3957476608
	466.2241+++ (heavy)	466.224	E - y7++	426.216	2	2545084	20231108_SKP_2ng_NCE_Step3	CBF1 CEP1 CP1 CPF1 YJR060W J1730	y7	TRUE	heavy	LSTEDEEIHSAR	3878337024
	466.2241+++ (heavy)	466.224	E - y7++	426.216	2	3669659	20231108_SKP_2ng_NCE_Step4	CBF1 CEP1 CP1 CPF1 YJR060W J1730	y7	TRUE	heavy	LSTEDEEIHSAR	3916348416
	466.2241+++ (heavy)	466.224	E - y7++	426.216	2	3392858	20231108_SKP_2ng_NCE_Step5	CBF1 CEP1 CP1 CPF1 YJR060W J1730	y7	TRUE	heavy	LSTEDEEIHSAR	4040117504
	466.2241+++ (heavy)	466.224	E - y7++	426.216	2	2922805	20231108_SKP_2ng_NCE_Step6	CBF1 CEP1 CP1 CPF1 YJR060W J1730	y7	TRUE	heavy	LSTEDEEIHSAR	4077301504
	466.2241+++ (heavy)	466.224	E - y7++	426.216	2	2322539	20231108_SKP_2ng_NCE_Step7	CBF1 CEP1 CP1 CPF1 YJR060W J1730	y7	TRUE	heavy	LSTEDEEIHSAR	4147009792
	466.2241+++ (heavy)	466.224	E - y6++	361.695	2	835014	20231108_SKP_2ng_CE_Step1	CBF1 CEP1 CP1 CPF1 YJR060W J1730	y6	TRUE	heavy	LSTEDEEIHSAR	2965870336
	466.2241+++ (heavy)	466.224	E - y6++	361.695	2	1258397	20231108_SKP_2ng_CE_Step2	CBF1 CEP1 CP1 CPF1 YJR060W J1730	y6	TRUE	heavy	LSTEDEEIHSAR	3196829696
	466.2241+++ (heavy)	466.224	E - y6++	361.695	2	1633801	20231108_SKP_2ng_CE_Step3	CBF1 CEP1 CP1 CPF1 YJR060W J1730	y6	TRUE	heavy	LSTEDEEIHSAR	3268648448
	466.2241+++ (heavy)	466.224	E - y6++	361.695	2	1464388	20231108_SKP_2ng_CE_Step4	CBF1 CEP1 CP1 CPF1 YJR060W J1730	y6	TRUE	heavy	LSTEDEEIHSAR	3411401984
	466.2241+++ (heavy)	466.224	E - y6++	361.695	2	1330252	20231108_SKP_2ng_CE_Step5	CBF1 CEP1 CP1 CPF1 YJR060W J1730	y6	TRUE	heavy	LSTEDEEIHSAR	3853463040
	466.2241+++ (heavy)	466.224	E - y6++	361.695	2	888503	20231108_SKP_2ng_CE_Step6	CBF1 CEP1 CP1 CPF1 YJR060W J1730	y6	TRUE	heavy	LSTEDEEIHSAR	4010906624
	466.2241+++ (heavy)	466.224	E - y6++	361.695	2	460799	20231108_SKP_2ng_CE_Step7	CBF1 CEP1 CP1 CPF1 YJR060W J1730	y6	TRUE	heavy	LSTEDEEIHSAR	4502356480
	466.2241+++ (heavy)	466.224	E - y6++	361.695	2	664531	20231108_SKP_2ng_NCE_Step1	CBF1 CEP1 CP1 CPF1 YJR060W J1730	y6	TRUE	heavy	LSTEDEEIHSAR	4178779136
	466.2241+++ (heavy)	466.224	E - y6++	361.695	2	524938	20231108_SKP_2ng_NCE_Step2	CBF1 CEP1 CP1 CPF1 YJR060W J1730	y6	TRUE	heavy	LSTEDEEIHSAR	3957476608
	466.2241+++ (heavy)	466.224	E - y6++	361.695	2	673400	20231108_SKP_2ng_NCE_Step3	CBF1 CEP1 CP1 CPF1 YJR060W J1730	y6	TRUE	heavy	LSTEDEEIHSAR	3878337024
	466.2241+++ (heavy)	466.224	E - y6++	361.695	2	1021024	20231108_SKP_2ng_NCE_Step4	CBF1 CEP1 CP1 CPF1 YJR060W J1730	y6	TRUE	heavy	LSTEDEEIHSAR	3916348416
	466.2241+++ (heavy)	466.224	E - y6++	361.695	2	880015	20231108_SKP_2ng_NCE_Step5	CBF1 CEP1 CP1 CPF1 YJR060W J1730	y6	TRUE	heavy	LSTEDEEIHSAR	4040117504
	466.2241+++ (heavy)	466.224	E - y6++	361.695	2	989600	20231108_SKP_2ng_NCE_Step6	CBF1 CEP1 CP1 CPF1 YJR060W J1730	y6	TRUE	heavy	LSTEDEEIHSAR	4077301504
	466.2241+++ (heavy)	466.224	E - y6++	361.695	2	735540	20231108_SKP_2ng_NCE_Step7	CBF1 CEP1 CP1 CPF1 YJR060W J1730	y6	TRUE	heavy	LSTEDEEIHSAR	4147009792
	466.2241+++ (heavy)	466.224	I - y5++	297.173	2	3656468	20231108_SKP_2ng_CE_Step1	CBF1 CEP1 CP1 CPF1 YJR060W J1730	y5	TRUE	heavy	LSTEDEEIHSAR	2965870336
	466.2241+++ (heavy)	466.224	I - y5++	297.173	2	4916096	20231108_SKP_2ng_CE_Step2	CBF1 CEP1 CP1 CPF1 YJR060W J1730	y5	TRUE	heavy	LSTEDEEIHSAR	3196829696
	466.2241+++ (heavy)	466.224	I - y5++	297.173	2	5466690	20231108_SKP_2ng_CE_Step3	CBF1 CEP1 CP1 CPF1 YJR060W J1730	y5	TRUE	heavy	LSTEDEEIHSAR	3268648448
	466.2241+++ (heavy)	466.224	I - y5++	297.173	2	4236021	20231108_SKP_2ng_CE_Step4	CBF1 CEP1 CP1 CPF1 YJR060W J1730	y5	TRUE	heavy	LSTEDEEIHSAR	3411401984
	466.2241+++ (heavy)	466.224	I - y5++	297.173	2	3781880	20231108_SKP_2ng_CE_Step5	CBF1 CEP1 CP1 CPF1 YJR060W J1730	y5	TRUE	heavy	LSTEDEEIHSAR	3853463040
	466.2241+++ (heavy)	466.224	I - y5++	297.173	2	2933139	20231108_SKP_2ng_CE_Step6	CBF1 CEP1 CP1 CPF1 YJR060W J1730	y5	TRUE	heavy	LSTEDEEIHSAR	4010906624
	466.2241+++ (heavy)	466.224	I - y5++	297.173	2	1980209	20231108_SKP_2ng_CE_Step7	CBF1 CEP1 CP1 CPF1 YJR060W J1730	y5	TRUE	heavy	LSTEDEEIHSAR	4502356480
	466.2241+++ (heavy)	466.224	I - y5++	297.173	2	2726512	20231108_SKP_2ng_NCE_Step1	CBF1 CEP1 CP1 CPF1 YJR060W J1730	y5	TRUE	heavy	LSTEDEEIHSAR	4178779136
	466.2241+++ (heavy)	466.224	I - y5++	297.173	2	2670412	20231108_SKP_2ng_NCE_Step2	CBF1 CEP1 CP1 CPF1 YJR060W J1730	y5	TRUE	heavy	LSTEDEEIHSAR	3957476608
	466.2241+++ (heavy)	466.224	I - y5++	297.173	2	2874981	20231108_SKP_2ng_NCE_Step3	CBF1 CEP1 CP1 CPF1 YJR060W J1730	y5	TRUE	heavy	LSTEDEEIHSAR	3878337024
	466.2241+++ (heavy)	466.224	I - y5++	297.173	2	3489667	20231108_SKP_2ng_NCE_Step4	CBF1 CEP1 CP1 CPF1 YJR060W J1730	y5	TRUE	heavy	LSTEDEEIHSAR	3916348416
	466.2241+++ (heavy)	466.224	I - y5++	297.173	2	3010319	20231108_SKP_2ng_NCE_Step5	CBF1 CEP1 CP1 CPF1 YJR060W J1730	y5	TRUE	heavy	LSTEDEEIHSAR	4040117504
	466.2241+++ (heavy)	466.224	I - y5++	297.173	2	2703415	20231108_SKP_2ng_NCE_Step6	CBF1 CEP1 CP1 CPF1 YJR060W J1730	y5	TRUE	heavy	LSTEDEEIHSAR	4077301504
	466.2241+++ (heavy)	466.224	I - y5++	297.173	2	2365647	20231108_SKP_2ng_NCE_Step7	CBF1 CEP1 CP1 CPF1 YJR060W J1730	y5	TRUE	heavy	LSTEDEEIHSAR	4147009792
	466.2241+++ (heavy)	466.224	H - y4++	240.631	2	1287531	20231108_SKP_2ng_CE_Step1	CBF1 CEP1 CP1 CPF1 YJR060W J1730	y4	TRUE	heavy	LSTEDEEIHSAR	2965870336
	466.2241+++ (heavy)	466.224	H - y4++	240.631	2	2202518	20231108_SKP_2ng_CE_Step2	CBF1 CEP1 CP1 CPF1 YJR060W J1730	y4	TRUE	heavy	LSTEDEEIHSAR	3196829696
	466.2241+++ (heavy)	466.224	H - y4++	240.631	2	3346513	20231108_SKP_2ng_CE_Step3	CBF1 CEP1 CP1 CPF1 YJR060W J1730	y4	TRUE	heavy	LSTEDEEIHSAR	3268648448
	466.2241+++ (heavy)	466.224	H - y4++	240.631	2	3657410	20231108_SKP_2ng_CE_Step4	CBF1 CEP1 CP1 CPF1 YJR060W J1730	y4	TRUE	heavy	LSTEDEEIHSAR	3411401984
	466.2241+++ (heavy)	466.224	H - y4++	240.631	2	4976449	20231108_SKP_2ng_CE_Step5	CBF1 CEP1 CP1 CPF1 YJR060W J1730	y4	TRUE	heavy	LSTEDEEIHSAR	3853463040
	466.2241+++ (heavy)	466.224	H - y4++	240.631	2	5363346	20231108_SKP_2ng_CE_Step6	CBF1 CEP1 CP1 CPF1 YJR060W J1730	y4	TRUE	heavy	LSTEDEEIHSAR	4010906624
	466.2241+++ (heavy)	466.224	H - y4++	240.631	2	5394898	20231108_SKP_2ng_CE_Step7	CBF1 CEP1 CP1 CPF1 YJR060W J1730	y4	TRUE	heavy	LSTEDEEIHSAR	4502356480
	466.2241+++ (heavy)	466.224	H - y4++	240.631	2	1063088	20231108_SKP_2ng_NCE_Step1	CBF1 CEP1 CP1 CPF1 YJR060W J1730	y4	TRUE	heavy	LSTEDEEIHSAR	4178779136
	466.2241+++ (heavy)	466.224	H - y4++	240.631	2	936451	20231108_SKP_2ng_NCE_Step2	CBF1 CEP1 CP1 CPF1 YJR060W J1730	y4	TRUE	heavy	LSTEDEEIHSAR	3957476608
	466.2241+++ (heavy)	466.224	H - y4++	240.631	2	1319042	20231108_SKP_2ng_NCE_Step3	CBF1 CEP1 CP1 CPF1 YJR060W J1730	y4	TRUE	heavy	LSTEDEEIHSAR	3878337024
	466.2241+++ (heavy)	466.224	H - y4++	240.631	2	1832407	20231108_SKP_2ng_NCE_Step4	CBF1 CEP1 CP1 CPF1 YJR060W J1730	y4	TRUE	heavy	LSTEDEEIHSAR	3916348416
	466.2241+++ (heavy)	466.224	H - y4++	240.631	2	2422483	20231108_SKP_2ng_NCE_Step5	CBF1 CEP1 CP1 CPF1 YJR060W J1730	y4	TRUE	heavy	LSTEDEEIHSAR	4040117504
	466.2241+++ (heavy)	466.224	H - y4++	240.631	2	2941089	20231108_SKP_2ng_NCE_Step6	CBF1 CEP1 CP1 CPF1 YJR060W J1730	y4	TRUE	heavy	LSTEDEEIHSAR	4077301504
	466.2241+++ (heavy)	466.224	H - y4++	240.631	2	3141803	20231108_SKP_2ng_NCE_Step7	CBF1 CEP1 CP1 CPF1 YJR060W J1730	y4	TRUE	heavy	LSTEDEEIHSAR	4147009792
	466.2241+++ (heavy)	466.224	S - y3++	172.102	2	0	20231108_SKP_2ng_CE_Step1	CBF1 CEP1 CP1 CPF1 YJR060W J1730	y3	TRUE	heavy	LSTEDEEIHSAR	2965870336
	466.2241+++ (heavy)	466.224	S - y3++	172.102	2	2025	20231108_SKP_2ng_CE_Step2	CBF1 CEP1 CP1 CPF1 YJR060W J1730	y3	TRUE	heavy	LSTEDEEIHSAR	3196829696
	466.2241+++ (heavy)	466.224	S - y3++	172.102	2	0	20231108_SKP_2ng_CE_Step3	CBF1 CEP1 CP1 CPF1 YJR060W J1730	y3	TRUE	heavy	LSTEDEEIHSAR	3268648448
	466.2241+++ (heavy)	466.224	S - y3++	172.102	2	0	20231108_SKP_2ng_CE_Step4	CBF1 CEP1 CP1 CPF1 YJR060W J1730	y3	TRUE	heavy	LSTEDEEIHSAR	3411401984
	466.2241+++ (heavy)	466.224	S - y3++	172.102	2	0	20231108_SKP_2ng_CE_Step5	CBF1 CEP1 CP1 CPF1 YJR060W J1730	y3	TRUE	heavy	LSTEDEEIHSAR	3853463040
	466.2241+++ (heavy)	466.224	S - y3++	172.102	2	0	20231108_SKP_2ng_CE_Step6	CBF1 CEP1 CP1 CPF1 YJR060W J1730	y3	TRUE	heavy	LSTEDEEIHSAR	4010906624
	466.2241+++ (heavy)	466.224	S - y3++	172.102	2	0	20231108_SKP_2ng_CE_Step7	CBF1 CEP1 CP1 CPF1 YJR060W J1730	y3	TRUE	heavy	LSTEDEEIHSAR	4502356480
	466.2241+++ (heavy)	466.224	S - y3++	172.102	2	0	20231108_SKP_2ng_NCE_Step1	CBF1 CEP1 CP1 CPF1 YJR060W J1730	y3	TRUE	heavy	LSTEDEEIHSAR	4178779136
	466.2241+++ (heavy)	466.224	S - y3++	172.102	2	0	20231108_SKP_2ng_NCE_Step2	CBF1 CEP1 CP1 CPF1 YJR060W J1730	y3	TRUE	heavy	LSTEDEEIHSAR	3957476608
	466.2241+++ (heavy)	466.224	S - y3++	172.102	2	79013	20231108_SKP_2ng_NCE_Step3	CBF1 CEP1 CP1 CPF1 YJR060W J1730	y3	TRUE	heavy	LSTEDEEIHSAR	3878337024
	466.2241+++ (heavy)	466.224	S - y3++	172.102	2	81206	20231108_SKP_2ng_NCE_Step4	CBF1 CEP1 CP1 CPF1 YJR060W J1730	y3	TRUE	heavy	LSTEDEEIHSAR	3916348416
	466.2241+++ (heavy)	466.224	S - y3++	172.102	2	24209	20231108_SKP_2ng_NCE_Step5	CBF1 CEP1 CP1 CPF1 YJR060W J1730	y3	TRUE	heavy	LSTEDEEIHSAR	4040117504
	466.2241+++ (heavy)	466.224	S - y3++	172.102	2	0	20231108_SKP_2ng_NCE_Step6	CBF1 CEP1 CP1 CPF1 YJR060W J1730	y3	TRUE	heavy	LSTEDEEIHSAR	4077301504
	466.2241+++ (heavy)	466.224	S - y3++	172.102	2	29617	20231108_SKP_2ng_NCE_Step7	CBF1 CEP1 CP1 CPF1 YJR060W J1730	y3	TRUE	heavy	LSTEDEEIHSAR	4147009792
	466.2241+++ (heavy)	466.224	A - y2++	128.586	2	0	20231108_SKP_2ng_CE_Step1	CBF1 CEP1 CP1 CPF1 YJR060W J1730	y2	TRUE	heavy	LSTEDEEIHSAR	2965870336
	466.2241+++ (heavy)	466.224	A - y2++	128.586	2	0	20231108_SKP_2ng_CE_Step2	CBF1 CEP1 CP1 CPF1 YJR060W J1730	y2	TRUE	heavy	LSTEDEEIHSAR	3196829696
	466.2241+++ (heavy)	466.224	A - y2++	128.586	2	0	20231108_SKP_2ng_CE_Step3	CBF1 CEP1 CP1 CPF1 YJR060W J1730	y2	TRUE	heavy	LSTEDEEIHSAR	3268648448
	466.2241+++ (heavy)	466.224	A - y2++	128.586	2	0	20231108_SKP_2ng_CE_Step4	CBF1 CEP1 CP1 CPF1 YJR060W J1730	y2	TRUE	heavy	LSTEDEEIHSAR	3411401984
	466.2241+++ (heavy)	466.224	A - y2++	128.586	2	0	20231108_SKP_2ng_CE_Step5	CBF1 CEP1 CP1 CPF1 YJR060W J1730	y2	TRUE	heavy	LSTEDEEIHSAR	3853463040
	466.2241+++ (heavy)	466.224	A - y2++	128.586	2	0	20231108_SKP_2ng_CE_Step6	CBF1 CEP1 CP1 CPF1 YJR060W J1730	y2	TRUE	heavy	LSTEDEEIHSAR	4010906624
	466.2241+++ (heavy)	466.224	A - y2++	128.586	2	0	20231108_SKP_2ng_CE_Step7	CBF1 CEP1 CP1 CPF1 YJR060W J1730	y2	TRUE	heavy	LSTEDEEIHSAR	4502356480
	466.2241+++ (heavy)	466.224	A - y2++	128.586	2	0	20231108_SKP_2ng_NCE_Step1	CBF1 CEP1 CP1 CPF1 YJR060W J1730	y2	TRUE	heavy	LSTEDEEIHSAR	4178779136
	466.2241+++ (heavy)	466.224	A - y2++	128.586	2	0	20231108_SKP_2ng_NCE_Step2	CBF1 CEP1 CP1 CPF1 YJR060W J1730	y2	TRUE	heavy	LSTEDEEIHSAR	3957476608
	466.2241+++ (heavy)	466.224	A - y2++	128.586	2	0	20231108_SKP_2ng_NCE_Step3	CBF1 CEP1 CP1 CPF1 YJR060W J1730	y2	TRUE	heavy	LSTEDEEIHSAR	3878337024
	466.2241+++ (heavy)	466.224	A - y2++	128.586	2	0	20231108_SKP_2ng_NCE_Step4	CBF1 CEP1 CP1 CPF1 YJR060W J1730	y2	TRUE	heavy	LSTEDEEIHSAR	3916348416
	466.2241+++ (heavy)	466.224	A - y2++	128.586	2	0	20231108_SKP_2ng_NCE_Step5	CBF1 CEP1 CP1 CPF1 YJR060W J1730	y2	TRUE	heavy	LSTEDEEIHSAR	4040117504
	466.2241+++ (heavy)	466.224	A - y2++	128.586	2	0	20231108_SKP_2ng_NCE_Step6	CBF1 CEP1 CP1 CPF1 YJR060W J1730	y2	TRUE	heavy	LSTEDEEIHSAR	4077301504
	466.2241+++ (heavy)	466.224	A - y2++	128.586	2	67875	20231108_SKP_2ng_NCE_Step7	CBF1 CEP1 CP1 CPF1 YJR060W J1730	y2	TRUE	heavy	LSTEDEEIHSAR	4147009792
	466.2241+++ (heavy)	466.224	R - y1++	93.0672	2	0	20231108_SKP_2ng_CE_Step1	CBF1 CEP1 CP1 CPF1 YJR060W J1730	y1	TRUE	heavy	LSTEDEEIHSAR	2965870336
	466.2241+++ (heavy)	466.224	R - y1++	93.0672	2	0	20231108_SKP_2ng_CE_Step2	CBF1 CEP1 CP1 CPF1 YJR060W J1730	y1	TRUE	heavy	LSTEDEEIHSAR	3196829696
	466.2241+++ (heavy)	466.224	R - y1++	93.0672	2	0	20231108_SKP_2ng_CE_Step3	CBF1 CEP1 CP1 CPF1 YJR060W J1730	y1	TRUE	heavy	LSTEDEEIHSAR	3268648448
	466.2241+++ (heavy)	466.224	R - y1++	93.0672	2	0	20231108_SKP_2ng_CE_Step4	CBF1 CEP1 CP1 CPF1 YJR060W J1730	y1	TRUE	heavy	LSTEDEEIHSAR	3411401984
	466.2241+++ (heavy)	466.224	R - y1++	93.0672	2	0	20231108_SKP_2ng_CE_Step5	CBF1 CEP1 CP1 CPF1 YJR060W J1730	y1	TRUE	heavy	LSTEDEEIHSAR	3853463040
	466.2241+++ (heavy)	466.224	R - y1++	93.0672	2	0	20231108_SKP_2ng_CE_Step6	CBF1 CEP1 CP1 CPF1 YJR060W J1730	y1	TRUE	heavy	LSTEDEEIHSAR	4010906624
	466.2241+++ (heavy)	466.224	R - y1++	93.0672	2	0	20231108_SKP_2ng_CE_Step7	CBF1 CEP1 CP1 CPF1 YJR060W J1730	y1	TRUE	heavy	LSTEDEEIHSAR	4502356480
	466.2241+++ (heavy)	466.224	R - y1++	93.0672	2	0	20231108_SKP_2ng_NCE_Step1	CBF1 CEP1 CP1 CPF1 YJR060W J1730	y1	TRUE	heavy	LSTEDEEIHSAR	4178779136
	466.2241+++ (heavy)	466.224	R - y1++	93.0672	2	0	20231108_SKP_2ng_NCE_Step2	CBF1 CEP1 CP1 CPF1 YJR060W J1730	y1	TRUE	heavy	LSTEDEEIHSAR	3957476608
	466.2241+++ (heavy)	466.224	R - y1++	93.0672	2	0	20231108_SKP_2ng_NCE_Step3	CBF1 CEP1 CP1 CPF1 YJR060W J1730	y1	TRUE	heavy	LSTEDEEIHSAR	3878337024
	466.2241+++ (heavy)	466.224	R - y1++	93.0672	2	0	20231108_SKP_2ng_NCE_Step4	CBF1 CEP1 CP1 CPF1 YJR060W J1730	y1	TRUE	heavy	LSTEDEEIHSAR	3916348416
	466.2241+++ (heavy)	466.224	R - y1++	93.0672	2	0	20231108_SKP_2ng_NCE_Step5	CBF1 CEP1 CP1 CPF1 YJR060W J1730	y1	TRUE	heavy	LSTEDEEIHSAR	4040117504
	466.2241+++ (heavy)	466.224	R - y1++	93.0672	2	0	20231108_SKP_2ng_NCE_Step6	CBF1 CEP1 CP1 CPF1 YJR060W J1730	y1	TRUE	heavy	LSTEDEEIHSAR	4077301504
	466.2241+++ (heavy)	466.224	R - y1++	93.0672	2	0	20231108_SKP_2ng_NCE_Step7	CBF1 CEP1 CP1 CPF1 YJR060W J1730	y1	TRUE	heavy	LSTEDEEIHSAR	4147009792
	516.2476++ (heavy)	516.248	I - b1+	114.091	1	0	20231102_SKP_2ng_CE_Step1	MCM21 CTF5 YDR318W	b1	TRUE	heavy	IDDISTSDR	3499284992
	516.2476++ (heavy)	516.248	I - b1+	114.091	1	0	20231102_SKP_2ng_CE_Step2	MCM21 CTF5 YDR318W	b1	TRUE	heavy	IDDISTSDR	3548579584
	516.2476++ (heavy)	516.248	I - b1+	114.091	1	0	20231102_SKP_2ng_CE_Step3	MCM21 CTF5 YDR318W	b1	TRUE	heavy	IDDISTSDR	3630683392
	516.2476++ (heavy)	516.248	I - b1+	114.091	1	0	20231102_SKP_2ng_CE_Step4	MCM21 CTF5 YDR318W	b1	TRUE	heavy	IDDISTSDR	3729364224
	516.2476++ (heavy)	516.248	I - b1+	114.091	1	0	20231102_SKP_2ng_CE_Step5	MCM21 CTF5 YDR318W	b1	TRUE	heavy	IDDISTSDR	3892654336
	516.2476++ (heavy)	516.248	I - b1+	114.091	1	0	20231102_SKP_2ng_CE_Step6	MCM21 CTF5 YDR318W	b1	TRUE	heavy	IDDISTSDR	3574318336
	516.2476++ (heavy)	516.248	I - b1+	114.091	1	18703	20231102_SKP_2ng_CE_Step7	MCM21 CTF5 YDR318W	b1	TRUE	heavy	IDDISTSDR	4094732032
	516.2476++ (heavy)	516.248	I - b1+	114.091	1	0	20231102_SKP_2ng_NCE_Step1	MCM21 CTF5 YDR318W	b1	TRUE	heavy	IDDISTSDR	3322768384
	516.2476++ (heavy)	516.248	I - b1+	114.091	1	0	20231102_SKP_2ng_NCE_Step2	MCM21 CTF5 YDR318W	b1	TRUE	heavy	IDDISTSDR	3306029568
	516.2476++ (heavy)	516.248	I - b1+	114.091	1	0	20231102_SKP_2ng_NCE_Step3	MCM21 CTF5 YDR318W	b1	TRUE	heavy	IDDISTSDR	3158551808
	516.2476++ (heavy)	516.248	I - b1+	114.091	1	0	20231102_SKP_2ng_NCE_Step4	MCM21 CTF5 YDR318W	b1	TRUE	heavy	IDDISTSDR	3344112128
	516.2476++ (heavy)	516.248	I - b1+	114.091	1	0	20231102_SKP_2ng_NCE_Step5	MCM21 CTF5 YDR318W	b1	TRUE	heavy	IDDISTSDR	3197192704
	516.2476++ (heavy)	516.248	I - b1+	114.091	1	0	20231102_SKP_2ng_NCE_Step6	MCM21 CTF5 YDR318W	b1	TRUE	heavy	IDDISTSDR	3263962368
	516.2476++ (heavy)	516.248	I - b1+	114.091	1	0	20231102_SKP_2ng_NCE_Step7	MCM21 CTF5 YDR318W	b1	TRUE	heavy	IDDISTSDR	3120192512
	516.2476++ (heavy)	516.248	D - b2+	229.118	1	20431824	20231102_SKP_2ng_CE_Step1	MCM21 CTF5 YDR318W	b2	TRUE	heavy	IDDISTSDR	3499284992
	516.2476++ (heavy)	516.248	D - b2+	229.118	1	31881454	20231102_SKP_2ng_CE_Step2	MCM21 CTF5 YDR318W	b2	TRUE	heavy	IDDISTSDR	3548579584
	516.2476++ (heavy)	516.248	D - b2+	229.118	1	35740128	20231102_SKP_2ng_CE_Step3	MCM21 CTF5 YDR318W	b2	TRUE	heavy	IDDISTSDR	3630683392
	516.2476++ (heavy)	516.248	D - b2+	229.118	1	30838438	20231102_SKP_2ng_CE_Step4	MCM21 CTF5 YDR318W	b2	TRUE	heavy	IDDISTSDR	3729364224
	516.2476++ (heavy)	516.248	D - b2+	229.118	1	23564318	20231102_SKP_2ng_CE_Step5	MCM21 CTF5 YDR318W	b2	TRUE	heavy	IDDISTSDR	3892654336
	516.2476++ (heavy)	516.248	D - b2+	229.118	1	19251398	20231102_SKP_2ng_CE_Step6	MCM21 CTF5 YDR318W	b2	TRUE	heavy	IDDISTSDR	3574318336
	516.2476++ (heavy)	516.248	D - b2+	229.118	1	16996524	20231102_SKP_2ng_CE_Step7	MCM21 CTF5 YDR318W	b2	TRUE	heavy	IDDISTSDR	4094732032
	516.2476++ (heavy)	516.248	D - b2+	229.118	1	20085000	20231102_SKP_2ng_NCE_Step1	MCM21 CTF5 YDR318W	b2	TRUE	heavy	IDDISTSDR	3322768384
	516.2476++ (heavy)	516.248	D - b2+	229.118	1	24296792	20231102_SKP_2ng_NCE_Step2	MCM21 CTF5 YDR318W	b2	TRUE	heavy	IDDISTSDR	3306029568
	516.2476++ (heavy)	516.248	D - b2+	229.118	1	28943766	20231102_SKP_2ng_NCE_Step3	MCM21 CTF5 YDR318W	b2	TRUE	heavy	IDDISTSDR	3158551808
	516.2476++ (heavy)	516.248	D - b2+	229.118	1	29511258	20231102_SKP_2ng_NCE_Step4	MCM21 CTF5 YDR318W	b2	TRUE	heavy	IDDISTSDR	3344112128
	516.2476++ (heavy)	516.248	D - b2+	229.118	1	26133388	20231102_SKP_2ng_NCE_Step5	MCM21 CTF5 YDR318W	b2	TRUE	heavy	IDDISTSDR	3197192704
	516.2476++ (heavy)	516.248	D - b2+	229.118	1	21599304	20231102_SKP_2ng_NCE_Step6	MCM21 CTF5 YDR318W	b2	TRUE	heavy	IDDISTSDR	3263962368
	516.2476++ (heavy)	516.248	D - b2+	229.118	1	18389788	20231102_SKP_2ng_NCE_Step7	MCM21 CTF5 YDR318W	b2	TRUE	heavy	IDDISTSDR	3120192512
	516.2476++ (heavy)	516.248	D - b3+	344.145	1	12983815	20231102_SKP_2ng_CE_Step1	MCM21 CTF5 YDR318W	b3	TRUE	heavy	IDDISTSDR	3499284992
	516.2476++ (heavy)	516.248	D - b3+	344.145	1	26435862	20231102_SKP_2ng_CE_Step2	MCM21 CTF5 YDR318W	b3	TRUE	heavy	IDDISTSDR	3548579584
	516.2476++ (heavy)	516.248	D - b3+	344.145	1	39090664	20231102_SKP_2ng_CE_Step3	MCM21 CTF5 YDR318W	b3	TRUE	heavy	IDDISTSDR	3630683392
	516.2476++ (heavy)	516.248	D - b3+	344.145	1	42475076	20231102_SKP_2ng_CE_Step4	MCM21 CTF5 YDR318W	b3	TRUE	heavy	IDDISTSDR	3729364224
	516.2476++ (heavy)	516.248	D - b3+	344.145	1	37645152	20231102_SKP_2ng_CE_Step5	MCM21 CTF5 YDR318W	b3	TRUE	heavy	IDDISTSDR	3892654336
	516.2476++ (heavy)	516.248	D - b3+	344.145	1	33531892	20231102_SKP_2ng_CE_Step6	MCM21 CTF5 YDR318W	b3	TRUE	heavy	IDDISTSDR	3574318336
	516.2476++ (heavy)	516.248	D - b3+	344.145	1	29151942	20231102_SKP_2ng_CE_Step7	MCM21 CTF5 YDR318W	b3	TRUE	heavy	IDDISTSDR	4094732032
	516.2476++ (heavy)	516.248	D - b3+	344.145	1	13533323	20231102_SKP_2ng_NCE_Step1	MCM21 CTF5 YDR318W	b3	TRUE	heavy	IDDISTSDR	3322768384
	516.2476++ (heavy)	516.248	D - b3+	344.145	1	18315886	20231102_SKP_2ng_NCE_Step2	MCM21 CTF5 YDR318W	b3	TRUE	heavy	IDDISTSDR	3306029568
	516.2476++ (heavy)	516.248	D - b3+	344.145	1	27811794	20231102_SKP_2ng_NCE_Step3	MCM21 CTF5 YDR318W	b3	TRUE	heavy	IDDISTSDR	3158551808
	516.2476++ (heavy)	516.248	D - b3+	344.145	1	37130444	20231102_SKP_2ng_NCE_Step4	MCM21 CTF5 YDR318W	b3	TRUE	heavy	IDDISTSDR	3344112128
	516.2476++ (heavy)	516.248	D - b3+	344.145	1	40044660	20231102_SKP_2ng_NCE_Step5	MCM21 CTF5 YDR318W	b3	TRUE	heavy	IDDISTSDR	3197192704
	516.2476++ (heavy)	516.248	D - b3+	344.145	1	36010128	20231102_SKP_2ng_NCE_Step6	MCM21 CTF5 YDR318W	b3	TRUE	heavy	IDDISTSDR	3263962368
	516.2476++ (heavy)	516.248	D - b3+	344.145	1	30936752	20231102_SKP_2ng_NCE_Step7	MCM21 CTF5 YDR318W	b3	TRUE	heavy	IDDISTSDR	3120192512
	516.2476++ (heavy)	516.248	I - b4+	457.229	1	16180980	20231102_SKP_2ng_CE_Step1	MCM21 CTF5 YDR318W	b4	TRUE	heavy	IDDISTSDR	3499284992
	516.2476++ (heavy)	516.248	I - b4+	457.229	1	18618584	20231102_SKP_2ng_CE_Step2	MCM21 CTF5 YDR318W	b4	TRUE	heavy	IDDISTSDR	3548579584
	516.2476++ (heavy)	516.248	I - b4+	457.229	1	14281389	20231102_SKP_2ng_CE_Step3	MCM21 CTF5 YDR318W	b4	TRUE	heavy	IDDISTSDR	3630683392
	516.2476++ (heavy)	516.248	I - b4+	457.229	1	7069817	20231102_SKP_2ng_CE_Step4	MCM21 CTF5 YDR318W	b4	TRUE	heavy	IDDISTSDR	3729364224
	516.2476++ (heavy)	516.248	I - b4+	457.229	1	2495380	20231102_SKP_2ng_CE_Step5	MCM21 CTF5 YDR318W	b4	TRUE	heavy	IDDISTSDR	3892654336
	516.2476++ (heavy)	516.248	I - b4+	457.229	1	941275	20231102_SKP_2ng_CE_Step6	MCM21 CTF5 YDR318W	b4	TRUE	heavy	IDDISTSDR	3574318336
	516.2476++ (heavy)	516.248	I - b4+	457.229	1	347015	20231102_SKP_2ng_CE_Step7	MCM21 CTF5 YDR318W	b4	TRUE	heavy	IDDISTSDR	4094732032
	516.2476++ (heavy)	516.248	I - b4+	457.229	1	15734173	20231102_SKP_2ng_NCE_Step1	MCM21 CTF5 YDR318W	b4	TRUE	heavy	IDDISTSDR	3322768384
	516.2476++ (heavy)	516.248	I - b4+	457.229	1	16511805	20231102_SKP_2ng_NCE_Step2	MCM21 CTF5 YDR318W	b4	TRUE	heavy	IDDISTSDR	3306029568
	516.2476++ (heavy)	516.248	I - b4+	457.229	1	13771993	20231102_SKP_2ng_NCE_Step3	MCM21 CTF5 YDR318W	b4	TRUE	heavy	IDDISTSDR	3158551808
	516.2476++ (heavy)	516.248	I - b4+	457.229	1	9385017	20231102_SKP_2ng_NCE_Step4	MCM21 CTF5 YDR318W	b4	TRUE	heavy	IDDISTSDR	3344112128
	516.2476++ (heavy)	516.248	I - b4+	457.229	1	5078301	20231102_SKP_2ng_NCE_Step5	MCM21 CTF5 YDR318W	b4	TRUE	heavy	IDDISTSDR	3197192704
	516.2476++ (heavy)	516.248	I - b4+	457.229	1	1962363	20231102_SKP_2ng_NCE_Step6	MCM21 CTF5 YDR318W	b4	TRUE	heavy	IDDISTSDR	3263962368
	516.2476++ (heavy)	516.248	I - b4+	457.229	1	796114	20231102_SKP_2ng_NCE_Step7	MCM21 CTF5 YDR318W	b4	TRUE	heavy	IDDISTSDR	3120192512
	516.2476++ (heavy)	516.248	S - b5+	544.261	1	2883443	20231102_SKP_2ng_CE_Step1	MCM21 CTF5 YDR318W	b5	TRUE	heavy	IDDISTSDR	3499284992
	516.2476++ (heavy)	516.248	S - b5+	544.261	1	3360137	20231102_SKP_2ng_CE_Step2	MCM21 CTF5 YDR318W	b5	TRUE	heavy	IDDISTSDR	3548579584
	516.2476++ (heavy)	516.248	S - b5+	544.261	1	2880269	20231102_SKP_2ng_CE_Step3	MCM21 CTF5 YDR318W	b5	TRUE	heavy	IDDISTSDR	3630683392
	516.2476++ (heavy)	516.248	S - b5+	544.261	1	1452482	20231102_SKP_2ng_CE_Step4	MCM21 CTF5 YDR318W	b5	TRUE	heavy	IDDISTSDR	3729364224
	516.2476++ (heavy)	516.248	S - b5+	544.261	1	723100	20231102_SKP_2ng_CE_Step5	MCM21 CTF5 YDR318W	b5	TRUE	heavy	IDDISTSDR	3892654336
	516.2476++ (heavy)	516.248	S - b5+	544.261	1	305858	20231102_SKP_2ng_CE_Step6	MCM21 CTF5 YDR318W	b5	TRUE	heavy	IDDISTSDR	3574318336
	516.2476++ (heavy)	516.248	S - b5+	544.261	1	177159	20231102_SKP_2ng_CE_Step7	MCM21 CTF5 YDR318W	b5	TRUE	heavy	IDDISTSDR	4094732032
	516.2476++ (heavy)	516.248	S - b5+	544.261	1	2952017	20231102_SKP_2ng_NCE_Step1	MCM21 CTF5 YDR318W	b5	TRUE	heavy	IDDISTSDR	3322768384
	516.2476++ (heavy)	516.248	S - b5+	544.261	1	2939892	20231102_SKP_2ng_NCE_Step2	MCM21 CTF5 YDR318W	b5	TRUE	heavy	IDDISTSDR	3306029568
	516.2476++ (heavy)	516.248	S - b5+	544.261	1	2753082	20231102_SKP_2ng_NCE_Step3	MCM21 CTF5 YDR318W	b5	TRUE	heavy	IDDISTSDR	3158551808
	516.2476++ (heavy)	516.248	S - b5+	544.261	1	1886214	20231102_SKP_2ng_NCE_Step4	MCM21 CTF5 YDR318W	b5	TRUE	heavy	IDDISTSDR	3344112128
	516.2476++ (heavy)	516.248	S - b5+	544.261	1	1188785	20231102_SKP_2ng_NCE_Step5	MCM21 CTF5 YDR318W	b5	TRUE	heavy	IDDISTSDR	3197192704
	516.2476++ (heavy)	516.248	S - b5+	544.261	1	588383	20231102_SKP_2ng_NCE_Step6	MCM21 CTF5 YDR318W	b5	TRUE	heavy	IDDISTSDR	3263962368
	516.2476++ (heavy)	516.248	S - b5+	544.261	1	274723	20231102_SKP_2ng_NCE_Step7	MCM21 CTF5 YDR318W	b5	TRUE	heavy	IDDISTSDR	3120192512
	516.2476++ (heavy)	516.248	T - b6+	645.309	1	1132068	20231102_SKP_2ng_CE_Step1	MCM21 CTF5 YDR318W	b6	TRUE	heavy	IDDISTSDR	3499284992
	516.2476++ (heavy)	516.248	T - b6+	645.309	1	1051391	20231102_SKP_2ng_CE_Step2	MCM21 CTF5 YDR318W	b6	TRUE	heavy	IDDISTSDR	3548579584
	516.2476++ (heavy)	516.248	T - b6+	645.309	1	535154	20231102_SKP_2ng_CE_Step3	MCM21 CTF5 YDR318W	b6	TRUE	heavy	IDDISTSDR	3630683392
	516.2476++ (heavy)	516.248	T - b6+	645.309	1	314665	20231102_SKP_2ng_CE_Step4	MCM21 CTF5 YDR318W	b6	TRUE	heavy	IDDISTSDR	3729364224
	516.2476++ (heavy)	516.248	T - b6+	645.309	1	98965	20231102_SKP_2ng_CE_Step5	MCM21 CTF5 YDR318W	b6	TRUE	heavy	IDDISTSDR	3892654336
	516.2476++ (heavy)	516.248	T - b6+	645.309	1	0	20231102_SKP_2ng_CE_Step6	MCM21 CTF5 YDR318W	b6	TRUE	heavy	IDDISTSDR	3574318336
	516.2476++ (heavy)	516.248	T - b6+	645.309	1	0	20231102_SKP_2ng_CE_Step7	MCM21 CTF5 YDR318W	b6	TRUE	heavy	IDDISTSDR	4094732032
	516.2476++ (heavy)	516.248	T - b6+	645.309	1	1070633	20231102_SKP_2ng_NCE_Step1	MCM21 CTF5 YDR318W	b6	TRUE	heavy	IDDISTSDR	3322768384
	516.2476++ (heavy)	516.248	T - b6+	645.309	1	1107287	20231102_SKP_2ng_NCE_Step2	MCM21 CTF5 YDR318W	b6	TRUE	heavy	IDDISTSDR	3306029568
	516.2476++ (heavy)	516.248	T - b6+	645.309	1	856970	20231102_SKP_2ng_NCE_Step3	MCM21 CTF5 YDR318W	b6	TRUE	heavy	IDDISTSDR	3158551808
	516.2476++ (heavy)	516.248	T - b6+	645.309	1	385595	20231102_SKP_2ng_NCE_Step4	MCM21 CTF5 YDR318W	b6	TRUE	heavy	IDDISTSDR	3344112128
	516.2476++ (heavy)	516.248	T - b6+	645.309	1	201633	20231102_SKP_2ng_NCE_Step5	MCM21 CTF5 YDR318W	b6	TRUE	heavy	IDDISTSDR	3197192704
	516.2476++ (heavy)	516.248	T - b6+	645.309	1	22198	20231102_SKP_2ng_NCE_Step6	MCM21 CTF5 YDR318W	b6	TRUE	heavy	IDDISTSDR	3263962368
	516.2476++ (heavy)	516.248	T - b6+	645.309	1	0	20231102_SKP_2ng_NCE_Step7	MCM21 CTF5 YDR318W	b6	TRUE	heavy	IDDISTSDR	3120192512
	516.2476++ (heavy)	516.248	S - b7+	732.341	1	330072	20231102_SKP_2ng_CE_Step1	MCM21 CTF5 YDR318W	b7	TRUE	heavy	IDDISTSDR	3499284992
	516.2476++ (heavy)	516.248	S - b7+	732.341	1	94974	20231102_SKP_2ng_CE_Step2	MCM21 CTF5 YDR318W	b7	TRUE	heavy	IDDISTSDR	3548579584
	516.2476++ (heavy)	516.248	S - b7+	732.341	1	50312	20231102_SKP_2ng_CE_Step3	MCM21 CTF5 YDR318W	b7	TRUE	heavy	IDDISTSDR	3630683392
	516.2476++ (heavy)	516.248	S - b7+	732.341	1	0	20231102_SKP_2ng_CE_Step4	MCM21 CTF5 YDR318W	b7	TRUE	heavy	IDDISTSDR	3729364224
	516.2476++ (heavy)	516.248	S - b7+	732.341	1	0	20231102_SKP_2ng_CE_Step5	MCM21 CTF5 YDR318W	b7	TRUE	heavy	IDDISTSDR	3892654336
	516.2476++ (heavy)	516.248	S - b7+	732.341	1	0	20231102_SKP_2ng_CE_Step6	MCM21 CTF5 YDR318W	b7	TRUE	heavy	IDDISTSDR	3574318336
	516.2476++ (heavy)	516.248	S - b7+	732.341	1	0	20231102_SKP_2ng_CE_Step7	MCM21 CTF5 YDR318W	b7	TRUE	heavy	IDDISTSDR	4094732032
	516.2476++ (heavy)	516.248	S - b7+	732.341	1	235949	20231102_SKP_2ng_NCE_Step1	MCM21 CTF5 YDR318W	b7	TRUE	heavy	IDDISTSDR	3322768384
	516.2476++ (heavy)	516.248	S - b7+	732.341	1	273034	20231102_SKP_2ng_NCE_Step2	MCM21 CTF5 YDR318W	b7	TRUE	heavy	IDDISTSDR	3306029568
	516.2476++ (heavy)	516.248	S - b7+	732.341	1	46142	20231102_SKP_2ng_NCE_Step3	MCM21 CTF5 YDR318W	b7	TRUE	heavy	IDDISTSDR	3158551808
	516.2476++ (heavy)	516.248	S - b7+	732.341	1	48251	20231102_SKP_2ng_NCE_Step4	MCM21 CTF5 YDR318W	b7	TRUE	heavy	IDDISTSDR	3344112128
	516.2476++ (heavy)	516.248	S - b7+	732.341	1	0	20231102_SKP_2ng_NCE_Step5	MCM21 CTF5 YDR318W	b7	TRUE	heavy	IDDISTSDR	3197192704
	516.2476++ (heavy)	516.248	S - b7+	732.341	1	0	20231102_SKP_2ng_NCE_Step6	MCM21 CTF5 YDR318W	b7	TRUE	heavy	IDDISTSDR	3263962368
	516.2476++ (heavy)	516.248	S - b7+	732.341	1	0	20231102_SKP_2ng_NCE_Step7	MCM21 CTF5 YDR318W	b7	TRUE	heavy	IDDISTSDR	3120192512
	516.2476++ (heavy)	516.248	D - b8+	847.368	1	473496	20231102_SKP_2ng_CE_Step1	MCM21 CTF5 YDR318W	b8	TRUE	heavy	IDDISTSDR	3499284992
	516.2476++ (heavy)	516.248	D - b8+	847.368	1	480056	20231102_SKP_2ng_CE_Step2	MCM21 CTF5 YDR318W	b8	TRUE	heavy	IDDISTSDR	3548579584
	516.2476++ (heavy)	516.248	D - b8+	847.368	1	236580	20231102_SKP_2ng_CE_Step3	MCM21 CTF5 YDR318W	b8	TRUE	heavy	IDDISTSDR	3630683392
	516.2476++ (heavy)	516.248	D - b8+	847.368	1	51573	20231102_SKP_2ng_CE_Step4	MCM21 CTF5 YDR318W	b8	TRUE	heavy	IDDISTSDR	3729364224
	516.2476++ (heavy)	516.248	D - b8+	847.368	1	0	20231102_SKP_2ng_CE_Step5	MCM21 CTF5 YDR318W	b8	TRUE	heavy	IDDISTSDR	3892654336
	516.2476++ (heavy)	516.248	D - b8+	847.368	1	0	20231102_SKP_2ng_CE_Step6	MCM21 CTF5 YDR318W	b8	TRUE	heavy	IDDISTSDR	3574318336
	516.2476++ (heavy)	516.248	D - b8+	847.368	1	0	20231102_SKP_2ng_CE_Step7	MCM21 CTF5 YDR318W	b8	TRUE	heavy	IDDISTSDR	4094732032
	516.2476++ (heavy)	516.248	D - b8+	847.368	1	486206	20231102_SKP_2ng_NCE_Step1	MCM21 CTF5 YDR318W	b8	TRUE	heavy	IDDISTSDR	3322768384
	516.2476++ (heavy)	516.248	D - b8+	847.368	1	401884	20231102_SKP_2ng_NCE_Step2	MCM21 CTF5 YDR318W	b8	TRUE	heavy	IDDISTSDR	3306029568
	516.2476++ (heavy)	516.248	D - b8+	847.368	1	238668	20231102_SKP_2ng_NCE_Step3	MCM21 CTF5 YDR318W	b8	TRUE	heavy	IDDISTSDR	3158551808
	516.2476++ (heavy)	516.248	D - b8+	847.368	1	131570	20231102_SKP_2ng_NCE_Step4	MCM21 CTF5 YDR318W	b8	TRUE	heavy	IDDISTSDR	3344112128
	516.2476++ (heavy)	516.248	D - b8+	847.368	1	0	20231102_SKP_2ng_NCE_Step5	MCM21 CTF5 YDR318W	b8	TRUE	heavy	IDDISTSDR	3197192704
	516.2476++ (heavy)	516.248	D - b8+	847.368	1	0	20231102_SKP_2ng_NCE_Step6	MCM21 CTF5 YDR318W	b8	TRUE	heavy	IDDISTSDR	3263962368
	516.2476++ (heavy)	516.248	D - b8+	847.368	1	0	20231102_SKP_2ng_NCE_Step7	MCM21 CTF5 YDR318W	b8	TRUE	heavy	IDDISTSDR	3120192512
	516.2476++ (heavy)	516.248	I - b1++	57.5493	2	0	20231102_SKP_2ng_CE_Step1	MCM21 CTF5 YDR318W	b1	TRUE	heavy	IDDISTSDR	3499284992
	516.2476++ (heavy)	516.248	I - b1++	57.5493	2	0	20231102_SKP_2ng_CE_Step2	MCM21 CTF5 YDR318W	b1	TRUE	heavy	IDDISTSDR	3548579584
	516.2476++ (heavy)	516.248	I - b1++	57.5493	2	0	20231102_SKP_2ng_CE_Step3	MCM21 CTF5 YDR318W	b1	TRUE	heavy	IDDISTSDR	3630683392
	516.2476++ (heavy)	516.248	I - b1++	57.5493	2	0	20231102_SKP_2ng_CE_Step4	MCM21 CTF5 YDR318W	b1	TRUE	heavy	IDDISTSDR	3729364224
	516.2476++ (heavy)	516.248	I - b1++	57.5493	2	0	20231102_SKP_2ng_CE_Step5	MCM21 CTF5 YDR318W	b1	TRUE	heavy	IDDISTSDR	3892654336
	516.2476++ (heavy)	516.248	I - b1++	57.5493	2	0	20231102_SKP_2ng_CE_Step6	MCM21 CTF5 YDR318W	b1	TRUE	heavy	IDDISTSDR	3574318336
	516.2476++ (heavy)	516.248	I - b1++	57.5493	2	0	20231102_SKP_2ng_CE_Step7	MCM21 CTF5 YDR318W	b1	TRUE	heavy	IDDISTSDR	4094732032
	516.2476++ (heavy)	516.248	I - b1++	57.5493	2	0	20231102_SKP_2ng_NCE_Step1	MCM21 CTF5 YDR318W	b1	TRUE	heavy	IDDISTSDR	3322768384
	516.2476++ (heavy)	516.248	I - b1++	57.5493	2	0	20231102_SKP_2ng_NCE_Step2	MCM21 CTF5 YDR318W	b1	TRUE	heavy	IDDISTSDR	3306029568
	516.2476++ (heavy)	516.248	I - b1++	57.5493	2	0	20231102_SKP_2ng_NCE_Step3	MCM21 CTF5 YDR318W	b1	TRUE	heavy	IDDISTSDR	3158551808
	516.2476++ (heavy)	516.248	I - b1++	57.5493	2	0	20231102_SKP_2ng_NCE_Step4	MCM21 CTF5 YDR318W	b1	TRUE	heavy	IDDISTSDR	3344112128
	516.2476++ (heavy)	516.248	I - b1++	57.5493	2	0	20231102_SKP_2ng_NCE_Step5	MCM21 CTF5 YDR318W	b1	TRUE	heavy	IDDISTSDR	3197192704
	516.2476++ (heavy)	516.248	I - b1++	57.5493	2	0	20231102_SKP_2ng_NCE_Step6	MCM21 CTF5 YDR318W	b1	TRUE	heavy	IDDISTSDR	3263962368
	516.2476++ (heavy)	516.248	I - b1++	57.5493	2	0	20231102_SKP_2ng_NCE_Step7	MCM21 CTF5 YDR318W	b1	TRUE	heavy	IDDISTSDR	3120192512
	516.2476++ (heavy)	516.248	D - b2++	115.063	2	0	20231102_SKP_2ng_CE_Step1	MCM21 CTF5 YDR318W	b2	TRUE	heavy	IDDISTSDR	3499284992
	516.2476++ (heavy)	516.248	D - b2++	115.063	2	0	20231102_SKP_2ng_CE_Step2	MCM21 CTF5 YDR318W	b2	TRUE	heavy	IDDISTSDR	3548579584
	516.2476++ (heavy)	516.248	D - b2++	115.063	2	0	20231102_SKP_2ng_CE_Step3	MCM21 CTF5 YDR318W	b2	TRUE	heavy	IDDISTSDR	3630683392
	516.2476++ (heavy)	516.248	D - b2++	115.063	2	0	20231102_SKP_2ng_CE_Step4	MCM21 CTF5 YDR318W	b2	TRUE	heavy	IDDISTSDR	3729364224
	516.2476++ (heavy)	516.248	D - b2++	115.063	2	0	20231102_SKP_2ng_CE_Step5	MCM21 CTF5 YDR318W	b2	TRUE	heavy	IDDISTSDR	3892654336
	516.2476++ (heavy)	516.248	D - b2++	115.063	2	0	20231102_SKP_2ng_CE_Step6	MCM21 CTF5 YDR318W	b2	TRUE	heavy	IDDISTSDR	3574318336
	516.2476++ (heavy)	516.248	D - b2++	115.063	2	0	20231102_SKP_2ng_CE_Step7	MCM21 CTF5 YDR318W	b2	TRUE	heavy	IDDISTSDR	4094732032
	516.2476++ (heavy)	516.248	D - b2++	115.063	2	0	20231102_SKP_2ng_NCE_Step1	MCM21 CTF5 YDR318W	b2	TRUE	heavy	IDDISTSDR	3322768384
	516.2476++ (heavy)	516.248	D - b2++	115.063	2	0	20231102_SKP_2ng_NCE_Step2	MCM21 CTF5 YDR318W	b2	TRUE	heavy	IDDISTSDR	3306029568
	516.2476++ (heavy)	516.248	D - b2++	115.063	2	0	20231102_SKP_2ng_NCE_Step3	MCM21 CTF5 YDR318W	b2	TRUE	heavy	IDDISTSDR	3158551808
	516.2476++ (heavy)	516.248	D - b2++	115.063	2	0	20231102_SKP_2ng_NCE_Step4	MCM21 CTF5 YDR318W	b2	TRUE	heavy	IDDISTSDR	3344112128
	516.2476++ (heavy)	516.248	D - b2++	115.063	2	0	20231102_SKP_2ng_NCE_Step5	MCM21 CTF5 YDR318W	b2	TRUE	heavy	IDDISTSDR	3197192704
	516.2476++ (heavy)	516.248	D - b2++	115.063	2	0	20231102_SKP_2ng_NCE_Step6	MCM21 CTF5 YDR318W	b2	TRUE	heavy	IDDISTSDR	3263962368
	516.2476++ (heavy)	516.248	D - b2++	115.063	2	0	20231102_SKP_2ng_NCE_Step7	MCM21 CTF5 YDR318W	b2	TRUE	heavy	IDDISTSDR	3120192512
	516.2476++ (heavy)	516.248	D - b3++	172.576	2	0	20231102_SKP_2ng_CE_Step1	MCM21 CTF5 YDR318W	b3	TRUE	heavy	IDDISTSDR	3499284992
	516.2476++ (heavy)	516.248	D - b3++	172.576	2	0	20231102_SKP_2ng_CE_Step2	MCM21 CTF5 YDR318W	b3	TRUE	heavy	IDDISTSDR	3548579584
	516.2476++ (heavy)	516.248	D - b3++	172.576	2	0	20231102_SKP_2ng_CE_Step3	MCM21 CTF5 YDR318W	b3	TRUE	heavy	IDDISTSDR	3630683392
	516.2476++ (heavy)	516.248	D - b3++	172.576	2	0	20231102_SKP_2ng_CE_Step4	MCM21 CTF5 YDR318W	b3	TRUE	heavy	IDDISTSDR	3729364224
	516.2476++ (heavy)	516.248	D - b3++	172.576	2	0	20231102_SKP_2ng_CE_Step5	MCM21 CTF5 YDR318W	b3	TRUE	heavy	IDDISTSDR	3892654336
	516.2476++ (heavy)	516.248	D - b3++	172.576	2	0	20231102_SKP_2ng_CE_Step6	MCM21 CTF5 YDR318W	b3	TRUE	heavy	IDDISTSDR	3574318336
	516.2476++ (heavy)	516.248	D - b3++	172.576	2	0	20231102_SKP_2ng_CE_Step7	MCM21 CTF5 YDR318W	b3	TRUE	heavy	IDDISTSDR	4094732032
	516.2476++ (heavy)	516.248	D - b3++	172.576	2	0	20231102_SKP_2ng_NCE_Step1	MCM21 CTF5 YDR318W	b3	TRUE	heavy	IDDISTSDR	3322768384
	516.2476++ (heavy)	516.248	D - b3++	172.576	2	0	20231102_SKP_2ng_NCE_Step2	MCM21 CTF5 YDR318W	b3	TRUE	heavy	IDDISTSDR	3306029568
	516.2476++ (heavy)	516.248	D - b3++	172.576	2	0	20231102_SKP_2ng_NCE_Step3	MCM21 CTF5 YDR318W	b3	TRUE	heavy	IDDISTSDR	3158551808
	516.2476++ (heavy)	516.248	D - b3++	172.576	2	0	20231102_SKP_2ng_NCE_Step4	MCM21 CTF5 YDR318W	b3	TRUE	heavy	IDDISTSDR	3344112128
	516.2476++ (heavy)	516.248	D - b3++	172.576	2	0	20231102_SKP_2ng_NCE_Step5	MCM21 CTF5 YDR318W	b3	TRUE	heavy	IDDISTSDR	3197192704
	516.2476++ (heavy)	516.248	D - b3++	172.576	2	0	20231102_SKP_2ng_NCE_Step6	MCM21 CTF5 YDR318W	b3	TRUE	heavy	IDDISTSDR	3263962368
	516.2476++ (heavy)	516.248	D - b3++	172.576	2	0	20231102_SKP_2ng_NCE_Step7	MCM21 CTF5 YDR318W	b3	TRUE	heavy	IDDISTSDR	3120192512
	516.2476++ (heavy)	516.248	I - b4++	229.118	2	20431824	20231102_SKP_2ng_CE_Step1	MCM21 CTF5 YDR318W	b4	TRUE	heavy	IDDISTSDR	3499284992
	516.2476++ (heavy)	516.248	I - b4++	229.118	2	31881454	20231102_SKP_2ng_CE_Step2	MCM21 CTF5 YDR318W	b4	TRUE	heavy	IDDISTSDR	3548579584
	516.2476++ (heavy)	516.248	I - b4++	229.118	2	35740128	20231102_SKP_2ng_CE_Step3	MCM21 CTF5 YDR318W	b4	TRUE	heavy	IDDISTSDR	3630683392
	516.2476++ (heavy)	516.248	I - b4++	229.118	2	30838438	20231102_SKP_2ng_CE_Step4	MCM21 CTF5 YDR318W	b4	TRUE	heavy	IDDISTSDR	3729364224
	516.2476++ (heavy)	516.248	I - b4++	229.118	2	23564318	20231102_SKP_2ng_CE_Step5	MCM21 CTF5 YDR318W	b4	TRUE	heavy	IDDISTSDR	3892654336
	516.2476++ (heavy)	516.248	I - b4++	229.118	2	19251398	20231102_SKP_2ng_CE_Step6	MCM21 CTF5 YDR318W	b4	TRUE	heavy	IDDISTSDR	3574318336
	516.2476++ (heavy)	516.248	I - b4++	229.118	2	16996524	20231102_SKP_2ng_CE_Step7	MCM21 CTF5 YDR318W	b4	TRUE	heavy	IDDISTSDR	4094732032
	516.2476++ (heavy)	516.248	I - b4++	229.118	2	20085000	20231102_SKP_2ng_NCE_Step1	MCM21 CTF5 YDR318W	b4	TRUE	heavy	IDDISTSDR	3322768384
	516.2476++ (heavy)	516.248	I - b4++	229.118	2	24296792	20231102_SKP_2ng_NCE_Step2	MCM21 CTF5 YDR318W	b4	TRUE	heavy	IDDISTSDR	3306029568
	516.2476++ (heavy)	516.248	I - b4++	229.118	2	28943766	20231102_SKP_2ng_NCE_Step3	MCM21 CTF5 YDR318W	b4	TRUE	heavy	IDDISTSDR	3158551808
	516.2476++ (heavy)	516.248	I - b4++	229.118	2	29511258	20231102_SKP_2ng_NCE_Step4	MCM21 CTF5 YDR318W	b4	TRUE	heavy	IDDISTSDR	3344112128
	516.2476++ (heavy)	516.248	I - b4++	229.118	2	26133388	20231102_SKP_2ng_NCE_Step5	MCM21 CTF5 YDR318W	b4	TRUE	heavy	IDDISTSDR	3197192704
	516.2476++ (heavy)	516.248	I - b4++	229.118	2	21599304	20231102_SKP_2ng_NCE_Step6	MCM21 CTF5 YDR318W	b4	TRUE	heavy	IDDISTSDR	3263962368
	516.2476++ (heavy)	516.248	I - b4++	229.118	2	18389788	20231102_SKP_2ng_NCE_Step7	MCM21 CTF5 YDR318W	b4	TRUE	heavy	IDDISTSDR	3120192512
	516.2476++ (heavy)	516.248	S - b5++	272.634	2	0	20231102_SKP_2ng_CE_Step1	MCM21 CTF5 YDR318W	b5	TRUE	heavy	IDDISTSDR	3499284992
	516.2476++ (heavy)	516.248	S - b5++	272.634	2	0	20231102_SKP_2ng_CE_Step2	MCM21 CTF5 YDR318W	b5	TRUE	heavy	IDDISTSDR	3548579584
	516.2476++ (heavy)	516.248	S - b5++	272.634	2	0	20231102_SKP_2ng_CE_Step3	MCM21 CTF5 YDR318W	b5	TRUE	heavy	IDDISTSDR	3630683392
	516.2476++ (heavy)	516.248	S - b5++	272.634	2	0	20231102_SKP_2ng_CE_Step4	MCM21 CTF5 YDR318W	b5	TRUE	heavy	IDDISTSDR	3729364224
	516.2476++ (heavy)	516.248	S - b5++	272.634	2	0	20231102_SKP_2ng_CE_Step5	MCM21 CTF5 YDR318W	b5	TRUE	heavy	IDDISTSDR	3892654336
	516.2476++ (heavy)	516.248	S - b5++	272.634	2	0	20231102_SKP_2ng_CE_Step6	MCM21 CTF5 YDR318W	b5	TRUE	heavy	IDDISTSDR	3574318336
	516.2476++ (heavy)	516.248	S - b5++	272.634	2	0	20231102_SKP_2ng_CE_Step7	MCM21 CTF5 YDR318W	b5	TRUE	heavy	IDDISTSDR	4094732032
	516.2476++ (heavy)	516.248	S - b5++	272.634	2	0	20231102_SKP_2ng_NCE_Step1	MCM21 CTF5 YDR318W	b5	TRUE	heavy	IDDISTSDR	3322768384
	516.2476++ (heavy)	516.248	S - b5++	272.634	2	0	20231102_SKP_2ng_NCE_Step2	MCM21 CTF5 YDR318W	b5	TRUE	heavy	IDDISTSDR	3306029568
	516.2476++ (heavy)	516.248	S - b5++	272.634	2	0	20231102_SKP_2ng_NCE_Step3	MCM21 CTF5 YDR318W	b5	TRUE	heavy	IDDISTSDR	3158551808
	516.2476++ (heavy)	516.248	S - b5++	272.634	2	0	20231102_SKP_2ng_NCE_Step4	MCM21 CTF5 YDR318W	b5	TRUE	heavy	IDDISTSDR	3344112128
	516.2476++ (heavy)	516.248	S - b5++	272.634	2	0	20231102_SKP_2ng_NCE_Step5	MCM21 CTF5 YDR318W	b5	TRUE	heavy	IDDISTSDR	3197192704
	516.2476++ (heavy)	516.248	S - b5++	272.634	2	0	20231102_SKP_2ng_NCE_Step6	MCM21 CTF5 YDR318W	b5	TRUE	heavy	IDDISTSDR	3263962368
	516.2476++ (heavy)	516.248	S - b5++	272.634	2	0	20231102_SKP_2ng_NCE_Step7	MCM21 CTF5 YDR318W	b5	TRUE	heavy	IDDISTSDR	3120192512
	516.2476++ (heavy)	516.248	T - b6++	323.158	2	0	20231102_SKP_2ng_CE_Step1	MCM21 CTF5 YDR318W	b6	TRUE	heavy	IDDISTSDR	3499284992
	516.2476++ (heavy)	516.248	T - b6++	323.158	2	0	20231102_SKP_2ng_CE_Step2	MCM21 CTF5 YDR318W	b6	TRUE	heavy	IDDISTSDR	3548579584
	516.2476++ (heavy)	516.248	T - b6++	323.158	2	0	20231102_SKP_2ng_CE_Step3	MCM21 CTF5 YDR318W	b6	TRUE	heavy	IDDISTSDR	3630683392
	516.2476++ (heavy)	516.248	T - b6++	323.158	2	0	20231102_SKP_2ng_CE_Step4	MCM21 CTF5 YDR318W	b6	TRUE	heavy	IDDISTSDR	3729364224
	516.2476++ (heavy)	516.248	T - b6++	323.158	2	0	20231102_SKP_2ng_CE_Step5	MCM21 CTF5 YDR318W	b6	TRUE	heavy	IDDISTSDR	3892654336
	516.2476++ (heavy)	516.248	T - b6++	323.158	2	0	20231102_SKP_2ng_CE_Step6	MCM21 CTF5 YDR318W	b6	TRUE	heavy	IDDISTSDR	3574318336
	516.2476++ (heavy)	516.248	T - b6++	323.158	2	0	20231102_SKP_2ng_CE_Step7	MCM21 CTF5 YDR318W	b6	TRUE	heavy	IDDISTSDR	4094732032
	516.2476++ (heavy)	516.248	T - b6++	323.158	2	0	20231102_SKP_2ng_NCE_Step1	MCM21 CTF5 YDR318W	b6	TRUE	heavy	IDDISTSDR	3322768384
	516.2476++ (heavy)	516.248	T - b6++	323.158	2	0	20231102_SKP_2ng_NCE_Step2	MCM21 CTF5 YDR318W	b6	TRUE	heavy	IDDISTSDR	3306029568
	516.2476++ (heavy)	516.248	T - b6++	323.158	2	0	20231102_SKP_2ng_NCE_Step3	MCM21 CTF5 YDR318W	b6	TRUE	heavy	IDDISTSDR	3158551808
	516.2476++ (heavy)	516.248	T - b6++	323.158	2	0	20231102_SKP_2ng_NCE_Step4	MCM21 CTF5 YDR318W	b6	TRUE	heavy	IDDISTSDR	3344112128
	516.2476++ (heavy)	516.248	T - b6++	323.158	2	0	20231102_SKP_2ng_NCE_Step5	MCM21 CTF5 YDR318W	b6	TRUE	heavy	IDDISTSDR	3197192704
	516.2476++ (heavy)	516.248	T - b6++	323.158	2	0	20231102_SKP_2ng_NCE_Step6	MCM21 CTF5 YDR318W	b6	TRUE	heavy	IDDISTSDR	3263962368
	516.2476++ (heavy)	516.248	T - b6++	323.158	2	0	20231102_SKP_2ng_NCE_Step7	MCM21 CTF5 YDR318W	b6	TRUE	heavy	IDDISTSDR	3120192512
	516.2476++ (heavy)	516.248	S - b7++	366.674	2	0	20231102_SKP_2ng_CE_Step1	MCM21 CTF5 YDR318W	b7	TRUE	heavy	IDDISTSDR	3499284992
	516.2476++ (heavy)	516.248	S - b7++	366.674	2	0	20231102_SKP_2ng_CE_Step2	MCM21 CTF5 YDR318W	b7	TRUE	heavy	IDDISTSDR	3548579584
	516.2476++ (heavy)	516.248	S - b7++	366.674	2	0	20231102_SKP_2ng_CE_Step3	MCM21 CTF5 YDR318W	b7	TRUE	heavy	IDDISTSDR	3630683392
	516.2476++ (heavy)	516.248	S - b7++	366.674	2	0	20231102_SKP_2ng_CE_Step4	MCM21 CTF5 YDR318W	b7	TRUE	heavy	IDDISTSDR	3729364224
	516.2476++ (heavy)	516.248	S - b7++	366.674	2	0	20231102_SKP_2ng_CE_Step5	MCM21 CTF5 YDR318W	b7	TRUE	heavy	IDDISTSDR	3892654336
	516.2476++ (heavy)	516.248	S - b7++	366.674	2	0	20231102_SKP_2ng_CE_Step6	MCM21 CTF5 YDR318W	b7	TRUE	heavy	IDDISTSDR	3574318336
	516.2476++ (heavy)	516.248	S - b7++	366.674	2	0	20231102_SKP_2ng_CE_Step7	MCM21 CTF5 YDR318W	b7	TRUE	heavy	IDDISTSDR	4094732032
	516.2476++ (heavy)	516.248	S - b7++	366.674	2	0	20231102_SKP_2ng_NCE_Step1	MCM21 CTF5 YDR318W	b7	TRUE	heavy	IDDISTSDR	3322768384
	516.2476++ (heavy)	516.248	S - b7++	366.674	2	0	20231102_SKP_2ng_NCE_Step2	MCM21 CTF5 YDR318W	b7	TRUE	heavy	IDDISTSDR	3306029568
	516.2476++ (heavy)	516.248	S - b7++	366.674	2	0	20231102_SKP_2ng_NCE_Step3	MCM21 CTF5 YDR318W	b7	TRUE	heavy	IDDISTSDR	3158551808
	516.2476++ (heavy)	516.248	S - b7++	366.674	2	0	20231102_SKP_2ng_NCE_Step4	MCM21 CTF5 YDR318W	b7	TRUE	heavy	IDDISTSDR	3344112128
	516.2476++ (heavy)	516.248	S - b7++	366.674	2	0	20231102_SKP_2ng_NCE_Step5	MCM21 CTF5 YDR318W	b7	TRUE	heavy	IDDISTSDR	3197192704
	516.2476++ (heavy)	516.248	S - b7++	366.674	2	0	20231102_SKP_2ng_NCE_Step6	MCM21 CTF5 YDR318W	b7	TRUE	heavy	IDDISTSDR	3263962368
	516.2476++ (heavy)	516.248	S - b7++	366.674	2	0	20231102_SKP_2ng_NCE_Step7	MCM21 CTF5 YDR318W	b7	TRUE	heavy	IDDISTSDR	3120192512
	516.2476++ (heavy)	516.248	D - b8++	424.188	2	0	20231102_SKP_2ng_CE_Step1	MCM21 CTF5 YDR318W	b8	TRUE	heavy	IDDISTSDR	3499284992
	516.2476++ (heavy)	516.248	D - b8++	424.188	2	0	20231102_SKP_2ng_CE_Step2	MCM21 CTF5 YDR318W	b8	TRUE	heavy	IDDISTSDR	3548579584
	516.2476++ (heavy)	516.248	D - b8++	424.188	2	0	20231102_SKP_2ng_CE_Step3	MCM21 CTF5 YDR318W	b8	TRUE	heavy	IDDISTSDR	3630683392
	516.2476++ (heavy)	516.248	D - b8++	424.188	2	0	20231102_SKP_2ng_CE_Step4	MCM21 CTF5 YDR318W	b8	TRUE	heavy	IDDISTSDR	3729364224
	516.2476++ (heavy)	516.248	D - b8++	424.188	2	0	20231102_SKP_2ng_CE_Step5	MCM21 CTF5 YDR318W	b8	TRUE	heavy	IDDISTSDR	3892654336
	516.2476++ (heavy)	516.248	D - b8++	424.188	2	0	20231102_SKP_2ng_CE_Step6	MCM21 CTF5 YDR318W	b8	TRUE	heavy	IDDISTSDR	3574318336
	516.2476++ (heavy)	516.248	D - b8++	424.188	2	0	20231102_SKP_2ng_CE_Step7	MCM21 CTF5 YDR318W	b8	TRUE	heavy	IDDISTSDR	4094732032
	516.2476++ (heavy)	516.248	D - b8++	424.188	2	0	20231102_SKP_2ng_NCE_Step1	MCM21 CTF5 YDR318W	b8	TRUE	heavy	IDDISTSDR	3322768384
	516.2476++ (heavy)	516.248	D - b8++	424.188	2	0	20231102_SKP_2ng_NCE_Step2	MCM21 CTF5 YDR318W	b8	TRUE	heavy	IDDISTSDR	3306029568
	516.2476++ (heavy)	516.248	D - b8++	424.188	2	0	20231102_SKP_2ng_NCE_Step3	MCM21 CTF5 YDR318W	b8	TRUE	heavy	IDDISTSDR	3158551808
	516.2476++ (heavy)	516.248	D - b8++	424.188	2	0	20231102_SKP_2ng_NCE_Step4	MCM21 CTF5 YDR318W	b8	TRUE	heavy	IDDISTSDR	3344112128
	516.2476++ (heavy)	516.248	D - b8++	424.188	2	0	20231102_SKP_2ng_NCE_Step5	MCM21 CTF5 YDR318W	b8	TRUE	heavy	IDDISTSDR	3197192704
	516.2476++ (heavy)	516.248	D - b8++	424.188	2	0	20231102_SKP_2ng_NCE_Step6	MCM21 CTF5 YDR318W	b8	TRUE	heavy	IDDISTSDR	3263962368
	516.2476++ (heavy)	516.248	D - b8++	424.188	2	0	20231102_SKP_2ng_NCE_Step7	MCM21 CTF5 YDR318W	b8	TRUE	heavy	IDDISTSDR	3120192512
	516.2476++ (heavy)	516.248	D - y8+	918.404	1	5038567	20231102_SKP_2ng_CE_Step1	MCM21 CTF5 YDR318W	y8	TRUE	heavy	IDDISTSDR	3499284992
	516.2476++ (heavy)	516.248	D - y8+	918.404	1	10180171	20231102_SKP_2ng_CE_Step2	MCM21 CTF5 YDR318W	y8	TRUE	heavy	IDDISTSDR	3548579584
	516.2476++ (heavy)	516.248	D - y8+	918.404	1	13766103	20231102_SKP_2ng_CE_Step3	MCM21 CTF5 YDR318W	y8	TRUE	heavy	IDDISTSDR	3630683392
	516.2476++ (heavy)	516.248	D - y8+	918.404	1	13289774	20231102_SKP_2ng_CE_Step4	MCM21 CTF5 YDR318W	y8	TRUE	heavy	IDDISTSDR	3729364224
	516.2476++ (heavy)	516.248	D - y8+	918.404	1	9902806	20231102_SKP_2ng_CE_Step5	MCM21 CTF5 YDR318W	y8	TRUE	heavy	IDDISTSDR	3892654336
	516.2476++ (heavy)	516.248	D - y8+	918.404	1	7321286	20231102_SKP_2ng_CE_Step6	MCM21 CTF5 YDR318W	y8	TRUE	heavy	IDDISTSDR	3574318336
	516.2476++ (heavy)	516.248	D - y8+	918.404	1	4860924	20231102_SKP_2ng_CE_Step7	MCM21 CTF5 YDR318W	y8	TRUE	heavy	IDDISTSDR	4094732032
	516.2476++ (heavy)	516.248	D - y8+	918.404	1	4940247	20231102_SKP_2ng_NCE_Step1	MCM21 CTF5 YDR318W	y8	TRUE	heavy	IDDISTSDR	3322768384
	516.2476++ (heavy)	516.248	D - y8+	918.404	1	6540550	20231102_SKP_2ng_NCE_Step2	MCM21 CTF5 YDR318W	y8	TRUE	heavy	IDDISTSDR	3306029568
	516.2476++ (heavy)	516.248	D - y8+	918.404	1	10021917	20231102_SKP_2ng_NCE_Step3	MCM21 CTF5 YDR318W	y8	TRUE	heavy	IDDISTSDR	3158551808
	516.2476++ (heavy)	516.248	D - y8+	918.404	1	12406190	20231102_SKP_2ng_NCE_Step4	MCM21 CTF5 YDR318W	y8	TRUE	heavy	IDDISTSDR	3344112128
	516.2476++ (heavy)	516.248	D - y8+	918.404	1	11838094	20231102_SKP_2ng_NCE_Step5	MCM21 CTF5 YDR318W	y8	TRUE	heavy	IDDISTSDR	3197192704
	516.2476++ (heavy)	516.248	D - y8+	918.404	1	9034414	20231102_SKP_2ng_NCE_Step6	MCM21 CTF5 YDR318W	y8	TRUE	heavy	IDDISTSDR	3263962368
	516.2476++ (heavy)	516.248	D - y8+	918.404	1	6842246	20231102_SKP_2ng_NCE_Step7	MCM21 CTF5 YDR318W	y8	TRUE	heavy	IDDISTSDR	3120192512
	516.2476++ (heavy)	516.248	D - y7+	803.377	1	19538554	20231102_SKP_2ng_CE_Step1	MCM21 CTF5 YDR318W	y7	TRUE	heavy	IDDISTSDR	3499284992
	516.2476++ (heavy)	516.248	D - y7+	803.377	1	31474254	20231102_SKP_2ng_CE_Step2	MCM21 CTF5 YDR318W	y7	TRUE	heavy	IDDISTSDR	3548579584
	516.2476++ (heavy)	516.248	D - y7+	803.377	1	36448332	20231102_SKP_2ng_CE_Step3	MCM21 CTF5 YDR318W	y7	TRUE	heavy	IDDISTSDR	3630683392
	516.2476++ (heavy)	516.248	D - y7+	803.377	1	30100136	20231102_SKP_2ng_CE_Step4	MCM21 CTF5 YDR318W	y7	TRUE	heavy	IDDISTSDR	3729364224
	516.2476++ (heavy)	516.248	D - y7+	803.377	1	20762252	20231102_SKP_2ng_CE_Step5	MCM21 CTF5 YDR318W	y7	TRUE	heavy	IDDISTSDR	3892654336
	516.2476++ (heavy)	516.248	D - y7+	803.377	1	14329457	20231102_SKP_2ng_CE_Step6	MCM21 CTF5 YDR318W	y7	TRUE	heavy	IDDISTSDR	3574318336
	516.2476++ (heavy)	516.248	D - y7+	803.377	1	9814848	20231102_SKP_2ng_CE_Step7	MCM21 CTF5 YDR318W	y7	TRUE	heavy	IDDISTSDR	4094732032
	516.2476++ (heavy)	516.248	D - y7+	803.377	1	19615404	20231102_SKP_2ng_NCE_Step1	MCM21 CTF5 YDR318W	y7	TRUE	heavy	IDDISTSDR	3322768384
	516.2476++ (heavy)	516.248	D - y7+	803.377	1	23369374	20231102_SKP_2ng_NCE_Step2	MCM21 CTF5 YDR318W	y7	TRUE	heavy	IDDISTSDR	3306029568
	516.2476++ (heavy)	516.248	D - y7+	803.377	1	29532194	20231102_SKP_2ng_NCE_Step3	MCM21 CTF5 YDR318W	y7	TRUE	heavy	IDDISTSDR	3158551808
	516.2476++ (heavy)	516.248	D - y7+	803.377	1	29897898	20231102_SKP_2ng_NCE_Step4	MCM21 CTF5 YDR318W	y7	TRUE	heavy	IDDISTSDR	3344112128
	516.2476++ (heavy)	516.248	D - y7+	803.377	1	26493310	20231102_SKP_2ng_NCE_Step5	MCM21 CTF5 YDR318W	y7	TRUE	heavy	IDDISTSDR	3197192704
	516.2476++ (heavy)	516.248	D - y7+	803.377	1	19039094	20231102_SKP_2ng_NCE_Step6	MCM21 CTF5 YDR318W	y7	TRUE	heavy	IDDISTSDR	3263962368
	516.2476++ (heavy)	516.248	D - y7+	803.377	1	13370583	20231102_SKP_2ng_NCE_Step7	MCM21 CTF5 YDR318W	y7	TRUE	heavy	IDDISTSDR	3120192512
	516.2476++ (heavy)	516.248	I - y6+	688.35	1	5667137	20231102_SKP_2ng_CE_Step1	MCM21 CTF5 YDR318W	y6	TRUE	heavy	IDDISTSDR	3499284992
	516.2476++ (heavy)	516.248	I - y6+	688.35	1	9573178	20231102_SKP_2ng_CE_Step2	MCM21 CTF5 YDR318W	y6	TRUE	heavy	IDDISTSDR	3548579584
	516.2476++ (heavy)	516.248	I - y6+	688.35	1	10977325	20231102_SKP_2ng_CE_Step3	MCM21 CTF5 YDR318W	y6	TRUE	heavy	IDDISTSDR	3630683392
	516.2476++ (heavy)	516.248	I - y6+	688.35	1	10634075	20231102_SKP_2ng_CE_Step4	MCM21 CTF5 YDR318W	y6	TRUE	heavy	IDDISTSDR	3729364224
	516.2476++ (heavy)	516.248	I - y6+	688.35	1	8630762	20231102_SKP_2ng_CE_Step5	MCM21 CTF5 YDR318W	y6	TRUE	heavy	IDDISTSDR	3892654336
	516.2476++ (heavy)	516.248	I - y6+	688.35	1	7628615	20231102_SKP_2ng_CE_Step6	MCM21 CTF5 YDR318W	y6	TRUE	heavy	IDDISTSDR	3574318336
	516.2476++ (heavy)	516.248	I - y6+	688.35	1	6306238	20231102_SKP_2ng_CE_Step7	MCM21 CTF5 YDR318W	y6	TRUE	heavy	IDDISTSDR	4094732032
	516.2476++ (heavy)	516.248	I - y6+	688.35	1	5781084	20231102_SKP_2ng_NCE_Step1	MCM21 CTF5 YDR318W	y6	TRUE	heavy	IDDISTSDR	3322768384
	516.2476++ (heavy)	516.248	I - y6+	688.35	1	6769407	20231102_SKP_2ng_NCE_Step2	MCM21 CTF5 YDR318W	y6	TRUE	heavy	IDDISTSDR	3306029568
	516.2476++ (heavy)	516.248	I - y6+	688.35	1	8689470	20231102_SKP_2ng_NCE_Step3	MCM21 CTF5 YDR318W	y6	TRUE	heavy	IDDISTSDR	3158551808
	516.2476++ (heavy)	516.248	I - y6+	688.35	1	10080588	20231102_SKP_2ng_NCE_Step4	MCM21 CTF5 YDR318W	y6	TRUE	heavy	IDDISTSDR	3344112128
	516.2476++ (heavy)	516.248	I - y6+	688.35	1	9714910	20231102_SKP_2ng_NCE_Step5	MCM21 CTF5 YDR318W	y6	TRUE	heavy	IDDISTSDR	3197192704
	516.2476++ (heavy)	516.248	I - y6+	688.35	1	8302088	20231102_SKP_2ng_NCE_Step6	MCM21 CTF5 YDR318W	y6	TRUE	heavy	IDDISTSDR	3263962368
	516.2476++ (heavy)	516.248	I - y6+	688.35	1	7103983	20231102_SKP_2ng_NCE_Step7	MCM21 CTF5 YDR318W	y6	TRUE	heavy	IDDISTSDR	3120192512
	516.2476++ (heavy)	516.248	S - y5+	575.266	1	40249960	20231102_SKP_2ng_CE_Step1	MCM21 CTF5 YDR318W	y5	TRUE	heavy	IDDISTSDR	3499284992
	516.2476++ (heavy)	516.248	S - y5+	575.266	1	65494148	20231102_SKP_2ng_CE_Step2	MCM21 CTF5 YDR318W	y5	TRUE	heavy	IDDISTSDR	3548579584
	516.2476++ (heavy)	516.248	S - y5+	575.266	1	74626472	20231102_SKP_2ng_CE_Step3	MCM21 CTF5 YDR318W	y5	TRUE	heavy	IDDISTSDR	3630683392
	516.2476++ (heavy)	516.248	S - y5+	575.266	1	67008088	20231102_SKP_2ng_CE_Step4	MCM21 CTF5 YDR318W	y5	TRUE	heavy	IDDISTSDR	3729364224
	516.2476++ (heavy)	516.248	S - y5+	575.266	1	50801924	20231102_SKP_2ng_CE_Step5	MCM21 CTF5 YDR318W	y5	TRUE	heavy	IDDISTSDR	3892654336
	516.2476++ (heavy)	516.248	S - y5+	575.266	1	40518748	20231102_SKP_2ng_CE_Step6	MCM21 CTF5 YDR318W	y5	TRUE	heavy	IDDISTSDR	3574318336
	516.2476++ (heavy)	516.248	S - y5+	575.266	1	31036054	20231102_SKP_2ng_CE_Step7	MCM21 CTF5 YDR318W	y5	TRUE	heavy	IDDISTSDR	4094732032
	516.2476++ (heavy)	516.248	S - y5+	575.266	1	39721264	20231102_SKP_2ng_NCE_Step1	MCM21 CTF5 YDR318W	y5	TRUE	heavy	IDDISTSDR	3322768384
	516.2476++ (heavy)	516.248	S - y5+	575.266	1	49209868	20231102_SKP_2ng_NCE_Step2	MCM21 CTF5 YDR318W	y5	TRUE	heavy	IDDISTSDR	3306029568
	516.2476++ (heavy)	516.248	S - y5+	575.266	1	60166184	20231102_SKP_2ng_NCE_Step3	MCM21 CTF5 YDR318W	y5	TRUE	heavy	IDDISTSDR	3158551808
	516.2476++ (heavy)	516.248	S - y5+	575.266	1	63409184	20231102_SKP_2ng_NCE_Step4	MCM21 CTF5 YDR318W	y5	TRUE	heavy	IDDISTSDR	3344112128
	516.2476++ (heavy)	516.248	S - y5+	575.266	1	61473980	20231102_SKP_2ng_NCE_Step5	MCM21 CTF5 YDR318W	y5	TRUE	heavy	IDDISTSDR	3197192704
	516.2476++ (heavy)	516.248	S - y5+	575.266	1	48763264	20231102_SKP_2ng_NCE_Step6	MCM21 CTF5 YDR318W	y5	TRUE	heavy	IDDISTSDR	3263962368
	516.2476++ (heavy)	516.248	S - y5+	575.266	1	37715908	20231102_SKP_2ng_NCE_Step7	MCM21 CTF5 YDR318W	y5	TRUE	heavy	IDDISTSDR	3120192512
	516.2476++ (heavy)	516.248	T - y4+	488.234	1	7554580	20231102_SKP_2ng_CE_Step1	MCM21 CTF5 YDR318W	y4	TRUE	heavy	IDDISTSDR	3499284992
	516.2476++ (heavy)	516.248	T - y4+	488.234	1	12108921	20231102_SKP_2ng_CE_Step2	MCM21 CTF5 YDR318W	y4	TRUE	heavy	IDDISTSDR	3548579584
	516.2476++ (heavy)	516.248	T - y4+	488.234	1	14549860	20231102_SKP_2ng_CE_Step3	MCM21 CTF5 YDR318W	y4	TRUE	heavy	IDDISTSDR	3630683392
	516.2476++ (heavy)	516.248	T - y4+	488.234	1	12829414	20231102_SKP_2ng_CE_Step4	MCM21 CTF5 YDR318W	y4	TRUE	heavy	IDDISTSDR	3729364224
	516.2476++ (heavy)	516.248	T - y4+	488.234	1	9557024	20231102_SKP_2ng_CE_Step5	MCM21 CTF5 YDR318W	y4	TRUE	heavy	IDDISTSDR	3892654336
	516.2476++ (heavy)	516.248	T - y4+	488.234	1	7713383	20231102_SKP_2ng_CE_Step6	MCM21 CTF5 YDR318W	y4	TRUE	heavy	IDDISTSDR	3574318336
	516.2476++ (heavy)	516.248	T - y4+	488.234	1	6482443	20231102_SKP_2ng_CE_Step7	MCM21 CTF5 YDR318W	y4	TRUE	heavy	IDDISTSDR	4094732032
	516.2476++ (heavy)	516.248	T - y4+	488.234	1	7770250	20231102_SKP_2ng_NCE_Step1	MCM21 CTF5 YDR318W	y4	TRUE	heavy	IDDISTSDR	3322768384
	516.2476++ (heavy)	516.248	T - y4+	488.234	1	9523176	20231102_SKP_2ng_NCE_Step2	MCM21 CTF5 YDR318W	y4	TRUE	heavy	IDDISTSDR	3306029568
	516.2476++ (heavy)	516.248	T - y4+	488.234	1	11537202	20231102_SKP_2ng_NCE_Step3	MCM21 CTF5 YDR318W	y4	TRUE	heavy	IDDISTSDR	3158551808
	516.2476++ (heavy)	516.248	T - y4+	488.234	1	12488859	20231102_SKP_2ng_NCE_Step4	MCM21 CTF5 YDR318W	y4	TRUE	heavy	IDDISTSDR	3344112128
	516.2476++ (heavy)	516.248	T - y4+	488.234	1	11376450	20231102_SKP_2ng_NCE_Step5	MCM21 CTF5 YDR318W	y4	TRUE	heavy	IDDISTSDR	3197192704
	516.2476++ (heavy)	516.248	T - y4+	488.234	1	8994181	20231102_SKP_2ng_NCE_Step6	MCM21 CTF5 YDR318W	y4	TRUE	heavy	IDDISTSDR	3263962368
	516.2476++ (heavy)	516.248	T - y4+	488.234	1	7136304	20231102_SKP_2ng_NCE_Step7	MCM21 CTF5 YDR318W	y4	TRUE	heavy	IDDISTSDR	3120192512
	516.2476++ (heavy)	516.248	S - y3+	387.186	1	3842573	20231102_SKP_2ng_CE_Step1	MCM21 CTF5 YDR318W	y3	TRUE	heavy	IDDISTSDR	3499284992
	516.2476++ (heavy)	516.248	S - y3+	387.186	1	5803246	20231102_SKP_2ng_CE_Step2	MCM21 CTF5 YDR318W	y3	TRUE	heavy	IDDISTSDR	3548579584
	516.2476++ (heavy)	516.248	S - y3+	387.186	1	6702402	20231102_SKP_2ng_CE_Step3	MCM21 CTF5 YDR318W	y3	TRUE	heavy	IDDISTSDR	3630683392
	516.2476++ (heavy)	516.248	S - y3+	387.186	1	5398009	20231102_SKP_2ng_CE_Step4	MCM21 CTF5 YDR318W	y3	TRUE	heavy	IDDISTSDR	3729364224
	516.2476++ (heavy)	516.248	S - y3+	387.186	1	4032726	20231102_SKP_2ng_CE_Step5	MCM21 CTF5 YDR318W	y3	TRUE	heavy	IDDISTSDR	3892654336
	516.2476++ (heavy)	516.248	S - y3+	387.186	1	3531177	20231102_SKP_2ng_CE_Step6	MCM21 CTF5 YDR318W	y3	TRUE	heavy	IDDISTSDR	3574318336
	516.2476++ (heavy)	516.248	S - y3+	387.186	1	2864064	20231102_SKP_2ng_CE_Step7	MCM21 CTF5 YDR318W	y3	TRUE	heavy	IDDISTSDR	4094732032
	516.2476++ (heavy)	516.248	S - y3+	387.186	1	3874257	20231102_SKP_2ng_NCE_Step1	MCM21 CTF5 YDR318W	y3	TRUE	heavy	IDDISTSDR	3322768384
	516.2476++ (heavy)	516.248	S - y3+	387.186	1	4483101	20231102_SKP_2ng_NCE_Step2	MCM21 CTF5 YDR318W	y3	TRUE	heavy	IDDISTSDR	3306029568
	516.2476++ (heavy)	516.248	S - y3+	387.186	1	5234807	20231102_SKP_2ng_NCE_Step3	MCM21 CTF5 YDR318W	y3	TRUE	heavy	IDDISTSDR	3158551808
	516.2476++ (heavy)	516.248	S - y3+	387.186	1	4996520	20231102_SKP_2ng_NCE_Step4	MCM21 CTF5 YDR318W	y3	TRUE	heavy	IDDISTSDR	3344112128
	516.2476++ (heavy)	516.248	S - y3+	387.186	1	4798159	20231102_SKP_2ng_NCE_Step5	MCM21 CTF5 YDR318W	y3	TRUE	heavy	IDDISTSDR	3197192704
	516.2476++ (heavy)	516.248	S - y3+	387.186	1	3681498	20231102_SKP_2ng_NCE_Step6	MCM21 CTF5 YDR318W	y3	TRUE	heavy	IDDISTSDR	3263962368
	516.2476++ (heavy)	516.248	S - y3+	387.186	1	3083199	20231102_SKP_2ng_NCE_Step7	MCM21 CTF5 YDR318W	y3	TRUE	heavy	IDDISTSDR	3120192512
	516.2476++ (heavy)	516.248	D - y2+	300.154	1	1184588	20231102_SKP_2ng_CE_Step1	MCM21 CTF5 YDR318W	y2	TRUE	heavy	IDDISTSDR	3499284992
	516.2476++ (heavy)	516.248	D - y2+	300.154	1	1619291	20231102_SKP_2ng_CE_Step2	MCM21 CTF5 YDR318W	y2	TRUE	heavy	IDDISTSDR	3548579584
	516.2476++ (heavy)	516.248	D - y2+	300.154	1	1673331	20231102_SKP_2ng_CE_Step3	MCM21 CTF5 YDR318W	y2	TRUE	heavy	IDDISTSDR	3630683392
	516.2476++ (heavy)	516.248	D - y2+	300.154	1	1179097	20231102_SKP_2ng_CE_Step4	MCM21 CTF5 YDR318W	y2	TRUE	heavy	IDDISTSDR	3729364224
	516.2476++ (heavy)	516.248	D - y2+	300.154	1	967714	20231102_SKP_2ng_CE_Step5	MCM21 CTF5 YDR318W	y2	TRUE	heavy	IDDISTSDR	3892654336
	516.2476++ (heavy)	516.248	D - y2+	300.154	1	798432	20231102_SKP_2ng_CE_Step6	MCM21 CTF5 YDR318W	y2	TRUE	heavy	IDDISTSDR	3574318336
	516.2476++ (heavy)	516.248	D - y2+	300.154	1	742591	20231102_SKP_2ng_CE_Step7	MCM21 CTF5 YDR318W	y2	TRUE	heavy	IDDISTSDR	4094732032
	516.2476++ (heavy)	516.248	D - y2+	300.154	1	1083947	20231102_SKP_2ng_NCE_Step1	MCM21 CTF5 YDR318W	y2	TRUE	heavy	IDDISTSDR	3322768384
	516.2476++ (heavy)	516.248	D - y2+	300.154	1	1207545	20231102_SKP_2ng_NCE_Step2	MCM21 CTF5 YDR318W	y2	TRUE	heavy	IDDISTSDR	3306029568
	516.2476++ (heavy)	516.248	D - y2+	300.154	1	1441835	20231102_SKP_2ng_NCE_Step3	MCM21 CTF5 YDR318W	y2	TRUE	heavy	IDDISTSDR	3158551808
	516.2476++ (heavy)	516.248	D - y2+	300.154	1	1335360	20231102_SKP_2ng_NCE_Step4	MCM21 CTF5 YDR318W	y2	TRUE	heavy	IDDISTSDR	3344112128
	516.2476++ (heavy)	516.248	D - y2+	300.154	1	1134461	20231102_SKP_2ng_NCE_Step5	MCM21 CTF5 YDR318W	y2	TRUE	heavy	IDDISTSDR	3197192704
	516.2476++ (heavy)	516.248	D - y2+	300.154	1	889987	20231102_SKP_2ng_NCE_Step6	MCM21 CTF5 YDR318W	y2	TRUE	heavy	IDDISTSDR	3263962368
	516.2476++ (heavy)	516.248	D - y2+	300.154	1	737222	20231102_SKP_2ng_NCE_Step7	MCM21 CTF5 YDR318W	y2	TRUE	heavy	IDDISTSDR	3120192512
	516.2476++ (heavy)	516.248	R - y1+	185.127	1	1234213	20231102_SKP_2ng_CE_Step1	MCM21 CTF5 YDR318W	y1	TRUE	heavy	IDDISTSDR	3499284992
	516.2476++ (heavy)	516.248	R - y1+	185.127	1	1770088	20231102_SKP_2ng_CE_Step2	MCM21 CTF5 YDR318W	y1	TRUE	heavy	IDDISTSDR	3548579584
	516.2476++ (heavy)	516.248	R - y1+	185.127	1	2717661	20231102_SKP_2ng_CE_Step3	MCM21 CTF5 YDR318W	y1	TRUE	heavy	IDDISTSDR	3630683392
	516.2476++ (heavy)	516.248	R - y1+	185.127	1	3744056	20231102_SKP_2ng_CE_Step4	MCM21 CTF5 YDR318W	y1	TRUE	heavy	IDDISTSDR	3729364224
	516.2476++ (heavy)	516.248	R - y1+	185.127	1	4685565	20231102_SKP_2ng_CE_Step5	MCM21 CTF5 YDR318W	y1	TRUE	heavy	IDDISTSDR	3892654336
	516.2476++ (heavy)	516.248	R - y1+	185.127	1	5749794	20231102_SKP_2ng_CE_Step6	MCM21 CTF5 YDR318W	y1	TRUE	heavy	IDDISTSDR	3574318336
	516.2476++ (heavy)	516.248	R - y1+	185.127	1	7705452	20231102_SKP_2ng_CE_Step7	MCM21 CTF5 YDR318W	y1	TRUE	heavy	IDDISTSDR	4094732032
	516.2476++ (heavy)	516.248	R - y1+	185.127	1	1231900	20231102_SKP_2ng_NCE_Step1	MCM21 CTF5 YDR318W	y1	TRUE	heavy	IDDISTSDR	3322768384
	516.2476++ (heavy)	516.248	R - y1+	185.127	1	1514559	20231102_SKP_2ng_NCE_Step2	MCM21 CTF5 YDR318W	y1	TRUE	heavy	IDDISTSDR	3306029568
	516.2476++ (heavy)	516.248	R - y1+	185.127	1	1797688	20231102_SKP_2ng_NCE_Step3	MCM21 CTF5 YDR318W	y1	TRUE	heavy	IDDISTSDR	3158551808
	516.2476++ (heavy)	516.248	R - y1+	185.127	1	2875456	20231102_SKP_2ng_NCE_Step4	MCM21 CTF5 YDR318W	y1	TRUE	heavy	IDDISTSDR	3344112128
	516.2476++ (heavy)	516.248	R - y1+	185.127	1	3884209	20231102_SKP_2ng_NCE_Step5	MCM21 CTF5 YDR318W	y1	TRUE	heavy	IDDISTSDR	3197192704
	516.2476++ (heavy)	516.248	R - y1+	185.127	1	5029428	20231102_SKP_2ng_NCE_Step6	MCM21 CTF5 YDR318W	y1	TRUE	heavy	IDDISTSDR	3263962368
	516.2476++ (heavy)	516.248	R - y1+	185.127	1	6252367	20231102_SKP_2ng_NCE_Step7	MCM21 CTF5 YDR318W	y1	TRUE	heavy	IDDISTSDR	3120192512
	516.2476++ (heavy)	516.248	D - y8++	459.706	2	210860	20231102_SKP_2ng_CE_Step1	MCM21 CTF5 YDR318W	y8	TRUE	heavy	IDDISTSDR	3499284992
	516.2476++ (heavy)	516.248	D - y8++	459.706	2	292708	20231102_SKP_2ng_CE_Step2	MCM21 CTF5 YDR318W	y8	TRUE	heavy	IDDISTSDR	3548579584
	516.2476++ (heavy)	516.248	D - y8++	459.706	2	278887	20231102_SKP_2ng_CE_Step3	MCM21 CTF5 YDR318W	y8	TRUE	heavy	IDDISTSDR	3630683392
	516.2476++ (heavy)	516.248	D - y8++	459.706	2	157329	20231102_SKP_2ng_CE_Step4	MCM21 CTF5 YDR318W	y8	TRUE	heavy	IDDISTSDR	3729364224
	516.2476++ (heavy)	516.248	D - y8++	459.706	2	0	20231102_SKP_2ng_CE_Step5	MCM21 CTF5 YDR318W	y8	TRUE	heavy	IDDISTSDR	3892654336
	516.2476++ (heavy)	516.248	D - y8++	459.706	2	24303	20231102_SKP_2ng_CE_Step6	MCM21 CTF5 YDR318W	y8	TRUE	heavy	IDDISTSDR	3574318336
	516.2476++ (heavy)	516.248	D - y8++	459.706	2	22493	20231102_SKP_2ng_CE_Step7	MCM21 CTF5 YDR318W	y8	TRUE	heavy	IDDISTSDR	4094732032
	516.2476++ (heavy)	516.248	D - y8++	459.706	2	138172	20231102_SKP_2ng_NCE_Step1	MCM21 CTF5 YDR318W	y8	TRUE	heavy	IDDISTSDR	3322768384
	516.2476++ (heavy)	516.248	D - y8++	459.706	2	231631	20231102_SKP_2ng_NCE_Step2	MCM21 CTF5 YDR318W	y8	TRUE	heavy	IDDISTSDR	3306029568
	516.2476++ (heavy)	516.248	D - y8++	459.706	2	266553	20231102_SKP_2ng_NCE_Step3	MCM21 CTF5 YDR318W	y8	TRUE	heavy	IDDISTSDR	3158551808
	516.2476++ (heavy)	516.248	D - y8++	459.706	2	199612	20231102_SKP_2ng_NCE_Step4	MCM21 CTF5 YDR318W	y8	TRUE	heavy	IDDISTSDR	3344112128
	516.2476++ (heavy)	516.248	D - y8++	459.706	2	69580	20231102_SKP_2ng_NCE_Step5	MCM21 CTF5 YDR318W	y8	TRUE	heavy	IDDISTSDR	3197192704
	516.2476++ (heavy)	516.248	D - y8++	459.706	2	16939	20231102_SKP_2ng_NCE_Step6	MCM21 CTF5 YDR318W	y8	TRUE	heavy	IDDISTSDR	3263962368
	516.2476++ (heavy)	516.248	D - y8++	459.706	2	9852	20231102_SKP_2ng_NCE_Step7	MCM21 CTF5 YDR318W	y8	TRUE	heavy	IDDISTSDR	3120192512
	516.2476++ (heavy)	516.248	D - y7++	402.192	2	669061	20231102_SKP_2ng_CE_Step1	MCM21 CTF5 YDR318W	y7	TRUE	heavy	IDDISTSDR	3499284992
	516.2476++ (heavy)	516.248	D - y7++	402.192	2	897463	20231102_SKP_2ng_CE_Step2	MCM21 CTF5 YDR318W	y7	TRUE	heavy	IDDISTSDR	3548579584
	516.2476++ (heavy)	516.248	D - y7++	402.192	2	607775	20231102_SKP_2ng_CE_Step3	MCM21 CTF5 YDR318W	y7	TRUE	heavy	IDDISTSDR	3630683392
	516.2476++ (heavy)	516.248	D - y7++	402.192	2	241530	20231102_SKP_2ng_CE_Step4	MCM21 CTF5 YDR318W	y7	TRUE	heavy	IDDISTSDR	3729364224
	516.2476++ (heavy)	516.248	D - y7++	402.192	2	60716	20231102_SKP_2ng_CE_Step5	MCM21 CTF5 YDR318W	y7	TRUE	heavy	IDDISTSDR	3892654336
	516.2476++ (heavy)	516.248	D - y7++	402.192	2	0	20231102_SKP_2ng_CE_Step6	MCM21 CTF5 YDR318W	y7	TRUE	heavy	IDDISTSDR	3574318336
	516.2476++ (heavy)	516.248	D - y7++	402.192	2	0	20231102_SKP_2ng_CE_Step7	MCM21 CTF5 YDR318W	y7	TRUE	heavy	IDDISTSDR	4094732032
	516.2476++ (heavy)	516.248	D - y7++	402.192	2	577880	20231102_SKP_2ng_NCE_Step1	MCM21 CTF5 YDR318W	y7	TRUE	heavy	IDDISTSDR	3322768384
	516.2476++ (heavy)	516.248	D - y7++	402.192	2	687346	20231102_SKP_2ng_NCE_Step2	MCM21 CTF5 YDR318W	y7	TRUE	heavy	IDDISTSDR	3306029568
	516.2476++ (heavy)	516.248	D - y7++	402.192	2	443035	20231102_SKP_2ng_NCE_Step3	MCM21 CTF5 YDR318W	y7	TRUE	heavy	IDDISTSDR	3158551808
	516.2476++ (heavy)	516.248	D - y7++	402.192	2	410225	20231102_SKP_2ng_NCE_Step4	MCM21 CTF5 YDR318W	y7	TRUE	heavy	IDDISTSDR	3344112128
	516.2476++ (heavy)	516.248	D - y7++	402.192	2	232571	20231102_SKP_2ng_NCE_Step5	MCM21 CTF5 YDR318W	y7	TRUE	heavy	IDDISTSDR	3197192704
	516.2476++ (heavy)	516.248	D - y7++	402.192	2	0	20231102_SKP_2ng_NCE_Step6	MCM21 CTF5 YDR318W	y7	TRUE	heavy	IDDISTSDR	3263962368
	516.2476++ (heavy)	516.248	D - y7++	402.192	2	0	20231102_SKP_2ng_NCE_Step7	MCM21 CTF5 YDR318W	y7	TRUE	heavy	IDDISTSDR	3120192512
	516.2476++ (heavy)	516.248	I - y6++	344.679	2	0	20231102_SKP_2ng_CE_Step1	MCM21 CTF5 YDR318W	y6	TRUE	heavy	IDDISTSDR	3499284992
	516.2476++ (heavy)	516.248	I - y6++	344.679	2	0	20231102_SKP_2ng_CE_Step2	MCM21 CTF5 YDR318W	y6	TRUE	heavy	IDDISTSDR	3548579584
	516.2476++ (heavy)	516.248	I - y6++	344.679	2	0	20231102_SKP_2ng_CE_Step3	MCM21 CTF5 YDR318W	y6	TRUE	heavy	IDDISTSDR	3630683392
	516.2476++ (heavy)	516.248	I - y6++	344.679	2	137111	20231102_SKP_2ng_CE_Step4	MCM21 CTF5 YDR318W	y6	TRUE	heavy	IDDISTSDR	3729364224
	516.2476++ (heavy)	516.248	I - y6++	344.679	2	122139	20231102_SKP_2ng_CE_Step5	MCM21 CTF5 YDR318W	y6	TRUE	heavy	IDDISTSDR	3892654336
	516.2476++ (heavy)	516.248	I - y6++	344.679	2	27417	20231102_SKP_2ng_CE_Step6	MCM21 CTF5 YDR318W	y6	TRUE	heavy	IDDISTSDR	3574318336
	516.2476++ (heavy)	516.248	I - y6++	344.679	2	22588	20231102_SKP_2ng_CE_Step7	MCM21 CTF5 YDR318W	y6	TRUE	heavy	IDDISTSDR	4094732032
	516.2476++ (heavy)	516.248	I - y6++	344.679	2	56629	20231102_SKP_2ng_NCE_Step1	MCM21 CTF5 YDR318W	y6	TRUE	heavy	IDDISTSDR	3322768384
	516.2476++ (heavy)	516.248	I - y6++	344.679	2	0	20231102_SKP_2ng_NCE_Step2	MCM21 CTF5 YDR318W	y6	TRUE	heavy	IDDISTSDR	3306029568
	516.2476++ (heavy)	516.248	I - y6++	344.679	2	83635	20231102_SKP_2ng_NCE_Step3	MCM21 CTF5 YDR318W	y6	TRUE	heavy	IDDISTSDR	3158551808
	516.2476++ (heavy)	516.248	I - y6++	344.679	2	67826	20231102_SKP_2ng_NCE_Step4	MCM21 CTF5 YDR318W	y6	TRUE	heavy	IDDISTSDR	3344112128
	516.2476++ (heavy)	516.248	I - y6++	344.679	2	131181	20231102_SKP_2ng_NCE_Step5	MCM21 CTF5 YDR318W	y6	TRUE	heavy	IDDISTSDR	3197192704
	516.2476++ (heavy)	516.248	I - y6++	344.679	2	22585	20231102_SKP_2ng_NCE_Step6	MCM21 CTF5 YDR318W	y6	TRUE	heavy	IDDISTSDR	3263962368
	516.2476++ (heavy)	516.248	I - y6++	344.679	2	0	20231102_SKP_2ng_NCE_Step7	MCM21 CTF5 YDR318W	y6	TRUE	heavy	IDDISTSDR	3120192512
	516.2476++ (heavy)	516.248	S - y5++	288.137	2	0	20231102_SKP_2ng_CE_Step1	MCM21 CTF5 YDR318W	y5	TRUE	heavy	IDDISTSDR	3499284992
	516.2476++ (heavy)	516.248	S - y5++	288.137	2	0	20231102_SKP_2ng_CE_Step2	MCM21 CTF5 YDR318W	y5	TRUE	heavy	IDDISTSDR	3548579584
	516.2476++ (heavy)	516.248	S - y5++	288.137	2	0	20231102_SKP_2ng_CE_Step3	MCM21 CTF5 YDR318W	y5	TRUE	heavy	IDDISTSDR	3630683392
	516.2476++ (heavy)	516.248	S - y5++	288.137	2	0	20231102_SKP_2ng_CE_Step4	MCM21 CTF5 YDR318W	y5	TRUE	heavy	IDDISTSDR	3729364224
	516.2476++ (heavy)	516.248	S - y5++	288.137	2	0	20231102_SKP_2ng_CE_Step5	MCM21 CTF5 YDR318W	y5	TRUE	heavy	IDDISTSDR	3892654336
	516.2476++ (heavy)	516.248	S - y5++	288.137	2	0	20231102_SKP_2ng_CE_Step6	MCM21 CTF5 YDR318W	y5	TRUE	heavy	IDDISTSDR	3574318336
	516.2476++ (heavy)	516.248	S - y5++	288.137	2	0	20231102_SKP_2ng_CE_Step7	MCM21 CTF5 YDR318W	y5	TRUE	heavy	IDDISTSDR	4094732032
	516.2476++ (heavy)	516.248	S - y5++	288.137	2	0	20231102_SKP_2ng_NCE_Step1	MCM21 CTF5 YDR318W	y5	TRUE	heavy	IDDISTSDR	3322768384
	516.2476++ (heavy)	516.248	S - y5++	288.137	2	0	20231102_SKP_2ng_NCE_Step2	MCM21 CTF5 YDR318W	y5	TRUE	heavy	IDDISTSDR	3306029568
	516.2476++ (heavy)	516.248	S - y5++	288.137	2	0	20231102_SKP_2ng_NCE_Step3	MCM21 CTF5 YDR318W	y5	TRUE	heavy	IDDISTSDR	3158551808
	516.2476++ (heavy)	516.248	S - y5++	288.137	2	0	20231102_SKP_2ng_NCE_Step4	MCM21 CTF5 YDR318W	y5	TRUE	heavy	IDDISTSDR	3344112128
	516.2476++ (heavy)	516.248	S - y5++	288.137	2	0	20231102_SKP_2ng_NCE_Step5	MCM21 CTF5 YDR318W	y5	TRUE	heavy	IDDISTSDR	3197192704
	516.2476++ (heavy)	516.248	S - y5++	288.137	2	0	20231102_SKP_2ng_NCE_Step6	MCM21 CTF5 YDR318W	y5	TRUE	heavy	IDDISTSDR	3263962368
	516.2476++ (heavy)	516.248	S - y5++	288.137	2	0	20231102_SKP_2ng_NCE_Step7	MCM21 CTF5 YDR318W	y5	TRUE	heavy	IDDISTSDR	3120192512
	516.2476++ (heavy)	516.248	T - y4++	244.621	2	0	20231102_SKP_2ng_CE_Step1	MCM21 CTF5 YDR318W	y4	TRUE	heavy	IDDISTSDR	3499284992
	516.2476++ (heavy)	516.248	T - y4++	244.621	2	0	20231102_SKP_2ng_CE_Step2	MCM21 CTF5 YDR318W	y4	TRUE	heavy	IDDISTSDR	3548579584
	516.2476++ (heavy)	516.248	T - y4++	244.621	2	0	20231102_SKP_2ng_CE_Step3	MCM21 CTF5 YDR318W	y4	TRUE	heavy	IDDISTSDR	3630683392
	516.2476++ (heavy)	516.248	T - y4++	244.621	2	0	20231102_SKP_2ng_CE_Step4	MCM21 CTF5 YDR318W	y4	TRUE	heavy	IDDISTSDR	3729364224
	516.2476++ (heavy)	516.248	T - y4++	244.621	2	0	20231102_SKP_2ng_CE_Step5	MCM21 CTF5 YDR318W	y4	TRUE	heavy	IDDISTSDR	3892654336
	516.2476++ (heavy)	516.248	T - y4++	244.621	2	0	20231102_SKP_2ng_CE_Step6	MCM21 CTF5 YDR318W	y4	TRUE	heavy	IDDISTSDR	3574318336
	516.2476++ (heavy)	516.248	T - y4++	244.621	2	0	20231102_SKP_2ng_CE_Step7	MCM21 CTF5 YDR318W	y4	TRUE	heavy	IDDISTSDR	4094732032
	516.2476++ (heavy)	516.248	T - y4++	244.621	2	0	20231102_SKP_2ng_NCE_Step1	MCM21 CTF5 YDR318W	y4	TRUE	heavy	IDDISTSDR	3322768384
	516.2476++ (heavy)	516.248	T - y4++	244.621	2	0	20231102_SKP_2ng_NCE_Step2	MCM21 CTF5 YDR318W	y4	TRUE	heavy	IDDISTSDR	3306029568
	516.2476++ (heavy)	516.248	T - y4++	244.621	2	0	20231102_SKP_2ng_NCE_Step3	MCM21 CTF5 YDR318W	y4	TRUE	heavy	IDDISTSDR	3158551808
	516.2476++ (heavy)	516.248	T - y4++	244.621	2	0	20231102_SKP_2ng_NCE_Step4	MCM21 CTF5 YDR318W	y4	TRUE	heavy	IDDISTSDR	3344112128
	516.2476++ (heavy)	516.248	T - y4++	244.621	2	0	20231102_SKP_2ng_NCE_Step5	MCM21 CTF5 YDR318W	y4	TRUE	heavy	IDDISTSDR	3197192704
	516.2476++ (heavy)	516.248	T - y4++	244.621	2	0	20231102_SKP_2ng_NCE_Step6	MCM21 CTF5 YDR318W	y4	TRUE	heavy	IDDISTSDR	3263962368
	516.2476++ (heavy)	516.248	T - y4++	244.621	2	0	20231102_SKP_2ng_NCE_Step7	MCM21 CTF5 YDR318W	y4	TRUE	heavy	IDDISTSDR	3120192512
	516.2476++ (heavy)	516.248	S - y3++	194.097	2	0	20231102_SKP_2ng_CE_Step1	MCM21 CTF5 YDR318W	y3	TRUE	heavy	IDDISTSDR	3499284992
	516.2476++ (heavy)	516.248	S - y3++	194.097	2	0	20231102_SKP_2ng_CE_Step2	MCM21 CTF5 YDR318W	y3	TRUE	heavy	IDDISTSDR	3548579584
	516.2476++ (heavy)	516.248	S - y3++	194.097	2	0	20231102_SKP_2ng_CE_Step3	MCM21 CTF5 YDR318W	y3	TRUE	heavy	IDDISTSDR	3630683392
	516.2476++ (heavy)	516.248	S - y3++	194.097	2	0	20231102_SKP_2ng_CE_Step4	MCM21 CTF5 YDR318W	y3	TRUE	heavy	IDDISTSDR	3729364224
	516.2476++ (heavy)	516.248	S - y3++	194.097	2	0	20231102_SKP_2ng_CE_Step5	MCM21 CTF5 YDR318W	y3	TRUE	heavy	IDDISTSDR	3892654336
	516.2476++ (heavy)	516.248	S - y3++	194.097	2	0	20231102_SKP_2ng_CE_Step6	MCM21 CTF5 YDR318W	y3	TRUE	heavy	IDDISTSDR	3574318336
	516.2476++ (heavy)	516.248	S - y3++	194.097	2	0	20231102_SKP_2ng_CE_Step7	MCM21 CTF5 YDR318W	y3	TRUE	heavy	IDDISTSDR	4094732032
	516.2476++ (heavy)	516.248	S - y3++	194.097	2	0	20231102_SKP_2ng_NCE_Step1	MCM21 CTF5 YDR318W	y3	TRUE	heavy	IDDISTSDR	3322768384
	516.2476++ (heavy)	516.248	S - y3++	194.097	2	0	20231102_SKP_2ng_NCE_Step2	MCM21 CTF5 YDR318W	y3	TRUE	heavy	IDDISTSDR	3306029568
	516.2476++ (heavy)	516.248	S - y3++	194.097	2	0	20231102_SKP_2ng_NCE_Step3	MCM21 CTF5 YDR318W	y3	TRUE	heavy	IDDISTSDR	3158551808
	516.2476++ (heavy)	516.248	S - y3++	194.097	2	0	20231102_SKP_2ng_NCE_Step4	MCM21 CTF5 YDR318W	y3	TRUE	heavy	IDDISTSDR	3344112128
	516.2476++ (heavy)	516.248	S - y3++	194.097	2	0	20231102_SKP_2ng_NCE_Step5	MCM21 CTF5 YDR318W	y3	TRUE	heavy	IDDISTSDR	3197192704
	516.2476++ (heavy)	516.248	S - y3++	194.097	2	0	20231102_SKP_2ng_NCE_Step6	MCM21 CTF5 YDR318W	y3	TRUE	heavy	IDDISTSDR	3263962368
	516.2476++ (heavy)	516.248	S - y3++	194.097	2	0	20231102_SKP_2ng_NCE_Step7	MCM21 CTF5 YDR318W	y3	TRUE	heavy	IDDISTSDR	3120192512
	516.2476++ (heavy)	516.248	D - y2++	150.581	2	0	20231102_SKP_2ng_CE_Step1	MCM21 CTF5 YDR318W	y2	TRUE	heavy	IDDISTSDR	3499284992
	516.2476++ (heavy)	516.248	D - y2++	150.581	2	0	20231102_SKP_2ng_CE_Step2	MCM21 CTF5 YDR318W	y2	TRUE	heavy	IDDISTSDR	3548579584
	516.2476++ (heavy)	516.248	D - y2++	150.581	2	0	20231102_SKP_2ng_CE_Step3	MCM21 CTF5 YDR318W	y2	TRUE	heavy	IDDISTSDR	3630683392
	516.2476++ (heavy)	516.248	D - y2++	150.581	2	0	20231102_SKP_2ng_CE_Step4	MCM21 CTF5 YDR318W	y2	TRUE	heavy	IDDISTSDR	3729364224
	516.2476++ (heavy)	516.248	D - y2++	150.581	2	0	20231102_SKP_2ng_CE_Step5	MCM21 CTF5 YDR318W	y2	TRUE	heavy	IDDISTSDR	3892654336
	516.2476++ (heavy)	516.248	D - y2++	150.581	2	0	20231102_SKP_2ng_CE_Step6	MCM21 CTF5 YDR318W	y2	TRUE	heavy	IDDISTSDR	3574318336
	516.2476++ (heavy)	516.248	D - y2++	150.581	2	0	20231102_SKP_2ng_CE_Step7	MCM21 CTF5 YDR318W	y2	TRUE	heavy	IDDISTSDR	4094732032
	516.2476++ (heavy)	516.248	D - y2++	150.581	2	0	20231102_SKP_2ng_NCE_Step1	MCM21 CTF5 YDR318W	y2	TRUE	heavy	IDDISTSDR	3322768384
	516.2476++ (heavy)	516.248	D - y2++	150.581	2	0	20231102_SKP_2ng_NCE_Step2	MCM21 CTF5 YDR318W	y2	TRUE	heavy	IDDISTSDR	3306029568
	516.2476++ (heavy)	516.248	D - y2++	150.581	2	0	20231102_SKP_2ng_NCE_Step3	MCM21 CTF5 YDR318W	y2	TRUE	heavy	IDDISTSDR	3158551808
	516.2476++ (heavy)	516.248	D - y2++	150.581	2	0	20231102_SKP_2ng_NCE_Step4	MCM21 CTF5 YDR318W	y2	TRUE	heavy	IDDISTSDR	3344112128
	516.2476++ (heavy)	516.248	D - y2++	150.581	2	0	20231102_SKP_2ng_NCE_Step5	MCM21 CTF5 YDR318W	y2	TRUE	heavy	IDDISTSDR	3197192704
	516.2476++ (heavy)	516.248	D - y2++	150.581	2	0	20231102_SKP_2ng_NCE_Step6	MCM21 CTF5 YDR318W	y2	TRUE	heavy	IDDISTSDR	3263962368
	516.2476++ (heavy)	516.248	D - y2++	150.581	2	0	20231102_SKP_2ng_NCE_Step7	MCM21 CTF5 YDR318W	y2	TRUE	heavy	IDDISTSDR	3120192512
	516.2476++ (heavy)	516.248	R - y1++	93.0672	2	0	20231102_SKP_2ng_CE_Step1	MCM21 CTF5 YDR318W	y1	TRUE	heavy	IDDISTSDR	3499284992
	516.2476++ (heavy)	516.248	R - y1++	93.0672	2	0	20231102_SKP_2ng_CE_Step2	MCM21 CTF5 YDR318W	y1	TRUE	heavy	IDDISTSDR	3548579584
	516.2476++ (heavy)	516.248	R - y1++	93.0672	2	0	20231102_SKP_2ng_CE_Step3	MCM21 CTF5 YDR318W	y1	TRUE	heavy	IDDISTSDR	3630683392
	516.2476++ (heavy)	516.248	R - y1++	93.0672	2	0	20231102_SKP_2ng_CE_Step4	MCM21 CTF5 YDR318W	y1	TRUE	heavy	IDDISTSDR	3729364224
	516.2476++ (heavy)	516.248	R - y1++	93.0672	2	0	20231102_SKP_2ng_CE_Step5	MCM21 CTF5 YDR318W	y1	TRUE	heavy	IDDISTSDR	3892654336
	516.2476++ (heavy)	516.248	R - y1++	93.0672	2	0	20231102_SKP_2ng_CE_Step6	MCM21 CTF5 YDR318W	y1	TRUE	heavy	IDDISTSDR	3574318336
	516.2476++ (heavy)	516.248	R - y1++	93.0672	2	0	20231102_SKP_2ng_CE_Step7	MCM21 CTF5 YDR318W	y1	TRUE	heavy	IDDISTSDR	4094732032
	516.2476++ (heavy)	516.248	R - y1++	93.0672	2	0	20231102_SKP_2ng_NCE_Step1	MCM21 CTF5 YDR318W	y1	TRUE	heavy	IDDISTSDR	3322768384
	516.2476++ (heavy)	516.248	R - y1++	93.0672	2	0	20231102_SKP_2ng_NCE_Step2	MCM21 CTF5 YDR318W	y1	TRUE	heavy	IDDISTSDR	3306029568
	516.2476++ (heavy)	516.248	R - y1++	93.0672	2	0	20231102_SKP_2ng_NCE_Step3	MCM21 CTF5 YDR318W	y1	TRUE	heavy	IDDISTSDR	3158551808
	516.2476++ (heavy)	516.248	R - y1++	93.0672	2	0	20231102_SKP_2ng_NCE_Step4	MCM21 CTF5 YDR318W	y1	TRUE	heavy	IDDISTSDR	3344112128
	516.2476++ (heavy)	516.248	R - y1++	93.0672	2	0	20231102_SKP_2ng_NCE_Step5	MCM21 CTF5 YDR318W	y1	TRUE	heavy	IDDISTSDR	3197192704
	516.2476++ (heavy)	516.248	R - y1++	93.0672	2	0	20231102_SKP_2ng_NCE_Step6	MCM21 CTF5 YDR318W	y1	TRUE	heavy	IDDISTSDR	3263962368
	516.2476++ (heavy)	516.248	R - y1++	93.0672	2	0	20231102_SKP_2ng_NCE_Step7	MCM21 CTF5 YDR318W	y1	TRUE	heavy	IDDISTSDR	3120192512
	639.2978++ (heavy)	639.298	I - b2+	243.134	1	3140493	20231102_SKP_2ng_CE_Step1	NKP1 YDR383C	b2	TRUE	heavy	EIYDNESELR	3499284992
	639.2978++ (heavy)	639.298	I - b2+	243.134	1	5418225	20231102_SKP_2ng_CE_Step2	NKP1 YDR383C	b2	TRUE	heavy	EIYDNESELR	3548579584
	639.2978++ (heavy)	639.298	I - b2+	243.134	1	9703351	20231102_SKP_2ng_CE_Step3	NKP1 YDR383C	b2	TRUE	heavy	EIYDNESELR	3630683392
	639.2978++ (heavy)	639.298	I - b2+	243.134	1	9142004	20231102_SKP_2ng_CE_Step4	NKP1 YDR383C	b2	TRUE	heavy	EIYDNESELR	3729364224
	639.2978++ (heavy)	639.298	I - b2+	243.134	1	8066208	20231102_SKP_2ng_CE_Step5	NKP1 YDR383C	b2	TRUE	heavy	EIYDNESELR	3892654336
	639.2978++ (heavy)	639.298	I - b2+	243.134	1	6161532	20231102_SKP_2ng_CE_Step6	NKP1 YDR383C	b2	TRUE	heavy	EIYDNESELR	3574318336
	639.2978++ (heavy)	639.298	I - b2+	243.134	1	5238922	20231102_SKP_2ng_CE_Step7	NKP1 YDR383C	b2	TRUE	heavy	EIYDNESELR	4094732032
	639.2978++ (heavy)	639.298	I - b2+	243.134	1	3715051	20231102_SKP_2ng_NCE_Step1	NKP1 YDR383C	b2	TRUE	heavy	EIYDNESELR	3322768384
	639.2978++ (heavy)	639.298	I - b2+	243.134	1	6283010	20231102_SKP_2ng_NCE_Step2	NKP1 YDR383C	b2	TRUE	heavy	EIYDNESELR	3306029568
	639.2978++ (heavy)	639.298	I - b2+	243.134	1	6952953	20231102_SKP_2ng_NCE_Step3	NKP1 YDR383C	b2	TRUE	heavy	EIYDNESELR	3158551808
	639.2978++ (heavy)	639.298	I - b2+	243.134	1	5769670	20231102_SKP_2ng_NCE_Step4	NKP1 YDR383C	b2	TRUE	heavy	EIYDNESELR	3344112128
	639.2978++ (heavy)	639.298	I - b2+	243.134	1	5027777	20231102_SKP_2ng_NCE_Step5	NKP1 YDR383C	b2	TRUE	heavy	EIYDNESELR	3197192704
	639.2978++ (heavy)	639.298	I - b2+	243.134	1	3765739	20231102_SKP_2ng_NCE_Step6	NKP1 YDR383C	b2	TRUE	heavy	EIYDNESELR	3263962368
	639.2978++ (heavy)	639.298	I - b2+	243.134	1	2738055	20231102_SKP_2ng_NCE_Step7	NKP1 YDR383C	b2	TRUE	heavy	EIYDNESELR	3120192512
	639.2978++ (heavy)	639.298	Y - y8+	1035.46	1	3902648	20231102_SKP_2ng_CE_Step1	NKP1 YDR383C	y8	TRUE	heavy	EIYDNESELR	3499284992
	639.2978++ (heavy)	639.298	Y - y8+	1035.46	1	8195408	20231102_SKP_2ng_CE_Step2	NKP1 YDR383C	y8	TRUE	heavy	EIYDNESELR	3548579584
	639.2978++ (heavy)	639.298	Y - y8+	1035.46	1	14243348	20231102_SKP_2ng_CE_Step3	NKP1 YDR383C	y8	TRUE	heavy	EIYDNESELR	3630683392
	639.2978++ (heavy)	639.298	Y - y8+	1035.46	1	16462152	20231102_SKP_2ng_CE_Step4	NKP1 YDR383C	y8	TRUE	heavy	EIYDNESELR	3729364224
	639.2978++ (heavy)	639.298	Y - y8+	1035.46	1	17618720	20231102_SKP_2ng_CE_Step5	NKP1 YDR383C	y8	TRUE	heavy	EIYDNESELR	3892654336
	639.2978++ (heavy)	639.298	Y - y8+	1035.46	1	15845174	20231102_SKP_2ng_CE_Step6	NKP1 YDR383C	y8	TRUE	heavy	EIYDNESELR	3574318336
	639.2978++ (heavy)	639.298	Y - y8+	1035.46	1	14417903	20231102_SKP_2ng_CE_Step7	NKP1 YDR383C	y8	TRUE	heavy	EIYDNESELR	4094732032
	639.2978++ (heavy)	639.298	Y - y8+	1035.46	1	5629827	20231102_SKP_2ng_NCE_Step1	NKP1 YDR383C	y8	TRUE	heavy	EIYDNESELR	3322768384
	639.2978++ (heavy)	639.298	Y - y8+	1035.46	1	9820936	20231102_SKP_2ng_NCE_Step2	NKP1 YDR383C	y8	TRUE	heavy	EIYDNESELR	3306029568
	639.2978++ (heavy)	639.298	Y - y8+	1035.46	1	13847189	20231102_SKP_2ng_NCE_Step3	NKP1 YDR383C	y8	TRUE	heavy	EIYDNESELR	3158551808
	639.2978++ (heavy)	639.298	Y - y8+	1035.46	1	12294286	20231102_SKP_2ng_NCE_Step4	NKP1 YDR383C	y8	TRUE	heavy	EIYDNESELR	3344112128
	639.2978++ (heavy)	639.298	Y - y8+	1035.46	1	12165552	20231102_SKP_2ng_NCE_Step5	NKP1 YDR383C	y8	TRUE	heavy	EIYDNESELR	3197192704
	639.2978++ (heavy)	639.298	Y - y8+	1035.46	1	10505037	20231102_SKP_2ng_NCE_Step6	NKP1 YDR383C	y8	TRUE	heavy	EIYDNESELR	3263962368
	639.2978++ (heavy)	639.298	Y - y8+	1035.46	1	7304386	20231102_SKP_2ng_NCE_Step7	NKP1 YDR383C	y8	TRUE	heavy	EIYDNESELR	3120192512
	639.2978++ (heavy)	639.298	D - y7+	872.398	1	2003515	20231102_SKP_2ng_CE_Step1	NKP1 YDR383C	y7	TRUE	heavy	EIYDNESELR	3499284992
	639.2978++ (heavy)	639.298	D - y7+	872.398	1	4875215	20231102_SKP_2ng_CE_Step2	NKP1 YDR383C	y7	TRUE	heavy	EIYDNESELR	3548579584
	639.2978++ (heavy)	639.298	D - y7+	872.398	1	8695077	20231102_SKP_2ng_CE_Step3	NKP1 YDR383C	y7	TRUE	heavy	EIYDNESELR	3630683392
	639.2978++ (heavy)	639.298	D - y7+	872.398	1	10357896	20231102_SKP_2ng_CE_Step4	NKP1 YDR383C	y7	TRUE	heavy	EIYDNESELR	3729364224
	639.2978++ (heavy)	639.298	D - y7+	872.398	1	11230203	20231102_SKP_2ng_CE_Step5	NKP1 YDR383C	y7	TRUE	heavy	EIYDNESELR	3892654336
	639.2978++ (heavy)	639.298	D - y7+	872.398	1	10619554	20231102_SKP_2ng_CE_Step6	NKP1 YDR383C	y7	TRUE	heavy	EIYDNESELR	3574318336
	639.2978++ (heavy)	639.298	D - y7+	872.398	1	9891602	20231102_SKP_2ng_CE_Step7	NKP1 YDR383C	y7	TRUE	heavy	EIYDNESELR	4094732032
	639.2978++ (heavy)	639.298	D - y7+	872.398	1	2850057	20231102_SKP_2ng_NCE_Step1	NKP1 YDR383C	y7	TRUE	heavy	EIYDNESELR	3322768384
	639.2978++ (heavy)	639.298	D - y7+	872.398	1	5757510	20231102_SKP_2ng_NCE_Step2	NKP1 YDR383C	y7	TRUE	heavy	EIYDNESELR	3306029568
	639.2978++ (heavy)	639.298	D - y7+	872.398	1	8258633	20231102_SKP_2ng_NCE_Step3	NKP1 YDR383C	y7	TRUE	heavy	EIYDNESELR	3158551808
	639.2978++ (heavy)	639.298	D - y7+	872.398	1	7913993	20231102_SKP_2ng_NCE_Step4	NKP1 YDR383C	y7	TRUE	heavy	EIYDNESELR	3344112128
	639.2978++ (heavy)	639.298	D - y7+	872.398	1	7927892	20231102_SKP_2ng_NCE_Step5	NKP1 YDR383C	y7	TRUE	heavy	EIYDNESELR	3197192704
	639.2978++ (heavy)	639.298	D - y7+	872.398	1	7715733	20231102_SKP_2ng_NCE_Step6	NKP1 YDR383C	y7	TRUE	heavy	EIYDNESELR	3263962368
	639.2978++ (heavy)	639.298	D - y7+	872.398	1	6262276	20231102_SKP_2ng_NCE_Step7	NKP1 YDR383C	y7	TRUE	heavy	EIYDNESELR	3120192512
	639.2978++ (heavy)	639.298	N - y6+	757.371	1	1385224	20231102_SKP_2ng_CE_Step1	NKP1 YDR383C	y6	TRUE	heavy	EIYDNESELR	3499284992
	639.2978++ (heavy)	639.298	N - y6+	757.371	1	3216100	20231102_SKP_2ng_CE_Step2	NKP1 YDR383C	y6	TRUE	heavy	EIYDNESELR	3548579584
	639.2978++ (heavy)	639.298	N - y6+	757.371	1	6276089	20231102_SKP_2ng_CE_Step3	NKP1 YDR383C	y6	TRUE	heavy	EIYDNESELR	3630683392
	639.2978++ (heavy)	639.298	N - y6+	757.371	1	6957367	20231102_SKP_2ng_CE_Step4	NKP1 YDR383C	y6	TRUE	heavy	EIYDNESELR	3729364224
	639.2978++ (heavy)	639.298	N - y6+	757.371	1	7556847	20231102_SKP_2ng_CE_Step5	NKP1 YDR383C	y6	TRUE	heavy	EIYDNESELR	3892654336
	639.2978++ (heavy)	639.298	N - y6+	757.371	1	8022739	20231102_SKP_2ng_CE_Step6	NKP1 YDR383C	y6	TRUE	heavy	EIYDNESELR	3574318336
	639.2978++ (heavy)	639.298	N - y6+	757.371	1	8416672	20231102_SKP_2ng_CE_Step7	NKP1 YDR383C	y6	TRUE	heavy	EIYDNESELR	4094732032
	639.2978++ (heavy)	639.298	N - y6+	757.371	1	1984806	20231102_SKP_2ng_NCE_Step1	NKP1 YDR383C	y6	TRUE	heavy	EIYDNESELR	3322768384
	639.2978++ (heavy)	639.298	N - y6+	757.371	1	4040646	20231102_SKP_2ng_NCE_Step2	NKP1 YDR383C	y6	TRUE	heavy	EIYDNESELR	3306029568
	639.2978++ (heavy)	639.298	N - y6+	757.371	1	5741000	20231102_SKP_2ng_NCE_Step3	NKP1 YDR383C	y6	TRUE	heavy	EIYDNESELR	3158551808
	639.2978++ (heavy)	639.298	N - y6+	757.371	1	5834185	20231102_SKP_2ng_NCE_Step4	NKP1 YDR383C	y6	TRUE	heavy	EIYDNESELR	3344112128
	639.2978++ (heavy)	639.298	N - y6+	757.371	1	6479020	20231102_SKP_2ng_NCE_Step5	NKP1 YDR383C	y6	TRUE	heavy	EIYDNESELR	3197192704
	639.2978++ (heavy)	639.298	N - y6+	757.371	1	6532993	20231102_SKP_2ng_NCE_Step6	NKP1 YDR383C	y6	TRUE	heavy	EIYDNESELR	3263962368
	639.2978++ (heavy)	639.298	N - y6+	757.371	1	6090209	20231102_SKP_2ng_NCE_Step7	NKP1 YDR383C	y6	TRUE	heavy	EIYDNESELR	3120192512
	639.2978++ (heavy)	639.298	E - y5+	643.328	1	1308873	20231102_SKP_2ng_CE_Step1	NKP1 YDR383C	y5	TRUE	heavy	EIYDNESELR	3499284992
	639.2978++ (heavy)	639.298	E - y5+	643.328	1	2807382	20231102_SKP_2ng_CE_Step2	NKP1 YDR383C	y5	TRUE	heavy	EIYDNESELR	3548579584
	639.2978++ (heavy)	639.298	E - y5+	643.328	1	5157351	20231102_SKP_2ng_CE_Step3	NKP1 YDR383C	y5	TRUE	heavy	EIYDNESELR	3630683392
	639.2978++ (heavy)	639.298	E - y5+	643.328	1	5731376	20231102_SKP_2ng_CE_Step4	NKP1 YDR383C	y5	TRUE	heavy	EIYDNESELR	3729364224
	639.2978++ (heavy)	639.298	E - y5+	643.328	1	5917993	20231102_SKP_2ng_CE_Step5	NKP1 YDR383C	y5	TRUE	heavy	EIYDNESELR	3892654336
	639.2978++ (heavy)	639.298	E - y5+	643.328	1	5418479	20231102_SKP_2ng_CE_Step6	NKP1 YDR383C	y5	TRUE	heavy	EIYDNESELR	3574318336
	639.2978++ (heavy)	639.298	E - y5+	643.328	1	5379409	20231102_SKP_2ng_CE_Step7	NKP1 YDR383C	y5	TRUE	heavy	EIYDNESELR	4094732032
	639.2978++ (heavy)	639.298	E - y5+	643.328	1	1779596	20231102_SKP_2ng_NCE_Step1	NKP1 YDR383C	y5	TRUE	heavy	EIYDNESELR	3322768384
	639.2978++ (heavy)	639.298	E - y5+	643.328	1	3468209	20231102_SKP_2ng_NCE_Step2	NKP1 YDR383C	y5	TRUE	heavy	EIYDNESELR	3306029568
	639.2978++ (heavy)	639.298	E - y5+	643.328	1	4743378	20231102_SKP_2ng_NCE_Step3	NKP1 YDR383C	y5	TRUE	heavy	EIYDNESELR	3158551808
	639.2978++ (heavy)	639.298	E - y5+	643.328	1	4280354	20231102_SKP_2ng_NCE_Step4	NKP1 YDR383C	y5	TRUE	heavy	EIYDNESELR	3344112128
	639.2978++ (heavy)	639.298	E - y5+	643.328	1	4302286	20231102_SKP_2ng_NCE_Step5	NKP1 YDR383C	y5	TRUE	heavy	EIYDNESELR	3197192704
	639.2978++ (heavy)	639.298	E - y5+	643.328	1	3781321	20231102_SKP_2ng_NCE_Step6	NKP1 YDR383C	y5	TRUE	heavy	EIYDNESELR	3263962368
	639.2978++ (heavy)	639.298	E - y5+	643.328	1	3286092	20231102_SKP_2ng_NCE_Step7	NKP1 YDR383C	y5	TRUE	heavy	EIYDNESELR	3120192512
	639.2978++ (heavy)	639.298	S - y4+	514.286	1	3554951	20231102_SKP_2ng_CE_Step1	NKP1 YDR383C	y4	TRUE	heavy	EIYDNESELR	3499284992
	639.2978++ (heavy)	639.298	S - y4+	514.286	1	6610937	20231102_SKP_2ng_CE_Step2	NKP1 YDR383C	y4	TRUE	heavy	EIYDNESELR	3548579584
	639.2978++ (heavy)	639.298	S - y4+	514.286	1	12154343	20231102_SKP_2ng_CE_Step3	NKP1 YDR383C	y4	TRUE	heavy	EIYDNESELR	3630683392
	639.2978++ (heavy)	639.298	S - y4+	514.286	1	12491215	20231102_SKP_2ng_CE_Step4	NKP1 YDR383C	y4	TRUE	heavy	EIYDNESELR	3729364224
	639.2978++ (heavy)	639.298	S - y4+	514.286	1	11617040	20231102_SKP_2ng_CE_Step5	NKP1 YDR383C	y4	TRUE	heavy	EIYDNESELR	3892654336
	639.2978++ (heavy)	639.298	S - y4+	514.286	1	10503662	20231102_SKP_2ng_CE_Step6	NKP1 YDR383C	y4	TRUE	heavy	EIYDNESELR	3574318336
	639.2978++ (heavy)	639.298	S - y4+	514.286	1	10302976	20231102_SKP_2ng_CE_Step7	NKP1 YDR383C	y4	TRUE	heavy	EIYDNESELR	4094732032
	639.2978++ (heavy)	639.298	S - y4+	514.286	1	4577644	20231102_SKP_2ng_NCE_Step1	NKP1 YDR383C	y4	TRUE	heavy	EIYDNESELR	3322768384
	639.2978++ (heavy)	639.298	S - y4+	514.286	1	7807182	20231102_SKP_2ng_NCE_Step2	NKP1 YDR383C	y4	TRUE	heavy	EIYDNESELR	3306029568
	639.2978++ (heavy)	639.298	S - y4+	514.286	1	10005705	20231102_SKP_2ng_NCE_Step3	NKP1 YDR383C	y4	TRUE	heavy	EIYDNESELR	3158551808
	639.2978++ (heavy)	639.298	S - y4+	514.286	1	8721513	20231102_SKP_2ng_NCE_Step4	NKP1 YDR383C	y4	TRUE	heavy	EIYDNESELR	3344112128
	639.2978++ (heavy)	639.298	S - y4+	514.286	1	8657559	20231102_SKP_2ng_NCE_Step5	NKP1 YDR383C	y4	TRUE	heavy	EIYDNESELR	3197192704
	639.2978++ (heavy)	639.298	S - y4+	514.286	1	7555147	20231102_SKP_2ng_NCE_Step6	NKP1 YDR383C	y4	TRUE	heavy	EIYDNESELR	3263962368
	639.2978++ (heavy)	639.298	S - y4+	514.286	1	6458824	20231102_SKP_2ng_NCE_Step7	NKP1 YDR383C	y4	TRUE	heavy	EIYDNESELR	3120192512
	639.2978++ (heavy)	639.298	E - y3+	427.254	1	1125651	20231102_SKP_2ng_CE_Step1	NKP1 YDR383C	y3	TRUE	heavy	EIYDNESELR	3499284992
	639.2978++ (heavy)	639.298	E - y3+	427.254	1	1939488	20231102_SKP_2ng_CE_Step2	NKP1 YDR383C	y3	TRUE	heavy	EIYDNESELR	3548579584
	639.2978++ (heavy)	639.298	E - y3+	427.254	1	3590674	20231102_SKP_2ng_CE_Step3	NKP1 YDR383C	y3	TRUE	heavy	EIYDNESELR	3630683392
	639.2978++ (heavy)	639.298	E - y3+	427.254	1	3554501	20231102_SKP_2ng_CE_Step4	NKP1 YDR383C	y3	TRUE	heavy	EIYDNESELR	3729364224
	639.2978++ (heavy)	639.298	E - y3+	427.254	1	3110365	20231102_SKP_2ng_CE_Step5	NKP1 YDR383C	y3	TRUE	heavy	EIYDNESELR	3892654336
	639.2978++ (heavy)	639.298	E - y3+	427.254	1	2600033	20231102_SKP_2ng_CE_Step6	NKP1 YDR383C	y3	TRUE	heavy	EIYDNESELR	3574318336
	639.2978++ (heavy)	639.298	E - y3+	427.254	1	2683977	20231102_SKP_2ng_CE_Step7	NKP1 YDR383C	y3	TRUE	heavy	EIYDNESELR	4094732032
	639.2978++ (heavy)	639.298	E - y3+	427.254	1	1242184	20231102_SKP_2ng_NCE_Step1	NKP1 YDR383C	y3	TRUE	heavy	EIYDNESELR	3322768384
	639.2978++ (heavy)	639.298	E - y3+	427.254	1	2196453	20231102_SKP_2ng_NCE_Step2	NKP1 YDR383C	y3	TRUE	heavy	EIYDNESELR	3306029568
	639.2978++ (heavy)	639.298	E - y3+	427.254	1	2825052	20231102_SKP_2ng_NCE_Step3	NKP1 YDR383C	y3	TRUE	heavy	EIYDNESELR	3158551808
	639.2978++ (heavy)	639.298	E - y3+	427.254	1	2272030	20231102_SKP_2ng_NCE_Step4	NKP1 YDR383C	y3	TRUE	heavy	EIYDNESELR	3344112128
	639.2978++ (heavy)	639.298	E - y3+	427.254	1	2278126	20231102_SKP_2ng_NCE_Step5	NKP1 YDR383C	y3	TRUE	heavy	EIYDNESELR	3197192704
	639.2978++ (heavy)	639.298	E - y3+	427.254	1	1791601	20231102_SKP_2ng_NCE_Step6	NKP1 YDR383C	y3	TRUE	heavy	EIYDNESELR	3263962368
	639.2978++ (heavy)	639.298	E - y3+	427.254	1	1445907	20231102_SKP_2ng_NCE_Step7	NKP1 YDR383C	y3	TRUE	heavy	EIYDNESELR	3120192512
	639.2978++ (heavy)	639.298	L - y2+	298.211	1	3208501	20231102_SKP_2ng_CE_Step1	NKP1 YDR383C	y2	TRUE	heavy	EIYDNESELR	3499284992
	639.2978++ (heavy)	639.298	L - y2+	298.211	1	5015643	20231102_SKP_2ng_CE_Step2	NKP1 YDR383C	y2	TRUE	heavy	EIYDNESELR	3548579584
	639.2978++ (heavy)	639.298	L - y2+	298.211	1	8761747	20231102_SKP_2ng_CE_Step3	NKP1 YDR383C	y2	TRUE	heavy	EIYDNESELR	3630683392
	639.2978++ (heavy)	639.298	L - y2+	298.211	1	7381053	20231102_SKP_2ng_CE_Step4	NKP1 YDR383C	y2	TRUE	heavy	EIYDNESELR	3729364224
	639.2978++ (heavy)	639.298	L - y2+	298.211	1	6240051	20231102_SKP_2ng_CE_Step5	NKP1 YDR383C	y2	TRUE	heavy	EIYDNESELR	3892654336
	639.2978++ (heavy)	639.298	L - y2+	298.211	1	5450689	20231102_SKP_2ng_CE_Step6	NKP1 YDR383C	y2	TRUE	heavy	EIYDNESELR	3574318336
	639.2978++ (heavy)	639.298	L - y2+	298.211	1	5594297	20231102_SKP_2ng_CE_Step7	NKP1 YDR383C	y2	TRUE	heavy	EIYDNESELR	4094732032
	639.2978++ (heavy)	639.298	L - y2+	298.211	1	3480451	20231102_SKP_2ng_NCE_Step1	NKP1 YDR383C	y2	TRUE	heavy	EIYDNESELR	3322768384
	639.2978++ (heavy)	639.298	L - y2+	298.211	1	5351600	20231102_SKP_2ng_NCE_Step2	NKP1 YDR383C	y2	TRUE	heavy	EIYDNESELR	3306029568
	639.2978++ (heavy)	639.298	L - y2+	298.211	1	5889756	20231102_SKP_2ng_NCE_Step3	NKP1 YDR383C	y2	TRUE	heavy	EIYDNESELR	3158551808
	639.2978++ (heavy)	639.298	L - y2+	298.211	1	4769853	20231102_SKP_2ng_NCE_Step4	NKP1 YDR383C	y2	TRUE	heavy	EIYDNESELR	3344112128
	639.2978++ (heavy)	639.298	L - y2+	298.211	1	4696212	20231102_SKP_2ng_NCE_Step5	NKP1 YDR383C	y2	TRUE	heavy	EIYDNESELR	3197192704
	639.2978++ (heavy)	639.298	L - y2+	298.211	1	4265599	20231102_SKP_2ng_NCE_Step6	NKP1 YDR383C	y2	TRUE	heavy	EIYDNESELR	3263962368
	639.2978++ (heavy)	639.298	L - y2+	298.211	1	4010473	20231102_SKP_2ng_NCE_Step7	NKP1 YDR383C	y2	TRUE	heavy	EIYDNESELR	3120192512
	639.2978++ (heavy)	639.298	R - y1+	185.127	1	2852095	20231102_SKP_2ng_CE_Step1	NKP1 YDR383C	y1	TRUE	heavy	EIYDNESELR	3499284992
	639.2978++ (heavy)	639.298	R - y1+	185.127	1	4754431	20231102_SKP_2ng_CE_Step2	NKP1 YDR383C	y1	TRUE	heavy	EIYDNESELR	3548579584
	639.2978++ (heavy)	639.298	R - y1+	185.127	1	8073856	20231102_SKP_2ng_CE_Step3	NKP1 YDR383C	y1	TRUE	heavy	EIYDNESELR	3630683392
	639.2978++ (heavy)	639.298	R - y1+	185.127	1	6637173	20231102_SKP_2ng_CE_Step4	NKP1 YDR383C	y1	TRUE	heavy	EIYDNESELR	3729364224
	639.2978++ (heavy)	639.298	R - y1+	185.127	1	5356413	20231102_SKP_2ng_CE_Step5	NKP1 YDR383C	y1	TRUE	heavy	EIYDNESELR	3892654336
	639.2978++ (heavy)	639.298	R - y1+	185.127	1	4344270	20231102_SKP_2ng_CE_Step6	NKP1 YDR383C	y1	TRUE	heavy	EIYDNESELR	3574318336
	639.2978++ (heavy)	639.298	R - y1+	185.127	1	3991152	20231102_SKP_2ng_CE_Step7	NKP1 YDR383C	y1	TRUE	heavy	EIYDNESELR	4094732032
	639.2978++ (heavy)	639.298	R - y1+	185.127	1	3322037	20231102_SKP_2ng_NCE_Step1	NKP1 YDR383C	y1	TRUE	heavy	EIYDNESELR	3322768384
	639.2978++ (heavy)	639.298	R - y1+	185.127	1	5544671	20231102_SKP_2ng_NCE_Step2	NKP1 YDR383C	y1	TRUE	heavy	EIYDNESELR	3306029568
	639.2978++ (heavy)	639.298	R - y1+	185.127	1	5430433	20231102_SKP_2ng_NCE_Step3	NKP1 YDR383C	y1	TRUE	heavy	EIYDNESELR	3158551808
	639.2978++ (heavy)	639.298	R - y1+	185.127	1	4014578	20231102_SKP_2ng_NCE_Step4	NKP1 YDR383C	y1	TRUE	heavy	EIYDNESELR	3344112128
	639.2978++ (heavy)	639.298	R - y1+	185.127	1	3494114	20231102_SKP_2ng_NCE_Step5	NKP1 YDR383C	y1	TRUE	heavy	EIYDNESELR	3197192704
	639.2978++ (heavy)	639.298	R - y1+	185.127	1	2711396	20231102_SKP_2ng_NCE_Step6	NKP1 YDR383C	y1	TRUE	heavy	EIYDNESELR	3263962368
	639.2978++ (heavy)	639.298	R - y1+	185.127	1	2609229	20231102_SKP_2ng_NCE_Step7	NKP1 YDR383C	y1	TRUE	heavy	EIYDNESELR	3120192512
	639.2978++ (heavy)	639.298	Y - y8++	518.234	2	5300874	20231102_SKP_2ng_CE_Step1	NKP1 YDR383C	y8	TRUE	heavy	EIYDNESELR	3499284992
	639.2978++ (heavy)	639.298	Y - y8++	518.234	2	10037198	20231102_SKP_2ng_CE_Step2	NKP1 YDR383C	y8	TRUE	heavy	EIYDNESELR	3548579584
	639.2978++ (heavy)	639.298	Y - y8++	518.234	2	19707784	20231102_SKP_2ng_CE_Step3	NKP1 YDR383C	y8	TRUE	heavy	EIYDNESELR	3630683392
	639.2978++ (heavy)	639.298	Y - y8++	518.234	2	19705502	20231102_SKP_2ng_CE_Step4	NKP1 YDR383C	y8	TRUE	heavy	EIYDNESELR	3729364224
	639.2978++ (heavy)	639.298	Y - y8++	518.234	2	16315957	20231102_SKP_2ng_CE_Step5	NKP1 YDR383C	y8	TRUE	heavy	EIYDNESELR	3892654336
	639.2978++ (heavy)	639.298	Y - y8++	518.234	2	10558347	20231102_SKP_2ng_CE_Step6	NKP1 YDR383C	y8	TRUE	heavy	EIYDNESELR	3574318336
	639.2978++ (heavy)	639.298	Y - y8++	518.234	2	6019844	20231102_SKP_2ng_CE_Step7	NKP1 YDR383C	y8	TRUE	heavy	EIYDNESELR	4094732032
	639.2978++ (heavy)	639.298	Y - y8++	518.234	2	6927592	20231102_SKP_2ng_NCE_Step1	NKP1 YDR383C	y8	TRUE	heavy	EIYDNESELR	3322768384
	639.2978++ (heavy)	639.298	Y - y8++	518.234	2	12638828	20231102_SKP_2ng_NCE_Step2	NKP1 YDR383C	y8	TRUE	heavy	EIYDNESELR	3306029568
	639.2978++ (heavy)	639.298	Y - y8++	518.234	2	15743310	20231102_SKP_2ng_NCE_Step3	NKP1 YDR383C	y8	TRUE	heavy	EIYDNESELR	3158551808
	639.2978++ (heavy)	639.298	Y - y8++	518.234	2	10806286	20231102_SKP_2ng_NCE_Step4	NKP1 YDR383C	y8	TRUE	heavy	EIYDNESELR	3344112128
	639.2978++ (heavy)	639.298	Y - y8++	518.234	2	7430591	20231102_SKP_2ng_NCE_Step5	NKP1 YDR383C	y8	TRUE	heavy	EIYDNESELR	3197192704
	639.2978++ (heavy)	639.298	Y - y8++	518.234	2	3111850	20231102_SKP_2ng_NCE_Step6	NKP1 YDR383C	y8	TRUE	heavy	EIYDNESELR	3263962368
	639.2978++ (heavy)	639.298	Y - y8++	518.234	2	1072936	20231102_SKP_2ng_NCE_Step7	NKP1 YDR383C	y8	TRUE	heavy	EIYDNESELR	3120192512

## Sheet: Rename
Prec	Prec m/z	Transition	Prod m/z	Prod z	Area	Date	Amount	Activation	Step	Gene	Ion	Isotope	Peptide	TIC
466.2241+++ (heavy)	466.224	L - b1+	114.091	1	0	20231108	2ng	CE	Step1	CBF1	b1	heavy	LSTEDEEIHSAR	2965870336
466.2241+++ (heavy)	466.224	L - b1+	114.091	1	0	20231108	2ng	CE	Step2	CBF1	b1	heavy	LSTEDEEIHSAR	3196829696
466.2241+++ (heavy)	466.224	L - b1+	114.091	1	0	20231108	2ng	CE	Step3	CBF1	b1	heavy	LSTEDEEIHSAR	3268648448
466.2241+++ (heavy)	466.224	L - b1+	114.091	1	0	20231108	2ng	CE	Step4	CBF1	b1	heavy	LSTEDEEIHSAR	3411401984
466.2241+++ (heavy)	466.224	L - b1+	114.091	1	0	20231108	2ng	CE	Step5	CBF1	b1	heavy	LSTEDEEIHSAR	3853463040
466.2241+++ (heavy)	466.224	L - b1+	114.091	1	0	20231108	2ng	CE	Step6	CBF1	b1	heavy	LSTEDEEIHSAR	4010906624
466.2241+++ (heavy)	466.224	L - b1+	114.091	1	0	20231108	2ng	CE	Step7	CBF1	b1	heavy	LSTEDEEIHSAR	4502356480
466.2241+++ (heavy)	466.224	L - b1+	114.091	1	0	20231108	2ng	NCE	Step1	CBF1	b1	heavy	LSTEDEEIHSAR	4178779136
466.2241+++ (heavy)	466.224	L - b1+	114.091	1	180295	20231108	2ng	NCE	Step2	CBF1	b1	heavy	LSTEDEEIHSAR	3957476608
466.2241+++ (heavy)	466.224	L - b1+	114.091	1	0	20231108	2ng	NCE	Step3	CBF1	b1	heavy	LSTEDEEIHSAR	3878337024
466.2241+++ (heavy)	466.224	L - b1+	114.091	1	10596	20231108	2ng	NCE	Step4	CBF1	b1	heavy	LSTEDEEIHSAR	3916348416
466.2241+++ (heavy)	466.224	L - b1+	114.091	1	0	20231108	2ng	NCE	Step5	CBF1	b1	heavy	LSTEDEEIHSAR	4040117504
466.2241+++ (heavy)	466.224	L - b1+	114.091	1	0	20231108	2ng	NCE	Step6	CBF1	b1	heavy	LSTEDEEIHSAR	4077301504
466.2241+++ (heavy)	466.224	L - b1+	114.091	1	0	20231108	2ng	NCE	Step7	CBF1	b1	heavy	LSTEDEEIHSAR	4147009792
466.2241+++ (heavy)	466.224	S - b2+	201.123	1	26548980	20231108	2ng	CE	Step1	CBF1	b2	heavy	LSTEDEEIHSAR	2965870336
466.2241+++ (heavy)	466.224	S - b2+	201.123	1	26856600	20231108	2ng	CE	Step2	CBF1	b2	heavy	LSTEDEEIHSAR	3196829696
466.2241+++ (heavy)	466.224	S - b2+	201.123	1	20939192	20231108	2ng	CE	Step3	CBF1	b2	heavy	LSTEDEEIHSAR	3268648448
466.2241+++ (heavy)	466.224	S - b2+	201.123	1	12638438	20231108	2ng	CE	Step4	CBF1	b2	heavy	LSTEDEEIHSAR	3411401984
466.2241+++ (heavy)	466.224	S - b2+	201.123	1	9260970	20231108	2ng	CE	Step5	CBF1	b2	heavy	LSTEDEEIHSAR	3853463040
466.2241+++ (heavy)	466.224	S - b2+	201.123	1	6230119	20231108	2ng	CE	Step6	CBF1	b2	heavy	LSTEDEEIHSAR	4010906624
466.2241+++ (heavy)	466.224	S - b2+	201.123	1	4446138	20231108	2ng	CE	Step7	CBF1	b2	heavy	LSTEDEEIHSAR	4502356480
466.2241+++ (heavy)	466.224	S - b2+	201.123	1	19463330	20231108	2ng	NCE	Step1	CBF1	b2	heavy	LSTEDEEIHSAR	4178779136
466.2241+++ (heavy)	466.224	S - b2+	201.123	1	17850372	20231108	2ng	NCE	Step2	CBF1	b2	heavy	LSTEDEEIHSAR	3957476608
466.2241+++ (heavy)	466.224	S - b2+	201.123	1	16406501	20231108	2ng	NCE	Step3	CBF1	b2	heavy	LSTEDEEIHSAR	3878337024
466.2241+++ (heavy)	466.224	S - b2+	201.123	1	14691586	20231108	2ng	NCE	Step4	CBF1	b2	heavy	LSTEDEEIHSAR	3916348416
466.2241+++ (heavy)	466.224	S - b2+	201.123	1	10368367	20231108	2ng	NCE	Step5	CBF1	b2	heavy	LSTEDEEIHSAR	4040117504
466.2241+++ (heavy)	466.224	S - b2+	201.123	1	7658352	20231108	2ng	NCE	Step6	CBF1	b2	heavy	LSTEDEEIHSAR	4077301504
466.2241+++ (heavy)	466.224	S - b2+	201.123	1	5618358	20231108	2ng	NCE	Step7	CBF1	b2	heavy	LSTEDEEIHSAR	4147009792
466.2241+++ (heavy)	466.224	T - b3+	302.171	1	270635	20231108	2ng	CE	Step1	CBF1	b3	heavy	LSTEDEEIHSAR	2965870336
466.2241+++ (heavy)	466.224	T - b3+	302.171	1	218281	20231108	2ng	CE	Step2	CBF1	b3	heavy	LSTEDEEIHSAR	3196829696
466.2241+++ (heavy)	466.224	T - b3+	302.171	1	132116	20231108	2ng	CE	Step3	CBF1	b3	heavy	LSTEDEEIHSAR	3268648448
466.2241+++ (heavy)	466.224	T - b3+	302.171	1	110662	20231108	2ng	CE	Step4	CBF1	b3	heavy	LSTEDEEIHSAR	3411401984
466.2241+++ (heavy)	466.224	T - b3+	302.171	1	57233	20231108	2ng	CE	Step5	CBF1	b3	heavy	LSTEDEEIHSAR	3853463040
466.2241+++ (heavy)	466.224	T - b3+	302.171	1	66423	20231108	2ng	CE	Step6	CBF1	b3	heavy	LSTEDEEIHSAR	4010906624
466.2241+++ (heavy)	466.224	T - b3+	302.171	1	36558	20231108	2ng	CE	Step7	CBF1	b3	heavy	LSTEDEEIHSAR	4502356480
466.2241+++ (heavy)	466.224	T - b3+	302.171	1	137645	20231108	2ng	NCE	Step1	CBF1	b3	heavy	LSTEDEEIHSAR	4178779136
466.2241+++ (heavy)	466.224	T - b3+	302.171	1	110239	20231108	2ng	NCE	Step2	CBF1	b3	heavy	LSTEDEEIHSAR	3957476608
466.2241+++ (heavy)	466.224	T - b3+	302.171	1	48020	20231108	2ng	NCE	Step3	CBF1	b3	heavy	LSTEDEEIHSAR	3878337024
466.2241+++ (heavy)	466.224	T - b3+	302.171	1	0	20231108	2ng	NCE	Step4	CBF1	b3	heavy	LSTEDEEIHSAR	3916348416
466.2241+++ (heavy)	466.224	T - b3+	302.171	1	0	20231108	2ng	NCE	Step5	CBF1	b3	heavy	LSTEDEEIHSAR	4040117504
466.2241+++ (heavy)	466.224	T - b3+	302.171	1	0	20231108	2ng	NCE	Step6	CBF1	b3	heavy	LSTEDEEIHSAR	4077301504
466.2241+++ (heavy)	466.224	T - b3+	302.171	1	0	20231108	2ng	NCE	Step7	CBF1	b3	heavy	LSTEDEEIHSAR	4147009792
466.2241+++ (heavy)	466.224	E - b4+	431.214	1	691475	20231108	2ng	CE	Step1	CBF1	b4	heavy	LSTEDEEIHSAR	2965870336
466.2241+++ (heavy)	466.224	E - b4+	431.214	1	540531	20231108	2ng	CE	Step2	CBF1	b4	heavy	LSTEDEEIHSAR	3196829696
466.2241+++ (heavy)	466.224	E - b4+	431.214	1	389136	20231108	2ng	CE	Step3	CBF1	b4	heavy	LSTEDEEIHSAR	3268648448
466.2241+++ (heavy)	466.224	E - b4+	431.214	1	326018	20231108	2ng	CE	Step4	CBF1	b4	heavy	LSTEDEEIHSAR	3411401984
466.2241+++ (heavy)	466.224	E - b4+	431.214	1	252922	20231108	2ng	CE	Step5	CBF1	b4	heavy	LSTEDEEIHSAR	3853463040
466.2241+++ (heavy)	466.224	E - b4+	431.214	1	181549	20231108	2ng	CE	Step6	CBF1	b4	heavy	LSTEDEEIHSAR	4010906624
466.2241+++ (heavy)	466.224	E - b4+	431.214	1	139794	20231108	2ng	CE	Step7	CBF1	b4	heavy	LSTEDEEIHSAR	4502356480
466.2241+++ (heavy)	466.224	E - b4+	431.214	1	534328	20231108	2ng	NCE	Step1	CBF1	b4	heavy	LSTEDEEIHSAR	4178779136
466.2241+++ (heavy)	466.224	E - b4+	431.214	1	412710	20231108	2ng	NCE	Step2	CBF1	b4	heavy	LSTEDEEIHSAR	3957476608
466.2241+++ (heavy)	466.224	E - b4+	431.214	1	255432	20231108	2ng	NCE	Step3	CBF1	b4	heavy	LSTEDEEIHSAR	3878337024
466.2241+++ (heavy)	466.224	E - b4+	431.214	1	169142	20231108	2ng	NCE	Step4	CBF1	b4	heavy	LSTEDEEIHSAR	3916348416
466.2241+++ (heavy)	466.224	E - b4+	431.214	1	93707	20231108	2ng	NCE	Step5	CBF1	b4	heavy	LSTEDEEIHSAR	4040117504
466.2241+++ (heavy)	466.224	E - b4+	431.214	1	89068	20231108	2ng	NCE	Step6	CBF1	b4	heavy	LSTEDEEIHSAR	4077301504
466.2241+++ (heavy)	466.224	E - b4+	431.214	1	63213	20231108	2ng	NCE	Step7	CBF1	b4	heavy	LSTEDEEIHSAR	4147009792
466.2241+++ (heavy)	466.224	D - b5+	546.241	1	706209	20231108	2ng	CE	Step1	CBF1	b5	heavy	LSTEDEEIHSAR	2965870336
466.2241+++ (heavy)	466.224	D - b5+	546.241	1	493964	20231108	2ng	CE	Step2	CBF1	b5	heavy	LSTEDEEIHSAR	3196829696
466.2241+++ (heavy)	466.224	D - b5+	546.241	1	178541	20231108	2ng	CE	Step3	CBF1	b5	heavy	LSTEDEEIHSAR	3268648448
466.2241+++ (heavy)	466.224	D - b5+	546.241	1	0	20231108	2ng	CE	Step4	CBF1	b5	heavy	LSTEDEEIHSAR	3411401984
466.2241+++ (heavy)	466.224	D - b5+	546.241	1	0	20231108	2ng	CE	Step5	CBF1	b5	heavy	LSTEDEEIHSAR	3853463040
466.2241+++ (heavy)	466.224	D - b5+	546.241	1	0	20231108	2ng	CE	Step6	CBF1	b5	heavy	LSTEDEEIHSAR	4010906624
466.2241+++ (heavy)	466.224	D - b5+	546.241	1	0	20231108	2ng	CE	Step7	CBF1	b5	heavy	LSTEDEEIHSAR	4502356480
466.2241+++ (heavy)	466.224	D - b5+	546.241	1	445130	20231108	2ng	NCE	Step1	CBF1	b5	heavy	LSTEDEEIHSAR	4178779136
466.2241+++ (heavy)	466.224	D - b5+	546.241	1	347196	20231108	2ng	NCE	Step2	CBF1	b5	heavy	LSTEDEEIHSAR	3957476608
466.2241+++ (heavy)	466.224	D - b5+	546.241	1	245065	20231108	2ng	NCE	Step3	CBF1	b5	heavy	LSTEDEEIHSAR	3878337024
466.2241+++ (heavy)	466.224	D - b5+	546.241	1	75611	20231108	2ng	NCE	Step4	CBF1	b5	heavy	LSTEDEEIHSAR	3916348416
466.2241+++ (heavy)	466.224	D - b5+	546.241	1	0	20231108	2ng	NCE	Step5	CBF1	b5	heavy	LSTEDEEIHSAR	4040117504
466.2241+++ (heavy)	466.224	D - b5+	546.241	1	0	20231108	2ng	NCE	Step6	CBF1	b5	heavy	LSTEDEEIHSAR	4077301504
466.2241+++ (heavy)	466.224	D - b5+	546.241	1	0	20231108	2ng	NCE	Step7	CBF1	b5	heavy	LSTEDEEIHSAR	4147009792
466.2241+++ (heavy)	466.224	E - b6+	675.283	1	67931	20231108	2ng	CE	Step1	CBF1	b6	heavy	LSTEDEEIHSAR	2965870336
466.2241+++ (heavy)	466.224	E - b6+	675.283	1	0	20231108	2ng	CE	Step2	CBF1	b6	heavy	LSTEDEEIHSAR	3196829696
466.2241+++ (heavy)	466.224	E - b6+	675.283	1	0	20231108	2ng	CE	Step3	CBF1	b6	heavy	LSTEDEEIHSAR	3268648448
466.2241+++ (heavy)	466.224	E - b6+	675.283	1	0	20231108	2ng	CE	Step4	CBF1	b6	heavy	LSTEDEEIHSAR	3411401984
466.2241+++ (heavy)	466.224	E - b6+	675.283	1	0	20231108	2ng	CE	Step5	CBF1	b6	heavy	LSTEDEEIHSAR	3853463040
466.2241+++ (heavy)	466.224	E - b6+	675.283	1	0	20231108	2ng	CE	Step6	CBF1	b6	heavy	LSTEDEEIHSAR	4010906624
466.2241+++ (heavy)	466.224	E - b6+	675.283	1	0	20231108	2ng	CE	Step7	CBF1	b6	heavy	LSTEDEEIHSAR	4502356480
466.2241+++ (heavy)	466.224	E - b6+	675.283	1	0	20231108	2ng	NCE	Step1	CBF1	b6	heavy	LSTEDEEIHSAR	4178779136
466.2241+++ (heavy)	466.224	E - b6+	675.283	1	33283	20231108	2ng	NCE	Step2	CBF1	b6	heavy	LSTEDEEIHSAR	3957476608
466.2241+++ (heavy)	466.224	E - b6+	675.283	1	0	20231108	2ng	NCE	Step3	CBF1	b6	heavy	LSTEDEEIHSAR	3878337024
466.2241+++ (heavy)	466.224	E - b6+	675.283	1	0	20231108	2ng	NCE	Step4	CBF1	b6	heavy	LSTEDEEIHSAR	3916348416
466.2241+++ (heavy)	466.224	E - b6+	675.283	1	0	20231108	2ng	NCE	Step5	CBF1	b6	heavy	LSTEDEEIHSAR	4040117504
466.2241+++ (heavy)	466.224	E - b6+	675.283	1	0	20231108	2ng	NCE	Step6	CBF1	b6	heavy	LSTEDEEIHSAR	4077301504
466.2241+++ (heavy)	466.224	E - b6+	675.283	1	0	20231108	2ng	NCE	Step7	CBF1	b6	heavy	LSTEDEEIHSAR	4147009792
466.2241+++ (heavy)	466.224	E - b7+	804.326	1	507601	20231108	2ng	CE	Step1	CBF1	b7	heavy	LSTEDEEIHSAR	2965870336
466.2241+++ (heavy)	466.224	E - b7+	804.326	1	666236	20231108	2ng	CE	Step2	CBF1	b7	heavy	LSTEDEEIHSAR	3196829696
466.2241+++ (heavy)	466.224	E - b7+	804.326	1	574443	20231108	2ng	CE	Step3	CBF1	b7	heavy	LSTEDEEIHSAR	3268648448
466.2241+++ (heavy)	466.224	E - b7+	804.326	1	465908	20231108	2ng	CE	Step4	CBF1	b7	heavy	LSTEDEEIHSAR	3411401984
466.2241+++ (heavy)	466.224	E - b7+	804.326	1	341682	20231108	2ng	CE	Step5	CBF1	b7	heavy	LSTEDEEIHSAR	3853463040
466.2241+++ (heavy)	466.224	E - b7+	804.326	1	132262	20231108	2ng	CE	Step6	CBF1	b7	heavy	LSTEDEEIHSAR	4010906624
466.2241+++ (heavy)	466.224	E - b7+	804.326	1	0	20231108	2ng	CE	Step7	CBF1	b7	heavy	LSTEDEEIHSAR	4502356480
466.2241+++ (heavy)	466.224	E - b7+	804.326	1	357122	20231108	2ng	NCE	Step1	CBF1	b7	heavy	LSTEDEEIHSAR	4178779136
466.2241+++ (heavy)	466.224	E - b7+	804.326	1	277246	20231108	2ng	NCE	Step2	CBF1	b7	heavy	LSTEDEEIHSAR	3957476608
466.2241+++ (heavy)	466.224	E - b7+	804.326	1	337136	20231108	2ng	NCE	Step3	CBF1	b7	heavy	LSTEDEEIHSAR	3878337024
466.2241+++ (heavy)	466.224	E - b7+	804.326	1	387183	20231108	2ng	NCE	Step4	CBF1	b7	heavy	LSTEDEEIHSAR	3916348416
466.2241+++ (heavy)	466.224	E - b7+	804.326	1	291419	20231108	2ng	NCE	Step5	CBF1	b7	heavy	LSTEDEEIHSAR	4040117504
466.2241+++ (heavy)	466.224	E - b7+	804.326	1	194711	20231108	2ng	NCE	Step6	CBF1	b7	heavy	LSTEDEEIHSAR	4077301504
466.2241+++ (heavy)	466.224	E - b7+	804.326	1	159431	20231108	2ng	NCE	Step7	CBF1	b7	heavy	LSTEDEEIHSAR	4147009792
466.2241+++ (heavy)	466.224	I - b8+	917.41	1	0	20231108	2ng	CE	Step1	CBF1	b8	heavy	LSTEDEEIHSAR	2965870336
466.2241+++ (heavy)	466.224	I - b8+	917.41	1	0	20231108	2ng	CE	Step2	CBF1	b8	heavy	LSTEDEEIHSAR	3196829696
466.2241+++ (heavy)	466.224	I - b8+	917.41	1	0	20231108	2ng	CE	Step3	CBF1	b8	heavy	LSTEDEEIHSAR	3268648448
466.2241+++ (heavy)	466.224	I - b8+	917.41	1	0	20231108	2ng	CE	Step4	CBF1	b8	heavy	LSTEDEEIHSAR	3411401984
466.2241+++ (heavy)	466.224	I - b8+	917.41	1	0	20231108	2ng	CE	Step5	CBF1	b8	heavy	LSTEDEEIHSAR	3853463040
466.2241+++ (heavy)	466.224	I - b8+	917.41	1	0	20231108	2ng	CE	Step6	CBF1	b8	heavy	LSTEDEEIHSAR	4010906624
466.2241+++ (heavy)	466.224	I - b8+	917.41	1	0	20231108	2ng	CE	Step7	CBF1	b8	heavy	LSTEDEEIHSAR	4502356480
466.2241+++ (heavy)	466.224	I - b8+	917.41	1	0	20231108	2ng	NCE	Step1	CBF1	b8	heavy	LSTEDEEIHSAR	4178779136
466.2241+++ (heavy)	466.224	I - b8+	917.41	1	0	20231108	2ng	NCE	Step2	CBF1	b8	heavy	LSTEDEEIHSAR	3957476608
466.2241+++ (heavy)	466.224	I - b8+	917.41	1	0	20231108	2ng	NCE	Step3	CBF1	b8	heavy	LSTEDEEIHSAR	3878337024
466.2241+++ (heavy)	466.224	I - b8+	917.41	1	0	20231108	2ng	NCE	Step4	CBF1	b8	heavy	LSTEDEEIHSAR	3916348416
466.2241+++ (heavy)	466.224	I - b8+	917.41	1	0	20231108	2ng	NCE	Step5	CBF1	b8	heavy	LSTEDEEIHSAR	4040117504
466.2241+++ (heavy)	466.224	I - b8+	917.41	1	93136	20231108	2ng	NCE	Step6	CBF1	b8	heavy	LSTEDEEIHSAR	4077301504
466.2241+++ (heavy)	466.224	I - b8+	917.41	1	0	20231108	2ng	NCE	Step7	CBF1	b8	heavy	LSTEDEEIHSAR	4147009792
466.2241+++ (heavy)	466.224	H - b9+	1054.47	1	0	20231108	2ng	CE	Step1	CBF1	b9	heavy	LSTEDEEIHSAR	2965870336
466.2241+++ (heavy)	466.224	H - b9+	1054.47	1	0	20231108	2ng	CE	Step2	CBF1	b9	heavy	LSTEDEEIHSAR	3196829696
466.2241+++ (heavy)	466.224	H - b9+	1054.47	1	0	20231108	2ng	CE	Step3	CBF1	b9	heavy	LSTEDEEIHSAR	3268648448
466.2241+++ (heavy)	466.224	H - b9+	1054.47	1	0	20231108	2ng	CE	Step4	CBF1	b9	heavy	LSTEDEEIHSAR	3411401984
466.2241+++ (heavy)	466.224	H - b9+	1054.47	1	0	20231108	2ng	CE	Step5	CBF1	b9	heavy	LSTEDEEIHSAR	3853463040
466.2241+++ (heavy)	466.224	H - b9+	1054.47	1	0	20231108	2ng	CE	Step6	CBF1	b9	heavy	LSTEDEEIHSAR	4010906624
466.2241+++ (heavy)	466.224	H - b9+	1054.47	1	0	20231108	2ng	CE	Step7	CBF1	b9	heavy	LSTEDEEIHSAR	4502356480
466.2241+++ (heavy)	466.224	H - b9+	1054.47	1	0	20231108	2ng	NCE	Step1	CBF1	b9	heavy	LSTEDEEIHSAR	4178779136
466.2241+++ (heavy)	466.224	H - b9+	1054.47	1	0	20231108	2ng	NCE	Step2	CBF1	b9	heavy	LSTEDEEIHSAR	3957476608
466.2241+++ (heavy)	466.224	H - b9+	1054.47	1	0	20231108	2ng	NCE	Step3	CBF1	b9	heavy	LSTEDEEIHSAR	3878337024
466.2241+++ (heavy)	466.224	H - b9+	1054.47	1	0	20231108	2ng	NCE	Step4	CBF1	b9	heavy	LSTEDEEIHSAR	3916348416
466.2241+++ (heavy)	466.224	H - b9+	1054.47	1	0	20231108	2ng	NCE	Step5	CBF1	b9	heavy	LSTEDEEIHSAR	4040117504
466.2241+++ (heavy)	466.224	H - b9+	1054.47	1	0	20231108	2ng	NCE	Step6	CBF1	b9	heavy	LSTEDEEIHSAR	4077301504
466.2241+++ (heavy)	466.224	H - b9+	1054.47	1	0	20231108	2ng	NCE	Step7	CBF1	b9	heavy	LSTEDEEIHSAR	4147009792
466.2241+++ (heavy)	466.224	S - b10+	1141.5	1	0	20231108	2ng	CE	Step1	CBF1	b10	heavy	LSTEDEEIHSAR	2965870336
466.2241+++ (heavy)	466.224	S - b10+	1141.5	1	0	20231108	2ng	CE	Step2	CBF1	b10	heavy	LSTEDEEIHSAR	3196829696
466.2241+++ (heavy)	466.224	S - b10+	1141.5	1	0	20231108	2ng	CE	Step3	CBF1	b10	heavy	LSTEDEEIHSAR	3268648448
466.2241+++ (heavy)	466.224	S - b10+	1141.5	1	0	20231108	2ng	CE	Step4	CBF1	b10	heavy	LSTEDEEIHSAR	3411401984
466.2241+++ (heavy)	466.224	S - b10+	1141.5	1	0	20231108	2ng	CE	Step5	CBF1	b10	heavy	LSTEDEEIHSAR	3853463040
466.2241+++ (heavy)	466.224	S - b10+	1141.5	1	0	20231108	2ng	CE	Step6	CBF1	b10	heavy	LSTEDEEIHSAR	4010906624
466.2241+++ (heavy)	466.224	S - b10+	1141.5	1	0	20231108	2ng	CE	Step7	CBF1	b10	heavy	LSTEDEEIHSAR	4502356480
466.2241+++ (heavy)	466.224	S - b10+	1141.5	1	0	20231108	2ng	NCE	Step1	CBF1	b10	heavy	LSTEDEEIHSAR	4178779136
466.2241+++ (heavy)	466.224	S - b10+	1141.5	1	2591	20231108	2ng	NCE	Step2	CBF1	b10	heavy	LSTEDEEIHSAR	3957476608
466.2241+++ (heavy)	466.224	S - b10+	1141.5	1	0	20231108	2ng	NCE	Step3	CBF1	b10	heavy	LSTEDEEIHSAR	3878337024
466.2241+++ (heavy)	466.224	S - b10+	1141.5	1	0	20231108	2ng	NCE	Step4	CBF1	b10	heavy	LSTEDEEIHSAR	3916348416
466.2241+++ (heavy)	466.224	S - b10+	1141.5	1	0	20231108	2ng	NCE	Step5	CBF1	b10	heavy	LSTEDEEIHSAR	4040117504
466.2241+++ (heavy)	466.224	S - b10+	1141.5	1	56274	20231108	2ng	NCE	Step6	CBF1	b10	heavy	LSTEDEEIHSAR	4077301504
466.2241+++ (heavy)	466.224	S - b10+	1141.5	1	50311	20231108	2ng	NCE	Step7	CBF1	b10	heavy	LSTEDEEIHSAR	4147009792
466.2241+++ (heavy)	466.224	A - b11+	1212.54	1	0	20231108	2ng	CE	Step1	CBF1	b11	heavy	LSTEDEEIHSAR	2965870336
466.2241+++ (heavy)	466.224	A - b11+	1212.54	1	0	20231108	2ng	CE	Step2	CBF1	b11	heavy	LSTEDEEIHSAR	3196829696
466.2241+++ (heavy)	466.224	A - b11+	1212.54	1	0	20231108	2ng	CE	Step3	CBF1	b11	heavy	LSTEDEEIHSAR	3268648448
466.2241+++ (heavy)	466.224	A - b11+	1212.54	1	0	20231108	2ng	CE	Step4	CBF1	b11	heavy	LSTEDEEIHSAR	3411401984
466.2241+++ (heavy)	466.224	A - b11+	1212.54	1	0	20231108	2ng	CE	Step5	CBF1	b11	heavy	LSTEDEEIHSAR	3853463040
466.2241+++ (heavy)	466.224	A - b11+	1212.54	1	0	20231108	2ng	CE	Step6	CBF1	b11	heavy	LSTEDEEIHSAR	4010906624
466.2241+++ (heavy)	466.224	A - b11+	1212.54	1	0	20231108	2ng	CE	Step7	CBF1	b11	heavy	LSTEDEEIHSAR	4502356480
466.2241+++ (heavy)	466.224	A - b11+	1212.54	1	0	20231108	2ng	NCE	Step1	CBF1	b11	heavy	LSTEDEEIHSAR	4178779136
466.2241+++ (heavy)	466.224	A - b11+	1212.54	1	0	20231108	2ng	NCE	Step2	CBF1	b11	heavy	LSTEDEEIHSAR	3957476608
466.2241+++ (heavy)	466.224	A - b11+	1212.54	1	0	20231108	2ng	NCE	Step3	CBF1	b11	heavy	LSTEDEEIHSAR	3878337024
466.2241+++ (heavy)	466.224	A - b11+	1212.54	1	0	20231108	2ng	NCE	Step4	CBF1	b11	heavy	LSTEDEEIHSAR	3916348416
466.2241+++ (heavy)	466.224	A - b11+	1212.54	1	0	20231108	2ng	NCE	Step5	CBF1	b11	heavy	LSTEDEEIHSAR	4040117504
466.2241+++ (heavy)	466.224	A - b11+	1212.54	1	0	20231108	2ng	NCE	Step6	CBF1	b11	heavy	LSTEDEEIHSAR	4077301504
466.2241+++ (heavy)	466.224	A - b11+	1212.54	1	0	20231108	2ng	NCE	Step7	CBF1	b11	heavy	LSTEDEEIHSAR	4147009792
466.2241+++ (heavy)	466.224	L - b1++	57.5493	2	0	20231108	2ng	CE	Step1	CBF1	b1	heavy	LSTEDEEIHSAR	2965870336
466.2241+++ (heavy)	466.224	L - b1++	57.5493	2	0	20231108	2ng	CE	Step2	CBF1	b1	heavy	LSTEDEEIHSAR	3196829696
466.2241+++ (heavy)	466.224	L - b1++	57.5493	2	0	20231108	2ng	CE	Step3	CBF1	b1	heavy	LSTEDEEIHSAR	3268648448
466.2241+++ (heavy)	466.224	L - b1++	57.5493	2	0	20231108	2ng	CE	Step4	CBF1	b1	heavy	LSTEDEEIHSAR	3411401984
466.2241+++ (heavy)	466.224	L - b1++	57.5493	2	0	20231108	2ng	CE	Step5	CBF1	b1	heavy	LSTEDEEIHSAR	3853463040
466.2241+++ (heavy)	466.224	L - b1++	57.5493	2	0	20231108	2ng	CE	Step6	CBF1	b1	heavy	LSTEDEEIHSAR	4010906624
466.2241+++ (heavy)	466.224	L - b1++	57.5493	2	0	20231108	2ng	CE	Step7	CBF1	b1	heavy	LSTEDEEIHSAR	4502356480
466.2241+++ (heavy)	466.224	L - b1++	57.5493	2	0	20231108	2ng	NCE	Step1	CBF1	b1	heavy	LSTEDEEIHSAR	4178779136
466.2241+++ (heavy)	466.224	L - b1++	57.5493	2	0	20231108	2ng	NCE	Step2	CBF1	b1	heavy	LSTEDEEIHSAR	3957476608
466.2241+++ (heavy)	466.224	L - b1++	57.5493	2	0	20231108	2ng	NCE	Step3	CBF1	b1	heavy	LSTEDEEIHSAR	3878337024
466.2241+++ (heavy)	466.224	L - b1++	57.5493	2	0	20231108	2ng	NCE	Step4	CBF1	b1	heavy	LSTEDEEIHSAR	3916348416
466.2241+++ (heavy)	466.224	L - b1++	57.5493	2	0	20231108	2ng	NCE	Step5	CBF1	b1	heavy	LSTEDEEIHSAR	4040117504
466.2241+++ (heavy)	466.224	L - b1++	57.5493	2	0	20231108	2ng	NCE	Step6	CBF1	b1	heavy	LSTEDEEIHSAR	4077301504
466.2241+++ (heavy)	466.224	L - b1++	57.5493	2	0	20231108	2ng	NCE	Step7	CBF1	b1	heavy	LSTEDEEIHSAR	4147009792
466.2241+++ (heavy)	466.224	S - b2++	101.065	2	0	20231108	2ng	CE	Step1	CBF1	b2	heavy	LSTEDEEIHSAR	2965870336
466.2241+++ (heavy)	466.224	S - b2++	101.065	2	0	20231108	2ng	CE	Step2	CBF1	b2	heavy	LSTEDEEIHSAR	3196829696
466.2241+++ (heavy)	466.224	S - b2++	101.065	2	0	20231108	2ng	CE	Step3	CBF1	b2	heavy	LSTEDEEIHSAR	3268648448
466.2241+++ (heavy)	466.224	S - b2++	101.065	2	0	20231108	2ng	CE	Step4	CBF1	b2	heavy	LSTEDEEIHSAR	3411401984
466.2241+++ (heavy)	466.224	S - b2++	101.065	2	1089	20231108	2ng	CE	Step5	CBF1	b2	heavy	LSTEDEEIHSAR	3853463040
466.2241+++ (heavy)	466.224	S - b2++	101.065	2	4360	20231108	2ng	CE	Step6	CBF1	b2	heavy	LSTEDEEIHSAR	4010906624
466.2241+++ (heavy)	466.224	S - b2++	101.065	2	0	20231108	2ng	CE	Step7	CBF1	b2	heavy	LSTEDEEIHSAR	4502356480
466.2241+++ (heavy)	466.224	S - b2++	101.065	2	0	20231108	2ng	NCE	Step1	CBF1	b2	heavy	LSTEDEEIHSAR	4178779136
466.2241+++ (heavy)	466.224	S - b2++	101.065	2	25581	20231108	2ng	NCE	Step2	CBF1	b2	heavy	LSTEDEEIHSAR	3957476608
466.2241+++ (heavy)	466.224	S - b2++	101.065	2	0	20231108	2ng	NCE	Step3	CBF1	b2	heavy	LSTEDEEIHSAR	3878337024
466.2241+++ (heavy)	466.224	S - b2++	101.065	2	0	20231108	2ng	NCE	Step4	CBF1	b2	heavy	LSTEDEEIHSAR	3916348416
466.2241+++ (heavy)	466.224	S - b2++	101.065	2	0	20231108	2ng	NCE	Step5	CBF1	b2	heavy	LSTEDEEIHSAR	4040117504
466.2241+++ (heavy)	466.224	S - b2++	101.065	2	0	20231108	2ng	NCE	Step6	CBF1	b2	heavy	LSTEDEEIHSAR	4077301504
466.2241+++ (heavy)	466.224	S - b2++	101.065	2	0	20231108	2ng	NCE	Step7	CBF1	b2	heavy	LSTEDEEIHSAR	4147009792
466.2241+++ (heavy)	466.224	T - b3++	151.589	2	0	20231108	2ng	CE	Step1	CBF1	b3	heavy	LSTEDEEIHSAR	2965870336
466.2241+++ (heavy)	466.224	T - b3++	151.589	2	0	20231108	2ng	CE	Step2	CBF1	b3	heavy	LSTEDEEIHSAR	3196829696
466.2241+++ (heavy)	466.224	T - b3++	151.589	2	0	20231108	2ng	CE	Step3	CBF1	b3	heavy	LSTEDEEIHSAR	3268648448
466.2241+++ (heavy)	466.224	T - b3++	151.589	2	0	20231108	2ng	CE	Step4	CBF1	b3	heavy	LSTEDEEIHSAR	3411401984
466.2241+++ (heavy)	466.224	T - b3++	151.589	2	0	20231108	2ng	CE	Step5	CBF1	b3	heavy	LSTEDEEIHSAR	3853463040
466.2241+++ (heavy)	466.224	T - b3++	151.589	2	0	20231108	2ng	CE	Step6	CBF1	b3	heavy	LSTEDEEIHSAR	4010906624
466.2241+++ (heavy)	466.224	T - b3++	151.589	2	0	20231108	2ng	CE	Step7	CBF1	b3	heavy	LSTEDEEIHSAR	4502356480
466.2241+++ (heavy)	466.224	T - b3++	151.589	2	0	20231108	2ng	NCE	Step1	CBF1	b3	heavy	LSTEDEEIHSAR	4178779136
466.2241+++ (heavy)	466.224	T - b3++	151.589	2	0	20231108	2ng	NCE	Step2	CBF1	b3	heavy	LSTEDEEIHSAR	3957476608
466.2241+++ (heavy)	466.224	T - b3++	151.589	2	0	20231108	2ng	NCE	Step3	CBF1	b3	heavy	LSTEDEEIHSAR	3878337024
466.2241+++ (heavy)	466.224	T - b3++	151.589	2	0	20231108	2ng	NCE	Step4	CBF1	b3	heavy	LSTEDEEIHSAR	3916348416
466.2241+++ (heavy)	466.224	T - b3++	151.589	2	0	20231108	2ng	NCE	Step5	CBF1	b3	heavy	LSTEDEEIHSAR	4040117504
466.2241+++ (heavy)	466.224	T - b3++	151.589	2	0	20231108	2ng	NCE	Step6	CBF1	b3	heavy	LSTEDEEIHSAR	4077301504
466.2241+++ (heavy)	466.224	T - b3++	151.589	2	0	20231108	2ng	NCE	Step7	CBF1	b3	heavy	LSTEDEEIHSAR	4147009792
466.2241+++ (heavy)	466.224	E - b4++	216.11	2	0	20231108	2ng	CE	Step1	CBF1	b4	heavy	LSTEDEEIHSAR	2965870336
466.2241+++ (heavy)	466.224	E - b4++	216.11	2	0	20231108	2ng	CE	Step2	CBF1	b4	heavy	LSTEDEEIHSAR	3196829696
466.2241+++ (heavy)	466.224	E - b4++	216.11	2	0	20231108	2ng	CE	Step3	CBF1	b4	heavy	LSTEDEEIHSAR	3268648448
466.2241+++ (heavy)	466.224	E - b4++	216.11	2	0	20231108	2ng	CE	Step4	CBF1	b4	heavy	LSTEDEEIHSAR	3411401984
466.2241+++ (heavy)	466.224	E - b4++	216.11	2	0	20231108	2ng	CE	Step5	CBF1	b4	heavy	LSTEDEEIHSAR	3853463040
466.2241+++ (heavy)	466.224	E - b4++	216.11	2	0	20231108	2ng	CE	Step6	CBF1	b4	heavy	LSTEDEEIHSAR	4010906624
466.2241+++ (heavy)	466.224	E - b4++	216.11	2	0	20231108	2ng	CE	Step7	CBF1	b4	heavy	LSTEDEEIHSAR	4502356480
466.2241+++ (heavy)	466.224	E - b4++	216.11	2	0	20231108	2ng	NCE	Step1	CBF1	b4	heavy	LSTEDEEIHSAR	4178779136
466.2241+++ (heavy)	466.224	E - b4++	216.11	2	0	20231108	2ng	NCE	Step2	CBF1	b4	heavy	LSTEDEEIHSAR	3957476608
466.2241+++ (heavy)	466.224	E - b4++	216.11	2	170042	20231108	2ng	NCE	Step3	CBF1	b4	heavy	LSTEDEEIHSAR	3878337024
466.2241+++ (heavy)	466.224	E - b4++	216.11	2	60175	20231108	2ng	NCE	Step4	CBF1	b4	heavy	LSTEDEEIHSAR	3916348416
466.2241+++ (heavy)	466.224	E - b4++	216.11	2	0	20231108	2ng	NCE	Step5	CBF1	b4	heavy	LSTEDEEIHSAR	4040117504
466.2241+++ (heavy)	466.224	E - b4++	216.11	2	26918	20231108	2ng	NCE	Step6	CBF1	b4	heavy	LSTEDEEIHSAR	4077301504
466.2241+++ (heavy)	466.224	E - b4++	216.11	2	0	20231108	2ng	NCE	Step7	CBF1	b4	heavy	LSTEDEEIHSAR	4147009792
466.2241+++ (heavy)	466.224	D - b5++	273.624	2	0	20231108	2ng	CE	Step1	CBF1	b5	heavy	LSTEDEEIHSAR	2965870336
466.2241+++ (heavy)	466.224	D - b5++	273.624	2	0	20231108	2ng	CE	Step2	CBF1	b5	heavy	LSTEDEEIHSAR	3196829696
466.2241+++ (heavy)	466.224	D - b5++	273.624	2	0	20231108	2ng	CE	Step3	CBF1	b5	heavy	LSTEDEEIHSAR	3268648448
466.2241+++ (heavy)	466.224	D - b5++	273.624	2	0	20231108	2ng	CE	Step4	CBF1	b5	heavy	LSTEDEEIHSAR	3411401984
466.2241+++ (heavy)	466.224	D - b5++	273.624	2	0	20231108	2ng	CE	Step5	CBF1	b5	heavy	LSTEDEEIHSAR	3853463040
466.2241+++ (heavy)	466.224	D - b5++	273.624	2	0	20231108	2ng	CE	Step6	CBF1	b5	heavy	LSTEDEEIHSAR	4010906624
466.2241+++ (heavy)	466.224	D - b5++	273.624	2	0	20231108	2ng	CE	Step7	CBF1	b5	heavy	LSTEDEEIHSAR	4502356480
466.2241+++ (heavy)	466.224	D - b5++	273.624	2	0	20231108	2ng	NCE	Step1	CBF1	b5	heavy	LSTEDEEIHSAR	4178779136
466.2241+++ (heavy)	466.224	D - b5++	273.624	2	0	20231108	2ng	NCE	Step2	CBF1	b5	heavy	LSTEDEEIHSAR	3957476608
466.2241+++ (heavy)	466.224	D - b5++	273.624	2	0	20231108	2ng	NCE	Step3	CBF1	b5	heavy	LSTEDEEIHSAR	3878337024
466.2241+++ (heavy)	466.224	D - b5++	273.624	2	0	20231108	2ng	NCE	Step4	CBF1	b5	heavy	LSTEDEEIHSAR	3916348416
466.2241+++ (heavy)	466.224	D - b5++	273.624	2	0	20231108	2ng	NCE	Step5	CBF1	b5	heavy	LSTEDEEIHSAR	4040117504
466.2241+++ (heavy)	466.224	D - b5++	273.624	2	0	20231108	2ng	NCE	Step6	CBF1	b5	heavy	LSTEDEEIHSAR	4077301504
466.2241+++ (heavy)	466.224	D - b5++	273.624	2	0	20231108	2ng	NCE	Step7	CBF1	b5	heavy	LSTEDEEIHSAR	4147009792
466.2241+++ (heavy)	466.224	E - b6++	338.145	2	0	20231108	2ng	CE	Step1	CBF1	b6	heavy	LSTEDEEIHSAR	2965870336
466.2241+++ (heavy)	466.224	E - b6++	338.145	2	0	20231108	2ng	CE	Step2	CBF1	b6	heavy	LSTEDEEIHSAR	3196829696
466.2241+++ (heavy)	466.224	E - b6++	338.145	2	0	20231108	2ng	CE	Step3	CBF1	b6	heavy	LSTEDEEIHSAR	3268648448
466.2241+++ (heavy)	466.224	E - b6++	338.145	2	0	20231108	2ng	CE	Step4	CBF1	b6	heavy	LSTEDEEIHSAR	3411401984
466.2241+++ (heavy)	466.224	E - b6++	338.145	2	0	20231108	2ng	CE	Step5	CBF1	b6	heavy	LSTEDEEIHSAR	3853463040
466.2241+++ (heavy)	466.224	E - b6++	338.145	2	0	20231108	2ng	CE	Step6	CBF1	b6	heavy	LSTEDEEIHSAR	4010906624
466.2241+++ (heavy)	466.224	E - b6++	338.145	2	0	20231108	2ng	CE	Step7	CBF1	b6	heavy	LSTEDEEIHSAR	4502356480
466.2241+++ (heavy)	466.224	E - b6++	338.145	2	0	20231108	2ng	NCE	Step1	CBF1	b6	heavy	LSTEDEEIHSAR	4178779136
466.2241+++ (heavy)	466.224	E - b6++	338.145	2	0	20231108	2ng	NCE	Step2	CBF1	b6	heavy	LSTEDEEIHSAR	3957476608
466.2241+++ (heavy)	466.224	E - b6++	338.145	2	0	20231108	2ng	NCE	Step3	CBF1	b6	heavy	LSTEDEEIHSAR	3878337024
466.2241+++ (heavy)	466.224	E - b6++	338.145	2	0	20231108	2ng	NCE	Step4	CBF1	b6	heavy	LSTEDEEIHSAR	3916348416
466.2241+++ (heavy)	466.224	E - b6++	338.145	2	0	20231108	2ng	NCE	Step5	CBF1	b6	heavy	LSTEDEEIHSAR	4040117504
466.2241+++ (heavy)	466.224	E - b6++	338.145	2	2767	20231108	2ng	NCE	Step6	CBF1	b6	heavy	LSTEDEEIHSAR	4077301504
466.2241+++ (heavy)	466.224	E - b6++	338.145	2	27487	20231108	2ng	NCE	Step7	CBF1	b6	heavy	LSTEDEEIHSAR	4147009792
466.2241+++ (heavy)	466.224	E - b7++	402.667	2	0	20231108	2ng	CE	Step1	CBF1	b7	heavy	LSTEDEEIHSAR	2965870336
466.2241+++ (heavy)	466.224	E - b7++	402.667	2	0	20231108	2ng	CE	Step2	CBF1	b7	heavy	LSTEDEEIHSAR	3196829696
466.2241+++ (heavy)	466.224	E - b7++	402.667	2	0	20231108	2ng	CE	Step3	CBF1	b7	heavy	LSTEDEEIHSAR	3268648448
466.2241+++ (heavy)	466.224	E - b7++	402.667	2	0	20231108	2ng	CE	Step4	CBF1	b7	heavy	LSTEDEEIHSAR	3411401984
466.2241+++ (heavy)	466.224	E - b7++	402.667	2	0	20231108	2ng	CE	Step5	CBF1	b7	heavy	LSTEDEEIHSAR	3853463040
466.2241+++ (heavy)	466.224	E - b7++	402.667	2	0	20231108	2ng	CE	Step6	CBF1	b7	heavy	LSTEDEEIHSAR	4010906624
466.2241+++ (heavy)	466.224	E - b7++	402.667	2	0	20231108	2ng	CE	Step7	CBF1	b7	heavy	LSTEDEEIHSAR	4502356480
466.2241+++ (heavy)	466.224	E - b7++	402.667	2	0	20231108	2ng	NCE	Step1	CBF1	b7	heavy	LSTEDEEIHSAR	4178779136
466.2241+++ (heavy)	466.224	E - b7++	402.667	2	0	20231108	2ng	NCE	Step2	CBF1	b7	heavy	LSTEDEEIHSAR	3957476608
466.2241+++ (heavy)	466.224	E - b7++	402.667	2	0	20231108	2ng	NCE	Step3	CBF1	b7	heavy	LSTEDEEIHSAR	3878337024
466.2241+++ (heavy)	466.224	E - b7++	402.667	2	0	20231108	2ng	NCE	Step4	CBF1	b7	heavy	LSTEDEEIHSAR	3916348416
466.2241+++ (heavy)	466.224	E - b7++	402.667	2	0	20231108	2ng	NCE	Step5	CBF1	b7	heavy	LSTEDEEIHSAR	4040117504
466.2241+++ (heavy)	466.224	E - b7++	402.667	2	0	20231108	2ng	NCE	Step6	CBF1	b7	heavy	LSTEDEEIHSAR	4077301504
466.2241+++ (heavy)	466.224	E - b7++	402.667	2	0	20231108	2ng	NCE	Step7	CBF1	b7	heavy	LSTEDEEIHSAR	4147009792
466.2241+++ (heavy)	466.224	I - b8++	459.209	2	0	20231108	2ng	CE	Step1	CBF1	b8	heavy	LSTEDEEIHSAR	2965870336
466.2241+++ (heavy)	466.224	I - b8++	459.209	2	38877	20231108	2ng	CE	Step2	CBF1	b8	heavy	LSTEDEEIHSAR	3196829696
466.2241+++ (heavy)	466.224	I - b8++	459.209	2	103288	20231108	2ng	CE	Step3	CBF1	b8	heavy	LSTEDEEIHSAR	3268648448
466.2241+++ (heavy)	466.224	I - b8++	459.209	2	133804	20231108	2ng	CE	Step4	CBF1	b8	heavy	LSTEDEEIHSAR	3411401984
466.2241+++ (heavy)	466.224	I - b8++	459.209	2	142031	20231108	2ng	CE	Step5	CBF1	b8	heavy	LSTEDEEIHSAR	3853463040
466.2241+++ (heavy)	466.224	I - b8++	459.209	2	111663	20231108	2ng	CE	Step6	CBF1	b8	heavy	LSTEDEEIHSAR	4010906624
466.2241+++ (heavy)	466.224	I - b8++	459.209	2	204638	20231108	2ng	CE	Step7	CBF1	b8	heavy	LSTEDEEIHSAR	4502356480
466.2241+++ (heavy)	466.224	I - b8++	459.209	2	37838	20231108	2ng	NCE	Step1	CBF1	b8	heavy	LSTEDEEIHSAR	4178779136
466.2241+++ (heavy)	466.224	I - b8++	459.209	2	0	20231108	2ng	NCE	Step2	CBF1	b8	heavy	LSTEDEEIHSAR	3957476608
466.2241+++ (heavy)	466.224	I - b8++	459.209	2	0	20231108	2ng	NCE	Step3	CBF1	b8	heavy	LSTEDEEIHSAR	3878337024
466.2241+++ (heavy)	466.224	I - b8++	459.209	2	0	20231108	2ng	NCE	Step4	CBF1	b8	heavy	LSTEDEEIHSAR	3916348416
466.2241+++ (heavy)	466.224	I - b8++	459.209	2	32478	20231108	2ng	NCE	Step5	CBF1	b8	heavy	LSTEDEEIHSAR	4040117504
466.2241+++ (heavy)	466.224	I - b8++	459.209	2	0	20231108	2ng	NCE	Step6	CBF1	b8	heavy	LSTEDEEIHSAR	4077301504
466.2241+++ (heavy)	466.224	I - b8++	459.209	2	64325	20231108	2ng	NCE	Step7	CBF1	b8	heavy	LSTEDEEIHSAR	4147009792
466.2241+++ (heavy)	466.224	H - b9++	527.738	2	194987	20231108	2ng	CE	Step1	CBF1	b9	heavy	LSTEDEEIHSAR	2965870336
466.2241+++ (heavy)	466.224	H - b9++	527.738	2	32945	20231108	2ng	CE	Step2	CBF1	b9	heavy	LSTEDEEIHSAR	3196829696
466.2241+++ (heavy)	466.224	H - b9++	527.738	2	0	20231108	2ng	CE	Step3	CBF1	b9	heavy	LSTEDEEIHSAR	3268648448
466.2241+++ (heavy)	466.224	H - b9++	527.738	2	0	20231108	2ng	CE	Step4	CBF1	b9	heavy	LSTEDEEIHSAR	3411401984
466.2241+++ (heavy)	466.224	H - b9++	527.738	2	0	20231108	2ng	CE	Step5	CBF1	b9	heavy	LSTEDEEIHSAR	3853463040
466.2241+++ (heavy)	466.224	H - b9++	527.738	2	0	20231108	2ng	CE	Step6	CBF1	b9	heavy	LSTEDEEIHSAR	4010906624
466.2241+++ (heavy)	466.224	H - b9++	527.738	2	0	20231108	2ng	CE	Step7	CBF1	b9	heavy	LSTEDEEIHSAR	4502356480
466.2241+++ (heavy)	466.224	H - b9++	527.738	2	0	20231108	2ng	NCE	Step1	CBF1	b9	heavy	LSTEDEEIHSAR	4178779136
466.2241+++ (heavy)	466.224	H - b9++	527.738	2	0	20231108	2ng	NCE	Step2	CBF1	b9	heavy	LSTEDEEIHSAR	3957476608
466.2241+++ (heavy)	466.224	H - b9++	527.738	2	0	20231108	2ng	NCE	Step3	CBF1	b9	heavy	LSTEDEEIHSAR	3878337024
466.2241+++ (heavy)	466.224	H - b9++	527.738	2	0	20231108	2ng	NCE	Step4	CBF1	b9	heavy	LSTEDEEIHSAR	3916348416
466.2241+++ (heavy)	466.224	H - b9++	527.738	2	0	20231108	2ng	NCE	Step5	CBF1	b9	heavy	LSTEDEEIHSAR	4040117504
466.2241+++ (heavy)	466.224	H - b9++	527.738	2	0	20231108	2ng	NCE	Step6	CBF1	b9	heavy	LSTEDEEIHSAR	4077301504
466.2241+++ (heavy)	466.224	H - b9++	527.738	2	0	20231108	2ng	NCE	Step7	CBF1	b9	heavy	LSTEDEEIHSAR	4147009792
466.2241+++ (heavy)	466.224	S - b10++	571.254	2	48835	20231108	2ng	CE	Step1	CBF1	b10	heavy	LSTEDEEIHSAR	2965870336
466.2241+++ (heavy)	466.224	S - b10++	571.254	2	0	20231108	2ng	CE	Step2	CBF1	b10	heavy	LSTEDEEIHSAR	3196829696
466.2241+++ (heavy)	466.224	S - b10++	571.254	2	108949	20231108	2ng	CE	Step3	CBF1	b10	heavy	LSTEDEEIHSAR	3268648448
466.2241+++ (heavy)	466.224	S - b10++	571.254	2	86449	20231108	2ng	CE	Step4	CBF1	b10	heavy	LSTEDEEIHSAR	3411401984
466.2241+++ (heavy)	466.224	S - b10++	571.254	2	36694	20231108	2ng	CE	Step5	CBF1	b10	heavy	LSTEDEEIHSAR	3853463040
466.2241+++ (heavy)	466.224	S - b10++	571.254	2	16764	20231108	2ng	CE	Step6	CBF1	b10	heavy	LSTEDEEIHSAR	4010906624
466.2241+++ (heavy)	466.224	S - b10++	571.254	2	0	20231108	2ng	CE	Step7	CBF1	b10	heavy	LSTEDEEIHSAR	4502356480
466.2241+++ (heavy)	466.224	S - b10++	571.254	2	491	20231108	2ng	NCE	Step1	CBF1	b10	heavy	LSTEDEEIHSAR	4178779136
466.2241+++ (heavy)	466.224	S - b10++	571.254	2	0	20231108	2ng	NCE	Step2	CBF1	b10	heavy	LSTEDEEIHSAR	3957476608
466.2241+++ (heavy)	466.224	S - b10++	571.254	2	0	20231108	2ng	NCE	Step3	CBF1	b10	heavy	LSTEDEEIHSAR	3878337024
466.2241+++ (heavy)	466.224	S - b10++	571.254	2	0	20231108	2ng	NCE	Step4	CBF1	b10	heavy	LSTEDEEIHSAR	3916348416
466.2241+++ (heavy)	466.224	S - b10++	571.254	2	0	20231108	2ng	NCE	Step5	CBF1	b10	heavy	LSTEDEEIHSAR	4040117504
466.2241+++ (heavy)	466.224	S - b10++	571.254	2	0	20231108	2ng	NCE	Step6	CBF1	b10	heavy	LSTEDEEIHSAR	4077301504
466.2241+++ (heavy)	466.224	S - b10++	571.254	2	0	20231108	2ng	NCE	Step7	CBF1	b10	heavy	LSTEDEEIHSAR	4147009792
466.2241+++ (heavy)	466.224	A - b11++	606.773	2	0	20231108	2ng	CE	Step1	CBF1	b11	heavy	LSTEDEEIHSAR	2965870336
466.2241+++ (heavy)	466.224	A - b11++	606.773	2	36720	20231108	2ng	CE	Step2	CBF1	b11	heavy	LSTEDEEIHSAR	3196829696
466.2241+++ (heavy)	466.224	A - b11++	606.773	2	171680	20231108	2ng	CE	Step3	CBF1	b11	heavy	LSTEDEEIHSAR	3268648448
466.2241+++ (heavy)	466.224	A - b11++	606.773	2	249600	20231108	2ng	CE	Step4	CBF1	b11	heavy	LSTEDEEIHSAR	3411401984
466.2241+++ (heavy)	466.224	A - b11++	606.773	2	128215	20231108	2ng	CE	Step5	CBF1	b11	heavy	LSTEDEEIHSAR	3853463040
466.2241+++ (heavy)	466.224	A - b11++	606.773	2	116756	20231108	2ng	CE	Step6	CBF1	b11	heavy	LSTEDEEIHSAR	4010906624
466.2241+++ (heavy)	466.224	A - b11++	606.773	2	0	20231108	2ng	CE	Step7	CBF1	b11	heavy	LSTEDEEIHSAR	4502356480
466.2241+++ (heavy)	466.224	A - b11++	606.773	2	0	20231108	2ng	NCE	Step1	CBF1	b11	heavy	LSTEDEEIHSAR	4178779136
466.2241+++ (heavy)	466.224	A - b11++	606.773	2	0	20231108	2ng	NCE	Step2	CBF1	b11	heavy	LSTEDEEIHSAR	3957476608
466.2241+++ (heavy)	466.224	A - b11++	606.773	2	0	20231108	2ng	NCE	Step3	CBF1	b11	heavy	LSTEDEEIHSAR	3878337024
466.2241+++ (heavy)	466.224	A - b11++	606.773	2	0	20231108	2ng	NCE	Step4	CBF1	b11	heavy	LSTEDEEIHSAR	3916348416
466.2241+++ (heavy)	466.224	A - b11++	606.773	2	0	20231108	2ng	NCE	Step5	CBF1	b11	heavy	LSTEDEEIHSAR	4040117504
466.2241+++ (heavy)	466.224	A - b11++	606.773	2	39799	20231108	2ng	NCE	Step6	CBF1	b11	heavy	LSTEDEEIHSAR	4077301504
466.2241+++ (heavy)	466.224	A - b11++	606.773	2	34361	20231108	2ng	NCE	Step7	CBF1	b11	heavy	LSTEDEEIHSAR	4147009792
466.2241+++ (heavy)	466.224	S - y11+	1283.57	1	0	20231108	2ng	CE	Step1	CBF1	y11	heavy	LSTEDEEIHSAR	2965870336
466.2241+++ (heavy)	466.224	S - y11+	1283.57	1	0	20231108	2ng	CE	Step2	CBF1	y11	heavy	LSTEDEEIHSAR	3196829696
466.2241+++ (heavy)	466.224	S - y11+	1283.57	1	0	20231108	2ng	CE	Step3	CBF1	y11	heavy	LSTEDEEIHSAR	3268648448
466.2241+++ (heavy)	466.224	S - y11+	1283.57	1	0	20231108	2ng	CE	Step4	CBF1	y11	heavy	LSTEDEEIHSAR	3411401984
466.2241+++ (heavy)	466.224	S - y11+	1283.57	1	0	20231108	2ng	CE	Step5	CBF1	y11	heavy	LSTEDEEIHSAR	3853463040
466.2241+++ (heavy)	466.224	S - y11+	1283.57	1	0	20231108	2ng	CE	Step6	CBF1	y11	heavy	LSTEDEEIHSAR	4010906624
466.2241+++ (heavy)	466.224	S - y11+	1283.57	1	0	20231108	2ng	CE	Step7	CBF1	y11	heavy	LSTEDEEIHSAR	4502356480
466.2241+++ (heavy)	466.224	S - y11+	1283.57	1	0	20231108	2ng	NCE	Step1	CBF1	y11	heavy	LSTEDEEIHSAR	4178779136
466.2241+++ (heavy)	466.224	S - y11+	1283.57	1	0	20231108	2ng	NCE	Step2	CBF1	y11	heavy	LSTEDEEIHSAR	3957476608
466.2241+++ (heavy)	466.224	S - y11+	1283.57	1	0	20231108	2ng	NCE	Step3	CBF1	y11	heavy	LSTEDEEIHSAR	3878337024
466.2241+++ (heavy)	466.224	S - y11+	1283.57	1	0	20231108	2ng	NCE	Step4	CBF1	y11	heavy	LSTEDEEIHSAR	3916348416
466.2241+++ (heavy)	466.224	S - y11+	1283.57	1	0	20231108	2ng	NCE	Step5	CBF1	y11	heavy	LSTEDEEIHSAR	4040117504
466.2241+++ (heavy)	466.224	S - y11+	1283.57	1	0	20231108	2ng	NCE	Step6	CBF1	y11	heavy	LSTEDEEIHSAR	4077301504
466.2241+++ (heavy)	466.224	S - y11+	1283.57	1	0	20231108	2ng	NCE	Step7	CBF1	y11	heavy	LSTEDEEIHSAR	4147009792
466.2241+++ (heavy)	466.224	T - y10+	1196.54	1	0	20231108	2ng	CE	Step1	CBF1	y10	heavy	LSTEDEEIHSAR	2965870336
466.2241+++ (heavy)	466.224	T - y10+	1196.54	1	0	20231108	2ng	CE	Step2	CBF1	y10	heavy	LSTEDEEIHSAR	3196829696
466.2241+++ (heavy)	466.224	T - y10+	1196.54	1	0	20231108	2ng	CE	Step3	CBF1	y10	heavy	LSTEDEEIHSAR	3268648448
466.2241+++ (heavy)	466.224	T - y10+	1196.54	1	0	20231108	2ng	CE	Step4	CBF1	y10	heavy	LSTEDEEIHSAR	3411401984
466.2241+++ (heavy)	466.224	T - y10+	1196.54	1	0	20231108	2ng	CE	Step5	CBF1	y10	heavy	LSTEDEEIHSAR	3853463040
466.2241+++ (heavy)	466.224	T - y10+	1196.54	1	0	20231108	2ng	CE	Step6	CBF1	y10	heavy	LSTEDEEIHSAR	4010906624
466.2241+++ (heavy)	466.224	T - y10+	1196.54	1	0	20231108	2ng	CE	Step7	CBF1	y10	heavy	LSTEDEEIHSAR	4502356480
466.2241+++ (heavy)	466.224	T - y10+	1196.54	1	0	20231108	2ng	NCE	Step1	CBF1	y10	heavy	LSTEDEEIHSAR	4178779136
466.2241+++ (heavy)	466.224	T - y10+	1196.54	1	0	20231108	2ng	NCE	Step2	CBF1	y10	heavy	LSTEDEEIHSAR	3957476608
466.2241+++ (heavy)	466.224	T - y10+	1196.54	1	0	20231108	2ng	NCE	Step3	CBF1	y10	heavy	LSTEDEEIHSAR	3878337024
466.2241+++ (heavy)	466.224	T - y10+	1196.54	1	0	20231108	2ng	NCE	Step4	CBF1	y10	heavy	LSTEDEEIHSAR	3916348416
466.2241+++ (heavy)	466.224	T - y10+	1196.54	1	0	20231108	2ng	NCE	Step5	CBF1	y10	heavy	LSTEDEEIHSAR	4040117504
466.2241+++ (heavy)	466.224	T - y10+	1196.54	1	0	20231108	2ng	NCE	Step6	CBF1	y10	heavy	LSTEDEEIHSAR	4077301504
466.2241+++ (heavy)	466.224	T - y10+	1196.54	1	21863	20231108	2ng	NCE	Step7	CBF1	y10	heavy	LSTEDEEIHSAR	4147009792
466.2241+++ (heavy)	466.224	E - y9+	1095.49	1	184797	20231108	2ng	CE	Step1	CBF1	y9	heavy	LSTEDEEIHSAR	2965870336
466.2241+++ (heavy)	466.224	E - y9+	1095.49	1	627825	20231108	2ng	CE	Step2	CBF1	y9	heavy	LSTEDEEIHSAR	3196829696
466.2241+++ (heavy)	466.224	E - y9+	1095.49	1	2008373	20231108	2ng	CE	Step3	CBF1	y9	heavy	LSTEDEEIHSAR	3268648448
466.2241+++ (heavy)	466.224	E - y9+	1095.49	1	2920296	20231108	2ng	CE	Step4	CBF1	y9	heavy	LSTEDEEIHSAR	3411401984
466.2241+++ (heavy)	466.224	E - y9+	1095.49	1	3702313	20231108	2ng	CE	Step5	CBF1	y9	heavy	LSTEDEEIHSAR	3853463040
466.2241+++ (heavy)	466.224	E - y9+	1095.49	1	3273417	20231108	2ng	CE	Step6	CBF1	y9	heavy	LSTEDEEIHSAR	4010906624
466.2241+++ (heavy)	466.224	E - y9+	1095.49	1	2186998	20231108	2ng	CE	Step7	CBF1	y9	heavy	LSTEDEEIHSAR	4502356480
466.2241+++ (heavy)	466.224	E - y9+	1095.49	1	76183	20231108	2ng	NCE	Step1	CBF1	y9	heavy	LSTEDEEIHSAR	4178779136
466.2241+++ (heavy)	466.224	E - y9+	1095.49	1	68696	20231108	2ng	NCE	Step2	CBF1	y9	heavy	LSTEDEEIHSAR	3957476608
466.2241+++ (heavy)	466.224	E - y9+	1095.49	1	358322	20231108	2ng	NCE	Step3	CBF1	y9	heavy	LSTEDEEIHSAR	3878337024
466.2241+++ (heavy)	466.224	E - y9+	1095.49	1	972663	20231108	2ng	NCE	Step4	CBF1	y9	heavy	LSTEDEEIHSAR	3916348416
466.2241+++ (heavy)	466.224	E - y9+	1095.49	1	1492494	20231108	2ng	NCE	Step5	CBF1	y9	heavy	LSTEDEEIHSAR	4040117504
466.2241+++ (heavy)	466.224	E - y9+	1095.49	1	2163327	20231108	2ng	NCE	Step6	CBF1	y9	heavy	LSTEDEEIHSAR	4077301504
466.2241+++ (heavy)	466.224	E - y9+	1095.49	1	2419483	20231108	2ng	NCE	Step7	CBF1	y9	heavy	LSTEDEEIHSAR	4147009792
466.2241+++ (heavy)	466.224	D - y8+	966.451	1	1170035	20231108	2ng	CE	Step1	CBF1	y8	heavy	LSTEDEEIHSAR	2965870336
466.2241+++ (heavy)	466.224	D - y8+	966.451	1	3676620	20231108	2ng	CE	Step2	CBF1	y8	heavy	LSTEDEEIHSAR	3196829696
466.2241+++ (heavy)	466.224	D - y8+	966.451	1	8970037	20231108	2ng	CE	Step3	CBF1	y8	heavy	LSTEDEEIHSAR	3268648448
466.2241+++ (heavy)	466.224	D - y8+	966.451	1	11739095	20231108	2ng	CE	Step4	CBF1	y8	heavy	LSTEDEEIHSAR	3411401984
466.2241+++ (heavy)	466.224	D - y8+	966.451	1	13564531	20231108	2ng	CE	Step5	CBF1	y8	heavy	LSTEDEEIHSAR	3853463040
466.2241+++ (heavy)	466.224	D - y8+	966.451	1	11358258	20231108	2ng	CE	Step6	CBF1	y8	heavy	LSTEDEEIHSAR	4010906624
466.2241+++ (heavy)	466.224	D - y8+	966.451	1	7998469	20231108	2ng	CE	Step7	CBF1	y8	heavy	LSTEDEEIHSAR	4502356480
466.2241+++ (heavy)	466.224	D - y8+	966.451	1	718892	20231108	2ng	NCE	Step1	CBF1	y8	heavy	LSTEDEEIHSAR	4178779136
466.2241+++ (heavy)	466.224	D - y8+	966.451	1	875130	20231108	2ng	NCE	Step2	CBF1	y8	heavy	LSTEDEEIHSAR	3957476608
466.2241+++ (heavy)	466.224	D - y8+	966.451	1	2205745	20231108	2ng	NCE	Step3	CBF1	y8	heavy	LSTEDEEIHSAR	3878337024
466.2241+++ (heavy)	466.224	D - y8+	966.451	1	4759545	20231108	2ng	NCE	Step4	CBF1	y8	heavy	LSTEDEEIHSAR	3916348416
466.2241+++ (heavy)	466.224	D - y8+	966.451	1	6981879	20231108	2ng	NCE	Step5	CBF1	y8	heavy	LSTEDEEIHSAR	4040117504
466.2241+++ (heavy)	466.224	D - y8+	966.451	1	8572789	20231108	2ng	NCE	Step6	CBF1	y8	heavy	LSTEDEEIHSAR	4077301504
466.2241+++ (heavy)	466.224	D - y8+	966.451	1	8627996	20231108	2ng	NCE	Step7	CBF1	y8	heavy	LSTEDEEIHSAR	4147009792
466.2241+++ (heavy)	466.224	E - y7+	851.425	1	468528	20231108	2ng	CE	Step1	CBF1	y7	heavy	LSTEDEEIHSAR	2965870336
466.2241+++ (heavy)	466.224	E - y7+	851.425	1	1674206	20231108	2ng	CE	Step2	CBF1	y7	heavy	LSTEDEEIHSAR	3196829696
466.2241+++ (heavy)	466.224	E - y7+	851.425	1	3910087	20231108	2ng	CE	Step3	CBF1	y7	heavy	LSTEDEEIHSAR	3268648448
466.2241+++ (heavy)	466.224	E - y7+	851.425	1	5409612	20231108	2ng	CE	Step4	CBF1	y7	heavy	LSTEDEEIHSAR	3411401984
466.2241+++ (heavy)	466.224	E - y7+	851.425	1	7106158	20231108	2ng	CE	Step5	CBF1	y7	heavy	LSTEDEEIHSAR	3853463040
466.2241+++ (heavy)	466.224	E - y7+	851.425	1	6505459	20231108	2ng	CE	Step6	CBF1	y7	heavy	LSTEDEEIHSAR	4010906624
466.2241+++ (heavy)	466.224	E - y7+	851.425	1	5729925	20231108	2ng	CE	Step7	CBF1	y7	heavy	LSTEDEEIHSAR	4502356480
466.2241+++ (heavy)	466.224	E - y7+	851.425	1	330748	20231108	2ng	NCE	Step1	CBF1	y7	heavy	LSTEDEEIHSAR	4178779136
466.2241+++ (heavy)	466.224	E - y7+	851.425	1	343409	20231108	2ng	NCE	Step2	CBF1	y7	heavy	LSTEDEEIHSAR	3957476608
466.2241+++ (heavy)	466.224	E - y7+	851.425	1	1046167	20231108	2ng	NCE	Step3	CBF1	y7	heavy	LSTEDEEIHSAR	3878337024
466.2241+++ (heavy)	466.224	E - y7+	851.425	1	1975197	20231108	2ng	NCE	Step4	CBF1	y7	heavy	LSTEDEEIHSAR	3916348416
466.2241+++ (heavy)	466.224	E - y7+	851.425	1	3301322	20231108	2ng	NCE	Step5	CBF1	y7	heavy	LSTEDEEIHSAR	4040117504
466.2241+++ (heavy)	466.224	E - y7+	851.425	1	4609849	20231108	2ng	NCE	Step6	CBF1	y7	heavy	LSTEDEEIHSAR	4077301504
466.2241+++ (heavy)	466.224	E - y7+	851.425	1	4590980	20231108	2ng	NCE	Step7	CBF1	y7	heavy	LSTEDEEIHSAR	4147009792
466.2241+++ (heavy)	466.224	E - y6+	722.382	1	719095	20231108	2ng	CE	Step1	CBF1	y6	heavy	LSTEDEEIHSAR	2965870336
466.2241+++ (heavy)	466.224	E - y6+	722.382	1	2536751	20231108	2ng	CE	Step2	CBF1	y6	heavy	LSTEDEEIHSAR	3196829696
466.2241+++ (heavy)	466.224	E - y6+	722.382	1	6027515	20231108	2ng	CE	Step3	CBF1	y6	heavy	LSTEDEEIHSAR	3268648448
466.2241+++ (heavy)	466.224	E - y6+	722.382	1	8298307	20231108	2ng	CE	Step4	CBF1	y6	heavy	LSTEDEEIHSAR	3411401984
466.2241+++ (heavy)	466.224	E - y6+	722.382	1	10208569	20231108	2ng	CE	Step5	CBF1	y6	heavy	LSTEDEEIHSAR	3853463040
466.2241+++ (heavy)	466.224	E - y6+	722.382	1	9777721	20231108	2ng	CE	Step6	CBF1	y6	heavy	LSTEDEEIHSAR	4010906624
466.2241+++ (heavy)	466.224	E - y6+	722.382	1	8002076	20231108	2ng	CE	Step7	CBF1	y6	heavy	LSTEDEEIHSAR	4502356480
466.2241+++ (heavy)	466.224	E - y6+	722.382	1	420604	20231108	2ng	NCE	Step1	CBF1	y6	heavy	LSTEDEEIHSAR	4178779136
466.2241+++ (heavy)	466.224	E - y6+	722.382	1	533829	20231108	2ng	NCE	Step2	CBF1	y6	heavy	LSTEDEEIHSAR	3957476608
466.2241+++ (heavy)	466.224	E - y6+	722.382	1	1388287	20231108	2ng	NCE	Step3	CBF1	y6	heavy	LSTEDEEIHSAR	3878337024
466.2241+++ (heavy)	466.224	E - y6+	722.382	1	3059279	20231108	2ng	NCE	Step4	CBF1	y6	heavy	LSTEDEEIHSAR	3916348416
466.2241+++ (heavy)	466.224	E - y6+	722.382	1	4567578	20231108	2ng	NCE	Step5	CBF1	y6	heavy	LSTEDEEIHSAR	4040117504
466.2241+++ (heavy)	466.224	E - y6+	722.382	1	6036425	20231108	2ng	NCE	Step6	CBF1	y6	heavy	LSTEDEEIHSAR	4077301504
466.2241+++ (heavy)	466.224	E - y6+	722.382	1	6706027	20231108	2ng	NCE	Step7	CBF1	y6	heavy	LSTEDEEIHSAR	4147009792
466.2241+++ (heavy)	466.224	I - y5+	593.339	1	1107892	20231108	2ng	CE	Step1	CBF1	y5	heavy	LSTEDEEIHSAR	2965870336
466.2241+++ (heavy)	466.224	I - y5+	593.339	1	3734278	20231108	2ng	CE	Step2	CBF1	y5	heavy	LSTEDEEIHSAR	3196829696
466.2241+++ (heavy)	466.224	I - y5+	593.339	1	8468997	20231108	2ng	CE	Step3	CBF1	y5	heavy	LSTEDEEIHSAR	3268648448
466.2241+++ (heavy)	466.224	I - y5+	593.339	1	11667066	20231108	2ng	CE	Step4	CBF1	y5	heavy	LSTEDEEIHSAR	3411401984
466.2241+++ (heavy)	466.224	I - y5+	593.339	1	14684942	20231108	2ng	CE	Step5	CBF1	y5	heavy	LSTEDEEIHSAR	3853463040
466.2241+++ (heavy)	466.224	I - y5+	593.339	1	14347056	20231108	2ng	CE	Step6	CBF1	y5	heavy	LSTEDEEIHSAR	4010906624
466.2241+++ (heavy)	466.224	I - y5+	593.339	1	12831458	20231108	2ng	CE	Step7	CBF1	y5	heavy	LSTEDEEIHSAR	4502356480
466.2241+++ (heavy)	466.224	I - y5+	593.339	1	834677	20231108	2ng	NCE	Step1	CBF1	y5	heavy	LSTEDEEIHSAR	4178779136
466.2241+++ (heavy)	466.224	I - y5+	593.339	1	987975	20231108	2ng	NCE	Step2	CBF1	y5	heavy	LSTEDEEIHSAR	3957476608
466.2241+++ (heavy)	466.224	I - y5+	593.339	1	2243041	20231108	2ng	NCE	Step3	CBF1	y5	heavy	LSTEDEEIHSAR	3878337024
466.2241+++ (heavy)	466.224	I - y5+	593.339	1	4500676	20231108	2ng	NCE	Step4	CBF1	y5	heavy	LSTEDEEIHSAR	3916348416
466.2241+++ (heavy)	466.224	I - y5+	593.339	1	6646366	20231108	2ng	NCE	Step5	CBF1	y5	heavy	LSTEDEEIHSAR	4040117504
466.2241+++ (heavy)	466.224	I - y5+	593.339	1	8572467	20231108	2ng	NCE	Step6	CBF1	y5	heavy	LSTEDEEIHSAR	4077301504
466.2241+++ (heavy)	466.224	I - y5+	593.339	1	9527867	20231108	2ng	NCE	Step7	CBF1	y5	heavy	LSTEDEEIHSAR	4147009792
466.2241+++ (heavy)	466.224	H - y4+	480.255	1	3051696	20231108	2ng	CE	Step1	CBF1	y4	heavy	LSTEDEEIHSAR	2965870336
466.2241+++ (heavy)	466.224	H - y4+	480.255	1	8529403	20231108	2ng	CE	Step2	CBF1	y4	heavy	LSTEDEEIHSAR	3196829696
466.2241+++ (heavy)	466.224	H - y4+	480.255	1	18316302	20231108	2ng	CE	Step3	CBF1	y4	heavy	LSTEDEEIHSAR	3268648448
466.2241+++ (heavy)	466.224	H - y4+	480.255	1	22902694	20231108	2ng	CE	Step4	CBF1	y4	heavy	LSTEDEEIHSAR	3411401984
466.2241+++ (heavy)	466.224	H - y4+	480.255	1	27573420	20231108	2ng	CE	Step5	CBF1	y4	heavy	LSTEDEEIHSAR	3853463040
466.2241+++ (heavy)	466.224	H - y4+	480.255	1	25545622	20231108	2ng	CE	Step6	CBF1	y4	heavy	LSTEDEEIHSAR	4010906624
466.2241+++ (heavy)	466.224	H - y4+	480.255	1	22110704	20231108	2ng	CE	Step7	CBF1	y4	heavy	LSTEDEEIHSAR	4502356480
466.2241+++ (heavy)	466.224	H - y4+	480.255	1	2095844	20231108	2ng	NCE	Step1	CBF1	y4	heavy	LSTEDEEIHSAR	4178779136
466.2241+++ (heavy)	466.224	H - y4+	480.255	1	2310300	20231108	2ng	NCE	Step2	CBF1	y4	heavy	LSTEDEEIHSAR	3957476608
466.2241+++ (heavy)	466.224	H - y4+	480.255	1	4932672	20231108	2ng	NCE	Step3	CBF1	y4	heavy	LSTEDEEIHSAR	3878337024
466.2241+++ (heavy)	466.224	H - y4+	480.255	1	9969302	20231108	2ng	NCE	Step4	CBF1	y4	heavy	LSTEDEEIHSAR	3916348416
466.2241+++ (heavy)	466.224	H - y4+	480.255	1	13474348	20231108	2ng	NCE	Step5	CBF1	y4	heavy	LSTEDEEIHSAR	4040117504
466.2241+++ (heavy)	466.224	H - y4+	480.255	1	16680959	20231108	2ng	NCE	Step6	CBF1	y4	heavy	LSTEDEEIHSAR	4077301504
466.2241+++ (heavy)	466.224	H - y4+	480.255	1	17749230	20231108	2ng	NCE	Step7	CBF1	y4	heavy	LSTEDEEIHSAR	4147009792
466.2241+++ (heavy)	466.224	S - y3+	343.196	1	2749599	20231108	2ng	CE	Step1	CBF1	y3	heavy	LSTEDEEIHSAR	2965870336
466.2241+++ (heavy)	466.224	S - y3+	343.196	1	6802214	20231108	2ng	CE	Step2	CBF1	y3	heavy	LSTEDEEIHSAR	3196829696
466.2241+++ (heavy)	466.224	S - y3+	343.196	1	13585452	20231108	2ng	CE	Step3	CBF1	y3	heavy	LSTEDEEIHSAR	3268648448
466.2241+++ (heavy)	466.224	S - y3+	343.196	1	16765083	20231108	2ng	CE	Step4	CBF1	y3	heavy	LSTEDEEIHSAR	3411401984
466.2241+++ (heavy)	466.224	S - y3+	343.196	1	19028882	20231108	2ng	CE	Step5	CBF1	y3	heavy	LSTEDEEIHSAR	3853463040
466.2241+++ (heavy)	466.224	S - y3+	343.196	1	18362432	20231108	2ng	CE	Step6	CBF1	y3	heavy	LSTEDEEIHSAR	4010906624
466.2241+++ (heavy)	466.224	S - y3+	343.196	1	15925017	20231108	2ng	CE	Step7	CBF1	y3	heavy	LSTEDEEIHSAR	4502356480
466.2241+++ (heavy)	466.224	S - y3+	343.196	1	1877187	20231108	2ng	NCE	Step1	CBF1	y3	heavy	LSTEDEEIHSAR	4178779136
466.2241+++ (heavy)	466.224	S - y3+	343.196	1	2137391	20231108	2ng	NCE	Step2	CBF1	y3	heavy	LSTEDEEIHSAR	3957476608
466.2241+++ (heavy)	466.224	S - y3+	343.196	1	4099924	20231108	2ng	NCE	Step3	CBF1	y3	heavy	LSTEDEEIHSAR	3878337024
466.2241+++ (heavy)	466.224	S - y3+	343.196	1	7721131	20231108	2ng	NCE	Step4	CBF1	y3	heavy	LSTEDEEIHSAR	3916348416
466.2241+++ (heavy)	466.224	S - y3+	343.196	1	10097820	20231108	2ng	NCE	Step5	CBF1	y3	heavy	LSTEDEEIHSAR	4040117504
466.2241+++ (heavy)	466.224	S - y3+	343.196	1	12166950	20231108	2ng	NCE	Step6	CBF1	y3	heavy	LSTEDEEIHSAR	4077301504
466.2241+++ (heavy)	466.224	S - y3+	343.196	1	12731760	20231108	2ng	NCE	Step7	CBF1	y3	heavy	LSTEDEEIHSAR	4147009792
466.2241+++ (heavy)	466.224	A - y2+	256.164	1	483443	20231108	2ng	CE	Step1	CBF1	y2	heavy	LSTEDEEIHSAR	2965870336
466.2241+++ (heavy)	466.224	A - y2+	256.164	1	1351135	20231108	2ng	CE	Step2	CBF1	y2	heavy	LSTEDEEIHSAR	3196829696
466.2241+++ (heavy)	466.224	A - y2+	256.164	1	2536819	20231108	2ng	CE	Step3	CBF1	y2	heavy	LSTEDEEIHSAR	3268648448
466.2241+++ (heavy)	466.224	A - y2+	256.164	1	3129401	20231108	2ng	CE	Step4	CBF1	y2	heavy	LSTEDEEIHSAR	3411401984
466.2241+++ (heavy)	466.224	A - y2+	256.164	1	3545985	20231108	2ng	CE	Step5	CBF1	y2	heavy	LSTEDEEIHSAR	3853463040
466.2241+++ (heavy)	466.224	A - y2+	256.164	1	3543424	20231108	2ng	CE	Step6	CBF1	y2	heavy	LSTEDEEIHSAR	4010906624
466.2241+++ (heavy)	466.224	A - y2+	256.164	1	2965889	20231108	2ng	CE	Step7	CBF1	y2	heavy	LSTEDEEIHSAR	4502356480
466.2241+++ (heavy)	466.224	A - y2+	256.164	1	366665	20231108	2ng	NCE	Step1	CBF1	y2	heavy	LSTEDEEIHSAR	4178779136
466.2241+++ (heavy)	466.224	A - y2+	256.164	1	338554	20231108	2ng	NCE	Step2	CBF1	y2	heavy	LSTEDEEIHSAR	3957476608
466.2241+++ (heavy)	466.224	A - y2+	256.164	1	722462	20231108	2ng	NCE	Step3	CBF1	y2	heavy	LSTEDEEIHSAR	3878337024
466.2241+++ (heavy)	466.224	A - y2+	256.164	1	1379797	20231108	2ng	NCE	Step4	CBF1	y2	heavy	LSTEDEEIHSAR	3916348416
466.2241+++ (heavy)	466.224	A - y2+	256.164	1	1924232	20231108	2ng	NCE	Step5	CBF1	y2	heavy	LSTEDEEIHSAR	4040117504
466.2241+++ (heavy)	466.224	A - y2+	256.164	1	2168402	20231108	2ng	NCE	Step6	CBF1	y2	heavy	LSTEDEEIHSAR	4077301504
466.2241+++ (heavy)	466.224	A - y2+	256.164	1	2379667	20231108	2ng	NCE	Step7	CBF1	y2	heavy	LSTEDEEIHSAR	4147009792
466.2241+++ (heavy)	466.224	R - y1+	185.127	1	392295	20231108	2ng	CE	Step1	CBF1	y1	heavy	LSTEDEEIHSAR	2965870336
466.2241+++ (heavy)	466.224	R - y1+	185.127	1	1210894	20231108	2ng	CE	Step2	CBF1	y1	heavy	LSTEDEEIHSAR	3196829696
466.2241+++ (heavy)	466.224	R - y1+	185.127	1	2609335	20231108	2ng	CE	Step3	CBF1	y1	heavy	LSTEDEEIHSAR	3268648448
466.2241+++ (heavy)	466.224	R - y1+	185.127	1	3683875	20231108	2ng	CE	Step4	CBF1	y1	heavy	LSTEDEEIHSAR	3411401984
466.2241+++ (heavy)	466.224	R - y1+	185.127	1	5232280	20231108	2ng	CE	Step5	CBF1	y1	heavy	LSTEDEEIHSAR	3853463040
466.2241+++ (heavy)	466.224	R - y1+	185.127	1	6033273	20231108	2ng	CE	Step6	CBF1	y1	heavy	LSTEDEEIHSAR	4010906624
466.2241+++ (heavy)	466.224	R - y1+	185.127	1	7248957	20231108	2ng	CE	Step7	CBF1	y1	heavy	LSTEDEEIHSAR	4502356480
466.2241+++ (heavy)	466.224	R - y1+	185.127	1	173921	20231108	2ng	NCE	Step1	CBF1	y1	heavy	LSTEDEEIHSAR	4178779136
466.2241+++ (heavy)	466.224	R - y1+	185.127	1	210908	20231108	2ng	NCE	Step2	CBF1	y1	heavy	LSTEDEEIHSAR	3957476608
466.2241+++ (heavy)	466.224	R - y1+	185.127	1	653286	20231108	2ng	NCE	Step3	CBF1	y1	heavy	LSTEDEEIHSAR	3878337024
466.2241+++ (heavy)	466.224	R - y1+	185.127	1	1408467	20231108	2ng	NCE	Step4	CBF1	y1	heavy	LSTEDEEIHSAR	3916348416
466.2241+++ (heavy)	466.224	R - y1+	185.127	1	1992385	20231108	2ng	NCE	Step5	CBF1	y1	heavy	LSTEDEEIHSAR	4040117504
466.2241+++ (heavy)	466.224	R - y1+	185.127	1	2708665	20231108	2ng	NCE	Step6	CBF1	y1	heavy	LSTEDEEIHSAR	4077301504
466.2241+++ (heavy)	466.224	R - y1+	185.127	1	3363821	20231108	2ng	NCE	Step7	CBF1	y1	heavy	LSTEDEEIHSAR	4147009792
466.2241+++ (heavy)	466.224	S - y11++	642.291	2	45524072	20231108	2ng	CE	Step1	CBF1	y11	heavy	LSTEDEEIHSAR	2965870336
466.2241+++ (heavy)	466.224	S - y11++	642.291	2	60674808	20231108	2ng	CE	Step2	CBF1	y11	heavy	LSTEDEEIHSAR	3196829696
466.2241+++ (heavy)	466.224	S - y11++	642.291	2	52358644	20231108	2ng	CE	Step3	CBF1	y11	heavy	LSTEDEEIHSAR	3268648448
466.2241+++ (heavy)	466.224	S - y11++	642.291	2	24313988	20231108	2ng	CE	Step4	CBF1	y11	heavy	LSTEDEEIHSAR	3411401984
466.2241+++ (heavy)	466.224	S - y11++	642.291	2	8740892	20231108	2ng	CE	Step5	CBF1	y11	heavy	LSTEDEEIHSAR	3853463040
466.2241+++ (heavy)	466.224	S - y11++	642.291	2	2071409	20231108	2ng	CE	Step6	CBF1	y11	heavy	LSTEDEEIHSAR	4010906624
466.2241+++ (heavy)	466.224	S - y11++	642.291	2	244737	20231108	2ng	CE	Step7	CBF1	y11	heavy	LSTEDEEIHSAR	4502356480
466.2241+++ (heavy)	466.224	S - y11++	642.291	2	34968780	20231108	2ng	NCE	Step1	CBF1	y11	heavy	LSTEDEEIHSAR	4178779136
466.2241+++ (heavy)	466.224	S - y11++	642.291	2	33259136	20231108	2ng	NCE	Step2	CBF1	y11	heavy	LSTEDEEIHSAR	3957476608
466.2241+++ (heavy)	466.224	S - y11++	642.291	2	36893856	20231108	2ng	NCE	Step3	CBF1	y11	heavy	LSTEDEEIHSAR	3878337024
466.2241+++ (heavy)	466.224	S - y11++	642.291	2	37121736	20231108	2ng	NCE	Step4	CBF1	y11	heavy	LSTEDEEIHSAR	3916348416
466.2241+++ (heavy)	466.224	S - y11++	642.291	2	23546654	20231108	2ng	NCE	Step5	CBF1	y11	heavy	LSTEDEEIHSAR	4040117504
466.2241+++ (heavy)	466.224	S - y11++	642.291	2	12151611	20231108	2ng	NCE	Step6	CBF1	y11	heavy	LSTEDEEIHSAR	4077301504
466.2241+++ (heavy)	466.224	S - y11++	642.291	2	4674396	20231108	2ng	NCE	Step7	CBF1	y11	heavy	LSTEDEEIHSAR	4147009792
466.2241+++ (heavy)	466.224	T - y10++	598.775	2	92046376	20231108	2ng	CE	Step1	CBF1	y10	heavy	LSTEDEEIHSAR	2965870336
466.2241+++ (heavy)	466.224	T - y10++	598.775	2	98983056	20231108	2ng	CE	Step2	CBF1	y10	heavy	LSTEDEEIHSAR	3196829696
466.2241+++ (heavy)	466.224	T - y10++	598.775	2	71590544	20231108	2ng	CE	Step3	CBF1	y10	heavy	LSTEDEEIHSAR	3268648448
466.2241+++ (heavy)	466.224	T - y10++	598.775	2	29629998	20231108	2ng	CE	Step4	CBF1	y10	heavy	LSTEDEEIHSAR	3411401984
466.2241+++ (heavy)	466.224	T - y10++	598.775	2	10707962	20231108	2ng	CE	Step5	CBF1	y10	heavy	LSTEDEEIHSAR	3853463040
466.2241+++ (heavy)	466.224	T - y10++	598.775	2	2497569	20231108	2ng	CE	Step6	CBF1	y10	heavy	LSTEDEEIHSAR	4010906624
466.2241+++ (heavy)	466.224	T - y10++	598.775	2	437405	20231108	2ng	CE	Step7	CBF1	y10	heavy	LSTEDEEIHSAR	4502356480
466.2241+++ (heavy)	466.224	T - y10++	598.775	2	69639024	20231108	2ng	NCE	Step1	CBF1	y10	heavy	LSTEDEEIHSAR	4178779136
466.2241+++ (heavy)	466.224	T - y10++	598.775	2	63543900	20231108	2ng	NCE	Step2	CBF1	y10	heavy	LSTEDEEIHSAR	3957476608
466.2241+++ (heavy)	466.224	T - y10++	598.775	2	59738640	20231108	2ng	NCE	Step3	CBF1	y10	heavy	LSTEDEEIHSAR	3878337024
466.2241+++ (heavy)	466.224	T - y10++	598.775	2	52545756	20231108	2ng	NCE	Step4	CBF1	y10	heavy	LSTEDEEIHSAR	3916348416
466.2241+++ (heavy)	466.224	T - y10++	598.775	2	29080382	20231108	2ng	NCE	Step5	CBF1	y10	heavy	LSTEDEEIHSAR	4040117504
466.2241+++ (heavy)	466.224	T - y10++	598.775	2	14261082	20231108	2ng	NCE	Step6	CBF1	y10	heavy	LSTEDEEIHSAR	4077301504
466.2241+++ (heavy)	466.224	T - y10++	598.775	2	5676479	20231108	2ng	NCE	Step7	CBF1	y10	heavy	LSTEDEEIHSAR	4147009792
466.2241+++ (heavy)	466.224	E - y9++	548.251	2	15894363	20231108	2ng	CE	Step1	CBF1	y9	heavy	LSTEDEEIHSAR	2965870336
466.2241+++ (heavy)	466.224	E - y9++	548.251	2	23229996	20231108	2ng	CE	Step2	CBF1	y9	heavy	LSTEDEEIHSAR	3196829696
466.2241+++ (heavy)	466.224	E - y9++	548.251	2	24338038	20231108	2ng	CE	Step3	CBF1	y9	heavy	LSTEDEEIHSAR	3268648448
466.2241+++ (heavy)	466.224	E - y9++	548.251	2	14718557	20231108	2ng	CE	Step4	CBF1	y9	heavy	LSTEDEEIHSAR	3411401984
466.2241+++ (heavy)	466.224	E - y9++	548.251	2	7469173	20231108	2ng	CE	Step5	CBF1	y9	heavy	LSTEDEEIHSAR	3853463040
466.2241+++ (heavy)	466.224	E - y9++	548.251	2	2690656	20231108	2ng	CE	Step6	CBF1	y9	heavy	LSTEDEEIHSAR	4010906624
466.2241+++ (heavy)	466.224	E - y9++	548.251	2	738754	20231108	2ng	CE	Step7	CBF1	y9	heavy	LSTEDEEIHSAR	4502356480
466.2241+++ (heavy)	466.224	E - y9++	548.251	2	11948368	20231108	2ng	NCE	Step1	CBF1	y9	heavy	LSTEDEEIHSAR	4178779136
466.2241+++ (heavy)	466.224	E - y9++	548.251	2	11685568	20231108	2ng	NCE	Step2	CBF1	y9	heavy	LSTEDEEIHSAR	3957476608
466.2241+++ (heavy)	466.224	E - y9++	548.251	2	14181841	20231108	2ng	NCE	Step3	CBF1	y9	heavy	LSTEDEEIHSAR	3878337024
466.2241+++ (heavy)	466.224	E - y9++	548.251	2	15434892	20231108	2ng	NCE	Step4	CBF1	y9	heavy	LSTEDEEIHSAR	3916348416
466.2241+++ (heavy)	466.224	E - y9++	548.251	2	11636449	20231108	2ng	NCE	Step5	CBF1	y9	heavy	LSTEDEEIHSAR	4040117504
466.2241+++ (heavy)	466.224	E - y9++	548.251	2	7881768	20231108	2ng	NCE	Step6	CBF1	y9	heavy	LSTEDEEIHSAR	4077301504
466.2241+++ (heavy)	466.224	E - y9++	548.251	2	4389388	20231108	2ng	NCE	Step7	CBF1	y9	heavy	LSTEDEEIHSAR	4147009792
466.2241+++ (heavy)	466.224	D - y8++	483.729	2	12499129	20231108	2ng	CE	Step1	CBF1	y8	heavy	LSTEDEEIHSAR	2965870336
466.2241+++ (heavy)	466.224	D - y8++	483.729	2	21360026	20231108	2ng	CE	Step2	CBF1	y8	heavy	LSTEDEEIHSAR	3196829696
466.2241+++ (heavy)	466.224	D - y8++	483.729	2	25439882	20231108	2ng	CE	Step3	CBF1	y8	heavy	LSTEDEEIHSAR	3268648448
466.2241+++ (heavy)	466.224	D - y8++	483.729	2	18703916	20231108	2ng	CE	Step4	CBF1	y8	heavy	LSTEDEEIHSAR	3411401984
466.2241+++ (heavy)	466.224	D - y8++	483.729	2	12374390	20231108	2ng	CE	Step5	CBF1	y8	heavy	LSTEDEEIHSAR	3853463040
466.2241+++ (heavy)	466.224	D - y8++	483.729	2	6018610	20231108	2ng	CE	Step6	CBF1	y8	heavy	LSTEDEEIHSAR	4010906624
466.2241+++ (heavy)	466.224	D - y8++	483.729	2	2037976	20231108	2ng	CE	Step7	CBF1	y8	heavy	LSTEDEEIHSAR	4502356480
466.2241+++ (heavy)	466.224	D - y8++	483.729	2	8712322	20231108	2ng	NCE	Step1	CBF1	y8	heavy	LSTEDEEIHSAR	4178779136
466.2241+++ (heavy)	466.224	D - y8++	483.729	2	8988306	20231108	2ng	NCE	Step2	CBF1	y8	heavy	LSTEDEEIHSAR	3957476608
466.2241+++ (heavy)	466.224	D - y8++	483.729	2	13069168	20231108	2ng	NCE	Step3	CBF1	y8	heavy	LSTEDEEIHSAR	3878337024
466.2241+++ (heavy)	466.224	D - y8++	483.729	2	17559864	20231108	2ng	NCE	Step4	CBF1	y8	heavy	LSTEDEEIHSAR	3916348416
466.2241+++ (heavy)	466.224	D - y8++	483.729	2	14554554	20231108	2ng	NCE	Step5	CBF1	y8	heavy	LSTEDEEIHSAR	4040117504
466.2241+++ (heavy)	466.224	D - y8++	483.729	2	11030694	20231108	2ng	NCE	Step6	CBF1	y8	heavy	LSTEDEEIHSAR	4077301504
466.2241+++ (heavy)	466.224	D - y8++	483.729	2	7551791	20231108	2ng	NCE	Step7	CBF1	y8	heavy	LSTEDEEIHSAR	4147009792
466.2241+++ (heavy)	466.224	E - y7++	426.216	2	3436946	20231108	2ng	CE	Step1	CBF1	y7	heavy	LSTEDEEIHSAR	2965870336
466.2241+++ (heavy)	466.224	E - y7++	426.216	2	4499170	20231108	2ng	CE	Step2	CBF1	y7	heavy	LSTEDEEIHSAR	3196829696
466.2241+++ (heavy)	466.224	E - y7++	426.216	2	5226744	20231108	2ng	CE	Step3	CBF1	y7	heavy	LSTEDEEIHSAR	3268648448
466.2241+++ (heavy)	466.224	E - y7++	426.216	2	4452136	20231108	2ng	CE	Step4	CBF1	y7	heavy	LSTEDEEIHSAR	3411401984
466.2241+++ (heavy)	466.224	E - y7++	426.216	2	3402742	20231108	2ng	CE	Step5	CBF1	y7	heavy	LSTEDEEIHSAR	3853463040
466.2241+++ (heavy)	466.224	E - y7++	426.216	2	2004992	20231108	2ng	CE	Step6	CBF1	y7	heavy	LSTEDEEIHSAR	4010906624
466.2241+++ (heavy)	466.224	E - y7++	426.216	2	949884	20231108	2ng	CE	Step7	CBF1	y7	heavy	LSTEDEEIHSAR	4502356480
466.2241+++ (heavy)	466.224	E - y7++	426.216	2	2305549	20231108	2ng	NCE	Step1	CBF1	y7	heavy	LSTEDEEIHSAR	4178779136
466.2241+++ (heavy)	466.224	E - y7++	426.216	2	2222349	20231108	2ng	NCE	Step2	CBF1	y7	heavy	LSTEDEEIHSAR	3957476608
466.2241+++ (heavy)	466.224	E - y7++	426.216	2	2545084	20231108	2ng	NCE	Step3	CBF1	y7	heavy	LSTEDEEIHSAR	3878337024
466.2241+++ (heavy)	466.224	E - y7++	426.216	2	3669659	20231108	2ng	NCE	Step4	CBF1	y7	heavy	LSTEDEEIHSAR	3916348416
466.2241+++ (heavy)	466.224	E - y7++	426.216	2	3392858	20231108	2ng	NCE	Step5	CBF1	y7	heavy	LSTEDEEIHSAR	4040117504
466.2241+++ (heavy)	466.224	E - y7++	426.216	2	2922805	20231108	2ng	NCE	Step6	CBF1	y7	heavy	LSTEDEEIHSAR	4077301504
466.2241+++ (heavy)	466.224	E - y7++	426.216	2	2322539	20231108	2ng	NCE	Step7	CBF1	y7	heavy	LSTEDEEIHSAR	4147009792
466.2241+++ (heavy)	466.224	E - y6++	361.695	2	835014	20231108	2ng	CE	Step1	CBF1	y6	heavy	LSTEDEEIHSAR	2965870336
466.2241+++ (heavy)	466.224	E - y6++	361.695	2	1258397	20231108	2ng	CE	Step2	CBF1	y6	heavy	LSTEDEEIHSAR	3196829696
466.2241+++ (heavy)	466.224	E - y6++	361.695	2	1633801	20231108	2ng	CE	Step3	CBF1	y6	heavy	LSTEDEEIHSAR	3268648448
466.2241+++ (heavy)	466.224	E - y6++	361.695	2	1464388	20231108	2ng	CE	Step4	CBF1	y6	heavy	LSTEDEEIHSAR	3411401984
466.2241+++ (heavy)	466.224	E - y6++	361.695	2	1330252	20231108	2ng	CE	Step5	CBF1	y6	heavy	LSTEDEEIHSAR	3853463040
466.2241+++ (heavy)	466.224	E - y6++	361.695	2	888503	20231108	2ng	CE	Step6	CBF1	y6	heavy	LSTEDEEIHSAR	4010906624
466.2241+++ (heavy)	466.224	E - y6++	361.695	2	460799	20231108	2ng	CE	Step7	CBF1	y6	heavy	LSTEDEEIHSAR	4502356480
466.2241+++ (heavy)	466.224	E - y6++	361.695	2	664531	20231108	2ng	NCE	Step1	CBF1	y6	heavy	LSTEDEEIHSAR	4178779136
466.2241+++ (heavy)	466.224	E - y6++	361.695	2	524938	20231108	2ng	NCE	Step2	CBF1	y6	heavy	LSTEDEEIHSAR	3957476608
466.2241+++ (heavy)	466.224	E - y6++	361.695	2	673400	20231108	2ng	NCE	Step3	CBF1	y6	heavy	LSTEDEEIHSAR	3878337024
466.2241+++ (heavy)	466.224	E - y6++	361.695	2	1021024	20231108	2ng	NCE	Step4	CBF1	y6	heavy	LSTEDEEIHSAR	3916348416
466.2241+++ (heavy)	466.224	E - y6++	361.695	2	880015	20231108	2ng	NCE	Step5	CBF1	y6	heavy	LSTEDEEIHSAR	4040117504
466.2241+++ (heavy)	466.224	E - y6++	361.695	2	989600	20231108	2ng	NCE	Step6	CBF1	y6	heavy	LSTEDEEIHSAR	4077301504
466.2241+++ (heavy)	466.224	E - y6++	361.695	2	735540	20231108	2ng	NCE	Step7	CBF1	y6	heavy	LSTEDEEIHSAR	4147009792
466.2241+++ (heavy)	466.224	I - y5++	297.173	2	3656468	20231108	2ng	CE	Step1	CBF1	y5	heavy	LSTEDEEIHSAR	2965870336
466.2241+++ (heavy)	466.224	I - y5++	297.173	2	4916096	20231108	2ng	CE	Step2	CBF1	y5	heavy	LSTEDEEIHSAR	3196829696
466.2241+++ (heavy)	466.224	I - y5++	297.173	2	5466690	20231108	2ng	CE	Step3	CBF1	y5	heavy	LSTEDEEIHSAR	3268648448
466.2241+++ (heavy)	466.224	I - y5++	297.173	2	4236021	20231108	2ng	CE	Step4	CBF1	y5	heavy	LSTEDEEIHSAR	3411401984
466.2241+++ (heavy)	466.224	I - y5++	297.173	2	3781880	20231108	2ng	CE	Step5	CBF1	y5	heavy	LSTEDEEIHSAR	3853463040
466.2241+++ (heavy)	466.224	I - y5++	297.173	2	2933139	20231108	2ng	CE	Step6	CBF1	y5	heavy	LSTEDEEIHSAR	4010906624
466.2241+++ (heavy)	466.224	I - y5++	297.173	2	1980209	20231108	2ng	CE	Step7	CBF1	y5	heavy	LSTEDEEIHSAR	4502356480
466.2241+++ (heavy)	466.224	I - y5++	297.173	2	2726512	20231108	2ng	NCE	Step1	CBF1	y5	heavy	LSTEDEEIHSAR	4178779136
466.2241+++ (heavy)	466.224	I - y5++	297.173	2	2670412	20231108	2ng	NCE	Step2	CBF1	y5	heavy	LSTEDEEIHSAR	3957476608
466.2241+++ (heavy)	466.224	I - y5++	297.173	2	2874981	20231108	2ng	NCE	Step3	CBF1	y5	heavy	LSTEDEEIHSAR	3878337024
466.2241+++ (heavy)	466.224	I - y5++	297.173	2	3489667	20231108	2ng	NCE	Step4	CBF1	y5	heavy	LSTEDEEIHSAR	3916348416
466.2241+++ (heavy)	466.224	I - y5++	297.173	2	3010319	20231108	2ng	NCE	Step5	CBF1	y5	heavy	LSTEDEEIHSAR	4040117504
466.2241+++ (heavy)	466.224	I - y5++	297.173	2	2703415	20231108	2ng	NCE	Step6	CBF1	y5	heavy	LSTEDEEIHSAR	4077301504
466.2241+++ (heavy)	466.224	I - y5++	297.173	2	2365647	20231108	2ng	NCE	Step7	CBF1	y5	heavy	LSTEDEEIHSAR	4147009792
466.2241+++ (heavy)	466.224	H - y4++	240.631	2	1287531	20231108	2ng	CE	Step1	CBF1	y4	heavy	LSTEDEEIHSAR	2965870336
466.2241+++ (heavy)	466.224	H - y4++	240.631	2	2202518	20231108	2ng	CE	Step2	CBF1	y4	heavy	LSTEDEEIHSAR	3196829696
466.2241+++ (heavy)	466.224	H - y4++	240.631	2	3346513	20231108	2ng	CE	Step3	CBF1	y4	heavy	LSTEDEEIHSAR	3268648448
466.2241+++ (heavy)	466.224	H - y4++	240.631	2	3657410	20231108	2ng	CE	Step4	CBF1	y4	heavy	LSTEDEEIHSAR	3411401984
466.2241+++ (heavy)	466.224	H - y4++	240.631	2	4976449	20231108	2ng	CE	Step5	CBF1	y4	heavy	LSTEDEEIHSAR	3853463040
466.2241+++ (heavy)	466.224	H - y4++	240.631	2	5363346	20231108	2ng	CE	Step6	CBF1	y4	heavy	LSTEDEEIHSAR	4010906624
466.2241+++ (heavy)	466.224	H - y4++	240.631	2	5394898	20231108	2ng	CE	Step7	CBF1	y4	heavy	LSTEDEEIHSAR	4502356480
466.2241+++ (heavy)	466.224	H - y4++	240.631	2	1063088	20231108	2ng	NCE	Step1	CBF1	y4	heavy	LSTEDEEIHSAR	4178779136
466.2241+++ (heavy)	466.224	H - y4++	240.631	2	936451	20231108	2ng	NCE	Step2	CBF1	y4	heavy	LSTEDEEIHSAR	3957476608
466.2241+++ (heavy)	466.224	H - y4++	240.631	2	1319042	20231108	2ng	NCE	Step3	CBF1	y4	heavy	LSTEDEEIHSAR	3878337024
466.2241+++ (heavy)	466.224	H - y4++	240.631	2	1832407	20231108	2ng	NCE	Step4	CBF1	y4	heavy	LSTEDEEIHSAR	3916348416
466.2241+++ (heavy)	466.224	H - y4++	240.631	2	2422483	20231108	2ng	NCE	Step5	CBF1	y4	heavy	LSTEDEEIHSAR	4040117504
466.2241+++ (heavy)	466.224	H - y4++	240.631	2	2941089	20231108	2ng	NCE	Step6	CBF1	y4	heavy	LSTEDEEIHSAR	4077301504
466.2241+++ (heavy)	466.224	H - y4++	240.631	2	3141803	20231108	2ng	NCE	Step7	CBF1	y4	heavy	LSTEDEEIHSAR	4147009792
466.2241+++ (heavy)	466.224	S - y3++	172.102	2	0	20231108	2ng	CE	Step1	CBF1	y3	heavy	LSTEDEEIHSAR	2965870336
466.2241+++ (heavy)	466.224	S - y3++	172.102	2	2025	20231108	2ng	CE	Step2	CBF1	y3	heavy	LSTEDEEIHSAR	3196829696
466.2241+++ (heavy)	466.224	S - y3++	172.102	2	0	20231108	2ng	CE	Step3	CBF1	y3	heavy	LSTEDEEIHSAR	3268648448
466.2241+++ (heavy)	466.224	S - y3++	172.102	2	0	20231108	2ng	CE	Step4	CBF1	y3	heavy	LSTEDEEIHSAR	3411401984
466.2241+++ (heavy)	466.224	S - y3++	172.102	2	0	20231108	2ng	CE	Step5	CBF1	y3	heavy	LSTEDEEIHSAR	3853463040
466.2241+++ (heavy)	466.224	S - y3++	172.102	2	0	20231108	2ng	CE	Step6	CBF1	y3	heavy	LSTEDEEIHSAR	4010906624
466.2241+++ (heavy)	466.224	S - y3++	172.102	2	0	20231108	2ng	CE	Step7	CBF1	y3	heavy	LSTEDEEIHSAR	4502356480
466.2241+++ (heavy)	466.224	S - y3++	172.102	2	0	20231108	2ng	NCE	Step1	CBF1	y3	heavy	LSTEDEEIHSAR	4178779136
466.2241+++ (heavy)	466.224	S - y3++	172.102	2	0	20231108	2ng	NCE	Step2	CBF1	y3	heavy	LSTEDEEIHSAR	3957476608
466.2241+++ (heavy)	466.224	S - y3++	172.102	2	79013	20231108	2ng	NCE	Step3	CBF1	y3	heavy	LSTEDEEIHSAR	3878337024
466.2241+++ (heavy)	466.224	S - y3++	172.102	2	81206	20231108	2ng	NCE	Step4	CBF1	y3	heavy	LSTEDEEIHSAR	3916348416
466.2241+++ (heavy)	466.224	S - y3++	172.102	2	24209	20231108	2ng	NCE	Step5	CBF1	y3	heavy	LSTEDEEIHSAR	4040117504
466.2241+++ (heavy)	466.224	S - y3++	172.102	2	0	20231108	2ng	NCE	Step6	CBF1	y3	heavy	LSTEDEEIHSAR	4077301504
466.2241+++ (heavy)	466.224	S - y3++	172.102	2	29617	20231108	2ng	NCE	Step7	CBF1	y3	heavy	LSTEDEEIHSAR	4147009792
466.2241+++ (heavy)	466.224	A - y2++	128.586	2	0	20231108	2ng	CE	Step1	CBF1	y2	heavy	LSTEDEEIHSAR	2965870336
466.2241+++ (heavy)	466.224	A - y2++	128.586	2	0	20231108	2ng	CE	Step2	CBF1	y2	heavy	LSTEDEEIHSAR	3196829696
466.2241+++ (heavy)	466.224	A - y2++	128.586	2	0	20231108	2ng	CE	Step3	CBF1	y2	heavy	LSTEDEEIHSAR	3268648448
466.2241+++ (heavy)	466.224	A - y2++	128.586	2	0	20231108	2ng	CE	Step4	CBF1	y2	heavy	LSTEDEEIHSAR	3411401984
466.2241+++ (heavy)	466.224	A - y2++	128.586	2	0	20231108	2ng	CE	Step5	CBF1	y2	heavy	LSTEDEEIHSAR	3853463040
466.2241+++ (heavy)	466.224	A - y2++	128.586	2	0	20231108	2ng	CE	Step6	CBF1	y2	heavy	LSTEDEEIHSAR	4010906624
466.2241+++ (heavy)	466.224	A - y2++	128.586	2	0	20231108	2ng	CE	Step7	CBF1	y2	heavy	LSTEDEEIHSAR	4502356480
466.2241+++ (heavy)	466.224	A - y2++	128.586	2	0	20231108	2ng	NCE	Step1	CBF1	y2	heavy	LSTEDEEIHSAR	4178779136
466.2241+++ (heavy)	466.224	A - y2++	128.586	2	0	20231108	2ng	NCE	Step2	CBF1	y2	heavy	LSTEDEEIHSAR	3957476608
466.2241+++ (heavy)	466.224	A - y2++	128.586	2	0	20231108	2ng	NCE	Step3	CBF1	y2	heavy	LSTEDEEIHSAR	3878337024
466.2241+++ (heavy)	466.224	A - y2++	128.586	2	0	20231108	2ng	NCE	Step4	CBF1	y2	heavy	LSTEDEEIHSAR	3916348416
466.2241+++ (heavy)	466.224	A - y2++	128.586	2	0	20231108	2ng	NCE	Step5	CBF1	y2	heavy	LSTEDEEIHSAR	4040117504
466.2241+++ (heavy)	466.224	A - y2++	128.586	2	0	20231108	2ng	NCE	Step6	CBF1	y2	heavy	LSTEDEEIHSAR	4077301504
466.2241+++ (heavy)	466.224	A - y2++	128.586	2	67875	20231108	2ng	NCE	Step7	CBF1	y2	heavy	LSTEDEEIHSAR	4147009792
466.2241+++ (heavy)	466.224	R - y1++	93.0672	2	0	20231108	2ng	CE	Step1	CBF1	y1	heavy	LSTEDEEIHSAR	2965870336
466.2241+++ (heavy)	466.224	R - y1++	93.0672	2	0	20231108	2ng	CE	Step2	CBF1	y1	heavy	LSTEDEEIHSAR	3196829696
466.2241+++ (heavy)	466.224	R - y1++	93.0672	2	0	20231108	2ng	CE	Step3	CBF1	y1	heavy	LSTEDEEIHSAR	3268648448
466.2241+++ (heavy)	466.224	R - y1++	93.0672	2	0	20231108	2ng	CE	Step4	CBF1	y1	heavy	LSTEDEEIHSAR	3411401984
466.2241+++ (heavy)	466.224	R - y1++	93.0672	2	0	20231108	2ng	CE	Step5	CBF1	y1	heavy	LSTEDEEIHSAR	3853463040
466.2241+++ (heavy)	466.224	R - y1++	93.0672	2	0	20231108	2ng	CE	Step6	CBF1	y1	heavy	LSTEDEEIHSAR	4010906624
466.2241+++ (heavy)	466.224	R - y1++	93.0672	2	0	20231108	2ng	CE	Step7	CBF1	y1	heavy	LSTEDEEIHSAR	4502356480
466.2241+++ (heavy)	466.224	R - y1++	93.0672	2	0	20231108	2ng	NCE	Step1	CBF1	y1	heavy	LSTEDEEIHSAR	4178779136
466.2241+++ (heavy)	466.224	R - y1++	93.0672	2	0	20231108	2ng	NCE	Step2	CBF1	y1	heavy	LSTEDEEIHSAR	3957476608
466.2241+++ (heavy)	466.224	R - y1++	93.0672	2	0	20231108	2ng	NCE	Step3	CBF1	y1	heavy	LSTEDEEIHSAR	3878337024
466.2241+++ (heavy)	466.224	R - y1++	93.0672	2	0	20231108	2ng	NCE	Step4	CBF1	y1	heavy	LSTEDEEIHSAR	3916348416
466.2241+++ (heavy)	466.224	R - y1++	93.0672	2	0	20231108	2ng	NCE	Step5	CBF1	y1	heavy	LSTEDEEIHSAR	4040117504
466.2241+++ (heavy)	466.224	R - y1++	93.0672	2	0	20231108	2ng	NCE	Step6	CBF1	y1	heavy	LSTEDEEIHSAR	4077301504
466.2241+++ (heavy)	466.224	R - y1++	93.0672	2	0	20231108	2ng	NCE	Step7	CBF1	y1	heavy	LSTEDEEIHSAR	4147009792
516.2476++ (heavy)	516.248	I - b1+	114.091	1	0	20231102	2ng	CE	Step1	MCM2	b1	heavy	IDDISTSDR	3499284992
516.2476++ (heavy)	516.248	I - b1+	114.091	1	0	20231102	2ng	CE	Step2	MCM2	b1	heavy	IDDISTSDR	3548579584
516.2476++ (heavy)	516.248	I - b1+	114.091	1	0	20231102	2ng	CE	Step3	MCM2	b1	heavy	IDDISTSDR	3630683392
516.2476++ (heavy)	516.248	I - b1+	114.091	1	0	20231102	2ng	CE	Step4	MCM2	b1	heavy	IDDISTSDR	3729364224
516.2476++ (heavy)	516.248	I - b1+	114.091	1	0	20231102	2ng	CE	Step5	MCM2	b1	heavy	IDDISTSDR	3892654336
516.2476++ (heavy)	516.248	I - b1+	114.091	1	0	20231102	2ng	CE	Step6	MCM2	b1	heavy	IDDISTSDR	3574318336
516.2476++ (heavy)	516.248	I - b1+	114.091	1	18703	20231102	2ng	CE	Step7	MCM2	b1	heavy	IDDISTSDR	4094732032
516.2476++ (heavy)	516.248	I - b1+	114.091	1	0	20231102	2ng	NCE	Step1	MCM2	b1	heavy	IDDISTSDR	3322768384
516.2476++ (heavy)	516.248	I - b1+	114.091	1	0	20231102	2ng	NCE	Step2	MCM2	b1	heavy	IDDISTSDR	3306029568
516.2476++ (heavy)	516.248	I - b1+	114.091	1	0	20231102	2ng	NCE	Step3	MCM2	b1	heavy	IDDISTSDR	3158551808
516.2476++ (heavy)	516.248	I - b1+	114.091	1	0	20231102	2ng	NCE	Step4	MCM2	b1	heavy	IDDISTSDR	3344112128
516.2476++ (heavy)	516.248	I - b1+	114.091	1	0	20231102	2ng	NCE	Step5	MCM2	b1	heavy	IDDISTSDR	3197192704
516.2476++ (heavy)	516.248	I - b1+	114.091	1	0	20231102	2ng	NCE	Step6	MCM2	b1	heavy	IDDISTSDR	3263962368
516.2476++ (heavy)	516.248	I - b1+	114.091	1	0	20231102	2ng	NCE	Step7	MCM2	b1	heavy	IDDISTSDR	3120192512
516.2476++ (heavy)	516.248	D - b2+	229.118	1	20431824	20231102	2ng	CE	Step1	MCM2	b2	heavy	IDDISTSDR	3499284992
516.2476++ (heavy)	516.248	D - b2+	229.118	1	31881454	20231102	2ng	CE	Step2	MCM2	b2	heavy	IDDISTSDR	3548579584
516.2476++ (heavy)	516.248	D - b2+	229.118	1	35740128	20231102	2ng	CE	Step3	MCM2	b2	heavy	IDDISTSDR	3630683392
516.2476++ (heavy)	516.248	D - b2+	229.118	1	30838438	20231102	2ng	CE	Step4	MCM2	b2	heavy	IDDISTSDR	3729364224
516.2476++ (heavy)	516.248	D - b2+	229.118	1	23564318	20231102	2ng	CE	Step5	MCM2	b2	heavy	IDDISTSDR	3892654336
516.2476++ (heavy)	516.248	D - b2+	229.118	1	19251398	20231102	2ng	CE	Step6	MCM2	b2	heavy	IDDISTSDR	3574318336
516.2476++ (heavy)	516.248	D - b2+	229.118	1	16996524	20231102	2ng	CE	Step7	MCM2	b2	heavy	IDDISTSDR	4094732032
516.2476++ (heavy)	516.248	D - b2+	229.118	1	20085000	20231102	2ng	NCE	Step1	MCM2	b2	heavy	IDDISTSDR	3322768384
516.2476++ (heavy)	516.248	D - b2+	229.118	1	24296792	20231102	2ng	NCE	Step2	MCM2	b2	heavy	IDDISTSDR	3306029568
516.2476++ (heavy)	516.248	D - b2+	229.118	1	28943766	20231102	2ng	NCE	Step3	MCM2	b2	heavy	IDDISTSDR	3158551808
516.2476++ (heavy)	516.248	D - b2+	229.118	1	29511258	20231102	2ng	NCE	Step4	MCM2	b2	heavy	IDDISTSDR	3344112128
516.2476++ (heavy)	516.248	D - b2+	229.118	1	26133388	20231102	2ng	NCE	Step5	MCM2	b2	heavy	IDDISTSDR	3197192704
516.2476++ (heavy)	516.248	D - b2+	229.118	1	21599304	20231102	2ng	NCE	Step6	MCM2	b2	heavy	IDDISTSDR	3263962368
516.2476++ (heavy)	516.248	D - b2+	229.118	1	18389788	20231102	2ng	NCE	Step7	MCM2	b2	heavy	IDDISTSDR	3120192512
516.2476++ (heavy)	516.248	D - b3+	344.145	1	12983815	20231102	2ng	CE	Step1	MCM2	b3	heavy	IDDISTSDR	3499284992
516.2476++ (heavy)	516.248	D - b3+	344.145	1	26435862	20231102	2ng	CE	Step2	MCM2	b3	heavy	IDDISTSDR	3548579584
516.2476++ (heavy)	516.248	D - b3+	344.145	1	39090664	20231102	2ng	CE	Step3	MCM2	b3	heavy	IDDISTSDR	3630683392
516.2476++ (heavy)	516.248	D - b3+	344.145	1	42475076	20231102	2ng	CE	Step4	MCM2	b3	heavy	IDDISTSDR	3729364224
516.2476++ (heavy)	516.248	D - b3+	344.145	1	37645152	20231102	2ng	CE	Step5	MCM2	b3	heavy	IDDISTSDR	3892654336
516.2476++ (heavy)	516.248	D - b3+	344.145	1	33531892	20231102	2ng	CE	Step6	MCM2	b3	heavy	IDDISTSDR	3574318336
516.2476++ (heavy)	516.248	D - b3+	344.145	1	29151942	20231102	2ng	CE	Step7	MCM2	b3	heavy	IDDISTSDR	4094732032
516.2476++ (heavy)	516.248	D - b3+	344.145	1	13533323	20231102	2ng	NCE	Step1	MCM2	b3	heavy	IDDISTSDR	3322768384
516.2476++ (heavy)	516.248	D - b3+	344.145	1	18315886	20231102	2ng	NCE	Step2	MCM2	b3	heavy	IDDISTSDR	3306029568
516.2476++ (heavy)	516.248	D - b3+	344.145	1	27811794	20231102	2ng	NCE	Step3	MCM2	b3	heavy	IDDISTSDR	3158551808
516.2476++ (heavy)	516.248	D - b3+	344.145	1	37130444	20231102	2ng	NCE	Step4	MCM2	b3	heavy	IDDISTSDR	3344112128
516.2476++ (heavy)	516.248	D - b3+	344.145	1	40044660	20231102	2ng	NCE	Step5	MCM2	b3	heavy	IDDISTSDR	3197192704
516.2476++ (heavy)	516.248	D - b3+	344.145	1	36010128	20231102	2ng	NCE	Step6	MCM2	b3	heavy	IDDISTSDR	3263962368
516.2476++ (heavy)	516.248	D - b3+	344.145	1	30936752	20231102	2ng	NCE	Step7	MCM2	b3	heavy	IDDISTSDR	3120192512
516.2476++ (heavy)	516.248	I - b4+	457.229	1	16180980	20231102	2ng	CE	Step1	MCM2	b4	heavy	IDDISTSDR	3499284992
516.2476++ (heavy)	516.248	I - b4+	457.229	1	18618584	20231102	2ng	CE	Step2	MCM2	b4	heavy	IDDISTSDR	3548579584
516.2476++ (heavy)	516.248	I - b4+	457.229	1	14281389	20231102	2ng	CE	Step3	MCM2	b4	heavy	IDDISTSDR	3630683392
516.2476++ (heavy)	516.248	I - b4+	457.229	1	7069817	20231102	2ng	CE	Step4	MCM2	b4	heavy	IDDISTSDR	3729364224
516.2476++ (heavy)	516.248	I - b4+	457.229	1	2495380	20231102	2ng	CE	Step5	MCM2	b4	heavy	IDDISTSDR	3892654336
516.2476++ (heavy)	516.248	I - b4+	457.229	1	941275	20231102	2ng	CE	Step6	MCM2	b4	heavy	IDDISTSDR	3574318336
516.2476++ (heavy)	516.248	I - b4+	457.229	1	347015	20231102	2ng	CE	Step7	MCM2	b4	heavy	IDDISTSDR	4094732032
516.2476++ (heavy)	516.248	I - b4+	457.229	1	15734173	20231102	2ng	NCE	Step1	MCM2	b4	heavy	IDDISTSDR	3322768384
516.2476++ (heavy)	516.248	I - b4+	457.229	1	16511805	20231102	2ng	NCE	Step2	MCM2	b4	heavy	IDDISTSDR	3306029568
516.2476++ (heavy)	516.248	I - b4+	457.229	1	13771993	20231102	2ng	NCE	Step3	MCM2	b4	heavy	IDDISTSDR	3158551808
516.2476++ (heavy)	516.248	I - b4+	457.229	1	9385017	20231102	2ng	NCE	Step4	MCM2	b4	heavy	IDDISTSDR	3344112128
516.2476++ (heavy)	516.248	I - b4+	457.229	1	5078301	20231102	2ng	NCE	Step5	MCM2	b4	heavy	IDDISTSDR	3197192704
516.2476++ (heavy)	516.248	I - b4+	457.229	1	1962363	20231102	2ng	NCE	Step6	MCM2	b4	heavy	IDDISTSDR	3263962368
516.2476++ (heavy)	516.248	I - b4+	457.229	1	796114	20231102	2ng	NCE	Step7	MCM2	b4	heavy	IDDISTSDR	3120192512
516.2476++ (heavy)	516.248	S - b5+	544.261	1	2883443	20231102	2ng	CE	Step1	MCM2	b5	heavy	IDDISTSDR	3499284992
516.2476++ (heavy)	516.248	S - b5+	544.261	1	3360137	20231102	2ng	CE	Step2	MCM2	b5	heavy	IDDISTSDR	3548579584
516.2476++ (heavy)	516.248	S - b5+	544.261	1	2880269	20231102	2ng	CE	Step3	MCM2	b5	heavy	IDDISTSDR	3630683392
516.2476++ (heavy)	516.248	S - b5+	544.261	1	1452482	20231102	2ng	CE	Step4	MCM2	b5	heavy	IDDISTSDR	3729364224
516.2476++ (heavy)	516.248	S - b5+	544.261	1	723100	20231102	2ng	CE	Step5	MCM2	b5	heavy	IDDISTSDR	3892654336
516.2476++ (heavy)	516.248	S - b5+	544.261	1	305858	20231102	2ng	CE	Step6	MCM2	b5	heavy	IDDISTSDR	3574318336
516.2476++ (heavy)	516.248	S - b5+	544.261	1	177159	20231102	2ng	CE	Step7	MCM2	b5	heavy	IDDISTSDR	4094732032
516.2476++ (heavy)	516.248	S - b5+	544.261	1	2952017	20231102	2ng	NCE	Step1	MCM2	b5	heavy	IDDISTSDR	3322768384
516.2476++ (heavy)	516.248	S - b5+	544.261	1	2939892	20231102	2ng	NCE	Step2	MCM2	b5	heavy	IDDISTSDR	3306029568
516.2476++ (heavy)	516.248	S - b5+	544.261	1	2753082	20231102	2ng	NCE	Step3	MCM2	b5	heavy	IDDISTSDR	3158551808
516.2476++ (heavy)	516.248	S - b5+	544.261	1	1886214	20231102	2ng	NCE	Step4	MCM2	b5	heavy	IDDISTSDR	3344112128
516.2476++ (heavy)	516.248	S - b5+	544.261	1	1188785	20231102	2ng	NCE	Step5	MCM2	b5	heavy	IDDISTSDR	3197192704
516.2476++ (heavy)	516.248	S - b5+	544.261	1	588383	20231102	2ng	NCE	Step6	MCM2	b5	heavy	IDDISTSDR	3263962368
516.2476++ (heavy)	516.248	S - b5+	544.261	1	274723	20231102	2ng	NCE	Step7	MCM2	b5	heavy	IDDISTSDR	3120192512
516.2476++ (heavy)	516.248	T - b6+	645.309	1	1132068	20231102	2ng	CE	Step1	MCM2	b6	heavy	IDDISTSDR	3499284992
516.2476++ (heavy)	516.248	T - b6+	645.309	1	1051391	20231102	2ng	CE	Step2	MCM2	b6	heavy	IDDISTSDR	3548579584
516.2476++ (heavy)	516.248	T - b6+	645.309	1	535154	20231102	2ng	CE	Step3	MCM2	b6	heavy	IDDISTSDR	3630683392
516.2476++ (heavy)	516.248	T - b6+	645.309	1	314665	20231102	2ng	CE	Step4	MCM2	b6	heavy	IDDISTSDR	3729364224
516.2476++ (heavy)	516.248	T - b6+	645.309	1	98965	20231102	2ng	CE	Step5	MCM2	b6	heavy	IDDISTSDR	3892654336
516.2476++ (heavy)	516.248	T - b6+	645.309	1	0	20231102	2ng	CE	Step6	MCM2	b6	heavy	IDDISTSDR	3574318336
516.2476++ (heavy)	516.248	T - b6+	645.309	1	0	20231102	2ng	CE	Step7	MCM2	b6	heavy	IDDISTSDR	4094732032
516.2476++ (heavy)	516.248	T - b6+	645.309	1	1070633	20231102	2ng	NCE	Step1	MCM2	b6	heavy	IDDISTSDR	3322768384
516.2476++ (heavy)	516.248	T - b6+	645.309	1	1107287	20231102	2ng	NCE	Step2	MCM2	b6	heavy	IDDISTSDR	3306029568
516.2476++ (heavy)	516.248	T - b6+	645.309	1	856970	20231102	2ng	NCE	Step3	MCM2	b6	heavy	IDDISTSDR	3158551808
516.2476++ (heavy)	516.248	T - b6+	645.309	1	385595	20231102	2ng	NCE	Step4	MCM2	b6	heavy	IDDISTSDR	3344112128
516.2476++ (heavy)	516.248	T - b6+	645.309	1	201633	20231102	2ng	NCE	Step5	MCM2	b6	heavy	IDDISTSDR	3197192704
516.2476++ (heavy)	516.248	T - b6+	645.309	1	22198	20231102	2ng	NCE	Step6	MCM2	b6	heavy	IDDISTSDR	3263962368
516.2476++ (heavy)	516.248	T - b6+	645.309	1	0	20231102	2ng	NCE	Step7	MCM2	b6	heavy	IDDISTSDR	3120192512
516.2476++ (heavy)	516.248	S - b7+	732.341	1	330072	20231102	2ng	CE	Step1	MCM2	b7	heavy	IDDISTSDR	3499284992
516.2476++ (heavy)	516.248	S - b7+	732.341	1	94974	20231102	2ng	CE	Step2	MCM2	b7	heavy	IDDISTSDR	3548579584
516.2476++ (heavy)	516.248	S - b7+	732.341	1	50312	20231102	2ng	CE	Step3	MCM2	b7	heavy	IDDISTSDR	3630683392
516.2476++ (heavy)	516.248	S - b7+	732.341	1	0	20231102	2ng	CE	Step4	MCM2	b7	heavy	IDDISTSDR	3729364224
516.2476++ (heavy)	516.248	S - b7+	732.341	1	0	20231102	2ng	CE	Step5	MCM2	b7	heavy	IDDISTSDR	3892654336
516.2476++ (heavy)	516.248	S - b7+	732.341	1	0	20231102	2ng	CE	Step6	MCM2	b7	heavy	IDDISTSDR	3574318336
516.2476++ (heavy)	516.248	S - b7+	732.341	1	0	20231102	2ng	CE	Step7	MCM2	b7	heavy	IDDISTSDR	4094732032
516.2476++ (heavy)	516.248	S - b7+	732.341	1	235949	20231102	2ng	NCE	Step1	MCM2	b7	heavy	IDDISTSDR	3322768384
516.2476++ (heavy)	516.248	S - b7+	732.341	1	273034	20231102	2ng	NCE	Step2	MCM2	b7	heavy	IDDISTSDR	3306029568
516.2476++ (heavy)	516.248	S - b7+	732.341	1	46142	20231102	2ng	NCE	Step3	MCM2	b7	heavy	IDDISTSDR	3158551808
516.2476++ (heavy)	516.248	S - b7+	732.341	1	48251	20231102	2ng	NCE	Step4	MCM2	b7	heavy	IDDISTSDR	3344112128
516.2476++ (heavy)	516.248	S - b7+	732.341	1	0	20231102	2ng	NCE	Step5	MCM2	b7	heavy	IDDISTSDR	3197192704
516.2476++ (heavy)	516.248	S - b7+	732.341	1	0	20231102	2ng	NCE	Step6	MCM2	b7	heavy	IDDISTSDR	3263962368
516.2476++ (heavy)	516.248	S - b7+	732.341	1	0	20231102	2ng	NCE	Step7	MCM2	b7	heavy	IDDISTSDR	3120192512
516.2476++ (heavy)	516.248	D - b8+	847.368	1	473496	20231102	2ng	CE	Step1	MCM2	b8	heavy	IDDISTSDR	3499284992
516.2476++ (heavy)	516.248	D - b8+	847.368	1	480056	20231102	2ng	CE	Step2	MCM2	b8	heavy	IDDISTSDR	3548579584
516.2476++ (heavy)	516.248	D - b8+	847.368	1	236580	20231102	2ng	CE	Step3	MCM2	b8	heavy	IDDISTSDR	3630683392
516.2476++ (heavy)	516.248	D - b8+	847.368	1	51573	20231102	2ng	CE	Step4	MCM2	b8	heavy	IDDISTSDR	3729364224
516.2476++ (heavy)	516.248	D - b8+	847.368	1	0	20231102	2ng	CE	Step5	MCM2	b8	heavy	IDDISTSDR	3892654336
516.2476++ (heavy)	516.248	D - b8+	847.368	1	0	20231102	2ng	CE	Step6	MCM2	b8	heavy	IDDISTSDR	3574318336
516.2476++ (heavy)	516.248	D - b8+	847.368	1	0	20231102	2ng	CE	Step7	MCM2	b8	heavy	IDDISTSDR	4094732032
516.2476++ (heavy)	516.248	D - b8+	847.368	1	486206	20231102	2ng	NCE	Step1	MCM2	b8	heavy	IDDISTSDR	3322768384
516.2476++ (heavy)	516.248	D - b8+	847.368	1	401884	20231102	2ng	NCE	Step2	MCM2	b8	heavy	IDDISTSDR	3306029568
516.2476++ (heavy)	516.248	D - b8+	847.368	1	238668	20231102	2ng	NCE	Step3	MCM2	b8	heavy	IDDISTSDR	3158551808
516.2476++ (heavy)	516.248	D - b8+	847.368	1	131570	20231102	2ng	NCE	Step4	MCM2	b8	heavy	IDDISTSDR	3344112128
516.2476++ (heavy)	516.248	D - b8+	847.368	1	0	20231102	2ng	NCE	Step5	MCM2	b8	heavy	IDDISTSDR	3197192704
516.2476++ (heavy)	516.248	D - b8+	847.368	1	0	20231102	2ng	NCE	Step6	MCM2	b8	heavy	IDDISTSDR	3263962368
516.2476++ (heavy)	516.248	D - b8+	847.368	1	0	20231102	2ng	NCE	Step7	MCM2	b8	heavy	IDDISTSDR	3120192512
516.2476++ (heavy)	516.248	I - b1++	57.5493	2	0	20231102	2ng	CE	Step1	MCM2	b1	heavy	IDDISTSDR	3499284992
516.2476++ (heavy)	516.248	I - b1++	57.5493	2	0	20231102	2ng	CE	Step2	MCM2	b1	heavy	IDDISTSDR	3548579584
516.2476++ (heavy)	516.248	I - b1++	57.5493	2	0	20231102	2ng	CE	Step3	MCM2	b1	heavy	IDDISTSDR	3630683392
516.2476++ (heavy)	516.248	I - b1++	57.5493	2	0	20231102	2ng	CE	Step4	MCM2	b1	heavy	IDDISTSDR	3729364224
516.2476++ (heavy)	516.248	I - b1++	57.5493	2	0	20231102	2ng	CE	Step5	MCM2	b1	heavy	IDDISTSDR	3892654336
516.2476++ (heavy)	516.248	I - b1++	57.5493	2	0	20231102	2ng	CE	Step6	MCM2	b1	heavy	IDDISTSDR	3574318336
516.2476++ (heavy)	516.248	I - b1++	57.5493	2	0	20231102	2ng	CE	Step7	MCM2	b1	heavy	IDDISTSDR	4094732032
516.2476++ (heavy)	516.248	I - b1++	57.5493	2	0	20231102	2ng	NCE	Step1	MCM2	b1	heavy	IDDISTSDR	3322768384
516.2476++ (heavy)	516.248	I - b1++	57.5493	2	0	20231102	2ng	NCE	Step2	MCM2	b1	heavy	IDDISTSDR	3306029568
516.2476++ (heavy)	516.248	I - b1++	57.5493	2	0	20231102	2ng	NCE	Step3	MCM2	b1	heavy	IDDISTSDR	3158551808
516.2476++ (heavy)	516.248	I - b1++	57.5493	2	0	20231102	2ng	NCE	Step4	MCM2	b1	heavy	IDDISTSDR	3344112128
516.2476++ (heavy)	516.248	I - b1++	57.5493	2	0	20231102	2ng	NCE	Step5	MCM2	b1	heavy	IDDISTSDR	3197192704
516.2476++ (heavy)	516.248	I - b1++	57.5493	2	0	20231102	2ng	NCE	Step6	MCM2	b1	heavy	IDDISTSDR	3263962368
516.2476++ (heavy)	516.248	I - b1++	57.5493	2	0	20231102	2ng	NCE	Step7	MCM2	b1	heavy	IDDISTSDR	3120192512
516.2476++ (heavy)	516.248	D - b2++	115.063	2	0	20231102	2ng	CE	Step1	MCM2	b2	heavy	IDDISTSDR	3499284992
516.2476++ (heavy)	516.248	D - b2++	115.063	2	0	20231102	2ng	CE	Step2	MCM2	b2	heavy	IDDISTSDR	3548579584
516.2476++ (heavy)	516.248	D - b2++	115.063	2	0	20231102	2ng	CE	Step3	MCM2	b2	heavy	IDDISTSDR	3630683392
516.2476++ (heavy)	516.248	D - b2++	115.063	2	0	20231102	2ng	CE	Step4	MCM2	b2	heavy	IDDISTSDR	3729364224
516.2476++ (heavy)	516.248	D - b2++	115.063	2	0	20231102	2ng	CE	Step5	MCM2	b2	heavy	IDDISTSDR	3892654336
516.2476++ (heavy)	516.248	D - b2++	115.063	2	0	20231102	2ng	CE	Step6	MCM2	b2	heavy	IDDISTSDR	3574318336
516.2476++ (heavy)	516.248	D - b2++	115.063	2	0	20231102	2ng	CE	Step7	MCM2	b2	heavy	IDDISTSDR	4094732032
516.2476++ (heavy)	516.248	D - b2++	115.063	2	0	20231102	2ng	NCE	Step1	MCM2	b2	heavy	IDDISTSDR	3322768384
516.2476++ (heavy)	516.248	D - b2++	115.063	2	0	20231102	2ng	NCE	Step2	MCM2	b2	heavy	IDDISTSDR	3306029568
516.2476++ (heavy)	516.248	D - b2++	115.063	2	0	20231102	2ng	NCE	Step3	MCM2	b2	heavy	IDDISTSDR	3158551808
516.2476++ (heavy)	516.248	D - b2++	115.063	2	0	20231102	2ng	NCE	Step4	MCM2	b2	heavy	IDDISTSDR	3344112128
516.2476++ (heavy)	516.248	D - b2++	115.063	2	0	20231102	2ng	NCE	Step5	MCM2	b2	heavy	IDDISTSDR	3197192704
516.2476++ (heavy)	516.248	D - b2++	115.063	2	0	20231102	2ng	NCE	Step6	MCM2	b2	heavy	IDDISTSDR	3263962368
516.2476++ (heavy)	516.248	D - b2++	115.063	2	0	20231102	2ng	NCE	Step7	MCM2	b2	heavy	IDDISTSDR	3120192512
516.2476++ (heavy)	516.248	D - b3++	172.576	2	0	20231102	2ng	CE	Step1	MCM2	b3	heavy	IDDISTSDR	3499284992
516.2476++ (heavy)	516.248	D - b3++	172.576	2	0	20231102	2ng	CE	Step2	MCM2	b3	heavy	IDDISTSDR	3548579584
516.2476++ (heavy)	516.248	D - b3++	172.576	2	0	20231102	2ng	CE	Step3	MCM2	b3	heavy	IDDISTSDR	3630683392
516.2476++ (heavy)	516.248	D - b3++	172.576	2	0	20231102	2ng	CE	Step4	MCM2	b3	heavy	IDDISTSDR	3729364224
516.2476++ (heavy)	516.248	D - b3++	172.576	2	0	20231102	2ng	CE	Step5	MCM2	b3	heavy	IDDISTSDR	3892654336
516.2476++ (heavy)	516.248	D - b3++	172.576	2	0	20231102	2ng	CE	Step6	MCM2	b3	heavy	IDDISTSDR	3574318336
516.2476++ (heavy)	516.248	D - b3++	172.576	2	0	20231102	2ng	CE	Step7	MCM2	b3	heavy	IDDISTSDR	4094732032
516.2476++ (heavy)	516.248	D - b3++	172.576	2	0	20231102	2ng	NCE	Step1	MCM2	b3	heavy	IDDISTSDR	3322768384
516.2476++ (heavy)	516.248	D - b3++	172.576	2	0	20231102	2ng	NCE	Step2	MCM2	b3	heavy	IDDISTSDR	3306029568
516.2476++ (heavy)	516.248	D - b3++	172.576	2	0	20231102	2ng	NCE	Step3	MCM2	b3	heavy	IDDISTSDR	3158551808
516.2476++ (heavy)	516.248	D - b3++	172.576	2	0	20231102	2ng	NCE	Step4	MCM2	b3	heavy	IDDISTSDR	3344112128
516.2476++ (heavy)	516.248	D - b3++	172.576	2	0	20231102	2ng	NCE	Step5	MCM2	b3	heavy	IDDISTSDR	3197192704
516.2476++ (heavy)	516.248	D - b3++	172.576	2	0	20231102	2ng	NCE	Step6	MCM2	b3	heavy	IDDISTSDR	3263962368
516.2476++ (heavy)	516.248	D - b3++	172.576	2	0	20231102	2ng	NCE	Step7	MCM2	b3	heavy	IDDISTSDR	3120192512
516.2476++ (heavy)	516.248	I - b4++	229.118	2	20431824	20231102	2ng	CE	Step1	MCM2	b4	heavy	IDDISTSDR	3499284992
516.2476++ (heavy)	516.248	I - b4++	229.118	2	31881454	20231102	2ng	CE	Step2	MCM2	b4	heavy	IDDISTSDR	3548579584
516.2476++ (heavy)	516.248	I - b4++	229.118	2	35740128	20231102	2ng	CE	Step3	MCM2	b4	heavy	IDDISTSDR	3630683392
516.2476++ (heavy)	516.248	I - b4++	229.118	2	30838438	20231102	2ng	CE	Step4	MCM2	b4	heavy	IDDISTSDR	3729364224
516.2476++ (heavy)	516.248	I - b4++	229.118	2	23564318	20231102	2ng	CE	Step5	MCM2	b4	heavy	IDDISTSDR	3892654336
516.2476++ (heavy)	516.248	I - b4++	229.118	2	19251398	20231102	2ng	CE	Step6	MCM2	b4	heavy	IDDISTSDR	3574318336
516.2476++ (heavy)	516.248	I - b4++	229.118	2	16996524	20231102	2ng	CE	Step7	MCM2	b4	heavy	IDDISTSDR	4094732032
516.2476++ (heavy)	516.248	I - b4++	229.118	2	20085000	20231102	2ng	NCE	Step1	MCM2	b4	heavy	IDDISTSDR	3322768384
516.2476++ (heavy)	516.248	I - b4++	229.118	2	24296792	20231102	2ng	NCE	Step2	MCM2	b4	heavy	IDDISTSDR	3306029568
516.2476++ (heavy)	516.248	I - b4++	229.118	2	28943766	20231102	2ng	NCE	Step3	MCM2	b4	heavy	IDDISTSDR	3158551808
516.2476++ (heavy)	516.248	I - b4++	229.118	2	29511258	20231102	2ng	NCE	Step4	MCM2	b4	heavy	IDDISTSDR	3344112128
516.2476++ (heavy)	516.248	I - b4++	229.118	2	26133388	20231102	2ng	NCE	Step5	MCM2	b4	heavy	IDDISTSDR	3197192704
516.2476++ (heavy)	516.248	I - b4++	229.118	2	21599304	20231102	2ng	NCE	Step6	MCM2	b4	heavy	IDDISTSDR	3263962368
516.2476++ (heavy)	516.248	I - b4++	229.118	2	18389788	20231102	2ng	NCE	Step7	MCM2	b4	heavy	IDDISTSDR	3120192512
516.2476++ (heavy)	516.248	S - b5++	272.634	2	0	20231102	2ng	CE	Step1	MCM2	b5	heavy	IDDISTSDR	3499284992
516.2476++ (heavy)	516.248	S - b5++	272.634	2	0	20231102	2ng	CE	Step2	MCM2	b5	heavy	IDDISTSDR	3548579584
516.2476++ (heavy)	516.248	S - b5++	272.634	2	0	20231102	2ng	CE	Step3	MCM2	b5	heavy	IDDISTSDR	3630683392
516.2476++ (heavy)	516.248	S - b5++	272.634	2	0	20231102	2ng	CE	Step4	MCM2	b5	heavy	IDDISTSDR	3729364224
516.2476++ (heavy)	516.248	S - b5++	272.634	2	0	20231102	2ng	CE	Step5	MCM2	b5	heavy	IDDISTSDR	3892654336
516.2476++ (heavy)	516.248	S - b5++	272.634	2	0	20231102	2ng	CE	Step6	MCM2	b5	heavy	IDDISTSDR	3574318336
516.2476++ (heavy)	516.248	S - b5++	272.634	2	0	20231102	2ng	CE	Step7	MCM2	b5	heavy	IDDISTSDR	4094732032
516.2476++ (heavy)	516.248	S - b5++	272.634	2	0	20231102	2ng	NCE	Step1	MCM2	b5	heavy	IDDISTSDR	3322768384
516.2476++ (heavy)	516.248	S - b5++	272.634	2	0	20231102	2ng	NCE	Step2	MCM2	b5	heavy	IDDISTSDR	3306029568
516.2476++ (heavy)	516.248	S - b5++	272.634	2	0	20231102	2ng	NCE	Step3	MCM2	b5	heavy	IDDISTSDR	3158551808
516.2476++ (heavy)	516.248	S - b5++	272.634	2	0	20231102	2ng	NCE	Step4	MCM2	b5	heavy	IDDISTSDR	3344112128
516.2476++ (heavy)	516.248	S - b5++	272.634	2	0	20231102	2ng	NCE	Step5	MCM2	b5	heavy	IDDISTSDR	3197192704
516.2476++ (heavy)	516.248	S - b5++	272.634	2	0	20231102	2ng	NCE	Step6	MCM2	b5	heavy	IDDISTSDR	3263962368
516.2476++ (heavy)	516.248	S - b5++	272.634	2	0	20231102	2ng	NCE	Step7	MCM2	b5	heavy	IDDISTSDR	3120192512
516.2476++ (heavy)	516.248	T - b6++	323.158	2	0	20231102	2ng	CE	Step1	MCM2	b6	heavy	IDDISTSDR	3499284992
516.2476++ (heavy)	516.248	T - b6++	323.158	2	0	20231102	2ng	CE	Step2	MCM2	b6	heavy	IDDISTSDR	3548579584
516.2476++ (heavy)	516.248	T - b6++	323.158	2	0	20231102	2ng	CE	Step3	MCM2	b6	heavy	IDDISTSDR	3630683392
516.2476++ (heavy)	516.248	T - b6++	323.158	2	0	20231102	2ng	CE	Step4	MCM2	b6	heavy	IDDISTSDR	3729364224
516.2476++ (heavy)	516.248	T - b6++	323.158	2	0	20231102	2ng	CE	Step5	MCM2	b6	heavy	IDDISTSDR	3892654336
516.2476++ (heavy)	516.248	T - b6++	323.158	2	0	20231102	2ng	CE	Step6	MCM2	b6	heavy	IDDISTSDR	3574318336
516.2476++ (heavy)	516.248	T - b6++	323.158	2	0	20231102	2ng	CE	Step7	MCM2	b6	heavy	IDDISTSDR	4094732032
516.2476++ (heavy)	516.248	T - b6++	323.158	2	0	20231102	2ng	NCE	Step1	MCM2	b6	heavy	IDDISTSDR	3322768384
516.2476++ (heavy)	516.248	T - b6++	323.158	2	0	20231102	2ng	NCE	Step2	MCM2	b6	heavy	IDDISTSDR	3306029568
516.2476++ (heavy)	516.248	T - b6++	323.158	2	0	20231102	2ng	NCE	Step3	MCM2	b6	heavy	IDDISTSDR	3158551808
516.2476++ (heavy)	516.248	T - b6++	323.158	2	0	20231102	2ng	NCE	Step4	MCM2	b6	heavy	IDDISTSDR	3344112128
516.2476++ (heavy)	516.248	T - b6++	323.158	2	0	20231102	2ng	NCE	Step5	MCM2	b6	heavy	IDDISTSDR	3197192704
516.2476++ (heavy)	516.248	T - b6++	323.158	2	0	20231102	2ng	NCE	Step6	MCM2	b6	heavy	IDDISTSDR	3263962368
516.2476++ (heavy)	516.248	T - b6++	323.158	2	0	20231102	2ng	NCE	Step7	MCM2	b6	heavy	IDDISTSDR	3120192512
516.2476++ (heavy)	516.248	S - b7++	366.674	2	0	20231102	2ng	CE	Step1	MCM2	b7	heavy	IDDISTSDR	3499284992
516.2476++ (heavy)	516.248	S - b7++	366.674	2	0	20231102	2ng	CE	Step2	MCM2	b7	heavy	IDDISTSDR	3548579584
516.2476++ (heavy)	516.248	S - b7++	366.674	2	0	20231102	2ng	CE	Step3	MCM2	b7	heavy	IDDISTSDR	3630683392
516.2476++ (heavy)	516.248	S - b7++	366.674	2	0	20231102	2ng	CE	Step4	MCM2	b7	heavy	IDDISTSDR	3729364224
516.2476++ (heavy)	516.248	S - b7++	366.674	2	0	20231102	2ng	CE	Step5	MCM2	b7	heavy	IDDISTSDR	3892654336
516.2476++ (heavy)	516.248	S - b7++	366.674	2	0	20231102	2ng	CE	Step6	MCM2	b7	heavy	IDDISTSDR	3574318336
516.2476++ (heavy)	516.248	S - b7++	366.674	2	0	20231102	2ng	CE	Step7	MCM2	b7	heavy	IDDISTSDR	4094732032
516.2476++ (heavy)	516.248	S - b7++	366.674	2	0	20231102	2ng	NCE	Step1	MCM2	b7	heavy	IDDISTSDR	3322768384
516.2476++ (heavy)	516.248	S - b7++	366.674	2	0	20231102	2ng	NCE	Step2	MCM2	b7	heavy	IDDISTSDR	3306029568
516.2476++ (heavy)	516.248	S - b7++	366.674	2	0	20231102	2ng	NCE	Step3	MCM2	b7	heavy	IDDISTSDR	3158551808
516.2476++ (heavy)	516.248	S - b7++	366.674	2	0	20231102	2ng	NCE	Step4	MCM2	b7	heavy	IDDISTSDR	3344112128
516.2476++ (heavy)	516.248	S - b7++	366.674	2	0	20231102	2ng	NCE	Step5	MCM2	b7	heavy	IDDISTSDR	3197192704
516.2476++ (heavy)	516.248	S - b7++	366.674	2	0	20231102	2ng	NCE	Step6	MCM2	b7	heavy	IDDISTSDR	3263962368
516.2476++ (heavy)	516.248	S - b7++	366.674	2	0	20231102	2ng	NCE	Step7	MCM2	b7	heavy	IDDISTSDR	3120192512
516.2476++ (heavy)	516.248	D - b8++	424.188	2	0	20231102	2ng	CE	Step1	MCM2	b8	heavy	IDDISTSDR	3499284992
516.2476++ (heavy)	516.248	D - b8++	424.188	2	0	20231102	2ng	CE	Step2	MCM2	b8	heavy	IDDISTSDR	3548579584
516.2476++ (heavy)	516.248	D - b8++	424.188	2	0	20231102	2ng	CE	Step3	MCM2	b8	heavy	IDDISTSDR	3630683392
516.2476++ (heavy)	516.248	D - b8++	424.188	2	0	20231102	2ng	CE	Step4	MCM2	b8	heavy	IDDISTSDR	3729364224
516.2476++ (heavy)	516.248	D - b8++	424.188	2	0	20231102	2ng	CE	Step5	MCM2	b8	heavy	IDDISTSDR	3892654336
516.2476++ (heavy)	516.248	D - b8++	424.188	2	0	20231102	2ng	CE	Step6	MCM2	b8	heavy	IDDISTSDR	3574318336
516.2476++ (heavy)	516.248	D - b8++	424.188	2	0	20231102	2ng	CE	Step7	MCM2	b8	heavy	IDDISTSDR	4094732032
516.2476++ (heavy)	516.248	D - b8++	424.188	2	0	20231102	2ng	NCE	Step1	MCM2	b8	heavy	IDDISTSDR	3322768384
516.2476++ (heavy)	516.248	D - b8++	424.188	2	0	20231102	2ng	NCE	Step2	MCM2	b8	heavy	IDDISTSDR	3306029568
516.2476++ (heavy)	516.248	D - b8++	424.188	2	0	20231102	2ng	NCE	Step3	MCM2	b8	heavy	IDDISTSDR	3158551808
516.2476++ (heavy)	516.248	D - b8++	424.188	2	0	20231102	2ng	NCE	Step4	MCM2	b8	heavy	IDDISTSDR	3344112128
516.2476++ (heavy)	516.248	D - b8++	424.188	2	0	20231102	2ng	NCE	Step5	MCM2	b8	heavy	IDDISTSDR	3197192704
516.2476++ (heavy)	516.248	D - b8++	424.188	2	0	20231102	2ng	NCE	Step6	MCM2	b8	heavy	IDDISTSDR	3263962368
516.2476++ (heavy)	516.248	D - b8++	424.188	2	0	20231102	2ng	NCE	Step7	MCM2	b8	heavy	IDDISTSDR	3120192512
516.2476++ (heavy)	516.248	D - y8+	918.404	1	5038567	20231102	2ng	CE	Step1	MCM2	y8	heavy	IDDISTSDR	3499284992
516.2476++ (heavy)	516.248	D - y8+	918.404	1	10180171	20231102	2ng	CE	Step2	MCM2	y8	heavy	IDDISTSDR	3548579584
516.2476++ (heavy)	516.248	D - y8+	918.404	1	13766103	20231102	2ng	CE	Step3	MCM2	y8	heavy	IDDISTSDR	3630683392
516.2476++ (heavy)	516.248	D - y8+	918.404	1	13289774	20231102	2ng	CE	Step4	MCM2	y8	heavy	IDDISTSDR	3729364224
516.2476++ (heavy)	516.248	D - y8+	918.404	1	9902806	20231102	2ng	CE	Step5	MCM2	y8	heavy	IDDISTSDR	3892654336
516.2476++ (heavy)	516.248	D - y8+	918.404	1	7321286	20231102	2ng	CE	Step6	MCM2	y8	heavy	IDDISTSDR	3574318336
516.2476++ (heavy)	516.248	D - y8+	918.404	1	4860924	20231102	2ng	CE	Step7	MCM2	y8	heavy	IDDISTSDR	4094732032
516.2476++ (heavy)	516.248	D - y8+	918.404	1	4940247	20231102	2ng	NCE	Step1	MCM2	y8	heavy	IDDISTSDR	3322768384
516.2476++ (heavy)	516.248	D - y8+	918.404	1	6540550	20231102	2ng	NCE	Step2	MCM2	y8	heavy	IDDISTSDR	3306029568
516.2476++ (heavy)	516.248	D - y8+	918.404	1	10021917	20231102	2ng	NCE	Step3	MCM2	y8	heavy	IDDISTSDR	3158551808
516.2476++ (heavy)	516.248	D - y8+	918.404	1	12406190	20231102	2ng	NCE	Step4	MCM2	y8	heavy	IDDISTSDR	3344112128
516.2476++ (heavy)	516.248	D - y8+	918.404	1	11838094	20231102	2ng	NCE	Step5	MCM2	y8	heavy	IDDISTSDR	3197192704
516.2476++ (heavy)	516.248	D - y8+	918.404	1	9034414	20231102	2ng	NCE	Step6	MCM2	y8	heavy	IDDISTSDR	3263962368
516.2476++ (heavy)	516.248	D - y8+	918.404	1	6842246	20231102	2ng	NCE	Step7	MCM2	y8	heavy	IDDISTSDR	3120192512
516.2476++ (heavy)	516.248	D - y7+	803.377	1	19538554	20231102	2ng	CE	Step1	MCM2	y7	heavy	IDDISTSDR	3499284992
516.2476++ (heavy)	516.248	D - y7+	803.377	1	31474254	20231102	2ng	CE	Step2	MCM2	y7	heavy	IDDISTSDR	3548579584
516.2476++ (heavy)	516.248	D - y7+	803.377	1	36448332	20231102	2ng	CE	Step3	MCM2	y7	heavy	IDDISTSDR	3630683392
516.2476++ (heavy)	516.248	D - y7+	803.377	1	30100136	20231102	2ng	CE	Step4	MCM2	y7	heavy	IDDISTSDR	3729364224
516.2476++ (heavy)	516.248	D - y7+	803.377	1	20762252	20231102	2ng	CE	Step5	MCM2	y7	heavy	IDDISTSDR	3892654336
516.2476++ (heavy)	516.248	D - y7+	803.377	1	14329457	20231102	2ng	CE	Step6	MCM2	y7	heavy	IDDISTSDR	3574318336
516.2476++ (heavy)	516.248	D - y7+	803.377	1	9814848	20231102	2ng	CE	Step7	MCM2	y7	heavy	IDDISTSDR	4094732032
516.2476++ (heavy)	516.248	D - y7+	803.377	1	19615404	20231102	2ng	NCE	Step1	MCM2	y7	heavy	IDDISTSDR	3322768384
516.2476++ (heavy)	516.248	D - y7+	803.377	1	23369374	20231102	2ng	NCE	Step2	MCM2	y7	heavy	IDDISTSDR	3306029568
516.2476++ (heavy)	516.248	D - y7+	803.377	1	29532194	20231102	2ng	NCE	Step3	MCM2	y7	heavy	IDDISTSDR	3158551808
516.2476++ (heavy)	516.248	D - y7+	803.377	1	29897898	20231102	2ng	NCE	Step4	MCM2	y7	heavy	IDDISTSDR	3344112128
516.2476++ (heavy)	516.248	D - y7+	803.377	1	26493310	20231102	2ng	NCE	Step5	MCM2	y7	heavy	IDDISTSDR	3197192704
516.2476++ (heavy)	516.248	D - y7+	803.377	1	19039094	20231102	2ng	NCE	Step6	MCM2	y7	heavy	IDDISTSDR	3263962368
516.2476++ (heavy)	516.248	D - y7+	803.377	1	13370583	20231102	2ng	NCE	Step7	MCM2	y7	heavy	IDDISTSDR	3120192512
516.2476++ (heavy)	516.248	I - y6+	688.35	1	5667137	20231102	2ng	CE	Step1	MCM2	y6	heavy	IDDISTSDR	3499284992
516.2476++ (heavy)	516.248	I - y6+	688.35	1	9573178	20231102	2ng	CE	Step2	MCM2	y6	heavy	IDDISTSDR	3548579584
516.2476++ (heavy)	516.248	I - y6+	688.35	1	10977325	20231102	2ng	CE	Step3	MCM2	y6	heavy	IDDISTSDR	3630683392
516.2476++ (heavy)	516.248	I - y6+	688.35	1	10634075	20231102	2ng	CE	Step4	MCM2	y6	heavy	IDDISTSDR	3729364224
516.2476++ (heavy)	516.248	I - y6+	688.35	1	8630762	20231102	2ng	CE	Step5	MCM2	y6	heavy	IDDISTSDR	3892654336
516.2476++ (heavy)	516.248	I - y6+	688.35	1	7628615	20231102	2ng	CE	Step6	MCM2	y6	heavy	IDDISTSDR	3574318336
516.2476++ (heavy)	516.248	I - y6+	688.35	1	6306238	20231102	2ng	CE	Step7	MCM2	y6	heavy	IDDISTSDR	4094732032
516.2476++ (heavy)	516.248	I - y6+	688.35	1	5781084	20231102	2ng	NCE	Step1	MCM2	y6	heavy	IDDISTSDR	3322768384
516.2476++ (heavy)	516.248	I - y6+	688.35	1	6769407	20231102	2ng	NCE	Step2	MCM2	y6	heavy	IDDISTSDR	3306029568
516.2476++ (heavy)	516.248	I - y6+	688.35	1	8689470	20231102	2ng	NCE	Step3	MCM2	y6	heavy	IDDISTSDR	3158551808
516.2476++ (heavy)	516.248	I - y6+	688.35	1	10080588	20231102	2ng	NCE	Step4	MCM2	y6	heavy	IDDISTSDR	3344112128
516.2476++ (heavy)	516.248	I - y6+	688.35	1	9714910	20231102	2ng	NCE	Step5	MCM2	y6	heavy	IDDISTSDR	3197192704
516.2476++ (heavy)	516.248	I - y6+	688.35	1	8302088	20231102	2ng	NCE	Step6	MCM2	y6	heavy	IDDISTSDR	3263962368
516.2476++ (heavy)	516.248	I - y6+	688.35	1	7103983	20231102	2ng	NCE	Step7	MCM2	y6	heavy	IDDISTSDR	3120192512
516.2476++ (heavy)	516.248	S - y5+	575.266	1	40249960	20231102	2ng	CE	Step1	MCM2	y5	heavy	IDDISTSDR	3499284992
516.2476++ (heavy)	516.248	S - y5+	575.266	1	65494148	20231102	2ng	CE	Step2	MCM2	y5	heavy	IDDISTSDR	3548579584
516.2476++ (heavy)	516.248	S - y5+	575.266	1	74626472	20231102	2ng	CE	Step3	MCM2	y5	heavy	IDDISTSDR	3630683392
516.2476++ (heavy)	516.248	S - y5+	575.266	1	67008088	20231102	2ng	CE	Step4	MCM2	y5	heavy	IDDISTSDR	3729364224
516.2476++ (heavy)	516.248	S - y5+	575.266	1	50801924	20231102	2ng	CE	Step5	MCM2	y5	heavy	IDDISTSDR	3892654336
516.2476++ (heavy)	516.248	S - y5+	575.266	1	40518748	20231102	2ng	CE	Step6	MCM2	y5	heavy	IDDISTSDR	3574318336
516.2476++ (heavy)	516.248	S - y5+	575.266	1	31036054	20231102	2ng	CE	Step7	MCM2	y5	heavy	IDDISTSDR	4094732032
516.2476++ (heavy)	516.248	S - y5+	575.266	1	39721264	20231102	2ng	NCE	Step1	MCM2	y5	heavy	IDDISTSDR	3322768384
516.2476++ (heavy)	516.248	S - y5+	575.266	1	49209868	20231102	2ng	NCE	Step2	MCM2	y5	heavy	IDDISTSDR	3306029568
516.2476++ (heavy)	516.248	S - y5+	575.266	1	60166184	20231102	2ng	NCE	Step3	MCM2	y5	heavy	IDDISTSDR	3158551808
516.2476++ (heavy)	516.248	S - y5+	575.266	1	63409184	20231102	2ng	NCE	Step4	MCM2	y5	heavy	IDDISTSDR	3344112128
516.2476++ (heavy)	516.248	S - y5+	575.266	1	61473980	20231102	2ng	NCE	Step5	MCM2	y5	heavy	IDDISTSDR	3197192704
516.2476++ (heavy)	516.248	S - y5+	575.266	1	48763264	20231102	2ng	NCE	Step6	MCM2	y5	heavy	IDDISTSDR	3263962368
516.2476++ (heavy)	516.248	S - y5+	575.266	1	37715908	20231102	2ng	NCE	Step7	MCM2	y5	heavy	IDDISTSDR	3120192512
516.2476++ (heavy)	516.248	T - y4+	488.234	1	7554580	20231102	2ng	CE	Step1	MCM2	y4	heavy	IDDISTSDR	3499284992
516.2476++ (heavy)	516.248	T - y4+	488.234	1	12108921	20231102	2ng	CE	Step2	MCM2	y4	heavy	IDDISTSDR	3548579584
516.2476++ (heavy)	516.248	T - y4+	488.234	1	14549860	20231102	2ng	CE	Step3	MCM2	y4	heavy	IDDISTSDR	3630683392
516.2476++ (heavy)	516.248	T - y4+	488.234	1	12829414	20231102	2ng	CE	Step4	MCM2	y4	heavy	IDDISTSDR	3729364224
516.2476++ (heavy)	516.248	T - y4+	488.234	1	9557024	20231102	2ng	CE	Step5	MCM2	y4	heavy	IDDISTSDR	3892654336
516.2476++ (heavy)	516.248	T - y4+	488.234	1	7713383	20231102	2ng	CE	Step6	MCM2	y4	heavy	IDDISTSDR	3574318336
516.2476++ (heavy)	516.248	T - y4+	488.234	1	6482443	20231102	2ng	CE	Step7	MCM2	y4	heavy	IDDISTSDR	4094732032
516.2476++ (heavy)	516.248	T - y4+	488.234	1	7770250	20231102	2ng	NCE	Step1	MCM2	y4	heavy	IDDISTSDR	3322768384
516.2476++ (heavy)	516.248	T - y4+	488.234	1	9523176	20231102	2ng	NCE	Step2	MCM2	y4	heavy	IDDISTSDR	3306029568
516.2476++ (heavy)	516.248	T - y4+	488.234	1	11537202	20231102	2ng	NCE	Step3	MCM2	y4	heavy	IDDISTSDR	3158551808
516.2476++ (heavy)	516.248	T - y4+	488.234	1	12488859	20231102	2ng	NCE	Step4	MCM2	y4	heavy	IDDISTSDR	3344112128
516.2476++ (heavy)	516.248	T - y4+	488.234	1	11376450	20231102	2ng	NCE	Step5	MCM2	y4	heavy	IDDISTSDR	3197192704
516.2476++ (heavy)	516.248	T - y4+	488.234	1	8994181	20231102	2ng	NCE	Step6	MCM2	y4	heavy	IDDISTSDR	3263962368
516.2476++ (heavy)	516.248	T - y4+	488.234	1	7136304	20231102	2ng	NCE	Step7	MCM2	y4	heavy	IDDISTSDR	3120192512
516.2476++ (heavy)	516.248	S - y3+	387.186	1	3842573	20231102	2ng	CE	Step1	MCM2	y3	heavy	IDDISTSDR	3499284992
516.2476++ (heavy)	516.248	S - y3+	387.186	1	5803246	20231102	2ng	CE	Step2	MCM2	y3	heavy	IDDISTSDR	3548579584
516.2476++ (heavy)	516.248	S - y3+	387.186	1	6702402	20231102	2ng	CE	Step3	MCM2	y3	heavy	IDDISTSDR	3630683392
516.2476++ (heavy)	516.248	S - y3+	387.186	1	5398009	20231102	2ng	CE	Step4	MCM2	y3	heavy	IDDISTSDR	3729364224
516.2476++ (heavy)	516.248	S - y3+	387.186	1	4032726	20231102	2ng	CE	Step5	MCM2	y3	heavy	IDDISTSDR	3892654336
516.2476++ (heavy)	516.248	S - y3+	387.186	1	3531177	20231102	2ng	CE	Step6	MCM2	y3	heavy	IDDISTSDR	3574318336
516.2476++ (heavy)	516.248	S - y3+	387.186	1	2864064	20231102	2ng	CE	Step7	MCM2	y3	heavy	IDDISTSDR	4094732032
516.2476++ (heavy)	516.248	S - y3+	387.186	1	3874257	20231102	2ng	NCE	Step1	MCM2	y3	heavy	IDDISTSDR	3322768384
516.2476++ (heavy)	516.248	S - y3+	387.186	1	4483101	20231102	2ng	NCE	Step2	MCM2	y3	heavy	IDDISTSDR	3306029568
516.2476++ (heavy)	516.248	S - y3+	387.186	1	5234807	20231102	2ng	NCE	Step3	MCM2	y3	heavy	IDDISTSDR	3158551808
516.2476++ (heavy)	516.248	S - y3+	387.186	1	4996520	20231102	2ng	NCE	Step4	MCM2	y3	heavy	IDDISTSDR	3344112128
516.2476++ (heavy)	516.248	S - y3+	387.186	1	4798159	20231102	2ng	NCE	Step5	MCM2	y3	heavy	IDDISTSDR	3197192704
516.2476++ (heavy)	516.248	S - y3+	387.186	1	3681498	20231102	2ng	NCE	Step6	MCM2	y3	heavy	IDDISTSDR	3263962368
516.2476++ (heavy)	516.248	S - y3+	387.186	1	3083199	20231102	2ng	NCE	Step7	MCM2	y3	heavy	IDDISTSDR	3120192512
516.2476++ (heavy)	516.248	D - y2+	300.154	1	1184588	20231102	2ng	CE	Step1	MCM2	y2	heavy	IDDISTSDR	3499284992
516.2476++ (heavy)	516.248	D - y2+	300.154	1	1619291	20231102	2ng	CE	Step2	MCM2	y2	heavy	IDDISTSDR	3548579584
516.2476++ (heavy)	516.248	D - y2+	300.154	1	1673331	20231102	2ng	CE	Step3	MCM2	y2	heavy	IDDISTSDR	3630683392
516.2476++ (heavy)	516.248	D - y2+	300.154	1	1179097	20231102	2ng	CE	Step4	MCM2	y2	heavy	IDDISTSDR	3729364224
516.2476++ (heavy)	516.248	D - y2+	300.154	1	967714	20231102	2ng	CE	Step5	MCM2	y2	heavy	IDDISTSDR	3892654336
516.2476++ (heavy)	516.248	D - y2+	300.154	1	798432	20231102	2ng	CE	Step6	MCM2	y2	heavy	IDDISTSDR	3574318336
516.2476++ (heavy)	516.248	D - y2+	300.154	1	742591	20231102	2ng	CE	Step7	MCM2	y2	heavy	IDDISTSDR	4094732032
516.2476++ (heavy)	516.248	D - y2+	300.154	1	1083947	20231102	2ng	NCE	Step1	MCM2	y2	heavy	IDDISTSDR	3322768384
516.2476++ (heavy)	516.248	D - y2+	300.154	1	1207545	20231102	2ng	NCE	Step2	MCM2	y2	heavy	IDDISTSDR	3306029568
516.2476++ (heavy)	516.248	D - y2+	300.154	1	1441835	20231102	2ng	NCE	Step3	MCM2	y2	heavy	IDDISTSDR	3158551808
516.2476++ (heavy)	516.248	D - y2+	300.154	1	1335360	20231102	2ng	NCE	Step4	MCM2	y2	heavy	IDDISTSDR	3344112128
516.2476++ (heavy)	516.248	D - y2+	300.154	1	1134461	20231102	2ng	NCE	Step5	MCM2	y2	heavy	IDDISTSDR	3197192704
516.2476++ (heavy)	516.248	D - y2+	300.154	1	889987	20231102	2ng	NCE	Step6	MCM2	y2	heavy	IDDISTSDR	3263962368
516.2476++ (heavy)	516.248	D - y2+	300.154	1	737222	20231102	2ng	NCE	Step7	MCM2	y2	heavy	IDDISTSDR	3120192512
516.2476++ (heavy)	516.248	R - y1+	185.127	1	1234213	20231102	2ng	CE	Step1	MCM2	y1	heavy	IDDISTSDR	3499284992
516.2476++ (heavy)	516.248	R - y1+	185.127	1	1770088	20231102	2ng	CE	Step2	MCM2	y1	heavy	IDDISTSDR	3548579584
516.2476++ (heavy)	516.248	R - y1+	185.127	1	2717661	20231102	2ng	CE	Step3	MCM2	y1	heavy	IDDISTSDR	3630683392
516.2476++ (heavy)	516.248	R - y1+	185.127	1	3744056	20231102	2ng	CE	Step4	MCM2	y1	heavy	IDDISTSDR	3729364224
516.2476++ (heavy)	516.248	R - y1+	185.127	1	4685565	20231102	2ng	CE	Step5	MCM2	y1	heavy	IDDISTSDR	3892654336
516.2476++ (heavy)	516.248	R - y1+	185.127	1	5749794	20231102	2ng	CE	Step6	MCM2	y1	heavy	IDDISTSDR	3574318336
516.2476++ (heavy)	516.248	R - y1+	185.127	1	7705452	20231102	2ng	CE	Step7	MCM2	y1	heavy	IDDISTSDR	4094732032
516.2476++ (heavy)	516.248	R - y1+	185.127	1	1231900	20231102	2ng	NCE	Step1	MCM2	y1	heavy	IDDISTSDR	3322768384
516.2476++ (heavy)	516.248	R - y1+	185.127	1	1514559	20231102	2ng	NCE	Step2	MCM2	y1	heavy	IDDISTSDR	3306029568
516.2476++ (heavy)	516.248	R - y1+	185.127	1	1797688	20231102	2ng	NCE	Step3	MCM2	y1	heavy	IDDISTSDR	3158551808
516.2476++ (heavy)	516.248	R - y1+	185.127	1	2875456	20231102	2ng	NCE	Step4	MCM2	y1	heavy	IDDISTSDR	3344112128
516.2476++ (heavy)	516.248	R - y1+	185.127	1	3884209	20231102	2ng	NCE	Step5	MCM2	y1	heavy	IDDISTSDR	3197192704
516.2476++ (heavy)	516.248	R - y1+	185.127	1	5029428	20231102	2ng	NCE	Step6	MCM2	y1	heavy	IDDISTSDR	3263962368
516.2476++ (heavy)	516.248	R - y1+	185.127	1	6252367	20231102	2ng	NCE	Step7	MCM2	y1	heavy	IDDISTSDR	3120192512
516.2476++ (heavy)	516.248	D - y8++	459.706	2	210860	20231102	2ng	CE	Step1	MCM2	y8	heavy	IDDISTSDR	3499284992
516.2476++ (heavy)	516.248	D - y8++	459.706	2	292708	20231102	2ng	CE	Step2	MCM2	y8	heavy	IDDISTSDR	3548579584
516.2476++ (heavy)	516.248	D - y8++	459.706	2	278887	20231102	2ng	CE	Step3	MCM2	y8	heavy	IDDISTSDR	3630683392
516.2476++ (heavy)	516.248	D - y8++	459.706	2	157329	20231102	2ng	CE	Step4	MCM2	y8	heavy	IDDISTSDR	3729364224
516.2476++ (heavy)	516.248	D - y8++	459.706	2	0	20231102	2ng	CE	Step5	MCM2	y8	heavy	IDDISTSDR	3892654336
516.2476++ (heavy)	516.248	D - y8++	459.706	2	24303	20231102	2ng	CE	Step6	MCM2	y8	heavy	IDDISTSDR	3574318336
516.2476++ (heavy)	516.248	D - y8++	459.706	2	22493	20231102	2ng	CE	Step7	MCM2	y8	heavy	IDDISTSDR	4094732032
516.2476++ (heavy)	516.248	D - y8++	459.706	2	138172	20231102	2ng	NCE	Step1	MCM2	y8	heavy	IDDISTSDR	3322768384
516.2476++ (heavy)	516.248	D - y8++	459.706	2	231631	20231102	2ng	NCE	Step2	MCM2	y8	heavy	IDDISTSDR	3306029568
516.2476++ (heavy)	516.248	D - y8++	459.706	2	266553	20231102	2ng	NCE	Step3	MCM2	y8	heavy	IDDISTSDR	3158551808
516.2476++ (heavy)	516.248	D - y8++	459.706	2	199612	20231102	2ng	NCE	Step4	MCM2	y8	heavy	IDDISTSDR	3344112128
516.2476++ (heavy)	516.248	D - y8++	459.706	2	69580	20231102	2ng	NCE	Step5	MCM2	y8	heavy	IDDISTSDR	3197192704
516.2476++ (heavy)	516.248	D - y8++	459.706	2	16939	20231102	2ng	NCE	Step6	MCM2	y8	heavy	IDDISTSDR	3263962368
516.2476++ (heavy)	516.248	D - y8++	459.706	2	9852	20231102	2ng	NCE	Step7	MCM2	y8	heavy	IDDISTSDR	3120192512
516.2476++ (heavy)	516.248	D - y7++	402.192	2	669061	20231102	2ng	CE	Step1	MCM2	y7	heavy	IDDISTSDR	3499284992
516.2476++ (heavy)	516.248	D - y7++	402.192	2	897463	20231102	2ng	CE	Step2	MCM2	y7	heavy	IDDISTSDR	3548579584
516.2476++ (heavy)	516.248	D - y7++	402.192	2	607775	20231102	2ng	CE	Step3	MCM2	y7	heavy	IDDISTSDR	3630683392
516.2476++ (heavy)	516.248	D - y7++	402.192	2	241530	20231102	2ng	CE	Step4	MCM2	y7	heavy	IDDISTSDR	3729364224
516.2476++ (heavy)	516.248	D - y7++	402.192	2	60716	20231102	2ng	CE	Step5	MCM2	y7	heavy	IDDISTSDR	3892654336
516.2476++ (heavy)	516.248	D - y7++	402.192	2	0	20231102	2ng	CE	Step6	MCM2	y7	heavy	IDDISTSDR	3574318336
516.2476++ (heavy)	516.248	D - y7++	402.192	2	0	20231102	2ng	CE	Step7	MCM2	y7	heavy	IDDISTSDR	4094732032
516.2476++ (heavy)	516.248	D - y7++	402.192	2	577880	20231102	2ng	NCE	Step1	MCM2	y7	heavy	IDDISTSDR	3322768384
516.2476++ (heavy)	516.248	D - y7++	402.192	2	687346	20231102	2ng	NCE	Step2	MCM2	y7	heavy	IDDISTSDR	3306029568
516.2476++ (heavy)	516.248	D - y7++	402.192	2	443035	20231102	2ng	NCE	Step3	MCM2	y7	heavy	IDDISTSDR	3158551808
516.2476++ (heavy)	516.248	D - y7++	402.192	2	410225	20231102	2ng	NCE	Step4	MCM2	y7	heavy	IDDISTSDR	3344112128
516.2476++ (heavy)	516.248	D - y7++	402.192	2	232571	20231102	2ng	NCE	Step5	MCM2	y7	heavy	IDDISTSDR	3197192704
516.2476++ (heavy)	516.248	D - y7++	402.192	2	0	20231102	2ng	NCE	Step6	MCM2	y7	heavy	IDDISTSDR	3263962368
516.2476++ (heavy)	516.248	D - y7++	402.192	2	0	20231102	2ng	NCE	Step7	MCM2	y7	heavy	IDDISTSDR	3120192512
516.2476++ (heavy)	516.248	I - y6++	344.679	2	0	20231102	2ng	CE	Step1	MCM2	y6	heavy	IDDISTSDR	3499284992
516.2476++ (heavy)	516.248	I - y6++	344.679	2	0	20231102	2ng	CE	Step2	MCM2	y6	heavy	IDDISTSDR	3548579584
516.2476++ (heavy)	516.248	I - y6++	344.679	2	0	20231102	2ng	CE	Step3	MCM2	y6	heavy	IDDISTSDR	3630683392
516.2476++ (heavy)	516.248	I - y6++	344.679	2	137111	20231102	2ng	CE	Step4	MCM2	y6	heavy	IDDISTSDR	3729364224
516.2476++ (heavy)	516.248	I - y6++	344.679	2	122139	20231102	2ng	CE	Step5	MCM2	y6	heavy	IDDISTSDR	3892654336
516.2476++ (heavy)	516.248	I - y6++	344.679	2	27417	20231102	2ng	CE	Step6	MCM2	y6	heavy	IDDISTSDR	3574318336
516.2476++ (heavy)	516.248	I - y6++	344.679	2	22588	20231102	2ng	CE	Step7	MCM2	y6	heavy	IDDISTSDR	4094732032
516.2476++ (heavy)	516.248	I - y6++	344.679	2	56629	20231102	2ng	NCE	Step1	MCM2	y6	heavy	IDDISTSDR	3322768384
516.2476++ (heavy)	516.248	I - y6++	344.679	2	0	20231102	2ng	NCE	Step2	MCM2	y6	heavy	IDDISTSDR	3306029568
516.2476++ (heavy)	516.248	I - y6++	344.679	2	83635	20231102	2ng	NCE	Step3	MCM2	y6	heavy	IDDISTSDR	3158551808
516.2476++ (heavy)	516.248	I - y6++	344.679	2	67826	20231102	2ng	NCE	Step4	MCM2	y6	heavy	IDDISTSDR	3344112128
516.2476++ (heavy)	516.248	I - y6++	344.679	2	131181	20231102	2ng	NCE	Step5	MCM2	y6	heavy	IDDISTSDR	3197192704
516.2476++ (heavy)	516.248	I - y6++	344.679	2	22585	20231102	2ng	NCE	Step6	MCM2	y6	heavy	IDDISTSDR	3263962368
516.2476++ (heavy)	516.248	I - y6++	344.679	2	0	20231102	2ng	NCE	Step7	MCM2	y6	heavy	IDDISTSDR	3120192512
516.2476++ (heavy)	516.248	S - y5++	288.137	2	0	20231102	2ng	CE	Step1	MCM2	y5	heavy	IDDISTSDR	3499284992
516.2476++ (heavy)	516.248	S - y5++	288.137	2	0	20231102	2ng	CE	Step2	MCM2	y5	heavy	IDDISTSDR	3548579584
516.2476++ (heavy)	516.248	S - y5++	288.137	2	0	20231102	2ng	CE	Step3	MCM2	y5	heavy	IDDISTSDR	3630683392
516.2476++ (heavy)	516.248	S - y5++	288.137	2	0	20231102	2ng	CE	Step4	MCM2	y5	heavy	IDDISTSDR	3729364224
516.2476++ (heavy)	516.248	S - y5++	288.137	2	0	20231102	2ng	CE	Step5	MCM2	y5	heavy	IDDISTSDR	3892654336
516.2476++ (heavy)	516.248	S - y5++	288.137	2	0	20231102	2ng	CE	Step6	MCM2	y5	heavy	IDDISTSDR	3574318336
516.2476++ (heavy)	516.248	S - y5++	288.137	2	0	20231102	2ng	CE	Step7	MCM2	y5	heavy	IDDISTSDR	4094732032
516.2476++ (heavy)	516.248	S - y5++	288.137	2	0	20231102	2ng	NCE	Step1	MCM2	y5	heavy	IDDISTSDR	3322768384
516.2476++ (heavy)	516.248	S - y5++	288.137	2	0	20231102	2ng	NCE	Step2	MCM2	y5	heavy	IDDISTSDR	3306029568
516.2476++ (heavy)	516.248	S - y5++	288.137	2	0	20231102	2ng	NCE	Step3	MCM2	y5	heavy	IDDISTSDR	3158551808
516.2476++ (heavy)	516.248	S - y5++	288.137	2	0	20231102	2ng	NCE	Step4	MCM2	y5	heavy	IDDISTSDR	3344112128
516.2476++ (heavy)	516.248	S - y5++	288.137	2	0	20231102	2ng	NCE	Step5	MCM2	y5	heavy	IDDISTSDR	3197192704
516.2476++ (heavy)	516.248	S - y5++	288.137	2	0	20231102	2ng	NCE	Step6	MCM2	y5	heavy	IDDISTSDR	3263962368
516.2476++ (heavy)	516.248	S - y5++	288.137	2	0	20231102	2ng	NCE	Step7	MCM2	y5	heavy	IDDISTSDR	3120192512
516.2476++ (heavy)	516.248	T - y4++	244.621	2	0	20231102	2ng	CE	Step1	MCM2	y4	heavy	IDDISTSDR	3499284992
516.2476++ (heavy)	516.248	T - y4++	244.621	2	0	20231102	2ng	CE	Step2	MCM2	y4	heavy	IDDISTSDR	3548579584
516.2476++ (heavy)	516.248	T - y4++	244.621	2	0	20231102	2ng	CE	Step3	MCM2	y4	heavy	IDDISTSDR	3630683392
516.2476++ (heavy)	516.248	T - y4++	244.621	2	0	20231102	2ng	CE	Step4	MCM2	y4	heavy	IDDISTSDR	3729364224
516.2476++ (heavy)	516.248	T - y4++	244.621	2	0	20231102	2ng	CE	Step5	MCM2	y4	heavy	IDDISTSDR	3892654336
516.2476++ (heavy)	516.248	T - y4++	244.621	2	0	20231102	2ng	CE	Step6	MCM2	y4	heavy	IDDISTSDR	3574318336
516.2476++ (heavy)	516.248	T - y4++	244.621	2	0	20231102	2ng	CE	Step7	MCM2	y4	heavy	IDDISTSDR	4094732032
516.2476++ (heavy)	516.248	T - y4++	244.621	2	0	20231102	2ng	NCE	Step1	MCM2	y4	heavy	IDDISTSDR	3322768384
516.2476++ (heavy)	516.248	T - y4++	244.621	2	0	20231102	2ng	NCE	Step2	MCM2	y4	heavy	IDDISTSDR	3306029568
516.2476++ (heavy)	516.248	T - y4++	244.621	2	0	20231102	2ng	NCE	Step3	MCM2	y4	heavy	IDDISTSDR	3158551808
516.2476++ (heavy)	516.248	T - y4++	244.621	2	0	20231102	2ng	NCE	Step4	MCM2	y4	heavy	IDDISTSDR	3344112128
516.2476++ (heavy)	516.248	T - y4++	244.621	2	0	20231102	2ng	NCE	Step5	MCM2	y4	heavy	IDDISTSDR	3197192704
516.2476++ (heavy)	516.248	T - y4++	244.621	2	0	20231102	2ng	NCE	Step6	MCM2	y4	heavy	IDDISTSDR	3263962368
516.2476++ (heavy)	516.248	T - y4++	244.621	2	0	20231102	2ng	NCE	Step7	MCM2	y4	heavy	IDDISTSDR	3120192512
516.2476++ (heavy)	516.248	S - y3++	194.097	2	0	20231102	2ng	CE	Step1	MCM2	y3	heavy	IDDISTSDR	3499284992
516.2476++ (heavy)	516.248	S - y3++	194.097	2	0	20231102	2ng	CE	Step2	MCM2	y3	heavy	IDDISTSDR	3548579584
516.2476++ (heavy)	516.248	S - y3++	194.097	2	0	20231102	2ng	CE	Step3	MCM2	y3	heavy	IDDISTSDR	3630683392
516.2476++ (heavy)	516.248	S - y3++	194.097	2	0	20231102	2ng	CE	Step4	MCM2	y3	heavy	IDDISTSDR	3729364224
516.2476++ (heavy)	516.248	S - y3++	194.097	2	0	20231102	2ng	CE	Step5	MCM2	y3	heavy	IDDISTSDR	3892654336
516.2476++ (heavy)	516.248	S - y3++	194.097	2	0	20231102	2ng	CE	Step6	MCM2	y3	heavy	IDDISTSDR	3574318336
516.2476++ (heavy)	516.248	S - y3++	194.097	2	0	20231102	2ng	CE	Step7	MCM2	y3	heavy	IDDISTSDR	4094732032
516.2476++ (heavy)	516.248	S - y3++	194.097	2	0	20231102	2ng	NCE	Step1	MCM2	y3	heavy	IDDISTSDR	3322768384
516.2476++ (heavy)	516.248	S - y3++	194.097	2	0	20231102	2ng	NCE	Step2	MCM2	y3	heavy	IDDISTSDR	3306029568
516.2476++ (heavy)	516.248	S - y3++	194.097	2	0	20231102	2ng	NCE	Step3	MCM2	y3	heavy	IDDISTSDR	3158551808
516.2476++ (heavy)	516.248	S - y3++	194.097	2	0	20231102	2ng	NCE	Step4	MCM2	y3	heavy	IDDISTSDR	3344112128
516.2476++ (heavy)	516.248	S - y3++	194.097	2	0	20231102	2ng	NCE	Step5	MCM2	y3	heavy	IDDISTSDR	3197192704
516.2476++ (heavy)	516.248	S - y3++	194.097	2	0	20231102	2ng	NCE	Step6	MCM2	y3	heavy	IDDISTSDR	3263962368
516.2476++ (heavy)	516.248	S - y3++	194.097	2	0	20231102	2ng	NCE	Step7	MCM2	y3	heavy	IDDISTSDR	3120192512
516.2476++ (heavy)	516.248	D - y2++	150.581	2	0	20231102	2ng	CE	Step1	MCM2	y2	heavy	IDDISTSDR	3499284992
516.2476++ (heavy)	516.248	D - y2++	150.581	2	0	20231102	2ng	CE	Step2	MCM2	y2	heavy	IDDISTSDR	3548579584
516.2476++ (heavy)	516.248	D - y2++	150.581	2	0	20231102	2ng	CE	Step3	MCM2	y2	heavy	IDDISTSDR	3630683392
516.2476++ (heavy)	516.248	D - y2++	150.581	2	0	20231102	2ng	CE	Step4	MCM2	y2	heavy	IDDISTSDR	3729364224
516.2476++ (heavy)	516.248	D - y2++	150.581	2	0	20231102	2ng	CE	Step5	MCM2	y2	heavy	IDDISTSDR	3892654336
516.2476++ (heavy)	516.248	D - y2++	150.581	2	0	20231102	2ng	CE	Step6	MCM2	y2	heavy	IDDISTSDR	3574318336
516.2476++ (heavy)	516.248	D - y2++	150.581	2	0	20231102	2ng	CE	Step7	MCM2	y2	heavy	IDDISTSDR	4094732032
516.2476++ (heavy)	516.248	D - y2++	150.581	2	0	20231102	2ng	NCE	Step1	MCM2	y2	heavy	IDDISTSDR	3322768384
516.2476++ (heavy)	516.248	D - y2++	150.581	2	0	20231102	2ng	NCE	Step2	MCM2	y2	heavy	IDDISTSDR	3306029568
516.2476++ (heavy)	516.248	D - y2++	150.581	2	0	20231102	2ng	NCE	Step3	MCM2	y2	heavy	IDDISTSDR	3158551808
516.2476++ (heavy)	516.248	D - y2++	150.581	2	0	20231102	2ng	NCE	Step4	MCM2	y2	heavy	IDDISTSDR	3344112128
516.2476++ (heavy)	516.248	D - y2++	150.581	2	0	20231102	2ng	NCE	Step5	MCM2	y2	heavy	IDDISTSDR	3197192704
516.2476++ (heavy)	516.248	D - y2++	150.581	2	0	20231102	2ng	NCE	Step6	MCM2	y2	heavy	IDDISTSDR	3263962368
516.2476++ (heavy)	516.248	D - y2++	150.581	2	0	20231102	2ng	NCE	Step7	MCM2	y2	heavy	IDDISTSDR	3120192512
516.2476++ (heavy)	516.248	R - y1++	93.0672	2	0	20231102	2ng	CE	Step1	MCM2	y1	heavy	IDDISTSDR	3499284992
516.2476++ (heavy)	516.248	R - y1++	93.0672	2	0	20231102	2ng	CE	Step2	MCM2	y1	heavy	IDDISTSDR	3548579584
516.2476++ (heavy)	516.248	R - y1++	93.0672	2	0	20231102	2ng	CE	Step3	MCM2	y1	heavy	IDDISTSDR	3630683392
516.2476++ (heavy)	516.248	R - y1++	93.0672	2	0	20231102	2ng	CE	Step4	MCM2	y1	heavy	IDDISTSDR	3729364224
516.2476++ (heavy)	516.248	R - y1++	93.0672	2	0	20231102	2ng	CE	Step5	MCM2	y1	heavy	IDDISTSDR	3892654336
516.2476++ (heavy)	516.248	R - y1++	93.0672	2	0	20231102	2ng	CE	Step6	MCM2	y1	heavy	IDDISTSDR	3574318336
516.2476++ (heavy)	516.248	R - y1++	93.0672	2	0	20231102	2ng	CE	Step7	MCM2	y1	heavy	IDDISTSDR	4094732032
516.2476++ (heavy)	516.248	R - y1++	93.0672	2	0	20231102	2ng	NCE	Step1	MCM2	y1	heavy	IDDISTSDR	3322768384
516.2476++ (heavy)	516.248	R - y1++	93.0672	2	0	20231102	2ng	NCE	Step2	MCM2	y1	heavy	IDDISTSDR	3306029568
516.2476++ (heavy)	516.248	R - y1++	93.0672	2	0	20231102	2ng	NCE	Step3	MCM2	y1	heavy	IDDISTSDR	3158551808
516.2476++ (heavy)	516.248	R - y1++	93.0672	2	0	20231102	2ng	NCE	Step4	MCM2	y1	heavy	IDDISTSDR	3344112128
516.2476++ (heavy)	516.248	R - y1++	93.0672	2	0	20231102	2ng	NCE	Step5	MCM2	y1	heavy	IDDISTSDR	3197192704
516.2476++ (heavy)	516.248	R - y1++	93.0672	2	0	20231102	2ng	NCE	Step6	MCM2	y1	heavy	IDDISTSDR	3263962368
516.2476++ (heavy)	516.248	R - y1++	93.0672	2	0	20231102	2ng	NCE	Step7	MCM2	y1	heavy	IDDISTSDR	3120192512
639.2978++ (heavy)	639.298	I - b2+	243.134	1	3140493	20231102	2ng	CE	Step1	NKP1	b2	heavy	EIYDNESELR	3499284992
639.2978++ (heavy)	639.298	I - b2+	243.134	1	5418225	20231102	2ng	CE	Step2	NKP1	b2	heavy	EIYDNESELR	3548579584
639.2978++ (heavy)	639.298	I - b2+	243.134	1	9703351	20231102	2ng	CE	Step3	NKP1	b2	heavy	EIYDNESELR	3630683392
639.2978++ (heavy)	639.298	I - b2+	243.134	1	9142004	20231102	2ng	CE	Step4	NKP1	b2	heavy	EIYDNESELR	3729364224
639.2978++ (heavy)	639.298	I - b2+	243.134	1	8066208	20231102	2ng	CE	Step5	NKP1	b2	heavy	EIYDNESELR	3892654336
639.2978++ (heavy)	639.298	I - b2+	243.134	1	6161532	20231102	2ng	CE	Step6	NKP1	b2	heavy	EIYDNESELR	3574318336
639.2978++ (heavy)	639.298	I - b2+	243.134	1	5238922	20231102	2ng	CE	Step7	NKP1	b2	heavy	EIYDNESELR	4094732032
639.2978++ (heavy)	639.298	I - b2+	243.134	1	3715051	20231102	2ng	NCE	Step1	NKP1	b2	heavy	EIYDNESELR	3322768384
639.2978++ (heavy)	639.298	I - b2+	243.134	1	6283010	20231102	2ng	NCE	Step2	NKP1	b2	heavy	EIYDNESELR	3306029568
639.2978++ (heavy)	639.298	I - b2+	243.134	1	6952953	20231102	2ng	NCE	Step3	NKP1	b2	heavy	EIYDNESELR	3158551808
639.2978++ (heavy)	639.298	I - b2+	243.134	1	5769670	20231102	2ng	NCE	Step4	NKP1	b2	heavy	EIYDNESELR	3344112128
639.2978++ (heavy)	639.298	I - b2+	243.134	1	5027777	20231102	2ng	NCE	Step5	NKP1	b2	heavy	EIYDNESELR	3197192704
639.2978++ (heavy)	639.298	I - b2+	243.134	1	3765739	20231102	2ng	NCE	Step6	NKP1	b2	heavy	EIYDNESELR	3263962368
639.2978++ (heavy)	639.298	I - b2+	243.134	1	2738055	20231102	2ng	NCE	Step7	NKP1	b2	heavy	EIYDNESELR	3120192512
639.2978++ (heavy)	639.298	Y - y8+	1035.46	1	3902648	20231102	2ng	CE	Step1	NKP1	y8	heavy	EIYDNESELR	3499284992
639.2978++ (heavy)	639.298	Y - y8+	1035.46	1	8195408	20231102	2ng	CE	Step2	NKP1	y8	heavy	EIYDNESELR	3548579584
639.2978++ (heavy)	639.298	Y - y8+	1035.46	1	14243348	20231102	2ng	CE	Step3	NKP1	y8	heavy	EIYDNESELR	3630683392
639.2978++ (heavy)	639.298	Y - y8+	1035.46	1	16462152	20231102	2ng	CE	Step4	NKP1	y8	heavy	EIYDNESELR	3729364224
639.2978++ (heavy)	639.298	Y - y8+	1035.46	1	17618720	20231102	2ng	CE	Step5	NKP1	y8	heavy	EIYDNESELR	3892654336
639.2978++ (heavy)	639.298	Y - y8+	1035.46	1	15845174	20231102	2ng	CE	Step6	NKP1	y8	heavy	EIYDNESELR	3574318336
639.2978++ (heavy)	639.298	Y - y8+	1035.46	1	14417903	20231102	2ng	CE	Step7	NKP1	y8	heavy	EIYDNESELR	4094732032
639.2978++ (heavy)	639.298	Y - y8+	1035.46	1	5629827	20231102	2ng	NCE	Step1	NKP1	y8	heavy	EIYDNESELR	3322768384
639.2978++ (heavy)	639.298	Y - y8+	1035.46	1	9820936	20231102	2ng	NCE	Step2	NKP1	y8	heavy	EIYDNESELR	3306029568
639.2978++ (heavy)	639.298	Y - y8+	1035.46	1	13847189	20231102	2ng	NCE	Step3	NKP1	y8	heavy	EIYDNESELR	3158551808
639.2978++ (heavy)	639.298	Y - y8+	1035.46	1	12294286	20231102	2ng	NCE	Step4	NKP1	y8	heavy	EIYDNESELR	3344112128
639.2978++ (heavy)	639.298	Y - y8+	1035.46	1	12165552	20231102	2ng	NCE	Step5	NKP1	y8	heavy	EIYDNESELR	3197192704
639.2978++ (heavy)	639.298	Y - y8+	1035.46	1	10505037	20231102	2ng	NCE	Step6	NKP1	y8	heavy	EIYDNESELR	3263962368
639.2978++ (heavy)	639.298	Y - y8+	1035.46	1	7304386	20231102	2ng	NCE	Step7	NKP1	y8	heavy	EIYDNESELR	3120192512
639.2978++ (heavy)	639.298	D - y7+	872.398	1	2003515	20231102	2ng	CE	Step1	NKP1	y7	heavy	EIYDNESELR	3499284992
639.2978++ (heavy)	639.298	D - y7+	872.398	1	4875215	20231102	2ng	CE	Step2	NKP1	y7	heavy	EIYDNESELR	3548579584
639.2978++ (heavy)	639.298	D - y7+	872.398	1	8695077	20231102	2ng	CE	Step3	NKP1	y7	heavy	EIYDNESELR	3630683392
639.2978++ (heavy)	639.298	D - y7+	872.398	1	10357896	20231102	2ng	CE	Step4	NKP1	y7	heavy	EIYDNESELR	3729364224
639.2978++ (heavy)	639.298	D - y7+	872.398	1	11230203	20231102	2ng	CE	Step5	NKP1	y7	heavy	EIYDNESELR	3892654336
639.2978++ (heavy)	639.298	D - y7+	872.398	1	10619554	20231102	2ng	CE	Step6	NKP1	y7	heavy	EIYDNESELR	3574318336
639.2978++ (heavy)	639.298	D - y7+	872.398	1	9891602	20231102	2ng	CE	Step7	NKP1	y7	heavy	EIYDNESELR	4094732032
639.2978++ (heavy)	639.298	D - y7+	872.398	1	2850057	20231102	2ng	NCE	Step1	NKP1	y7	heavy	EIYDNESELR	3322768384
639.2978++ (heavy)	639.298	D - y7+	872.398	1	5757510	20231102	2ng	NCE	Step2	NKP1	y7	heavy	EIYDNESELR	3306029568
639.2978++ (heavy)	639.298	D - y7+	872.398	1	8258633	20231102	2ng	NCE	Step3	NKP1	y7	heavy	EIYDNESELR	3158551808
639.2978++ (heavy)	639.298	D - y7+	872.398	1	7913993	20231102	2ng	NCE	Step4	NKP1	y7	heavy	EIYDNESELR	3344112128
639.2978++ (heavy)	639.298	D - y7+	872.398	1	7927892	20231102	2ng	NCE	Step5	NKP1	y7	heavy	EIYDNESELR	3197192704
639.2978++ (heavy)	639.298	D - y7+	872.398	1	7715733	20231102	2ng	NCE	Step6	NKP1	y7	heavy	EIYDNESELR	3263962368
639.2978++ (heavy)	639.298	D - y7+	872.398	1	6262276	20231102	2ng	NCE	Step7	NKP1	y7	heavy	EIYDNESELR	3120192512
639.2978++ (heavy)	639.298	N - y6+	757.371	1	1385224	20231102	2ng	CE	Step1	NKP1	y6	heavy	EIYDNESELR	3499284992
639.2978++ (heavy)	639.298	N - y6+	757.371	1	3216100	20231102	2ng	CE	Step2	NKP1	y6	heavy	EIYDNESELR	3548579584
639.2978++ (heavy)	639.298	N - y6+	757.371	1	6276089	20231102	2ng	CE	Step3	NKP1	y6	heavy	EIYDNESELR	3630683392
639.2978++ (heavy)	639.298	N - y6+	757.371	1	6957367	20231102	2ng	CE	Step4	NKP1	y6	heavy	EIYDNESELR	3729364224
639.2978++ (heavy)	639.298	N - y6+	757.371	1	7556847	20231102	2ng	CE	Step5	NKP1	y6	heavy	EIYDNESELR	3892654336
639.2978++ (heavy)	639.298	N - y6+	757.371	1	8022739	20231102	2ng	CE	Step6	NKP1	y6	heavy	EIYDNESELR	3574318336
639.2978++ (heavy)	639.298	N - y6+	757.371	1	8416672	20231102	2ng	CE	Step7	NKP1	y6	heavy	EIYDNESELR	4094732032
639.2978++ (heavy)	639.298	N - y6+	757.371	1	1984806	20231102	2ng	NCE	Step1	NKP1	y6	heavy	EIYDNESELR	3322768384
639.2978++ (heavy)	639.298	N - y6+	757.371	1	4040646	20231102	2ng	NCE	Step2	NKP1	y6	heavy	EIYDNESELR	3306029568
639.2978++ (heavy)	639.298	N - y6+	757.371	1	5741000	20231102	2ng	NCE	Step3	NKP1	y6	heavy	EIYDNESELR	3158551808
639.2978++ (heavy)	639.298	N - y6+	757.371	1	5834185	20231102	2ng	NCE	Step4	NKP1	y6	heavy	EIYDNESELR	3344112128
639.2978++ (heavy)	639.298	N - y6+	757.371	1	6479020	20231102	2ng	NCE	Step5	NKP1	y6	heavy	EIYDNESELR	3197192704
639.2978++ (heavy)	639.298	N - y6+	757.371	1	6532993	20231102	2ng	NCE	Step6	NKP1	y6	heavy	EIYDNESELR	3263962368
639.2978++ (heavy)	639.298	N - y6+	757.371	1	6090209	20231102	2ng	NCE	Step7	NKP1	y6	heavy	EIYDNESELR	3120192512
639.2978++ (heavy)	639.298	E - y5+	643.328	1	1308873	20231102	2ng	CE	Step1	NKP1	y5	heavy	EIYDNESELR	3499284992
639.2978++ (heavy)	639.298	E - y5+	643.328	1	2807382	20231102	2ng	CE	Step2	NKP1	y5	heavy	EIYDNESELR	3548579584
639.2978++ (heavy)	639.298	E - y5+	643.328	1	5157351	20231102	2ng	CE	Step3	NKP1	y5	heavy	EIYDNESELR	3630683392
639.2978++ (heavy)	639.298	E - y5+	643.328	1	5731376	20231102	2ng	CE	Step4	NKP1	y5	heavy	EIYDNESELR	3729364224
639.2978++ (heavy)	639.298	E - y5+	643.328	1	5917993	20231102	2ng	CE	Step5	NKP1	y5	heavy	EIYDNESELR	3892654336
639.2978++ (heavy)	639.298	E - y5+	643.328	1	5418479	20231102	2ng	CE	Step6	NKP1	y5	heavy	EIYDNESELR	3574318336
639.2978++ (heavy)	639.298	E - y5+	643.328	1	5379409	20231102	2ng	CE	Step7	NKP1	y5	heavy	EIYDNESELR	4094732032
639.2978++ (heavy)	639.298	E - y5+	643.328	1	1779596	20231102	2ng	NCE	Step1	NKP1	y5	heavy	EIYDNESELR	3322768384
639.2978++ (heavy)	639.298	E - y5+	643.328	1	3468209	20231102	2ng	NCE	Step2	NKP1	y5	heavy	EIYDNESELR	3306029568
639.2978++ (heavy)	639.298	E - y5+	643.328	1	4743378	20231102	2ng	NCE	Step3	NKP1	y5	heavy	EIYDNESELR	3158551808
639.2978++ (heavy)	639.298	E - y5+	643.328	1	4280354	20231102	2ng	NCE	Step4	NKP1	y5	heavy	EIYDNESELR	3344112128
639.2978++ (heavy)	639.298	E - y5+	643.328	1	4302286	20231102	2ng	NCE	Step5	NKP1	y5	heavy	EIYDNESELR	3197192704
639.2978++ (heavy)	639.298	E - y5+	643.328	1	3781321	20231102	2ng	NCE	Step6	NKP1	y5	heavy	EIYDNESELR	3263962368
639.2978++ (heavy)	639.298	E - y5+	643.328	1	3286092	20231102	2ng	NCE	Step7	NKP1	y5	heavy	EIYDNESELR	3120192512
639.2978++ (heavy)	639.298	S - y4+	514.286	1	3554951	20231102	2ng	CE	Step1	NKP1	y4	heavy	EIYDNESELR	3499284992
639.2978++ (heavy)	639.298	S - y4+	514.286	1	6610937	20231102	2ng	CE	Step2	NKP1	y4	heavy	EIYDNESELR	3548579584
639.2978++ (heavy)	639.298	S - y4+	514.286	1	12154343	20231102	2ng	CE	Step3	NKP1	y4	heavy	EIYDNESELR	3630683392
639.2978++ (heavy)	639.298	S - y4+	514.286	1	12491215	20231102	2ng	CE	Step4	NKP1	y4	heavy	EIYDNESELR	3729364224
639.2978++ (heavy)	639.298	S - y4+	514.286	1	11617040	20231102	2ng	CE	Step5	NKP1	y4	heavy	EIYDNESELR	3892654336
639.2978++ (heavy)	639.298	S - y4+	514.286	1	10503662	20231102	2ng	CE	Step6	NKP1	y4	heavy	EIYDNESELR	3574318336
639.2978++ (heavy)	639.298	S - y4+	514.286	1	10302976	20231102	2ng	CE	Step7	NKP1	y4	heavy	EIYDNESELR	4094732032
639.2978++ (heavy)	639.298	S - y4+	514.286	1	4577644	20231102	2ng	NCE	Step1	NKP1	y4	heavy	EIYDNESELR	3322768384
639.2978++ (heavy)	639.298	S - y4+	514.286	1	7807182	20231102	2ng	NCE	Step2	NKP1	y4	heavy	EIYDNESELR	3306029568
639.2978++ (heavy)	639.298	S - y4+	514.286	1	10005705	20231102	2ng	NCE	Step3	NKP1	y4	heavy	EIYDNESELR	3158551808
639.2978++ (heavy)	639.298	S - y4+	514.286	1	8721513	20231102	2ng	NCE	Step4	NKP1	y4	heavy	EIYDNESELR	3344112128
639.2978++ (heavy)	639.298	S - y4+	514.286	1	8657559	20231102	2ng	NCE	Step5	NKP1	y4	heavy	EIYDNESELR	3197192704
639.2978++ (heavy)	639.298	S - y4+	514.286	1	7555147	20231102	2ng	NCE	Step6	NKP1	y4	heavy	EIYDNESELR	3263962368
639.2978++ (heavy)	639.298	S - y4+	514.286	1	6458824	20231102	2ng	NCE	Step7	NKP1	y4	heavy	EIYDNESELR	3120192512
639.2978++ (heavy)	639.298	E - y3+	427.254	1	1125651	20231102	2ng	CE	Step1	NKP1	y3	heavy	EIYDNESELR	3499284992
639.2978++ (heavy)	639.298	E - y3+	427.254	1	1939488	20231102	2ng	CE	Step2	NKP1	y3	heavy	EIYDNESELR	3548579584
639.2978++ (heavy)	639.298	E - y3+	427.254	1	3590674	20231102	2ng	CE	Step3	NKP1	y3	heavy	EIYDNESELR	3630683392
639.2978++ (heavy)	639.298	E - y3+	427.254	1	3554501	20231102	2ng	CE	Step4	NKP1	y3	heavy	EIYDNESELR	3729364224
639.2978++ (heavy)	639.298	E - y3+	427.254	1	3110365	20231102	2ng	CE	Step5	NKP1	y3	heavy	EIYDNESELR	3892654336
639.2978++ (heavy)	639.298	E - y3+	427.254	1	2600033	20231102	2ng	CE	Step6	NKP1	y3	heavy	EIYDNESELR	3574318336
639.2978++ (heavy)	639.298	E - y3+	427.254	1	2683977	20231102	2ng	CE	Step7	NKP1	y3	heavy	EIYDNESELR	4094732032
639.2978++ (heavy)	639.298	E - y3+	427.254	1	1242184	20231102	2ng	NCE	Step1	NKP1	y3	heavy	EIYDNESELR	3322768384
639.2978++ (heavy)	639.298	E - y3+	427.254	1	2196453	20231102	2ng	NCE	Step2	NKP1	y3	heavy	EIYDNESELR	3306029568
639.2978++ (heavy)	639.298	E - y3+	427.254	1	2825052	20231102	2ng	NCE	Step3	NKP1	y3	heavy	EIYDNESELR	3158551808
639.2978++ (heavy)	639.298	E - y3+	427.254	1	2272030	20231102	2ng	NCE	Step4	NKP1	y3	heavy	EIYDNESELR	3344112128
639.2978++ (heavy)	639.298	E - y3+	427.254	1	2278126	20231102	2ng	NCE	Step5	NKP1	y3	heavy	EIYDNESELR	3197192704
639.2978++ (heavy)	639.298	E - y3+	427.254	1	1791601	20231102	2ng	NCE	Step6	NKP1	y3	heavy	EIYDNESELR	3263962368
639.2978++ (heavy)	639.298	E - y3+	427.254	1	1445907	20231102	2ng	NCE	Step7	NKP1	y3	heavy	EIYDNESELR	3120192512
639.2978++ (heavy)	639.298	L - y2+	298.211	1	3208501	20231102	2ng	CE	Step1	NKP1	y2	heavy	EIYDNESELR	3499284992
639.2978++ (heavy)	639.298	L - y2+	298.211	1	5015643	20231102	2ng	CE	Step2	NKP1	y2	heavy	EIYDNESELR	3548579584
639.2978++ (heavy)	639.298	L - y2+	298.211	1	8761747	20231102	2ng	CE	Step3	NKP1	y2	heavy	EIYDNESELR	3630683392
639.2978++ (heavy)	639.298	L - y2+	298.211	1	7381053	20231102	2ng	CE	Step4	NKP1	y2	heavy	EIYDNESELR	3729364224
639.2978++ (heavy)	639.298	L - y2+	298.211	1	6240051	20231102	2ng	CE	Step5	NKP1	y2	heavy	EIYDNESELR	3892654336
639.2978++ (heavy)	639.298	L - y2+	298.211	1	5450689	20231102	2ng	CE	Step6	NKP1	y2	heavy	EIYDNESELR	3574318336
639.2978++ (heavy)	639.298	L - y2+	298.211	1	5594297	20231102	2ng	CE	Step7	NKP1	y2	heavy	EIYDNESELR	4094732032
639.2978++ (heavy)	639.298	L - y2+	298.211	1	3480451	20231102	2ng	NCE	Step1	NKP1	y2	heavy	EIYDNESELR	3322768384
639.2978++ (heavy)	639.298	L - y2+	298.211	1	5351600	20231102	2ng	NCE	Step2	NKP1	y2	heavy	EIYDNESELR	3306029568
639.2978++ (heavy)	639.298	L - y2+	298.211	1	5889756	20231102	2ng	NCE	Step3	NKP1	y2	heavy	EIYDNESELR	3158551808
639.2978++ (heavy)	639.298	L - y2+	298.211	1	4769853	20231102	2ng	NCE	Step4	NKP1	y2	heavy	EIYDNESELR	3344112128
639.2978++ (heavy)	639.298	L - y2+	298.211	1	4696212	20231102	2ng	NCE	Step5	NKP1	y2	heavy	EIYDNESELR	3197192704
639.2978++ (heavy)	639.298	L - y2+	298.211	1	4265599	20231102	2ng	NCE	Step6	NKP1	y2	heavy	EIYDNESELR	3263962368
639.2978++ (heavy)	639.298	L - y2+	298.211	1	4010473	20231102	2ng	NCE	Step7	NKP1	y2	heavy	EIYDNESELR	3120192512
639.2978++ (heavy)	639.298	R - y1+	185.127	1	2852095	20231102	2ng	CE	Step1	NKP1	y1	heavy	EIYDNESELR	3499284992
639.2978++ (heavy)	639.298	R - y1+	185.127	1	4754431	20231102	2ng	CE	Step2	NKP1	y1	heavy	EIYDNESELR	3548579584
639.2978++ (heavy)	639.298	R - y1+	185.127	1	8073856	20231102	2ng	CE	Step3	NKP1	y1	heavy	EIYDNESELR	3630683392
639.2978++ (heavy)	639.298	R - y1+	185.127	1	6637173	20231102	2ng	CE	Step4	NKP1	y1	heavy	EIYDNESELR	3729364224
639.2978++ (heavy)	639.298	R - y1+	185.127	1	5356413	20231102	2ng	CE	Step5	NKP1	y1	heavy	EIYDNESELR	3892654336
639.2978++ (heavy)	639.298	R - y1+	185.127	1	4344270	20231102	2ng	CE	Step6	NKP1	y1	heavy	EIYDNESELR	3574318336
639.2978++ (heavy)	639.298	R - y1+	185.127	1	3991152	20231102	2ng	CE	Step7	NKP1	y1	heavy	EIYDNESELR	4094732032
639.2978++ (heavy)	639.298	R - y1+	185.127	1	3322037	20231102	2ng	NCE	Step1	NKP1	y1	heavy	EIYDNESELR	3322768384
639.2978++ (heavy)	639.298	R - y1+	185.127	1	5544671	20231102	2ng	NCE	Step2	NKP1	y1	heavy	EIYDNESELR	3306029568
639.2978++ (heavy)	639.298	R - y1+	185.127	1	5430433	20231102	2ng	NCE	Step3	NKP1	y1	heavy	EIYDNESELR	3158551808
639.2978++ (heavy)	639.298	R - y1+	185.127	1	4014578	20231102	2ng	NCE	Step4	NKP1	y1	heavy	EIYDNESELR	3344112128
639.2978++ (heavy)	639.298	R - y1+	185.127	1	3494114	20231102	2ng	NCE	Step5	NKP1	y1	heavy	EIYDNESELR	3197192704
639.2978++ (heavy)	639.298	R - y1+	185.127	1	2711396	20231102	2ng	NCE	Step6	NKP1	y1	heavy	EIYDNESELR	3263962368
639.2978++ (heavy)	639.298	R - y1+	185.127	1	2609229	20231102	2ng	NCE	Step7	NKP1	y1	heavy	EIYDNESELR	3120192512
639.2978++ (heavy)	639.298	Y - y8++	518.234	2	5300874	20231102	2ng	CE	Step1	NKP1	y8	heavy	EIYDNESELR	3499284992
639.2978++ (heavy)	639.298	Y - y8++	518.234	2	10037198	20231102	2ng	CE	Step2	NKP1	y8	heavy	EIYDNESELR	3548579584
639.2978++ (heavy)	639.298	Y - y8++	518.234	2	19707784	20231102	2ng	CE	Step3	NKP1	y8	heavy	EIYDNESELR	3630683392
639.2978++ (heavy)	639.298	Y - y8++	518.234	2	19705502	20231102	2ng	CE	Step4	NKP1	y8	heavy	EIYDNESELR	3729364224
639.2978++ (heavy)	639.298	Y - y8++	518.234	2	16315957	20231102	2ng	CE	Step5	NKP1	y8	heavy	EIYDNESELR	3892654336
639.2978++ (heavy)	639.298	Y - y8++	518.234	2	10558347	20231102	2ng	CE	Step6	NKP1	y8	heavy	EIYDNESELR	3574318336
639.2978++ (heavy)	639.298	Y - y8++	518.234	2	6019844	20231102	2ng	CE	Step7	NKP1	y8	heavy	EIYDNESELR	4094732032
639.2978++ (heavy)	639.298	Y - y8++	518.234	2	6927592	20231102	2ng	NCE	Step1	NKP1	y8	heavy	EIYDNESELR	3322768384
639.2978++ (heavy)	639.298	Y - y8++	518.234	2	12638828	20231102	2ng	NCE	Step2	NKP1	y8	heavy	EIYDNESELR	3306029568
639.2978++ (heavy)	639.298	Y - y8++	518.234	2	15743310	20231102	2ng	NCE	Step3	NKP1	y8	heavy	EIYDNESELR	3158551808
639.2978++ (heavy)	639.298	Y - y8++	518.234	2	10806286	20231102	2ng	NCE	Step4	NKP1	y8	heavy	EIYDNESELR	3344112128
639.2978++ (heavy)	639.298	Y - y8++	518.234	2	7430591	20231102	2ng	NCE	Step5	NKP1	y8	heavy	EIYDNESELR	3197192704
639.2978++ (heavy)	639.298	Y - y8++	518.234	2	3111850	20231102	2ng	NCE	Step6	NKP1	y8	heavy	EIYDNESELR	3263962368
639.2978++ (heavy)	639.298	Y - y8++	518.234	2	1072936	20231102	2ng	NCE	Step7	NKP1	y8	heavy	EIYDNESELR	3120192512

## Sheet: Pivot
Activation	CE
Gene	NKP1
Sum of Area	Column Labels
Row Labels	D - y7+	R - y1+	I - b2+	Y - y8+	N - y6+	E - y5+	S - y4+	E - y3+	L - y2+	Y - y8++	Grand Total
Step1	2003515	2852095	3140493	3902648	1385224	1308873	3554951	1125651	3208501	5300874	27782825
Step2	4875215	4754431	5418225	8195408	3216100	2807382	6610937	1939488	5015643	10037198	52870027
Step3	8695077	8073856	9703351	14243348	6276089	5157351	12154343	3590674	8761747	19707784	96363620
Step4	10357896	6637173	9142004	16462152	6957367	5731376	12491215	3554501	7381053	19705502	98420239
Step5	11230203	5356413	8066208	17618720	7556847	5917993	11617040	3110365	6240051	16315957	93029797
Step6	10619554	4344270	6161532	15845174	8022739	5418479	10503662	2600033	5450689	10558347	79524479
Step7	9891602	3991152	5238922	14417903	8416672	5379409	10302976	2683977	5594297	6019844	71936754
Grand Total	57673062	36009390	46870735	90685353	41831038	31720863	67235124	18604689	41651981	87645506	519927741

## Sheet: CE step legend
		M21	Cbf1	Nkp1
CE	Step1	10	10	10
CE	Step2	12	12	12
CE	Step3	14	14	14
CE	Step4	16	16	16
CE	Step5	18	18	18
CE	Step6	20	20	20
CE	Step7	22	22	22
NCE	Step1	10	11	10
NCE	Step2	12	13	12
NCE	Step3	14	15	14
NCE	Step4	16	17	16
NCE	Step5	18	19	18
NCE	Step6	20	21	20
NCE	Step7	22	23	22

## Sheet: Plots
Cbf1_CE		D - y8+	D - y8++	E - y6+	E - y9++	H - y4+	I - y5+	S - b2+	S - y11++	S - y3+	T - y10++
Step1	10	1170035	12499129	719095	15894363	3051696	1107892	26548980	45524072	2749599	92046376
Step2	12	3676620	21360026	2536751	23229996	8529403	3734278	26856600	60674808	6802214	98983056
Step3	14	8970037	25439882	6027515	24338038	18316302	8468997	20939192	52358644	13585452	71590544
Step4	16	11739095	18703916	8298307	14718557	22902694	11667066	12638438	24313988	16765083	29629998
Step5	18	13564531	12374390	10208569	7469173	27573420	14684942	9260970	8740892	19028882	10707962
Step6	20	11358258	6018610	9777721	2690656	25545622	14347056	6230119	2071409	18362432	2497569
Step7	22	7998469	2037976	8002076	738754	22110704	12831458	4446138	244737	15925017	437405
M21_CE		D - b2+	D - b3+	D - y7+	D - y8+	I - b4+	I - b4++	I - y6+	S - y3+	S - y5+	T - y4+
Step1	10	20431824	12983815	19538554	5038567	16180980	20431824	5667137	3842573	40249960	7554580
Step2	12	31881454	26435862	31474254	10180171	18618584	31881454	9573178	5803246	65494148	12108921
Step3	14	35740128	39090664	36448332	13766103	14281389	35740128	10977325	6702402	74626472	14549860
Step4	16	30838438	42475076	30100136	13289774	7069817	30838438	10634075	5398009	67008088	12829414
Step5	18	23564318	37645152	20762252	9902806	2495380	23564318	8630762	4032726	50801924	9557024
Step6	20	19251398	33531892	14329457	7321286	941275	19251398	7628615	3531177	40518748	7713383
Step7	22	16996524	29151942	9814848	4860924	347015	16996524	6306238	2864064	31036054	6482443
Nkp1_CE		D - y7+	R - y1+	I - b2+	Y - y8+	N - y6+	E - y5+	S - y4+	E - y3+	L - y2+	Y - y8++
Step1	10	2003515	2852095	3140493	3902648	1385224	1308873	3554951	1125651	3208501	5300874
Step2	12	4875215	4754431	5418225	8195408	3216100	2807382	6610937	1939488	5015643	10037198
Step3	14	8695077	8073856	9703351	14243348	6276089	5157351	12154343	3590674	8761747	19707784
Step4	16	10357896	6637173	9142004	16462152	6957367	5731376	12491215	3554501	7381053	19705502
Step5	18	11230203	5356413	8066208	17618720	7556847	5917993	11617040	3110365	6240051	16315957
Step6	20	10619554	4344270	6161532	15845174	8022739	5418479	10503662	2600033	5450689	10558347
Step7	22	9891602	3991152	5238922	14417903	8416672	5379409	10302976	2683977	5594297	6019844
