# Supplementary material for: Concatemer-assisted stoichiometry analysis: targeted mass spectrometry for protein quantification
Source: Life Sci Alliance. 2024 Dec 31;8(3):e202403007. doi: 10.26508/lsa.202403007 (PMC11707388; doi:10.26508/lsa.202403007)
Supplement: Supplementary file 8 [file LSA-2024-03007_TableS2.xlsx]

## Sheet: TableS4
Mass [m/z]	Formula [M]	Formula type	Species	CS [z]	Polarity	Start [min]	End [min]	(N)CE	(N)CE type	MSX ID	Comment
693.828				2	Positive	10.73	14.73	32	NCE		CBF1_LSTEDEEIHSAR_light
698.833				2	Positive	10.73	14.73	32	NCE		CBF1_LSTEDEEIHSAR_heavy
462.888				3	Positive	10.73	14.73	17	NCE		CBF1_LSTEDEEIHSAR_light
466.224				3	Positive	10.73	14.73	17	NCE		CBF1_LSTEDEEIHSAR_heavy
447.258				2	Positive	16.23	20.23	15	NCE		CEP3_LVYLTER_light
452.262				2	Positive	16.23	20.23	15	NCE		CEP3_LVYLTER_heavy
440.73				2	Positive	17.04	21.04	19	NCE		CTF13_TGLADFTR_light
445.734				2	Positive	17.04	21.04	19	NCE		CTF13_TGLADFTR_heavy
727.88				2	Positive	25.23	29.23	29	NCE		CSE4_YTPSELALYEIR_light
732.884				2	Positive	25.23	29.23	29	NCE		CSE4_YTPSELALYEIR_heavy
485.589				3	Positive	25.23	29.23	11	NCE		CSE4_YTPSELALYEIR_light
488.925				3	Positive	25.23	29.23	12	NCE		CSE4_YTPSELALYEIR_heavy
428.717				2	Positive	1	3.94	24	NCE		HTB2_HAVSEGTR_light
433.721				2	Positive	1	3.94	23	NCE		HTB2_HAVSEGTR_heavy
459.264				2	Positive	20.38	24.38	11	CE		HTA2_AGLTFPVGR_light
464.268				2	Positive	20.38	24.38	12	CE		HTA2_AGLTFPVGR_heavy
589.824				2	Positive	20.96	24.96	24	NCE		HHF1_ISGLIYEEVR_light
594.829				2	Positive	20.96	24.96	24	NCE		HHF1_ISGLIYEEVR_heavy
416.25				2	Positive	16.51	20.51	18	NCE		HHT1_STELLIR_light
421.254				2	Positive	16.51	20.51	18	NCE		HHT1_STELLIR_heavy
670.82				2	Positive	15.61	19.61	29	NCE		MIF2_YSLDTSESPSVR_light
675.824				2	Positive	15.61	19.61	29	NCE		MIF2_YSLDTSESPSVR_heavy
516.785				2	Positive	21.2	25.2	28	NCE		MIF2_VAPLQYWR_light
521.789				2	Positive	21.2	25.2	28	NCE		MIF2_VAPLQYWR_heavy
787.358				2	Positive	12.62	16.62	25	CE		CBF2_EENIVNEDGPNTSR_light
792.362				2	Positive	12.62	16.62	25	CE		CBF2_EENIVNEDGPNTSR_heavy
511.243				2	Positive	10.24	14.24	21	NCE		MCM21_IDDISTSDR_light
516.248				2	Positive	10.24	14.24	22	NCE		MCM21_IDDISTSDR_heavy
715.368				2	Positive	20.67	24.67	25	CE		CTF19_QQLSLLDDDQVR_light
720.372				2	Positive	20.67	24.67	25	CE		CTF19_QQLSLLDDDQVR_heavy
621.346				2	Positive	19.9	23.9	31	NCE		CTF3_DAPGSATLILQR_light
626.35				2	Positive	19.9	23.9	32	NCE		CTF3_DAPGSATLILQR_heavy
414.566				3	Positive	19.9	23.9	11	NCE		CTF3_DAPGSATLILQR_light
417.903				3	Positive	19.9	23.9	11	NCE		CTF3_DAPGSATLILQR_heavy
446.74				2	Positive	9.37	13.37	21	NCE		IML3_ESIVTSTR_light
451.744				2	Positive	9.37	13.37	21	NCE		IML3_ESIVTSTR_heavy
683.318				2	Positive	14.25	18.25	22	NCE		CHL4_NEDSGEPVYISR_light
688.322				2	Positive	14.25	18.25	22	NCE		CHL4_NEDSGEPVYISR_heavy
733.37				2	Positive	25.02	29.02	29	CE		MTW1_IPEEYLDANVFR_light
738.374				2	Positive	25.02	29.02	30	CE		MTW1_IPEEYLDANVFR_heavy
688.88				2	Positive	33.32	37.32	16	CE		CNN1_SFLQDLSQVLAR_light
693.884				2	Positive	33.32	37.32	16	CE		CNN1_SFLQDLSQVLAR_heavy
634.294				2	Positive	14.63	18.63	22	CE		NKP1_EIYDNESELR_light
639.298				2	Positive	14.63	18.63	22	CE		NKP1_EIYDNESELR_heavy
452.74				2	Positive	9.37	13.37	21	NCE		NKP2_VTSELEAR_light
457.744				2	Positive	9.37	13.37	21	NCE		NKP2_VTSELEAR_heavy
662.828				2	Positive	16.37	20.37	31	CE		NDC80_QYDSSIQNLTR_light
667.832				2	Positive	16.37	20.37	31	CE		NDC80_QYDSSIQNLTR_heavy
855.894				2	Positive	17.99	21.99	22	NCE		DSN1_ILDNTENYDDTELR_light
860.899				2	Positive	17.99	21.99	22	NCE		DSN1_ILDNTENYDDTELR_heavy
759.371				2	Positive	12.31	16.31	28	NCE		SPC105_VHISTQQDYSPSR_light
764.375				2	Positive	12.31	16.31	28	NCE		SPC105_VHISTQQDYSPSR_heavy
506.583				3	Positive	12.31	16.31	22	NCE		SPC105_VHISTQQDYSPSR_light
509.919				3	Positive	12.31	16.31	22	NCE		SPC105_VHISTQQDYSPSR_heavy
439.74				2	Positive	10.45	14.45	17	NCE		OKP1_VIQAEYR_light
444.744				2	Positive	10.45	14.45	17	NCE		OKP1_VIQAEYR_heavy
482.223				2	Positive	7.35	11.35	14	CE		AME1_NDEDLTTR_light
487.227				2	Positive	7.35	11.35	14	CE		AME1_NDEDLTTR_heavy
385.73				2	Positive	9.72	13.72	27	NCE		GST_GLVQPTR_light
390.734				2	Positive	9.72	13.72	27	NCE		GST_GLVQPTR_heavy
291.156				2	Positive	4.8	8.1	27	NCE		GST_YGVSR_light
296.16				2	Positive	4.8	8.1	27	NCE		GST_YGVSR_heavy
