# Supplementary material for: Concatemer-assisted stoichiometry analysis: targeted mass spectrometry for protein quantification
Source: Life Sci Alliance. 2024 Dec 31;8(3):e202403007. doi: 10.26508/lsa.202403007 (PMC11707388; doi:10.26508/lsa.202403007)
Supplement: Supplementary file 9 [file LSA-2024-03007_SdataF3.xlsx]

## Sheet: Raw
YGVSR		Water_69min	14953486	5	6.45	heavy	296.16	2
YGVSR		Water_346min	16152823	5	6.45	heavy	296.16	2
YGVSR		Water_623min	15957671	5	6.45	heavy	296.16	2
YGVSR		Water_900min	14787723	5	6.45	heavy	296.16	2
YGVSR		Water_1177min	12858289	5	6.45	heavy	296.16	2
YGVSR		Water_1454min	12364589	5	6.45	heavy	296.16	2
YGVSR		Water_1731min	11359082	5	6.45	heavy	296.16	2
YGVSR		20240110_PRM_SKP_Blank__1	0	5	6.45	heavy	296.16	2
YGVSR		MM_69min	19888394	5	6.45	heavy	296.16	2
YGVSR		MM_346min	20571472	5	6.45	heavy	296.16	2
YGVSR		MM_623min	21282598	5	6.45	heavy	296.16	2
YGVSR		MM_900min	20445622	5	6.45	heavy	296.16	2
YGVSR		MM_1177min	23441414	5	6.45	heavy	296.16	2
YGVSR		MM_1454min	31420120	5	6.45	heavy	296.16	2
YGVSR		MM_1731min	21326922	5	6.45	heavy	296.16	2
GLVQPTR		Water_69min	14423281	7	11.57	heavy	390.734	2
GLVQPTR		Water_346min	16163159	7	11.57	heavy	390.734	2
GLVQPTR		Water_623min	15271966	7	11.57	heavy	390.734	2
GLVQPTR		Water_900min	14357313	7	11.57	heavy	390.734	2
GLVQPTR		Water_1177min	12301347	7	11.57	heavy	390.734	2
GLVQPTR		Water_1454min	11678815	7	11.57	heavy	390.734	2
GLVQPTR		Water_1731min	10427699	7	11.57	heavy	390.734	2
GLVQPTR		20240110_PRM_SKP_Blank__1	0	7	11.57	heavy	390.734	2
GLVQPTR		MM_69min	23189714	7	11.57	heavy	390.734	2
GLVQPTR		MM_346min	25486820	7	11.57	heavy	390.734	2
GLVQPTR		MM_623min	24186246	7	11.57	heavy	390.734	2
GLVQPTR		MM_900min	22478482	7	11.57	heavy	390.734	2
GLVQPTR		MM_1177min	25971068	7	11.57	heavy	390.734	2
GLVQPTR		MM_1454min	31931386	7	11.57	heavy	390.734	2
GLVQPTR		MM_1731min	24776896	7	11.57	heavy	390.734	2
LSTEDEEIHSAR	CBF1 CEP1 CP1 CPF1 YJR060W J1730	Water_69min	32996048	12	12.76	heavy	466.224	3
LSTEDEEIHSAR	CBF1 CEP1 CP1 CPF1 YJR060W J1730	Water_346min	33403548	12	12.76	heavy	466.224	3
LSTEDEEIHSAR	CBF1 CEP1 CP1 CPF1 YJR060W J1730	Water_623min	31192186	12	12.76	heavy	466.224	3
LSTEDEEIHSAR	CBF1 CEP1 CP1 CPF1 YJR060W J1730	Water_900min	28524482	12	12.76	heavy	466.224	3
LSTEDEEIHSAR	CBF1 CEP1 CP1 CPF1 YJR060W J1730	Water_1177min	26416448	12	12.76	heavy	466.224	3
LSTEDEEIHSAR	CBF1 CEP1 CP1 CPF1 YJR060W J1730	Water_1454min	23622642	12	12.76	heavy	466.224	3
LSTEDEEIHSAR	CBF1 CEP1 CP1 CPF1 YJR060W J1730	Water_1731min	21087426	12	12.76	heavy	466.224	3
LSTEDEEIHSAR	CBF1 CEP1 CP1 CPF1 YJR060W J1730	20240110_PRM_SKP_Blank__1	0	12	12.76	heavy	466.224	3
LSTEDEEIHSAR	CBF1 CEP1 CP1 CPF1 YJR060W J1730	MM_69min	89082968	12	12.76	heavy	466.224	3
LSTEDEEIHSAR	CBF1 CEP1 CP1 CPF1 YJR060W J1730	MM_346min	89043184	12	12.76	heavy	466.224	3
LSTEDEEIHSAR	CBF1 CEP1 CP1 CPF1 YJR060W J1730	MM_623min	91019136	12	12.76	heavy	466.224	3
LSTEDEEIHSAR	CBF1 CEP1 CP1 CPF1 YJR060W J1730	MM_900min	85146504	12	12.76	heavy	466.224	3
LSTEDEEIHSAR	CBF1 CEP1 CP1 CPF1 YJR060W J1730	MM_1177min	104120192	12	12.76	heavy	466.224	3
LSTEDEEIHSAR	CBF1 CEP1 CP1 CPF1 YJR060W J1730	MM_1454min	127303440	12	12.76	heavy	466.224	3
LSTEDEEIHSAR	CBF1 CEP1 CP1 CPF1 YJR060W J1730	MM_1731min	97783048	12	12.76	heavy	466.224	3
LVYLTER	CEP3 CBF3 CBF3B CSL1 YMR168C YM8520.17C	Water_69min	36785776	7	18.21	heavy	452.262	2
LVYLTER	CEP3 CBF3 CBF3B CSL1 YMR168C YM8520.17C	Water_346min	37246832	7	18.21	heavy	452.262	2
LVYLTER	CEP3 CBF3 CBF3B CSL1 YMR168C YM8520.17C	Water_623min	33890616	7	18.21	heavy	452.262	2
LVYLTER	CEP3 CBF3 CBF3B CSL1 YMR168C YM8520.17C	Water_900min	30288770	7	18.21	heavy	452.262	2
LVYLTER	CEP3 CBF3 CBF3B CSL1 YMR168C YM8520.17C	Water_1177min	25607160	7	18.21	heavy	452.262	2
LVYLTER	CEP3 CBF3 CBF3B CSL1 YMR168C YM8520.17C	Water_1454min	23171362	7	18.21	heavy	452.262	2
LVYLTER	CEP3 CBF3 CBF3B CSL1 YMR168C YM8520.17C	Water_1731min	20370028	7	18.21	heavy	452.262	2
LVYLTER	CEP3 CBF3 CBF3B CSL1 YMR168C YM8520.17C	20240110_PRM_SKP_Blank__1	0	7	18.21	heavy	452.262	2
LVYLTER	CEP3 CBF3 CBF3B CSL1 YMR168C YM8520.17C	MM_69min	66984920	7	18.21	heavy	452.262	2
LVYLTER	CEP3 CBF3 CBF3B CSL1 YMR168C YM8520.17C	MM_346min	69348920	7	18.21	heavy	452.262	2
LVYLTER	CEP3 CBF3 CBF3B CSL1 YMR168C YM8520.17C	MM_623min	72003112	7	18.21	heavy	452.262	2
LVYLTER	CEP3 CBF3 CBF3B CSL1 YMR168C YM8520.17C	MM_900min	70605416	7	18.21	heavy	452.262	2
LVYLTER	CEP3 CBF3 CBF3B CSL1 YMR168C YM8520.17C	MM_1177min	76338888	7	18.21	heavy	452.262	2
LVYLTER	CEP3 CBF3 CBF3B CSL1 YMR168C YM8520.17C	MM_1454min	111758200	7	18.21	heavy	452.262	2
LVYLTER	CEP3 CBF3 CBF3B CSL1 YMR168C YM8520.17C	MM_1731min	70510832	7	18.21	heavy	452.262	2
TGLADFTR	CTF13 CBF3C YMR094W YM6543.01 YM9582.19	Water_69min	12562112	8	18.98	heavy	445.734	2
TGLADFTR	CTF13 CBF3C YMR094W YM6543.01 YM9582.19	Water_346min	12797637	8	18.98	heavy	445.734	2
TGLADFTR	CTF13 CBF3C YMR094W YM6543.01 YM9582.19	Water_623min	11611101	8	18.98	heavy	445.734	2
TGLADFTR	CTF13 CBF3C YMR094W YM6543.01 YM9582.19	Water_900min	10598472	8	18.98	heavy	445.734	2
TGLADFTR	CTF13 CBF3C YMR094W YM6543.01 YM9582.19	Water_1177min	8614713	8	18.98	heavy	445.734	2
TGLADFTR	CTF13 CBF3C YMR094W YM6543.01 YM9582.19	Water_1454min	7831939	8	18.98	heavy	445.734	2
TGLADFTR	CTF13 CBF3C YMR094W YM6543.01 YM9582.19	Water_1731min	7456157	8	18.98	heavy	445.734	2
TGLADFTR	CTF13 CBF3C YMR094W YM6543.01 YM9582.19	20240110_PRM_SKP_Blank__1	0	8	18.98	heavy	445.734	2
TGLADFTR	CTF13 CBF3C YMR094W YM6543.01 YM9582.19	MM_69min	22258484	8	18.98	heavy	445.734	2
TGLADFTR	CTF13 CBF3C YMR094W YM6543.01 YM9582.19	MM_346min	23697704	8	18.98	heavy	445.734	2
TGLADFTR	CTF13 CBF3C YMR094W YM6543.01 YM9582.19	MM_623min	23974218	8	18.98	heavy	445.734	2
TGLADFTR	CTF13 CBF3C YMR094W YM6543.01 YM9582.19	MM_900min	24278254	8	18.98	heavy	445.734	2
TGLADFTR	CTF13 CBF3C YMR094W YM6543.01 YM9582.19	MM_1177min	24498758	8	18.98	heavy	445.734	2
TGLADFTR	CTF13 CBF3C YMR094W YM6543.01 YM9582.19	MM_1454min	34757284	8	18.98	heavy	445.734	2
TGLADFTR	CTF13 CBF3C YMR094W YM6543.01 YM9582.19	MM_1731min	24041092	8	18.98	heavy	445.734	2
YTPSELALYEIR	CSE4 CSL2 YKL049C YKL262	Water_69min	4132076	12	27.44	heavy	732.884	2
YTPSELALYEIR	CSE4 CSL2 YKL049C YKL262	Water_346min	732142	12	27.44	heavy	732.884	2
YTPSELALYEIR	CSE4 CSL2 YKL049C YKL262	Water_623min	402281	12	27.44	heavy	732.884	2
YTPSELALYEIR	CSE4 CSL2 YKL049C YKL262	Water_900min	222989	12	27.44	heavy	732.884	2
YTPSELALYEIR	CSE4 CSL2 YKL049C YKL262	Water_1177min	95506	12	27.44	heavy	732.884	2
YTPSELALYEIR	CSE4 CSL2 YKL049C YKL262	Water_1454min	38187	12	27.44	heavy	732.884	2
YTPSELALYEIR	CSE4 CSL2 YKL049C YKL262	Water_1731min	5193	12	27.44	heavy	732.884	2
YTPSELALYEIR	CSE4 CSL2 YKL049C YKL262	20240110_PRM_SKP_Blank__1	0	12	27.44	heavy	732.884	2
YTPSELALYEIR	CSE4 CSL2 YKL049C YKL262	MM_69min	18734868	12	27.44	heavy	732.884	2
YTPSELALYEIR	CSE4 CSL2 YKL049C YKL262	MM_346min	20618396	12	27.44	heavy	732.884	2
YTPSELALYEIR	CSE4 CSL2 YKL049C YKL262	MM_623min	21331528	12	27.44	heavy	732.884	2
YTPSELALYEIR	CSE4 CSL2 YKL049C YKL262	MM_900min	20529004	12	27.44	heavy	732.884	2
YTPSELALYEIR	CSE4 CSL2 YKL049C YKL262	MM_1177min	21973422	12	27.44	heavy	732.884	2
YTPSELALYEIR	CSE4 CSL2 YKL049C YKL262	MM_1454min	23340014	12	27.44	heavy	732.884	2
YTPSELALYEIR	CSE4 CSL2 YKL049C YKL262	MM_1731min	18857876	12	27.44	heavy	732.884	2
HAVSEGTR	HTB2 H2B2 YBL002W YBL0104	Water_69min	5567353	8	2.1	heavy	433.721	2
HAVSEGTR	HTB2 H2B2 YBL002W YBL0104	Water_346min	5681506	8	2.1	heavy	433.721	2
HAVSEGTR	HTB2 H2B2 YBL002W YBL0104	Water_623min	5576029	8	2.1	heavy	433.721	2
HAVSEGTR	HTB2 H2B2 YBL002W YBL0104	Water_900min	5050865	8	2.1	heavy	433.721	2
HAVSEGTR	HTB2 H2B2 YBL002W YBL0104	Water_1177min	4022829	8	2.1	heavy	433.721	2
HAVSEGTR	HTB2 H2B2 YBL002W YBL0104	Water_1454min	3796821	8	2.1	heavy	433.721	2
HAVSEGTR	HTB2 H2B2 YBL002W YBL0104	Water_1731min	3543870	8	2.1	heavy	433.721	2
HAVSEGTR	HTB2 H2B2 YBL002W YBL0104	20240110_PRM_SKP_Blank__1	0	8	2.1	heavy	433.721	2
HAVSEGTR	HTB2 H2B2 YBL002W YBL0104	MM_69min	11907475	8	2.1	heavy	433.721	2
HAVSEGTR	HTB2 H2B2 YBL002W YBL0104	MM_346min	12125685	8	2.1	heavy	433.721	2
HAVSEGTR	HTB2 H2B2 YBL002W YBL0104	MM_623min	12429508	8	2.1	heavy	433.721	2
HAVSEGTR	HTB2 H2B2 YBL002W YBL0104	MM_900min	11875007	8	2.1	heavy	433.721	2
HAVSEGTR	HTB2 H2B2 YBL002W YBL0104	MM_1177min	13443836	8	2.1	heavy	433.721	2
HAVSEGTR	HTB2 H2B2 YBL002W YBL0104	MM_1454min	16302165	8	2.1	heavy	433.721	2
HAVSEGTR	HTB2 H2B2 YBL002W YBL0104	MM_1731min	13137448	8	2.1	heavy	433.721	2
AGLTFPVGR	HTA2 H2A2 YBL003C YBL0103	Water_69min	19776374	9	22.4	heavy	464.268	2
AGLTFPVGR	HTA2 H2A2 YBL003C YBL0103	Water_346min	16988358	9	22.4	heavy	464.268	2
AGLTFPVGR	HTA2 H2A2 YBL003C YBL0103	Water_623min	17113124	9	22.4	heavy	464.268	2
AGLTFPVGR	HTA2 H2A2 YBL003C YBL0103	Water_900min	14314784	9	22.4	heavy	464.268	2
AGLTFPVGR	HTA2 H2A2 YBL003C YBL0103	Water_1177min	11833379	9	22.4	heavy	464.268	2
AGLTFPVGR	HTA2 H2A2 YBL003C YBL0103	Water_1454min	10415682	9	22.4	heavy	464.268	2
AGLTFPVGR	HTA2 H2A2 YBL003C YBL0103	Water_1731min	8767799	9	22.4	heavy	464.268	2
AGLTFPVGR	HTA2 H2A2 YBL003C YBL0103	20240110_PRM_SKP_Blank__1	0	9	22.4	heavy	464.268	2
AGLTFPVGR	HTA2 H2A2 YBL003C YBL0103	MM_69min	38078408	9	22.4	heavy	464.268	2
AGLTFPVGR	HTA2 H2A2 YBL003C YBL0103	MM_346min	37722692	9	22.4	heavy	464.268	2
AGLTFPVGR	HTA2 H2A2 YBL003C YBL0103	MM_623min	38886044	9	22.4	heavy	464.268	2
AGLTFPVGR	HTA2 H2A2 YBL003C YBL0103	MM_900min	38568996	9	22.4	heavy	464.268	2
AGLTFPVGR	HTA2 H2A2 YBL003C YBL0103	MM_1177min	42860032	9	22.4	heavy	464.268	2
AGLTFPVGR	HTA2 H2A2 YBL003C YBL0103	MM_1454min	54649520	9	22.4	heavy	464.268	2
AGLTFPVGR	HTA2 H2A2 YBL003C YBL0103	MM_1731min	35847488	9	22.4	heavy	464.268	2
ISGLIYEEVR	HHF1 YBR009C YBR0122; HHF2 YNL030W N2752	Water_69min	5388977	10	23.02	heavy	594.829	2
ISGLIYEEVR	HHF1 YBR009C YBR0122; HHF2 YNL030W N2752	Water_346min	4293726	10	23.02	heavy	594.829	2
ISGLIYEEVR	HHF1 YBR009C YBR0122; HHF2 YNL030W N2752	Water_623min	3644323	10	23.02	heavy	594.829	2
ISGLIYEEVR	HHF1 YBR009C YBR0122; HHF2 YNL030W N2752	Water_900min	2850076	10	23.02	heavy	594.829	2
ISGLIYEEVR	HHF1 YBR009C YBR0122; HHF2 YNL030W N2752	Water_1177min	2138839	10	23.02	heavy	594.829	2
ISGLIYEEVR	HHF1 YBR009C YBR0122; HHF2 YNL030W N2752	Water_1454min	2018944	10	23.02	heavy	594.829	2
ISGLIYEEVR	HHF1 YBR009C YBR0122; HHF2 YNL030W N2752	Water_1731min	1574491	10	23.02	heavy	594.829	2
ISGLIYEEVR	HHF1 YBR009C YBR0122; HHF2 YNL030W N2752	20240110_PRM_SKP_Blank__1	0	10	23.02	heavy	594.829	2
ISGLIYEEVR	HHF1 YBR009C YBR0122; HHF2 YNL030W N2752	MM_69min	13713135	10	23.02	heavy	594.829	2
ISGLIYEEVR	HHF1 YBR009C YBR0122; HHF2 YNL030W N2752	MM_346min	16669233	10	23.02	heavy	594.829	2
ISGLIYEEVR	HHF1 YBR009C YBR0122; HHF2 YNL030W N2752	MM_623min	17714502	10	23.02	heavy	594.829	2
ISGLIYEEVR	HHF1 YBR009C YBR0122; HHF2 YNL030W N2752	MM_900min	18090972	10	23.02	heavy	594.829	2
ISGLIYEEVR	HHF1 YBR009C YBR0122; HHF2 YNL030W N2752	MM_1177min	18757612	10	23.02	heavy	594.829	2
ISGLIYEEVR	HHF1 YBR009C YBR0122; HHF2 YNL030W N2752	MM_1454min	23071434	10	23.02	heavy	594.829	2
ISGLIYEEVR	HHF1 YBR009C YBR0122; HHF2 YNL030W N2752	MM_1731min	16118979	10	23.02	heavy	594.829	2
STELLIR	HHT1 YBR010W YBR0201; HHT2 SIN2 YNL031C N2749	Water_69min	13751910	7	18.44	heavy	421.254	2
STELLIR	HHT1 YBR010W YBR0201; HHT2 SIN2 YNL031C N2749	Water_346min	14287664	7	18.44	heavy	421.254	2
STELLIR	HHT1 YBR010W YBR0201; HHT2 SIN2 YNL031C N2749	Water_623min	13159160	7	18.44	heavy	421.254	2
STELLIR	HHT1 YBR010W YBR0201; HHT2 SIN2 YNL031C N2749	Water_900min	12785671	7	18.44	heavy	421.254	2
STELLIR	HHT1 YBR010W YBR0201; HHT2 SIN2 YNL031C N2749	Water_1177min	10474428	7	18.44	heavy	421.254	2
STELLIR	HHT1 YBR010W YBR0201; HHT2 SIN2 YNL031C N2749	Water_1454min	9230861	7	18.44	heavy	421.254	2
STELLIR	HHT1 YBR010W YBR0201; HHT2 SIN2 YNL031C N2749	Water_1731min	8884333	7	18.44	heavy	421.254	2
STELLIR	HHT1 YBR010W YBR0201; HHT2 SIN2 YNL031C N2749	20240110_PRM_SKP_Blank__1	0	7	18.44	heavy	421.254	2
STELLIR	HHT1 YBR010W YBR0201; HHT2 SIN2 YNL031C N2749	MM_69min	19651902	7	18.44	heavy	421.254	2
STELLIR	HHT1 YBR010W YBR0201; HHT2 SIN2 YNL031C N2749	MM_346min	23778812	7	18.44	heavy	421.254	2
STELLIR	HHT1 YBR010W YBR0201; HHT2 SIN2 YNL031C N2749	MM_623min	23215752	7	18.44	heavy	421.254	2
STELLIR	HHT1 YBR010W YBR0201; HHT2 SIN2 YNL031C N2749	MM_900min	22474348	7	18.44	heavy	421.254	2
STELLIR	HHT1 YBR010W YBR0201; HHT2 SIN2 YNL031C N2749	MM_1177min	22285488	7	18.44	heavy	421.254	2
STELLIR	HHT1 YBR010W YBR0201; HHT2 SIN2 YNL031C N2749	MM_1454min	31729990	7	18.44	heavy	421.254	2
STELLIR	HHT1 YBR010W YBR0201; HHT2 SIN2 YNL031C N2749	MM_1731min	24522818	7	18.44	heavy	421.254	2
YSLDTSESPSVR	MIF2 YKL089W	Water_69min	5291363	12	17.58	heavy	675.824	2
YSLDTSESPSVR	MIF2 YKL089W	Water_346min	5097369	12	17.58	heavy	675.824	2
YSLDTSESPSVR	MIF2 YKL089W	Water_623min	5052823	12	17.58	heavy	675.824	2
YSLDTSESPSVR	MIF2 YKL089W	Water_900min	4716695	12	17.58	heavy	675.824	2
YSLDTSESPSVR	MIF2 YKL089W	Water_1177min	3865983	12	17.58	heavy	675.824	2
YSLDTSESPSVR	MIF2 YKL089W	Water_1454min	3261412	12	17.58	heavy	675.824	2
YSLDTSESPSVR	MIF2 YKL089W	Water_1731min	3385326	12	17.58	heavy	675.824	2
YSLDTSESPSVR	MIF2 YKL089W	20240110_PRM_SKP_Blank__1	0	12	17.58	heavy	675.824	2
YSLDTSESPSVR	MIF2 YKL089W	MM_69min	11889821	12	17.58	heavy	675.824	2
YSLDTSESPSVR	MIF2 YKL089W	MM_346min	12576966	12	17.58	heavy	675.824	2
YSLDTSESPSVR	MIF2 YKL089W	MM_623min	12412770	12	17.58	heavy	675.824	2
YSLDTSESPSVR	MIF2 YKL089W	MM_900min	12233049	12	17.58	heavy	675.824	2
YSLDTSESPSVR	MIF2 YKL089W	MM_1177min	12893178	12	17.58	heavy	675.824	2
YSLDTSESPSVR	MIF2 YKL089W	MM_1454min	18747630	12	17.58	heavy	675.824	2
YSLDTSESPSVR	MIF2 YKL089W	MM_1731min	13416153	12	17.58	heavy	675.824	2
VAPLQYWR	MIF2 YKL089W	Water_69min	5281291	8	23.25	heavy	521.789	2
VAPLQYWR	MIF2 YKL089W	Water_346min	1496532	8	23.25	heavy	521.789	2
VAPLQYWR	MIF2 YKL089W	Water_623min	631219	8	23.25	heavy	521.789	2
VAPLQYWR	MIF2 YKL089W	Water_900min	261507	8	23.25	heavy	521.789	2
VAPLQYWR	MIF2 YKL089W	Water_1177min	87196	8	23.25	heavy	521.789	2
VAPLQYWR	MIF2 YKL089W	Water_1454min	0	8	23.25	heavy	521.789	2
VAPLQYWR	MIF2 YKL089W	Water_1731min	0	8	23.25	heavy	521.789	2
VAPLQYWR	MIF2 YKL089W	20240110_PRM_SKP_Blank__1	#N/A	8	23.25	heavy	521.789	2
VAPLQYWR	MIF2 YKL089W	MM_69min	12201351	8	23.25	heavy	521.789	2
VAPLQYWR	MIF2 YKL089W	MM_346min	15387041	8	23.25	heavy	521.789	2
VAPLQYWR	MIF2 YKL089W	MM_623min	15015412	8	23.25	heavy	521.789	2
VAPLQYWR	MIF2 YKL089W	MM_900min	13552143	8	23.25	heavy	521.789	2
VAPLQYWR	MIF2 YKL089W	MM_1177min	13183140	8	23.25	heavy	521.789	2
VAPLQYWR	MIF2 YKL089W	MM_1454min	13771261	8	23.25	heavy	521.789	2
VAPLQYWR	MIF2 YKL089W	MM_1731min	10952995	8	23.25	heavy	521.789	2
EENIVNEDGPNTSR	CBF2 CBF3A CEP2 CTF14 NDC10 YGR140W	Water_69min	4617687	14	14.56	heavy	792.362	2
EENIVNEDGPNTSR	CBF2 CBF3A CEP2 CTF14 NDC10 YGR140W	Water_346min	4826518	14	14.56	heavy	792.362	2
EENIVNEDGPNTSR	CBF2 CBF3A CEP2 CTF14 NDC10 YGR140W	Water_623min	5167653	14	14.56	heavy	792.362	2
EENIVNEDGPNTSR	CBF2 CBF3A CEP2 CTF14 NDC10 YGR140W	Water_900min	4799661	14	14.56	heavy	792.362	2
EENIVNEDGPNTSR	CBF2 CBF3A CEP2 CTF14 NDC10 YGR140W	Water_1177min	3828014	14	14.56	heavy	792.362	2
EENIVNEDGPNTSR	CBF2 CBF3A CEP2 CTF14 NDC10 YGR140W	Water_1454min	3700303	14	14.56	heavy	792.362	2
EENIVNEDGPNTSR	CBF2 CBF3A CEP2 CTF14 NDC10 YGR140W	Water_1731min	3421524	14	14.56	heavy	792.362	2
EENIVNEDGPNTSR	CBF2 CBF3A CEP2 CTF14 NDC10 YGR140W	20240110_PRM_SKP_Blank__1	0	14	14.56	heavy	792.362	2
EENIVNEDGPNTSR	CBF2 CBF3A CEP2 CTF14 NDC10 YGR140W	MM_69min	12538877	14	14.56	heavy	792.362	2
EENIVNEDGPNTSR	CBF2 CBF3A CEP2 CTF14 NDC10 YGR140W	MM_346min	12314219	14	14.56	heavy	792.362	2
EENIVNEDGPNTSR	CBF2 CBF3A CEP2 CTF14 NDC10 YGR140W	MM_623min	13225165	14	14.56	heavy	792.362	2
EENIVNEDGPNTSR	CBF2 CBF3A CEP2 CTF14 NDC10 YGR140W	MM_900min	13288036	14	14.56	heavy	792.362	2
EENIVNEDGPNTSR	CBF2 CBF3A CEP2 CTF14 NDC10 YGR140W	MM_1177min	13791988	14	14.56	heavy	792.362	2
EENIVNEDGPNTSR	CBF2 CBF3A CEP2 CTF14 NDC10 YGR140W	MM_1454min	17065110	14	14.56	heavy	792.362	2
EENIVNEDGPNTSR	CBF2 CBF3A CEP2 CTF14 NDC10 YGR140W	MM_1731min	13801923	14	14.56	heavy	792.362	2
IDDISTSDR	MCM21 CTF5 YDR318W	Water_69min	8325865	9	12.12	heavy	516.248	2
IDDISTSDR	MCM21 CTF5 YDR318W	Water_346min	8295939	9	12.12	heavy	516.248	2
IDDISTSDR	MCM21 CTF5 YDR318W	Water_623min	8255581	9	12.12	heavy	516.248	2
IDDISTSDR	MCM21 CTF5 YDR318W	Water_900min	8579608	9	12.12	heavy	516.248	2
IDDISTSDR	MCM21 CTF5 YDR318W	Water_1177min	7164241	9	12.12	heavy	516.248	2
IDDISTSDR	MCM21 CTF5 YDR318W	Water_1454min	6383323	9	12.12	heavy	516.248	2
IDDISTSDR	MCM21 CTF5 YDR318W	Water_1731min	7214227	9	12.12	heavy	516.248	2
IDDISTSDR	MCM21 CTF5 YDR318W	20240110_PRM_SKP_Blank__1	#N/A	9	12.12	heavy	516.248	2
IDDISTSDR	MCM21 CTF5 YDR318W	MM_69min	12922077	9	12.12	heavy	516.248	2
IDDISTSDR	MCM21 CTF5 YDR318W	MM_346min	13619018	9	12.12	heavy	516.248	2
IDDISTSDR	MCM21 CTF5 YDR318W	MM_623min	13883145	9	12.12	heavy	516.248	2
IDDISTSDR	MCM21 CTF5 YDR318W	MM_900min	13224939	9	12.12	heavy	516.248	2
IDDISTSDR	MCM21 CTF5 YDR318W	MM_1177min	14557641	9	12.12	heavy	516.248	2
IDDISTSDR	MCM21 CTF5 YDR318W	MM_1454min	19915338	9	12.12	heavy	516.248	2
IDDISTSDR	MCM21 CTF5 YDR318W	MM_1731min	14619382	9	12.12	heavy	516.248	2
QQLSLLDDDQVR	CTF19 MCM18 YPL018W LPB13W	Water_69min	4886789	12	22.71	heavy	720.372	2
QQLSLLDDDQVR	CTF19 MCM18 YPL018W LPB13W	Water_346min	3587516	12	22.71	heavy	720.372	2
QQLSLLDDDQVR	CTF19 MCM18 YPL018W LPB13W	Water_623min	2942238	12	22.71	heavy	720.372	2
QQLSLLDDDQVR	CTF19 MCM18 YPL018W LPB13W	Water_900min	2246995	12	22.71	heavy	720.372	2
QQLSLLDDDQVR	CTF19 MCM18 YPL018W LPB13W	Water_1177min	1735101	12	22.71	heavy	720.372	2
QQLSLLDDDQVR	CTF19 MCM18 YPL018W LPB13W	Water_1454min	1413231	12	22.71	heavy	720.372	2
QQLSLLDDDQVR	CTF19 MCM18 YPL018W LPB13W	Water_1731min	1100856	12	22.71	heavy	720.372	2
QQLSLLDDDQVR	CTF19 MCM18 YPL018W LPB13W	20240110_PRM_SKP_Blank__1	#N/A	12	22.71	heavy	720.372	2
QQLSLLDDDQVR	CTF19 MCM18 YPL018W LPB13W	MM_69min	10307827	12	22.71	heavy	720.372	2
QQLSLLDDDQVR	CTF19 MCM18 YPL018W LPB13W	MM_346min	11375544	12	22.71	heavy	720.372	2
QQLSLLDDDQVR	CTF19 MCM18 YPL018W LPB13W	MM_623min	12283601	12	22.71	heavy	720.372	2
QQLSLLDDDQVR	CTF19 MCM18 YPL018W LPB13W	MM_900min	12045254	12	22.71	heavy	720.372	2
QQLSLLDDDQVR	CTF19 MCM18 YPL018W LPB13W	MM_1177min	13075962	12	22.71	heavy	720.372	2
QQLSLLDDDQVR	CTF19 MCM18 YPL018W LPB13W	MM_1454min	17612114	12	22.71	heavy	720.372	2
QQLSLLDDDQVR	CTF19 MCM18 YPL018W LPB13W	MM_1731min	12578659	12	22.71	heavy	720.372	2
DAPGSATLILQR	CTF3 CHL3 YLR381W	Water_69min	2282188	12	21.93	heavy	626.35	2
DAPGSATLILQR	CTF3 CHL3 YLR381W	Water_346min	2336091	12	21.93	heavy	626.35	2
DAPGSATLILQR	CTF3 CHL3 YLR381W	Water_623min	1980388	12	21.93	heavy	626.35	2
DAPGSATLILQR	CTF3 CHL3 YLR381W	Water_900min	1716794	12	21.93	heavy	626.35	2
DAPGSATLILQR	CTF3 CHL3 YLR381W	Water_1177min	1341391	12	21.93	heavy	626.35	2
DAPGSATLILQR	CTF3 CHL3 YLR381W	Water_1454min	1278483	12	21.93	heavy	626.35	2
DAPGSATLILQR	CTF3 CHL3 YLR381W	Water_1731min	1096660	12	21.93	heavy	626.35	2
DAPGSATLILQR	CTF3 CHL3 YLR381W	20240110_PRM_SKP_Blank__1	#N/A	12	21.93	heavy	626.35	2
DAPGSATLILQR	CTF3 CHL3 YLR381W	MM_69min	5216148	12	21.93	heavy	626.35	2
DAPGSATLILQR	CTF3 CHL3 YLR381W	MM_346min	5627058	12	21.93	heavy	626.35	2
DAPGSATLILQR	CTF3 CHL3 YLR381W	MM_623min	5948465	12	21.93	heavy	626.35	2
DAPGSATLILQR	CTF3 CHL3 YLR381W	MM_900min	5943959	12	21.93	heavy	626.35	2
DAPGSATLILQR	CTF3 CHL3 YLR381W	MM_1177min	6606227	12	21.93	heavy	626.35	2
DAPGSATLILQR	CTF3 CHL3 YLR381W	MM_1454min	8816331	12	21.93	heavy	626.35	2
DAPGSATLILQR	CTF3 CHL3 YLR381W	MM_1731min	5714225	12	21.93	heavy	626.35	2
ESIVTSTR	IML3 MCM19 YBR107C YBR0836	Water_69min	18428082	8	11.21	heavy	451.744	2
ESIVTSTR	IML3 MCM19 YBR107C YBR0836	Water_346min	17467204	8	11.21	heavy	451.744	2
ESIVTSTR	IML3 MCM19 YBR107C YBR0836	Water_623min	18753710	8	11.21	heavy	451.744	2
ESIVTSTR	IML3 MCM19 YBR107C YBR0836	Water_900min	17528228	8	11.21	heavy	451.744	2
ESIVTSTR	IML3 MCM19 YBR107C YBR0836	Water_1177min	15743056	8	11.21	heavy	451.744	2
ESIVTSTR	IML3 MCM19 YBR107C YBR0836	Water_1454min	14964738	8	11.21	heavy	451.744	2
ESIVTSTR	IML3 MCM19 YBR107C YBR0836	Water_1731min	13734051	8	11.21	heavy	451.744	2
ESIVTSTR	IML3 MCM19 YBR107C YBR0836	20240110_PRM_SKP_Blank__1	0	8	11.21	heavy	451.744	2
ESIVTSTR	IML3 MCM19 YBR107C YBR0836	MM_69min	25658144	8	11.21	heavy	451.744	2
ESIVTSTR	IML3 MCM19 YBR107C YBR0836	MM_346min	24165360	8	11.21	heavy	451.744	2
ESIVTSTR	IML3 MCM19 YBR107C YBR0836	MM_623min	26371760	8	11.21	heavy	451.744	2
ESIVTSTR	IML3 MCM19 YBR107C YBR0836	MM_900min	24131136	8	11.21	heavy	451.744	2
ESIVTSTR	IML3 MCM19 YBR107C YBR0836	MM_1177min	27692386	8	11.21	heavy	451.744	2
ESIVTSTR	IML3 MCM19 YBR107C YBR0836	MM_1454min	40698552	8	11.21	heavy	451.744	2
ESIVTSTR	IML3 MCM19 YBR107C YBR0836	MM_1731min	26743098	8	11.21	heavy	451.744	2
NEDSGEPVYISR	CHL4 CTF17 MCM17 YDR254W YD9320A.04	Water_69min	16229856	12	16.22	heavy	688.322	2
NEDSGEPVYISR	CHL4 CTF17 MCM17 YDR254W YD9320A.04	Water_346min	16669464	12	16.22	heavy	688.322	2
NEDSGEPVYISR	CHL4 CTF17 MCM17 YDR254W YD9320A.04	Water_623min	16604706	12	16.22	heavy	688.322	2
NEDSGEPVYISR	CHL4 CTF17 MCM17 YDR254W YD9320A.04	Water_900min	15645233	12	16.22	heavy	688.322	2
NEDSGEPVYISR	CHL4 CTF17 MCM17 YDR254W YD9320A.04	Water_1177min	13229893	12	16.22	heavy	688.322	2
NEDSGEPVYISR	CHL4 CTF17 MCM17 YDR254W YD9320A.04	Water_1454min	11964277	12	16.22	heavy	688.322	2
NEDSGEPVYISR	CHL4 CTF17 MCM17 YDR254W YD9320A.04	Water_1731min	10497413	12	16.22	heavy	688.322	2
NEDSGEPVYISR	CHL4 CTF17 MCM17 YDR254W YD9320A.04	20240110_PRM_SKP_Blank__1	0	12	16.22	heavy	688.322	2
NEDSGEPVYISR	CHL4 CTF17 MCM17 YDR254W YD9320A.04	MM_69min	33951936	12	16.22	heavy	688.322	2
NEDSGEPVYISR	CHL4 CTF17 MCM17 YDR254W YD9320A.04	MM_346min	36375092	12	16.22	heavy	688.322	2
NEDSGEPVYISR	CHL4 CTF17 MCM17 YDR254W YD9320A.04	MM_623min	38454400	12	16.22	heavy	688.322	2
NEDSGEPVYISR	CHL4 CTF17 MCM17 YDR254W YD9320A.04	MM_900min	35008384	12	16.22	heavy	688.322	2
NEDSGEPVYISR	CHL4 CTF17 MCM17 YDR254W YD9320A.04	MM_1177min	39366636	12	16.22	heavy	688.322	2
NEDSGEPVYISR	CHL4 CTF17 MCM17 YDR254W YD9320A.04	MM_1454min	46642572	12	16.22	heavy	688.322	2
NEDSGEPVYISR	CHL4 CTF17 MCM17 YDR254W YD9320A.04	MM_1731min	38580568	12	16.22	heavy	688.322	2
IPEEYLDANVFR	MTW1 DSN3 NSL2 YAL034W-A YAL034AW	Water_69min	7734152	12	27.13	heavy	738.374	2
IPEEYLDANVFR	MTW1 DSN3 NSL2 YAL034W-A YAL034AW	Water_346min	2006656	12	27.13	heavy	738.374	2
IPEEYLDANVFR	MTW1 DSN3 NSL2 YAL034W-A YAL034AW	Water_623min	1243239	12	27.13	heavy	738.374	2
IPEEYLDANVFR	MTW1 DSN3 NSL2 YAL034W-A YAL034AW	Water_900min	720890	12	27.13	heavy	738.374	2
IPEEYLDANVFR	MTW1 DSN3 NSL2 YAL034W-A YAL034AW	Water_1177min	384438	12	27.13	heavy	738.374	2
IPEEYLDANVFR	MTW1 DSN3 NSL2 YAL034W-A YAL034AW	Water_1454min	276470	12	27.13	heavy	738.374	2
IPEEYLDANVFR	MTW1 DSN3 NSL2 YAL034W-A YAL034AW	Water_1731min	192598	12	27.13	heavy	738.374	2
IPEEYLDANVFR	MTW1 DSN3 NSL2 YAL034W-A YAL034AW	20240110_PRM_SKP_Blank__1	0	12	27.13	heavy	738.374	2
IPEEYLDANVFR	MTW1 DSN3 NSL2 YAL034W-A YAL034AW	MM_69min	30395768	12	27.13	heavy	738.374	2
IPEEYLDANVFR	MTW1 DSN3 NSL2 YAL034W-A YAL034AW	MM_346min	35703240	12	27.13	heavy	738.374	2
IPEEYLDANVFR	MTW1 DSN3 NSL2 YAL034W-A YAL034AW	MM_623min	38650268	12	27.13	heavy	738.374	2
IPEEYLDANVFR	MTW1 DSN3 NSL2 YAL034W-A YAL034AW	MM_900min	35997520	12	27.13	heavy	738.374	2
IPEEYLDANVFR	MTW1 DSN3 NSL2 YAL034W-A YAL034AW	MM_1177min	35572424	12	27.13	heavy	738.374	2
IPEEYLDANVFR	MTW1 DSN3 NSL2 YAL034W-A YAL034AW	MM_1454min	38759196	12	27.13	heavy	738.374	2
IPEEYLDANVFR	MTW1 DSN3 NSL2 YAL034W-A YAL034AW	MM_1731min	31121354	12	27.13	heavy	738.374	2
SFLQDLSQVLAR	CNN1 YFR046C	Water_69min	457341	12	35.7	heavy	693.884	2
SFLQDLSQVLAR	CNN1 YFR046C	Water_346min	66352	12	35.7	heavy	693.884	2
SFLQDLSQVLAR	CNN1 YFR046C	Water_623min	10196	12	35.7	heavy	693.884	2
SFLQDLSQVLAR	CNN1 YFR046C	Water_900min	0	12	35.7	heavy	693.884	2
SFLQDLSQVLAR	CNN1 YFR046C	Water_1177min	0	12	35.7	heavy	693.884	2
SFLQDLSQVLAR	CNN1 YFR046C	Water_1454min	0	12	35.7	heavy	693.884	2
SFLQDLSQVLAR	CNN1 YFR046C	Water_1731min	0	12	35.7	heavy	693.884	2
SFLQDLSQVLAR	CNN1 YFR046C	20240110_PRM_SKP_Blank__1	#N/A	12	35.7	heavy	693.884	2
SFLQDLSQVLAR	CNN1 YFR046C	MM_69min	7060443	12	35.7	heavy	693.884	2
SFLQDLSQVLAR	CNN1 YFR046C	MM_346min	7851424	12	35.7	heavy	693.884	2
SFLQDLSQVLAR	CNN1 YFR046C	MM_623min	7131014	12	35.7	heavy	693.884	2
SFLQDLSQVLAR	CNN1 YFR046C	MM_900min	6320696	12	35.7	heavy	693.884	2
SFLQDLSQVLAR	CNN1 YFR046C	MM_1177min	6013448	12	35.7	heavy	693.884	2
SFLQDLSQVLAR	CNN1 YFR046C	MM_1454min	5808736	12	35.7	heavy	693.884	2
SFLQDLSQVLAR	CNN1 YFR046C	MM_1731min	3254322	12	35.7	heavy	693.884	2
EIYDNESELR	NKP1 YDR383C	Water_69min	661621	10	16.58	heavy	639.298	2
EIYDNESELR	NKP1 YDR383C	Water_346min	698282	10	16.58	heavy	639.298	2
EIYDNESELR	NKP1 YDR383C	Water_623min	657351	10	16.58	heavy	639.298	2
EIYDNESELR	NKP1 YDR383C	Water_900min	585856	10	16.58	heavy	639.298	2
EIYDNESELR	NKP1 YDR383C	Water_1177min	487657	10	16.58	heavy	639.298	2
EIYDNESELR	NKP1 YDR383C	Water_1454min	370196	10	16.58	heavy	639.298	2
EIYDNESELR	NKP1 YDR383C	Water_1731min	398323	10	16.58	heavy	639.298	2
EIYDNESELR	NKP1 YDR383C	20240110_PRM_SKP_Blank__1	#N/A	10	16.58	heavy	639.298	2
EIYDNESELR	NKP1 YDR383C	MM_69min	1741878	10	16.58	heavy	639.298	2
EIYDNESELR	NKP1 YDR383C	MM_346min	1767012	10	16.58	heavy	639.298	2
EIYDNESELR	NKP1 YDR383C	MM_623min	1778120	10	16.58	heavy	639.298	2
EIYDNESELR	NKP1 YDR383C	MM_900min	1719932	10	16.58	heavy	639.298	2
EIYDNESELR	NKP1 YDR383C	MM_1177min	2016772	10	16.58	heavy	639.298	2
EIYDNESELR	NKP1 YDR383C	MM_1454min	2644964	10	16.58	heavy	639.298	2
EIYDNESELR	NKP1 YDR383C	MM_1731min	1852223	10	16.58	heavy	639.298	2
VTSELEAR	NKP2 YLR315W	Water_69min	9070570	8	11.21	heavy	457.744	2
VTSELEAR	NKP2 YLR315W	Water_346min	9380695	8	11.21	heavy	457.744	2
VTSELEAR	NKP2 YLR315W	Water_623min	9494719	8	11.21	heavy	457.744	2
VTSELEAR	NKP2 YLR315W	Water_900min	9033383	8	11.21	heavy	457.744	2
VTSELEAR	NKP2 YLR315W	Water_1177min	7932338	8	11.21	heavy	457.744	2
VTSELEAR	NKP2 YLR315W	Water_1454min	7448984	8	11.21	heavy	457.744	2
VTSELEAR	NKP2 YLR315W	Water_1731min	6781910	8	11.21	heavy	457.744	2
VTSELEAR	NKP2 YLR315W	20240110_PRM_SKP_Blank__1	0	8	11.21	heavy	457.744	2
VTSELEAR	NKP2 YLR315W	MM_69min	11747741	8	11.21	heavy	457.744	2
VTSELEAR	NKP2 YLR315W	MM_346min	12207635	8	11.21	heavy	457.744	2
VTSELEAR	NKP2 YLR315W	MM_623min	12041577	8	11.21	heavy	457.744	2
VTSELEAR	NKP2 YLR315W	MM_900min	12075532	8	11.21	heavy	457.744	2
VTSELEAR	NKP2 YLR315W	MM_1177min	13162057	8	11.21	heavy	457.744	2
VTSELEAR	NKP2 YLR315W	MM_1454min	18124112	8	11.21	heavy	457.744	2
VTSELEAR	NKP2 YLR315W	MM_1731min	12548898	8	11.21	heavy	457.744	2
QYDSSIQNLTR	NDC80 HEC1 TID3 YIL144W	Water_69min	3485162	11	18.36	heavy	667.832	2
QYDSSIQNLTR	NDC80 HEC1 TID3 YIL144W	Water_346min	3386670	11	18.36	heavy	667.832	2
QYDSSIQNLTR	NDC80 HEC1 TID3 YIL144W	Water_623min	2700593	11	18.36	heavy	667.832	2
QYDSSIQNLTR	NDC80 HEC1 TID3 YIL144W	Water_900min	2390868	11	18.36	heavy	667.832	2
QYDSSIQNLTR	NDC80 HEC1 TID3 YIL144W	Water_1177min	1847093	11	18.36	heavy	667.832	2
QYDSSIQNLTR	NDC80 HEC1 TID3 YIL144W	Water_1454min	1535457	11	18.36	heavy	667.832	2
QYDSSIQNLTR	NDC80 HEC1 TID3 YIL144W	Water_1731min	1438881	11	18.36	heavy	667.832	2
QYDSSIQNLTR	NDC80 HEC1 TID3 YIL144W	20240110_PRM_SKP_Blank__1	0	11	18.36	heavy	667.832	2
QYDSSIQNLTR	NDC80 HEC1 TID3 YIL144W	MM_69min	6802573	11	18.36	heavy	667.832	2
QYDSSIQNLTR	NDC80 HEC1 TID3 YIL144W	MM_346min	7229916	11	18.36	heavy	667.832	2
QYDSSIQNLTR	NDC80 HEC1 TID3 YIL144W	MM_623min	7002927	11	18.36	heavy	667.832	2
QYDSSIQNLTR	NDC80 HEC1 TID3 YIL144W	MM_900min	6884119	11	18.36	heavy	667.832	2
QYDSSIQNLTR	NDC80 HEC1 TID3 YIL144W	MM_1177min	7918696	11	18.36	heavy	667.832	2
QYDSSIQNLTR	NDC80 HEC1 TID3 YIL144W	MM_1454min	10610590	11	18.36	heavy	667.832	2
QYDSSIQNLTR	NDC80 HEC1 TID3 YIL144W	MM_1731min	7411112	11	18.36	heavy	667.832	2
ILDNTENYDDTELR	DSN1 YIR010W YIB10W	Water_69min	2844623	14	19.96	heavy	860.899	2
ILDNTENYDDTELR	DSN1 YIR010W YIB10W	Water_346min	2692549	14	19.96	heavy	860.899	2
ILDNTENYDDTELR	DSN1 YIR010W YIB10W	Water_623min	2402454	14	19.96	heavy	860.899	2
ILDNTENYDDTELR	DSN1 YIR010W YIB10W	Water_900min	2439954	14	19.96	heavy	860.899	2
ILDNTENYDDTELR	DSN1 YIR010W YIB10W	Water_1177min	1663264	14	19.96	heavy	860.899	2
ILDNTENYDDTELR	DSN1 YIR010W YIB10W	Water_1454min	1531439	14	19.96	heavy	860.899	2
ILDNTENYDDTELR	DSN1 YIR010W YIB10W	Water_1731min	1451070	14	19.96	heavy	860.899	2
ILDNTENYDDTELR	DSN1 YIR010W YIB10W	20240110_PRM_SKP_Blank__1	#N/A	14	19.96	heavy	860.899	2
ILDNTENYDDTELR	DSN1 YIR010W YIB10W	MM_69min	8051700	14	19.96	heavy	860.899	2
ILDNTENYDDTELR	DSN1 YIR010W YIB10W	MM_346min	8878502	14	19.96	heavy	860.899	2
ILDNTENYDDTELR	DSN1 YIR010W YIB10W	MM_623min	9581770	14	19.96	heavy	860.899	2
ILDNTENYDDTELR	DSN1 YIR010W YIB10W	MM_900min	9792345	14	19.96	heavy	860.899	2
ILDNTENYDDTELR	DSN1 YIR010W YIB10W	MM_1177min	10045102	14	19.96	heavy	860.899	2
ILDNTENYDDTELR	DSN1 YIR010W YIB10W	MM_1454min	13115706	14	19.96	heavy	860.899	2
ILDNTENYDDTELR	DSN1 YIR010W YIB10W	MM_1731min	9574326	14	19.96	heavy	860.899	2
VHISTQQDYSPSR	SPC105 YGL093W	Water_69min	2212507	13	14.37	heavy	509.919	3
VHISTQQDYSPSR	SPC105 YGL093W	Water_346min	2323046	13	14.37	heavy	509.919	3
VHISTQQDYSPSR	SPC105 YGL093W	Water_623min	2117967	13	14.37	heavy	509.919	3
VHISTQQDYSPSR	SPC105 YGL093W	Water_900min	1947512	13	14.37	heavy	509.919	3
VHISTQQDYSPSR	SPC105 YGL093W	Water_1177min	1713441	13	14.37	heavy	509.919	3
VHISTQQDYSPSR	SPC105 YGL093W	Water_1454min	1513768	13	14.37	heavy	509.919	3
VHISTQQDYSPSR	SPC105 YGL093W	Water_1731min	1342638	13	14.37	heavy	509.919	3
VHISTQQDYSPSR	SPC105 YGL093W	20240110_PRM_SKP_Blank__1	#N/A	13	14.37	heavy	509.919	3
VHISTQQDYSPSR	SPC105 YGL093W	MM_69min	6358155	13	14.37	heavy	509.919	3
VHISTQQDYSPSR	SPC105 YGL093W	MM_346min	6166526	13	14.37	heavy	509.919	3
VHISTQQDYSPSR	SPC105 YGL093W	MM_623min	5828227	13	14.37	heavy	509.919	3
VHISTQQDYSPSR	SPC105 YGL093W	MM_900min	6387321	13	14.37	heavy	509.919	3
VHISTQQDYSPSR	SPC105 YGL093W	MM_1177min	7273799	13	14.37	heavy	509.919	3
VHISTQQDYSPSR	SPC105 YGL093W	MM_1454min	9478149	13	14.37	heavy	509.919	3
VHISTQQDYSPSR	SPC105 YGL093W	MM_1731min	6305076	13	14.37	heavy	509.919	3
VIQAEYR	OKP1 YGR179C	Water_69min	16170144	7	12.36	heavy	444.744	2
VIQAEYR	OKP1 YGR179C	Water_346min	17596644	7	12.36	heavy	444.744	2
VIQAEYR	OKP1 YGR179C	Water_623min	17100696	7	12.36	heavy	444.744	2
VIQAEYR	OKP1 YGR179C	Water_900min	16806720	7	12.36	heavy	444.744	2
VIQAEYR	OKP1 YGR179C	Water_1177min	12926188	7	12.36	heavy	444.744	2
VIQAEYR	OKP1 YGR179C	Water_1454min	12481023	7	12.36	heavy	444.744	2
VIQAEYR	OKP1 YGR179C	Water_1731min	11576000	7	12.36	heavy	444.744	2
VIQAEYR	OKP1 YGR179C	20240110_PRM_SKP_Blank__1	0	7	12.36	heavy	444.744	2
VIQAEYR	OKP1 YGR179C	MM_69min	27986732	7	12.36	heavy	444.744	2
VIQAEYR	OKP1 YGR179C	MM_346min	26057156	7	12.36	heavy	444.744	2
VIQAEYR	OKP1 YGR179C	MM_623min	27732796	7	12.36	heavy	444.744	2
VIQAEYR	OKP1 YGR179C	MM_900min	28581008	7	12.36	heavy	444.744	2
VIQAEYR	OKP1 YGR179C	MM_1177min	31340178	7	12.36	heavy	444.744	2
VIQAEYR	OKP1 YGR179C	MM_1454min	41786476	7	12.36	heavy	444.744	2
VIQAEYR	OKP1 YGR179C	MM_1731min	31502618	7	12.36	heavy	444.744	2
NDEDLTTR	AME1 ARP100 YBR211C YBR1458	Water_69min	5292769	8	9.12	heavy	487.227	2
NDEDLTTR	AME1 ARP100 YBR211C YBR1458	Water_346min	5522359	8	9.12	heavy	487.227	2
NDEDLTTR	AME1 ARP100 YBR211C YBR1458	Water_623min	5786240	8	9.12	heavy	487.227	2
NDEDLTTR	AME1 ARP100 YBR211C YBR1458	Water_900min	5408898	8	9.12	heavy	487.227	2
NDEDLTTR	AME1 ARP100 YBR211C YBR1458	Water_1177min	5070293	8	9.12	heavy	487.227	2
NDEDLTTR	AME1 ARP100 YBR211C YBR1458	Water_1454min	4698425	8	9.12	heavy	487.227	2
NDEDLTTR	AME1 ARP100 YBR211C YBR1458	Water_1731min	4941472	8	9.12	heavy	487.227	2
NDEDLTTR	AME1 ARP100 YBR211C YBR1458	20240110_PRM_SKP_Blank__1	1242	8	9.12	heavy	487.227	2
NDEDLTTR	AME1 ARP100 YBR211C YBR1458	MM_69min	8499393	8	9.12	heavy	487.227	2
NDEDLTTR	AME1 ARP100 YBR211C YBR1458	MM_346min	8757475	8	9.12	heavy	487.227	2
NDEDLTTR	AME1 ARP100 YBR211C YBR1458	MM_623min	9275144	8	9.12	heavy	487.227	2
NDEDLTTR	AME1 ARP100 YBR211C YBR1458	MM_900min	8625990	8	9.12	heavy	487.227	2
NDEDLTTR	AME1 ARP100 YBR211C YBR1458	MM_1177min	10341919	8	9.12	heavy	487.227	2
NDEDLTTR	AME1 ARP100 YBR211C YBR1458	MM_1454min	12990787	8	9.12	heavy	487.227	2
NDEDLTTR	AME1 ARP100 YBR211C YBR1458	MM_1731min	8997777	8	9.12	heavy	487.227	2

## Sheet: Pivot
Matrix	MM
Sum of Area	Column Labels
Row Labels	1.15	5.76667	10.3833	15	19.6167	24.2333	28.85	Grand Total
Ame1	8499393	8757475	9275144	8625990	10341919	12990787	8997777	67488485
Cbf1	89082968	89043184	91019136	85146504	104120192	127303440	97783048	683498472
Cbf2	12538877	12314219	13225165	13288036	13791988	17065110	13801923	96025318
Cep3	66984920	69348920	72003112	70605416	76338888	111758200	70510832	537550288
Chl4	33951936	36375092	38454400	35008384	39366636	46642572	38580568	268379588
Cnn1	7060443	7851424	7131014	6320696	6013448	5808736	3254322	43440083
Cse4	18734868	20618396	21331528	20529004	21973422	23340014	18857876	145385108
Ctf13	22258484	23697704	23974218	24278254	24498758	34757284	24041092	177505794
Ctf19	10307827	11375544	12283601	12045254	13075962	17612114	12578659	89278961
Ctf3	5216148	5627058	5948465	5943959	6606227	8816331	5714225	43872413
Dsn1	8051700	8878502	9581770	9792345	10045102	13115706	9574326	69039451
Gst-1	19888394	20571472	21282598	20445622	23441414	31420120	21326922	158376542
Gst-2	23189714	25486820	24186246	22478482	25971068	31931386	24776896	178020612
Hhf1	13713135	16669233	17714502	18090972	18757612	23071434	16118979	124135867
Hht1	19651902	23778812	23215752	22474348	22285488	31729990	24522818	167659110
Hta2	38078408	37722692	38886044	38568996	42860032	54649520	35847488	286613180
Htb2	11907475	12125685	12429508	11875007	13443836	16302165	13137448	91221124
Iml3	25658144	24165360	26371760	24131136	27692386	40698552	26743098	195460436
Mcm21	12922077	13619018	13883145	13224939	14557641	19915338	14619382	102741540
Mif2-1	11889821	12576966	12412770	12233049	12893178	18747630	13416153	94169567
Mif2-2	12201351	15387041	15015412	13552143	13183140	13771261	10952995	94063343
Mtw1	30395768	35703240	38650268	35997520	35572424	38759196	31121354	246199770
Ndc80	6802573	7229916	7002927	6884119	7918696	10610590	7411112	53859933
Nkp1	1741878	1767012	1778120	1719932	2016772	2644964	1852223	13520901
Nkp2	11747741	12207635	12041577	12075532	13162057	18124112	12548898	91907552
Okp1	27986732	26057156	27732796	28581008	31340178	41786476	31502618	214986964
Spc105	6358155	6166526	5828227	6387321	7273799	9478149	6305076	47797253
Grand Total	556820832	585122102	602659205	580303968	638542263	822851177	595898108	4382197655

## Sheet: Rename
Peptide	Gene	Protein	Matrix	Time on autosampler (min)	Time on autosampler (hr)	Area	Pep length	Avg RT	Isotope	Prec m/z	z
YGVSR	GST-1	Gst-1	MM	69	1.15	19888394	5	6.45	heavy	296.16	2
YGVSR	GST-1	Gst-1	MM	346	5.76667	20571472	5	6.45	heavy	296.16	2
YGVSR	GST-1	Gst-1	MM	623	10.3833	21282598	5	6.45	heavy	296.16	2
YGVSR	GST-1	Gst-1	MM	900	15	20445622	5	6.45	heavy	296.16	2
YGVSR	GST-1	Gst-1	MM	1177	19.6167	23441414	5	6.45	heavy	296.16	2
YGVSR	GST-1	Gst-1	MM	1454	24.2333	31420120	5	6.45	heavy	296.16	2
YGVSR	GST-1	Gst-1	MM	1731	28.85	21326922	5	6.45	heavy	296.16	2
GLVQPTR	GST-2	Gst-2	MM	69	1.15	23189714	7	11.57	heavy	390.734	2
GLVQPTR	GST-2	Gst-2	MM	346	5.76667	25486820	7	11.57	heavy	390.734	2
GLVQPTR	GST-2	Gst-2	MM	623	10.3833	24186246	7	11.57	heavy	390.734	2
GLVQPTR	GST-2	Gst-2	MM	900	15	22478482	7	11.57	heavy	390.734	2
GLVQPTR	GST-2	Gst-2	MM	1177	19.6167	25971068	7	11.57	heavy	390.734	2
GLVQPTR	GST-2	Gst-2	MM	1454	24.2333	31931386	7	11.57	heavy	390.734	2
GLVQPTR	GST-2	Gst-2	MM	1731	28.85	24776896	7	11.57	heavy	390.734	2
LSTEDEEIHSAR	CBF1	Cbf1	MM	69	1.15	89082968	12	12.76	heavy	466.224	3
LSTEDEEIHSAR	CBF1	Cbf1	MM	346	5.76667	89043184	12	12.76	heavy	466.224	3
LSTEDEEIHSAR	CBF1	Cbf1	MM	623	10.3833	91019136	12	12.76	heavy	466.224	3
LSTEDEEIHSAR	CBF1	Cbf1	MM	900	15	85146504	12	12.76	heavy	466.224	3
LSTEDEEIHSAR	CBF1	Cbf1	MM	1177	19.6167	104120192	12	12.76	heavy	466.224	3
LSTEDEEIHSAR	CBF1	Cbf1	MM	1454	24.2333	127303440	12	12.76	heavy	466.224	3
LSTEDEEIHSAR	CBF1	Cbf1	MM	1731	28.85	97783048	12	12.76	heavy	466.224	3
LVYLTER	CEP3	Cep3	MM	69	1.15	66984920	7	18.21	heavy	452.262	2
LVYLTER	CEP3	Cep3	MM	346	5.76667	69348920	7	18.21	heavy	452.262	2
LVYLTER	CEP3	Cep3	MM	623	10.3833	72003112	7	18.21	heavy	452.262	2
LVYLTER	CEP3	Cep3	MM	900	15	70605416	7	18.21	heavy	452.262	2
LVYLTER	CEP3	Cep3	MM	1177	19.6167	76338888	7	18.21	heavy	452.262	2
LVYLTER	CEP3	Cep3	MM	1454	24.2333	111758200	7	18.21	heavy	452.262	2
LVYLTER	CEP3	Cep3	MM	1731	28.85	70510832	7	18.21	heavy	452.262	2
TGLADFTR	CTF13	Ctf13	MM	69	1.15	22258484	8	18.98	heavy	445.734	2
TGLADFTR	CTF13	Ctf13	MM	346	5.76667	23697704	8	18.98	heavy	445.734	2
TGLADFTR	CTF13	Ctf13	MM	623	10.3833	23974218	8	18.98	heavy	445.734	2
TGLADFTR	CTF13	Ctf13	MM	900	15	24278254	8	18.98	heavy	445.734	2
TGLADFTR	CTF13	Ctf13	MM	1177	19.6167	24498758	8	18.98	heavy	445.734	2
TGLADFTR	CTF13	Ctf13	MM	1454	24.2333	34757284	8	18.98	heavy	445.734	2
TGLADFTR	CTF13	Ctf13	MM	1731	28.85	24041092	8	18.98	heavy	445.734	2
YTPSELALYEIR	CSE4	Cse4	MM	69	1.15	18734868	12	27.44	heavy	732.884	2
YTPSELALYEIR	CSE4	Cse4	MM	346	5.76667	20618396	12	27.44	heavy	732.884	2
YTPSELALYEIR	CSE4	Cse4	MM	623	10.3833	21331528	12	27.44	heavy	732.884	2
YTPSELALYEIR	CSE4	Cse4	MM	900	15	20529004	12	27.44	heavy	732.884	2
YTPSELALYEIR	CSE4	Cse4	MM	1177	19.6167	21973422	12	27.44	heavy	732.884	2
YTPSELALYEIR	CSE4	Cse4	MM	1454	24.2333	23340014	12	27.44	heavy	732.884	2
YTPSELALYEIR	CSE4	Cse4	MM	1731	28.85	18857876	12	27.44	heavy	732.884	2
HAVSEGTR	HTB2	Htb2	MM	69	1.15	11907475	8	2.1	heavy	433.721	2
HAVSEGTR	HTB2	Htb2	MM	346	5.76667	12125685	8	2.1	heavy	433.721	2
HAVSEGTR	HTB2	Htb2	MM	623	10.3833	12429508	8	2.1	heavy	433.721	2
HAVSEGTR	HTB2	Htb2	MM	900	15	11875007	8	2.1	heavy	433.721	2
HAVSEGTR	HTB2	Htb2	MM	1177	19.6167	13443836	8	2.1	heavy	433.721	2
HAVSEGTR	HTB2	Htb2	MM	1454	24.2333	16302165	8	2.1	heavy	433.721	2
HAVSEGTR	HTB2	Htb2	MM	1731	28.85	13137448	8	2.1	heavy	433.721	2
AGLTFPVGR	HTA2	Hta2	MM	69	1.15	38078408	9	22.4	heavy	464.268	2
AGLTFPVGR	HTA2	Hta2	MM	346	5.76667	37722692	9	22.4	heavy	464.268	2
AGLTFPVGR	HTA2	Hta2	MM	623	10.3833	38886044	9	22.4	heavy	464.268	2
AGLTFPVGR	HTA2	Hta2	MM	900	15	38568996	9	22.4	heavy	464.268	2
AGLTFPVGR	HTA2	Hta2	MM	1177	19.6167	42860032	9	22.4	heavy	464.268	2
AGLTFPVGR	HTA2	Hta2	MM	1454	24.2333	54649520	9	22.4	heavy	464.268	2
AGLTFPVGR	HTA2	Hta2	MM	1731	28.85	35847488	9	22.4	heavy	464.268	2
ISGLIYEEVR	HHF1	Hhf1	MM	69	1.15	13713135	10	23.02	heavy	594.829	2
ISGLIYEEVR	HHF1	Hhf1	MM	346	5.76667	16669233	10	23.02	heavy	594.829	2
ISGLIYEEVR	HHF1	Hhf1	MM	623	10.3833	17714502	10	23.02	heavy	594.829	2
ISGLIYEEVR	HHF1	Hhf1	MM	900	15	18090972	10	23.02	heavy	594.829	2
ISGLIYEEVR	HHF1	Hhf1	MM	1177	19.6167	18757612	10	23.02	heavy	594.829	2
ISGLIYEEVR	HHF1	Hhf1	MM	1454	24.2333	23071434	10	23.02	heavy	594.829	2
ISGLIYEEVR	HHF1	Hhf1	MM	1731	28.85	16118979	10	23.02	heavy	594.829	2
STELLIR	HHT1	Hht1	MM	69	1.15	19651902	7	18.44	heavy	421.254	2
STELLIR	HHT1	Hht1	MM	346	5.76667	23778812	7	18.44	heavy	421.254	2
STELLIR	HHT1	Hht1	MM	623	10.3833	23215752	7	18.44	heavy	421.254	2
STELLIR	HHT1	Hht1	MM	900	15	22474348	7	18.44	heavy	421.254	2
STELLIR	HHT1	Hht1	MM	1177	19.6167	22285488	7	18.44	heavy	421.254	2
STELLIR	HHT1	Hht1	MM	1454	24.2333	31729990	7	18.44	heavy	421.254	2
STELLIR	HHT1	Hht1	MM	1731	28.85	24522818	7	18.44	heavy	421.254	2
YSLDTSESPSVR	MIF2-1	Mif2-1	MM	69	1.15	11889821	12	17.58	heavy	675.824	2
YSLDTSESPSVR	MIF2-1	Mif2-1	MM	346	5.76667	12576966	12	17.58	heavy	675.824	2
YSLDTSESPSVR	MIF2-1	Mif2-1	MM	623	10.3833	12412770	12	17.58	heavy	675.824	2
YSLDTSESPSVR	MIF2-1	Mif2-1	MM	900	15	12233049	12	17.58	heavy	675.824	2
YSLDTSESPSVR	MIF2-1	Mif2-1	MM	1177	19.6167	12893178	12	17.58	heavy	675.824	2
YSLDTSESPSVR	MIF2-1	Mif2-1	MM	1454	24.2333	18747630	12	17.58	heavy	675.824	2
YSLDTSESPSVR	MIF2-1	Mif2-1	MM	1731	28.85	13416153	12	17.58	heavy	675.824	2
VAPLQYWR	MIF2-2	Mif2-2	MM	69	1.15	12201351	8	23.25	heavy	521.789	2
VAPLQYWR	MIF2-2	Mif2-2	MM	346	5.76667	15387041	8	23.25	heavy	521.789	2
VAPLQYWR	MIF2-2	Mif2-2	MM	623	10.3833	15015412	8	23.25	heavy	521.789	2
VAPLQYWR	MIF2-2	Mif2-2	MM	900	15	13552143	8	23.25	heavy	521.789	2
VAPLQYWR	MIF2-2	Mif2-2	MM	1177	19.6167	13183140	8	23.25	heavy	521.789	2
VAPLQYWR	MIF2-2	Mif2-2	MM	1454	24.2333	13771261	8	23.25	heavy	521.789	2
VAPLQYWR	MIF2-2	Mif2-2	MM	1731	28.85	10952995	8	23.25	heavy	521.789	2
EENIVNEDGPNTSR	CBF2	Cbf2	MM	69	1.15	12538877	14	14.56	heavy	792.362	2
EENIVNEDGPNTSR	CBF2	Cbf2	MM	346	5.76667	12314219	14	14.56	heavy	792.362	2
EENIVNEDGPNTSR	CBF2	Cbf2	MM	623	10.3833	13225165	14	14.56	heavy	792.362	2
EENIVNEDGPNTSR	CBF2	Cbf2	MM	900	15	13288036	14	14.56	heavy	792.362	2
EENIVNEDGPNTSR	CBF2	Cbf2	MM	1177	19.6167	13791988	14	14.56	heavy	792.362	2
EENIVNEDGPNTSR	CBF2	Cbf2	MM	1454	24.2333	17065110	14	14.56	heavy	792.362	2
EENIVNEDGPNTSR	CBF2	Cbf2	MM	1731	28.85	13801923	14	14.56	heavy	792.362	2
IDDISTSDR	MCM21	Mcm21	MM	69	1.15	12922077	9	12.12	heavy	516.248	2
IDDISTSDR	MCM21	Mcm21	MM	346	5.76667	13619018	9	12.12	heavy	516.248	2
IDDISTSDR	MCM21	Mcm21	MM	623	10.3833	13883145	9	12.12	heavy	516.248	2
IDDISTSDR	MCM21	Mcm21	MM	900	15	13224939	9	12.12	heavy	516.248	2
IDDISTSDR	MCM21	Mcm21	MM	1177	19.6167	14557641	9	12.12	heavy	516.248	2
IDDISTSDR	MCM21	Mcm21	MM	1454	24.2333	19915338	9	12.12	heavy	516.248	2
IDDISTSDR	MCM21	Mcm21	MM	1731	28.85	14619382	9	12.12	heavy	516.248	2
QQLSLLDDDQVR	CTF19	Ctf19	MM	69	1.15	10307827	12	22.71	heavy	720.372	2
QQLSLLDDDQVR	CTF19	Ctf19	MM	346	5.76667	11375544	12	22.71	heavy	720.372	2
QQLSLLDDDQVR	CTF19	Ctf19	MM	623	10.3833	12283601	12	22.71	heavy	720.372	2
QQLSLLDDDQVR	CTF19	Ctf19	MM	900	15	12045254	12	22.71	heavy	720.372	2
QQLSLLDDDQVR	CTF19	Ctf19	MM	1177	19.6167	13075962	12	22.71	heavy	720.372	2
QQLSLLDDDQVR	CTF19	Ctf19	MM	1454	24.2333	17612114	12	22.71	heavy	720.372	2
QQLSLLDDDQVR	CTF19	Ctf19	MM	1731	28.85	12578659	12	22.71	heavy	720.372	2
DAPGSATLILQR	CTF3	Ctf3	MM	69	1.15	5216148	12	21.93	heavy	626.35	2
DAPGSATLILQR	CTF3	Ctf3	MM	346	5.76667	5627058	12	21.93	heavy	626.35	2
DAPGSATLILQR	CTF3	Ctf3	MM	623	10.3833	5948465	12	21.93	heavy	626.35	2
DAPGSATLILQR	CTF3	Ctf3	MM	900	15	5943959	12	21.93	heavy	626.35	2
DAPGSATLILQR	CTF3	Ctf3	MM	1177	19.6167	6606227	12	21.93	heavy	626.35	2
DAPGSATLILQR	CTF3	Ctf3	MM	1454	24.2333	8816331	12	21.93	heavy	626.35	2
DAPGSATLILQR	CTF3	Ctf3	MM	1731	28.85	5714225	12	21.93	heavy	626.35	2
ESIVTSTR	IML3	Iml3	MM	69	1.15	25658144	8	11.21	heavy	451.744	2
ESIVTSTR	IML3	Iml3	MM	346	5.76667	24165360	8	11.21	heavy	451.744	2
ESIVTSTR	IML3	Iml3	MM	623	10.3833	26371760	8	11.21	heavy	451.744	2
ESIVTSTR	IML3	Iml3	MM	900	15	24131136	8	11.21	heavy	451.744	2
ESIVTSTR	IML3	Iml3	MM	1177	19.6167	27692386	8	11.21	heavy	451.744	2
ESIVTSTR	IML3	Iml3	MM	1454	24.2333	40698552	8	11.21	heavy	451.744	2
ESIVTSTR	IML3	Iml3	MM	1731	28.85	26743098	8	11.21	heavy	451.744	2
NEDSGEPVYISR	CHL4	Chl4	MM	69	1.15	33951936	12	16.22	heavy	688.322	2
NEDSGEPVYISR	CHL4	Chl4	MM	346	5.76667	36375092	12	16.22	heavy	688.322	2
NEDSGEPVYISR	CHL4	Chl4	MM	623	10.3833	38454400	12	16.22	heavy	688.322	2
NEDSGEPVYISR	CHL4	Chl4	MM	900	15	35008384	12	16.22	heavy	688.322	2
NEDSGEPVYISR	CHL4	Chl4	MM	1177	19.6167	39366636	12	16.22	heavy	688.322	2
NEDSGEPVYISR	CHL4	Chl4	MM	1454	24.2333	46642572	12	16.22	heavy	688.322	2
NEDSGEPVYISR	CHL4	Chl4	MM	1731	28.85	38580568	12	16.22	heavy	688.322	2
IPEEYLDANVFR	MTW1	Mtw1	MM	69	1.15	30395768	12	27.13	heavy	738.374	2
IPEEYLDANVFR	MTW1	Mtw1	MM	346	5.76667	35703240	12	27.13	heavy	738.374	2
IPEEYLDANVFR	MTW1	Mtw1	MM	623	10.3833	38650268	12	27.13	heavy	738.374	2
IPEEYLDANVFR	MTW1	Mtw1	MM	900	15	35997520	12	27.13	heavy	738.374	2
IPEEYLDANVFR	MTW1	Mtw1	MM	1177	19.6167	35572424	12	27.13	heavy	738.374	2
IPEEYLDANVFR	MTW1	Mtw1	MM	1454	24.2333	38759196	12	27.13	heavy	738.374	2
IPEEYLDANVFR	MTW1	Mtw1	MM	1731	28.85	31121354	12	27.13	heavy	738.374	2
SFLQDLSQVLAR	CNN1	Cnn1	MM	69	1.15	7060443	12	35.7	heavy	693.884	2
SFLQDLSQVLAR	CNN1	Cnn1	MM	346	5.76667	7851424	12	35.7	heavy	693.884	2
SFLQDLSQVLAR	CNN1	Cnn1	MM	623	10.3833	7131014	12	35.7	heavy	693.884	2
SFLQDLSQVLAR	CNN1	Cnn1	MM	900	15	6320696	12	35.7	heavy	693.884	2
SFLQDLSQVLAR	CNN1	Cnn1	MM	1177	19.6167	6013448	12	35.7	heavy	693.884	2
SFLQDLSQVLAR	CNN1	Cnn1	MM	1454	24.2333	5808736	12	35.7	heavy	693.884	2
SFLQDLSQVLAR	CNN1	Cnn1	MM	1731	28.85	3254322	12	35.7	heavy	693.884	2
EIYDNESELR	NKP1	Nkp1	MM	69	1.15	1741878	10	16.58	heavy	639.298	2
EIYDNESELR	NKP1	Nkp1	MM	346	5.76667	1767012	10	16.58	heavy	639.298	2
EIYDNESELR	NKP1	Nkp1	MM	623	10.3833	1778120	10	16.58	heavy	639.298	2
EIYDNESELR	NKP1	Nkp1	MM	900	15	1719932	10	16.58	heavy	639.298	2
EIYDNESELR	NKP1	Nkp1	MM	1177	19.6167	2016772	10	16.58	heavy	639.298	2
EIYDNESELR	NKP1	Nkp1	MM	1454	24.2333	2644964	10	16.58	heavy	639.298	2
EIYDNESELR	NKP1	Nkp1	MM	1731	28.85	1852223	10	16.58	heavy	639.298	2
VTSELEAR	NKP2	Nkp2	MM	69	1.15	11747741	8	11.21	heavy	457.744	2
VTSELEAR	NKP2	Nkp2	MM	346	5.76667	12207635	8	11.21	heavy	457.744	2
VTSELEAR	NKP2	Nkp2	MM	623	10.3833	12041577	8	11.21	heavy	457.744	2
VTSELEAR	NKP2	Nkp2	MM	900	15	12075532	8	11.21	heavy	457.744	2
VTSELEAR	NKP2	Nkp2	MM	1177	19.6167	13162057	8	11.21	heavy	457.744	2
VTSELEAR	NKP2	Nkp2	MM	1454	24.2333	18124112	8	11.21	heavy	457.744	2
VTSELEAR	NKP2	Nkp2	MM	1731	28.85	12548898	8	11.21	heavy	457.744	2
QYDSSIQNLTR	NDC80	Ndc80	MM	69	1.15	6802573	11	18.36	heavy	667.832	2
QYDSSIQNLTR	NDC80	Ndc80	MM	346	5.76667	7229916	11	18.36	heavy	667.832	2
QYDSSIQNLTR	NDC80	Ndc80	MM	623	10.3833	7002927	11	18.36	heavy	667.832	2
QYDSSIQNLTR	NDC80	Ndc80	MM	900	15	6884119	11	18.36	heavy	667.832	2
QYDSSIQNLTR	NDC80	Ndc80	MM	1177	19.6167	7918696	11	18.36	heavy	667.832	2
QYDSSIQNLTR	NDC80	Ndc80	MM	1454	24.2333	10610590	11	18.36	heavy	667.832	2
QYDSSIQNLTR	NDC80	Ndc80	MM	1731	28.85	7411112	11	18.36	heavy	667.832	2
ILDNTENYDDTELR	DSN1	Dsn1	MM	69	1.15	8051700	14	19.96	heavy	860.899	2
ILDNTENYDDTELR	DSN1	Dsn1	MM	346	5.76667	8878502	14	19.96	heavy	860.899	2
ILDNTENYDDTELR	DSN1	Dsn1	MM	623	10.3833	9581770	14	19.96	heavy	860.899	2
ILDNTENYDDTELR	DSN1	Dsn1	MM	900	15	9792345	14	19.96	heavy	860.899	2
ILDNTENYDDTELR	DSN1	Dsn1	MM	1177	19.6167	10045102	14	19.96	heavy	860.899	2
ILDNTENYDDTELR	DSN1	Dsn1	MM	1454	24.2333	13115706	14	19.96	heavy	860.899	2
ILDNTENYDDTELR	DSN1	Dsn1	MM	1731	28.85	9574326	14	19.96	heavy	860.899	2
VHISTQQDYSPSR	SPC105	Spc105	MM	69	1.15	6358155	13	14.37	heavy	509.919	3
VHISTQQDYSPSR	SPC105	Spc105	MM	346	5.76667	6166526	13	14.37	heavy	509.919	3
VHISTQQDYSPSR	SPC105	Spc105	MM	623	10.3833	5828227	13	14.37	heavy	509.919	3
VHISTQQDYSPSR	SPC105	Spc105	MM	900	15	6387321	13	14.37	heavy	509.919	3
VHISTQQDYSPSR	SPC105	Spc105	MM	1177	19.6167	7273799	13	14.37	heavy	509.919	3
VHISTQQDYSPSR	SPC105	Spc105	MM	1454	24.2333	9478149	13	14.37	heavy	509.919	3
VHISTQQDYSPSR	SPC105	Spc105	MM	1731	28.85	6305076	13	14.37	heavy	509.919	3
VIQAEYR	OKP1	Okp1	MM	69	1.15	27986732	7	12.36	heavy	444.744	2
VIQAEYR	OKP1	Okp1	MM	346	5.76667	26057156	7	12.36	heavy	444.744	2
VIQAEYR	OKP1	Okp1	MM	623	10.3833	27732796	7	12.36	heavy	444.744	2
VIQAEYR	OKP1	Okp1	MM	900	15	28581008	7	12.36	heavy	444.744	2
VIQAEYR	OKP1	Okp1	MM	1177	19.6167	31340178	7	12.36	heavy	444.744	2
VIQAEYR	OKP1	Okp1	MM	1454	24.2333	41786476	7	12.36	heavy	444.744	2
VIQAEYR	OKP1	Okp1	MM	1731	28.85	31502618	7	12.36	heavy	444.744	2
NDEDLTTR	AME1	Ame1	MM	69	1.15	8499393	8	9.12	heavy	487.227	2
NDEDLTTR	AME1	Ame1	MM	346	5.76667	8757475	8	9.12	heavy	487.227	2
NDEDLTTR	AME1	Ame1	MM	623	10.3833	9275144	8	9.12	heavy	487.227	2
NDEDLTTR	AME1	Ame1	MM	900	15	8625990	8	9.12	heavy	487.227	2
NDEDLTTR	AME1	Ame1	MM	1177	19.6167	10341919	8	9.12	heavy	487.227	2
NDEDLTTR	AME1	Ame1	MM	1454	24.2333	12990787	8	9.12	heavy	487.227	2
NDEDLTTR	AME1	Ame1	MM	1731	28.85	8997777	8	9.12	heavy	487.227	2
YGVSR	GST-1	Gst-1	Water	69	1.15	14953486	5	6.45	heavy	296.16	2
YGVSR	GST-1	Gst-1	Water	346	5.76667	16152823	5	6.45	heavy	296.16	2
YGVSR	GST-1	Gst-1	Water	623	10.3833	15957671	5	6.45	heavy	296.16	2
YGVSR	GST-1	Gst-1	Water	900	15	14787723	5	6.45	heavy	296.16	2
YGVSR	GST-1	Gst-1	Water	1177	19.6167	12858289	5	6.45	heavy	296.16	2
YGVSR	GST-1	Gst-1	Water	1454	24.2333	12364589	5	6.45	heavy	296.16	2
YGVSR	GST-1	Gst-1	Water	1731	28.85	11359082	5	6.45	heavy	296.16	2
GLVQPTR	GST-2	Gst-2	Water	69	1.15	14423281	7	11.57	heavy	390.734	2
GLVQPTR	GST-2	Gst-2	Water	346	5.76667	16163159	7	11.57	heavy	390.734	2
GLVQPTR	GST-2	Gst-2	Water	623	10.3833	15271966	7	11.57	heavy	390.734	2
GLVQPTR	GST-2	Gst-2	Water	900	15	14357313	7	11.57	heavy	390.734	2
GLVQPTR	GST-2	Gst-2	Water	1177	19.6167	12301347	7	11.57	heavy	390.734	2
GLVQPTR	GST-2	Gst-2	Water	1454	24.2333	11678815	7	11.57	heavy	390.734	2
GLVQPTR	GST-2	Gst-2	Water	1731	28.85	10427699	7	11.57	heavy	390.734	2
LSTEDEEIHSAR	CBF1	Cbf1	Water	69	1.15	32996048	12	12.76	heavy	466.224	3
LSTEDEEIHSAR	CBF1	Cbf1	Water	346	5.76667	33403548	12	12.76	heavy	466.224	3
LSTEDEEIHSAR	CBF1	Cbf1	Water	623	10.3833	31192186	12	12.76	heavy	466.224	3
LSTEDEEIHSAR	CBF1	Cbf1	Water	900	15	28524482	12	12.76	heavy	466.224	3
LSTEDEEIHSAR	CBF1	Cbf1	Water	1177	19.6167	26416448	12	12.76	heavy	466.224	3
LSTEDEEIHSAR	CBF1	Cbf1	Water	1454	24.2333	23622642	12	12.76	heavy	466.224	3
LSTEDEEIHSAR	CBF1	Cbf1	Water	1731	28.85	21087426	12	12.76	heavy	466.224	3
LVYLTER	CEP3	Cep3	Water	69	1.15	36785776	7	18.21	heavy	452.262	2
LVYLTER	CEP3	Cep3	Water	346	5.76667	37246832	7	18.21	heavy	452.262	2
LVYLTER	CEP3	Cep3	Water	623	10.3833	33890616	7	18.21	heavy	452.262	2
LVYLTER	CEP3	Cep3	Water	900	15	30288770	7	18.21	heavy	452.262	2
LVYLTER	CEP3	Cep3	Water	1177	19.6167	25607160	7	18.21	heavy	452.262	2
LVYLTER	CEP3	Cep3	Water	1454	24.2333	23171362	7	18.21	heavy	452.262	2
LVYLTER	CEP3	Cep3	Water	1731	28.85	20370028	7	18.21	heavy	452.262	2
TGLADFTR	CTF13	Ctf13	Water	69	1.15	12562112	8	18.98	heavy	445.734	2
TGLADFTR	CTF13	Ctf13	Water	346	5.76667	12797637	8	18.98	heavy	445.734	2
TGLADFTR	CTF13	Ctf13	Water	623	10.3833	11611101	8	18.98	heavy	445.734	2
TGLADFTR	CTF13	Ctf13	Water	900	15	10598472	8	18.98	heavy	445.734	2
TGLADFTR	CTF13	Ctf13	Water	1177	19.6167	8614713	8	18.98	heavy	445.734	2
TGLADFTR	CTF13	Ctf13	Water	1454	24.2333	7831939	8	18.98	heavy	445.734	2
TGLADFTR	CTF13	Ctf13	Water	1731	28.85	7456157	8	18.98	heavy	445.734	2
YTPSELALYEIR	CSE4	Cse4	Water	69	1.15	4132076	12	27.44	heavy	732.884	2
YTPSELALYEIR	CSE4	Cse4	Water	346	5.76667	732142	12	27.44	heavy	732.884	2
YTPSELALYEIR	CSE4	Cse4	Water	623	10.3833	402281	12	27.44	heavy	732.884	2
YTPSELALYEIR	CSE4	Cse4	Water	900	15	222989	12	27.44	heavy	732.884	2
YTPSELALYEIR	CSE4	Cse4	Water	1177	19.6167	95506	12	27.44	heavy	732.884	2
YTPSELALYEIR	CSE4	Cse4	Water	1454	24.2333	38187	12	27.44	heavy	732.884	2
YTPSELALYEIR	CSE4	Cse4	Water	1731	28.85	5193	12	27.44	heavy	732.884	2
HAVSEGTR	HTB2	Htb2	Water	69	1.15	5567353	8	2.1	heavy	433.721	2
HAVSEGTR	HTB2	Htb2	Water	346	5.76667	5681506	8	2.1	heavy	433.721	2
HAVSEGTR	HTB2	Htb2	Water	623	10.3833	5576029	8	2.1	heavy	433.721	2
HAVSEGTR	HTB2	Htb2	Water	900	15	5050865	8	2.1	heavy	433.721	2
HAVSEGTR	HTB2	Htb2	Water	1177	19.6167	4022829	8	2.1	heavy	433.721	2
HAVSEGTR	HTB2	Htb2	Water	1454	24.2333	3796821	8	2.1	heavy	433.721	2
HAVSEGTR	HTB2	Htb2	Water	1731	28.85	3543870	8	2.1	heavy	433.721	2
AGLTFPVGR	HTA2	Hta2	Water	69	1.15	19776374	9	22.4	heavy	464.268	2
AGLTFPVGR	HTA2	Hta2	Water	346	5.76667	16988358	9	22.4	heavy	464.268	2
AGLTFPVGR	HTA2	Hta2	Water	623	10.3833	17113124	9	22.4	heavy	464.268	2
AGLTFPVGR	HTA2	Hta2	Water	900	15	14314784	9	22.4	heavy	464.268	2
AGLTFPVGR	HTA2	Hta2	Water	1177	19.6167	11833379	9	22.4	heavy	464.268	2
AGLTFPVGR	HTA2	Hta2	Water	1454	24.2333	10415682	9	22.4	heavy	464.268	2
AGLTFPVGR	HTA2	Hta2	Water	1731	28.85	8767799	9	22.4	heavy	464.268	2
ISGLIYEEVR	HHF1	Hhf1	Water	69	1.15	5388977	10	23.02	heavy	594.829	2
ISGLIYEEVR	HHF1	Hhf1	Water	346	5.76667	4293726	10	23.02	heavy	594.829	2
ISGLIYEEVR	HHF1	Hhf1	Water	623	10.3833	3644323	10	23.02	heavy	594.829	2
ISGLIYEEVR	HHF1	Hhf1	Water	900	15	2850076	10	23.02	heavy	594.829	2
ISGLIYEEVR	HHF1	Hhf1	Water	1177	19.6167	2138839	10	23.02	heavy	594.829	2
ISGLIYEEVR	HHF1	Hhf1	Water	1454	24.2333	2018944	10	23.02	heavy	594.829	2
ISGLIYEEVR	HHF1	Hhf1	Water	1731	28.85	1574491	10	23.02	heavy	594.829	2
STELLIR	HHT1	Hht1	Water	69	1.15	13751910	7	18.44	heavy	421.254	2
STELLIR	HHT1	Hht1	Water	346	5.76667	14287664	7	18.44	heavy	421.254	2
STELLIR	HHT1	Hht1	Water	623	10.3833	13159160	7	18.44	heavy	421.254	2
STELLIR	HHT1	Hht1	Water	900	15	12785671	7	18.44	heavy	421.254	2
STELLIR	HHT1	Hht1	Water	1177	19.6167	10474428	7	18.44	heavy	421.254	2
STELLIR	HHT1	Hht1	Water	1454	24.2333	9230861	7	18.44	heavy	421.254	2
STELLIR	HHT1	Hht1	Water	1731	28.85	8884333	7	18.44	heavy	421.254	2
YSLDTSESPSVR	MIF2-1	Mif2-1	Water	69	1.15	5291363	12	17.58	heavy	675.824	2
YSLDTSESPSVR	MIF2-1	Mif2-1	Water	346	5.76667	5097369	12	17.58	heavy	675.824	2
YSLDTSESPSVR	MIF2-1	Mif2-1	Water	623	10.3833	5052823	12	17.58	heavy	675.824	2
YSLDTSESPSVR	MIF2-1	Mif2-1	Water	900	15	4716695	12	17.58	heavy	675.824	2
YSLDTSESPSVR	MIF2-1	Mif2-1	Water	1177	19.6167	3865983	12	17.58	heavy	675.824	2
YSLDTSESPSVR	MIF2-1	Mif2-1	Water	1454	24.2333	3261412	12	17.58	heavy	675.824	2
YSLDTSESPSVR	MIF2-1	Mif2-1	Water	1731	28.85	3385326	12	17.58	heavy	675.824	2
VAPLQYWR	MIF2-2	Mif2-2	Water	69	1.15	5281291	8	23.25	heavy	521.789	2
VAPLQYWR	MIF2-2	Mif2-2	Water	346	5.76667	1496532	8	23.25	heavy	521.789	2
VAPLQYWR	MIF2-2	Mif2-2	Water	623	10.3833	631219	8	23.25	heavy	521.789	2
VAPLQYWR	MIF2-2	Mif2-2	Water	900	15	261507	8	23.25	heavy	521.789	2
VAPLQYWR	MIF2-2	Mif2-2	Water	1177	19.6167	87196	8	23.25	heavy	521.789	2
VAPLQYWR	MIF2-2	Mif2-2	Water	1454	24.2333	0	8	23.25	heavy	521.789	2
VAPLQYWR	MIF2-2	Mif2-2	Water	1731	28.85	0	8	23.25	heavy	521.789	2
EENIVNEDGPNTSR	CBF2	Cbf2	Water	69	1.15	4617687	14	14.56	heavy	792.362	2
EENIVNEDGPNTSR	CBF2	Cbf2	Water	346	5.76667	4826518	14	14.56	heavy	792.362	2
EENIVNEDGPNTSR	CBF2	Cbf2	Water	623	10.3833	5167653	14	14.56	heavy	792.362	2
EENIVNEDGPNTSR	CBF2	Cbf2	Water	900	15	4799661	14	14.56	heavy	792.362	2
EENIVNEDGPNTSR	CBF2	Cbf2	Water	1177	19.6167	3828014	14	14.56	heavy	792.362	2
EENIVNEDGPNTSR	CBF2	Cbf2	Water	1454	24.2333	3700303	14	14.56	heavy	792.362	2
EENIVNEDGPNTSR	CBF2	Cbf2	Water	1731	28.85	3421524	14	14.56	heavy	792.362	2
IDDISTSDR	MCM21	Mcm21	Water	69	1.15	8325865	9	12.12	heavy	516.248	2
IDDISTSDR	MCM21	Mcm21	Water	346	5.76667	8295939	9	12.12	heavy	516.248	2
IDDISTSDR	MCM21	Mcm21	Water	623	10.3833	8255581	9	12.12	heavy	516.248	2
IDDISTSDR	MCM21	Mcm21	Water	900	15	8579608	9	12.12	heavy	516.248	2
IDDISTSDR	MCM21	Mcm21	Water	1177	19.6167	7164241	9	12.12	heavy	516.248	2
IDDISTSDR	MCM21	Mcm21	Water	1454	24.2333	6383323	9	12.12	heavy	516.248	2
IDDISTSDR	MCM21	Mcm21	Water	1731	28.85	7214227	9	12.12	heavy	516.248	2
QQLSLLDDDQVR	CTF19	Ctf19	Water	69	1.15	4886789	12	22.71	heavy	720.372	2
QQLSLLDDDQVR	CTF19	Ctf19	Water	346	5.76667	3587516	12	22.71	heavy	720.372	2
QQLSLLDDDQVR	CTF19	Ctf19	Water	623	10.3833	2942238	12	22.71	heavy	720.372	2
QQLSLLDDDQVR	CTF19	Ctf19	Water	900	15	2246995	12	22.71	heavy	720.372	2
QQLSLLDDDQVR	CTF19	Ctf19	Water	1177	19.6167	1735101	12	22.71	heavy	720.372	2
QQLSLLDDDQVR	CTF19	Ctf19	Water	1454	24.2333	1413231	12	22.71	heavy	720.372	2
QQLSLLDDDQVR	CTF19	Ctf19	Water	1731	28.85	1100856	12	22.71	heavy	720.372	2
DAPGSATLILQR	CTF3	Ctf3	Water	69	1.15	2282188	12	21.93	heavy	626.35	2
DAPGSATLILQR	CTF3	Ctf3	Water	346	5.76667	2336091	12	21.93	heavy	626.35	2
DAPGSATLILQR	CTF3	Ctf3	Water	623	10.3833	1980388	12	21.93	heavy	626.35	2
DAPGSATLILQR	CTF3	Ctf3	Water	900	15	1716794	12	21.93	heavy	626.35	2
DAPGSATLILQR	CTF3	Ctf3	Water	1177	19.6167	1341391	12	21.93	heavy	626.35	2
DAPGSATLILQR	CTF3	Ctf3	Water	1454	24.2333	1278483	12	21.93	heavy	626.35	2
DAPGSATLILQR	CTF3	Ctf3	Water	1731	28.85	1096660	12	21.93	heavy	626.35	2
ESIVTSTR	IML3	Iml3	Water	69	1.15	18428082	8	11.21	heavy	451.744	2
ESIVTSTR	IML3	Iml3	Water	346	5.76667	17467204	8	11.21	heavy	451.744	2
ESIVTSTR	IML3	Iml3	Water	623	10.3833	18753710	8	11.21	heavy	451.744	2
ESIVTSTR	IML3	Iml3	Water	900	15	17528228	8	11.21	heavy	451.744	2
ESIVTSTR	IML3	Iml3	Water	1177	19.6167	15743056	8	11.21	heavy	451.744	2
ESIVTSTR	IML3	Iml3	Water	1454	24.2333	14964738	8	11.21	heavy	451.744	2
ESIVTSTR	IML3	Iml3	Water	1731	28.85	13734051	8	11.21	heavy	451.744	2
NEDSGEPVYISR	CHL4	Chl4	Water	69	1.15	16229856	12	16.22	heavy	688.322	2
NEDSGEPVYISR	CHL4	Chl4	Water	346	5.76667	16669464	12	16.22	heavy	688.322	2
NEDSGEPVYISR	CHL4	Chl4	Water	623	10.3833	16604706	12	16.22	heavy	688.322	2
NEDSGEPVYISR	CHL4	Chl4	Water	900	15	15645233	12	16.22	heavy	688.322	2
NEDSGEPVYISR	CHL4	Chl4	Water	1177	19.6167	13229893	12	16.22	heavy	688.322	2
NEDSGEPVYISR	CHL4	Chl4	Water	1454	24.2333	11964277	12	16.22	heavy	688.322	2
NEDSGEPVYISR	CHL4	Chl4	Water	1731	28.85	10497413	12	16.22	heavy	688.322	2
IPEEYLDANVFR	MTW1	Mtw1	Water	69	1.15	7734152	12	27.13	heavy	738.374	2
IPEEYLDANVFR	MTW1	Mtw1	Water	346	5.76667	2006656	12	27.13	heavy	738.374	2
IPEEYLDANVFR	MTW1	Mtw1	Water	623	10.3833	1243239	12	27.13	heavy	738.374	2
IPEEYLDANVFR	MTW1	Mtw1	Water	900	15	720890	12	27.13	heavy	738.374	2
IPEEYLDANVFR	MTW1	Mtw1	Water	1177	19.6167	384438	12	27.13	heavy	738.374	2
IPEEYLDANVFR	MTW1	Mtw1	Water	1454	24.2333	276470	12	27.13	heavy	738.374	2
IPEEYLDANVFR	MTW1	Mtw1	Water	1731	28.85	192598	12	27.13	heavy	738.374	2
SFLQDLSQVLAR	CNN1	Cnn1	Water	69	1.15	457341	12	35.7	heavy	693.884	2
SFLQDLSQVLAR	CNN1	Cnn1	Water	346	5.76667	66352	12	35.7	heavy	693.884	2
SFLQDLSQVLAR	CNN1	Cnn1	Water	623	10.3833	10196	12	35.7	heavy	693.884	2
SFLQDLSQVLAR	CNN1	Cnn1	Water	900	15	0	12	35.7	heavy	693.884	2
SFLQDLSQVLAR	CNN1	Cnn1	Water	1177	19.6167	0	12	35.7	heavy	693.884	2
SFLQDLSQVLAR	CNN1	Cnn1	Water	1454	24.2333	0	12	35.7	heavy	693.884	2
SFLQDLSQVLAR	CNN1	Cnn1	Water	1731	28.85	0	12	35.7	heavy	693.884	2
EIYDNESELR	NKP1	Nkp1	Water	69	1.15	661621	10	16.58	heavy	639.298	2
EIYDNESELR	NKP1	Nkp1	Water	346	5.76667	698282	10	16.58	heavy	639.298	2
EIYDNESELR	NKP1	Nkp1	Water	623	10.3833	657351	10	16.58	heavy	639.298	2
EIYDNESELR	NKP1	Nkp1	Water	900	15	585856	10	16.58	heavy	639.298	2
EIYDNESELR	NKP1	Nkp1	Water	1177	19.6167	487657	10	16.58	heavy	639.298	2
EIYDNESELR	NKP1	Nkp1	Water	1454	24.2333	370196	10	16.58	heavy	639.298	2
EIYDNESELR	NKP1	Nkp1	Water	1731	28.85	398323	10	16.58	heavy	639.298	2
VTSELEAR	NKP2	Nkp2	Water	69	1.15	9070570	8	11.21	heavy	457.744	2
VTSELEAR	NKP2	Nkp2	Water	346	5.76667	9380695	8	11.21	heavy	457.744	2
VTSELEAR	NKP2	Nkp2	Water	623	10.3833	9494719	8	11.21	heavy	457.744	2
VTSELEAR	NKP2	Nkp2	Water	900	15	9033383	8	11.21	heavy	457.744	2
VTSELEAR	NKP2	Nkp2	Water	1177	19.6167	7932338	8	11.21	heavy	457.744	2
VTSELEAR	NKP2	Nkp2	Water	1454	24.2333	7448984	8	11.21	heavy	457.744	2
VTSELEAR	NKP2	Nkp2	Water	1731	28.85	6781910	8	11.21	heavy	457.744	2
QYDSSIQNLTR	NDC80	Ndc80	Water	69	1.15	3485162	11	18.36	heavy	667.832	2
QYDSSIQNLTR	NDC80	Ndc80	Water	346	5.76667	3386670	11	18.36	heavy	667.832	2
QYDSSIQNLTR	NDC80	Ndc80	Water	623	10.3833	2700593	11	18.36	heavy	667.832	2
QYDSSIQNLTR	NDC80	Ndc80	Water	900	15	2390868	11	18.36	heavy	667.832	2
QYDSSIQNLTR	NDC80	Ndc80	Water	1177	19.6167	1847093	11	18.36	heavy	667.832	2
QYDSSIQNLTR	NDC80	Ndc80	Water	1454	24.2333	1535457	11	18.36	heavy	667.832	2
QYDSSIQNLTR	NDC80	Ndc80	Water	1731	28.85	1438881	11	18.36	heavy	667.832	2
ILDNTENYDDTELR	DSN1	Dsn1	Water	69	1.15	2844623	14	19.96	heavy	860.899	2
ILDNTENYDDTELR	DSN1	Dsn1	Water	346	5.76667	2692549	14	19.96	heavy	860.899	2
ILDNTENYDDTELR	DSN1	Dsn1	Water	623	10.3833	2402454	14	19.96	heavy	860.899	2
ILDNTENYDDTELR	DSN1	Dsn1	Water	900	15	2439954	14	19.96	heavy	860.899	2
ILDNTENYDDTELR	DSN1	Dsn1	Water	1177	19.6167	1663264	14	19.96	heavy	860.899	2
ILDNTENYDDTELR	DSN1	Dsn1	Water	1454	24.2333	1531439	14	19.96	heavy	860.899	2
ILDNTENYDDTELR	DSN1	Dsn1	Water	1731	28.85	1451070	14	19.96	heavy	860.899	2
VHISTQQDYSPSR	SPC105	Spc105	Water	69	1.15	2212507	13	14.37	heavy	509.919	3
VHISTQQDYSPSR	SPC105	Spc105	Water	346	5.76667	2323046	13	14.37	heavy	509.919	3
VHISTQQDYSPSR	SPC105	Spc105	Water	623	10.3833	2117967	13	14.37	heavy	509.919	3
VHISTQQDYSPSR	SPC105	Spc105	Water	900	15	1947512	13	14.37	heavy	509.919	3
VHISTQQDYSPSR	SPC105	Spc105	Water	1177	19.6167	1713441	13	14.37	heavy	509.919	3
VHISTQQDYSPSR	SPC105	Spc105	Water	1454	24.2333	1513768	13	14.37	heavy	509.919	3
VHISTQQDYSPSR	SPC105	Spc105	Water	1731	28.85	1342638	13	14.37	heavy	509.919	3
VIQAEYR	OKP1	Okp1	Water	69	1.15	16170144	7	12.36	heavy	444.744	2
VIQAEYR	OKP1	Okp1	Water	346	5.76667	17596644	7	12.36	heavy	444.744	2
VIQAEYR	OKP1	Okp1	Water	623	10.3833	17100696	7	12.36	heavy	444.744	2
VIQAEYR	OKP1	Okp1	Water	900	15	16806720	7	12.36	heavy	444.744	2
VIQAEYR	OKP1	Okp1	Water	1177	19.6167	12926188	7	12.36	heavy	444.744	2
VIQAEYR	OKP1	Okp1	Water	1454	24.2333	12481023	7	12.36	heavy	444.744	2
VIQAEYR	OKP1	Okp1	Water	1731	28.85	11576000	7	12.36	heavy	444.744	2
NDEDLTTR	AME1	Ame1	Water	69	1.15	5292769	8	9.12	heavy	487.227	2
NDEDLTTR	AME1	Ame1	Water	346	5.76667	5522359	8	9.12	heavy	487.227	2
NDEDLTTR	AME1	Ame1	Water	623	10.3833	5786240	8	9.12	heavy	487.227	2
NDEDLTTR	AME1	Ame1	Water	900	15	5408898	8	9.12	heavy	487.227	2
NDEDLTTR	AME1	Ame1	Water	1177	19.6167	5070293	8	9.12	heavy	487.227	2
NDEDLTTR	AME1	Ame1	Water	1454	24.2333	4698425	8	9.12	heavy	487.227	2
NDEDLTTR	AME1	Ame1	Water	1731	28.85	4941472	8	9.12	heavy	487.227	2

## Sheet: PepRecoverySumm
Peptide	% Peptide loss after 15 hours		% Peptide loss after 30 hours			Peptide	% Peptide recovery after 15 hours		% Peptide recovery after 30 hours
	No matrix	With matrix	No matrix	With matrix			No matrix	With matrix	No matrix	With matrix
Ame1	-2.19411	-1.48948	6.6373	-5.86376		Ame1	102.194	101.489	93.3627	105.864
Cbf1	13.5518	4.41887	36.0911	-9.76627		Cbf1	86.4482	95.5811	63.9089	109.766
Cbf2	-3.9408	-5.97469	25.9039	-10.073		Cbf2	103.941	105.975	74.0961	110.073
Cep3	17.6617	-5.40494	44.6253	-5.26374		Cep3	82.3383	105.405	55.3747	105.264
Chl4	3.60215	-3.1116	35.3204	-13.6329		Chl4	96.3979	103.112	64.6796	113.633
Cnn1	100	10.4773	100	53.9077		Cnn1	0	89.5227	0	46.0923
Cse4	94.6035	-9.57645	99.8743	-0.656573		Cse4	5.39654	109.576	0.125675	100.657
Ctf13	15.6314	-9.07416	40.6457	-8.00867		Ctf13	84.3686	109.074	59.3543	108.009
Ctf19	54.019	-16.8554	77.4728	-22.0302		Ctf19	45.981	116.855	22.5272	122.03
Ctf3	24.7742	-13.953	51.947	-9.54875		Ctf3	75.2258	113.953	48.053	109.549
Dsn1	14.2258	-21.6184	48.989	-18.9106		Dsn1	85.7742	121.618	51.011	118.911
Gst-1	1.10852	-2.80177	24.0372	-7.233		Gst-1	98.8915	102.802	75.9628	107.233
Gst-2	0.457372	3.06701	27.7023	-6.84434		Gst-2	99.5426	96.933	72.2977	106.844
Hhf1	47.1129	-31.9244	70.7831	-17.5441		Hhf1	52.8871	131.924	29.2169	117.544
Hht1	7.02622	-14.3622	35.3956	-24.786		Hht1	92.9738	114.362	64.6044	124.786
Hta2	27.6167	-1.28836	55.6653	5.85875		Hta2	72.3833	101.288	44.3347	94.1412
Htb2	9.27708	0.272669	36.3455	-10.3294		Htb2	90.7229	99.7273	63.6545	110.329
Iml3	4.88306	5.95136	25.4722	-4.2285		Iml3	95.1169	94.0486	74.5278	104.228
Mcm21	-3.04765	-2.34376	13.3516	-13.1349		Mcm21	103.048	102.344	86.6484	113.135
Mif2-1	10.8605	-2.88674	36.0217	-12.8373		Mif2-1	89.1395	102.887	63.9783	112.837
Mif2-2	95.0484	-11.0708	100	10.2313		Mif2-2	4.95157	111.071	0	89.7687
Mtw1	90.6791	-18.4294	97.5098	-2.38713		Mtw1	9.32087	118.429	2.49023	102.387
Ndc80	31.3987	-1.19875	58.7141	-8.94572		Ndc80	68.6013	101.199	41.2859	108.946
Nkp1	11.4514	1.2599	39.7959	-6.33483		Nkp1	88.5486	98.7401	60.2041	106.335
Nkp2	0.409974	-2.79025	25.2317	-6.81967		Nkp2	99.59	102.79	74.7683	106.82
Okp1	-3.93674	-2.12342	28.4113	-12.5627		Okp1	103.937	102.123	71.5887	112.563
Spc105	11.9771	-0.458718	39.316	0.834818		Spc105	88.0229	100.459	60.684	99.1652

## Sheet: Plots
AUC	Hours at 10C							% over first time point
In 0.1% TFA	1.15	5.76667	10.3833	15	19.6167	28.85		In 0.1% TFA	1.15	5.76667	10.3833	15	19.6167	28.85
Ame1	5292769	5522359	5786240	5408898	5070293	4941472		Ame1	100	104.338	109.323	102.194	95.7966	93.3627
Cbf1	32996048	33403548	31192186	28524482	26416448	21087426		Cbf1	100	101.235	94.5331	86.4482	80.0594	63.9089
Cbf2	4617687	4826518	5167653	4799661	3828014	3421524		Cbf2	100	104.522	111.91	103.941	82.8989	74.0961
Cep3	36785776	37246832	33890616	30288770	25607160	20370028		Cep3	100	101.253	92.1297	82.3383	69.6116	55.3747
Chl4	16229856	16669464	16604706	15645233	13229893	10497413		Chl4	100	102.709	102.31	96.3979	81.5158	64.6796
Cnn1	457341	66352	10196	0	0	0		Cnn1	100	14.5082	2.22941	0	0	0
Cse4	4132076	732142	402281	222989	95506	5193		Cse4	100	17.7185	9.73557	5.39654	2.31133	0.125675
Ctf13	12562112	12797637	11611101	10598472	8614713	7456157		Ctf13	100	101.875	92.4295	84.3686	68.5769	59.3543
Ctf19	4886789	3587516	2942238	2246995	1735101	1100856		Ctf19	100	73.4125	60.208	45.981	35.506	22.5272
Ctf3	2282188	2336091	1980388	1716794	1341391	1096660		Ctf3	100	102.362	86.7758	75.2258	58.7765	48.053
Dsn1	2844623	2692549	2402454	2439954	1663264	1451070		Dsn1	100	94.654	84.456	85.7742	58.4705	51.011
Gst-1	14953486	16152823	15957671	14787723	12858289	11359082		Gst-1	100	108.02	106.715	98.8915	85.9886	75.9628
Gst-2	14423281	16163159	15271966	14357313	12301347	10427699		Gst-2	100	112.063	105.884	99.5426	85.2881	72.2977
Hhf1	5388977	4293726	3644323	2850076	2138839	1574491		Hhf1	100	79.6761	67.6255	52.8871	39.6891	29.2169
Hht1	13751910	14287664	13159160	12785671	10474428	8884333		Hht1	100	103.896	95.6897	92.9738	76.1671	64.6044
Hta2	19776374	16988358	17113124	14314784	11833379	8767799		Hta2	100	85.9023	86.5332	72.3833	59.8359	44.3347
Htb2	5567353	5681506	5576029	5050865	4022829	3543870		Htb2	100	102.05	100.156	90.7229	72.2575	63.6545
Iml3	18428082	17467204	18753710	17528228	15743056	13734051		Iml3	100	94.7858	101.767	95.1169	85.4297	74.5278
Mcm21	8325865	8295939	8255581	8579608	7164241	7214227		Mcm21	100	99.6406	99.1558	103.048	86.048	86.6484
Mif2-1	5291363	5097369	5052823	4716695	3865983	3385326		Mif2-1	100	96.3338	95.4919	89.1395	73.0621	63.9783
Mif2-2	5281291	1496532	631219	261507	87196	0		Mif2-2	100	28.3365	11.952	4.95157	1.65104	0
Mtw1	7734152	2006656	1243239	720890	384438	192598		Mtw1	100	25.9454	16.0747	9.32087	4.97065	2.49023
Ndc80	3485162	3386670	2700593	2390868	1847093	1438881		Ndc80	100	97.174	77.4883	68.6013	52.9988	41.2859
Nkp1	661621	698282	657351	585856	487657	398323		Nkp1	100	105.541	99.3546	88.5486	73.7064	60.2041
Nkp2	9070570	9380695	9494719	9033383	7932338	6781910		Nkp2	100	103.419	104.676	99.59	87.4514	74.7683
Okp1	16170144	17596644	17100696	16806720	12926188	11576000		Okp1	100	108.822	105.755	103.937	79.9386	71.5887
Spc105	2212507	2323046	2117967	1947512	1713441	1342638		Spc105	100	104.996	95.727	88.0229	77.4434	60.684
AUC
In 50ng/ul dWCE	1.15	5.76667	10.3833	15	19.6167	28.85		In 50ng/ul dWCE	1.15	5.76667	10.3833	15	19.6167	28.85
Ame1	8499393	8757475	9275144	8625990	10341919	8997777		Ame1	100	103.036	109.127	101.489	121.678	105.864
Cbf1	89082968	89043184	91019136	85146504	104120192	97783048		Cbf1	100	99.9553	102.173	95.5811	116.88	109.766
Cbf2	12538877	12314219	13225165	13288036	13791988	13801923		Cbf2	100	98.2083	105.473	105.975	109.994	110.073
Cep3	66984920	69348920	72003112	70605416	76338888	70510832		Cep3	100	103.529	107.492	105.405	113.964	105.264
Chl4	33951936	36375092	38454400	35008384	39366636	38580568		Chl4	100	107.137	113.261	103.112	115.948	113.633
Cnn1	7060443	7851424	7131014	6320696	6013448	3254322		Cnn1	100	111.203	101	89.5227	85.171	46.0923
Cse4	18734868	20618396	21331528	20529004	21973422	18857876		Cse4	100	110.054	113.86	109.576	117.286	100.657
Ctf13	22258484	23697704	23974218	24278254	24498758	24041092		Ctf13	100	106.466	107.708	109.074	110.065	108.009
Ctf19	10307827	11375544	12283601	12045254	13075962	12578659		Ctf19	100	110.358	119.168	116.855	126.855	122.03
Ctf3	5216148	5627058	5948465	5943959	6606227	5714225		Ctf3	100	107.878	114.039	113.953	126.65	109.549
Dsn1	8051700	8878502	9581770	9792345	10045102	9574326		Dsn1	100	110.269	119.003	121.618	124.758	118.911
Gst-1	19888394	20571472	21282598	20445622	23441414	21326922		Gst-1	100	103.435	107.01	102.802	117.865	107.233
Gst-2	23189714	25486820	24186246	22478482	25971068	24776896		Gst-2	100	109.906	104.297	96.933	111.994	106.844
Hhf1	13713135	16669233	17714502	18090972	18757612	16118979		Hhf1	100	121.557	129.179	131.924	136.786	117.544
Hht1	19651902	23778812	23215752	22474348	22285488	24522818		Hht1	100	121	118.135	114.362	113.401	124.786
Hta2	38078408	37722692	38886044	38568996	42860032	35847488		Hta2	100	99.0658	102.121	101.288	112.557	94.1412
Htb2	11907475	12125685	12429508	11875007	13443836	13137448		Htb2	100	101.833	104.384	99.7273	112.902	110.329
Iml3	25658144	24165360	26371760	24131136	27692386	26743098		Iml3	100	94.182	102.781	94.0486	107.928	104.228
Mcm21	12922077	13619018	13883145	13224939	14557641	14619382		Mcm21	100	105.393	107.437	102.344	112.657	113.135
Mif2-1	11889821	12576966	12412770	12233049	12893178	13416153		Mif2-1	100	105.779	104.398	102.887	108.439	112.837
Mif2-2	12201351	15387041	15015412	13552143	13183140	10952995		Mif2-2	100	126.109	123.064	111.071	108.047	89.7687
Mtw1	30395768	35703240	38650268	35997520	35572424	31121354		Mtw1	100	117.461	127.157	118.429	117.031	102.387
Ndc80	6802573	7229916	7002927	6884119	7918696	7411112		Ndc80	100	106.282	102.945	101.199	116.407	108.946
Nkp1	1741878	1767012	1778120	1719932	2016772	1852223		Nkp1	100	101.443	102.081	98.7401	115.781	106.335
Nkp2	11747741	12207635	12041577	12075532	13162057	12548898		Nkp2	100	103.915	102.501	102.79	112.039	106.82
Okp1	27986732	26057156	27732796	28581008	31340178	31502618		Okp1	100	93.1054	99.0927	102.123	111.982	112.563
Spc105	6358155	6166526	5828227	6387321	7273799	6305076		Spc105	100	96.9861	91.6654	100.459	114.401	99.1652

## Sheet: Plots_NoGST
In 0.1% TFA	1.15	5.76667	10.3833	15	19.6167	28.85
Ame1	100	104.338	109.323	102.194	95.7966	93.3627
Cbf1	100	101.235	94.5331	86.4482	80.0594	63.9089
Cbf2	100	104.522	111.91	103.941	82.8989	74.0961
Cep3	100	101.253	92.1297	82.3383	69.6116	55.3747
Chl4	100	102.709	102.31	96.3979	81.5158	64.6796
Cnn1	100	14.5082	2.22941	0	0	0
Cse4	100	17.7185	9.73557	5.39654	2.31133	0.125675
Ctf13	100	101.875	92.4295	84.3686	68.5769	59.3543
Ctf19	100	73.4125	60.208	45.981	35.506	22.5272
Ctf3	100	102.362	86.7758	75.2258	58.7765	48.053
Dsn1	100	94.654	84.456	85.7742	58.4705	51.011
Hhf1	100	79.6761	67.6255	52.8871	39.6891	29.2169
Hht1	100	103.896	95.6897	92.9738	76.1671	64.6044
Hta2	100	85.9023	86.5332	72.3833	59.8359	44.3347
Htb2	100	102.05	100.156	90.7229	72.2575	63.6545
Iml3	100	94.7858	101.767	95.1169	85.4297	74.5278
Mcm21	100	99.6406	99.1558	103.048	86.048	86.6484
Mif2-1	100	96.3338	95.4919	89.1395	73.0621	63.9783
Mif2-2	100	28.3365	11.952	4.95157	1.65104	0
Mtw1	100	25.9454	16.0747	9.32087	4.97065	2.49023
Ndc80	100	97.174	77.4883	68.6013	52.9988	41.2859
Nkp1	100	105.541	99.3546	88.5486	73.7064	60.2041
Nkp2	100	103.419	104.676	99.59	87.4514	74.7683
Okp1	100	108.822	105.755	103.937	79.9386	71.5887
Spc105	100	104.996	95.727	88.0229	77.4434	60.684
In 50ng/ul dWCE	1.15	5.76667	10.3833	15	19.6167	28.85
Ame1	100	103.036	109.127	101.489	121.678	105.864
Cbf1	100	99.9553	102.173	95.5811	116.88	109.766
Cbf2	100	98.2083	105.473	105.975	109.994	110.073
Cep3	100	103.529	107.492	105.405	113.964	105.264
Chl4	100	107.137	113.261	103.112	115.948	113.633
Cnn1	100	111.203	101	89.5227	85.171	46.0923
Cse4	100	110.054	113.86	109.576	117.286	100.657
Ctf13	100	106.466	107.708	109.074	110.065	108.009
Ctf19	100	110.358	119.168	116.855	126.855	122.03
Ctf3	100	107.878	114.039	113.953	126.65	109.549
Dsn1	100	110.269	119.003	121.618	124.758	118.911
Hhf1	100	121.557	129.179	131.924	136.786	117.544
Hht1	100	121	118.135	114.362	113.401	124.786
Hta2	100	99.0658	102.121	101.288	112.557	94.1412
Htb2	100	101.833	104.384	99.7273	112.902	110.329
Iml3	100	94.182	102.781	94.0486	107.928	104.228
Mcm21	100	105.393	107.437	102.344	112.657	113.135
Mif2-1	100	105.779	104.398	102.887	108.439	112.837
Mif2-2	100	126.109	123.064	111.071	108.047	89.7687
Mtw1	100	117.461	127.157	118.429	117.031	102.387
Ndc80	100	106.282	102.945	101.199	116.407	108.946
Nkp1	100	101.443	102.081	98.7401	115.781	106.335
Nkp2	100	103.915	102.501	102.79	112.039	106.82
Okp1	100	93.1054	99.0927	102.123	111.982	112.563
Spc105	100	96.9861	91.6654	100.459	114.401	99.1652
