# Supplementary material for: Concatemer-assisted stoichiometry analysis: targeted mass spectrometry for protein quantification
Source: Life Sci Alliance. 2024 Dec 31;8(3):e202403007. doi: 10.26508/lsa.202403007 (PMC11707388; doi:10.26508/lsa.202403007)
Supplement: Supplementary file 15 [file LSA-2024-03007_SdataF4_FS2_TS3_TS4_TS5.xlsx]

## Sheet: Raw
Range	Peptide	Gene	Replicate	Accuracy	Exclude from Cal	Sample type	Area	Analyte conc	Calculated conc	R2	Slope	Intercept	Point count	Pep length	Ang RT	Isotope	Prec M/z	Prec z	Cal curve	Prod z	Prod m	Prod m/z	Transition	Quantitative
Low	YGVSR	GST-1	20240217_PRM_DoubleBlank_1	#N/A	FALSE	Double Blank	0		NaN	0.9993	0.0010193	0.0023545	10	5	5.48	light	291.156	2	Slope: 1.0193E-3 Intercept: 2.3545E-3	1	417.234	418.241	y4	TRUE
Low	YGVSR	GST-1	20240217_PRM_BlankwIS_1	#N/A	FALSE	Unknown	3504		-1.6007	0.9993	0.0010193	0.0023545	10	5	5.48	light	291.156	2	Slope: 1.0193E-3 Intercept: 2.3545E-3	1	417.234	418.241	y4	TRUE
Low	YGVSR	GST-1	20240217_PRM_SKP_Cal_1	0.922	FALSE	Standard	365989	78.125	72.044	0.9993	0.0010193	0.0023545	10	5	5.48	light	291.156	2	Slope: 1.0193E-3 Intercept: 2.3545E-3	1	417.234	418.241	y4	TRUE
Low	YGVSR	GST-1	20240217_PRM_SKP_Cal_2	1.02	FALSE	Standard	793131	156.25	159.39	0.9993	0.0010193	0.0023545	10	5	5.48	light	291.156	2	Slope: 1.0193E-3 Intercept: 2.3545E-3	1	417.234	418.241	y4	TRUE
Low	YGVSR	GST-1	20240217_PRM_SKP_Cal_3	1.027	FALSE	Standard	1565527	312.5	320.86	0.9993	0.0010193	0.0023545	10	5	5.48	light	291.156	2	Slope: 1.0193E-3 Intercept: 2.3545E-3	1	417.234	418.241	y4	TRUE
Low	YGVSR	GST-1	20240217_PRM_SKP_Cal_4	1.084	FALSE	Standard	3097783	625	677.36	0.9993	0.0010193	0.0023545	10	5	5.48	light	291.156	2	Slope: 1.0193E-3 Intercept: 2.3545E-3	1	417.234	418.241	y4	TRUE
Low	YGVSR	GST-1	20240217_PRM_SKP_Cal_5	0.984	FALSE	Standard	5722830	1250	1230.2	0.9993	0.0010193	0.0023545	10	5	5.48	light	291.156	2	Slope: 1.0193E-3 Intercept: 2.3545E-3	1	417.234	418.241	y4	TRUE
Low	YGVSR	GST-1	20240217_PRM_SKP_Cal_6	1.02	FALSE	Standard	11839707	2500	2549.5	0.9993	0.0010193	0.0023545	10	5	5.48	light	291.156	2	Slope: 1.0193E-3 Intercept: 2.3545E-3	1	417.234	418.241	y4	TRUE
Low	YGVSR	GST-1	20240217_PRM_SKP_Cal_7	1.004	FALSE	Standard	23349614	5000	5021.4	0.9993	0.0010193	0.0023545	10	5	5.48	light	291.156	2	Slope: 1.0193E-3 Intercept: 2.3545E-3	1	417.234	418.241	y4	TRUE
Low	YGVSR	GST-1	20240217_PRM_SKP_Cal_8	0.966	FALSE	Standard	44982364	10000	9661.3	0.9993	0.0010193	0.0023545	10	5	5.48	light	291.156	2	Slope: 1.0193E-3 Intercept: 2.3545E-3	1	417.234	418.241	y4	TRUE
Low	YGVSR	GST-1	20240217_PRM_SKP_Cal_9	0.953	FALSE	Standard	88742344	20000	19070	0.9993	0.0010193	0.0023545	10	5	5.48	light	291.156	2	Slope: 1.0193E-3 Intercept: 2.3545E-3	1	417.234	418.241	y4	TRUE
Low	YGVSR	GST-1	20240217_PRM_SKP_Cal_10	1.019	FALSE	Standard	282211424	60000	61160	0.9993	0.0010193	0.0023545	10	5	5.48	light	291.156	2	Slope: 1.0193E-3 Intercept: 2.3545E-3	1	417.234	418.241	y4	TRUE
Low	YGVSR	GST-1	20240217_PRM_BlankwIS_2	#N/A	FALSE	Unknown	0		-2.3101	0.9993	0.0010193	0.0023545	10	5	5.48	light	291.156	2	Slope: 1.0193E-3 Intercept: 2.3545E-3	1	417.234	418.241	y4	TRUE
Low	YGVSR	GST-1	20240217_PRM_QC_Low_1	0.911	FALSE	Quality Control	983570	234.38	213.49	0.9993	0.0010193	0.0023545	10	5	5.48	light	291.156	2	Slope: 1.0193E-3 Intercept: 2.3545E-3	1	417.234	418.241	y4	TRUE
Low	YGVSR	GST-1	20240217_PRM_QC_Mid_1	0.908	FALSE	Quality Control	4198960	937.5	851.24	0.9993	0.0010193	0.0023545	10	5	5.48	light	291.156	2	Slope: 1.0193E-3 Intercept: 2.3545E-3	1	417.234	418.241	y4	TRUE
Low	YGVSR	GST-1	20240217_PRM_QC_Hi_1	0.936	FALSE	Quality Control	33624884	7500	7021.6	0.9993	0.0010193	0.0023545	10	5	5.48	light	291.156	2	Slope: 1.0193E-3 Intercept: 2.3545E-3	1	417.234	418.241	y4	TRUE
Low	YGVSR	GST-1	20240217_PRM_Solvent_1	#N/A	FALSE	Unknown	0		NaN	0.9993	0.0010193	0.0023545	10	5	5.48	light	291.156	2	Slope: 1.0193E-3 Intercept: 2.3545E-3	1	417.234	418.241	y4	TRUE
Low	YGVSR	GST-1	20240217_PRM_QC_Low_2	0.941	FALSE	Quality Control	1046917	234.38	220.51	0.9993	0.0010193	0.0023545	10	5	5.48	light	291.156	2	Slope: 1.0193E-3 Intercept: 2.3545E-3	1	417.234	418.241	y4	TRUE
Low	YGVSR	GST-1	20240217_PRM_QC_Mid_2	0.91	FALSE	Quality Control	4191436	937.5	853.23	0.9993	0.0010193	0.0023545	10	5	5.48	light	291.156	2	Slope: 1.0193E-3 Intercept: 2.3545E-3	1	417.234	418.241	y4	TRUE
Low	YGVSR	GST-1	20240217_PRM_QC_Hi_2	0.956	FALSE	Quality Control	34312768	7500	7170.2	0.9993	0.0010193	0.0023545	10	5	5.48	light	291.156	2	Slope: 1.0193E-3 Intercept: 2.3545E-3	1	417.234	418.241	y4	TRUE
Low	YGVSR	GST-1	20240217_PRM_Solvent_2	#N/A	FALSE	Solvent	0		-2.3101	0.9993	0.0010193	0.0023545	10	5	5.48	light	291.156	2	Slope: 1.0193E-3 Intercept: 2.3545E-3	1	417.234	418.241	y4	TRUE
Low	YGVSR	GST-1	20240217_PRM_QC_Low_3	0.935	FALSE	Quality Control	1044441	234.38	219.06	0.9993	0.0010193	0.0023545	10	5	5.48	light	291.156	2	Slope: 1.0193E-3 Intercept: 2.3545E-3	1	417.234	418.241	y4	TRUE
Low	YGVSR	GST-1	20240217_PRM_QC_Mid_3	0.955	FALSE	Quality Control	4505279	937.5	895.27	0.9993	0.0010193	0.0023545	10	5	5.48	light	291.156	2	Slope: 1.0193E-3 Intercept: 2.3545E-3	1	417.234	418.241	y4	TRUE
Low	YGVSR	GST-1	20240217_PRM_QC_Hi_3	0.943	FALSE	Quality Control	34379872	7500	7073.1	0.9993	0.0010193	0.0023545	10	5	5.48	light	291.156	2	Slope: 1.0193E-3 Intercept: 2.3545E-3	1	417.234	418.241	y4	TRUE
Low	YGVSR	GST-1	20240217_PRM_BlankwIS_3	#N/A	FALSE	Unknown	3051		-1.6722	0.9993	0.0010193	0.0023545	10	5	5.48	light	291.156	2	Slope: 1.0193E-3 Intercept: 2.3545E-3	1	417.234	418.241	y4	TRUE
Low	YGVSR	GST-1	20240217_PRM_SKP_Cal_1_2	0.951	FALSE	Quality Control	391040	78.125	74.318	0.9993	0.0010193	0.0023545	10	5	5.48	light	291.156	2	Slope: 1.0193E-3 Intercept: 2.3545E-3	1	417.234	418.241	y4	TRUE
Low	YGVSR	GST-1	20240217_PRM_SKP_Cal_2_2	0.947	FALSE	Quality Control	772551	156.25	147.96	0.9993	0.0010193	0.0023545	10	5	5.48	light	291.156	2	Slope: 1.0193E-3 Intercept: 2.3545E-3	1	417.234	418.241	y4	TRUE
Low	YGVSR	GST-1	20240217_PRM_SKP_Cal_3_2	0.997	FALSE	Quality Control	1630419	312.5	311.53	0.9993	0.0010193	0.0023545	10	5	5.48	light	291.156	2	Slope: 1.0193E-3 Intercept: 2.3545E-3	1	417.234	418.241	y4	TRUE
Low	YGVSR	GST-1	20240217_PRM_SKP_Cal_4_2	1.075	FALSE	Quality Control	3302743	625	671.67	0.9993	0.0010193	0.0023545	10	5	5.48	light	291.156	2	Slope: 1.0193E-3 Intercept: 2.3545E-3	1	417.234	418.241	y4	TRUE
Low	YGVSR	GST-1	20240217_PRM_SKP_Cal_5_2	0.921	FALSE	Quality Control	5934576	1250	1151.3	0.9993	0.0010193	0.0023545	10	5	5.48	light	291.156	2	Slope: 1.0193E-3 Intercept: 2.3545E-3	1	417.234	418.241	y4	TRUE
Low	YGVSR	GST-1	20240217_PRM_SKP_Cal_6_2	1.005	FALSE	Quality Control	12370109	2500	2513.2	0.9993	0.0010193	0.0023545	10	5	5.48	light	291.156	2	Slope: 1.0193E-3 Intercept: 2.3545E-3	1	417.234	418.241	y4	TRUE
Low	YGVSR	GST-1	20240217_PRM_SKP_Cal_7_2	1.019	FALSE	Quality Control	24341604	5000	5094.7	0.9993	0.0010193	0.0023545	10	5	5.48	light	291.156	2	Slope: 1.0193E-3 Intercept: 2.3545E-3	1	417.234	418.241	y4	TRUE
Low	YGVSR	GST-1	20240217_PRM_SKP_Cal_8_2	0.941	FALSE	Quality Control	45207124	10000	9408.9	0.9993	0.0010193	0.0023545	10	5	5.48	light	291.156	2	Slope: 1.0193E-3 Intercept: 2.3545E-3	1	417.234	418.241	y4	TRUE
Low	YGVSR	GST-1	20240217_PRM_SKP_Cal_9_2	0.938	FALSE	Quality Control	93135296	20000	18758	0.9993	0.0010193	0.0023545	10	5	5.48	light	291.156	2	Slope: 1.0193E-3 Intercept: 2.3545E-3	1	417.234	418.241	y4	TRUE
Low	YGVSR	GST-1	20240217_PRM_SKP_Cal_10_2	0.997	FALSE	Quality Control	287793632	60000	59814	0.9993	0.0010193	0.0023545	10	5	5.48	light	291.156	2	Slope: 1.0193E-3 Intercept: 2.3545E-3	1	417.234	418.241	y4	TRUE
Low	YGVSR	GST-1	20240217_PRM_BlankwIS_4	#N/A	FALSE	Unknown	1590		-1.9784	0.9993	0.0010193	0.0023545	10	5	5.48	light	291.156	2	Slope: 1.0193E-3 Intercept: 2.3545E-3	1	417.234	418.241	y4	TRUE
Low	YGVSR	GST-1	20240217_PRM_SKP_Cal_1_3	0.976	FALSE	Quality Control	420641	78.125	76.267	0.9993	0.0010193	0.0023545	10	5	5.48	light	291.156	2	Slope: 1.0193E-3 Intercept: 2.3545E-3	1	417.234	418.241	y4	TRUE
Low	YGVSR	GST-1	20240217_PRM_SKP_Cal_2_3	0.949	FALSE	Quality Control	818640	156.25	148.25	0.9993	0.0010193	0.0023545	10	5	5.48	light	291.156	2	Slope: 1.0193E-3 Intercept: 2.3545E-3	1	417.234	418.241	y4	TRUE
Low	YGVSR	GST-1	20240217_PRM_SKP_Cal_3_3	1.001	FALSE	Quality Control	1729245	312.5	312.88	0.9993	0.0010193	0.0023545	10	5	5.48	light	291.156	2	Slope: 1.0193E-3 Intercept: 2.3545E-3	1	417.234	418.241	y4	TRUE
Low	YGVSR	GST-1	20240217_PRM_SKP_Cal_4_3	1.048	FALSE	Quality Control	3509781	625	655.14	0.9993	0.0010193	0.0023545	10	5	5.48	light	291.156	2	Slope: 1.0193E-3 Intercept: 2.3545E-3	1	417.234	418.241	y4	TRUE
Low	YGVSR	GST-1	20240217_PRM_SKP_Cal_5_3	0.956	FALSE	Quality Control	6540225	1250	1195.5	0.9993	0.0010193	0.0023545	10	5	5.48	light	291.156	2	Slope: 1.0193E-3 Intercept: 2.3545E-3	1	417.234	418.241	y4	TRUE
Low	YGVSR	GST-1	20240217_PRM_SKP_Cal_6_3	0.983	FALSE	Quality Control	13475364	2500	2458.2	0.9993	0.0010193	0.0023545	10	5	5.48	light	291.156	2	Slope: 1.0193E-3 Intercept: 2.3545E-3	1	417.234	418.241	y4	TRUE
Low	YGVSR	GST-1	20240217_PRM_SKP_Cal_7_3	0.968	FALSE	Quality Control	26145770	5000	4840.2	0.9993	0.0010193	0.0023545	10	5	5.48	light	291.156	2	Slope: 1.0193E-3 Intercept: 2.3545E-3	1	417.234	418.241	y4	TRUE
Low	YGVSR	GST-1	20240217_PRM_SKP_Cal_8_3	0.966	FALSE	Quality Control	50792852	10000	9655.2	0.9993	0.0010193	0.0023545	10	5	5.48	light	291.156	2	Slope: 1.0193E-3 Intercept: 2.3545E-3	1	417.234	418.241	y4	TRUE
Low	YGVSR	GST-1	20240217_PRM_SKP_Cal_9_3	0.974	FALSE	Quality Control	102962584	20000	19477	0.9993	0.0010193	0.0023545	10	5	5.48	light	291.156	2	Slope: 1.0193E-3 Intercept: 2.3545E-3	1	417.234	418.241	y4	TRUE
Low	YGVSR	GST-1	20240217_PRM_SKP_Cal_10_3	1.066	FALSE	Quality Control	322201888	60000	63935	0.9993	0.0010193	0.0023545	10	5	5.48	light	291.156	2	Slope: 1.0193E-3 Intercept: 2.3545E-3	1	417.234	418.241	y4	TRUE
Low	YGVSR	GST-1	20240217_PRM_BlankwIS_5	#N/A	FALSE	Unknown	5385		-1.2127	0.9993	0.0010193	0.0023545	10	5	5.48	light	291.156	2	Slope: 1.0193E-3 Intercept: 2.3545E-3	1	417.234	418.241	y4	TRUE
Low	YGVSR	GST-1	20240217_PRM_SKP_Cal_1_4	1.019	FALSE	Quality Control	468305	78.125	79.575	0.9993	0.0010193	0.0023545	10	5	5.48	light	291.156	2	Slope: 1.0193E-3 Intercept: 2.3545E-3	1	417.234	418.241	y4	TRUE
Low	YGVSR	GST-1	20240217_PRM_SKP_Cal_2_4	1.137	FALSE	Quality Control	1035785	156.25	177.62	0.9993	0.0010193	0.0023545	10	5	5.48	light	291.156	2	Slope: 1.0193E-3 Intercept: 2.3545E-3	1	417.234	418.241	y4	TRUE
Low	YGVSR	GST-1	20240217_PRM_SKP_Cal_3_4	1.057	FALSE	Quality Control	1964538	312.5	330.43	0.9993	0.0010193	0.0023545	10	5	5.48	light	291.156	2	Slope: 1.0193E-3 Intercept: 2.3545E-3	1	417.234	418.241	y4	TRUE
Low	YGVSR	GST-1	20240217_PRM_SKP_Cal_4_4	1.099	FALSE	Quality Control	3909384	625	686.82	0.9993	0.0010193	0.0023545	10	5	5.48	light	291.156	2	Slope: 1.0193E-3 Intercept: 2.3545E-3	1	417.234	418.241	y4	TRUE
Low	YGVSR	GST-1	20240217_PRM_SKP_Cal_5_4	0.988	FALSE	Quality Control	7192649	1250	1234.7	0.9993	0.0010193	0.0023545	10	5	5.48	light	291.156	2	Slope: 1.0193E-3 Intercept: 2.3545E-3	1	417.234	418.241	y4	TRUE
Low	YGVSR	GST-1	20240217_PRM_SKP_Cal_6_4	1.029	FALSE	Quality Control	14723447	2500	2572.5	0.9993	0.0010193	0.0023545	10	5	5.48	light	291.156	2	Slope: 1.0193E-3 Intercept: 2.3545E-3	1	417.234	418.241	y4	TRUE
Low	YGVSR	GST-1	20240217_PRM_SKP_Cal_7_4	0.992	FALSE	Quality Control	27359054	5000	4960.8	0.9993	0.0010193	0.0023545	10	5	5.48	light	291.156	2	Slope: 1.0193E-3 Intercept: 2.3545E-3	1	417.234	418.241	y4	TRUE
Low	YGVSR	GST-1	20240217_PRM_SKP_Cal_8_4	0.93	FALSE	Quality Control	52596500	10000	9295.5	0.9993	0.0010193	0.0023545	10	5	5.48	light	291.156	2	Slope: 1.0193E-3 Intercept: 2.3545E-3	1	417.234	418.241	y4	TRUE
Low	YGVSR	GST-1	20240217_PRM_SKP_Cal_9_4	0.935	FALSE	Quality Control	106131648	20000	18697	0.9993	0.0010193	0.0023545	10	5	5.48	light	291.156	2	Slope: 1.0193E-3 Intercept: 2.3545E-3	1	417.234	418.241	y4	TRUE
Low	YGVSR	GST-1	20240217_PRM_SKP_Cal_10_4_2	1.012	FALSE	Quality Control	455195936	60000	60723	0.9993	0.0010193	0.0023545	10	5	5.48	light	291.156	2	Slope: 1.0193E-3 Intercept: 2.3545E-3	1	417.234	418.241	y4	TRUE
Low	YGVSR	GST-1	20240217_PRM_BlankwIS_7	#N/A	FALSE	Unknown	30682		3.4385	0.9993	0.0010193	0.0023545	10	5	5.48	light	291.156	2	Slope: 1.0193E-3 Intercept: 2.3545E-3	1	417.234	418.241	y4	TRUE
Low	YGVSR	GST-1	20240217_PRM_DoubleBlank_1	#N/A	FALSE	Double Blank	0		NaN	0.9993	0.0010193	0.0023545	10	5	5.48	heavy	296.16	2	Slope: 1.0193E-3 Intercept: 2.3545E-3	1	427.242	428.249	y4	TRUE
Low	YGVSR	GST-1	20240217_PRM_BlankwIS_1	#N/A	FALSE	Unknown	4846782		-1.6007	0.9993	0.0010193	0.0023545	10	5	5.48	heavy	296.16	2	Slope: 1.0193E-3 Intercept: 2.3545E-3	1	427.242	428.249	y4	TRUE
Low	YGVSR	GST-1	20240217_PRM_SKP_Cal_1	0.922	FALSE	Standard	4829245	78.125	72.044	0.9993	0.0010193	0.0023545	10	5	5.48	heavy	296.16	2	Slope: 1.0193E-3 Intercept: 2.3545E-3	1	427.242	428.249	y4	TRUE
Low	YGVSR	GST-1	20240217_PRM_SKP_Cal_2	1.02	FALSE	Standard	4812162	156.25	159.39	0.9993	0.0010193	0.0023545	10	5	5.48	heavy	296.16	2	Slope: 1.0193E-3 Intercept: 2.3545E-3	1	427.242	428.249	y4	TRUE
Low	YGVSR	GST-1	20240217_PRM_SKP_Cal_3	1.027	FALSE	Standard	4752684	312.5	320.86	0.9993	0.0010193	0.0023545	10	5	5.48	heavy	296.16	2	Slope: 1.0193E-3 Intercept: 2.3545E-3	1	427.242	428.249	y4	TRUE
Low	YGVSR	GST-1	20240217_PRM_SKP_Cal_4	1.084	FALSE	Standard	4471676	625	677.36	0.9993	0.0010193	0.0023545	10	5	5.48	heavy	296.16	2	Slope: 1.0193E-3 Intercept: 2.3545E-3	1	427.242	428.249	y4	TRUE
Low	YGVSR	GST-1	20240217_PRM_SKP_Cal_5	0.984	FALSE	Standard	4555575	1250	1230.2	0.9993	0.0010193	0.0023545	10	5	5.48	heavy	296.16	2	Slope: 1.0193E-3 Intercept: 2.3545E-3	1	427.242	428.249	y4	TRUE
Low	YGVSR	GST-1	20240217_PRM_SKP_Cal_6	1.02	FALSE	Standard	4552030	2500	2549.5	0.9993	0.0010193	0.0023545	10	5	5.48	heavy	296.16	2	Slope: 1.0193E-3 Intercept: 2.3545E-3	1	427.242	428.249	y4	TRUE
Low	YGVSR	GST-1	20240217_PRM_SKP_Cal_7	1.004	FALSE	Standard	4560108	5000	5021.4	0.9993	0.0010193	0.0023545	10	5	5.48	heavy	296.16	2	Slope: 1.0193E-3 Intercept: 2.3545E-3	1	427.242	428.249	y4	TRUE
Low	YGVSR	GST-1	20240217_PRM_SKP_Cal_8	0.966	FALSE	Standard	4566874	10000	9661.3	0.9993	0.0010193	0.0023545	10	5	5.48	heavy	296.16	2	Slope: 1.0193E-3 Intercept: 2.3545E-3	1	427.242	428.249	y4	TRUE
Low	YGVSR	GST-1	20240217_PRM_SKP_Cal_9	0.953	FALSE	Standard	4565114	20000	19070	0.9993	0.0010193	0.0023545	10	5	5.48	heavy	296.16	2	Slope: 1.0193E-3 Intercept: 2.3545E-3	1	427.242	428.249	y4	TRUE
Low	YGVSR	GST-1	20240217_PRM_SKP_Cal_10	1.019	FALSE	Standard	4526948	60000	61160	0.9993	0.0010193	0.0023545	10	5	5.48	heavy	296.16	2	Slope: 1.0193E-3 Intercept: 2.3545E-3	1	427.242	428.249	y4	TRUE
Low	YGVSR	GST-1	20240217_PRM_BlankwIS_2	#N/A	FALSE	Unknown	4609520		-2.3101	0.9993	0.0010193	0.0023545	10	5	5.48	heavy	296.16	2	Slope: 1.0193E-3 Intercept: 2.3545E-3	1	427.242	428.249	y4	TRUE
Low	YGVSR	GST-1	20240217_PRM_QC_Low_1	0.911	FALSE	Quality Control	4471771	234.38	213.49	0.9993	0.0010193	0.0023545	10	5	5.48	heavy	296.16	2	Slope: 1.0193E-3 Intercept: 2.3545E-3	1	427.242	428.249	y4	TRUE
Low	YGVSR	GST-1	20240217_PRM_QC_Mid_1	0.908	FALSE	Quality Control	4826462	937.5	851.24	0.9993	0.0010193	0.0023545	10	5	5.48	heavy	296.16	2	Slope: 1.0193E-3 Intercept: 2.3545E-3	1	427.242	428.249	y4	TRUE
Low	YGVSR	GST-1	20240217_PRM_QC_Hi_1	0.936	FALSE	Quality Control	4696760	7500	7021.6	0.9993	0.0010193	0.0023545	10	5	5.48	heavy	296.16	2	Slope: 1.0193E-3 Intercept: 2.3545E-3	1	427.242	428.249	y4	TRUE
Low	YGVSR	GST-1	20240217_PRM_Solvent_1	#N/A	FALSE	Unknown	0		NaN	0.9993	0.0010193	0.0023545	10	5	5.48	heavy	296.16	2	Slope: 1.0193E-3 Intercept: 2.3545E-3	1	427.242	428.249	y4	TRUE
Low	YGVSR	GST-1	20240217_PRM_QC_Low_2	0.941	FALSE	Quality Control	4609794	234.38	220.51	0.9993	0.0010193	0.0023545	10	5	5.48	heavy	296.16	2	Slope: 1.0193E-3 Intercept: 2.3545E-3	1	427.242	428.249	y4	TRUE
Low	YGVSR	GST-1	20240217_PRM_QC_Mid_2	0.91	FALSE	Quality Control	4806625	937.5	853.23	0.9993	0.0010193	0.0023545	10	5	5.48	heavy	296.16	2	Slope: 1.0193E-3 Intercept: 2.3545E-3	1	427.242	428.249	y4	TRUE
Low	YGVSR	GST-1	20240217_PRM_QC_Hi_2	0.956	FALSE	Quality Control	4693556	7500	7170.2	0.9993	0.0010193	0.0023545	10	5	5.48	heavy	296.16	2	Slope: 1.0193E-3 Intercept: 2.3545E-3	1	427.242	428.249	y4	TRUE
Low	YGVSR	GST-1	20240217_PRM_Solvent_2	#N/A	FALSE	Solvent	483		-2.3101	0.9993	0.0010193	0.0023545	10	5	5.48	heavy	296.16	2	Slope: 1.0193E-3 Intercept: 2.3545E-3	1	427.242	428.249	y4	TRUE
Low	YGVSR	GST-1	20240217_PRM_QC_Low_3	0.935	FALSE	Quality Control	4628868	234.38	219.06	0.9993	0.0010193	0.0023545	10	5	5.48	heavy	296.16	2	Slope: 1.0193E-3 Intercept: 2.3545E-3	1	427.242	428.249	y4	TRUE
Low	YGVSR	GST-1	20240217_PRM_QC_Mid_3	0.955	FALSE	Quality Control	4924526	937.5	895.27	0.9993	0.0010193	0.0023545	10	5	5.48	heavy	296.16	2	Slope: 1.0193E-3 Intercept: 2.3545E-3	1	427.242	428.249	y4	TRUE
Low	YGVSR	GST-1	20240217_PRM_QC_Hi_3	0.943	FALSE	Quality Control	4767285	7500	7073.1	0.9993	0.0010193	0.0023545	10	5	5.48	heavy	296.16	2	Slope: 1.0193E-3 Intercept: 2.3545E-3	1	427.242	428.249	y4	TRUE
Low	YGVSR	GST-1	20240217_PRM_BlankwIS_3	#N/A	FALSE	Unknown	4692987		-1.6722	0.9993	0.0010193	0.0023545	10	5	5.48	heavy	296.16	2	Slope: 1.0193E-3 Intercept: 2.3545E-3	1	427.242	428.249	y4	TRUE
Low	YGVSR	GST-1	20240217_PRM_SKP_Cal_1_2	0.951	FALSE	Quality Control	5006693	78.125	74.318	0.9993	0.0010193	0.0023545	10	5	5.48	heavy	296.16	2	Slope: 1.0193E-3 Intercept: 2.3545E-3	1	427.242	428.249	y4	TRUE
Low	YGVSR	GST-1	20240217_PRM_SKP_Cal_2_2	0.947	FALSE	Quality Control	5043955	156.25	147.96	0.9993	0.0010193	0.0023545	10	5	5.48	heavy	296.16	2	Slope: 1.0193E-3 Intercept: 2.3545E-3	1	427.242	428.249	y4	TRUE
Low	YGVSR	GST-1	20240217_PRM_SKP_Cal_3_2	0.997	FALSE	Quality Control	5096872	312.5	311.53	0.9993	0.0010193	0.0023545	10	5	5.48	heavy	296.16	2	Slope: 1.0193E-3 Intercept: 2.3545E-3	1	427.242	428.249	y4	TRUE
Low	YGVSR	GST-1	20240217_PRM_SKP_Cal_4_2	1.075	FALSE	Quality Control	4807760	625	671.67	0.9993	0.0010193	0.0023545	10	5	5.48	heavy	296.16	2	Slope: 1.0193E-3 Intercept: 2.3545E-3	1	427.242	428.249	y4	TRUE
Low	YGVSR	GST-1	20240217_PRM_SKP_Cal_5_2	0.921	FALSE	Quality Control	5047195	1250	1151.3	0.9993	0.0010193	0.0023545	10	5	5.48	heavy	296.16	2	Slope: 1.0193E-3 Intercept: 2.3545E-3	1	427.242	428.249	y4	TRUE
Low	YGVSR	GST-1	20240217_PRM_SKP_Cal_6_2	1.005	FALSE	Quality Control	4824663	2500	2513.2	0.9993	0.0010193	0.0023545	10	5	5.48	heavy	296.16	2	Slope: 1.0193E-3 Intercept: 2.3545E-3	1	427.242	428.249	y4	TRUE
Low	YGVSR	GST-1	20240217_PRM_SKP_Cal_7_2	1.019	FALSE	Quality Control	4685418	5000	5094.7	0.9993	0.0010193	0.0023545	10	5	5.48	heavy	296.16	2	Slope: 1.0193E-3 Intercept: 2.3545E-3	1	427.242	428.249	y4	TRUE
Low	YGVSR	GST-1	20240217_PRM_SKP_Cal_8_2	0.941	FALSE	Quality Control	4712791	10000	9408.9	0.9993	0.0010193	0.0023545	10	5	5.48	heavy	296.16	2	Slope: 1.0193E-3 Intercept: 2.3545E-3	1	427.242	428.249	y4	TRUE
Low	YGVSR	GST-1	20240217_PRM_SKP_Cal_9_2	0.938	FALSE	Quality Control	4870680	20000	18758	0.9993	0.0010193	0.0023545	10	5	5.48	heavy	296.16	2	Slope: 1.0193E-3 Intercept: 2.3545E-3	1	427.242	428.249	y4	TRUE
Low	YGVSR	GST-1	20240217_PRM_SKP_Cal_10_2	0.997	FALSE	Quality Control	4720378	60000	59814	0.9993	0.0010193	0.0023545	10	5	5.48	heavy	296.16	2	Slope: 1.0193E-3 Intercept: 2.3545E-3	1	427.242	428.249	y4	TRUE
Low	YGVSR	GST-1	20240217_PRM_BlankwIS_4	#N/A	FALSE	Unknown	4704782		-1.9784	0.9993	0.0010193	0.0023545	10	5	5.48	heavy	296.16	2	Slope: 1.0193E-3 Intercept: 2.3545E-3	1	427.242	428.249	y4	TRUE
Low	YGVSR	GST-1	20240217_PRM_SKP_Cal_1_3	0.976	FALSE	Quality Control	5252108	78.125	76.267	0.9993	0.0010193	0.0023545	10	5	5.48	heavy	296.16	2	Slope: 1.0193E-3 Intercept: 2.3545E-3	1	427.242	428.249	y4	TRUE
Low	YGVSR	GST-1	20240217_PRM_SKP_Cal_2_3	0.949	FALSE	Quality Control	5334721	156.25	148.25	0.9993	0.0010193	0.0023545	10	5	5.48	heavy	296.16	2	Slope: 1.0193E-3 Intercept: 2.3545E-3	1	427.242	428.249	y4	TRUE
Low	YGVSR	GST-1	20240217_PRM_SKP_Cal_3_3	1.001	FALSE	Quality Control	5382766	312.5	312.88	0.9993	0.0010193	0.0023545	10	5	5.48	heavy	296.16	2	Slope: 1.0193E-3 Intercept: 2.3545E-3	1	427.242	428.249	y4	TRUE
Low	YGVSR	GST-1	20240217_PRM_SKP_Cal_4_3	1.048	FALSE	Quality Control	5237629	625	655.14	0.9993	0.0010193	0.0023545	10	5	5.48	heavy	296.16	2	Slope: 1.0193E-3 Intercept: 2.3545E-3	1	427.242	428.249	y4	TRUE
Low	YGVSR	GST-1	20240217_PRM_SKP_Cal_5_3	0.956	FALSE	Quality Control	5357174	1250	1195.5	0.9993	0.0010193	0.0023545	10	5	5.48	heavy	296.16	2	Slope: 1.0193E-3 Intercept: 2.3545E-3	1	427.242	428.249	y4	TRUE
Low	YGVSR	GST-1	20240217_PRM_SKP_Cal_6_3	0.983	FALSE	Quality Control	5373151	2500	2458.2	0.9993	0.0010193	0.0023545	10	5	5.48	heavy	296.16	2	Slope: 1.0193E-3 Intercept: 2.3545E-3	1	427.242	428.249	y4	TRUE
Low	YGVSR	GST-1	20240217_PRM_SKP_Cal_7_3	0.968	FALSE	Quality Control	5297209	5000	4840.2	0.9993	0.0010193	0.0023545	10	5	5.48	heavy	296.16	2	Slope: 1.0193E-3 Intercept: 2.3545E-3	1	427.242	428.249	y4	TRUE
Low	YGVSR	GST-1	20240217_PRM_SKP_Cal_8_3	0.966	FALSE	Quality Control	5160064	10000	9655.2	0.9993	0.0010193	0.0023545	10	5	5.48	heavy	296.16	2	Slope: 1.0193E-3 Intercept: 2.3545E-3	1	427.242	428.249	y4	TRUE
Low	YGVSR	GST-1	20240217_PRM_SKP_Cal_9_3	0.974	FALSE	Quality Control	5185753	20000	19477	0.9993	0.0010193	0.0023545	10	5	5.48	heavy	296.16	2	Slope: 1.0193E-3 Intercept: 2.3545E-3	1	427.242	428.249	y4	TRUE
Low	YGVSR	GST-1	20240217_PRM_SKP_Cal_10_3	1.066	FALSE	Quality Control	4944130	60000	63935	0.9993	0.0010193	0.0023545	10	5	5.48	heavy	296.16	2	Slope: 1.0193E-3 Intercept: 2.3545E-3	1	427.242	428.249	y4	TRUE
Low	YGVSR	GST-1	20240217_PRM_BlankwIS_5	#N/A	FALSE	Unknown	4814643		-1.2127	0.9993	0.0010193	0.0023545	10	5	5.48	heavy	296.16	2	Slope: 1.0193E-3 Intercept: 2.3545E-3	1	427.242	428.249	y4	TRUE
Low	YGVSR	GST-1	20240217_PRM_SKP_Cal_1_4	1.019	FALSE	Quality Control	5611003	78.125	79.575	0.9993	0.0010193	0.0023545	10	5	5.48	heavy	296.16	2	Slope: 1.0193E-3 Intercept: 2.3545E-3	1	427.242	428.249	y4	TRUE
Low	YGVSR	GST-1	20240217_PRM_SKP_Cal_2_4	1.137	FALSE	Quality Control	5647931	156.25	177.62	0.9993	0.0010193	0.0023545	10	5	5.48	heavy	296.16	2	Slope: 1.0193E-3 Intercept: 2.3545E-3	1	427.242	428.249	y4	TRUE
Low	YGVSR	GST-1	20240217_PRM_SKP_Cal_3_4	1.057	FALSE	Quality Control	5792494	312.5	330.43	0.9993	0.0010193	0.0023545	10	5	5.48	heavy	296.16	2	Slope: 1.0193E-3 Intercept: 2.3545E-3	1	427.242	428.249	y4	TRUE
Low	YGVSR	GST-1	20240217_PRM_SKP_Cal_4_4	1.099	FALSE	Quality Control	5565734	625	686.82	0.9993	0.0010193	0.0023545	10	5	5.48	heavy	296.16	2	Slope: 1.0193E-3 Intercept: 2.3545E-3	1	427.242	428.249	y4	TRUE
Low	YGVSR	GST-1	20240217_PRM_SKP_Cal_5_4	0.988	FALSE	Quality Control	5704905	1250	1234.7	0.9993	0.0010193	0.0023545	10	5	5.48	heavy	296.16	2	Slope: 1.0193E-3 Intercept: 2.3545E-3	1	427.242	428.249	y4	TRUE
Low	YGVSR	GST-1	20240217_PRM_SKP_Cal_6_4	1.029	FALSE	Quality Control	5610194	2500	2572.5	0.9993	0.0010193	0.0023545	10	5	5.48	heavy	296.16	2	Slope: 1.0193E-3 Intercept: 2.3545E-3	1	427.242	428.249	y4	TRUE
Low	YGVSR	GST-1	20240217_PRM_SKP_Cal_7_4	0.992	FALSE	Quality Control	5408350	5000	4960.8	0.9993	0.0010193	0.0023545	10	5	5.48	heavy	296.16	2	Slope: 1.0193E-3 Intercept: 2.3545E-3	1	427.242	428.249	y4	TRUE
Low	YGVSR	GST-1	20240217_PRM_SKP_Cal_8_4	0.93	FALSE	Quality Control	5550006	10000	9295.5	0.9993	0.0010193	0.0023545	10	5	5.48	heavy	296.16	2	Slope: 1.0193E-3 Intercept: 2.3545E-3	1	427.242	428.249	y4	TRUE
Low	YGVSR	GST-1	20240217_PRM_SKP_Cal_9_4	0.935	FALSE	Quality Control	5568571	20000	18697	0.9993	0.0010193	0.0023545	10	5	5.48	heavy	296.16	2	Slope: 1.0193E-3 Intercept: 2.3545E-3	1	427.242	428.249	y4	TRUE
Low	YGVSR	GST-1	20240217_PRM_SKP_Cal_10_4_2	1.012	FALSE	Quality Control	7354375	60000	60723	0.9993	0.0010193	0.0023545	10	5	5.48	heavy	296.16	2	Slope: 1.0193E-3 Intercept: 2.3545E-3	1	427.242	428.249	y4	TRUE
Low	YGVSR	GST-1	20240217_PRM_BlankwIS_7	#N/A	FALSE	Unknown	5236529		3.4385	0.9993	0.0010193	0.0023545	10	5	5.48	heavy	296.16	2	Slope: 1.0193E-3 Intercept: 2.3545E-3	1	427.242	428.249	y4	TRUE
Low	GLVQPTR	GST-2	20240217_PRM_DoubleBlank_1	#N/A	FALSE	Double Blank	0		NaN	0.9999	0.00048584	0.003803	10	7	11.08	light	385.73	2	Slope: 4.8584E-4 Intercept: 3.8030E-3	1	372.212	373.219	y3	TRUE
Low	GLVQPTR	GST-2	20240217_PRM_BlankwIS_1	#N/A	FALSE	Unknown	0		-7.8277	0.9999	0.00048584	0.003803	10	7	11.08	light	385.73	2	Slope: 4.8584E-4 Intercept: 3.8030E-3	1	372.212	373.219	y3	TRUE
Low	GLVQPTR	GST-2	20240217_PRM_SKP_Cal_1	0.972	FALSE	Standard	206231	78.125	75.947	0.9999	0.00048584	0.003803	10	7	11.08	light	385.73	2	Slope: 4.8584E-4 Intercept: 3.8030E-3	1	372.212	373.219	y3	TRUE
Low	GLVQPTR	GST-2	20240217_PRM_SKP_Cal_2	0.958	FALSE	Standard	383510	156.25	149.76	0.9999	0.00048584	0.003803	10	7	11.08	light	385.73	2	Slope: 4.8584E-4 Intercept: 3.8030E-3	1	372.212	373.219	y3	TRUE
Low	GLVQPTR	GST-2	20240217_PRM_SKP_Cal_3	1	FALSE	Standard	726703	312.5	312.47	0.9999	0.00048584	0.003803	10	7	11.08	light	385.73	2	Slope: 4.8584E-4 Intercept: 3.8030E-3	1	372.212	373.219	y3	TRUE
Low	GLVQPTR	GST-2	20240217_PRM_SKP_Cal_4	1.03	FALSE	Standard	1505124	625	643.66	0.9999	0.00048584	0.003803	10	7	11.08	light	385.73	2	Slope: 4.8584E-4 Intercept: 3.8030E-3	1	372.212	373.219	y3	TRUE
Low	GLVQPTR	GST-2	20240217_PRM_SKP_Cal_5	1.068	FALSE	Standard	2998209	1250	1334.6	0.9999	0.00048584	0.003803	10	7	11.08	light	385.73	2	Slope: 4.8584E-4 Intercept: 3.8030E-3	1	372.212	373.219	y3	TRUE
Low	GLVQPTR	GST-2	20240217_PRM_SKP_Cal_6	0.982	FALSE	Standard	5870407	2500	2455.9	0.9999	0.00048584	0.003803	10	7	11.08	light	385.73	2	Slope: 4.8584E-4 Intercept: 3.8030E-3	1	372.212	373.219	y3	TRUE
Low	GLVQPTR	GST-2	20240217_PRM_SKP_Cal_7	1.022	FALSE	Standard	11881683	5000	5109.8	0.9999	0.00048584	0.003803	10	7	11.08	light	385.73	2	Slope: 4.8584E-4 Intercept: 3.8030E-3	1	372.212	373.219	y3	TRUE
Low	GLVQPTR	GST-2	20240217_PRM_SKP_Cal_8	0.976	FALSE	Standard	22176678	10000	9765	0.9999	0.00048584	0.003803	10	7	11.08	light	385.73	2	Slope: 4.8584E-4 Intercept: 3.8030E-3	1	372.212	373.219	y3	TRUE
Low	GLVQPTR	GST-2	20240217_PRM_SKP_Cal_9	0.985	FALSE	Standard	42994808	20000	19695	0.9999	0.00048584	0.003803	10	7	11.08	light	385.73	2	Slope: 4.8584E-4 Intercept: 3.8030E-3	1	372.212	373.219	y3	TRUE
Low	GLVQPTR	GST-2	20240217_PRM_SKP_Cal_10	1.006	FALSE	Standard	130171048	60000	60379	0.9999	0.00048584	0.003803	10	7	11.08	light	385.73	2	Slope: 4.8584E-4 Intercept: 3.8030E-3	1	372.212	373.219	y3	TRUE
Low	GLVQPTR	GST-2	20240217_PRM_BlankwIS_2	#N/A	FALSE	Unknown	0		-7.8277	0.9999	0.00048584	0.003803	10	7	11.08	light	385.73	2	Slope: 4.8584E-4 Intercept: 3.8030E-3	1	372.212	373.219	y3	TRUE
Low	GLVQPTR	GST-2	20240217_PRM_QC_Low_1	0.879	FALSE	Quality Control	448947	234.38	205.92	0.9999	0.00048584	0.003803	10	7	11.08	light	385.73	2	Slope: 4.8584E-4 Intercept: 3.8030E-3	1	372.212	373.219	y3	TRUE
Low	GLVQPTR	GST-2	20240217_PRM_QC_Mid_1	0.951	FALSE	Quality Control	2087481	937.5	891.34	0.9999	0.00048584	0.003803	10	7	11.08	light	385.73	2	Slope: 4.8584E-4 Intercept: 3.8030E-3	1	372.212	373.219	y3	TRUE
Low	GLVQPTR	GST-2	20240217_PRM_QC_Hi_1	0.923	FALSE	Quality Control	16192985	7500	6925	0.9999	0.00048584	0.003803	10	7	11.08	light	385.73	2	Slope: 4.8584E-4 Intercept: 3.8030E-3	1	372.212	373.219	y3	TRUE
Low	GLVQPTR	GST-2	20240217_PRM_Solvent_1	#N/A	FALSE	Unknown	0		NaN	0.9999	0.00048584	0.003803	10	7	11.08	light	385.73	2	Slope: 4.8584E-4 Intercept: 3.8030E-3	1	372.212	373.219	y3	TRUE
Low	GLVQPTR	GST-2	20240217_PRM_QC_Low_2	0.913	FALSE	Quality Control	481730	234.38	213.93	0.9999	0.00048584	0.003803	10	7	11.08	light	385.73	2	Slope: 4.8584E-4 Intercept: 3.8030E-3	1	372.212	373.219	y3	TRUE
Low	GLVQPTR	GST-2	20240217_PRM_QC_Mid_2	0.961	FALSE	Quality Control	2036107	937.5	901.27	0.9999	0.00048584	0.003803	10	7	11.08	light	385.73	2	Slope: 4.8584E-4 Intercept: 3.8030E-3	1	372.212	373.219	y3	TRUE
Low	GLVQPTR	GST-2	20240217_PRM_QC_Hi_2	1.075	FALSE	Quality Control	16344210	7500	8065.3	0.9999	0.00048584	0.003803	10	7	11.08	light	385.73	2	Slope: 4.8584E-4 Intercept: 3.8030E-3	1	372.212	373.219	y3	TRUE
Low	GLVQPTR	GST-2	20240217_PRM_Solvent_2	#N/A	FALSE	Solvent	0		NaN	0.9999	0.00048584	0.003803	10	7	11.08	light	385.73	2	Slope: 4.8584E-4 Intercept: 3.8030E-3	1	372.212	373.219	y3	TRUE
Low	GLVQPTR	GST-2	20240217_PRM_QC_Low_3	0.884	FALSE	Quality Control	480161	234.38	207.19	0.9999	0.00048584	0.003803	10	7	11.08	light	385.73	2	Slope: 4.8584E-4 Intercept: 3.8030E-3	1	372.212	373.219	y3	TRUE
Low	GLVQPTR	GST-2	20240217_PRM_QC_Mid_3	0.977	FALSE	Quality Control	2148667	937.5	916.24	0.9999	0.00048584	0.003803	10	7	11.08	light	385.73	2	Slope: 4.8584E-4 Intercept: 3.8030E-3	1	372.212	373.219	y3	TRUE
Low	GLVQPTR	GST-2	20240217_PRM_QC_Hi_3	1.062	FALSE	Quality Control	16731594	7500	7965.4	0.9999	0.00048584	0.003803	10	7	11.08	light	385.73	2	Slope: 4.8584E-4 Intercept: 3.8030E-3	1	372.212	373.219	y3	TRUE
Low	GLVQPTR	GST-2	20240217_PRM_BlankwIS_3	#N/A	FALSE	Unknown	0		-7.8277	0.9999	0.00048584	0.003803	10	7	11.08	light	385.73	2	Slope: 4.8584E-4 Intercept: 3.8030E-3	1	372.212	373.219	y3	TRUE
Low	GLVQPTR	GST-2	20240217_PRM_SKP_Cal_1_2	0.871	FALSE	Quality Control	173458	78.125	68.054	0.9999	0.00048584	0.003803	10	7	11.08	light	385.73	2	Slope: 4.8584E-4 Intercept: 3.8030E-3	1	372.212	373.219	y3	TRUE
Low	GLVQPTR	GST-2	20240217_PRM_SKP_Cal_2_2	1.066	FALSE	Quality Control	392616	156.25	166.5	0.9999	0.00048584	0.003803	10	7	11.08	light	385.73	2	Slope: 4.8584E-4 Intercept: 3.8030E-3	1	372.212	373.219	y3	TRUE
Low	GLVQPTR	GST-2	20240217_PRM_SKP_Cal_3_2	0.965	FALSE	Quality Control	680934	312.5	301.41	0.9999	0.00048584	0.003803	10	7	11.08	light	385.73	2	Slope: 4.8584E-4 Intercept: 3.8030E-3	1	372.212	373.219	y3	TRUE
Low	GLVQPTR	GST-2	20240217_PRM_SKP_Cal_4_2	1.195	FALSE	Quality Control	1650923	625	746.84	0.9999	0.00048584	0.003803	10	7	11.08	light	385.73	2	Slope: 4.8584E-4 Intercept: 3.8030E-3	1	372.212	373.219	y3	TRUE
Low	GLVQPTR	GST-2	20240217_PRM_SKP_Cal_5_2	1.064	FALSE	Quality Control	2853553	1250	1330.4	0.9999	0.00048584	0.003803	10	7	11.08	light	385.73	2	Slope: 4.8584E-4 Intercept: 3.8030E-3	1	372.212	373.219	y3	TRUE
Low	GLVQPTR	GST-2	20240217_PRM_SKP_Cal_6_2	1.114	FALSE	Quality Control	6567520	2500	2784.5	0.9999	0.00048584	0.003803	10	7	11.08	light	385.73	2	Slope: 4.8584E-4 Intercept: 3.8030E-3	1	372.212	373.219	y3	TRUE
Low	GLVQPTR	GST-2	20240217_PRM_SKP_Cal_7_2	1.078	FALSE	Quality Control	12321755	5000	5389.7	0.9999	0.00048584	0.003803	10	7	11.08	light	385.73	2	Slope: 4.8584E-4 Intercept: 3.8030E-3	1	372.212	373.219	y3	TRUE
Low	GLVQPTR	GST-2	20240217_PRM_SKP_Cal_8_2	1.007	FALSE	Quality Control	22798502	10000	10070	0.9999	0.00048584	0.003803	10	7	11.08	light	385.73	2	Slope: 4.8584E-4 Intercept: 3.8030E-3	1	372.212	373.219	y3	TRUE
Low	GLVQPTR	GST-2	20240217_PRM_SKP_Cal_9_2	0.961	FALSE	Quality Control	43911208	20000	19218	0.9999	0.00048584	0.003803	10	7	11.08	light	385.73	2	Slope: 4.8584E-4 Intercept: 3.8030E-3	1	372.212	373.219	y3	TRUE
Low	GLVQPTR	GST-2	20240217_PRM_SKP_Cal_10_2	1.013	FALSE	Quality Control	139699152	60000	60784	0.9999	0.00048584	0.003803	10	7	11.08	light	385.73	2	Slope: 4.8584E-4 Intercept: 3.8030E-3	1	372.212	373.219	y3	TRUE
Low	GLVQPTR	GST-2	20240217_PRM_BlankwIS_4	#N/A	FALSE	Unknown	0		-7.8277	0.9999	0.00048584	0.003803	10	7	11.08	light	385.73	2	Slope: 4.8584E-4 Intercept: 3.8030E-3	1	372.212	373.219	y3	TRUE
Low	GLVQPTR	GST-2	20240217_PRM_SKP_Cal_1_3	0.883	FALSE	Quality Control	197789	78.125	68.992	0.9999	0.00048584	0.003803	10	7	11.08	light	385.73	2	Slope: 4.8584E-4 Intercept: 3.8030E-3	1	372.212	373.219	y3	TRUE
Low	GLVQPTR	GST-2	20240217_PRM_SKP_Cal_2_3	0.907	FALSE	Quality Control	393160	156.25	141.74	0.9999	0.00048584	0.003803	10	7	11.08	light	385.73	2	Slope: 4.8584E-4 Intercept: 3.8030E-3	1	372.212	373.219	y3	TRUE
Low	GLVQPTR	GST-2	20240217_PRM_SKP_Cal_3_3	1.04	FALSE	Quality Control	854197	312.5	325.03	0.9999	0.00048584	0.003803	10	7	11.08	light	385.73	2	Slope: 4.8584E-4 Intercept: 3.8030E-3	1	372.212	373.219	y3	TRUE
Low	GLVQPTR	GST-2	20240217_PRM_SKP_Cal_4_3	1.048	FALSE	Quality Control	1593038	625	654.83	0.9999	0.00048584	0.003803	10	7	11.08	light	385.73	2	Slope: 4.8584E-4 Intercept: 3.8030E-3	1	372.212	373.219	y3	TRUE
Low	GLVQPTR	GST-2	20240217_PRM_SKP_Cal_5_3	0.939	FALSE	Quality Control	3126136	1250	1173.3	0.9999	0.00048584	0.003803	10	7	11.08	light	385.73	2	Slope: 4.8584E-4 Intercept: 3.8030E-3	1	372.212	373.219	y3	TRUE
Low	GLVQPTR	GST-2	20240217_PRM_SKP_Cal_6_3	1.097	FALSE	Quality Control	6605991	2500	2743.5	0.9999	0.00048584	0.003803	10	7	11.08	light	385.73	2	Slope: 4.8584E-4 Intercept: 3.8030E-3	1	372.212	373.219	y3	TRUE
Low	GLVQPTR	GST-2	20240217_PRM_SKP_Cal_7_3	1.048	FALSE	Quality Control	13555516	5000	5239.1	0.9999	0.00048584	0.003803	10	7	11.08	light	385.73	2	Slope: 4.8584E-4 Intercept: 3.8030E-3	1	372.212	373.219	y3	TRUE
Low	GLVQPTR	GST-2	20240217_PRM_SKP_Cal_8_3	1.002	FALSE	Quality Control	24667140	10000	10024	0.9999	0.00048584	0.003803	10	7	11.08	light	385.73	2	Slope: 4.8584E-4 Intercept: 3.8030E-3	1	372.212	373.219	y3	TRUE
Low	GLVQPTR	GST-2	20240217_PRM_SKP_Cal_9_3	0.976	FALSE	Quality Control	50690208	20000	19526	0.9999	0.00048584	0.003803	10	7	11.08	light	385.73	2	Slope: 4.8584E-4 Intercept: 3.8030E-3	1	372.212	373.219	y3	TRUE
Low	GLVQPTR	GST-2	20240217_PRM_SKP_Cal_10_3	1.075	FALSE	Quality Control	159163040	60000	64518	0.9999	0.00048584	0.003803	10	7	11.08	light	385.73	2	Slope: 4.8584E-4 Intercept: 3.8030E-3	1	372.212	373.219	y3	TRUE
Low	GLVQPTR	GST-2	20240217_PRM_BlankwIS_5	#N/A	FALSE	Unknown	0		-7.8277	0.9999	0.00048584	0.003803	10	7	11.08	light	385.73	2	Slope: 4.8584E-4 Intercept: 3.8030E-3	1	372.212	373.219	y3	TRUE
Low	GLVQPTR	GST-2	20240217_PRM_SKP_Cal_1_4	0.897	FALSE	Quality Control	224983	78.125	70.079	0.9999	0.00048584	0.003803	10	7	11.08	light	385.73	2	Slope: 4.8584E-4 Intercept: 3.8030E-3	1	372.212	373.219	y3	TRUE
Low	GLVQPTR	GST-2	20240217_PRM_SKP_Cal_2_4	0.962	FALSE	Quality Control	448547	156.25	150.37	0.9999	0.00048584	0.003803	10	7	11.08	light	385.73	2	Slope: 4.8584E-4 Intercept: 3.8030E-3	1	372.212	373.219	y3	TRUE
Low	GLVQPTR	GST-2	20240217_PRM_SKP_Cal_3_4	1.055	FALSE	Quality Control	948388	312.5	329.63	0.9999	0.00048584	0.003803	10	7	11.08	light	385.73	2	Slope: 4.8584E-4 Intercept: 3.8030E-3	1	372.212	373.219	y3	TRUE
Low	GLVQPTR	GST-2	20240217_PRM_SKP_Cal_4_4	1.062	FALSE	Quality Control	1882364	625	663.44	0.9999	0.00048584	0.003803	10	7	11.08	light	385.73	2	Slope: 4.8584E-4 Intercept: 3.8030E-3	1	372.212	373.219	y3	TRUE
Low	GLVQPTR	GST-2	20240217_PRM_SKP_Cal_5_4	1.005	FALSE	Quality Control	3555719	1250	1256	0.9999	0.00048584	0.003803	10	7	11.08	light	385.73	2	Slope: 4.8584E-4 Intercept: 3.8030E-3	1	372.212	373.219	y3	TRUE
Low	GLVQPTR	GST-2	20240217_PRM_SKP_Cal_6_4	1.065	FALSE	Quality Control	7437555	2500	2662.7	0.9999	0.00048584	0.003803	10	7	11.08	light	385.73	2	Slope: 4.8584E-4 Intercept: 3.8030E-3	1	372.212	373.219	y3	TRUE
Low	GLVQPTR	GST-2	20240217_PRM_SKP_Cal_7_4	0.929	FALSE	Quality Control	13146868	5000	4647.4	0.9999	0.00048584	0.003803	10	7	11.08	light	385.73	2	Slope: 4.8584E-4 Intercept: 3.8030E-3	1	372.212	373.219	y3	TRUE
Low	GLVQPTR	GST-2	20240217_PRM_SKP_Cal_8_4	0.949	FALSE	Quality Control	26404074	10000	9490.5	0.9999	0.00048584	0.003803	10	7	11.08	light	385.73	2	Slope: 4.8584E-4 Intercept: 3.8030E-3	1	372.212	373.219	y3	TRUE
Low	GLVQPTR	GST-2	20240217_PRM_SKP_Cal_9_4	0.961	FALSE	Quality Control	52752096	20000	19213	0.9999	0.00048584	0.003803	10	7	11.08	light	385.73	2	Slope: 4.8584E-4 Intercept: 3.8030E-3	1	372.212	373.219	y3	TRUE
Low	GLVQPTR	GST-2	20240217_PRM_SKP_Cal_10_4_2	1.003	FALSE	Quality Control	187164720	60000	60200	0.9999	0.00048584	0.003803	10	7	11.08	light	385.73	2	Slope: 4.8584E-4 Intercept: 3.8030E-3	1	372.212	373.219	y3	TRUE
Low	GLVQPTR	GST-2	20240217_PRM_BlankwIS_7	#N/A	FALSE	Unknown	0		-7.8277	0.9999	0.00048584	0.003803	10	7	11.08	light	385.73	2	Slope: 4.8584E-4 Intercept: 3.8030E-3	1	372.212	373.219	y3	TRUE
Low	GLVQPTR	GST-2	20240217_PRM_DoubleBlank_1	#N/A	FALSE	Double Blank	0		NaN	0.9999	0.00048584	0.003803	10	7	11.08	heavy	390.734	2	Slope: 4.8584E-4 Intercept: 3.8030E-3	1	382.22	383.228	y3	TRUE
Low	GLVQPTR	GST-2	20240217_PRM_BlankwIS_1	#N/A	FALSE	Unknown	4686459		-7.8277	0.9999	0.00048584	0.003803	10	7	11.08	heavy	390.734	2	Slope: 4.8584E-4 Intercept: 3.8030E-3	1	382.22	383.228	y3	TRUE
Low	GLVQPTR	GST-2	20240217_PRM_SKP_Cal_1	0.972	FALSE	Standard	5066991	78.125	75.947	0.9999	0.00048584	0.003803	10	7	11.08	heavy	390.734	2	Slope: 4.8584E-4 Intercept: 3.8030E-3	1	382.22	383.228	y3	TRUE
Low	GLVQPTR	GST-2	20240217_PRM_SKP_Cal_2	0.958	FALSE	Standard	5009025	156.25	149.76	0.9999	0.00048584	0.003803	10	7	11.08	heavy	390.734	2	Slope: 4.8584E-4 Intercept: 3.8030E-3	1	382.22	383.228	y3	TRUE
Low	GLVQPTR	GST-2	20240217_PRM_SKP_Cal_3	1	FALSE	Standard	4669897	312.5	312.47	0.9999	0.00048584	0.003803	10	7	11.08	heavy	390.734	2	Slope: 4.8584E-4 Intercept: 3.8030E-3	1	382.22	383.228	y3	TRUE
Low	GLVQPTR	GST-2	20240217_PRM_SKP_Cal_4	1.03	FALSE	Standard	4755235	625	643.66	0.9999	0.00048584	0.003803	10	7	11.08	heavy	390.734	2	Slope: 4.8584E-4 Intercept: 3.8030E-3	1	382.22	383.228	y3	TRUE
Low	GLVQPTR	GST-2	20240217_PRM_SKP_Cal_5	1.068	FALSE	Standard	4596997	1250	1334.6	0.9999	0.00048584	0.003803	10	7	11.08	heavy	390.734	2	Slope: 4.8584E-4 Intercept: 3.8030E-3	1	382.22	383.228	y3	TRUE
Low	GLVQPTR	GST-2	20240217_PRM_SKP_Cal_6	0.982	FALSE	Standard	4904348	2500	2455.9	0.9999	0.00048584	0.003803	10	7	11.08	heavy	390.734	2	Slope: 4.8584E-4 Intercept: 3.8030E-3	1	382.22	383.228	y3	TRUE
Low	GLVQPTR	GST-2	20240217_PRM_SKP_Cal_7	1.022	FALSE	Standard	4778802	5000	5109.8	0.9999	0.00048584	0.003803	10	7	11.08	heavy	390.734	2	Slope: 4.8584E-4 Intercept: 3.8030E-3	1	382.22	383.228	y3	TRUE
Low	GLVQPTR	GST-2	20240217_PRM_SKP_Cal_8	0.976	FALSE	Standard	4670746	10000	9765	0.9999	0.00048584	0.003803	10	7	11.08	heavy	390.734	2	Slope: 4.8584E-4 Intercept: 3.8030E-3	1	382.22	383.228	y3	TRUE
Low	GLVQPTR	GST-2	20240217_PRM_SKP_Cal_9	0.985	FALSE	Standard	4491446	20000	19695	0.9999	0.00048584	0.003803	10	7	11.08	heavy	390.734	2	Slope: 4.8584E-4 Intercept: 3.8030E-3	1	382.22	383.228	y3	TRUE
Low	GLVQPTR	GST-2	20240217_PRM_SKP_Cal_10	1.006	FALSE	Standard	4436897	60000	60379	0.9999	0.00048584	0.003803	10	7	11.08	heavy	390.734	2	Slope: 4.8584E-4 Intercept: 3.8030E-3	1	382.22	383.228	y3	TRUE
Low	GLVQPTR	GST-2	20240217_PRM_BlankwIS_2	#N/A	FALSE	Unknown	4497357		-7.8277	0.9999	0.00048584	0.003803	10	7	11.08	heavy	390.734	2	Slope: 4.8584E-4 Intercept: 3.8030E-3	1	382.22	383.228	y3	TRUE
Low	GLVQPTR	GST-2	20240217_PRM_QC_Low_1	0.879	FALSE	Quality Control	4323254	234.38	205.92	0.9999	0.00048584	0.003803	10	7	11.08	heavy	390.734	2	Slope: 4.8584E-4 Intercept: 3.8030E-3	1	382.22	383.228	y3	TRUE
Low	GLVQPTR	GST-2	20240217_PRM_QC_Mid_1	0.951	FALSE	Quality Control	4778513	937.5	891.34	0.9999	0.00048584	0.003803	10	7	11.08	heavy	390.734	2	Slope: 4.8584E-4 Intercept: 3.8030E-3	1	382.22	383.228	y3	TRUE
Low	GLVQPTR	GST-2	20240217_PRM_QC_Hi_1	0.923	FALSE	Quality Control	4807543	7500	6925	0.9999	0.00048584	0.003803	10	7	11.08	heavy	390.734	2	Slope: 4.8584E-4 Intercept: 3.8030E-3	1	382.22	383.228	y3	TRUE
Low	GLVQPTR	GST-2	20240217_PRM_Solvent_1	#N/A	FALSE	Unknown	0		NaN	0.9999	0.00048584	0.003803	10	7	11.08	heavy	390.734	2	Slope: 4.8584E-4 Intercept: 3.8030E-3	1	382.22	383.228	y3	TRUE
Low	GLVQPTR	GST-2	20240217_PRM_QC_Low_2	0.913	FALSE	Quality Control	4471228	234.38	213.93	0.9999	0.00048584	0.003803	10	7	11.08	heavy	390.734	2	Slope: 4.8584E-4 Intercept: 3.8030E-3	1	382.22	383.228	y3	TRUE
Low	GLVQPTR	GST-2	20240217_PRM_QC_Mid_2	0.961	FALSE	Quality Control	4609955	937.5	901.27	0.9999	0.00048584	0.003803	10	7	11.08	heavy	390.734	2	Slope: 4.8584E-4 Intercept: 3.8030E-3	1	382.22	383.228	y3	TRUE
Low	GLVQPTR	GST-2	20240217_PRM_QC_Hi_2	1.075	FALSE	Quality Control	4167078	7500	8065.3	0.9999	0.00048584	0.003803	10	7	11.08	heavy	390.734	2	Slope: 4.8584E-4 Intercept: 3.8030E-3	1	382.22	383.228	y3	TRUE
Low	GLVQPTR	GST-2	20240217_PRM_Solvent_2	#N/A	FALSE	Solvent	0		NaN	0.9999	0.00048584	0.003803	10	7	11.08	heavy	390.734	2	Slope: 4.8584E-4 Intercept: 3.8030E-3	1	382.22	383.228	y3	TRUE
Low	GLVQPTR	GST-2	20240217_PRM_QC_Low_3	0.884	FALSE	Quality Control	4596494	234.38	207.19	0.9999	0.00048584	0.003803	10	7	11.08	heavy	390.734	2	Slope: 4.8584E-4 Intercept: 3.8030E-3	1	382.22	383.228	y3	TRUE
Low	GLVQPTR	GST-2	20240217_PRM_QC_Mid_3	0.977	FALSE	Quality Control	4785992	937.5	916.24	0.9999	0.00048584	0.003803	10	7	11.08	heavy	390.734	2	Slope: 4.8584E-4 Intercept: 3.8030E-3	1	382.22	383.228	y3	TRUE
Low	GLVQPTR	GST-2	20240217_PRM_QC_Hi_3	1.062	FALSE	Quality Control	4319262	7500	7965.4	0.9999	0.00048584	0.003803	10	7	11.08	heavy	390.734	2	Slope: 4.8584E-4 Intercept: 3.8030E-3	1	382.22	383.228	y3	TRUE
Low	GLVQPTR	GST-2	20240217_PRM_BlankwIS_3	#N/A	FALSE	Unknown	4461390		-7.8277	0.9999	0.00048584	0.003803	10	7	11.08	heavy	390.734	2	Slope: 4.8584E-4 Intercept: 3.8030E-3	1	382.22	383.228	y3	TRUE
Low	GLVQPTR	GST-2	20240217_PRM_SKP_Cal_1_2	0.871	FALSE	Quality Control	4705068	78.125	68.054	0.9999	0.00048584	0.003803	10	7	11.08	heavy	390.734	2	Slope: 4.8584E-4 Intercept: 3.8030E-3	1	382.22	383.228	y3	TRUE
Low	GLVQPTR	GST-2	20240217_PRM_SKP_Cal_2_2	1.066	FALSE	Quality Control	4635684	156.25	166.5	0.9999	0.00048584	0.003803	10	7	11.08	heavy	390.734	2	Slope: 4.8584E-4 Intercept: 3.8030E-3	1	382.22	383.228	y3	TRUE
Low	GLVQPTR	GST-2	20240217_PRM_SKP_Cal_3_2	0.965	FALSE	Quality Control	4532288	312.5	301.41	0.9999	0.00048584	0.003803	10	7	11.08	heavy	390.734	2	Slope: 4.8584E-4 Intercept: 3.8030E-3	1	382.22	383.228	y3	TRUE
Low	GLVQPTR	GST-2	20240217_PRM_SKP_Cal_4_2	1.195	FALSE	Quality Control	4502769	625	746.84	0.9999	0.00048584	0.003803	10	7	11.08	heavy	390.734	2	Slope: 4.8584E-4 Intercept: 3.8030E-3	1	382.22	383.228	y3	TRUE
Low	GLVQPTR	GST-2	20240217_PRM_SKP_Cal_5_2	1.064	FALSE	Quality Control	4388950	1250	1330.4	0.9999	0.00048584	0.003803	10	7	11.08	heavy	390.734	2	Slope: 4.8584E-4 Intercept: 3.8030E-3	1	382.22	383.228	y3	TRUE
Low	GLVQPTR	GST-2	20240217_PRM_SKP_Cal_6_2	1.114	FALSE	Quality Control	4841058	2500	2784.5	0.9999	0.00048584	0.003803	10	7	11.08	heavy	390.734	2	Slope: 4.8584E-4 Intercept: 3.8030E-3	1	382.22	383.228	y3	TRUE
Low	GLVQPTR	GST-2	20240217_PRM_SKP_Cal_7_2	1.078	FALSE	Quality Control	4698812	5000	5389.7	0.9999	0.00048584	0.003803	10	7	11.08	heavy	390.734	2	Slope: 4.8584E-4 Intercept: 3.8030E-3	1	382.22	383.228	y3	TRUE
Low	GLVQPTR	GST-2	20240217_PRM_SKP_Cal_8_2	1.007	FALSE	Quality Control	4656158	10000	10070	0.9999	0.00048584	0.003803	10	7	11.08	heavy	390.734	2	Slope: 4.8584E-4 Intercept: 3.8030E-3	1	382.22	383.228	y3	TRUE
Low	GLVQPTR	GST-2	20240217_PRM_SKP_Cal_9_2	0.961	FALSE	Quality Control	4701204	20000	19218	0.9999	0.00048584	0.003803	10	7	11.08	heavy	390.734	2	Slope: 4.8584E-4 Intercept: 3.8030E-3	1	382.22	383.228	y3	TRUE
Low	GLVQPTR	GST-2	20240217_PRM_SKP_Cal_10_2	1.013	FALSE	Quality Control	4729958	60000	60784	0.9999	0.00048584	0.003803	10	7	11.08	heavy	390.734	2	Slope: 4.8584E-4 Intercept: 3.8030E-3	1	382.22	383.228	y3	TRUE
Low	GLVQPTR	GST-2	20240217_PRM_BlankwIS_4	#N/A	FALSE	Unknown	4631413		-7.8277	0.9999	0.00048584	0.003803	10	7	11.08	heavy	390.734	2	Slope: 4.8584E-4 Intercept: 3.8030E-3	1	382.22	383.228	y3	TRUE
Low	GLVQPTR	GST-2	20240217_PRM_SKP_Cal_1_3	0.883	FALSE	Quality Control	5299534	78.125	68.992	0.9999	0.00048584	0.003803	10	7	11.08	heavy	390.734	2	Slope: 4.8584E-4 Intercept: 3.8030E-3	1	382.22	383.228	y3	TRUE
Low	GLVQPTR	GST-2	20240217_PRM_SKP_Cal_2_3	0.907	FALSE	Quality Control	5410618	156.25	141.74	0.9999	0.00048584	0.003803	10	7	11.08	heavy	390.734	2	Slope: 4.8584E-4 Intercept: 3.8030E-3	1	382.22	383.228	y3	TRUE
Low	GLVQPTR	GST-2	20240217_PRM_SKP_Cal_3_3	1.04	FALSE	Quality Control	5282102	312.5	325.03	0.9999	0.00048584	0.003803	10	7	11.08	heavy	390.734	2	Slope: 4.8584E-4 Intercept: 3.8030E-3	1	382.22	383.228	y3	TRUE
Low	GLVQPTR	GST-2	20240217_PRM_SKP_Cal_4_3	1.048	FALSE	Quality Control	4948155	625	654.83	0.9999	0.00048584	0.003803	10	7	11.08	heavy	390.734	2	Slope: 4.8584E-4 Intercept: 3.8030E-3	1	382.22	383.228	y3	TRUE
Low	GLVQPTR	GST-2	20240217_PRM_SKP_Cal_5_3	0.939	FALSE	Quality Control	5447798	1250	1173.3	0.9999	0.00048584	0.003803	10	7	11.08	heavy	390.734	2	Slope: 4.8584E-4 Intercept: 3.8030E-3	1	382.22	383.228	y3	TRUE
Low	GLVQPTR	GST-2	20240217_PRM_SKP_Cal_6_3	1.097	FALSE	Quality Control	4942000	2500	2743.5	0.9999	0.00048584	0.003803	10	7	11.08	heavy	390.734	2	Slope: 4.8584E-4 Intercept: 3.8030E-3	1	382.22	383.228	y3	TRUE
Low	GLVQPTR	GST-2	20240217_PRM_SKP_Cal_7_3	1.048	FALSE	Quality Control	5317629	5000	5239.1	0.9999	0.00048584	0.003803	10	7	11.08	heavy	390.734	2	Slope: 4.8584E-4 Intercept: 3.8030E-3	1	382.22	383.228	y3	TRUE
Low	GLVQPTR	GST-2	20240217_PRM_SKP_Cal_8_3	1.002	FALSE	Quality Control	5060882	10000	10024	0.9999	0.00048584	0.003803	10	7	11.08	heavy	390.734	2	Slope: 4.8584E-4 Intercept: 3.8030E-3	1	382.22	383.228	y3	TRUE
Low	GLVQPTR	GST-2	20240217_PRM_SKP_Cal_9_3	0.976	FALSE	Quality Control	5341364	20000	19526	0.9999	0.00048584	0.003803	10	7	11.08	heavy	390.734	2	Slope: 4.8584E-4 Intercept: 3.8030E-3	1	382.22	383.228	y3	TRUE
Low	GLVQPTR	GST-2	20240217_PRM_SKP_Cal_10_3	1.075	FALSE	Quality Control	5077097	60000	64518	0.9999	0.00048584	0.003803	10	7	11.08	heavy	390.734	2	Slope: 4.8584E-4 Intercept: 3.8030E-3	1	382.22	383.228	y3	TRUE
Low	GLVQPTR	GST-2	20240217_PRM_BlankwIS_5	#N/A	FALSE	Unknown	4547252		-7.8277	0.9999	0.00048584	0.003803	10	7	11.08	heavy	390.734	2	Slope: 4.8584E-4 Intercept: 3.8030E-3	1	382.22	383.228	y3	TRUE
Low	GLVQPTR	GST-2	20240217_PRM_SKP_Cal_1_4	0.897	FALSE	Quality Control	5944068	78.125	70.079	0.9999	0.00048584	0.003803	10	7	11.08	heavy	390.734	2	Slope: 4.8584E-4 Intercept: 3.8030E-3	1	382.22	383.228	y3	TRUE
Low	GLVQPTR	GST-2	20240217_PRM_SKP_Cal_2_4	0.962	FALSE	Quality Control	5835923	156.25	150.37	0.9999	0.00048584	0.003803	10	7	11.08	heavy	390.734	2	Slope: 4.8584E-4 Intercept: 3.8030E-3	1	382.22	383.228	y3	TRUE
Low	GLVQPTR	GST-2	20240217_PRM_SKP_Cal_3_4	1.055	FALSE	Quality Control	5784621	312.5	329.63	0.9999	0.00048584	0.003803	10	7	11.08	heavy	390.734	2	Slope: 4.8584E-4 Intercept: 3.8030E-3	1	382.22	383.228	y3	TRUE
Low	GLVQPTR	GST-2	20240217_PRM_SKP_Cal_4_4	1.062	FALSE	Quality Control	5771857	625	663.44	0.9999	0.00048584	0.003803	10	7	11.08	heavy	390.734	2	Slope: 4.8584E-4 Intercept: 3.8030E-3	1	382.22	383.228	y3	TRUE
Low	GLVQPTR	GST-2	20240217_PRM_SKP_Cal_5_4	1.005	FALSE	Quality Control	5791022	1250	1256	0.9999	0.00048584	0.003803	10	7	11.08	heavy	390.734	2	Slope: 4.8584E-4 Intercept: 3.8030E-3	1	382.22	383.228	y3	TRUE
Low	GLVQPTR	GST-2	20240217_PRM_SKP_Cal_6_4	1.065	FALSE	Quality Control	5732433	2500	2662.7	0.9999	0.00048584	0.003803	10	7	11.08	heavy	390.734	2	Slope: 4.8584E-4 Intercept: 3.8030E-3	1	382.22	383.228	y3	TRUE
Low	GLVQPTR	GST-2	20240217_PRM_SKP_Cal_7_4	0.929	FALSE	Quality Control	5812927	5000	4647.4	0.9999	0.00048584	0.003803	10	7	11.08	heavy	390.734	2	Slope: 4.8584E-4 Intercept: 3.8030E-3	1	382.22	383.228	y3	TRUE
Low	GLVQPTR	GST-2	20240217_PRM_SKP_Cal_8_4	0.949	FALSE	Quality Control	5721812	10000	9490.5	0.9999	0.00048584	0.003803	10	7	11.08	heavy	390.734	2	Slope: 4.8584E-4 Intercept: 3.8030E-3	1	382.22	383.228	y3	TRUE
Low	GLVQPTR	GST-2	20240217_PRM_SKP_Cal_9_4	0.961	FALSE	Quality Control	5649090	20000	19213	0.9999	0.00048584	0.003803	10	7	11.08	heavy	390.734	2	Slope: 4.8584E-4 Intercept: 3.8030E-3	1	382.22	383.228	y3	TRUE
Low	GLVQPTR	GST-2	20240217_PRM_SKP_Cal_10_4_2	1.003	FALSE	Quality Control	6398486	60000	60200	0.9999	0.00048584	0.003803	10	7	11.08	heavy	390.734	2	Slope: 4.8584E-4 Intercept: 3.8030E-3	1	382.22	383.228	y3	TRUE
Low	GLVQPTR	GST-2	20240217_PRM_BlankwIS_7	#N/A	FALSE	Unknown	5449679		-7.8277	0.9999	0.00048584	0.003803	10	7	11.08	heavy	390.734	2	Slope: 4.8584E-4 Intercept: 3.8030E-3	1	382.22	383.228	y3	TRUE
Low	LSTEDEEIHSAR	CBF1 CEP1 CP1 CPF1 YJR060W J1730	20240217_PRM_DoubleBlank_1	#N/A	FALSE	Double Blank	560912		5166.3	0.9971	0.00080476	0.0037669	9	12	12.28	light	462.888	3	Slope: 8.0476E-4 Intercept: 3.7669E-3	2	1185.53	593.77	y10	TRUE
Low	LSTEDEEIHSAR	CBF1 CEP1 CP1 CPF1 YJR060W J1730	20240217_PRM_BlankwIS_1	#N/A	FALSE	Unknown	281560		11.912	0.9971	0.00080476	0.0037669	9	12	12.28	light	462.888	3	Slope: 8.0476E-4 Intercept: 3.7669E-3	2	1185.53	593.77	y10	TRUE
Low	LSTEDEEIHSAR	CBF1 CEP1 CP1 CPF1 YJR060W J1730	20240217_PRM_SKP_Cal_1	1.077	FALSE	Standard	1522928	78.125	84.167	0.9971	0.00080476	0.0037669	9	12	12.28	light	462.888	3	Slope: 8.0476E-4 Intercept: 3.7669E-3	2	1185.53	593.77	y10	TRUE
Low	LSTEDEEIHSAR	CBF1 CEP1 CP1 CPF1 YJR060W J1730	20240217_PRM_SKP_Cal_2	1.092	FALSE	Standard	3012656	156.25	170.59	0.9971	0.00080476	0.0037669	9	12	12.28	light	462.888	3	Slope: 8.0476E-4 Intercept: 3.7669E-3	2	1185.53	593.77	y10	TRUE
Low	LSTEDEEIHSAR	CBF1 CEP1 CP1 CPF1 YJR060W J1730	20240217_PRM_SKP_Cal_3	0.984	FALSE	Standard	5551827	312.5	307.43	0.9971	0.00080476	0.0037669	9	12	12.28	light	462.888	3	Slope: 8.0476E-4 Intercept: 3.7669E-3	2	1185.53	593.77	y10	TRUE
Low	LSTEDEEIHSAR	CBF1 CEP1 CP1 CPF1 YJR060W J1730	20240217_PRM_SKP_Cal_4	0.993	FALSE	Standard	10791297	625	620.53	0.9971	0.00080476	0.0037669	9	12	12.28	light	462.888	3	Slope: 8.0476E-4 Intercept: 3.7669E-3	2	1185.53	593.77	y10	TRUE
Low	LSTEDEEIHSAR	CBF1 CEP1 CP1 CPF1 YJR060W J1730	20240217_PRM_SKP_Cal_5	0.975	FALSE	Standard	19831132	1250	1218.6	0.9971	0.00080476	0.0037669	9	12	12.28	light	462.888	3	Slope: 8.0476E-4 Intercept: 3.7669E-3	2	1185.53	593.77	y10	TRUE
Low	LSTEDEEIHSAR	CBF1 CEP1 CP1 CPF1 YJR060W J1730	20240217_PRM_SKP_Cal_6	0.994	FALSE	Standard	42974392	2500	2485.6	0.9971	0.00080476	0.0037669	9	12	12.28	light	462.888	3	Slope: 8.0476E-4 Intercept: 3.7669E-3	2	1185.53	593.77	y10	TRUE
Low	LSTEDEEIHSAR	CBF1 CEP1 CP1 CPF1 YJR060W J1730	20240217_PRM_SKP_Cal_7	0.997	TRUE	Standard	82158328	5000	4984.2	0.9971	0.00080476	0.0037669	9	12	12.28	light	462.888	3	Slope: 8.0476E-4 Intercept: 3.7669E-3	2	1185.53	593.77	y10	TRUE
Low	LSTEDEEIHSAR	CBF1 CEP1 CP1 CPF1 YJR060W J1730	20240217_PRM_SKP_Cal_8	0.931	FALSE	Standard	167206608	10000	9313.3	0.9971	0.00080476	0.0037669	9	12	12.28	light	462.888	3	Slope: 8.0476E-4 Intercept: 3.7669E-3	2	1185.53	593.77	y10	TRUE
Low	LSTEDEEIHSAR	CBF1 CEP1 CP1 CPF1 YJR060W J1730	20240217_PRM_SKP_Cal_9	0.913	FALSE	Standard	316534080	20000	18254	0.9971	0.00080476	0.0037669	9	12	12.28	light	462.888	3	Slope: 8.0476E-4 Intercept: 3.7669E-3	2	1185.53	593.77	y10	TRUE
Low	LSTEDEEIHSAR	CBF1 CEP1 CP1 CPF1 YJR060W J1730	20240217_PRM_SKP_Cal_10	1.041	FALSE	Standard	1017546752	60000	62468	0.9971	0.00080476	0.0037669	9	12	12.28	light	462.888	3	Slope: 8.0476E-4 Intercept: 3.7669E-3	2	1185.53	593.77	y10	TRUE
Low	LSTEDEEIHSAR	CBF1 CEP1 CP1 CPF1 YJR060W J1730	20240217_PRM_BlankwIS_2	#N/A	FALSE	Unknown	722336		38.129	0.9971	0.00080476	0.0037669	9	12	12.28	light	462.888	3	Slope: 8.0476E-4 Intercept: 3.7669E-3	2	1185.53	593.77	y10	TRUE
Low	LSTEDEEIHSAR	CBF1 CEP1 CP1 CPF1 YJR060W J1730	20240217_PRM_QC_Low_1	0.867	FALSE	Quality Control	3647276	234.38	203.27	0.9971	0.00080476	0.0037669	9	12	12.28	light	462.888	3	Slope: 8.0476E-4 Intercept: 3.7669E-3	2	1185.53	593.77	y10	TRUE
Low	LSTEDEEIHSAR	CBF1 CEP1 CP1 CPF1 YJR060W J1730	20240217_PRM_QC_Mid_1	0.982	FALSE	Quality Control	15602227	937.5	920.55	0.9971	0.00080476	0.0037669	9	12	12.28	light	462.888	3	Slope: 8.0476E-4 Intercept: 3.7669E-3	2	1185.53	593.77	y10	TRUE
Low	LSTEDEEIHSAR	CBF1 CEP1 CP1 CPF1 YJR060W J1730	20240217_PRM_QC_Hi_1	0.986	FALSE	Quality Control	124830568	7500	7392.7	0.9971	0.00080476	0.0037669	9	12	12.28	light	462.888	3	Slope: 8.0476E-4 Intercept: 3.7669E-3	2	1185.53	593.77	y10	TRUE
Low	LSTEDEEIHSAR	CBF1 CEP1 CP1 CPF1 YJR060W J1730	20240217_PRM_Solvent_1	#N/A	FALSE	Unknown	24265		∞	0.9971	0.00080476	0.0037669	9	12	12.28	light	462.888	3	Slope: 8.0476E-4 Intercept: 3.7669E-3	2	1185.53	593.77	y10	TRUE
Low	LSTEDEEIHSAR	CBF1 CEP1 CP1 CPF1 YJR060W J1730	20240217_PRM_QC_Low_2	0.942	FALSE	Quality Control	3918417	234.38	220.81	0.9971	0.00080476	0.0037669	9	12	12.28	light	462.888	3	Slope: 8.0476E-4 Intercept: 3.7669E-3	2	1185.53	593.77	y10	TRUE
Low	LSTEDEEIHSAR	CBF1 CEP1 CP1 CPF1 YJR060W J1730	20240217_PRM_QC_Mid_2	0.93	FALSE	Quality Control	15879342	937.5	872.3	0.9971	0.00080476	0.0037669	9	12	12.28	light	462.888	3	Slope: 8.0476E-4 Intercept: 3.7669E-3	2	1185.53	593.77	y10	TRUE
Low	LSTEDEEIHSAR	CBF1 CEP1 CP1 CPF1 YJR060W J1730	20240217_PRM_QC_Hi_2	0.928	FALSE	Quality Control	113521576	7500	6962.7	0.9971	0.00080476	0.0037669	9	12	12.28	light	462.888	3	Slope: 8.0476E-4 Intercept: 3.7669E-3	2	1185.53	593.77	y10	TRUE
Low	LSTEDEEIHSAR	CBF1 CEP1 CP1 CPF1 YJR060W J1730	20240217_PRM_Solvent_2	#N/A	FALSE	Solvent	45326		∞	0.9971	0.00080476	0.0037669	9	12	12.28	light	462.888	3	Slope: 8.0476E-4 Intercept: 3.7669E-3	2	1185.53	593.77	y10	TRUE
Low	LSTEDEEIHSAR	CBF1 CEP1 CP1 CPF1 YJR060W J1730	20240217_PRM_QC_Low_3	0.861	FALSE	Quality Control	4009966	234.38	201.79	0.9971	0.00080476	0.0037669	9	12	12.28	light	462.888	3	Slope: 8.0476E-4 Intercept: 3.7669E-3	2	1185.53	593.77	y10	TRUE
Low	LSTEDEEIHSAR	CBF1 CEP1 CP1 CPF1 YJR060W J1730	20240217_PRM_QC_Mid_3	0.905	FALSE	Quality Control	14357195	937.5	848.87	0.9971	0.00080476	0.0037669	9	12	12.28	light	462.888	3	Slope: 8.0476E-4 Intercept: 3.7669E-3	2	1185.53	593.77	y10	TRUE
Low	LSTEDEEIHSAR	CBF1 CEP1 CP1 CPF1 YJR060W J1730	20240217_PRM_QC_Hi_3	0.976	FALSE	Quality Control	122178800	7500	7320.8	0.9971	0.00080476	0.0037669	9	12	12.28	light	462.888	3	Slope: 8.0476E-4 Intercept: 3.7669E-3	2	1185.53	593.77	y10	TRUE
Low	LSTEDEEIHSAR	CBF1 CEP1 CP1 CPF1 YJR060W J1730	20240217_PRM_BlankwIS_3	#N/A	FALSE	Unknown	397245		18.575	0.9971	0.00080476	0.0037669	9	12	12.28	light	462.888	3	Slope: 8.0476E-4 Intercept: 3.7669E-3	2	1185.53	593.77	y10	TRUE
Low	LSTEDEEIHSAR	CBF1 CEP1 CP1 CPF1 YJR060W J1730	20240217_PRM_SKP_Cal_1_2	1.056	FALSE	Quality Control	1549618	78.125	82.528	0.9971	0.00080476	0.0037669	9	12	12.28	light	462.888	3	Slope: 8.0476E-4 Intercept: 3.7669E-3	2	1185.53	593.77	y10	TRUE
Low	LSTEDEEIHSAR	CBF1 CEP1 CP1 CPF1 YJR060W J1730	20240217_PRM_SKP_Cal_2_2	1.041	FALSE	Quality Control	2916789	156.25	162.7	0.9971	0.00080476	0.0037669	9	12	12.28	light	462.888	3	Slope: 8.0476E-4 Intercept: 3.7669E-3	2	1185.53	593.77	y10	TRUE
Low	LSTEDEEIHSAR	CBF1 CEP1 CP1 CPF1 YJR060W J1730	20240217_PRM_SKP_Cal_3_2	0.971	FALSE	Quality Control	5534376	312.5	303.35	0.9971	0.00080476	0.0037669	9	12	12.28	light	462.888	3	Slope: 8.0476E-4 Intercept: 3.7669E-3	2	1185.53	593.77	y10	TRUE
Low	LSTEDEEIHSAR	CBF1 CEP1 CP1 CPF1 YJR060W J1730	20240217_PRM_SKP_Cal_4_2	1.012	FALSE	Quality Control	10501519	625	632.23	0.9971	0.00080476	0.0037669	9	12	12.28	light	462.888	3	Slope: 8.0476E-4 Intercept: 3.7669E-3	2	1185.53	593.77	y10	TRUE
Low	LSTEDEEIHSAR	CBF1 CEP1 CP1 CPF1 YJR060W J1730	20240217_PRM_SKP_Cal_5_2	0.973	FALSE	Quality Control	22579584	1250	1216.7	0.9971	0.00080476	0.0037669	9	12	12.28	light	462.888	3	Slope: 8.0476E-4 Intercept: 3.7669E-3	2	1185.53	593.77	y10	TRUE
Low	LSTEDEEIHSAR	CBF1 CEP1 CP1 CPF1 YJR060W J1730	20240217_PRM_SKP_Cal_6_2	0.943	FALSE	Quality Control	43253752	2500	2358.3	0.9971	0.00080476	0.0037669	9	12	12.28	light	462.888	3	Slope: 8.0476E-4 Intercept: 3.7669E-3	2	1185.53	593.77	y10	TRUE
Low	LSTEDEEIHSAR	CBF1 CEP1 CP1 CPF1 YJR060W J1730	20240217_PRM_SKP_Cal_7_2	0.715	TRUE	Quality Control	61526304	5000	3574.7	0.9971	0.00080476	0.0037669	9	12	12.28	light	462.888	3	Slope: 8.0476E-4 Intercept: 3.7669E-3	2	1185.53	593.77	y10	TRUE
Low	LSTEDEEIHSAR	CBF1 CEP1 CP1 CPF1 YJR060W J1730	20240217_PRM_SKP_Cal_8_2	1.046	FALSE	Quality Control	181589584	10000	10461	0.9971	0.00080476	0.0037669	9	12	12.28	light	462.888	3	Slope: 8.0476E-4 Intercept: 3.7669E-3	2	1185.53	593.77	y10	TRUE
Low	LSTEDEEIHSAR	CBF1 CEP1 CP1 CPF1 YJR060W J1730	20240217_PRM_SKP_Cal_9_2	0.989	FALSE	Quality Control	339195296	20000	19788	0.9971	0.00080476	0.0037669	9	12	12.28	light	462.888	3	Slope: 8.0476E-4 Intercept: 3.7669E-3	2	1185.53	593.77	y10	TRUE
Low	LSTEDEEIHSAR	CBF1 CEP1 CP1 CPF1 YJR060W J1730	20240217_PRM_SKP_Cal_10_2	1.028	FALSE	Quality Control	997359872	60000	61659	0.9971	0.00080476	0.0037669	9	12	12.28	light	462.888	3	Slope: 8.0476E-4 Intercept: 3.7669E-3	2	1185.53	593.77	y10	TRUE
Low	LSTEDEEIHSAR	CBF1 CEP1 CP1 CPF1 YJR060W J1730	20240217_PRM_BlankwIS_4	#N/A	FALSE	Unknown	995745		53.345	0.9971	0.00080476	0.0037669	9	12	12.28	light	462.888	3	Slope: 8.0476E-4 Intercept: 3.7669E-3	2	1185.53	593.77	y10	TRUE
Low	LSTEDEEIHSAR	CBF1 CEP1 CP1 CPF1 YJR060W J1730	20240217_PRM_SKP_Cal_1_3	1.094	FALSE	Quality Control	1709179	78.125	85.506	0.9971	0.00080476	0.0037669	9	12	12.28	light	462.888	3	Slope: 8.0476E-4 Intercept: 3.7669E-3	2	1185.53	593.77	y10	TRUE
Low	LSTEDEEIHSAR	CBF1 CEP1 CP1 CPF1 YJR060W J1730	20240217_PRM_SKP_Cal_2_3	1.145	FALSE	Quality Control	3488883	156.25	178.97	0.9971	0.00080476	0.0037669	9	12	12.28	light	462.888	3	Slope: 8.0476E-4 Intercept: 3.7669E-3	2	1185.53	593.77	y10	TRUE
Low	LSTEDEEIHSAR	CBF1 CEP1 CP1 CPF1 YJR060W J1730	20240217_PRM_SKP_Cal_3_3	1.049	FALSE	Quality Control	6194744	312.5	327.82	0.9971	0.00080476	0.0037669	9	12	12.28	light	462.888	3	Slope: 8.0476E-4 Intercept: 3.7669E-3	2	1185.53	593.77	y10	TRUE
Low	LSTEDEEIHSAR	CBF1 CEP1 CP1 CPF1 YJR060W J1730	20240217_PRM_SKP_Cal_4_3	1.056	FALSE	Quality Control	12610414	625	660.02	0.9971	0.00080476	0.0037669	9	12	12.28	light	462.888	3	Slope: 8.0476E-4 Intercept: 3.7669E-3	2	1185.53	593.77	y10	TRUE
Low	LSTEDEEIHSAR	CBF1 CEP1 CP1 CPF1 YJR060W J1730	20240217_PRM_SKP_Cal_5_3	0.974	FALSE	Quality Control	23051074	1250	1217.7	0.9971	0.00080476	0.0037669	9	12	12.28	light	462.888	3	Slope: 8.0476E-4 Intercept: 3.7669E-3	2	1185.53	593.77	y10	TRUE
Low	LSTEDEEIHSAR	CBF1 CEP1 CP1 CPF1 YJR060W J1730	20240217_PRM_SKP_Cal_6_3	0.987	FALSE	Quality Control	45827980	2500	2468.4	0.9971	0.00080476	0.0037669	9	12	12.28	light	462.888	3	Slope: 8.0476E-4 Intercept: 3.7669E-3	2	1185.53	593.77	y10	TRUE
Low	LSTEDEEIHSAR	CBF1 CEP1 CP1 CPF1 YJR060W J1730	20240217_PRM_SKP_Cal_7_3	0.754	TRUE	Quality Control	70417024	5000	3769.7	0.9971	0.00080476	0.0037669	9	12	12.28	light	462.888	3	Slope: 8.0476E-4 Intercept: 3.7669E-3	2	1185.53	593.77	y10	TRUE
Low	LSTEDEEIHSAR	CBF1 CEP1 CP1 CPF1 YJR060W J1730	20240217_PRM_SKP_Cal_8_3	1.001	FALSE	Quality Control	184524768	10000	10011	0.9971	0.00080476	0.0037669	9	12	12.28	light	462.888	3	Slope: 8.0476E-4 Intercept: 3.7669E-3	2	1185.53	593.77	y10	TRUE
Low	LSTEDEEIHSAR	CBF1 CEP1 CP1 CPF1 YJR060W J1730	20240217_PRM_SKP_Cal_9_3	0.941	FALSE	Quality Control	366571264	20000	18822	0.9971	0.00080476	0.0037669	9	12	12.28	light	462.888	3	Slope: 8.0476E-4 Intercept: 3.7669E-3	2	1185.53	593.77	y10	TRUE
Low	LSTEDEEIHSAR	CBF1 CEP1 CP1 CPF1 YJR060W J1730	20240217_PRM_SKP_Cal_10_3	0.95	FALSE	Quality Control	1005519552	60000	56979	0.9971	0.00080476	0.0037669	9	12	12.28	light	462.888	3	Slope: 8.0476E-4 Intercept: 3.7669E-3	2	1185.53	593.77	y10	TRUE
Low	LSTEDEEIHSAR	CBF1 CEP1 CP1 CPF1 YJR060W J1730	20240217_PRM_BlankwIS_5	#N/A	FALSE	Unknown	687783		35.101	0.9971	0.00080476	0.0037669	9	12	12.28	light	462.888	3	Slope: 8.0476E-4 Intercept: 3.7669E-3	2	1185.53	593.77	y10	TRUE
Low	LSTEDEEIHSAR	CBF1 CEP1 CP1 CPF1 YJR060W J1730	20240217_PRM_SKP_Cal_1_4	1.157	FALSE	Quality Control	1933373	78.125	90.408	0.9971	0.00080476	0.0037669	9	12	12.28	light	462.888	3	Slope: 8.0476E-4 Intercept: 3.7669E-3	2	1185.53	593.77	y10	TRUE
Low	LSTEDEEIHSAR	CBF1 CEP1 CP1 CPF1 YJR060W J1730	20240217_PRM_SKP_Cal_2_4	1.046	FALSE	Quality Control	3652657	156.25	163.45	0.9971	0.00080476	0.0037669	9	12	12.28	light	462.888	3	Slope: 8.0476E-4 Intercept: 3.7669E-3	2	1185.53	593.77	y10	TRUE
Low	LSTEDEEIHSAR	CBF1 CEP1 CP1 CPF1 YJR060W J1730	20240217_PRM_SKP_Cal_3_4	0.958	FALSE	Quality Control	6639364	312.5	299.42	0.9971	0.00080476	0.0037669	9	12	12.28	light	462.888	3	Slope: 8.0476E-4 Intercept: 3.7669E-3	2	1185.53	593.77	y10	TRUE
Low	LSTEDEEIHSAR	CBF1 CEP1 CP1 CPF1 YJR060W J1730	20240217_PRM_SKP_Cal_4_4	1.025	FALSE	Quality Control	13248140	625	640.66	0.9971	0.00080476	0.0037669	9	12	12.28	light	462.888	3	Slope: 8.0476E-4 Intercept: 3.7669E-3	2	1185.53	593.77	y10	TRUE
Low	LSTEDEEIHSAR	CBF1 CEP1 CP1 CPF1 YJR060W J1730	20240217_PRM_SKP_Cal_5_4	0.962	FALSE	Quality Control	26220886	1250	1203	0.9971	0.00080476	0.0037669	9	12	12.28	light	462.888	3	Slope: 8.0476E-4 Intercept: 3.7669E-3	2	1185.53	593.77	y10	TRUE
Low	LSTEDEEIHSAR	CBF1 CEP1 CP1 CPF1 YJR060W J1730	20240217_PRM_SKP_Cal_6_4	0.893	FALSE	Quality Control	49068464	2500	2232.5	0.9971	0.00080476	0.0037669	9	12	12.28	light	462.888	3	Slope: 8.0476E-4 Intercept: 3.7669E-3	2	1185.53	593.77	y10	TRUE
Low	LSTEDEEIHSAR	CBF1 CEP1 CP1 CPF1 YJR060W J1730	20240217_PRM_SKP_Cal_7_4	0.958	TRUE	Quality Control	99123352	5000	4791	0.9971	0.00080476	0.0037669	9	12	12.28	light	462.888	3	Slope: 8.0476E-4 Intercept: 3.7669E-3	2	1185.53	593.77	y10	TRUE
Low	LSTEDEEIHSAR	CBF1 CEP1 CP1 CPF1 YJR060W J1730	20240217_PRM_SKP_Cal_8_4	0.967	FALSE	Quality Control	193120736	10000	9668.5	0.9971	0.00080476	0.0037669	9	12	12.28	light	462.888	3	Slope: 8.0476E-4 Intercept: 3.7669E-3	2	1185.53	593.77	y10	TRUE
Low	LSTEDEEIHSAR	CBF1 CEP1 CP1 CPF1 YJR060W J1730	20240217_PRM_SKP_Cal_9_4	0.948	FALSE	Quality Control	401071520	20000	18951	0.9971	0.00080476	0.0037669	9	12	12.28	light	462.888	3	Slope: 8.0476E-4 Intercept: 3.7669E-3	2	1185.53	593.77	y10	TRUE
Low	LSTEDEEIHSAR	CBF1 CEP1 CP1 CPF1 YJR060W J1730	20240217_PRM_SKP_Cal_10_4_2	1.083	FALSE	Quality Control	1427141504	60000	64975	0.9971	0.00080476	0.0037669	9	12	12.28	light	462.888	3	Slope: 8.0476E-4 Intercept: 3.7669E-3	2	1185.53	593.77	y10	TRUE
Low	LSTEDEEIHSAR	CBF1 CEP1 CP1 CPF1 YJR060W J1730	20240217_PRM_BlankwIS_7	#N/A	FALSE	Unknown	913838		42.825	0.9971	0.00080476	0.0037669	9	12	12.28	light	462.888	3	Slope: 8.0476E-4 Intercept: 3.7669E-3	2	1185.53	593.77	y10	TRUE
Low	LSTEDEEIHSAR	CBF1 CEP1 CP1 CPF1 YJR060W J1730	20240217_PRM_DoubleBlank_1	#N/A	FALSE	Double Blank	134790		5166.3	0.9971	0.00080476	0.0037669	9	12	12.28	heavy	466.224	3	Slope: 8.0476E-4 Intercept: 3.7669E-3	2	1195.53	598.775	y10	TRUE
Low	LSTEDEEIHSAR	CBF1 CEP1 CP1 CPF1 YJR060W J1730	20240217_PRM_BlankwIS_1	#N/A	FALSE	Unknown	21085124		11.912	0.9971	0.00080476	0.0037669	9	12	12.28	heavy	466.224	3	Slope: 8.0476E-4 Intercept: 3.7669E-3	2	1195.53	598.775	y10	TRUE
Low	LSTEDEEIHSAR	CBF1 CEP1 CP1 CPF1 YJR060W J1730	20240217_PRM_SKP_Cal_1	1.077	FALSE	Standard	21299408	78.125	84.167	0.9971	0.00080476	0.0037669	9	12	12.28	heavy	466.224	3	Slope: 8.0476E-4 Intercept: 3.7669E-3	2	1195.53	598.775	y10	TRUE
Low	LSTEDEEIHSAR	CBF1 CEP1 CP1 CPF1 YJR060W J1730	20240217_PRM_SKP_Cal_2	1.092	FALSE	Standard	21358958	156.25	170.59	0.9971	0.00080476	0.0037669	9	12	12.28	heavy	466.224	3	Slope: 8.0476E-4 Intercept: 3.7669E-3	2	1195.53	598.775	y10	TRUE
Low	LSTEDEEIHSAR	CBF1 CEP1 CP1 CPF1 YJR060W J1730	20240217_PRM_SKP_Cal_3	0.984	FALSE	Standard	22103544	312.5	307.43	0.9971	0.00080476	0.0037669	9	12	12.28	heavy	466.224	3	Slope: 8.0476E-4 Intercept: 3.7669E-3	2	1195.53	598.775	y10	TRUE
Low	LSTEDEEIHSAR	CBF1 CEP1 CP1 CPF1 YJR060W J1730	20240217_PRM_SKP_Cal_4	0.993	FALSE	Standard	21447596	625	620.53	0.9971	0.00080476	0.0037669	9	12	12.28	heavy	466.224	3	Slope: 8.0476E-4 Intercept: 3.7669E-3	2	1195.53	598.775	y10	TRUE
Low	LSTEDEEIHSAR	CBF1 CEP1 CP1 CPF1 YJR060W J1730	20240217_PRM_SKP_Cal_5	0.975	FALSE	Standard	20144222	1250	1218.6	0.9971	0.00080476	0.0037669	9	12	12.28	heavy	466.224	3	Slope: 8.0476E-4 Intercept: 3.7669E-3	2	1195.53	598.775	y10	TRUE
Low	LSTEDEEIHSAR	CBF1 CEP1 CP1 CPF1 YJR060W J1730	20240217_PRM_SKP_Cal_6	0.994	FALSE	Standard	21443580	2500	2485.6	0.9971	0.00080476	0.0037669	9	12	12.28	heavy	466.224	3	Slope: 8.0476E-4 Intercept: 3.7669E-3	2	1195.53	598.775	y10	TRUE
Low	LSTEDEEIHSAR	CBF1 CEP1 CP1 CPF1 YJR060W J1730	20240217_PRM_SKP_Cal_7	0.997	TRUE	Standard	20463388	5000	4984.2	0.9971	0.00080476	0.0037669	9	12	12.28	heavy	466.224	3	Slope: 8.0476E-4 Intercept: 3.7669E-3	2	1195.53	598.775	y10	TRUE
Low	LSTEDEEIHSAR	CBF1 CEP1 CP1 CPF1 YJR060W J1730	20240217_PRM_SKP_Cal_8	0.931	FALSE	Standard	22297974	10000	9313.3	0.9971	0.00080476	0.0037669	9	12	12.28	heavy	466.224	3	Slope: 8.0476E-4 Intercept: 3.7669E-3	2	1195.53	598.775	y10	TRUE
Low	LSTEDEEIHSAR	CBF1 CEP1 CP1 CPF1 YJR060W J1730	20240217_PRM_SKP_Cal_9	0.913	FALSE	Standard	21541776	20000	18254	0.9971	0.00080476	0.0037669	9	12	12.28	heavy	466.224	3	Slope: 8.0476E-4 Intercept: 3.7669E-3	2	1195.53	598.775	y10	TRUE
Low	LSTEDEEIHSAR	CBF1 CEP1 CP1 CPF1 YJR060W J1730	20240217_PRM_SKP_Cal_10	1.041	FALSE	Standard	20239528	60000	62468	0.9971	0.00080476	0.0037669	9	12	12.28	heavy	466.224	3	Slope: 8.0476E-4 Intercept: 3.7669E-3	2	1195.53	598.775	y10	TRUE
Low	LSTEDEEIHSAR	CBF1 CEP1 CP1 CPF1 YJR060W J1730	20240217_PRM_BlankwIS_2	#N/A	FALSE	Unknown	20966900		38.129	0.9971	0.00080476	0.0037669	9	12	12.28	heavy	466.224	3	Slope: 8.0476E-4 Intercept: 3.7669E-3	2	1195.53	598.775	y10	TRUE
Low	LSTEDEEIHSAR	CBF1 CEP1 CP1 CPF1 YJR060W J1730	20240217_PRM_QC_Low_1	0.867	FALSE	Quality Control	21794514	234.38	203.27	0.9971	0.00080476	0.0037669	9	12	12.28	heavy	466.224	3	Slope: 8.0476E-4 Intercept: 3.7669E-3	2	1195.53	598.775	y10	TRUE
Low	LSTEDEEIHSAR	CBF1 CEP1 CP1 CPF1 YJR060W J1730	20240217_PRM_QC_Mid_1	0.982	FALSE	Quality Control	20954042	937.5	920.55	0.9971	0.00080476	0.0037669	9	12	12.28	heavy	466.224	3	Slope: 8.0476E-4 Intercept: 3.7669E-3	2	1195.53	598.775	y10	TRUE
Low	LSTEDEEIHSAR	CBF1 CEP1 CP1 CPF1 YJR060W J1730	20240217_PRM_QC_Hi_1	0.986	FALSE	Quality Control	20969048	7500	7392.7	0.9971	0.00080476	0.0037669	9	12	12.28	heavy	466.224	3	Slope: 8.0476E-4 Intercept: 3.7669E-3	2	1195.53	598.775	y10	TRUE
Low	LSTEDEEIHSAR	CBF1 CEP1 CP1 CPF1 YJR060W J1730	20240217_PRM_Solvent_1	#N/A	FALSE	Unknown	0		∞	0.9971	0.00080476	0.0037669	9	12	12.28	heavy	466.224	3	Slope: 8.0476E-4 Intercept: 3.7669E-3	2	1195.53	598.775	y10	TRUE
Low	LSTEDEEIHSAR	CBF1 CEP1 CP1 CPF1 YJR060W J1730	20240217_PRM_QC_Low_2	0.942	FALSE	Quality Control	21593260	234.38	220.81	0.9971	0.00080476	0.0037669	9	12	12.28	heavy	466.224	3	Slope: 8.0476E-4 Intercept: 3.7669E-3	2	1195.53	598.775	y10	TRUE
Low	LSTEDEEIHSAR	CBF1 CEP1 CP1 CPF1 YJR060W J1730	20240217_PRM_QC_Mid_2	0.93	FALSE	Quality Control	22499622	937.5	872.3	0.9971	0.00080476	0.0037669	9	12	12.28	heavy	466.224	3	Slope: 8.0476E-4 Intercept: 3.7669E-3	2	1195.53	598.775	y10	TRUE
Low	LSTEDEEIHSAR	CBF1 CEP1 CP1 CPF1 YJR060W J1730	20240217_PRM_QC_Hi_2	0.928	FALSE	Quality Control	20246210	7500	6962.7	0.9971	0.00080476	0.0037669	9	12	12.28	heavy	466.224	3	Slope: 8.0476E-4 Intercept: 3.7669E-3	2	1195.53	598.775	y10	TRUE
Low	LSTEDEEIHSAR	CBF1 CEP1 CP1 CPF1 YJR060W J1730	20240217_PRM_Solvent_2	#N/A	FALSE	Solvent	0		∞	0.9971	0.00080476	0.0037669	9	12	12.28	heavy	466.224	3	Slope: 8.0476E-4 Intercept: 3.7669E-3	2	1195.53	598.775	y10	TRUE
Low	LSTEDEEIHSAR	CBF1 CEP1 CP1 CPF1 YJR060W J1730	20240217_PRM_QC_Low_3	0.861	FALSE	Quality Control	24133514	234.38	201.79	0.9971	0.00080476	0.0037669	9	12	12.28	heavy	466.224	3	Slope: 8.0476E-4 Intercept: 3.7669E-3	2	1195.53	598.775	y10	TRUE
Low	LSTEDEEIHSAR	CBF1 CEP1 CP1 CPF1 YJR060W J1730	20240217_PRM_QC_Mid_3	0.905	FALSE	Quality Control	20901234	937.5	848.87	0.9971	0.00080476	0.0037669	9	12	12.28	heavy	466.224	3	Slope: 8.0476E-4 Intercept: 3.7669E-3	2	1195.53	598.775	y10	TRUE
Low	LSTEDEEIHSAR	CBF1 CEP1 CP1 CPF1 YJR060W J1730	20240217_PRM_QC_Hi_3	0.976	FALSE	Quality Control	20725052	7500	7320.8	0.9971	0.00080476	0.0037669	9	12	12.28	heavy	466.224	3	Slope: 8.0476E-4 Intercept: 3.7669E-3	2	1195.53	598.775	y10	TRUE
Low	LSTEDEEIHSAR	CBF1 CEP1 CP1 CPF1 YJR060W J1730	20240217_PRM_BlankwIS_3	#N/A	FALSE	Unknown	21225552		18.575	0.9971	0.00080476	0.0037669	9	12	12.28	heavy	466.224	3	Slope: 8.0476E-4 Intercept: 3.7669E-3	2	1195.53	598.775	y10	TRUE
Low	LSTEDEEIHSAR	CBF1 CEP1 CP1 CPF1 YJR060W J1730	20240217_PRM_SKP_Cal_1_2	1.056	FALSE	Quality Control	22079976	78.125	82.528	0.9971	0.00080476	0.0037669	9	12	12.28	heavy	466.224	3	Slope: 8.0476E-4 Intercept: 3.7669E-3	2	1195.53	598.775	y10	TRUE
Low	LSTEDEEIHSAR	CBF1 CEP1 CP1 CPF1 YJR060W J1730	20240217_PRM_SKP_Cal_2_2	1.041	FALSE	Quality Control	21653656	156.25	162.7	0.9971	0.00080476	0.0037669	9	12	12.28	heavy	466.224	3	Slope: 8.0476E-4 Intercept: 3.7669E-3	2	1195.53	598.775	y10	TRUE
Low	LSTEDEEIHSAR	CBF1 CEP1 CP1 CPF1 YJR060W J1730	20240217_PRM_SKP_Cal_3_2	0.971	FALSE	Quality Control	22325818	312.5	303.35	0.9971	0.00080476	0.0037669	9	12	12.28	heavy	466.224	3	Slope: 8.0476E-4 Intercept: 3.7669E-3	2	1195.53	598.775	y10	TRUE
Low	LSTEDEEIHSAR	CBF1 CEP1 CP1 CPF1 YJR060W J1730	20240217_PRM_SKP_Cal_4_2	1.012	FALSE	Quality Control	20488326	625	632.23	0.9971	0.00080476	0.0037669	9	12	12.28	heavy	466.224	3	Slope: 8.0476E-4 Intercept: 3.7669E-3	2	1195.53	598.775	y10	TRUE
Low	LSTEDEEIHSAR	CBF1 CEP1 CP1 CPF1 YJR060W J1730	20240217_PRM_SKP_Cal_5_2	0.973	FALSE	Quality Control	22971838	1250	1216.7	0.9971	0.00080476	0.0037669	9	12	12.28	heavy	466.224	3	Slope: 8.0476E-4 Intercept: 3.7669E-3	2	1195.53	598.775	y10	TRUE
Low	LSTEDEEIHSAR	CBF1 CEP1 CP1 CPF1 YJR060W J1730	20240217_PRM_SKP_Cal_6_2	0.943	FALSE	Quality Control	22745738	2500	2358.3	0.9971	0.00080476	0.0037669	9	12	12.28	heavy	466.224	3	Slope: 8.0476E-4 Intercept: 3.7669E-3	2	1195.53	598.775	y10	TRUE
Low	LSTEDEEIHSAR	CBF1 CEP1 CP1 CPF1 YJR060W J1730	20240217_PRM_SKP_Cal_7_2	0.715	TRUE	Quality Control	21358976	5000	3574.7	0.9971	0.00080476	0.0037669	9	12	12.28	heavy	466.224	3	Slope: 8.0476E-4 Intercept: 3.7669E-3	2	1195.53	598.775	y10	TRUE
Low	LSTEDEEIHSAR	CBF1 CEP1 CP1 CPF1 YJR060W J1730	20240217_PRM_SKP_Cal_8_2	1.046	FALSE	Quality Control	21561096	10000	10461	0.9971	0.00080476	0.0037669	9	12	12.28	heavy	466.224	3	Slope: 8.0476E-4 Intercept: 3.7669E-3	2	1195.53	598.775	y10	TRUE
Low	LSTEDEEIHSAR	CBF1 CEP1 CP1 CPF1 YJR060W J1730	20240217_PRM_SKP_Cal_9_2	0.989	FALSE	Quality Control	21294512	20000	19788	0.9971	0.00080476	0.0037669	9	12	12.28	heavy	466.224	3	Slope: 8.0476E-4 Intercept: 3.7669E-3	2	1195.53	598.775	y10	TRUE
Low	LSTEDEEIHSAR	CBF1 CEP1 CP1 CPF1 YJR060W J1730	20240217_PRM_SKP_Cal_10_2	1.028	FALSE	Quality Control	20098016	60000	61659	0.9971	0.00080476	0.0037669	9	12	12.28	heavy	466.224	3	Slope: 8.0476E-4 Intercept: 3.7669E-3	2	1195.53	598.775	y10	TRUE
Low	LSTEDEEIHSAR	CBF1 CEP1 CP1 CPF1 YJR060W J1730	20240217_PRM_BlankwIS_4	#N/A	FALSE	Unknown	21323446		53.345	0.9971	0.00080476	0.0037669	9	12	12.28	heavy	466.224	3	Slope: 8.0476E-4 Intercept: 3.7669E-3	2	1195.53	598.775	y10	TRUE
Low	LSTEDEEIHSAR	CBF1 CEP1 CP1 CPF1 YJR060W J1730	20240217_PRM_SKP_Cal_1_3	1.094	FALSE	Quality Control	23549216	78.125	85.506	0.9971	0.00080476	0.0037669	9	12	12.28	heavy	466.224	3	Slope: 8.0476E-4 Intercept: 3.7669E-3	2	1195.53	598.775	y10	TRUE
Low	LSTEDEEIHSAR	CBF1 CEP1 CP1 CPF1 YJR060W J1730	20240217_PRM_SKP_Cal_2_3	1.145	FALSE	Quality Control	23606532	156.25	178.97	0.9971	0.00080476	0.0037669	9	12	12.28	heavy	466.224	3	Slope: 8.0476E-4 Intercept: 3.7669E-3	2	1195.53	598.775	y10	TRUE
Low	LSTEDEEIHSAR	CBF1 CEP1 CP1 CPF1 YJR060W J1730	20240217_PRM_SKP_Cal_3_3	1.049	FALSE	Quality Control	23150776	312.5	327.82	0.9971	0.00080476	0.0037669	9	12	12.28	heavy	466.224	3	Slope: 8.0476E-4 Intercept: 3.7669E-3	2	1195.53	598.775	y10	TRUE
Low	LSTEDEEIHSAR	CBF1 CEP1 CP1 CPF1 YJR060W J1730	20240217_PRM_SKP_Cal_4_3	1.056	FALSE	Quality Control	23574200	625	660.02	0.9971	0.00080476	0.0037669	9	12	12.28	heavy	466.224	3	Slope: 8.0476E-4 Intercept: 3.7669E-3	2	1195.53	598.775	y10	TRUE
Low	LSTEDEEIHSAR	CBF1 CEP1 CP1 CPF1 YJR060W J1730	20240217_PRM_SKP_Cal_5_3	0.974	FALSE	Quality Control	23432174	1250	1217.7	0.9971	0.00080476	0.0037669	9	12	12.28	heavy	466.224	3	Slope: 8.0476E-4 Intercept: 3.7669E-3	2	1195.53	598.775	y10	TRUE
Low	LSTEDEEIHSAR	CBF1 CEP1 CP1 CPF1 YJR060W J1730	20240217_PRM_SKP_Cal_6_3	0.987	FALSE	Quality Control	23026558	2500	2468.4	0.9971	0.00080476	0.0037669	9	12	12.28	heavy	466.224	3	Slope: 8.0476E-4 Intercept: 3.7669E-3	2	1195.53	598.775	y10	TRUE
Low	LSTEDEEIHSAR	CBF1 CEP1 CP1 CPF1 YJR060W J1730	20240217_PRM_SKP_Cal_7_3	0.754	TRUE	Quality Control	23182588	5000	3769.7	0.9971	0.00080476	0.0037669	9	12	12.28	heavy	466.224	3	Slope: 8.0476E-4 Intercept: 3.7669E-3	2	1195.53	598.775	y10	TRUE
Low	LSTEDEEIHSAR	CBF1 CEP1 CP1 CPF1 YJR060W J1730	20240217_PRM_SKP_Cal_8_3	1.001	FALSE	Quality Control	22893156	10000	10011	0.9971	0.00080476	0.0037669	9	12	12.28	heavy	466.224	3	Slope: 8.0476E-4 Intercept: 3.7669E-3	2	1195.53	598.775	y10	TRUE
Low	LSTEDEEIHSAR	CBF1 CEP1 CP1 CPF1 YJR060W J1730	20240217_PRM_SKP_Cal_9_3	0.941	FALSE	Quality Control	24194350	20000	18822	0.9971	0.00080476	0.0037669	9	12	12.28	heavy	466.224	3	Slope: 8.0476E-4 Intercept: 3.7669E-3	2	1195.53	598.775	y10	TRUE
Low	LSTEDEEIHSAR	CBF1 CEP1 CP1 CPF1 YJR060W J1730	20240217_PRM_SKP_Cal_10_3	0.95	FALSE	Quality Control	21926708	60000	56979	0.9971	0.00080476	0.0037669	9	12	12.28	heavy	466.224	3	Slope: 8.0476E-4 Intercept: 3.7669E-3	2	1195.53	598.775	y10	TRUE
Low	LSTEDEEIHSAR	CBF1 CEP1 CP1 CPF1 YJR060W J1730	20240217_PRM_BlankwIS_5	#N/A	FALSE	Unknown	21483158		35.101	0.9971	0.00080476	0.0037669	9	12	12.28	heavy	466.224	3	Slope: 8.0476E-4 Intercept: 3.7669E-3	2	1195.53	598.775	y10	TRUE
Low	LSTEDEEIHSAR	CBF1 CEP1 CP1 CPF1 YJR060W J1730	20240217_PRM_SKP_Cal_1_4	1.157	FALSE	Quality Control	25264962	78.125	90.408	0.9971	0.00080476	0.0037669	9	12	12.28	heavy	466.224	3	Slope: 8.0476E-4 Intercept: 3.7669E-3	2	1195.53	598.775	y10	TRUE
Low	LSTEDEEIHSAR	CBF1 CEP1 CP1 CPF1 YJR060W J1730	20240217_PRM_SKP_Cal_2_4	1.046	FALSE	Quality Control	26995002	156.25	163.45	0.9971	0.00080476	0.0037669	9	12	12.28	heavy	466.224	3	Slope: 8.0476E-4 Intercept: 3.7669E-3	2	1195.53	598.775	y10	TRUE
Low	LSTEDEEIHSAR	CBF1 CEP1 CP1 CPF1 YJR060W J1730	20240217_PRM_SKP_Cal_3_4	0.958	FALSE	Quality Control	27129422	312.5	299.42	0.9971	0.00080476	0.0037669	9	12	12.28	heavy	466.224	3	Slope: 8.0476E-4 Intercept: 3.7669E-3	2	1195.53	598.775	y10	TRUE
Low	LSTEDEEIHSAR	CBF1 CEP1 CP1 CPF1 YJR060W J1730	20240217_PRM_SKP_Cal_4_4	1.025	FALSE	Quality Control	25509280	625	640.66	0.9971	0.00080476	0.0037669	9	12	12.28	heavy	466.224	3	Slope: 8.0476E-4 Intercept: 3.7669E-3	2	1195.53	598.775	y10	TRUE
Low	LSTEDEEIHSAR	CBF1 CEP1 CP1 CPF1 YJR060W J1730	20240217_PRM_SKP_Cal_5_4	0.962	FALSE	Quality Control	26979798	1250	1203	0.9971	0.00080476	0.0037669	9	12	12.28	heavy	466.224	3	Slope: 8.0476E-4 Intercept: 3.7669E-3	2	1195.53	598.775	y10	TRUE
Low	LSTEDEEIHSAR	CBF1 CEP1 CP1 CPF1 YJR060W J1730	20240217_PRM_SKP_Cal_6_4	0.893	FALSE	Quality Control	27254162	2500	2232.5	0.9971	0.00080476	0.0037669	9	12	12.28	heavy	466.224	3	Slope: 8.0476E-4 Intercept: 3.7669E-3	2	1195.53	598.775	y10	TRUE
Low	LSTEDEEIHSAR	CBF1 CEP1 CP1 CPF1 YJR060W J1730	20240217_PRM_SKP_Cal_7_4	0.958	TRUE	Quality Control	25683952	5000	4791	0.9971	0.00080476	0.0037669	9	12	12.28	heavy	466.224	3	Slope: 8.0476E-4 Intercept: 3.7669E-3	2	1195.53	598.775	y10	TRUE
Low	LSTEDEEIHSAR	CBF1 CEP1 CP1 CPF1 YJR060W J1730	20240217_PRM_SKP_Cal_8_4	0.967	FALSE	Quality Control	24808142	10000	9668.5	0.9971	0.00080476	0.0037669	9	12	12.28	heavy	466.224	3	Slope: 8.0476E-4 Intercept: 3.7669E-3	2	1195.53	598.775	y10	TRUE
Low	LSTEDEEIHSAR	CBF1 CEP1 CP1 CPF1 YJR060W J1730	20240217_PRM_SKP_Cal_9_4	0.948	FALSE	Quality Control	26291434	20000	18951	0.9971	0.00080476	0.0037669	9	12	12.28	heavy	466.224	3	Slope: 8.0476E-4 Intercept: 3.7669E-3	2	1195.53	598.775	y10	TRUE
Low	LSTEDEEIHSAR	CBF1 CEP1 CP1 CPF1 YJR060W J1730	20240217_PRM_SKP_Cal_10_4_2	1.083	FALSE	Quality Control	27291004	60000	64975	0.9971	0.00080476	0.0037669	9	12	12.28	heavy	466.224	3	Slope: 8.0476E-4 Intercept: 3.7669E-3	2	1195.53	598.775	y10	TRUE
Low	LSTEDEEIHSAR	CBF1 CEP1 CP1 CPF1 YJR060W J1730	20240217_PRM_BlankwIS_7	#N/A	FALSE	Unknown	23903122		42.825	0.9971	0.00080476	0.0037669	9	12	12.28	heavy	466.224	3	Slope: 8.0476E-4 Intercept: 3.7669E-3	2	1195.53	598.775	y10	TRUE
Low	LVYLTER	CEP3 CBF3 CBF3B CSL1 YMR168C YM8520.17C	20240217_PRM_DoubleBlank_1	#N/A	FALSE	Double Blank	69677		10932	0.9952	0.00069938	0.0065252	10	7	17.77	light	447.258	2	Slope: 6.9938E-4 Intercept: 6.5252E-3	1	680.349	681.357	y5	TRUE
Low	LVYLTER	CEP3 CBF3 CBF3B CSL1 YMR168C YM8520.17C	20240217_PRM_BlankwIS_1	#N/A	FALSE	Unknown	0		-9.33	0.9952	0.00069938	0.0065252	10	7	17.77	light	447.258	2	Slope: 6.9938E-4 Intercept: 6.5252E-3	1	680.349	681.357	y5	TRUE
Low	LVYLTER	CEP3 CBF3 CBF3B CSL1 YMR168C YM8520.17C	20240217_PRM_SKP_Cal_1	1.033	FALSE	Standard	827806	78.125	80.693	0.9952	0.00069938	0.0065252	10	7	17.77	light	447.258	2	Slope: 6.9938E-4 Intercept: 6.5252E-3	1	680.349	681.357	y5	TRUE
Low	LVYLTER	CEP3 CBF3 CBF3B CSL1 YMR168C YM8520.17C	20240217_PRM_SKP_Cal_2	1.031	FALSE	Standard	1694588	156.25	161.02	0.9952	0.00069938	0.0065252	10	7	17.77	light	447.258	2	Slope: 6.9938E-4 Intercept: 6.5252E-3	1	680.349	681.357	y5	TRUE
Low	LVYLTER	CEP3 CBF3 CBF3B CSL1 YMR168C YM8520.17C	20240217_PRM_SKP_Cal_3	0.941	FALSE	Standard	3109786	312.5	294.08	0.9952	0.00069938	0.0065252	10	7	17.77	light	447.258	2	Slope: 6.9938E-4 Intercept: 6.5252E-3	1	680.349	681.357	y5	TRUE
Low	LVYLTER	CEP3 CBF3 CBF3B CSL1 YMR168C YM8520.17C	20240217_PRM_SKP_Cal_4	1.084	FALSE	Standard	6369493	625	677.54	0.9952	0.00069938	0.0065252	10	7	17.77	light	447.258	2	Slope: 6.9938E-4 Intercept: 6.5252E-3	1	680.349	681.357	y5	TRUE
Low	LVYLTER	CEP3 CBF3 CBF3B CSL1 YMR168C YM8520.17C	20240217_PRM_SKP_Cal_5	0.988	FALSE	Standard	11504944	1250	1235.6	0.9952	0.00069938	0.0065252	10	7	17.77	light	447.258	2	Slope: 6.9938E-4 Intercept: 6.5252E-3	1	680.349	681.357	y5	TRUE
Low	LVYLTER	CEP3 CBF3 CBF3B CSL1 YMR168C YM8520.17C	20240217_PRM_SKP_Cal_6	0.98	FALSE	Standard	23480948	2500	2449.3	0.9952	0.00069938	0.0065252	10	7	17.77	light	447.258	2	Slope: 6.9938E-4 Intercept: 6.5252E-3	1	680.349	681.357	y5	TRUE
Low	LVYLTER	CEP3 CBF3 CBF3B CSL1 YMR168C YM8520.17C	20240217_PRM_SKP_Cal_7	1.017	FALSE	Standard	47187452	5000	5086.1	0.9952	0.00069938	0.0065252	10	7	17.77	light	447.258	2	Slope: 6.9938E-4 Intercept: 6.5252E-3	1	680.349	681.357	y5	TRUE
Low	LVYLTER	CEP3 CBF3 CBF3B CSL1 YMR168C YM8520.17C	20240217_PRM_SKP_Cal_8	1.033	FALSE	Standard	92325272	10000	10331	0.9952	0.00069938	0.0065252	10	7	17.77	light	447.258	2	Slope: 6.9938E-4 Intercept: 6.5252E-3	1	680.349	681.357	y5	TRUE
Low	LVYLTER	CEP3 CBF3 CBF3B CSL1 YMR168C YM8520.17C	20240217_PRM_SKP_Cal_9	0.849	FALSE	Standard	162468448	20000	16985	0.9952	0.00069938	0.0065252	10	7	17.77	light	447.258	2	Slope: 6.9938E-4 Intercept: 6.5252E-3	1	680.349	681.357	y5	TRUE
Low	LVYLTER	CEP3 CBF3 CBF3B CSL1 YMR168C YM8520.17C	20240217_PRM_SKP_Cal_10	1.044	FALSE	Standard	494476896	60000	62622	0.9952	0.00069938	0.0065252	10	7	17.77	light	447.258	2	Slope: 6.9938E-4 Intercept: 6.5252E-3	1	680.349	681.357	y5	TRUE
Low	LVYLTER	CEP3 CBF3 CBF3B CSL1 YMR168C YM8520.17C	20240217_PRM_BlankwIS_2	#N/A	FALSE	Unknown	180167		9.4719	0.9952	0.00069938	0.0065252	10	7	17.77	light	447.258	2	Slope: 6.9938E-4 Intercept: 6.5252E-3	1	680.349	681.357	y5	TRUE
Low	LVYLTER	CEP3 CBF3 CBF3B CSL1 YMR168C YM8520.17C	20240217_PRM_QC_Low_1	0.836	FALSE	Quality Control	1975817	234.38	195.83	0.9952	0.00069938	0.0065252	10	7	17.77	light	447.258	2	Slope: 6.9938E-4 Intercept: 6.5252E-3	1	680.349	681.357	y5	TRUE
Low	LVYLTER	CEP3 CBF3 CBF3B CSL1 YMR168C YM8520.17C	20240217_PRM_QC_Mid_1	1.044	FALSE	Quality Control	8876377	937.5	979.14	0.9952	0.00069938	0.0065252	10	7	17.77	light	447.258	2	Slope: 6.9938E-4 Intercept: 6.5252E-3	1	680.349	681.357	y5	TRUE
Low	LVYLTER	CEP3 CBF3 CBF3B CSL1 YMR168C YM8520.17C	20240217_PRM_QC_Hi_1	0.918	FALSE	Quality Control	66727804	7500	6887.5	0.9952	0.00069938	0.0065252	10	7	17.77	light	447.258	2	Slope: 6.9938E-4 Intercept: 6.5252E-3	1	680.349	681.357	y5	TRUE
Low	LVYLTER	CEP3 CBF3 CBF3B CSL1 YMR168C YM8520.17C	20240217_PRM_Solvent_1	#N/A	FALSE	Unknown	0		NaN	0.9952	0.00069938	0.0065252	10	7	17.77	light	447.258	2	Slope: 6.9938E-4 Intercept: 6.5252E-3	1	680.349	681.357	y5	TRUE
Low	LVYLTER	CEP3 CBF3 CBF3B CSL1 YMR168C YM8520.17C	20240217_PRM_QC_Low_2	0.911	FALSE	Quality Control	2080298	234.38	213.54	0.9952	0.00069938	0.0065252	10	7	17.77	light	447.258	2	Slope: 6.9938E-4 Intercept: 6.5252E-3	1	680.349	681.357	y5	TRUE
Low	LVYLTER	CEP3 CBF3 CBF3B CSL1 YMR168C YM8520.17C	20240217_PRM_QC_Mid_2	1.043	FALSE	Quality Control	8797712	937.5	978.04	0.9952	0.00069938	0.0065252	10	7	17.77	light	447.258	2	Slope: 6.9938E-4 Intercept: 6.5252E-3	1	680.349	681.357	y5	TRUE
Low	LVYLTER	CEP3 CBF3 CBF3B CSL1 YMR168C YM8520.17C	20240217_PRM_QC_Hi_2	0.923	FALSE	Quality Control	66603564	7500	6926	0.9952	0.00069938	0.0065252	10	7	17.77	light	447.258	2	Slope: 6.9938E-4 Intercept: 6.5252E-3	1	680.349	681.357	y5	TRUE
Low	LVYLTER	CEP3 CBF3 CBF3B CSL1 YMR168C YM8520.17C	20240217_PRM_Solvent_2	#N/A	FALSE	Solvent	0		NaN	0.9952	0.00069938	0.0065252	10	7	17.77	light	447.258	2	Slope: 6.9938E-4 Intercept: 6.5252E-3	1	680.349	681.357	y5	TRUE
Low	LVYLTER	CEP3 CBF3 CBF3B CSL1 YMR168C YM8520.17C	20240217_PRM_QC_Low_3	0.932	FALSE	Quality Control	2224940	234.38	218.39	0.9952	0.00069938	0.0065252	10	7	17.77	light	447.258	2	Slope: 6.9938E-4 Intercept: 6.5252E-3	1	680.349	681.357	y5	TRUE
Low	LVYLTER	CEP3 CBF3 CBF3B CSL1 YMR168C YM8520.17C	20240217_PRM_QC_Mid_3	0.998	FALSE	Quality Control	9010488	937.5	935.83	0.9952	0.00069938	0.0065252	10	7	17.77	light	447.258	2	Slope: 6.9938E-4 Intercept: 6.5252E-3	1	680.349	681.357	y5	TRUE
Low	LVYLTER	CEP3 CBF3 CBF3B CSL1 YMR168C YM8520.17C	20240217_PRM_QC_Hi_3	0.86	FALSE	Quality Control	67641392	7500	6449.3	0.9952	0.00069938	0.0065252	10	7	17.77	light	447.258	2	Slope: 6.9938E-4 Intercept: 6.5252E-3	1	680.349	681.357	y5	TRUE
Low	LVYLTER	CEP3 CBF3 CBF3B CSL1 YMR168C YM8520.17C	20240217_PRM_BlankwIS_3	#N/A	FALSE	Unknown	10107		-8.3471	0.9952	0.00069938	0.0065252	10	7	17.77	light	447.258	2	Slope: 6.9938E-4 Intercept: 6.5252E-3	1	680.349	681.357	y5	TRUE
Low	LVYLTER	CEP3 CBF3 CBF3B CSL1 YMR168C YM8520.17C	20240217_PRM_SKP_Cal_1_2	0.943	FALSE	Quality Control	814450	78.125	73.674	0.9952	0.00069938	0.0065252	10	7	17.77	light	447.258	2	Slope: 6.9938E-4 Intercept: 6.5252E-3	1	680.349	681.357	y5	TRUE
Low	LVYLTER	CEP3 CBF3 CBF3B CSL1 YMR168C YM8520.17C	20240217_PRM_SKP_Cal_2_2	1.085	FALSE	Quality Control	1829106	156.25	169.58	0.9952	0.00069938	0.0065252	10	7	17.77	light	447.258	2	Slope: 6.9938E-4 Intercept: 6.5252E-3	1	680.349	681.357	y5	TRUE
Low	LVYLTER	CEP3 CBF3 CBF3B CSL1 YMR168C YM8520.17C	20240217_PRM_SKP_Cal_3_2	1.026	FALSE	Quality Control	3337908	312.5	320.56	0.9952	0.00069938	0.0065252	10	7	17.77	light	447.258	2	Slope: 6.9938E-4 Intercept: 6.5252E-3	1	680.349	681.357	y5	TRUE
Low	LVYLTER	CEP3 CBF3 CBF3B CSL1 YMR168C YM8520.17C	20240217_PRM_SKP_Cal_4_2	1.036	FALSE	Quality Control	6477307	625	647.4	0.9952	0.00069938	0.0065252	10	7	17.77	light	447.258	2	Slope: 6.9938E-4 Intercept: 6.5252E-3	1	680.349	681.357	y5	TRUE
Low	LVYLTER	CEP3 CBF3 CBF3B CSL1 YMR168C YM8520.17C	20240217_PRM_SKP_Cal_5_2	1.033	FALSE	Quality Control	13139143	1250	1291.7	0.9952	0.00069938	0.0065252	10	7	17.77	light	447.258	2	Slope: 6.9938E-4 Intercept: 6.5252E-3	1	680.349	681.357	y5	TRUE
Low	LVYLTER	CEP3 CBF3 CBF3B CSL1 YMR168C YM8520.17C	20240217_PRM_SKP_Cal_6_2	0.879	FALSE	Quality Control	22226916	2500	2197.2	0.9952	0.00069938	0.0065252	10	7	17.77	light	447.258	2	Slope: 6.9938E-4 Intercept: 6.5252E-3	1	680.349	681.357	y5	TRUE
Low	LVYLTER	CEP3 CBF3 CBF3B CSL1 YMR168C YM8520.17C	20240217_PRM_SKP_Cal_7_2	0.971	FALSE	Quality Control	45522236	5000	4856.9	0.9952	0.00069938	0.0065252	10	7	17.77	light	447.258	2	Slope: 6.9938E-4 Intercept: 6.5252E-3	1	680.349	681.357	y5	TRUE
Low	LVYLTER	CEP3 CBF3 CBF3B CSL1 YMR168C YM8520.17C	20240217_PRM_SKP_Cal_8_2	1.017	FALSE	Quality Control	92629944	10000	10175	0.9952	0.00069938	0.0065252	10	7	17.77	light	447.258	2	Slope: 6.9938E-4 Intercept: 6.5252E-3	1	680.349	681.357	y5	TRUE
Low	LVYLTER	CEP3 CBF3 CBF3B CSL1 YMR168C YM8520.17C	20240217_PRM_SKP_Cal_9_2	0.881	FALSE	Quality Control	174214352	20000	17612	0.9952	0.00069938	0.0065252	10	7	17.77	light	447.258	2	Slope: 6.9938E-4 Intercept: 6.5252E-3	1	680.349	681.357	y5	TRUE
Low	LVYLTER	CEP3 CBF3 CBF3B CSL1 YMR168C YM8520.17C	20240217_PRM_SKP_Cal_10_2	0.958	FALSE	Quality Control	464452896	60000	57474	0.9952	0.00069938	0.0065252	10	7	17.77	light	447.258	2	Slope: 6.9938E-4 Intercept: 6.5252E-3	1	680.349	681.357	y5	TRUE
Low	LVYLTER	CEP3 CBF3 CBF3B CSL1 YMR168C YM8520.17C	20240217_PRM_BlankwIS_4	#N/A	FALSE	Unknown	213794		13.666	0.9952	0.00069938	0.0065252	10	7	17.77	light	447.258	2	Slope: 6.9938E-4 Intercept: 6.5252E-3	1	680.349	681.357	y5	TRUE
Low	LVYLTER	CEP3 CBF3 CBF3B CSL1 YMR168C YM8520.17C	20240217_PRM_SKP_Cal_1_3	1.155	FALSE	Quality Control	933267	78.125	90.207	0.9952	0.00069938	0.0065252	10	7	17.77	light	447.258	2	Slope: 6.9938E-4 Intercept: 6.5252E-3	1	680.349	681.357	y5	TRUE
Low	LVYLTER	CEP3 CBF3 CBF3B CSL1 YMR168C YM8520.17C	20240217_PRM_SKP_Cal_2_3	1.079	FALSE	Quality Control	1752949	156.25	168.52	0.9952	0.00069938	0.0065252	10	7	17.77	light	447.258	2	Slope: 6.9938E-4 Intercept: 6.5252E-3	1	680.349	681.357	y5	TRUE
Low	LVYLTER	CEP3 CBF3 CBF3B CSL1 YMR168C YM8520.17C	20240217_PRM_SKP_Cal_3_3	1.041	FALSE	Quality Control	3456639	312.5	325.28	0.9952	0.00069938	0.0065252	10	7	17.77	light	447.258	2	Slope: 6.9938E-4 Intercept: 6.5252E-3	1	680.349	681.357	y5	TRUE
Low	LVYLTER	CEP3 CBF3 CBF3B CSL1 YMR168C YM8520.17C	20240217_PRM_SKP_Cal_4_3	1.104	FALSE	Quality Control	6887811	625	689.87	0.9952	0.00069938	0.0065252	10	7	17.77	light	447.258	2	Slope: 6.9938E-4 Intercept: 6.5252E-3	1	680.349	681.357	y5	TRUE
Low	LVYLTER	CEP3 CBF3 CBF3B CSL1 YMR168C YM8520.17C	20240217_PRM_SKP_Cal_5_3	1.013	FALSE	Quality Control	12430350	1250	1266.5	0.9952	0.00069938	0.0065252	10	7	17.77	light	447.258	2	Slope: 6.9938E-4 Intercept: 6.5252E-3	1	680.349	681.357	y5	TRUE
Low	LVYLTER	CEP3 CBF3 CBF3B CSL1 YMR168C YM8520.17C	20240217_PRM_SKP_Cal_6_3	1.01	FALSE	Quality Control	25208914	2500	2525.1	0.9952	0.00069938	0.0065252	10	7	17.77	light	447.258	2	Slope: 6.9938E-4 Intercept: 6.5252E-3	1	680.349	681.357	y5	TRUE
Low	LVYLTER	CEP3 CBF3 CBF3B CSL1 YMR168C YM8520.17C	20240217_PRM_SKP_Cal_7_3	0.959	FALSE	Quality Control	49632368	5000	4795.1	0.9952	0.00069938	0.0065252	10	7	17.77	light	447.258	2	Slope: 6.9938E-4 Intercept: 6.5252E-3	1	680.349	681.357	y5	TRUE
Low	LVYLTER	CEP3 CBF3 CBF3B CSL1 YMR168C YM8520.17C	20240217_PRM_SKP_Cal_8_3	1.015	FALSE	Quality Control	96960904	10000	10154	0.9952	0.00069938	0.0065252	10	7	17.77	light	447.258	2	Slope: 6.9938E-4 Intercept: 6.5252E-3	1	680.349	681.357	y5	TRUE
Low	LVYLTER	CEP3 CBF3 CBF3B CSL1 YMR168C YM8520.17C	20240217_PRM_SKP_Cal_9_3	0.873	FALSE	Quality Control	185865152	20000	17455	0.9952	0.00069938	0.0065252	10	7	17.77	light	447.258	2	Slope: 6.9938E-4 Intercept: 6.5252E-3	1	680.349	681.357	y5	TRUE
Low	LVYLTER	CEP3 CBF3 CBF3B CSL1 YMR168C YM8520.17C	20240217_PRM_SKP_Cal_10_3	1.072	FALSE	Quality Control	623648832	60000	64333	0.9952	0.00069938	0.0065252	10	7	17.77	light	447.258	2	Slope: 6.9938E-4 Intercept: 6.5252E-3	1	680.349	681.357	y5	TRUE
Low	LVYLTER	CEP3 CBF3 CBF3B CSL1 YMR168C YM8520.17C	20240217_PRM_BlankwIS_5	#N/A	FALSE	Unknown	224136		12.579	0.9952	0.00069938	0.0065252	10	7	17.77	light	447.258	2	Slope: 6.9938E-4 Intercept: 6.5252E-3	1	680.349	681.357	y5	TRUE
Low	LVYLTER	CEP3 CBF3 CBF3B CSL1 YMR168C YM8520.17C	20240217_PRM_SKP_Cal_1_4	0.974	FALSE	Quality Control	927099	78.125	76.065	0.9952	0.00069938	0.0065252	10	7	17.77	light	447.258	2	Slope: 6.9938E-4 Intercept: 6.5252E-3	1	680.349	681.357	y5	TRUE
Low	LVYLTER	CEP3 CBF3 CBF3B CSL1 YMR168C YM8520.17C	20240217_PRM_SKP_Cal_2_4	1.091	FALSE	Quality Control	1873156	156.25	170.53	0.9952	0.00069938	0.0065252	10	7	17.77	light	447.258	2	Slope: 6.9938E-4 Intercept: 6.5252E-3	1	680.349	681.357	y5	TRUE
Low	LVYLTER	CEP3 CBF3 CBF3B CSL1 YMR168C YM8520.17C	20240217_PRM_SKP_Cal_3_4	1.019	FALSE	Quality Control	3691721	312.5	318.36	0.9952	0.00069938	0.0065252	10	7	17.77	light	447.258	2	Slope: 6.9938E-4 Intercept: 6.5252E-3	1	680.349	681.357	y5	TRUE
Low	LVYLTER	CEP3 CBF3 CBF3B CSL1 YMR168C YM8520.17C	20240217_PRM_SKP_Cal_4_4	1.072	FALSE	Quality Control	7211003	625	669.96	0.9952	0.00069938	0.0065252	10	7	17.77	light	447.258	2	Slope: 6.9938E-4 Intercept: 6.5252E-3	1	680.349	681.357	y5	TRUE
Low	LVYLTER	CEP3 CBF3 CBF3B CSL1 YMR168C YM8520.17C	20240217_PRM_SKP_Cal_5_4	0.997	FALSE	Quality Control	13242497	1250	1246.7	0.9952	0.00069938	0.0065252	10	7	17.77	light	447.258	2	Slope: 6.9938E-4 Intercept: 6.5252E-3	1	680.349	681.357	y5	TRUE
Low	LVYLTER	CEP3 CBF3 CBF3B CSL1 YMR168C YM8520.17C	20240217_PRM_SKP_Cal_6_4	1.07	FALSE	Quality Control	26942556	2500	2675.4	0.9952	0.00069938	0.0065252	10	7	17.77	light	447.258	2	Slope: 6.9938E-4 Intercept: 6.5252E-3	1	680.349	681.357	y5	TRUE
Low	LVYLTER	CEP3 CBF3 CBF3B CSL1 YMR168C YM8520.17C	20240217_PRM_SKP_Cal_7_4	0.996	FALSE	Quality Control	50281376	5000	4978.9	0.9952	0.00069938	0.0065252	10	7	17.77	light	447.258	2	Slope: 6.9938E-4 Intercept: 6.5252E-3	1	680.349	681.357	y5	TRUE
Low	LVYLTER	CEP3 CBF3 CBF3B CSL1 YMR168C YM8520.17C	20240217_PRM_SKP_Cal_8_4	1.018	FALSE	Quality Control	96895568	10000	10176	0.9952	0.00069938	0.0065252	10	7	17.77	light	447.258	2	Slope: 6.9938E-4 Intercept: 6.5252E-3	1	680.349	681.357	y5	TRUE
Low	LVYLTER	CEP3 CBF3 CBF3B CSL1 YMR168C YM8520.17C	20240217_PRM_SKP_Cal_9_4	0.886	FALSE	Quality Control	188650032	20000	17726	0.9952	0.00069938	0.0065252	10	7	17.77	light	447.258	2	Slope: 6.9938E-4 Intercept: 6.5252E-3	1	680.349	681.357	y5	TRUE
Low	LVYLTER	CEP3 CBF3 CBF3B CSL1 YMR168C YM8520.17C	20240217_PRM_SKP_Cal_10_4_2	1.169	FALSE	Quality Control	732028288	60000	70154	0.9952	0.00069938	0.0065252	10	7	17.77	light	447.258	2	Slope: 6.9938E-4 Intercept: 6.5252E-3	1	680.349	681.357	y5	TRUE
Low	LVYLTER	CEP3 CBF3 CBF3B CSL1 YMR168C YM8520.17C	20240217_PRM_BlankwIS_7	#N/A	FALSE	Unknown	148792		4.8711	0.9952	0.00069938	0.0065252	10	7	17.77	light	447.258	2	Slope: 6.9938E-4 Intercept: 6.5252E-3	1	680.349	681.357	y5	TRUE
Low	LVYLTER	CEP3 CBF3 CBF3B CSL1 YMR168C YM8520.17C	20240217_PRM_DoubleBlank_1	#N/A	FALSE	Double Blank	9105		10932	0.9952	0.00069938	0.0065252	10	7	17.77	heavy	452.262	2	Slope: 6.9938E-4 Intercept: 6.5252E-3	1	690.358	691.365	y5	TRUE
Low	LVYLTER	CEP3 CBF3 CBF3B CSL1 YMR168C YM8520.17C	20240217_PRM_BlankwIS_1	#N/A	FALSE	Unknown	13655332		-9.33	0.9952	0.00069938	0.0065252	10	7	17.77	heavy	452.262	2	Slope: 6.9938E-4 Intercept: 6.5252E-3	1	690.358	691.365	y5	TRUE
Low	LVYLTER	CEP3 CBF3 CBF3B CSL1 YMR168C YM8520.17C	20240217_PRM_SKP_Cal_1	1.033	FALSE	Standard	13148152	78.125	80.693	0.9952	0.00069938	0.0065252	10	7	17.77	heavy	452.262	2	Slope: 6.9938E-4 Intercept: 6.5252E-3	1	690.358	691.365	y5	TRUE
Low	LVYLTER	CEP3 CBF3 CBF3B CSL1 YMR168C YM8520.17C	20240217_PRM_SKP_Cal_2	1.031	FALSE	Standard	14223307	156.25	161.02	0.9952	0.00069938	0.0065252	10	7	17.77	heavy	452.262	2	Slope: 6.9938E-4 Intercept: 6.5252E-3	1	690.358	691.365	y5	TRUE
Low	LVYLTER	CEP3 CBF3 CBF3B CSL1 YMR168C YM8520.17C	20240217_PRM_SKP_Cal_3	0.941	FALSE	Standard	14654936	312.5	294.08	0.9952	0.00069938	0.0065252	10	7	17.77	heavy	452.262	2	Slope: 6.9938E-4 Intercept: 6.5252E-3	1	690.358	691.365	y5	TRUE
Low	LVYLTER	CEP3 CBF3 CBF3B CSL1 YMR168C YM8520.17C	20240217_PRM_SKP_Cal_4	1.084	FALSE	Standard	13259206	625	677.54	0.9952	0.00069938	0.0065252	10	7	17.77	heavy	452.262	2	Slope: 6.9938E-4 Intercept: 6.5252E-3	1	690.358	691.365	y5	TRUE
Low	LVYLTER	CEP3 CBF3 CBF3B CSL1 YMR168C YM8520.17C	20240217_PRM_SKP_Cal_5	0.988	FALSE	Standard	13213896	1250	1235.6	0.9952	0.00069938	0.0065252	10	7	17.77	heavy	452.262	2	Slope: 6.9938E-4 Intercept: 6.5252E-3	1	690.358	691.365	y5	TRUE
Low	LVYLTER	CEP3 CBF3 CBF3B CSL1 YMR168C YM8520.17C	20240217_PRM_SKP_Cal_6	0.98	FALSE	Standard	13655578	2500	2449.3	0.9952	0.00069938	0.0065252	10	7	17.77	heavy	452.262	2	Slope: 6.9938E-4 Intercept: 6.5252E-3	1	690.358	691.365	y5	TRUE
Low	LVYLTER	CEP3 CBF3 CBF3B CSL1 YMR168C YM8520.17C	20240217_PRM_SKP_Cal_7	1.017	FALSE	Standard	13241308	5000	5086.1	0.9952	0.00069938	0.0065252	10	7	17.77	heavy	452.262	2	Slope: 6.9938E-4 Intercept: 6.5252E-3	1	690.358	691.365	y5	TRUE
Low	LVYLTER	CEP3 CBF3 CBF3B CSL1 YMR168C YM8520.17C	20240217_PRM_SKP_Cal_8	1.033	FALSE	Standard	12766888	10000	10331	0.9952	0.00069938	0.0065252	10	7	17.77	heavy	452.262	2	Slope: 6.9938E-4 Intercept: 6.5252E-3	1	690.358	691.365	y5	TRUE
Low	LVYLTER	CEP3 CBF3 CBF3B CSL1 YMR168C YM8520.17C	20240217_PRM_SKP_Cal_9	0.849	FALSE	Standard	13669757	20000	16985	0.9952	0.00069938	0.0065252	10	7	17.77	heavy	452.262	2	Slope: 6.9938E-4 Intercept: 6.5252E-3	1	690.358	691.365	y5	TRUE
Low	LVYLTER	CEP3 CBF3 CBF3B CSL1 YMR168C YM8520.17C	20240217_PRM_SKP_Cal_10	1.044	FALSE	Standard	11288689	60000	62622	0.9952	0.00069938	0.0065252	10	7	17.77	heavy	452.262	2	Slope: 6.9938E-4 Intercept: 6.5252E-3	1	690.358	691.365	y5	TRUE
Low	LVYLTER	CEP3 CBF3 CBF3B CSL1 YMR168C YM8520.17C	20240217_PRM_BlankwIS_2	#N/A	FALSE	Unknown	13701311		9.4719	0.9952	0.00069938	0.0065252	10	7	17.77	heavy	452.262	2	Slope: 6.9938E-4 Intercept: 6.5252E-3	1	690.358	691.365	y5	TRUE
Low	LVYLTER	CEP3 CBF3 CBF3B CSL1 YMR168C YM8520.17C	20240217_PRM_QC_Low_1	0.836	FALSE	Quality Control	13770050	234.38	195.83	0.9952	0.00069938	0.0065252	10	7	17.77	heavy	452.262	2	Slope: 6.9938E-4 Intercept: 6.5252E-3	1	690.358	691.365	y5	TRUE
Low	LVYLTER	CEP3 CBF3 CBF3B CSL1 YMR168C YM8520.17C	20240217_PRM_QC_Mid_1	1.044	FALSE	Quality Control	12839853	937.5	979.14	0.9952	0.00069938	0.0065252	10	7	17.77	heavy	452.262	2	Slope: 6.9938E-4 Intercept: 6.5252E-3	1	690.358	691.365	y5	TRUE
Low	LVYLTER	CEP3 CBF3 CBF3B CSL1 YMR168C YM8520.17C	20240217_PRM_QC_Hi_1	0.918	FALSE	Quality Control	13833979	7500	6887.5	0.9952	0.00069938	0.0065252	10	7	17.77	heavy	452.262	2	Slope: 6.9938E-4 Intercept: 6.5252E-3	1	690.358	691.365	y5	TRUE
Low	LVYLTER	CEP3 CBF3 CBF3B CSL1 YMR168C YM8520.17C	20240217_PRM_Solvent_1	#N/A	FALSE	Unknown	0		NaN	0.9952	0.00069938	0.0065252	10	7	17.77	heavy	452.262	2	Slope: 6.9938E-4 Intercept: 6.5252E-3	1	690.358	691.365	y5	TRUE
Low	LVYLTER	CEP3 CBF3 CBF3B CSL1 YMR168C YM8520.17C	20240217_PRM_QC_Low_2	0.911	FALSE	Quality Control	13346627	234.38	213.54	0.9952	0.00069938	0.0065252	10	7	17.77	heavy	452.262	2	Slope: 6.9938E-4 Intercept: 6.5252E-3	1	690.358	691.365	y5	TRUE
Low	LVYLTER	CEP3 CBF3 CBF3B CSL1 YMR168C YM8520.17C	20240217_PRM_QC_Mid_2	1.043	FALSE	Quality Control	12740212	937.5	978.04	0.9952	0.00069938	0.0065252	10	7	17.77	heavy	452.262	2	Slope: 6.9938E-4 Intercept: 6.5252E-3	1	690.358	691.365	y5	TRUE
Low	LVYLTER	CEP3 CBF3 CBF3B CSL1 YMR168C YM8520.17C	20240217_PRM_QC_Hi_2	0.923	FALSE	Quality Control	13731521	7500	6926	0.9952	0.00069938	0.0065252	10	7	17.77	heavy	452.262	2	Slope: 6.9938E-4 Intercept: 6.5252E-3	1	690.358	691.365	y5	TRUE
Low	LVYLTER	CEP3 CBF3 CBF3B CSL1 YMR168C YM8520.17C	20240217_PRM_Solvent_2	#N/A	FALSE	Solvent	0		NaN	0.9952	0.00069938	0.0065252	10	7	17.77	heavy	452.262	2	Slope: 6.9938E-4 Intercept: 6.5252E-3	1	690.358	691.365	y5	TRUE
Low	LVYLTER	CEP3 CBF3 CBF3B CSL1 YMR168C YM8520.17C	20240217_PRM_QC_Low_3	0.932	FALSE	Quality Control	13970310	234.38	218.39	0.9952	0.00069938	0.0065252	10	7	17.77	heavy	452.262	2	Slope: 6.9938E-4 Intercept: 6.5252E-3	1	690.358	691.365	y5	TRUE
Low	LVYLTER	CEP3 CBF3 CBF3B CSL1 YMR168C YM8520.17C	20240217_PRM_QC_Mid_3	0.998	FALSE	Quality Control	13631136	937.5	935.83	0.9952	0.00069938	0.0065252	10	7	17.77	heavy	452.262	2	Slope: 6.9938E-4 Intercept: 6.5252E-3	1	690.358	691.365	y5	TRUE
Low	LVYLTER	CEP3 CBF3 CBF3B CSL1 YMR168C YM8520.17C	20240217_PRM_QC_Hi_3	0.86	FALSE	Quality Control	14974691	7500	6449.3	0.9952	0.00069938	0.0065252	10	7	17.77	heavy	452.262	2	Slope: 6.9938E-4 Intercept: 6.5252E-3	1	690.358	691.365	y5	TRUE
Low	LVYLTER	CEP3 CBF3 CBF3B CSL1 YMR168C YM8520.17C	20240217_PRM_BlankwIS_3	#N/A	FALSE	Unknown	14701693		-8.3471	0.9952	0.00069938	0.0065252	10	7	17.77	heavy	452.262	2	Slope: 6.9938E-4 Intercept: 6.5252E-3	1	690.358	691.365	y5	TRUE
Low	LVYLTER	CEP3 CBF3 CBF3B CSL1 YMR168C YM8520.17C	20240217_PRM_SKP_Cal_1_2	0.943	FALSE	Quality Control	14029915	78.125	73.674	0.9952	0.00069938	0.0065252	10	7	17.77	heavy	452.262	2	Slope: 6.9938E-4 Intercept: 6.5252E-3	1	690.358	691.365	y5	TRUE
Low	LVYLTER	CEP3 CBF3 CBF3B CSL1 YMR168C YM8520.17C	20240217_PRM_SKP_Cal_2_2	1.085	FALSE	Quality Control	14618125	156.25	169.58	0.9952	0.00069938	0.0065252	10	7	17.77	heavy	452.262	2	Slope: 6.9938E-4 Intercept: 6.5252E-3	1	690.358	691.365	y5	TRUE
Low	LVYLTER	CEP3 CBF3 CBF3B CSL1 YMR168C YM8520.17C	20240217_PRM_SKP_Cal_3_2	1.026	FALSE	Quality Control	14467372	312.5	320.56	0.9952	0.00069938	0.0065252	10	7	17.77	heavy	452.262	2	Slope: 6.9938E-4 Intercept: 6.5252E-3	1	690.358	691.365	y5	TRUE
Low	LVYLTER	CEP3 CBF3 CBF3B CSL1 YMR168C YM8520.17C	20240217_PRM_SKP_Cal_4_2	1.036	FALSE	Quality Control	14102557	625	647.4	0.9952	0.00069938	0.0065252	10	7	17.77	heavy	452.262	2	Slope: 6.9938E-4 Intercept: 6.5252E-3	1	690.358	691.365	y5	TRUE
Low	LVYLTER	CEP3 CBF3 CBF3B CSL1 YMR168C YM8520.17C	20240217_PRM_SKP_Cal_5_2	1.033	FALSE	Quality Control	14439741	1250	1291.7	0.9952	0.00069938	0.0065252	10	7	17.77	heavy	452.262	2	Slope: 6.9938E-4 Intercept: 6.5252E-3	1	690.358	691.365	y5	TRUE
Low	LVYLTER	CEP3 CBF3 CBF3B CSL1 YMR168C YM8520.17C	20240217_PRM_SKP_Cal_6_2	0.879	FALSE	Quality Control	14403402	2500	2197.2	0.9952	0.00069938	0.0065252	10	7	17.77	heavy	452.262	2	Slope: 6.9938E-4 Intercept: 6.5252E-3	1	690.358	691.365	y5	TRUE
Low	LVYLTER	CEP3 CBF3 CBF3B CSL1 YMR168C YM8520.17C	20240217_PRM_SKP_Cal_7_2	0.971	FALSE	Quality Control	13375863	5000	4856.9	0.9952	0.00069938	0.0065252	10	7	17.77	heavy	452.262	2	Slope: 6.9938E-4 Intercept: 6.5252E-3	1	690.358	691.365	y5	TRUE
Low	LVYLTER	CEP3 CBF3 CBF3B CSL1 YMR168C YM8520.17C	20240217_PRM_SKP_Cal_8_2	1.017	FALSE	Quality Control	13005192	10000	10175	0.9952	0.00069938	0.0065252	10	7	17.77	heavy	452.262	2	Slope: 6.9938E-4 Intercept: 6.5252E-3	1	690.358	691.365	y5	TRUE
Low	LVYLTER	CEP3 CBF3 CBF3B CSL1 YMR168C YM8520.17C	20240217_PRM_SKP_Cal_9_2	0.881	FALSE	Quality Control	14136360	20000	17612	0.9952	0.00069938	0.0065252	10	7	17.77	heavy	452.262	2	Slope: 6.9938E-4 Intercept: 6.5252E-3	1	690.358	691.365	y5	TRUE
Low	LVYLTER	CEP3 CBF3 CBF3B CSL1 YMR168C YM8520.17C	20240217_PRM_SKP_Cal_10_2	0.958	FALSE	Quality Control	11552897	60000	57474	0.9952	0.00069938	0.0065252	10	7	17.77	heavy	452.262	2	Slope: 6.9938E-4 Intercept: 6.5252E-3	1	690.358	691.365	y5	TRUE
Low	LVYLTER	CEP3 CBF3 CBF3B CSL1 YMR168C YM8520.17C	20240217_PRM_BlankwIS_4	#N/A	FALSE	Unknown	13293446		13.666	0.9952	0.00069938	0.0065252	10	7	17.77	heavy	452.262	2	Slope: 6.9938E-4 Intercept: 6.5252E-3	1	690.358	691.365	y5	TRUE
Low	LVYLTER	CEP3 CBF3 CBF3B CSL1 YMR168C YM8520.17C	20240217_PRM_SKP_Cal_1_3	1.155	FALSE	Quality Control	13406389	78.125	90.207	0.9952	0.00069938	0.0065252	10	7	17.77	heavy	452.262	2	Slope: 6.9938E-4 Intercept: 6.5252E-3	1	690.358	691.365	y5	TRUE
Low	LVYLTER	CEP3 CBF3 CBF3B CSL1 YMR168C YM8520.17C	20240217_PRM_SKP_Cal_2_3	1.079	FALSE	Quality Control	14093065	156.25	168.52	0.9952	0.00069938	0.0065252	10	7	17.77	heavy	452.262	2	Slope: 6.9938E-4 Intercept: 6.5252E-3	1	690.358	691.365	y5	TRUE
Low	LVYLTER	CEP3 CBF3 CBF3B CSL1 YMR168C YM8520.17C	20240217_PRM_SKP_Cal_3_3	1.041	FALSE	Quality Control	14770655	312.5	325.28	0.9952	0.00069938	0.0065252	10	7	17.77	heavy	452.262	2	Slope: 6.9938E-4 Intercept: 6.5252E-3	1	690.358	691.365	y5	TRUE
Low	LVYLTER	CEP3 CBF3 CBF3B CSL1 YMR168C YM8520.17C	20240217_PRM_SKP_Cal_4_3	1.104	FALSE	Quality Control	14085316	625	689.87	0.9952	0.00069938	0.0065252	10	7	17.77	heavy	452.262	2	Slope: 6.9938E-4 Intercept: 6.5252E-3	1	690.358	691.365	y5	TRUE
Low	LVYLTER	CEP3 CBF3 CBF3B CSL1 YMR168C YM8520.17C	20240217_PRM_SKP_Cal_5_3	1.013	FALSE	Quality Control	13931050	1250	1266.5	0.9952	0.00069938	0.0065252	10	7	17.77	heavy	452.262	2	Slope: 6.9938E-4 Intercept: 6.5252E-3	1	690.358	691.365	y5	TRUE
Low	LVYLTER	CEP3 CBF3 CBF3B CSL1 YMR168C YM8520.17C	20240217_PRM_SKP_Cal_6_3	1.01	FALSE	Quality Control	14222258	2500	2525.1	0.9952	0.00069938	0.0065252	10	7	17.77	heavy	452.262	2	Slope: 6.9938E-4 Intercept: 6.5252E-3	1	690.358	691.365	y5	TRUE
Low	LVYLTER	CEP3 CBF3 CBF3B CSL1 YMR168C YM8520.17C	20240217_PRM_SKP_Cal_7_3	0.959	FALSE	Quality Control	14771086	5000	4795.1	0.9952	0.00069938	0.0065252	10	7	17.77	heavy	452.262	2	Slope: 6.9938E-4 Intercept: 6.5252E-3	1	690.358	691.365	y5	TRUE
Low	LVYLTER	CEP3 CBF3 CBF3B CSL1 YMR168C YM8520.17C	20240217_PRM_SKP_Cal_8_3	1.015	FALSE	Quality Control	13640923	10000	10154	0.9952	0.00069938	0.0065252	10	7	17.77	heavy	452.262	2	Slope: 6.9938E-4 Intercept: 6.5252E-3	1	690.358	691.365	y5	TRUE
Low	LVYLTER	CEP3 CBF3 CBF3B CSL1 YMR168C YM8520.17C	20240217_PRM_SKP_Cal_9_3	0.873	FALSE	Quality Control	15217356	20000	17455	0.9952	0.00069938	0.0065252	10	7	17.77	heavy	452.262	2	Slope: 6.9938E-4 Intercept: 6.5252E-3	1	690.358	691.365	y5	TRUE
Low	LVYLTER	CEP3 CBF3 CBF3B CSL1 YMR168C YM8520.17C	20240217_PRM_SKP_Cal_10_3	1.072	FALSE	Quality Control	13859111	60000	64333	0.9952	0.00069938	0.0065252	10	7	17.77	heavy	452.262	2	Slope: 6.9938E-4 Intercept: 6.5252E-3	1	690.358	691.365	y5	TRUE
Low	LVYLTER	CEP3 CBF3 CBF3B CSL1 YMR168C YM8520.17C	20240217_PRM_BlankwIS_5	#N/A	FALSE	Unknown	14628043		12.579	0.9952	0.00069938	0.0065252	10	7	17.77	heavy	452.262	2	Slope: 6.9938E-4 Intercept: 6.5252E-3	1	690.358	691.365	y5	TRUE
Low	LVYLTER	CEP3 CBF3 CBF3B CSL1 YMR168C YM8520.17C	20240217_PRM_SKP_Cal_1_4	0.974	FALSE	Quality Control	15523336	78.125	76.065	0.9952	0.00069938	0.0065252	10	7	17.77	heavy	452.262	2	Slope: 6.9938E-4 Intercept: 6.5252E-3	1	690.358	691.365	y5	TRUE
Low	LVYLTER	CEP3 CBF3 CBF3B CSL1 YMR168C YM8520.17C	20240217_PRM_SKP_Cal_2_4	1.091	FALSE	Quality Control	14891005	156.25	170.53	0.9952	0.00069938	0.0065252	10	7	17.77	heavy	452.262	2	Slope: 6.9938E-4 Intercept: 6.5252E-3	1	690.358	691.365	y5	TRUE
Low	LVYLTER	CEP3 CBF3 CBF3B CSL1 YMR168C YM8520.17C	20240217_PRM_SKP_Cal_3_4	1.019	FALSE	Quality Control	16108301	312.5	318.36	0.9952	0.00069938	0.0065252	10	7	17.77	heavy	452.262	2	Slope: 6.9938E-4 Intercept: 6.5252E-3	1	690.358	691.365	y5	TRUE
Low	LVYLTER	CEP3 CBF3 CBF3B CSL1 YMR168C YM8520.17C	20240217_PRM_SKP_Cal_4_4	1.072	FALSE	Quality Control	15178567	625	669.96	0.9952	0.00069938	0.0065252	10	7	17.77	heavy	452.262	2	Slope: 6.9938E-4 Intercept: 6.5252E-3	1	690.358	691.365	y5	TRUE
Low	LVYLTER	CEP3 CBF3 CBF3B CSL1 YMR168C YM8520.17C	20240217_PRM_SKP_Cal_5_4	0.997	FALSE	Quality Control	15074823	1250	1246.7	0.9952	0.00069938	0.0065252	10	7	17.77	heavy	452.262	2	Slope: 6.9938E-4 Intercept: 6.5252E-3	1	690.358	691.365	y5	TRUE
Low	LVYLTER	CEP3 CBF3 CBF3B CSL1 YMR168C YM8520.17C	20240217_PRM_SKP_Cal_6_4	1.07	FALSE	Quality Control	14349126	2500	2675.4	0.9952	0.00069938	0.0065252	10	7	17.77	heavy	452.262	2	Slope: 6.9938E-4 Intercept: 6.5252E-3	1	690.358	691.365	y5	TRUE
Low	LVYLTER	CEP3 CBF3 CBF3B CSL1 YMR168C YM8520.17C	20240217_PRM_SKP_Cal_7_4	0.996	FALSE	Quality Control	14412918	5000	4978.9	0.9952	0.00069938	0.0065252	10	7	17.77	heavy	452.262	2	Slope: 6.9938E-4 Intercept: 6.5252E-3	1	690.358	691.365	y5	TRUE
Low	LVYLTER	CEP3 CBF3 CBF3B CSL1 YMR168C YM8520.17C	20240217_PRM_SKP_Cal_8_4	1.018	FALSE	Quality Control	13602652	10000	10176	0.9952	0.00069938	0.0065252	10	7	17.77	heavy	452.262	2	Slope: 6.9938E-4 Intercept: 6.5252E-3	1	690.358	691.365	y5	TRUE
Low	LVYLTER	CEP3 CBF3 CBF3B CSL1 YMR168C YM8520.17C	20240217_PRM_SKP_Cal_9_4	0.886	FALSE	Quality Control	15209378	20000	17726	0.9952	0.00069938	0.0065252	10	7	17.77	heavy	452.262	2	Slope: 6.9938E-4 Intercept: 6.5252E-3	1	690.358	691.365	y5	TRUE
Low	LVYLTER	CEP3 CBF3 CBF3B CSL1 YMR168C YM8520.17C	20240217_PRM_SKP_Cal_10_4_2	1.169	FALSE	Quality Control	14917775	60000	70154	0.9952	0.00069938	0.0065252	10	7	17.77	heavy	452.262	2	Slope: 6.9938E-4 Intercept: 6.5252E-3	1	690.358	691.365	y5	TRUE
Low	LVYLTER	CEP3 CBF3 CBF3B CSL1 YMR168C YM8520.17C	20240217_PRM_BlankwIS_7	#N/A	FALSE	Unknown	14981177		4.8711	0.9952	0.00069938	0.0065252	10	7	17.77	heavy	452.262	2	Slope: 6.9938E-4 Intercept: 6.5252E-3	1	690.358	691.365	y5	TRUE
Low	TGLADFTR	CTF13 CBF3C YMR094W YM6543.01 YM9582.19	20240217_PRM_DoubleBlank_1	#N/A	FALSE	Double Blank	10371		∞	0.9995	0.00078714	0.021166	8	8	18.55	light	440.73	2	Slope: 7.8714E-4 Intercept: 2.1166E-2	1	537.255	538.262	y4	TRUE
Low	TGLADFTR	CTF13 CBF3C YMR094W YM6543.01 YM9582.19	20240217_PRM_BlankwIS_1	#N/A	FALSE	Unknown	17444		-22.391	0.9995	0.00078714	0.021166	8	8	18.55	light	440.73	2	Slope: 7.8714E-4 Intercept: 2.1166E-2	1	537.255	538.262	y4	TRUE
Low	TGLADFTR	CTF13 CBF3C YMR094W YM6543.01 YM9582.19	20240217_PRM_SKP_Cal_1	0.773	TRUE	Standard	321023	78.125	60.413	0.9995	0.00078714	0.021166	8	8	18.55	light	440.73	2	Slope: 7.8714E-4 Intercept: 2.1166E-2	1	537.255	538.262	y4	TRUE
Low	TGLADFTR	CTF13 CBF3C YMR094W YM6543.01 YM9582.19	20240217_PRM_SKP_Cal_2	1.008	FALSE	Standard	677265	156.25	157.5	0.9995	0.00078714	0.021166	8	8	18.55	light	440.73	2	Slope: 7.8714E-4 Intercept: 2.1166E-2	1	537.255	538.262	y4	TRUE
Low	TGLADFTR	CTF13 CBF3C YMR094W YM6543.01 YM9582.19	20240217_PRM_SKP_Cal_3	0.92	FALSE	Standard	1211809	312.5	287.34	0.9995	0.00078714	0.021166	8	8	18.55	light	440.73	2	Slope: 7.8714E-4 Intercept: 2.1166E-2	1	537.255	538.262	y4	TRUE
Low	TGLADFTR	CTF13 CBF3C YMR094W YM6543.01 YM9582.19	20240217_PRM_SKP_Cal_4	1.021	FALSE	Standard	2401766	625	638.39	0.9995	0.00078714	0.021166	8	8	18.55	light	440.73	2	Slope: 7.8714E-4 Intercept: 2.1166E-2	1	537.255	538.262	y4	TRUE
Low	TGLADFTR	CTF13 CBF3C YMR094W YM6543.01 YM9582.19	20240217_PRM_SKP_Cal_5	1.002	FALSE	Standard	4624145	1250	1251.9	0.9995	0.00078714	0.021166	8	8	18.55	light	440.73	2	Slope: 7.8714E-4 Intercept: 2.1166E-2	1	537.255	538.262	y4	TRUE
Low	TGLADFTR	CTF13 CBF3C YMR094W YM6543.01 YM9582.19	20240217_PRM_SKP_Cal_6	1.01	FALSE	Standard	9489413	2500	2525.2	0.9995	0.00078714	0.021166	8	8	18.55	light	440.73	2	Slope: 7.8714E-4 Intercept: 2.1166E-2	1	537.255	538.262	y4	TRUE
Low	TGLADFTR	CTF13 CBF3C YMR094W YM6543.01 YM9582.19	20240217_PRM_SKP_Cal_7	1.058	FALSE	Standard	19434058	5000	5290.6	0.9995	0.00078714	0.021166	8	8	18.55	light	440.73	2	Slope: 7.8714E-4 Intercept: 2.1166E-2	1	537.255	538.262	y4	TRUE
Low	TGLADFTR	CTF13 CBF3C YMR094W YM6543.01 YM9582.19	20240217_PRM_SKP_Cal_8	0.993	FALSE	Standard	36969484	10000	9934	0.9995	0.00078714	0.021166	8	8	18.55	light	440.73	2	Slope: 7.8714E-4 Intercept: 2.1166E-2	1	537.255	538.262	y4	TRUE
Low	TGLADFTR	CTF13 CBF3C YMR094W YM6543.01 YM9582.19	20240217_PRM_SKP_Cal_9	0.988	FALSE	Standard	77235120	20000	19759	0.9995	0.00078714	0.021166	8	8	18.55	light	440.73	2	Slope: 7.8714E-4 Intercept: 2.1166E-2	1	537.255	538.262	y4	TRUE
Low	TGLADFTR	CTF13 CBF3C YMR094W YM6543.01 YM9582.19	20240217_PRM_SKP_Cal_10	1.163	TRUE	Standard	228636000	60000	69808	0.9995	0.00078714	0.021166	8	8	18.55	light	440.73	2	Slope: 7.8714E-4 Intercept: 2.1166E-2	1	537.255	538.262	y4	TRUE
Low	TGLADFTR	CTF13 CBF3C YMR094W YM6543.01 YM9582.19	20240217_PRM_BlankwIS_2	#N/A	FALSE	Unknown	10651		-23.954	0.9995	0.00078714	0.021166	8	8	18.55	light	440.73	2	Slope: 7.8714E-4 Intercept: 2.1166E-2	1	537.255	538.262	y4	TRUE
Low	TGLADFTR	CTF13 CBF3C YMR094W YM6543.01 YM9582.19	20240217_PRM_QC_Low_1	0.815	FALSE	Quality Control	815627	234.38	191.05	0.9995	0.00078714	0.021166	8	8	18.55	light	440.73	2	Slope: 7.8714E-4 Intercept: 2.1166E-2	1	537.255	538.262	y4	TRUE
Low	TGLADFTR	CTF13 CBF3C YMR094W YM6543.01 YM9582.19	20240217_PRM_QC_Mid_1	0.993	FALSE	Quality Control	3453825	937.5	931.36	0.9995	0.00078714	0.021166	8	8	18.55	light	440.73	2	Slope: 7.8714E-4 Intercept: 2.1166E-2	1	537.255	538.262	y4	TRUE
Low	TGLADFTR	CTF13 CBF3C YMR094W YM6543.01 YM9582.19	20240217_PRM_QC_Hi_1	0.888	FALSE	Quality Control	25495000	7500	6659.2	0.9995	0.00078714	0.021166	8	8	18.55	light	440.73	2	Slope: 7.8714E-4 Intercept: 2.1166E-2	1	537.255	538.262	y4	TRUE
Low	TGLADFTR	CTF13 CBF3C YMR094W YM6543.01 YM9582.19	20240217_PRM_Solvent_1	#N/A	FALSE	Unknown	2869		∞	0.9995	0.00078714	0.021166	8	8	18.55	light	440.73	2	Slope: 7.8714E-4 Intercept: 2.1166E-2	1	537.255	538.262	y4	TRUE
Low	TGLADFTR	CTF13 CBF3C YMR094W YM6543.01 YM9582.19	20240217_PRM_QC_Low_2	0.873	FALSE	Quality Control	831838	234.38	204.71	0.9995	0.00078714	0.021166	8	8	18.55	light	440.73	2	Slope: 7.8714E-4 Intercept: 2.1166E-2	1	537.255	538.262	y4	TRUE
Low	TGLADFTR	CTF13 CBF3C YMR094W YM6543.01 YM9582.19	20240217_PRM_QC_Mid_2	0.919	FALSE	Quality Control	3175358	937.5	861.23	0.9995	0.00078714	0.021166	8	8	18.55	light	440.73	2	Slope: 7.8714E-4 Intercept: 2.1166E-2	1	537.255	538.262	y4	TRUE
Low	TGLADFTR	CTF13 CBF3C YMR094W YM6543.01 YM9582.19	20240217_PRM_QC_Hi_2	0.957	FALSE	Quality Control	27750494	7500	7178	0.9995	0.00078714	0.021166	8	8	18.55	light	440.73	2	Slope: 7.8714E-4 Intercept: 2.1166E-2	1	537.255	538.262	y4	TRUE
Low	TGLADFTR	CTF13 CBF3C YMR094W YM6543.01 YM9582.19	20240217_PRM_Solvent_2	#N/A	FALSE	Solvent	0		NaN	0.9995	0.00078714	0.021166	8	8	18.55	light	440.73	2	Slope: 7.8714E-4 Intercept: 2.1166E-2	1	537.255	538.262	y4	TRUE
Low	TGLADFTR	CTF13 CBF3C YMR094W YM6543.01 YM9582.19	20240217_PRM_QC_Low_3	0.837	FALSE	Quality Control	864532	234.38	196.08	0.9995	0.00078714	0.021166	8	8	18.55	light	440.73	2	Slope: 7.8714E-4 Intercept: 2.1166E-2	1	537.255	538.262	y4	TRUE
Low	TGLADFTR	CTF13 CBF3C YMR094W YM6543.01 YM9582.19	20240217_PRM_QC_Mid_3	0.954	FALSE	Quality Control	3546335	937.5	894.62	0.9995	0.00078714	0.021166	8	8	18.55	light	440.73	2	Slope: 7.8714E-4 Intercept: 2.1166E-2	1	537.255	538.262	y4	TRUE
Low	TGLADFTR	CTF13 CBF3C YMR094W YM6543.01 YM9582.19	20240217_PRM_QC_Hi_3	1.004	FALSE	Quality Control	30811302	7500	7530.6	0.9995	0.00078714	0.021166	8	8	18.55	light	440.73	2	Slope: 7.8714E-4 Intercept: 2.1166E-2	1	537.255	538.262	y4	TRUE
Low	TGLADFTR	CTF13 CBF3C YMR094W YM6543.01 YM9582.19	20240217_PRM_BlankwIS_3	#N/A	FALSE	Unknown	10905		-24.091	0.9995	0.00078714	0.021166	8	8	18.55	light	440.73	2	Slope: 7.8714E-4 Intercept: 2.1166E-2	1	537.255	538.262	y4	TRUE
Low	TGLADFTR	CTF13 CBF3C YMR094W YM6543.01 YM9582.19	20240217_PRM_SKP_Cal_1_2	0.769	TRUE	Quality Control	329070	78.125	60.11	0.9995	0.00078714	0.021166	8	8	18.55	light	440.73	2	Slope: 7.8714E-4 Intercept: 2.1166E-2	1	537.255	538.262	y4	TRUE
Low	TGLADFTR	CTF13 CBF3C YMR094W YM6543.01 YM9582.19	20240217_PRM_SKP_Cal_2_2	0.955	FALSE	Quality Control	715060	156.25	149.14	0.9995	0.00078714	0.021166	8	8	18.55	light	440.73	2	Slope: 7.8714E-4 Intercept: 2.1166E-2	1	537.255	538.262	y4	TRUE
Low	TGLADFTR	CTF13 CBF3C YMR094W YM6543.01 YM9582.19	20240217_PRM_SKP_Cal_3_2	1.059	FALSE	Quality Control	1358693	312.5	330.97	0.9995	0.00078714	0.021166	8	8	18.55	light	440.73	2	Slope: 7.8714E-4 Intercept: 2.1166E-2	1	537.255	538.262	y4	TRUE
Low	TGLADFTR	CTF13 CBF3C YMR094W YM6543.01 YM9582.19	20240217_PRM_SKP_Cal_4_2	1.093	FALSE	Quality Control	2846068	625	683.32	0.9995	0.00078714	0.021166	8	8	18.55	light	440.73	2	Slope: 7.8714E-4 Intercept: 2.1166E-2	1	537.255	538.262	y4	TRUE
Low	TGLADFTR	CTF13 CBF3C YMR094W YM6543.01 YM9582.19	20240217_PRM_SKP_Cal_5_2	0.994	FALSE	Quality Control	5329418	1250	1243.1	0.9995	0.00078714	0.021166	8	8	18.55	light	440.73	2	Slope: 7.8714E-4 Intercept: 2.1166E-2	1	537.255	538.262	y4	TRUE
Low	TGLADFTR	CTF13 CBF3C YMR094W YM6543.01 YM9582.19	20240217_PRM_SKP_Cal_6_2	1.024	FALSE	Quality Control	10132299	2500	2558.9	0.9995	0.00078714	0.021166	8	8	18.55	light	440.73	2	Slope: 7.8714E-4 Intercept: 2.1166E-2	1	537.255	538.262	y4	TRUE
Low	TGLADFTR	CTF13 CBF3C YMR094W YM6543.01 YM9582.19	20240217_PRM_SKP_Cal_7_2	1.003	FALSE	Quality Control	19403286	5000	5015.8	0.9995	0.00078714	0.021166	8	8	18.55	light	440.73	2	Slope: 7.8714E-4 Intercept: 2.1166E-2	1	537.255	538.262	y4	TRUE
Low	TGLADFTR	CTF13 CBF3C YMR094W YM6543.01 YM9582.19	20240217_PRM_SKP_Cal_8_2	1.073	FALSE	Quality Control	40077392	10000	10732	0.9995	0.00078714	0.021166	8	8	18.55	light	440.73	2	Slope: 7.8714E-4 Intercept: 2.1166E-2	1	537.255	538.262	y4	TRUE
Low	TGLADFTR	CTF13 CBF3C YMR094W YM6543.01 YM9582.19	20240217_PRM_SKP_Cal_9_2	1	FALSE	Quality Control	77979216	20000	19994	0.9995	0.00078714	0.021166	8	8	18.55	light	440.73	2	Slope: 7.8714E-4 Intercept: 2.1166E-2	1	537.255	538.262	y4	TRUE
Low	TGLADFTR	CTF13 CBF3C YMR094W YM6543.01 YM9582.19	20240217_PRM_SKP_Cal_10_2	1.069	TRUE	Quality Control	242885648	60000	64142	0.9995	0.00078714	0.021166	8	8	18.55	light	440.73	2	Slope: 7.8714E-4 Intercept: 2.1166E-2	1	537.255	538.262	y4	TRUE
Low	TGLADFTR	CTF13 CBF3C YMR094W YM6543.01 YM9582.19	20240217_PRM_BlankwIS_4	#N/A	FALSE	Unknown	62880		-9.4043	0.9995	0.00078714	0.021166	8	8	18.55	light	440.73	2	Slope: 7.8714E-4 Intercept: 2.1166E-2	1	537.255	538.262	y4	TRUE
Low	TGLADFTR	CTF13 CBF3C YMR094W YM6543.01 YM9582.19	20240217_PRM_SKP_Cal_1_3	0.623	TRUE	Quality Control	316467	78.125	48.654	0.9995	0.00078714	0.021166	8	8	18.55	light	440.73	2	Slope: 7.8714E-4 Intercept: 2.1166E-2	1	537.255	538.262	y4	TRUE
Low	TGLADFTR	CTF13 CBF3C YMR094W YM6543.01 YM9582.19	20240217_PRM_SKP_Cal_2_3	0.979	FALSE	Quality Control	712954	156.25	152.92	0.9995	0.00078714	0.021166	8	8	18.55	light	440.73	2	Slope: 7.8714E-4 Intercept: 2.1166E-2	1	537.255	538.262	y4	TRUE
Low	TGLADFTR	CTF13 CBF3C YMR094W YM6543.01 YM9582.19	20240217_PRM_SKP_Cal_3_3	1.113	FALSE	Quality Control	1460972	312.5	347.88	0.9995	0.00078714	0.021166	8	8	18.55	light	440.73	2	Slope: 7.8714E-4 Intercept: 2.1166E-2	1	537.255	538.262	y4	TRUE
Low	TGLADFTR	CTF13 CBF3C YMR094W YM6543.01 YM9582.19	20240217_PRM_SKP_Cal_4_3	1.114	FALSE	Quality Control	2664213	625	696.05	0.9995	0.00078714	0.021166	8	8	18.55	light	440.73	2	Slope: 7.8714E-4 Intercept: 2.1166E-2	1	537.255	538.262	y4	TRUE
Low	TGLADFTR	CTF13 CBF3C YMR094W YM6543.01 YM9582.19	20240217_PRM_SKP_Cal_5_3	0.998	FALSE	Quality Control	5313025	1250	1247.3	0.9995	0.00078714	0.021166	8	8	18.55	light	440.73	2	Slope: 7.8714E-4 Intercept: 2.1166E-2	1	537.255	538.262	y4	TRUE
Low	TGLADFTR	CTF13 CBF3C YMR094W YM6543.01 YM9582.19	20240217_PRM_SKP_Cal_6_3	1.113	FALSE	Quality Control	10855565	2500	2782.2	0.9995	0.00078714	0.021166	8	8	18.55	light	440.73	2	Slope: 7.8714E-4 Intercept: 2.1166E-2	1	537.255	538.262	y4	TRUE
Low	TGLADFTR	CTF13 CBF3C YMR094W YM6543.01 YM9582.19	20240217_PRM_SKP_Cal_7_3	1.046	FALSE	Quality Control	20582064	5000	5229	0.9995	0.00078714	0.021166	8	8	18.55	light	440.73	2	Slope: 7.8714E-4 Intercept: 2.1166E-2	1	537.255	538.262	y4	TRUE
Low	TGLADFTR	CTF13 CBF3C YMR094W YM6543.01 YM9582.19	20240217_PRM_SKP_Cal_8_3	1.013	FALSE	Quality Control	42530544	10000	10133	0.9995	0.00078714	0.021166	8	8	18.55	light	440.73	2	Slope: 7.8714E-4 Intercept: 2.1166E-2	1	537.255	538.262	y4	TRUE
Low	TGLADFTR	CTF13 CBF3C YMR094W YM6543.01 YM9582.19	20240217_PRM_SKP_Cal_9_3	0.938	FALSE	Quality Control	83050016	20000	18752	0.9995	0.00078714	0.021166	8	8	18.55	light	440.73	2	Slope: 7.8714E-4 Intercept: 2.1166E-2	1	537.255	538.262	y4	TRUE
Low	TGLADFTR	CTF13 CBF3C YMR094W YM6543.01 YM9582.19	20240217_PRM_SKP_Cal_10_3	1.142	TRUE	Quality Control	270887200	60000	68540	0.9995	0.00078714	0.021166	8	8	18.55	light	440.73	2	Slope: 7.8714E-4 Intercept: 2.1166E-2	1	537.255	538.262	y4	TRUE
Low	TGLADFTR	CTF13 CBF3C YMR094W YM6543.01 YM9582.19	20240217_PRM_BlankwIS_5	#N/A	FALSE	Unknown	15164		-22.872	0.9995	0.00078714	0.021166	8	8	18.55	light	440.73	2	Slope: 7.8714E-4 Intercept: 2.1166E-2	1	537.255	538.262	y4	TRUE
Low	TGLADFTR	CTF13 CBF3C YMR094W YM6543.01 YM9582.19	20240217_PRM_SKP_Cal_1_4	0.701	TRUE	Quality Control	349863	78.125	54.736	0.9995	0.00078714	0.021166	8	8	18.55	light	440.73	2	Slope: 7.8714E-4 Intercept: 2.1166E-2	1	537.255	538.262	y4	TRUE
Low	TGLADFTR	CTF13 CBF3C YMR094W YM6543.01 YM9582.19	20240217_PRM_SKP_Cal_2_4	0.943	FALSE	Quality Control	765173	156.25	147.4	0.9995	0.00078714	0.021166	8	8	18.55	light	440.73	2	Slope: 7.8714E-4 Intercept: 2.1166E-2	1	537.255	538.262	y4	TRUE
Low	TGLADFTR	CTF13 CBF3C YMR094W YM6543.01 YM9582.19	20240217_PRM_SKP_Cal_3_4	0.999	FALSE	Quality Control	1558257	312.5	312.18	0.9995	0.00078714	0.021166	8	8	18.55	light	440.73	2	Slope: 7.8714E-4 Intercept: 2.1166E-2	1	537.255	538.262	y4	TRUE
Low	TGLADFTR	CTF13 CBF3C YMR094W YM6543.01 YM9582.19	20240217_PRM_SKP_Cal_4_4	1.058	FALSE	Quality Control	2998847	625	661.49	0.9995	0.00078714	0.021166	8	8	18.55	light	440.73	2	Slope: 7.8714E-4 Intercept: 2.1166E-2	1	537.255	538.262	y4	TRUE
Low	TGLADFTR	CTF13 CBF3C YMR094W YM6543.01 YM9582.19	20240217_PRM_SKP_Cal_5_4	0.993	FALSE	Quality Control	5604483	1250	1241.5	0.9995	0.00078714	0.021166	8	8	18.55	light	440.73	2	Slope: 7.8714E-4 Intercept: 2.1166E-2	1	537.255	538.262	y4	TRUE
Low	TGLADFTR	CTF13 CBF3C YMR094W YM6543.01 YM9582.19	20240217_PRM_SKP_Cal_6_4	1.07	FALSE	Quality Control	11817767	2500	2673.8	0.9995	0.00078714	0.021166	8	8	18.55	light	440.73	2	Slope: 7.8714E-4 Intercept: 2.1166E-2	1	537.255	538.262	y4	TRUE
Low	TGLADFTR	CTF13 CBF3C YMR094W YM6543.01 YM9582.19	20240217_PRM_SKP_Cal_7_4	1.009	FALSE	Quality Control	21425696	5000	5047	0.9995	0.00078714	0.021166	8	8	18.55	light	440.73	2	Slope: 7.8714E-4 Intercept: 2.1166E-2	1	537.255	538.262	y4	TRUE
Low	TGLADFTR	CTF13 CBF3C YMR094W YM6543.01 YM9582.19	20240217_PRM_SKP_Cal_8_4	0.937	FALSE	Quality Control	43560136	10000	9372.1	0.9995	0.00078714	0.021166	8	8	18.55	light	440.73	2	Slope: 7.8714E-4 Intercept: 2.1166E-2	1	537.255	538.262	y4	TRUE
Low	TGLADFTR	CTF13 CBF3C YMR094W YM6543.01 YM9582.19	20240217_PRM_SKP_Cal_9_4	0.981	FALSE	Quality Control	93417360	20000	19623	0.9995	0.00078714	0.021166	8	8	18.55	light	440.73	2	Slope: 7.8714E-4 Intercept: 2.1166E-2	1	537.255	538.262	y4	TRUE
Low	TGLADFTR	CTF13 CBF3C YMR094W YM6543.01 YM9582.19	20240217_PRM_SKP_Cal_10_4_2	1.083	FALSE	Quality Control	296102304	60000	64971	0.9995	0.00078714	0.021166	8	8	18.55	light	440.73	2	Slope: 7.8714E-4 Intercept: 2.1166E-2	1	537.255	538.262	y4	TRUE
Low	TGLADFTR	CTF13 CBF3C YMR094W YM6543.01 YM9582.19	20240217_PRM_BlankwIS_7	#N/A	FALSE	Unknown	70794		-10.559	0.9995	0.00078714	0.021166	8	8	18.55	light	440.73	2	Slope: 7.8714E-4 Intercept: 2.1166E-2	1	537.255	538.262	y4	TRUE
Low	TGLADFTR	CTF13 CBF3C YMR094W YM6543.01 YM9582.19	20240217_PRM_DoubleBlank_1	#N/A	FALSE	Double Blank	0		∞	0.9995	0.00078714	0.021166	8	8	18.55	heavy	445.734	2	Slope: 7.8714E-4 Intercept: 2.1166E-2	1	547.263	548.27	y4	TRUE
Low	TGLADFTR	CTF13 CBF3C YMR094W YM6543.01 YM9582.19	20240217_PRM_BlankwIS_1	#N/A	FALSE	Unknown	4925270		-22.391	0.9995	0.00078714	0.021166	8	8	18.55	heavy	445.734	2	Slope: 7.8714E-4 Intercept: 2.1166E-2	1	547.263	548.27	y4	TRUE
Low	TGLADFTR	CTF13 CBF3C YMR094W YM6543.01 YM9582.19	20240217_PRM_SKP_Cal_1	0.773	TRUE	Standard	4671508	78.125	60.413	0.9995	0.00078714	0.021166	8	8	18.55	heavy	445.734	2	Slope: 7.8714E-4 Intercept: 2.1166E-2	1	547.263	548.27	y4	TRUE
Low	TGLADFTR	CTF13 CBF3C YMR094W YM6543.01 YM9582.19	20240217_PRM_SKP_Cal_2	1.008	FALSE	Standard	4666268	156.25	157.5	0.9995	0.00078714	0.021166	8	8	18.55	heavy	445.734	2	Slope: 7.8714E-4 Intercept: 2.1166E-2	1	547.263	548.27	y4	TRUE
Low	TGLADFTR	CTF13 CBF3C YMR094W YM6543.01 YM9582.19	20240217_PRM_SKP_Cal_3	0.92	FALSE	Standard	4899251	312.5	287.34	0.9995	0.00078714	0.021166	8	8	18.55	heavy	445.734	2	Slope: 7.8714E-4 Intercept: 2.1166E-2	1	547.263	548.27	y4	TRUE
Low	TGLADFTR	CTF13 CBF3C YMR094W YM6543.01 YM9582.19	20240217_PRM_SKP_Cal_4	1.021	FALSE	Standard	4586475	625	638.39	0.9995	0.00078714	0.021166	8	8	18.55	heavy	445.734	2	Slope: 7.8714E-4 Intercept: 2.1166E-2	1	547.263	548.27	y4	TRUE
Low	TGLADFTR	CTF13 CBF3C YMR094W YM6543.01 YM9582.19	20240217_PRM_SKP_Cal_5	1.002	FALSE	Standard	4593825	1250	1251.9	0.9995	0.00078714	0.021166	8	8	18.55	heavy	445.734	2	Slope: 7.8714E-4 Intercept: 2.1166E-2	1	547.263	548.27	y4	TRUE
Low	TGLADFTR	CTF13 CBF3C YMR094W YM6543.01 YM9582.19	20240217_PRM_SKP_Cal_6	1.01	FALSE	Standard	4723820	2500	2525.2	0.9995	0.00078714	0.021166	8	8	18.55	heavy	445.734	2	Slope: 7.8714E-4 Intercept: 2.1166E-2	1	547.263	548.27	y4	TRUE
Low	TGLADFTR	CTF13 CBF3C YMR094W YM6543.01 YM9582.19	20240217_PRM_SKP_Cal_7	1.058	FALSE	Standard	4643074	5000	5290.6	0.9995	0.00078714	0.021166	8	8	18.55	heavy	445.734	2	Slope: 7.8714E-4 Intercept: 2.1166E-2	1	547.263	548.27	y4	TRUE
Low	TGLADFTR	CTF13 CBF3C YMR094W YM6543.01 YM9582.19	20240217_PRM_SKP_Cal_8	0.993	FALSE	Standard	4715156	10000	9934	0.9995	0.00078714	0.021166	8	8	18.55	heavy	445.734	2	Slope: 7.8714E-4 Intercept: 2.1166E-2	1	547.263	548.27	y4	TRUE
Low	TGLADFTR	CTF13 CBF3C YMR094W YM6543.01 YM9582.19	20240217_PRM_SKP_Cal_9	0.988	FALSE	Standard	4959219	20000	19759	0.9995	0.00078714	0.021166	8	8	18.55	heavy	445.734	2	Slope: 7.8714E-4 Intercept: 2.1166E-2	1	547.263	548.27	y4	TRUE
Low	TGLADFTR	CTF13 CBF3C YMR094W YM6543.01 YM9582.19	20240217_PRM_SKP_Cal_10	1.163	TRUE	Standard	4159332	60000	69808	0.9995	0.00078714	0.021166	8	8	18.55	heavy	445.734	2	Slope: 7.8714E-4 Intercept: 2.1166E-2	1	547.263	548.27	y4	TRUE
Low	TGLADFTR	CTF13 CBF3C YMR094W YM6543.01 YM9582.19	20240217_PRM_BlankwIS_2	#N/A	FALSE	Unknown	4609084		-23.954	0.9995	0.00078714	0.021166	8	8	18.55	heavy	445.734	2	Slope: 7.8714E-4 Intercept: 2.1166E-2	1	547.263	548.27	y4	TRUE
Low	TGLADFTR	CTF13 CBF3C YMR094W YM6543.01 YM9582.19	20240217_PRM_QC_Low_1	0.815	FALSE	Quality Control	4754444	234.38	191.05	0.9995	0.00078714	0.021166	8	8	18.55	heavy	445.734	2	Slope: 7.8714E-4 Intercept: 2.1166E-2	1	547.263	548.27	y4	TRUE
Low	TGLADFTR	CTF13 CBF3C YMR094W YM6543.01 YM9582.19	20240217_PRM_QC_Mid_1	0.993	FALSE	Quality Control	4579017	937.5	931.36	0.9995	0.00078714	0.021166	8	8	18.55	heavy	445.734	2	Slope: 7.8714E-4 Intercept: 2.1166E-2	1	547.263	548.27	y4	TRUE
Low	TGLADFTR	CTF13 CBF3C YMR094W YM6543.01 YM9582.19	20240217_PRM_QC_Hi_1	0.888	FALSE	Quality Control	4844290	7500	6659.2	0.9995	0.00078714	0.021166	8	8	18.55	heavy	445.734	2	Slope: 7.8714E-4 Intercept: 2.1166E-2	1	547.263	548.27	y4	TRUE
Low	TGLADFTR	CTF13 CBF3C YMR094W YM6543.01 YM9582.19	20240217_PRM_Solvent_1	#N/A	FALSE	Unknown	0		∞	0.9995	0.00078714	0.021166	8	8	18.55	heavy	445.734	2	Slope: 7.8714E-4 Intercept: 2.1166E-2	1	547.263	548.27	y4	TRUE
Low	TGLADFTR	CTF13 CBF3C YMR094W YM6543.01 YM9582.19	20240217_PRM_QC_Low_2	0.873	FALSE	Quality Control	4562944	234.38	204.71	0.9995	0.00078714	0.021166	8	8	18.55	heavy	445.734	2	Slope: 7.8714E-4 Intercept: 2.1166E-2	1	547.263	548.27	y4	TRUE
Low	TGLADFTR	CTF13 CBF3C YMR094W YM6543.01 YM9582.19	20240217_PRM_QC_Mid_2	0.919	FALSE	Quality Control	4542225	937.5	861.23	0.9995	0.00078714	0.021166	8	8	18.55	heavy	445.734	2	Slope: 7.8714E-4 Intercept: 2.1166E-2	1	547.263	548.27	y4	TRUE
Low	TGLADFTR	CTF13 CBF3C YMR094W YM6543.01 YM9582.19	20240217_PRM_QC_Hi_2	0.957	FALSE	Quality Control	4893188	7500	7178	0.9995	0.00078714	0.021166	8	8	18.55	heavy	445.734	2	Slope: 7.8714E-4 Intercept: 2.1166E-2	1	547.263	548.27	y4	TRUE
Low	TGLADFTR	CTF13 CBF3C YMR094W YM6543.01 YM9582.19	20240217_PRM_Solvent_2	#N/A	FALSE	Solvent	0		NaN	0.9995	0.00078714	0.021166	8	8	18.55	heavy	445.734	2	Slope: 7.8714E-4 Intercept: 2.1166E-2	1	547.263	548.27	y4	TRUE
Low	TGLADFTR	CTF13 CBF3C YMR094W YM6543.01 YM9582.19	20240217_PRM_QC_Low_3	0.837	FALSE	Quality Control	4925979	234.38	196.08	0.9995	0.00078714	0.021166	8	8	18.55	heavy	445.734	2	Slope: 7.8714E-4 Intercept: 2.1166E-2	1	547.263	548.27	y4	TRUE
Low	TGLADFTR	CTF13 CBF3C YMR094W YM6543.01 YM9582.19	20240217_PRM_QC_Mid_3	0.954	FALSE	Quality Control	4889106	937.5	894.62	0.9995	0.00078714	0.021166	8	8	18.55	heavy	445.734	2	Slope: 7.8714E-4 Intercept: 2.1166E-2	1	547.263	548.27	y4	TRUE
Low	TGLADFTR	CTF13 CBF3C YMR094W YM6543.01 YM9582.19	20240217_PRM_QC_Hi_3	1.004	FALSE	Quality Control	5179430	7500	7530.6	0.9995	0.00078714	0.021166	8	8	18.55	heavy	445.734	2	Slope: 7.8714E-4 Intercept: 2.1166E-2	1	547.263	548.27	y4	TRUE
Low	TGLADFTR	CTF13 CBF3C YMR094W YM6543.01 YM9582.19	20240217_PRM_BlankwIS_3	#N/A	FALSE	Unknown	4948686		-24.091	0.9995	0.00078714	0.021166	8	8	18.55	heavy	445.734	2	Slope: 7.8714E-4 Intercept: 2.1166E-2	1	547.263	548.27	y4	TRUE
Low	TGLADFTR	CTF13 CBF3C YMR094W YM6543.01 YM9582.19	20240217_PRM_SKP_Cal_1_2	0.769	TRUE	Quality Control	4805284	78.125	60.11	0.9995	0.00078714	0.021166	8	8	18.55	heavy	445.734	2	Slope: 7.8714E-4 Intercept: 2.1166E-2	1	547.263	548.27	y4	TRUE
Low	TGLADFTR	CTF13 CBF3C YMR094W YM6543.01 YM9582.19	20240217_PRM_SKP_Cal_2_2	0.955	FALSE	Quality Control	5160639	156.25	149.14	0.9995	0.00078714	0.021166	8	8	18.55	heavy	445.734	2	Slope: 7.8714E-4 Intercept: 2.1166E-2	1	547.263	548.27	y4	TRUE
Low	TGLADFTR	CTF13 CBF3C YMR094W YM6543.01 YM9582.19	20240217_PRM_SKP_Cal_3_2	1.059	FALSE	Quality Control	4823469	312.5	330.97	0.9995	0.00078714	0.021166	8	8	18.55	heavy	445.734	2	Slope: 7.8714E-4 Intercept: 2.1166E-2	1	547.263	548.27	y4	TRUE
Low	TGLADFTR	CTF13 CBF3C YMR094W YM6543.01 YM9582.19	20240217_PRM_SKP_Cal_4_2	1.093	FALSE	Quality Control	5091092	625	683.32	0.9995	0.00078714	0.021166	8	8	18.55	heavy	445.734	2	Slope: 7.8714E-4 Intercept: 2.1166E-2	1	547.263	548.27	y4	TRUE
Low	TGLADFTR	CTF13 CBF3C YMR094W YM6543.01 YM9582.19	20240217_PRM_SKP_Cal_5_2	0.994	FALSE	Quality Control	5331194	1250	1243.1	0.9995	0.00078714	0.021166	8	8	18.55	heavy	445.734	2	Slope: 7.8714E-4 Intercept: 2.1166E-2	1	547.263	548.27	y4	TRUE
Low	TGLADFTR	CTF13 CBF3C YMR094W YM6543.01 YM9582.19	20240217_PRM_SKP_Cal_6_2	1.024	FALSE	Quality Control	4978056	2500	2558.9	0.9995	0.00078714	0.021166	8	8	18.55	heavy	445.734	2	Slope: 7.8714E-4 Intercept: 2.1166E-2	1	547.263	548.27	y4	TRUE
Low	TGLADFTR	CTF13 CBF3C YMR094W YM6543.01 YM9582.19	20240217_PRM_SKP_Cal_7_2	1.003	FALSE	Quality Control	4888369	5000	5015.8	0.9995	0.00078714	0.021166	8	8	18.55	heavy	445.734	2	Slope: 7.8714E-4 Intercept: 2.1166E-2	1	547.263	548.27	y4	TRUE
Low	TGLADFTR	CTF13 CBF3C YMR094W YM6543.01 YM9582.19	20240217_PRM_SKP_Cal_8_2	1.073	FALSE	Quality Control	4732469	10000	10732	0.9995	0.00078714	0.021166	8	8	18.55	heavy	445.734	2	Slope: 7.8714E-4 Intercept: 2.1166E-2	1	547.263	548.27	y4	TRUE
Low	TGLADFTR	CTF13 CBF3C YMR094W YM6543.01 YM9582.19	20240217_PRM_SKP_Cal_9_2	1	FALSE	Quality Control	4948229	20000	19994	0.9995	0.00078714	0.021166	8	8	18.55	heavy	445.734	2	Slope: 7.8714E-4 Intercept: 2.1166E-2	1	547.263	548.27	y4	TRUE
Low	TGLADFTR	CTF13 CBF3C YMR094W YM6543.01 YM9582.19	20240217_PRM_SKP_Cal_10_2	1.069	TRUE	Quality Control	4808711	60000	64142	0.9995	0.00078714	0.021166	8	8	18.55	heavy	445.734	2	Slope: 7.8714E-4 Intercept: 2.1166E-2	1	547.263	548.27	y4	TRUE
Low	TGLADFTR	CTF13 CBF3C YMR094W YM6543.01 YM9582.19	20240217_PRM_BlankwIS_4	#N/A	FALSE	Unknown	4568507		-9.4043	0.9995	0.00078714	0.021166	8	8	18.55	heavy	445.734	2	Slope: 7.8714E-4 Intercept: 2.1166E-2	1	547.263	548.27	y4	TRUE
Low	TGLADFTR	CTF13 CBF3C YMR094W YM6543.01 YM9582.19	20240217_PRM_SKP_Cal_1_3	0.623	TRUE	Quality Control	5322012	78.125	48.654	0.9995	0.00078714	0.021166	8	8	18.55	heavy	445.734	2	Slope: 7.8714E-4 Intercept: 2.1166E-2	1	547.263	548.27	y4	TRUE
Low	TGLADFTR	CTF13 CBF3C YMR094W YM6543.01 YM9582.19	20240217_PRM_SKP_Cal_2_3	0.979	FALSE	Quality Control	5037222	156.25	152.92	0.9995	0.00078714	0.021166	8	8	18.55	heavy	445.734	2	Slope: 7.8714E-4 Intercept: 2.1166E-2	1	547.263	548.27	y4	TRUE
Low	TGLADFTR	CTF13 CBF3C YMR094W YM6543.01 YM9582.19	20240217_PRM_SKP_Cal_3_3	1.113	FALSE	Quality Control	4952561	312.5	347.88	0.9995	0.00078714	0.021166	8	8	18.55	heavy	445.734	2	Slope: 7.8714E-4 Intercept: 2.1166E-2	1	547.263	548.27	y4	TRUE
Low	TGLADFTR	CTF13 CBF3C YMR094W YM6543.01 YM9582.19	20240217_PRM_SKP_Cal_4_3	1.114	FALSE	Quality Control	4681819	625	696.05	0.9995	0.00078714	0.021166	8	8	18.55	heavy	445.734	2	Slope: 7.8714E-4 Intercept: 2.1166E-2	1	547.263	548.27	y4	TRUE
Low	TGLADFTR	CTF13 CBF3C YMR094W YM6543.01 YM9582.19	20240217_PRM_SKP_Cal_5_3	0.998	FALSE	Quality Control	5297476	1250	1247.3	0.9995	0.00078714	0.021166	8	8	18.55	heavy	445.734	2	Slope: 7.8714E-4 Intercept: 2.1166E-2	1	547.263	548.27	y4	TRUE
Low	TGLADFTR	CTF13 CBF3C YMR094W YM6543.01 YM9582.19	20240217_PRM_SKP_Cal_6_3	1.113	FALSE	Quality Control	4909550	2500	2782.2	0.9995	0.00078714	0.021166	8	8	18.55	heavy	445.734	2	Slope: 7.8714E-4 Intercept: 2.1166E-2	1	547.263	548.27	y4	TRUE
Low	TGLADFTR	CTF13 CBF3C YMR094W YM6543.01 YM9582.19	20240217_PRM_SKP_Cal_7_3	1.046	FALSE	Quality Control	4974995	5000	5229	0.9995	0.00078714	0.021166	8	8	18.55	heavy	445.734	2	Slope: 7.8714E-4 Intercept: 2.1166E-2	1	547.263	548.27	y4	TRUE
Low	TGLADFTR	CTF13 CBF3C YMR094W YM6543.01 YM9582.19	20240217_PRM_SKP_Cal_8_3	1.013	FALSE	Quality Control	5318083	10000	10133	0.9995	0.00078714	0.021166	8	8	18.55	heavy	445.734	2	Slope: 7.8714E-4 Intercept: 2.1166E-2	1	547.263	548.27	y4	TRUE
Low	TGLADFTR	CTF13 CBF3C YMR094W YM6543.01 YM9582.19	20240217_PRM_SKP_Cal_9_3	0.938	FALSE	Quality Control	5618417	20000	18752	0.9995	0.00078714	0.021166	8	8	18.55	heavy	445.734	2	Slope: 7.8714E-4 Intercept: 2.1166E-2	1	547.263	548.27	y4	TRUE
Low	TGLADFTR	CTF13 CBF3C YMR094W YM6543.01 YM9582.19	20240217_PRM_SKP_Cal_10_3	1.142	TRUE	Quality Control	5019072	60000	68540	0.9995	0.00078714	0.021166	8	8	18.55	heavy	445.734	2	Slope: 7.8714E-4 Intercept: 2.1166E-2	1	547.263	548.27	y4	TRUE
Low	TGLADFTR	CTF13 CBF3C YMR094W YM6543.01 YM9582.19	20240217_PRM_BlankwIS_5	#N/A	FALSE	Unknown	4794829		-22.872	0.9995	0.00078714	0.021166	8	8	18.55	heavy	445.734	2	Slope: 7.8714E-4 Intercept: 2.1166E-2	1	547.263	548.27	y4	TRUE
Low	TGLADFTR	CTF13 CBF3C YMR094W YM6543.01 YM9582.19	20240217_PRM_SKP_Cal_1_4	0.701	TRUE	Quality Control	5445271	78.125	54.736	0.9995	0.00078714	0.021166	8	8	18.55	heavy	445.734	2	Slope: 7.8714E-4 Intercept: 2.1166E-2	1	547.263	548.27	y4	TRUE
Low	TGLADFTR	CTF13 CBF3C YMR094W YM6543.01 YM9582.19	20240217_PRM_SKP_Cal_2_4	0.943	FALSE	Quality Control	5577522	156.25	147.4	0.9995	0.00078714	0.021166	8	8	18.55	heavy	445.734	2	Slope: 7.8714E-4 Intercept: 2.1166E-2	1	547.263	548.27	y4	TRUE
Low	TGLADFTR	CTF13 CBF3C YMR094W YM6543.01 YM9582.19	20240217_PRM_SKP_Cal_3_4	0.999	FALSE	Quality Control	5838547	312.5	312.18	0.9995	0.00078714	0.021166	8	8	18.55	heavy	445.734	2	Slope: 7.8714E-4 Intercept: 2.1166E-2	1	547.263	548.27	y4	TRUE
Low	TGLADFTR	CTF13 CBF3C YMR094W YM6543.01 YM9582.19	20240217_PRM_SKP_Cal_4_4	1.058	FALSE	Quality Control	5534466	625	661.49	0.9995	0.00078714	0.021166	8	8	18.55	heavy	445.734	2	Slope: 7.8714E-4 Intercept: 2.1166E-2	1	547.263	548.27	y4	TRUE
Low	TGLADFTR	CTF13 CBF3C YMR094W YM6543.01 YM9582.19	20240217_PRM_SKP_Cal_5_4	0.993	FALSE	Quality Control	5613562	1250	1241.5	0.9995	0.00078714	0.021166	8	8	18.55	heavy	445.734	2	Slope: 7.8714E-4 Intercept: 2.1166E-2	1	547.263	548.27	y4	TRUE
Low	TGLADFTR	CTF13 CBF3C YMR094W YM6543.01 YM9582.19	20240217_PRM_SKP_Cal_6_4	1.07	FALSE	Quality Control	5559135	2500	2673.8	0.9995	0.00078714	0.021166	8	8	18.55	heavy	445.734	2	Slope: 7.8714E-4 Intercept: 2.1166E-2	1	547.263	548.27	y4	TRUE
Low	TGLADFTR	CTF13 CBF3C YMR094W YM6543.01 YM9582.19	20240217_PRM_SKP_Cal_7_4	1.009	FALSE	Quality Control	5364669	5000	5047	0.9995	0.00078714	0.021166	8	8	18.55	heavy	445.734	2	Slope: 7.8714E-4 Intercept: 2.1166E-2	1	547.263	548.27	y4	TRUE
Low	TGLADFTR	CTF13 CBF3C YMR094W YM6543.01 YM9582.19	20240217_PRM_SKP_Cal_8_4	0.937	FALSE	Quality Control	5887892	10000	9372.1	0.9995	0.00078714	0.021166	8	8	18.55	heavy	445.734	2	Slope: 7.8714E-4 Intercept: 2.1166E-2	1	547.263	548.27	y4	TRUE
Low	TGLADFTR	CTF13 CBF3C YMR094W YM6543.01 YM9582.19	20240217_PRM_SKP_Cal_9_4	0.981	FALSE	Quality Control	6039801	20000	19623	0.9995	0.00078714	0.021166	8	8	18.55	heavy	445.734	2	Slope: 7.8714E-4 Intercept: 2.1166E-2	1	547.263	548.27	y4	TRUE
Low	TGLADFTR	CTF13 CBF3C YMR094W YM6543.01 YM9582.19	20240217_PRM_SKP_Cal_10_4_2	1.083	FALSE	Quality Control	5787504	60000	64971	0.9995	0.00078714	0.021166	8	8	18.55	heavy	445.734	2	Slope: 7.8714E-4 Intercept: 2.1166E-2	1	547.263	548.27	y4	TRUE
Low	TGLADFTR	CTF13 CBF3C YMR094W YM6543.01 YM9582.19	20240217_PRM_BlankwIS_7	#N/A	FALSE	Unknown	5507210		-10.559	0.9995	0.00078714	0.021166	8	8	18.55	heavy	445.734	2	Slope: 7.8714E-4 Intercept: 2.1166E-2	1	547.263	548.27	y4	TRUE
Low	YTPSELALYEIR	CSE4 CSL2 YKL049C YKL262	20240217_PRM_DoubleBlank_1	#N/A	FALSE	Double Blank	0		NaN	0.9912	0.00041376	-0.075518	4	12	27.17	light	727.88	2	Slope: 4.1376E-4 Intercept: -7.5518E-2	1	763.423	764.43	y6	TRUE
Low	YTPSELALYEIR	CSE4 CSL2 YKL049C YKL262	20240217_PRM_BlankwIS_1	#N/A	FALSE	Unknown	0		182.52	0.9912	0.00041376	-0.075518	4	12	27.17	light	727.88	2	Slope: 4.1376E-4 Intercept: -7.5518E-2	1	763.423	764.43	y6	TRUE
Low	YTPSELALYEIR	CSE4 CSL2 YKL049C YKL262	20240217_PRM_SKP_Cal_1	2.374	TRUE	Standard	4221	78.125	185.46	0.9912	0.00041376	-0.075518	4	12	27.17	light	727.88	2	Slope: 4.1376E-4 Intercept: -7.5518E-2	1	763.423	764.43	y6	TRUE
Low	YTPSELALYEIR	CSE4 CSL2 YKL049C YKL262	20240217_PRM_SKP_Cal_2	1.498	TRUE	Standard	74312	156.25	234.12	0.9912	0.00041376	-0.075518	4	12	27.17	light	727.88	2	Slope: 4.1376E-4 Intercept: -7.5518E-2	1	763.423	764.43	y6	TRUE
Low	YTPSELALYEIR	CSE4 CSL2 YKL049C YKL262	20240217_PRM_SKP_Cal_3	1.11	FALSE	Standard	199767	312.5	346.93	0.9912	0.00041376	-0.075518	4	12	27.17	light	727.88	2	Slope: 4.1376E-4 Intercept: -7.5518E-2	1	763.423	764.43	y6	TRUE
Low	YTPSELALYEIR	CSE4 CSL2 YKL049C YKL262	20240217_PRM_SKP_Cal_4	0.927	FALSE	Standard	524486	625	579.46	0.9912	0.00041376	-0.075518	4	12	27.17	light	727.88	2	Slope: 4.1376E-4 Intercept: -7.5518E-2	1	763.423	764.43	y6	TRUE
Low	YTPSELALYEIR	CSE4 CSL2 YKL049C YKL262	20240217_PRM_SKP_Cal_5	0.916	FALSE	Standard	1292278	1250	1145.6	0.9912	0.00041376	-0.075518	4	12	27.17	light	727.88	2	Slope: 4.1376E-4 Intercept: -7.5518E-2	1	763.423	764.43	y6	TRUE
Low	YTPSELALYEIR	CSE4 CSL2 YKL049C YKL262	20240217_PRM_SKP_Cal_6	1.046	FALSE	Standard	3519576	2500	2615.5	0.9912	0.00041376	-0.075518	4	12	27.17	light	727.88	2	Slope: 4.1376E-4 Intercept: -7.5518E-2	1	763.423	764.43	y6	TRUE
Low	YTPSELALYEIR	CSE4 CSL2 YKL049C YKL262	20240217_PRM_SKP_Cal_7	1.358	TRUE	Standard	8860034	5000	6791.5	0.9912	0.00041376	-0.075518	4	12	27.17	light	727.88	2	Slope: 4.1376E-4 Intercept: -7.5518E-2	1	763.423	764.43	y6	TRUE
Low	YTPSELALYEIR	CSE4 CSL2 YKL049C YKL262	20240217_PRM_SKP_Cal_8	1.637	TRUE	Standard	23765050	10000	16367	0.9912	0.00041376	-0.075518	4	12	27.17	light	727.88	2	Slope: 4.1376E-4 Intercept: -7.5518E-2	1	763.423	764.43	y6	TRUE
Low	YTPSELALYEIR	CSE4 CSL2 YKL049C YKL262	20240217_PRM_SKP_Cal_9	1.766	TRUE	Standard	44747348	20000	35320	0.9912	0.00041376	-0.075518	4	12	27.17	light	727.88	2	Slope: 4.1376E-4 Intercept: -7.5518E-2	1	763.423	764.43	y6	TRUE
Low	YTPSELALYEIR	CSE4 CSL2 YKL049C YKL262	20240217_PRM_SKP_Cal_10	2.005	TRUE	Standard	190413792	60000	120270	0.9912	0.00041376	-0.075518	4	12	27.17	light	727.88	2	Slope: 4.1376E-4 Intercept: -7.5518E-2	1	763.423	764.43	y6	TRUE
Low	YTPSELALYEIR	CSE4 CSL2 YKL049C YKL262	20240217_PRM_BlankwIS_2	#N/A	FALSE	Unknown	60438		218.04	0.9912	0.00041376	-0.075518	4	12	27.17	light	727.88	2	Slope: 4.1376E-4 Intercept: -7.5518E-2	1	763.423	764.43	y6	TRUE
Low	YTPSELALYEIR	CSE4 CSL2 YKL049C YKL262	20240217_PRM_QC_Low_1	0.997	FALSE	Quality Control	62340	234.38	233.67	0.9912	0.00041376	-0.075518	4	12	27.17	light	727.88	2	Slope: 4.1376E-4 Intercept: -7.5518E-2	1	763.423	764.43	y6	TRUE
Low	YTPSELALYEIR	CSE4 CSL2 YKL049C YKL262	20240217_PRM_QC_Mid_1	0.645	FALSE	Quality Control	540443	937.5	604.62	0.9912	0.00041376	-0.075518	4	12	27.17	light	727.88	2	Slope: 4.1376E-4 Intercept: -7.5518E-2	1	763.423	764.43	y6	TRUE
Low	YTPSELALYEIR	CSE4 CSL2 YKL049C YKL262	20240217_PRM_QC_Hi_1	1.131	FALSE	Quality Control	10334791	7500	8481.6	0.9912	0.00041376	-0.075518	4	12	27.17	light	727.88	2	Slope: 4.1376E-4 Intercept: -7.5518E-2	1	763.423	764.43	y6	TRUE
Low	YTPSELALYEIR	CSE4 CSL2 YKL049C YKL262	20240217_PRM_Solvent_1	#N/A	FALSE	Unknown	0		NaN	0.9912	0.00041376	-0.075518	4	12	27.17	light	727.88	2	Slope: 4.1376E-4 Intercept: -7.5518E-2	1	763.423	764.43	y6	TRUE
Low	YTPSELALYEIR	CSE4 CSL2 YKL049C YKL262	20240217_PRM_QC_Low_2	0.963	FALSE	Quality Control	44581	234.38	225.62	0.9912	0.00041376	-0.075518	4	12	27.17	light	727.88	2	Slope: 4.1376E-4 Intercept: -7.5518E-2	1	763.423	764.43	y6	TRUE
Low	YTPSELALYEIR	CSE4 CSL2 YKL049C YKL262	20240217_PRM_QC_Mid_2	0.591	FALSE	Quality Control	427422	937.5	554.05	0.9912	0.00041376	-0.075518	4	12	27.17	light	727.88	2	Slope: 4.1376E-4 Intercept: -7.5518E-2	1	763.423	764.43	y6	TRUE
Low	YTPSELALYEIR	CSE4 CSL2 YKL049C YKL262	20240217_PRM_QC_Hi_2	1.156	FALSE	Quality Control	9647206	7500	8670.9	0.9912	0.00041376	-0.075518	4	12	27.17	light	727.88	2	Slope: 4.1376E-4 Intercept: -7.5518E-2	1	763.423	764.43	y6	TRUE
Low	YTPSELALYEIR	CSE4 CSL2 YKL049C YKL262	20240217_PRM_Solvent_2	#N/A	FALSE	Solvent	0		NaN	0.9912	0.00041376	-0.075518	4	12	27.17	light	727.88	2	Slope: 4.1376E-4 Intercept: -7.5518E-2	1	763.423	764.43	y6	TRUE
Low	YTPSELALYEIR	CSE4 CSL2 YKL049C YKL262	20240217_PRM_QC_Low_3	0.977	FALSE	Quality Control	46082	234.38	229.05	0.9912	0.00041376	-0.075518	4	12	27.17	light	727.88	2	Slope: 4.1376E-4 Intercept: -7.5518E-2	1	763.423	764.43	y6	TRUE
Low	YTPSELALYEIR	CSE4 CSL2 YKL049C YKL262	20240217_PRM_QC_Mid_3	0.609	FALSE	Quality Control	413124	937.5	571.22	0.9912	0.00041376	-0.075518	4	12	27.17	light	727.88	2	Slope: 4.1376E-4 Intercept: -7.5518E-2	1	763.423	764.43	y6	TRUE
Low	YTPSELALYEIR	CSE4 CSL2 YKL049C YKL262	20240217_PRM_QC_Hi_3	1.138	FALSE	Quality Control	7804152	7500	8531.5	0.9912	0.00041376	-0.075518	4	12	27.17	light	727.88	2	Slope: 4.1376E-4 Intercept: -7.5518E-2	1	763.423	764.43	y6	TRUE
Low	YTPSELALYEIR	CSE4 CSL2 YKL049C YKL262	20240217_PRM_BlankwIS_3	#N/A	FALSE	Unknown	0		182.52	0.9912	0.00041376	-0.075518	4	12	27.17	light	727.88	2	Slope: 4.1376E-4 Intercept: -7.5518E-2	1	763.423	764.43	y6	TRUE
Low	YTPSELALYEIR	CSE4 CSL2 YKL049C YKL262	20240217_PRM_SKP_Cal_1_2	2.417	TRUE	Quality Control	7927	78.125	188.84	0.9912	0.00041376	-0.075518	4	12	27.17	light	727.88	2	Slope: 4.1376E-4 Intercept: -7.5518E-2	1	763.423	764.43	y6	TRUE
Low	YTPSELALYEIR	CSE4 CSL2 YKL049C YKL262	20240217_PRM_SKP_Cal_2_2	1.459	TRUE	Quality Control	55874	156.25	227.98	0.9912	0.00041376	-0.075518	4	12	27.17	light	727.88	2	Slope: 4.1376E-4 Intercept: -7.5518E-2	1	763.423	764.43	y6	TRUE
Low	YTPSELALYEIR	CSE4 CSL2 YKL049C YKL262	20240217_PRM_SKP_Cal_3_2	1.133	FALSE	Quality Control	167790	312.5	354	0.9912	0.00041376	-0.075518	4	12	27.17	light	727.88	2	Slope: 4.1376E-4 Intercept: -7.5518E-2	1	763.423	764.43	y6	TRUE
Low	YTPSELALYEIR	CSE4 CSL2 YKL049C YKL262	20240217_PRM_SKP_Cal_4_2	0.874	FALSE	Quality Control	441547	625	545.97	0.9912	0.00041376	-0.075518	4	12	27.17	light	727.88	2	Slope: 4.1376E-4 Intercept: -7.5518E-2	1	763.423	764.43	y6	TRUE
Low	YTPSELALYEIR	CSE4 CSL2 YKL049C YKL262	20240217_PRM_SKP_Cal_5_2	0.922	FALSE	Quality Control	1206300	1250	1153	0.9912	0.00041376	-0.075518	4	12	27.17	light	727.88	2	Slope: 4.1376E-4 Intercept: -7.5518E-2	1	763.423	764.43	y6	TRUE
Low	YTPSELALYEIR	CSE4 CSL2 YKL049C YKL262	20240217_PRM_SKP_Cal_6_2	1.005	FALSE	Quality Control	3196406	2500	2512	0.9912	0.00041376	-0.075518	4	12	27.17	light	727.88	2	Slope: 4.1376E-4 Intercept: -7.5518E-2	1	763.423	764.43	y6	TRUE
Low	YTPSELALYEIR	CSE4 CSL2 YKL049C YKL262	20240217_PRM_SKP_Cal_7_2	1.334	TRUE	Quality Control	8317092	5000	6669.4	0.9912	0.00041376	-0.075518	4	12	27.17	light	727.88	2	Slope: 4.1376E-4 Intercept: -7.5518E-2	1	763.423	764.43	y6	TRUE
Low	YTPSELALYEIR	CSE4 CSL2 YKL049C YKL262	20240217_PRM_SKP_Cal_8_2	1.587	TRUE	Quality Control	22245942	10000	15870	0.9912	0.00041376	-0.075518	4	12	27.17	light	727.88	2	Slope: 4.1376E-4 Intercept: -7.5518E-2	1	763.423	764.43	y6	TRUE
Low	YTPSELALYEIR	CSE4 CSL2 YKL049C YKL262	20240217_PRM_SKP_Cal_9_2	1.84	TRUE	Quality Control	42765116	20000	36808	0.9912	0.00041376	-0.075518	4	12	27.17	light	727.88	2	Slope: 4.1376E-4 Intercept: -7.5518E-2	1	763.423	764.43	y6	TRUE
Low	YTPSELALYEIR	CSE4 CSL2 YKL049C YKL262	20240217_PRM_SKP_Cal_10_2	1.969	TRUE	Quality Control	189426896	60000	118130	0.9912	0.00041376	-0.075518	4	12	27.17	light	727.88	2	Slope: 4.1376E-4 Intercept: -7.5518E-2	1	763.423	764.43	y6	TRUE
Low	YTPSELALYEIR	CSE4 CSL2 YKL049C YKL262	20240217_PRM_BlankwIS_4	#N/A	FALSE	Unknown	97003		245.37	0.9912	0.00041376	-0.075518	4	12	27.17	light	727.88	2	Slope: 4.1376E-4 Intercept: -7.5518E-2	1	763.423	764.43	y6	TRUE
Low	YTPSELALYEIR	CSE4 CSL2 YKL049C YKL262	20240217_PRM_SKP_Cal_1_3	2.644	TRUE	Quality Control	27311	78.125	206.55	0.9912	0.00041376	-0.075518	4	12	27.17	light	727.88	2	Slope: 4.1376E-4 Intercept: -7.5518E-2	1	763.423	764.43	y6	TRUE
Low	YTPSELALYEIR	CSE4 CSL2 YKL049C YKL262	20240217_PRM_SKP_Cal_2_3	1.502	TRUE	Quality Control	59322	156.25	234.67	0.9912	0.00041376	-0.075518	4	12	27.17	light	727.88	2	Slope: 4.1376E-4 Intercept: -7.5518E-2	1	763.423	764.43	y6	TRUE
Low	YTPSELALYEIR	CSE4 CSL2 YKL049C YKL262	20240217_PRM_SKP_Cal_3_3	1.085	FALSE	Quality Control	144199	312.5	339.04	0.9912	0.00041376	-0.075518	4	12	27.17	light	727.88	2	Slope: 4.1376E-4 Intercept: -7.5518E-2	1	763.423	764.43	y6	TRUE
Low	YTPSELALYEIR	CSE4 CSL2 YKL049C YKL262	20240217_PRM_SKP_Cal_4_3	0.875	FALSE	Quality Control	392016	625	547.03	0.9912	0.00041376	-0.075518	4	12	27.17	light	727.88	2	Slope: 4.1376E-4 Intercept: -7.5518E-2	1	763.423	764.43	y6	TRUE
Low	YTPSELALYEIR	CSE4 CSL2 YKL049C YKL262	20240217_PRM_SKP_Cal_5_3	0.934	FALSE	Quality Control	1081138	1250	1167.8	0.9912	0.00041376	-0.075518	4	12	27.17	light	727.88	2	Slope: 4.1376E-4 Intercept: -7.5518E-2	1	763.423	764.43	y6	TRUE
Low	YTPSELALYEIR	CSE4 CSL2 YKL049C YKL262	20240217_PRM_SKP_Cal_6_3	1.06	FALSE	Quality Control	2822878	2500	2649.7	0.9912	0.00041376	-0.075518	4	12	27.17	light	727.88	2	Slope: 4.1376E-4 Intercept: -7.5518E-2	1	763.423	764.43	y6	TRUE
Low	YTPSELALYEIR	CSE4 CSL2 YKL049C YKL262	20240217_PRM_SKP_Cal_7_3	1.366	TRUE	Quality Control	7434338	5000	6829.2	0.9912	0.00041376	-0.075518	4	12	27.17	light	727.88	2	Slope: 4.1376E-4 Intercept: -7.5518E-2	1	763.423	764.43	y6	TRUE
Low	YTPSELALYEIR	CSE4 CSL2 YKL049C YKL262	20240217_PRM_SKP_Cal_8_3	1.626	TRUE	Quality Control	20914650	10000	16262	0.9912	0.00041376	-0.075518	4	12	27.17	light	727.88	2	Slope: 4.1376E-4 Intercept: -7.5518E-2	1	763.423	764.43	y6	TRUE
Low	YTPSELALYEIR	CSE4 CSL2 YKL049C YKL262	20240217_PRM_SKP_Cal_9_3	1.838	TRUE	Quality Control	41050824	20000	36753	0.9912	0.00041376	-0.075518	4	12	27.17	light	727.88	2	Slope: 4.1376E-4 Intercept: -7.5518E-2	1	763.423	764.43	y6	TRUE
Low	YTPSELALYEIR	CSE4 CSL2 YKL049C YKL262	20240217_PRM_SKP_Cal_10_3	1.948	TRUE	Quality Control	202060912	60000	116880	0.9912	0.00041376	-0.075518	4	12	27.17	light	727.88	2	Slope: 4.1376E-4 Intercept: -7.5518E-2	1	763.423	764.43	y6	TRUE
Low	YTPSELALYEIR	CSE4 CSL2 YKL049C YKL262	20240217_PRM_BlankwIS_5	#N/A	FALSE	Unknown	76159		228.73	0.9912	0.00041376	-0.075518	4	12	27.17	light	727.88	2	Slope: 4.1376E-4 Intercept: -7.5518E-2	1	763.423	764.43	y6	TRUE
Low	YTPSELALYEIR	CSE4 CSL2 YKL049C YKL262	20240217_PRM_SKP_Cal_1_4	2.608	TRUE	Quality Control	18847	78.125	203.73	0.9912	0.00041376	-0.075518	4	12	27.17	light	727.88	2	Slope: 4.1376E-4 Intercept: -7.5518E-2	1	763.423	764.43	y6	TRUE
Low	YTPSELALYEIR	CSE4 CSL2 YKL049C YKL262	20240217_PRM_SKP_Cal_2_4	1.566	TRUE	Quality Control	53251	156.25	244.7	0.9912	0.00041376	-0.075518	4	12	27.17	light	727.88	2	Slope: 4.1376E-4 Intercept: -7.5518E-2	1	763.423	764.43	y6	TRUE
Low	YTPSELALYEIR	CSE4 CSL2 YKL049C YKL262	20240217_PRM_SKP_Cal_3_4	1.139	FALSE	Quality Control	114089	312.5	355.96	0.9912	0.00041376	-0.075518	4	12	27.17	light	727.88	2	Slope: 4.1376E-4 Intercept: -7.5518E-2	1	763.423	764.43	y6	TRUE
Low	YTPSELALYEIR	CSE4 CSL2 YKL049C YKL262	20240217_PRM_SKP_Cal_4_4	0.888	FALSE	Quality Control	327557	625	554.83	0.9912	0.00041376	-0.075518	4	12	27.17	light	727.88	2	Slope: 4.1376E-4 Intercept: -7.5518E-2	1	763.423	764.43	y6	TRUE
Low	YTPSELALYEIR	CSE4 CSL2 YKL049C YKL262	20240217_PRM_SKP_Cal_5_4	0.966	FALSE	Quality Control	862571	1250	1207.9	0.9912	0.00041376	-0.075518	4	12	27.17	light	727.88	2	Slope: 4.1376E-4 Intercept: -7.5518E-2	1	763.423	764.43	y6	TRUE
Low	YTPSELALYEIR	CSE4 CSL2 YKL049C YKL262	20240217_PRM_SKP_Cal_6_4	1.095	FALSE	Quality Control	2288524	2500	2736.9	0.9912	0.00041376	-0.075518	4	12	27.17	light	727.88	2	Slope: 4.1376E-4 Intercept: -7.5518E-2	1	763.423	764.43	y6	TRUE
Low	YTPSELALYEIR	CSE4 CSL2 YKL049C YKL262	20240217_PRM_SKP_Cal_7_4	1.381	TRUE	Quality Control	5673472	5000	6906.4	0.9912	0.00041376	-0.075518	4	12	27.17	light	727.88	2	Slope: 4.1376E-4 Intercept: -7.5518E-2	1	763.423	764.43	y6	TRUE
Low	YTPSELALYEIR	CSE4 CSL2 YKL049C YKL262	20240217_PRM_SKP_Cal_8_4	1.578	TRUE	Quality Control	15857179	10000	15780	0.9912	0.00041376	-0.075518	4	12	27.17	light	727.88	2	Slope: 4.1376E-4 Intercept: -7.5518E-2	1	763.423	764.43	y6	TRUE
Low	YTPSELALYEIR	CSE4 CSL2 YKL049C YKL262	20240217_PRM_SKP_Cal_9_4	1.807	TRUE	Quality Control	30964986	20000	36130	0.9912	0.00041376	-0.075518	4	12	27.17	light	727.88	2	Slope: 4.1376E-4 Intercept: -7.5518E-2	1	763.423	764.43	y6	TRUE
Low	YTPSELALYEIR	CSE4 CSL2 YKL049C YKL262	20240217_PRM_SKP_Cal_10_4_2	1.933	FALSE	Quality Control	144082240	60000	116000	0.9912	0.00041376	-0.075518	4	12	27.17	light	727.88	2	Slope: 4.1376E-4 Intercept: -7.5518E-2	1	763.423	764.43	y6	TRUE
Low	YTPSELALYEIR	CSE4 CSL2 YKL049C YKL262	20240217_PRM_BlankwIS_7	#N/A	FALSE	Unknown	84433		238.04	0.9912	0.00041376	-0.075518	4	12	27.17	light	727.88	2	Slope: 4.1376E-4 Intercept: -7.5518E-2	1	763.423	764.43	y6	TRUE
Low	YTPSELALYEIR	CSE4 CSL2 YKL049C YKL262	20240217_PRM_DoubleBlank_1	#N/A	FALSE	Double Blank	0		NaN	0.9912	0.00041376	-0.075518	4	12	27.17	heavy	732.884	2	Slope: 4.1376E-4 Intercept: -7.5518E-2	1	773.431	774.438	y6	TRUE
Low	YTPSELALYEIR	CSE4 CSL2 YKL049C YKL262	20240217_PRM_BlankwIS_1	#N/A	FALSE	Unknown	4286466		182.52	0.9912	0.00041376	-0.075518	4	12	27.17	heavy	732.884	2	Slope: 4.1376E-4 Intercept: -7.5518E-2	1	773.431	774.438	y6	TRUE
Low	YTPSELALYEIR	CSE4 CSL2 YKL049C YKL262	20240217_PRM_SKP_Cal_1	2.374	TRUE	Standard	3469713	78.125	185.46	0.9912	0.00041376	-0.075518	4	12	27.17	heavy	732.884	2	Slope: 4.1376E-4 Intercept: -7.5518E-2	1	773.431	774.438	y6	TRUE
Low	YTPSELALYEIR	CSE4 CSL2 YKL049C YKL262	20240217_PRM_SKP_Cal_2	1.498	TRUE	Standard	3480844	156.25	234.12	0.9912	0.00041376	-0.075518	4	12	27.17	heavy	732.884	2	Slope: 4.1376E-4 Intercept: -7.5518E-2	1	773.431	774.438	y6	TRUE
Low	YTPSELALYEIR	CSE4 CSL2 YKL049C YKL262	20240217_PRM_SKP_Cal_3	1.11	FALSE	Standard	2936618	312.5	346.93	0.9912	0.00041376	-0.075518	4	12	27.17	heavy	732.884	2	Slope: 4.1376E-4 Intercept: -7.5518E-2	1	773.431	774.438	y6	TRUE
Low	YTPSELALYEIR	CSE4 CSL2 YKL049C YKL262	20240217_PRM_SKP_Cal_4	0.927	FALSE	Standard	3193452	625	579.46	0.9912	0.00041376	-0.075518	4	12	27.17	heavy	732.884	2	Slope: 4.1376E-4 Intercept: -7.5518E-2	1	773.431	774.438	y6	TRUE
Low	YTPSELALYEIR	CSE4 CSL2 YKL049C YKL262	20240217_PRM_SKP_Cal_5	0.916	FALSE	Standard	3242965	1250	1145.6	0.9912	0.00041376	-0.075518	4	12	27.17	heavy	732.884	2	Slope: 4.1376E-4 Intercept: -7.5518E-2	1	773.431	774.438	y6	TRUE
Low	YTPSELALYEIR	CSE4 CSL2 YKL049C YKL262	20240217_PRM_SKP_Cal_6	1.046	FALSE	Standard	3496289	2500	2615.5	0.9912	0.00041376	-0.075518	4	12	27.17	heavy	732.884	2	Slope: 4.1376E-4 Intercept: -7.5518E-2	1	773.431	774.438	y6	TRUE
Low	YTPSELALYEIR	CSE4 CSL2 YKL049C YKL262	20240217_PRM_SKP_Cal_7	1.358	TRUE	Standard	3240062	5000	6791.5	0.9912	0.00041376	-0.075518	4	12	27.17	heavy	732.884	2	Slope: 4.1376E-4 Intercept: -7.5518E-2	1	773.431	774.438	y6	TRUE
Low	YTPSELALYEIR	CSE4 CSL2 YKL049C YKL262	20240217_PRM_SKP_Cal_8	1.637	TRUE	Standard	3548953	10000	16367	0.9912	0.00041376	-0.075518	4	12	27.17	heavy	732.884	2	Slope: 4.1376E-4 Intercept: -7.5518E-2	1	773.431	774.438	y6	TRUE
Low	YTPSELALYEIR	CSE4 CSL2 YKL049C YKL262	20240217_PRM_SKP_Cal_9	1.766	TRUE	Standard	3077922	20000	35320	0.9912	0.00041376	-0.075518	4	12	27.17	heavy	732.884	2	Slope: 4.1376E-4 Intercept: -7.5518E-2	1	773.431	774.438	y6	TRUE
Low	YTPSELALYEIR	CSE4 CSL2 YKL049C YKL262	20240217_PRM_SKP_Cal_10	2.005	TRUE	Standard	3832179	60000	120270	0.9912	0.00041376	-0.075518	4	12	27.17	heavy	732.884	2	Slope: 4.1376E-4 Intercept: -7.5518E-2	1	773.431	774.438	y6	TRUE
Low	YTPSELALYEIR	CSE4 CSL2 YKL049C YKL262	20240217_PRM_BlankwIS_2	#N/A	FALSE	Unknown	4111907		218.04	0.9912	0.00041376	-0.075518	4	12	27.17	heavy	732.884	2	Slope: 4.1376E-4 Intercept: -7.5518E-2	1	773.431	774.438	y6	TRUE
Low	YTPSELALYEIR	CSE4 CSL2 YKL049C YKL262	20240217_PRM_QC_Low_1	0.997	FALSE	Quality Control	2945619	234.38	233.67	0.9912	0.00041376	-0.075518	4	12	27.17	heavy	732.884	2	Slope: 4.1376E-4 Intercept: -7.5518E-2	1	773.431	774.438	y6	TRUE
Low	YTPSELALYEIR	CSE4 CSL2 YKL049C YKL262	20240217_PRM_QC_Mid_1	0.645	FALSE	Quality Control	3094503	937.5	604.62	0.9912	0.00041376	-0.075518	4	12	27.17	heavy	732.884	2	Slope: 4.1376E-4 Intercept: -7.5518E-2	1	773.431	774.438	y6	TRUE
Low	YTPSELALYEIR	CSE4 CSL2 YKL049C YKL262	20240217_PRM_QC_Hi_1	1.131	FALSE	Quality Control	3009719	7500	8481.6	0.9912	0.00041376	-0.075518	4	12	27.17	heavy	732.884	2	Slope: 4.1376E-4 Intercept: -7.5518E-2	1	773.431	774.438	y6	TRUE
Low	YTPSELALYEIR	CSE4 CSL2 YKL049C YKL262	20240217_PRM_Solvent_1	#N/A	FALSE	Unknown	0		NaN	0.9912	0.00041376	-0.075518	4	12	27.17	heavy	732.884	2	Slope: 4.1376E-4 Intercept: -7.5518E-2	1	773.431	774.438	y6	TRUE
Low	YTPSELALYEIR	CSE4 CSL2 YKL049C YKL262	20240217_PRM_QC_Low_2	0.963	FALSE	Quality Control	2499675	234.38	225.62	0.9912	0.00041376	-0.075518	4	12	27.17	heavy	732.884	2	Slope: 4.1376E-4 Intercept: -7.5518E-2	1	773.431	774.438	y6	TRUE
Low	YTPSELALYEIR	CSE4 CSL2 YKL049C YKL262	20240217_PRM_QC_Mid_2	0.591	FALSE	Quality Control	2780449	937.5	554.05	0.9912	0.00041376	-0.075518	4	12	27.17	heavy	732.884	2	Slope: 4.1376E-4 Intercept: -7.5518E-2	1	773.431	774.438	y6	TRUE
Low	YTPSELALYEIR	CSE4 CSL2 YKL049C YKL262	20240217_PRM_QC_Hi_2	1.156	FALSE	Quality Control	2746837	7500	8670.9	0.9912	0.00041376	-0.075518	4	12	27.17	heavy	732.884	2	Slope: 4.1376E-4 Intercept: -7.5518E-2	1	773.431	774.438	y6	TRUE
Low	YTPSELALYEIR	CSE4 CSL2 YKL049C YKL262	20240217_PRM_Solvent_2	#N/A	FALSE	Solvent	0		NaN	0.9912	0.00041376	-0.075518	4	12	27.17	heavy	732.884	2	Slope: 4.1376E-4 Intercept: -7.5518E-2	1	773.431	774.438	y6	TRUE
Low	YTPSELALYEIR	CSE4 CSL2 YKL049C YKL262	20240217_PRM_QC_Low_3	0.977	FALSE	Quality Control	2393350	234.38	229.05	0.9912	0.00041376	-0.075518	4	12	27.17	heavy	732.884	2	Slope: 4.1376E-4 Intercept: -7.5518E-2	1	773.431	774.438	y6	TRUE
Low	YTPSELALYEIR	CSE4 CSL2 YKL049C YKL262	20240217_PRM_QC_Mid_3	0.609	FALSE	Quality Control	2568708	937.5	571.22	0.9912	0.00041376	-0.075518	4	12	27.17	heavy	732.884	2	Slope: 4.1376E-4 Intercept: -7.5518E-2	1	773.431	774.438	y6	TRUE
Low	YTPSELALYEIR	CSE4 CSL2 YKL049C YKL262	20240217_PRM_QC_Hi_3	1.138	FALSE	Quality Control	2259173	7500	8531.5	0.9912	0.00041376	-0.075518	4	12	27.17	heavy	732.884	2	Slope: 4.1376E-4 Intercept: -7.5518E-2	1	773.431	774.438	y6	TRUE
Low	YTPSELALYEIR	CSE4 CSL2 YKL049C YKL262	20240217_PRM_BlankwIS_3	#N/A	FALSE	Unknown	4011021		182.52	0.9912	0.00041376	-0.075518	4	12	27.17	heavy	732.884	2	Slope: 4.1376E-4 Intercept: -7.5518E-2	1	773.431	774.438	y6	TRUE
Low	YTPSELALYEIR	CSE4 CSL2 YKL049C YKL262	20240217_PRM_SKP_Cal_1_2	2.417	TRUE	Quality Control	3029304	78.125	188.84	0.9912	0.00041376	-0.075518	4	12	27.17	heavy	732.884	2	Slope: 4.1376E-4 Intercept: -7.5518E-2	1	773.431	774.438	y6	TRUE
Low	YTPSELALYEIR	CSE4 CSL2 YKL049C YKL262	20240217_PRM_SKP_Cal_2_2	1.459	TRUE	Quality Control	2970412	156.25	227.98	0.9912	0.00041376	-0.075518	4	12	27.17	heavy	732.884	2	Slope: 4.1376E-4 Intercept: -7.5518E-2	1	773.431	774.438	y6	TRUE
Low	YTPSELALYEIR	CSE4 CSL2 YKL049C YKL262	20240217_PRM_SKP_Cal_3_2	1.133	FALSE	Quality Control	2364884	312.5	354	0.9912	0.00041376	-0.075518	4	12	27.17	heavy	732.884	2	Slope: 4.1376E-4 Intercept: -7.5518E-2	1	773.431	774.438	y6	TRUE
Low	YTPSELALYEIR	CSE4 CSL2 YKL049C YKL262	20240217_PRM_SKP_Cal_4_2	0.874	FALSE	Quality Control	2936190	625	545.97	0.9912	0.00041376	-0.075518	4	12	27.17	heavy	732.884	2	Slope: 4.1376E-4 Intercept: -7.5518E-2	1	773.431	774.438	y6	TRUE
Low	YTPSELALYEIR	CSE4 CSL2 YKL049C YKL262	20240217_PRM_SKP_Cal_5_2	0.922	FALSE	Quality Control	3004182	1250	1153	0.9912	0.00041376	-0.075518	4	12	27.17	heavy	732.884	2	Slope: 4.1376E-4 Intercept: -7.5518E-2	1	773.431	774.438	y6	TRUE
Low	YTPSELALYEIR	CSE4 CSL2 YKL049C YKL262	20240217_PRM_SKP_Cal_6_2	1.005	FALSE	Quality Control	3316268	2500	2512	0.9912	0.00041376	-0.075518	4	12	27.17	heavy	732.884	2	Slope: 4.1376E-4 Intercept: -7.5518E-2	1	773.431	774.438	y6	TRUE
Low	YTPSELALYEIR	CSE4 CSL2 YKL049C YKL262	20240217_PRM_SKP_Cal_7_2	1.334	TRUE	Quality Control	3098758	5000	6669.4	0.9912	0.00041376	-0.075518	4	12	27.17	heavy	732.884	2	Slope: 4.1376E-4 Intercept: -7.5518E-2	1	773.431	774.438	y6	TRUE
Low	YTPSELALYEIR	CSE4 CSL2 YKL049C YKL262	20240217_PRM_SKP_Cal_8_2	1.587	TRUE	Quality Control	3427211	10000	15870	0.9912	0.00041376	-0.075518	4	12	27.17	heavy	732.884	2	Slope: 4.1376E-4 Intercept: -7.5518E-2	1	773.431	774.438	y6	TRUE
Low	YTPSELALYEIR	CSE4 CSL2 YKL049C YKL262	20240217_PRM_SKP_Cal_9_2	1.84	TRUE	Quality Control	2822053	20000	36808	0.9912	0.00041376	-0.075518	4	12	27.17	heavy	732.884	2	Slope: 4.1376E-4 Intercept: -7.5518E-2	1	773.431	774.438	y6	TRUE
Low	YTPSELALYEIR	CSE4 CSL2 YKL049C YKL262	20240217_PRM_SKP_Cal_10_2	1.969	TRUE	Quality Control	3881479	60000	118130	0.9912	0.00041376	-0.075518	4	12	27.17	heavy	732.884	2	Slope: 4.1376E-4 Intercept: -7.5518E-2	1	773.431	774.438	y6	TRUE
Low	YTPSELALYEIR	CSE4 CSL2 YKL049C YKL262	20240217_PRM_BlankwIS_4	#N/A	FALSE	Unknown	3730048		245.37	0.9912	0.00041376	-0.075518	4	12	27.17	heavy	732.884	2	Slope: 4.1376E-4 Intercept: -7.5518E-2	1	773.431	774.438	y6	TRUE
Low	YTPSELALYEIR	CSE4 CSL2 YKL049C YKL262	20240217_PRM_SKP_Cal_1_3	2.644	TRUE	Quality Control	2746323	78.125	206.55	0.9912	0.00041376	-0.075518	4	12	27.17	heavy	732.884	2	Slope: 4.1376E-4 Intercept: -7.5518E-2	1	773.431	774.438	y6	TRUE
Low	YTPSELALYEIR	CSE4 CSL2 YKL049C YKL262	20240217_PRM_SKP_Cal_2_3	1.502	TRUE	Quality Control	2749181	156.25	234.67	0.9912	0.00041376	-0.075518	4	12	27.17	heavy	732.884	2	Slope: 4.1376E-4 Intercept: -7.5518E-2	1	773.431	774.438	y6	TRUE
Low	YTPSELALYEIR	CSE4 CSL2 YKL049C YKL262	20240217_PRM_SKP_Cal_3_3	1.085	FALSE	Quality Control	2226574	312.5	339.04	0.9912	0.00041376	-0.075518	4	12	27.17	heavy	732.884	2	Slope: 4.1376E-4 Intercept: -7.5518E-2	1	773.431	774.438	y6	TRUE
Low	YTPSELALYEIR	CSE4 CSL2 YKL049C YKL262	20240217_PRM_SKP_Cal_4_3	0.875	FALSE	Quality Control	2599212	625	547.03	0.9912	0.00041376	-0.075518	4	12	27.17	heavy	732.884	2	Slope: 4.1376E-4 Intercept: -7.5518E-2	1	773.431	774.438	y6	TRUE
Low	YTPSELALYEIR	CSE4 CSL2 YKL049C YKL262	20240217_PRM_SKP_Cal_5_3	0.934	FALSE	Quality Control	2651999	1250	1167.8	0.9912	0.00041376	-0.075518	4	12	27.17	heavy	732.884	2	Slope: 4.1376E-4 Intercept: -7.5518E-2	1	773.431	774.438	y6	TRUE
Low	YTPSELALYEIR	CSE4 CSL2 YKL049C YKL262	20240217_PRM_SKP_Cal_6_3	1.06	FALSE	Quality Control	2765361	2500	2649.7	0.9912	0.00041376	-0.075518	4	12	27.17	heavy	732.884	2	Slope: 4.1376E-4 Intercept: -7.5518E-2	1	773.431	774.438	y6	TRUE
Low	YTPSELALYEIR	CSE4 CSL2 YKL049C YKL262	20240217_PRM_SKP_Cal_7_3	1.366	TRUE	Quality Control	2703278	5000	6829.2	0.9912	0.00041376	-0.075518	4	12	27.17	heavy	732.884	2	Slope: 4.1376E-4 Intercept: -7.5518E-2	1	773.431	774.438	y6	TRUE
Low	YTPSELALYEIR	CSE4 CSL2 YKL049C YKL262	20240217_PRM_SKP_Cal_8_3	1.626	TRUE	Quality Control	3143718	10000	16262	0.9912	0.00041376	-0.075518	4	12	27.17	heavy	732.884	2	Slope: 4.1376E-4 Intercept: -7.5518E-2	1	773.431	774.438	y6	TRUE
Low	YTPSELALYEIR	CSE4 CSL2 YKL049C YKL262	20240217_PRM_SKP_Cal_9_3	1.838	TRUE	Quality Control	2712978	20000	36753	0.9912	0.00041376	-0.075518	4	12	27.17	heavy	732.884	2	Slope: 4.1376E-4 Intercept: -7.5518E-2	1	773.431	774.438	y6	TRUE
Low	YTPSELALYEIR	CSE4 CSL2 YKL049C YKL262	20240217_PRM_SKP_Cal_10_3	1.948	TRUE	Quality Control	4184845	60000	116880	0.9912	0.00041376	-0.075518	4	12	27.17	heavy	732.884	2	Slope: 4.1376E-4 Intercept: -7.5518E-2	1	773.431	774.438	y6	TRUE
Low	YTPSELALYEIR	CSE4 CSL2 YKL049C YKL262	20240217_PRM_BlankwIS_5	#N/A	FALSE	Unknown	3982770		228.73	0.9912	0.00041376	-0.075518	4	12	27.17	heavy	732.884	2	Slope: 4.1376E-4 Intercept: -7.5518E-2	1	773.431	774.438	y6	TRUE
Low	YTPSELALYEIR	CSE4 CSL2 YKL049C YKL262	20240217_PRM_SKP_Cal_1_4	2.608	TRUE	Quality Control	2147724	78.125	203.73	0.9912	0.00041376	-0.075518	4	12	27.17	heavy	732.884	2	Slope: 4.1376E-4 Intercept: -7.5518E-2	1	773.431	774.438	y6	TRUE
Low	YTPSELALYEIR	CSE4 CSL2 YKL049C YKL262	20240217_PRM_SKP_Cal_2_4	1.566	TRUE	Quality Control	2069843	156.25	244.7	0.9912	0.00041376	-0.075518	4	12	27.17	heavy	732.884	2	Slope: 4.1376E-4 Intercept: -7.5518E-2	1	773.431	774.438	y6	TRUE
Low	YTPSELALYEIR	CSE4 CSL2 YKL049C YKL262	20240217_PRM_SKP_Cal_3_4	1.139	FALSE	Quality Control	1589829	312.5	355.96	0.9912	0.00041376	-0.075518	4	12	27.17	heavy	732.884	2	Slope: 4.1376E-4 Intercept: -7.5518E-2	1	773.431	774.438	y6	TRUE
Low	YTPSELALYEIR	CSE4 CSL2 YKL049C YKL262	20240217_PRM_SKP_Cal_4_4	0.888	FALSE	Quality Control	2126340	625	554.83	0.9912	0.00041376	-0.075518	4	12	27.17	heavy	732.884	2	Slope: 4.1376E-4 Intercept: -7.5518E-2	1	773.431	774.438	y6	TRUE
Low	YTPSELALYEIR	CSE4 CSL2 YKL049C YKL262	20240217_PRM_SKP_Cal_5_4	0.966	FALSE	Quality Control	2033076	1250	1207.9	0.9912	0.00041376	-0.075518	4	12	27.17	heavy	732.884	2	Slope: 4.1376E-4 Intercept: -7.5518E-2	1	773.431	774.438	y6	TRUE
Low	YTPSELALYEIR	CSE4 CSL2 YKL049C YKL262	20240217_PRM_SKP_Cal_6_4	1.095	FALSE	Quality Control	2165352	2500	2736.9	0.9912	0.00041376	-0.075518	4	12	27.17	heavy	732.884	2	Slope: 4.1376E-4 Intercept: -7.5518E-2	1	773.431	774.438	y6	TRUE
Low	YTPSELALYEIR	CSE4 CSL2 YKL049C YKL262	20240217_PRM_SKP_Cal_7_4	1.381	TRUE	Quality Control	2039313	5000	6906.4	0.9912	0.00041376	-0.075518	4	12	27.17	heavy	732.884	2	Slope: 4.1376E-4 Intercept: -7.5518E-2	1	773.431	774.438	y6	TRUE
Low	YTPSELALYEIR	CSE4 CSL2 YKL049C YKL262	20240217_PRM_SKP_Cal_8_4	1.578	TRUE	Quality Control	2457164	10000	15780	0.9912	0.00041376	-0.075518	4	12	27.17	heavy	732.884	2	Slope: 4.1376E-4 Intercept: -7.5518E-2	1	773.431	774.438	y6	TRUE
Low	YTPSELALYEIR	CSE4 CSL2 YKL049C YKL262	20240217_PRM_SKP_Cal_9_4	1.807	TRUE	Quality Control	2081871	20000	36130	0.9912	0.00041376	-0.075518	4	12	27.17	heavy	732.884	2	Slope: 4.1376E-4 Intercept: -7.5518E-2	1	773.431	774.438	y6	TRUE
Low	YTPSELALYEIR	CSE4 CSL2 YKL049C YKL262	20240217_PRM_SKP_Cal_10_4_2	1.933	FALSE	Quality Control	3006741	60000	116000	0.9912	0.00041376	-0.075518	4	12	27.17	heavy	732.884	2	Slope: 4.1376E-4 Intercept: -7.5518E-2	1	773.431	774.438	y6	TRUE
Low	YTPSELALYEIR	CSE4 CSL2 YKL049C YKL262	20240217_PRM_BlankwIS_7	#N/A	FALSE	Unknown	3675581		238.04	0.9912	0.00041376	-0.075518	4	12	27.17	heavy	732.884	2	Slope: 4.1376E-4 Intercept: -7.5518E-2	1	773.431	774.438	y6	TRUE
Low	HAVSEGTR	HTB2 H2B2 YBL002W YBL0104	20240217_PRM_DoubleBlank_1	#N/A	FALSE	Double Blank	1065456		6615.1	0.9999	0.00083413	0.11166	7	8	1.79	light	428.717	2	Slope: 8.3413E-4 Intercept: 1.1166E-1	1	208.096	209.103	b2	TRUE
Low	HAVSEGTR	HTB2 H2B2 YBL002W YBL0104	20240217_PRM_BlankwIS_1	#N/A	FALSE	Unknown	316462		49.895	0.9999	0.00083413	0.11166	7	8	1.79	light	428.717	2	Slope: 8.3413E-4 Intercept: 1.1166E-1	1	208.096	209.103	b2	TRUE
Low	HAVSEGTR	HTB2 H2B2 YBL002W YBL0104	20240217_PRM_SKP_Cal_1	1.14	TRUE	Standard	377951	78.125	89.024	0.9999	0.00083413	0.11166	7	8	1.79	light	428.717	2	Slope: 8.3413E-4 Intercept: 1.1166E-1	1	208.096	209.103	b2	TRUE
Low	HAVSEGTR	HTB2 H2B2 YBL002W YBL0104	20240217_PRM_SKP_Cal_2	0.898	TRUE	Standard	471414	156.25	140.29	0.9999	0.00083413	0.11166	7	8	1.79	light	428.717	2	Slope: 8.3413E-4 Intercept: 1.1166E-1	1	208.096	209.103	b2	TRUE
Low	HAVSEGTR	HTB2 H2B2 YBL002W YBL0104	20240217_PRM_SKP_Cal_3	0.938	TRUE	Standard	697174	312.5	293.07	0.9999	0.00083413	0.11166	7	8	1.79	light	428.717	2	Slope: 8.3413E-4 Intercept: 1.1166E-1	1	208.096	209.103	b2	TRUE
Low	HAVSEGTR	HTB2 H2B2 YBL002W YBL0104	20240217_PRM_SKP_Cal_4	1.028	FALSE	Standard	1177037	625	642.51	0.9999	0.00083413	0.11166	7	8	1.79	light	428.717	2	Slope: 8.3413E-4 Intercept: 1.1166E-1	1	208.096	209.103	b2	TRUE
Low	HAVSEGTR	HTB2 H2B2 YBL002W YBL0104	20240217_PRM_SKP_Cal_5	0.984	FALSE	Standard	2047578	1250	1230.2	0.9999	0.00083413	0.11166	7	8	1.79	light	428.717	2	Slope: 8.3413E-4 Intercept: 1.1166E-1	1	208.096	209.103	b2	TRUE
Low	HAVSEGTR	HTB2 H2B2 YBL002W YBL0104	20240217_PRM_SKP_Cal_6	1.031	FALSE	Standard	3997939	2500	2577.2	0.9999	0.00083413	0.11166	7	8	1.79	light	428.717	2	Slope: 8.3413E-4 Intercept: 1.1166E-1	1	208.096	209.103	b2	TRUE
Low	HAVSEGTR	HTB2 H2B2 YBL002W YBL0104	20240217_PRM_SKP_Cal_7	0.985	FALSE	Standard	7544429	5000	4926.8	0.9999	0.00083413	0.11166	7	8	1.79	light	428.717	2	Slope: 8.3413E-4 Intercept: 1.1166E-1	1	208.096	209.103	b2	TRUE
Low	HAVSEGTR	HTB2 H2B2 YBL002W YBL0104	20240217_PRM_SKP_Cal_8	0.977	FALSE	Standard	14452285	10000	9771.1	0.9999	0.00083413	0.11166	7	8	1.79	light	428.717	2	Slope: 8.3413E-4 Intercept: 1.1166E-1	1	208.096	209.103	b2	TRUE
Low	HAVSEGTR	HTB2 H2B2 YBL002W YBL0104	20240217_PRM_SKP_Cal_9	0.986	FALSE	Standard	26725258	20000	19721	0.9999	0.00083413	0.11166	7	8	1.79	light	428.717	2	Slope: 8.3413E-4 Intercept: 1.1166E-1	1	208.096	209.103	b2	TRUE
Low	HAVSEGTR	HTB2 H2B2 YBL002W YBL0104	20240217_PRM_SKP_Cal_10	1.008	FALSE	Standard	58079884	60000	60506	0.9999	0.00083413	0.11166	7	8	1.79	light	428.717	2	Slope: 8.3413E-4 Intercept: 1.1166E-1	1	208.096	209.103	b2	TRUE
Low	HAVSEGTR	HTB2 H2B2 YBL002W YBL0104	20240217_PRM_BlankwIS_2	#N/A	FALSE	Unknown	627211		277.14	0.9999	0.00083413	0.11166	7	8	1.79	light	428.717	2	Slope: 8.3413E-4 Intercept: 1.1166E-1	1	208.096	209.103	b2	TRUE
Low	HAVSEGTR	HTB2 H2B2 YBL002W YBL0104	20240217_PRM_QC_Low_1	0.954	FALSE	Quality Control	514864	234.38	223.67	0.9999	0.00083413	0.11166	7	8	1.79	light	428.717	2	Slope: 8.3413E-4 Intercept: 1.1166E-1	1	208.096	209.103	b2	TRUE
Low	HAVSEGTR	HTB2 H2B2 YBL002W YBL0104	20240217_PRM_QC_Mid_1	0.932	FALSE	Quality Control	1776838	937.5	873.88	0.9999	0.00083413	0.11166	7	8	1.79	light	428.717	2	Slope: 8.3413E-4 Intercept: 1.1166E-1	1	208.096	209.103	b2	TRUE
Low	HAVSEGTR	HTB2 H2B2 YBL002W YBL0104	20240217_PRM_QC_Hi_1	1.014	FALSE	Quality Control	11061673	7500	7605.6	0.9999	0.00083413	0.11166	7	8	1.79	light	428.717	2	Slope: 8.3413E-4 Intercept: 1.1166E-1	1	208.096	209.103	b2	TRUE
Low	HAVSEGTR	HTB2 H2B2 YBL002W YBL0104	20240217_PRM_Solvent_1	#N/A	FALSE	Unknown	0		NaN	0.9999	0.00083413	0.11166	7	8	1.79	light	428.717	2	Slope: 8.3413E-4 Intercept: 1.1166E-1	1	208.096	209.103	b2	TRUE
Low	HAVSEGTR	HTB2 H2B2 YBL002W YBL0104	20240217_PRM_QC_Low_2	0.903	FALSE	Quality Control	617104	234.38	211.55	0.9999	0.00083413	0.11166	7	8	1.79	light	428.717	2	Slope: 8.3413E-4 Intercept: 1.1166E-1	1	208.096	209.103	b2	TRUE
Low	HAVSEGTR	HTB2 H2B2 YBL002W YBL0104	20240217_PRM_QC_Mid_2	0.895	FALSE	Quality Control	1721861	937.5	839.5	0.9999	0.00083413	0.11166	7	8	1.79	light	428.717	2	Slope: 8.3413E-4 Intercept: 1.1166E-1	1	208.096	209.103	b2	TRUE
Low	HAVSEGTR	HTB2 H2B2 YBL002W YBL0104	20240217_PRM_QC_Hi_2	1.003	FALSE	Quality Control	11192390	7500	7521.6	0.9999	0.00083413	0.11166	7	8	1.79	light	428.717	2	Slope: 8.3413E-4 Intercept: 1.1166E-1	1	208.096	209.103	b2	TRUE
Low	HAVSEGTR	HTB2 H2B2 YBL002W YBL0104	20240217_PRM_Solvent_2	#N/A	FALSE	Solvent	0		NaN	0.9999	0.00083413	0.11166	7	8	1.79	light	428.717	2	Slope: 8.3413E-4 Intercept: 1.1166E-1	1	208.096	209.103	b2	TRUE
Low	HAVSEGTR	HTB2 H2B2 YBL002W YBL0104	20240217_PRM_QC_Low_3	1.035	FALSE	Quality Control	541397	234.38	242.53	0.9999	0.00083413	0.11166	7	8	1.79	light	428.717	2	Slope: 8.3413E-4 Intercept: 1.1166E-1	1	208.096	209.103	b2	TRUE
Low	HAVSEGTR	HTB2 H2B2 YBL002W YBL0104	20240217_PRM_QC_Mid_3	0.904	FALSE	Quality Control	1504104	937.5	847.09	0.9999	0.00083413	0.11166	7	8	1.79	light	428.717	2	Slope: 8.3413E-4 Intercept: 1.1166E-1	1	208.096	209.103	b2	TRUE
Low	HAVSEGTR	HTB2 H2B2 YBL002W YBL0104	20240217_PRM_QC_Hi_3	0.919	FALSE	Quality Control	10472478	7500	6892.8	0.9999	0.00083413	0.11166	7	8	1.79	light	428.717	2	Slope: 8.3413E-4 Intercept: 1.1166E-1	1	208.096	209.103	b2	TRUE
Low	HAVSEGTR	HTB2 H2B2 YBL002W YBL0104	20240217_PRM_BlankwIS_3	#N/A	FALSE	Unknown	597679		248.97	0.9999	0.00083413	0.11166	7	8	1.79	light	428.717	2	Slope: 8.3413E-4 Intercept: 1.1166E-1	1	208.096	209.103	b2	TRUE
Low	HAVSEGTR	HTB2 H2B2 YBL002W YBL0104	20240217_PRM_SKP_Cal_1_2	3.844	TRUE	Quality Control	679608	78.125	300.32	0.9999	0.00083413	0.11166	7	8	1.79	light	428.717	2	Slope: 8.3413E-4 Intercept: 1.1166E-1	1	208.096	209.103	b2	TRUE
Low	HAVSEGTR	HTB2 H2B2 YBL002W YBL0104	20240217_PRM_SKP_Cal_2_2	1.537	TRUE	Quality Control	569429	156.25	240.21	0.9999	0.00083413	0.11166	7	8	1.79	light	428.717	2	Slope: 8.3413E-4 Intercept: 1.1166E-1	1	208.096	209.103	b2	TRUE
Low	HAVSEGTR	HTB2 H2B2 YBL002W YBL0104	20240217_PRM_SKP_Cal_3_2	1.069	TRUE	Quality Control	702176	312.5	334.18	0.9999	0.00083413	0.11166	7	8	1.79	light	428.717	2	Slope: 8.3413E-4 Intercept: 1.1166E-1	1	208.096	209.103	b2	TRUE
Low	HAVSEGTR	HTB2 H2B2 YBL002W YBL0104	20240217_PRM_SKP_Cal_4_2	1.066	FALSE	Quality Control	1136374	625	666.31	0.9999	0.00083413	0.11166	7	8	1.79	light	428.717	2	Slope: 8.3413E-4 Intercept: 1.1166E-1	1	208.096	209.103	b2	TRUE
Low	HAVSEGTR	HTB2 H2B2 YBL002W YBL0104	20240217_PRM_SKP_Cal_5_2	0.949	FALSE	Quality Control	1965416	1250	1186	0.9999	0.00083413	0.11166	7	8	1.79	light	428.717	2	Slope: 8.3413E-4 Intercept: 1.1166E-1	1	208.096	209.103	b2	TRUE
Low	HAVSEGTR	HTB2 H2B2 YBL002W YBL0104	20240217_PRM_SKP_Cal_6_2	0.982	FALSE	Quality Control	3739846	2500	2455.8	0.9999	0.00083413	0.11166	7	8	1.79	light	428.717	2	Slope: 8.3413E-4 Intercept: 1.1166E-1	1	208.096	209.103	b2	TRUE
Low	HAVSEGTR	HTB2 H2B2 YBL002W YBL0104	20240217_PRM_SKP_Cal_7_2	1.036	FALSE	Quality Control	7511121	5000	5181.3	0.9999	0.00083413	0.11166	7	8	1.79	light	428.717	2	Slope: 8.3413E-4 Intercept: 1.1166E-1	1	208.096	209.103	b2	TRUE
Low	HAVSEGTR	HTB2 H2B2 YBL002W YBL0104	20240217_PRM_SKP_Cal_8_2	1.052	FALSE	Quality Control	14633389	10000	10517	0.9999	0.00083413	0.11166	7	8	1.79	light	428.717	2	Slope: 8.3413E-4 Intercept: 1.1166E-1	1	208.096	209.103	b2	TRUE
Low	HAVSEGTR	HTB2 H2B2 YBL002W YBL0104	20240217_PRM_SKP_Cal_9_2	1.001	FALSE	Quality Control	26327034	20000	20020	0.9999	0.00083413	0.11166	7	8	1.79	light	428.717	2	Slope: 8.3413E-4 Intercept: 1.1166E-1	1	208.096	209.103	b2	TRUE
Low	HAVSEGTR	HTB2 H2B2 YBL002W YBL0104	20240217_PRM_SKP_Cal_10_2	1.048	FALSE	Quality Control	54716844	60000	62909	0.9999	0.00083413	0.11166	7	8	1.79	light	428.717	2	Slope: 8.3413E-4 Intercept: 1.1166E-1	1	208.096	209.103	b2	TRUE
Low	HAVSEGTR	HTB2 H2B2 YBL002W YBL0104	20240217_PRM_BlankwIS_4	#N/A	FALSE	Unknown	706251		334.35	0.9999	0.00083413	0.11166	7	8	1.79	light	428.717	2	Slope: 8.3413E-4 Intercept: 1.1166E-1	1	208.096	209.103	b2	TRUE
Low	HAVSEGTR	HTB2 H2B2 YBL002W YBL0104	20240217_PRM_SKP_Cal_1_3	4.158	TRUE	Quality Control	730881	78.125	324.85	0.9999	0.00083413	0.11166	7	8	1.79	light	428.717	2	Slope: 8.3413E-4 Intercept: 1.1166E-1	1	208.096	209.103	b2	TRUE
Low	HAVSEGTR	HTB2 H2B2 YBL002W YBL0104	20240217_PRM_SKP_Cal_2_3	1.67	TRUE	Quality Control	628845	156.25	260.91	0.9999	0.00083413	0.11166	7	8	1.79	light	428.717	2	Slope: 8.3413E-4 Intercept: 1.1166E-1	1	208.096	209.103	b2	TRUE
Low	HAVSEGTR	HTB2 H2B2 YBL002W YBL0104	20240217_PRM_SKP_Cal_3_3	1.176	TRUE	Quality Control	780114	312.5	367.55	0.9999	0.00083413	0.11166	7	8	1.79	light	428.717	2	Slope: 8.3413E-4 Intercept: 1.1166E-1	1	208.096	209.103	b2	TRUE
Low	HAVSEGTR	HTB2 H2B2 YBL002W YBL0104	20240217_PRM_SKP_Cal_4_3	1.102	FALSE	Quality Control	1285671	625	688.78	0.9999	0.00083413	0.11166	7	8	1.79	light	428.717	2	Slope: 8.3413E-4 Intercept: 1.1166E-1	1	208.096	209.103	b2	TRUE
Low	HAVSEGTR	HTB2 H2B2 YBL002W YBL0104	20240217_PRM_SKP_Cal_5_3	0.996	FALSE	Quality Control	2127708	1250	1245.6	0.9999	0.00083413	0.11166	7	8	1.79	light	428.717	2	Slope: 8.3413E-4 Intercept: 1.1166E-1	1	208.096	209.103	b2	TRUE
Low	HAVSEGTR	HTB2 H2B2 YBL002W YBL0104	20240217_PRM_SKP_Cal_6_3	1.005	FALSE	Quality Control	4084027	2500	2511.9	0.9999	0.00083413	0.11166	7	8	1.79	light	428.717	2	Slope: 8.3413E-4 Intercept: 1.1166E-1	1	208.096	209.103	b2	TRUE
Low	HAVSEGTR	HTB2 H2B2 YBL002W YBL0104	20240217_PRM_SKP_Cal_7_3	0.991	FALSE	Quality Control	7898898	5000	4952.6	0.9999	0.00083413	0.11166	7	8	1.79	light	428.717	2	Slope: 8.3413E-4 Intercept: 1.1166E-1	1	208.096	209.103	b2	TRUE
Low	HAVSEGTR	HTB2 H2B2 YBL002W YBL0104	20240217_PRM_SKP_Cal_8_3	0.994	FALSE	Quality Control	14700622	10000	9940.2	0.9999	0.00083413	0.11166	7	8	1.79	light	428.717	2	Slope: 8.3413E-4 Intercept: 1.1166E-1	1	208.096	209.103	b2	TRUE
Low	HAVSEGTR	HTB2 H2B2 YBL002W YBL0104	20240217_PRM_SKP_Cal_9_3	0.947	FALSE	Quality Control	26177740	20000	18935	0.9999	0.00083413	0.11166	7	8	1.79	light	428.717	2	Slope: 8.3413E-4 Intercept: 1.1166E-1	1	208.096	209.103	b2	TRUE
Low	HAVSEGTR	HTB2 H2B2 YBL002W YBL0104	20240217_PRM_SKP_Cal_10_3	0.961	FALSE	Quality Control	49402224	60000	57667	0.9999	0.00083413	0.11166	7	8	1.79	light	428.717	2	Slope: 8.3413E-4 Intercept: 1.1166E-1	1	208.096	209.103	b2	TRUE
Low	HAVSEGTR	HTB2 H2B2 YBL002W YBL0104	20240217_PRM_BlankwIS_5	#N/A	FALSE	Unknown	707477		326.2	0.9999	0.00083413	0.11166	7	8	1.79	light	428.717	2	Slope: 8.3413E-4 Intercept: 1.1166E-1	1	208.096	209.103	b2	TRUE
Low	HAVSEGTR	HTB2 H2B2 YBL002W YBL0104	20240217_PRM_SKP_Cal_1_4	4.034	TRUE	Quality Control	750788	78.125	315.19	0.9999	0.00083413	0.11166	7	8	1.79	light	428.717	2	Slope: 8.3413E-4 Intercept: 1.1166E-1	1	208.096	209.103	b2	TRUE
Low	HAVSEGTR	HTB2 H2B2 YBL002W YBL0104	20240217_PRM_SKP_Cal_2_4	1.712	TRUE	Quality Control	655738	156.25	267.57	0.9999	0.00083413	0.11166	7	8	1.79	light	428.717	2	Slope: 8.3413E-4 Intercept: 1.1166E-1	1	208.096	209.103	b2	TRUE
Low	HAVSEGTR	HTB2 H2B2 YBL002W YBL0104	20240217_PRM_SKP_Cal_3_4	1.133	TRUE	Quality Control	824307	312.5	354.15	0.9999	0.00083413	0.11166	7	8	1.79	light	428.717	2	Slope: 8.3413E-4 Intercept: 1.1166E-1	1	208.096	209.103	b2	TRUE
Low	HAVSEGTR	HTB2 H2B2 YBL002W YBL0104	20240217_PRM_SKP_Cal_4_4	1.055	FALSE	Quality Control	1316982	625	659.27	0.9999	0.00083413	0.11166	7	8	1.79	light	428.717	2	Slope: 8.3413E-4 Intercept: 1.1166E-1	1	208.096	209.103	b2	TRUE
Low	HAVSEGTR	HTB2 H2B2 YBL002W YBL0104	20240217_PRM_SKP_Cal_5_4	0.96	FALSE	Quality Control	2162239	1250	1200.2	0.9999	0.00083413	0.11166	7	8	1.79	light	428.717	2	Slope: 8.3413E-4 Intercept: 1.1166E-1	1	208.096	209.103	b2	TRUE
Low	HAVSEGTR	HTB2 H2B2 YBL002W YBL0104	20240217_PRM_SKP_Cal_6_4	1.066	FALSE	Quality Control	4490796	2500	2665.8	0.9999	0.00083413	0.11166	7	8	1.79	light	428.717	2	Slope: 8.3413E-4 Intercept: 1.1166E-1	1	208.096	209.103	b2	TRUE
Low	HAVSEGTR	HTB2 H2B2 YBL002W YBL0104	20240217_PRM_SKP_Cal_7_4	1.038	FALSE	Quality Control	7919702	5000	5188.1	0.9999	0.00083413	0.11166	7	8	1.79	light	428.717	2	Slope: 8.3413E-4 Intercept: 1.1166E-1	1	208.096	209.103	b2	TRUE
Low	HAVSEGTR	HTB2 H2B2 YBL002W YBL0104	20240217_PRM_SKP_Cal_8_4	1.013	FALSE	Quality Control	14397793	10000	10133	0.9999	0.00083413	0.11166	7	8	1.79	light	428.717	2	Slope: 8.3413E-4 Intercept: 1.1166E-1	1	208.096	209.103	b2	TRUE
Low	HAVSEGTR	HTB2 H2B2 YBL002W YBL0104	20240217_PRM_SKP_Cal_9_4	0.989	FALSE	Quality Control	25187802	20000	19778	0.9999	0.00083413	0.11166	7	8	1.79	light	428.717	2	Slope: 8.3413E-4 Intercept: 1.1166E-1	1	208.096	209.103	b2	TRUE
Low	HAVSEGTR	HTB2 H2B2 YBL002W YBL0104	20240217_PRM_SKP_Cal_10_4_2	0.955	FALSE	Quality Control	50362292	60000	57288	0.9999	0.00083413	0.11166	7	8	1.79	light	428.717	2	Slope: 8.3413E-4 Intercept: 1.1166E-1	1	208.096	209.103	b2	TRUE
Low	HAVSEGTR	HTB2 H2B2 YBL002W YBL0104	20240217_PRM_BlankwIS_7	#N/A	FALSE	Unknown	866720		408.75	0.9999	0.00083413	0.11166	7	8	1.79	light	428.717	2	Slope: 8.3413E-4 Intercept: 1.1166E-1	1	208.096	209.103	b2	TRUE
Low	HAVSEGTR	HTB2 H2B2 YBL002W YBL0104	20240217_PRM_DoubleBlank_1	#N/A	FALSE	Double Blank	189262		6615.1	0.9999	0.00083413	0.11166	7	8	1.79	heavy	433.721	2	Slope: 8.3413E-4 Intercept: 1.1166E-1	1	208.096	209.103	b2	TRUE
Low	HAVSEGTR	HTB2 H2B2 YBL002W YBL0104	20240217_PRM_BlankwIS_1	#N/A	FALSE	Unknown	2064603		49.895	0.9999	0.00083413	0.11166	7	8	1.79	heavy	433.721	2	Slope: 8.3413E-4 Intercept: 1.1166E-1	1	208.096	209.103	b2	TRUE
Low	HAVSEGTR	HTB2 H2B2 YBL002W YBL0104	20240217_PRM_SKP_Cal_1	1.14	TRUE	Standard	2032886	78.125	89.024	0.9999	0.00083413	0.11166	7	8	1.79	heavy	433.721	2	Slope: 8.3413E-4 Intercept: 1.1166E-1	1	208.096	209.103	b2	TRUE
Low	HAVSEGTR	HTB2 H2B2 YBL002W YBL0104	20240217_PRM_SKP_Cal_2	0.898	TRUE	Standard	2061414	156.25	140.29	0.9999	0.00083413	0.11166	7	8	1.79	heavy	433.721	2	Slope: 8.3413E-4 Intercept: 1.1166E-1	1	208.096	209.103	b2	TRUE
Low	HAVSEGTR	HTB2 H2B2 YBL002W YBL0104	20240217_PRM_SKP_Cal_3	0.938	TRUE	Standard	1957695	312.5	293.07	0.9999	0.00083413	0.11166	7	8	1.79	heavy	433.721	2	Slope: 8.3413E-4 Intercept: 1.1166E-1	1	208.096	209.103	b2	TRUE
Low	HAVSEGTR	HTB2 H2B2 YBL002W YBL0104	20240217_PRM_SKP_Cal_4	1.028	FALSE	Standard	1817541	625	642.51	0.9999	0.00083413	0.11166	7	8	1.79	heavy	433.721	2	Slope: 8.3413E-4 Intercept: 1.1166E-1	1	208.096	209.103	b2	TRUE
Low	HAVSEGTR	HTB2 H2B2 YBL002W YBL0104	20240217_PRM_SKP_Cal_5	0.984	FALSE	Standard	1799617	1250	1230.2	0.9999	0.00083413	0.11166	7	8	1.79	heavy	433.721	2	Slope: 8.3413E-4 Intercept: 1.1166E-1	1	208.096	209.103	b2	TRUE
Low	HAVSEGTR	HTB2 H2B2 YBL002W YBL0104	20240217_PRM_SKP_Cal_6	1.031	FALSE	Standard	1767911	2500	2577.2	0.9999	0.00083413	0.11166	7	8	1.79	heavy	433.721	2	Slope: 8.3413E-4 Intercept: 1.1166E-1	1	208.096	209.103	b2	TRUE
Low	HAVSEGTR	HTB2 H2B2 YBL002W YBL0104	20240217_PRM_SKP_Cal_7	0.985	FALSE	Standard	1787251	5000	4926.8	0.9999	0.00083413	0.11166	7	8	1.79	heavy	433.721	2	Slope: 8.3413E-4 Intercept: 1.1166E-1	1	208.096	209.103	b2	TRUE
Low	HAVSEGTR	HTB2 H2B2 YBL002W YBL0104	20240217_PRM_SKP_Cal_8	0.977	FALSE	Standard	1749242	10000	9771.1	0.9999	0.00083413	0.11166	7	8	1.79	heavy	433.721	2	Slope: 8.3413E-4 Intercept: 1.1166E-1	1	208.096	209.103	b2	TRUE
Low	HAVSEGTR	HTB2 H2B2 YBL002W YBL0104	20240217_PRM_SKP_Cal_9	0.986	FALSE	Standard	1613710	20000	19721	0.9999	0.00083413	0.11166	7	8	1.79	heavy	433.721	2	Slope: 8.3413E-4 Intercept: 1.1166E-1	1	208.096	209.103	b2	TRUE
Low	HAVSEGTR	HTB2 H2B2 YBL002W YBL0104	20240217_PRM_SKP_Cal_10	1.008	FALSE	Standard	1148239	60000	60506	0.9999	0.00083413	0.11166	7	8	1.79	heavy	433.721	2	Slope: 8.3413E-4 Intercept: 1.1166E-1	1	208.096	209.103	b2	TRUE
Low	HAVSEGTR	HTB2 H2B2 YBL002W YBL0104	20240217_PRM_BlankwIS_2	#N/A	FALSE	Unknown	1829513		277.14	0.9999	0.00083413	0.11166	7	8	1.79	heavy	433.721	2	Slope: 8.3413E-4 Intercept: 1.1166E-1	1	208.096	209.103	b2	TRUE
Low	HAVSEGTR	HTB2 H2B2 YBL002W YBL0104	20240217_PRM_QC_Low_1	0.954	FALSE	Quality Control	1726383	234.38	223.67	0.9999	0.00083413	0.11166	7	8	1.79	heavy	433.721	2	Slope: 8.3413E-4 Intercept: 1.1166E-1	1	208.096	209.103	b2	TRUE
Low	HAVSEGTR	HTB2 H2B2 YBL002W YBL0104	20240217_PRM_QC_Mid_1	0.932	FALSE	Quality Control	2113803	937.5	873.88	0.9999	0.00083413	0.11166	7	8	1.79	heavy	433.721	2	Slope: 8.3413E-4 Intercept: 1.1166E-1	1	208.096	209.103	b2	TRUE
Low	HAVSEGTR	HTB2 H2B2 YBL002W YBL0104	20240217_PRM_QC_Hi_1	1.014	FALSE	Quality Control	1713470	7500	7605.6	0.9999	0.00083413	0.11166	7	8	1.79	heavy	433.721	2	Slope: 8.3413E-4 Intercept: 1.1166E-1	1	208.096	209.103	b2	TRUE
Low	HAVSEGTR	HTB2 H2B2 YBL002W YBL0104	20240217_PRM_Solvent_1	#N/A	FALSE	Unknown	0		NaN	0.9999	0.00083413	0.11166	7	8	1.79	heavy	433.721	2	Slope: 8.3413E-4 Intercept: 1.1166E-1	1	208.096	209.103	b2	TRUE
Low	HAVSEGTR	HTB2 H2B2 YBL002W YBL0104	20240217_PRM_QC_Low_2	0.903	FALSE	Quality Control	2141825	234.38	211.55	0.9999	0.00083413	0.11166	7	8	1.79	heavy	433.721	2	Slope: 8.3413E-4 Intercept: 1.1166E-1	1	208.096	209.103	b2	TRUE
Low	HAVSEGTR	HTB2 H2B2 YBL002W YBL0104	20240217_PRM_QC_Mid_2	0.895	FALSE	Quality Control	2120750	937.5	839.5	0.9999	0.00083413	0.11166	7	8	1.79	heavy	433.721	2	Slope: 8.3413E-4 Intercept: 1.1166E-1	1	208.096	209.103	b2	TRUE
Low	HAVSEGTR	HTB2 H2B2 YBL002W YBL0104	20240217_PRM_QC_Hi_2	1.003	FALSE	Quality Control	1752752	7500	7521.6	0.9999	0.00083413	0.11166	7	8	1.79	heavy	433.721	2	Slope: 8.3413E-4 Intercept: 1.1166E-1	1	208.096	209.103	b2	TRUE
Low	HAVSEGTR	HTB2 H2B2 YBL002W YBL0104	20240217_PRM_Solvent_2	#N/A	FALSE	Solvent	0		NaN	0.9999	0.00083413	0.11166	7	8	1.79	heavy	433.721	2	Slope: 8.3413E-4 Intercept: 1.1166E-1	1	208.096	209.103	b2	TRUE
Low	HAVSEGTR	HTB2 H2B2 YBL002W YBL0104	20240217_PRM_QC_Low_3	1.035	FALSE	Quality Control	1724404	234.38	242.53	0.9999	0.00083413	0.11166	7	8	1.79	heavy	433.721	2	Slope: 8.3413E-4 Intercept: 1.1166E-1	1	208.096	209.103	b2	TRUE
Low	HAVSEGTR	HTB2 H2B2 YBL002W YBL0104	20240217_PRM_QC_Mid_3	0.904	FALSE	Quality Control	1838221	937.5	847.09	0.9999	0.00083413	0.11166	7	8	1.79	heavy	433.721	2	Slope: 8.3413E-4 Intercept: 1.1166E-1	1	208.096	209.103	b2	TRUE
Low	HAVSEGTR	HTB2 H2B2 YBL002W YBL0104	20240217_PRM_QC_Hi_3	0.919	FALSE	Quality Control	1786754	7500	6892.8	0.9999	0.00083413	0.11166	7	8	1.79	heavy	433.721	2	Slope: 8.3413E-4 Intercept: 1.1166E-1	1	208.096	209.103	b2	TRUE
Low	HAVSEGTR	HTB2 H2B2 YBL002W YBL0104	20240217_PRM_BlankwIS_3	#N/A	FALSE	Unknown	1871631		248.97	0.9999	0.00083413	0.11166	7	8	1.79	heavy	433.721	2	Slope: 8.3413E-4 Intercept: 1.1166E-1	1	208.096	209.103	b2	TRUE
Low	HAVSEGTR	HTB2 H2B2 YBL002W YBL0104	20240217_PRM_SKP_Cal_1_2	3.844	TRUE	Quality Control	1876517	78.125	300.32	0.9999	0.00083413	0.11166	7	8	1.79	heavy	433.721	2	Slope: 8.3413E-4 Intercept: 1.1166E-1	1	208.096	209.103	b2	TRUE
Low	HAVSEGTR	HTB2 H2B2 YBL002W YBL0104	20240217_PRM_SKP_Cal_2_2	1.537	TRUE	Quality Control	1824940	156.25	240.21	0.9999	0.00083413	0.11166	7	8	1.79	heavy	433.721	2	Slope: 8.3413E-4 Intercept: 1.1166E-1	1	208.096	209.103	b2	TRUE
Low	HAVSEGTR	HTB2 H2B2 YBL002W YBL0104	20240217_PRM_SKP_Cal_3_2	1.069	TRUE	Quality Control	1798547	312.5	334.18	0.9999	0.00083413	0.11166	7	8	1.79	heavy	433.721	2	Slope: 8.3413E-4 Intercept: 1.1166E-1	1	208.096	209.103	b2	TRUE
Low	HAVSEGTR	HTB2 H2B2 YBL002W YBL0104	20240217_PRM_SKP_Cal_4_2	1.066	FALSE	Quality Control	1702567	625	666.31	0.9999	0.00083413	0.11166	7	8	1.79	heavy	433.721	2	Slope: 8.3413E-4 Intercept: 1.1166E-1	1	208.096	209.103	b2	TRUE
Low	HAVSEGTR	HTB2 H2B2 YBL002W YBL0104	20240217_PRM_SKP_Cal_5_2	0.949	FALSE	Quality Control	1785189	1250	1186	0.9999	0.00083413	0.11166	7	8	1.79	heavy	433.721	2	Slope: 8.3413E-4 Intercept: 1.1166E-1	1	208.096	209.103	b2	TRUE
Low	HAVSEGTR	HTB2 H2B2 YBL002W YBL0104	20240217_PRM_SKP_Cal_6_2	0.982	FALSE	Quality Control	1731286	2500	2455.8	0.9999	0.00083413	0.11166	7	8	1.79	heavy	433.721	2	Slope: 8.3413E-4 Intercept: 1.1166E-1	1	208.096	209.103	b2	TRUE
Low	HAVSEGTR	HTB2 H2B2 YBL002W YBL0104	20240217_PRM_SKP_Cal_7_2	1.036	FALSE	Quality Control	1694161	5000	5181.3	0.9999	0.00083413	0.11166	7	8	1.79	heavy	433.721	2	Slope: 8.3413E-4 Intercept: 1.1166E-1	1	208.096	209.103	b2	TRUE
Low	HAVSEGTR	HTB2 H2B2 YBL002W YBL0104	20240217_PRM_SKP_Cal_8_2	1.052	FALSE	Quality Control	1647181	10000	10517	0.9999	0.00083413	0.11166	7	8	1.79	heavy	433.721	2	Slope: 8.3413E-4 Intercept: 1.1166E-1	1	208.096	209.103	b2	TRUE
Low	HAVSEGTR	HTB2 H2B2 YBL002W YBL0104	20240217_PRM_SKP_Cal_9_2	1.001	FALSE	Quality Control	1566073	20000	20020	0.9999	0.00083413	0.11166	7	8	1.79	heavy	433.721	2	Slope: 8.3413E-4 Intercept: 1.1166E-1	1	208.096	209.103	b2	TRUE
Low	HAVSEGTR	HTB2 H2B2 YBL002W YBL0104	20240217_PRM_SKP_Cal_10_2	1.048	FALSE	Quality Control	1040527	60000	62909	0.9999	0.00083413	0.11166	7	8	1.79	heavy	433.721	2	Slope: 8.3413E-4 Intercept: 1.1166E-1	1	208.096	209.103	b2	TRUE
Low	HAVSEGTR	HTB2 H2B2 YBL002W YBL0104	20240217_PRM_BlankwIS_4	#N/A	FALSE	Unknown	1808323		334.35	0.9999	0.00083413	0.11166	7	8	1.79	heavy	433.721	2	Slope: 8.3413E-4 Intercept: 1.1166E-1	1	208.096	209.103	b2	TRUE
Low	HAVSEGTR	HTB2 H2B2 YBL002W YBL0104	20240217_PRM_SKP_Cal_1_3	4.158	TRUE	Quality Control	1910148	78.125	324.85	0.9999	0.00083413	0.11166	7	8	1.79	heavy	433.721	2	Slope: 8.3413E-4 Intercept: 1.1166E-1	1	208.096	209.103	b2	TRUE
Low	HAVSEGTR	HTB2 H2B2 YBL002W YBL0104	20240217_PRM_SKP_Cal_2_3	1.67	TRUE	Quality Control	1909698	156.25	260.91	0.9999	0.00083413	0.11166	7	8	1.79	heavy	433.721	2	Slope: 8.3413E-4 Intercept: 1.1166E-1	1	208.096	209.103	b2	TRUE
Low	HAVSEGTR	HTB2 H2B2 YBL002W YBL0104	20240217_PRM_SKP_Cal_3_3	1.176	TRUE	Quality Control	1865216	312.5	367.55	0.9999	0.00083413	0.11166	7	8	1.79	heavy	433.721	2	Slope: 8.3413E-4 Intercept: 1.1166E-1	1	208.096	209.103	b2	TRUE
Low	HAVSEGTR	HTB2 H2B2 YBL002W YBL0104	20240217_PRM_SKP_Cal_4_3	1.102	FALSE	Quality Control	1873631	625	688.78	0.9999	0.00083413	0.11166	7	8	1.79	heavy	433.721	2	Slope: 8.3413E-4 Intercept: 1.1166E-1	1	208.096	209.103	b2	TRUE
Low	HAVSEGTR	HTB2 H2B2 YBL002W YBL0104	20240217_PRM_SKP_Cal_5_3	0.996	FALSE	Quality Control	1849131	1250	1245.6	0.9999	0.00083413	0.11166	7	8	1.79	heavy	433.721	2	Slope: 8.3413E-4 Intercept: 1.1166E-1	1	208.096	209.103	b2	TRUE
Low	HAVSEGTR	HTB2 H2B2 YBL002W YBL0104	20240217_PRM_SKP_Cal_6_3	1.005	FALSE	Quality Control	1850577	2500	2511.9	0.9999	0.00083413	0.11166	7	8	1.79	heavy	433.721	2	Slope: 8.3413E-4 Intercept: 1.1166E-1	1	208.096	209.103	b2	TRUE
Low	HAVSEGTR	HTB2 H2B2 YBL002W YBL0104	20240217_PRM_SKP_Cal_7_3	0.991	FALSE	Quality Control	1861718	5000	4952.6	0.9999	0.00083413	0.11166	7	8	1.79	heavy	433.721	2	Slope: 8.3413E-4 Intercept: 1.1166E-1	1	208.096	209.103	b2	TRUE
Low	HAVSEGTR	HTB2 H2B2 YBL002W YBL0104	20240217_PRM_SKP_Cal_8_3	0.994	FALSE	Quality Control	1749435	10000	9940.2	0.9999	0.00083413	0.11166	7	8	1.79	heavy	433.721	2	Slope: 8.3413E-4 Intercept: 1.1166E-1	1	208.096	209.103	b2	TRUE
Low	HAVSEGTR	HTB2 H2B2 YBL002W YBL0104	20240217_PRM_SKP_Cal_9_3	0.947	FALSE	Quality Control	1645767	20000	18935	0.9999	0.00083413	0.11166	7	8	1.79	heavy	433.721	2	Slope: 8.3413E-4 Intercept: 1.1166E-1	1	208.096	209.103	b2	TRUE
Low	HAVSEGTR	HTB2 H2B2 YBL002W YBL0104	20240217_PRM_SKP_Cal_10_3	0.961	FALSE	Quality Control	1024658	60000	57667	0.9999	0.00083413	0.11166	7	8	1.79	heavy	433.721	2	Slope: 8.3413E-4 Intercept: 1.1166E-1	1	208.096	209.103	b2	TRUE
Low	HAVSEGTR	HTB2 H2B2 YBL002W YBL0104	20240217_PRM_BlankwIS_5	#N/A	FALSE	Unknown	1843568		326.2	0.9999	0.00083413	0.11166	7	8	1.79	heavy	433.721	2	Slope: 8.3413E-4 Intercept: 1.1166E-1	1	208.096	209.103	b2	TRUE
Low	HAVSEGTR	HTB2 H2B2 YBL002W YBL0104	20240217_PRM_SKP_Cal_1_4	4.034	TRUE	Quality Control	2004408	78.125	315.19	0.9999	0.00083413	0.11166	7	8	1.79	heavy	433.721	2	Slope: 8.3413E-4 Intercept: 1.1166E-1	1	208.096	209.103	b2	TRUE
Low	HAVSEGTR	HTB2 H2B2 YBL002W YBL0104	20240217_PRM_SKP_Cal_2_4	1.712	TRUE	Quality Control	1958313	156.25	267.57	0.9999	0.00083413	0.11166	7	8	1.79	heavy	433.721	2	Slope: 8.3413E-4 Intercept: 1.1166E-1	1	208.096	209.103	b2	TRUE
Low	HAVSEGTR	HTB2 H2B2 YBL002W YBL0104	20240217_PRM_SKP_Cal_3_4	1.133	TRUE	Quality Control	2024984	312.5	354.15	0.9999	0.00083413	0.11166	7	8	1.79	heavy	433.721	2	Slope: 8.3413E-4 Intercept: 1.1166E-1	1	208.096	209.103	b2	TRUE
Low	HAVSEGTR	HTB2 H2B2 YBL002W YBL0104	20240217_PRM_SKP_Cal_4_4	1.055	FALSE	Quality Control	1990680	625	659.27	0.9999	0.00083413	0.11166	7	8	1.79	heavy	433.721	2	Slope: 8.3413E-4 Intercept: 1.1166E-1	1	208.096	209.103	b2	TRUE
Low	HAVSEGTR	HTB2 H2B2 YBL002W YBL0104	20240217_PRM_SKP_Cal_5_4	0.96	FALSE	Quality Control	1943113	1250	1200.2	0.9999	0.00083413	0.11166	7	8	1.79	heavy	433.721	2	Slope: 8.3413E-4 Intercept: 1.1166E-1	1	208.096	209.103	b2	TRUE
Low	HAVSEGTR	HTB2 H2B2 YBL002W YBL0104	20240217_PRM_SKP_Cal_6_4	1.066	FALSE	Quality Control	1922996	2500	2665.8	0.9999	0.00083413	0.11166	7	8	1.79	heavy	433.721	2	Slope: 8.3413E-4 Intercept: 1.1166E-1	1	208.096	209.103	b2	TRUE
Low	HAVSEGTR	HTB2 H2B2 YBL002W YBL0104	20240217_PRM_SKP_Cal_7_4	1.038	FALSE	Quality Control	1784038	5000	5188.1	0.9999	0.00083413	0.11166	7	8	1.79	heavy	433.721	2	Slope: 8.3413E-4 Intercept: 1.1166E-1	1	208.096	209.103	b2	TRUE
Low	HAVSEGTR	HTB2 H2B2 YBL002W YBL0104	20240217_PRM_SKP_Cal_8_4	1.013	FALSE	Quality Control	1681211	10000	10133	0.9999	0.00083413	0.11166	7	8	1.79	heavy	433.721	2	Slope: 8.3413E-4 Intercept: 1.1166E-1	1	208.096	209.103	b2	TRUE
Low	HAVSEGTR	HTB2 H2B2 YBL002W YBL0104	20240217_PRM_SKP_Cal_9_4	0.989	FALSE	Quality Control	1516497	20000	19778	0.9999	0.00083413	0.11166	7	8	1.79	heavy	433.721	2	Slope: 8.3413E-4 Intercept: 1.1166E-1	1	208.096	209.103	b2	TRUE
Low	HAVSEGTR	HTB2 H2B2 YBL002W YBL0104	20240217_PRM_SKP_Cal_10_4_2	0.955	FALSE	Quality Control	1051469	60000	57288	0.9999	0.00083413	0.11166	7	8	1.79	heavy	433.721	2	Slope: 8.3413E-4 Intercept: 1.1166E-1	1	208.096	209.103	b2	TRUE
Low	HAVSEGTR	HTB2 H2B2 YBL002W YBL0104	20240217_PRM_BlankwIS_7	#N/A	FALSE	Unknown	1914939		408.75	0.9999	0.00083413	0.11166	7	8	1.79	heavy	433.721	2	Slope: 8.3413E-4 Intercept: 1.1166E-1	1	208.096	209.103	b2	TRUE
Low	AGLTFPVGR	HTA2 H2A2 YBL003C YBL0103	20240217_PRM_DoubleBlank_1	#N/A	FALSE	Double Blank	81396		4552.1	0.9998	0.0010287	0.0088858	9	9	22.06	light	459.264	2	Slope: 1.0287E-3 Intercept: 8.8858E-3	1	427.254	428.262	y4	TRUE
Low	AGLTFPVGR	HTA2 H2A2 YBL003C YBL0103	20240217_PRM_BlankwIS_1	#N/A	FALSE	Unknown	96737		2.3548	0.9998	0.0010287	0.0088858	9	9	22.06	light	459.264	2	Slope: 1.0287E-3 Intercept: 8.8858E-3	1	427.254	428.262	y4	TRUE
Low	AGLTFPVGR	HTA2 H2A2 YBL003C YBL0103	20240217_PRM_SKP_Cal_1	1.007	FALSE	Standard	713851	78.125	78.669	0.9998	0.0010287	0.0088858	9	9	22.06	light	459.264	2	Slope: 1.0287E-3 Intercept: 8.8858E-3	1	427.254	428.262	y4	TRUE
Low	AGLTFPVGR	HTA2 H2A2 YBL003C YBL0103	20240217_PRM_SKP_Cal_2	1.007	FALSE	Standard	1404580	156.25	157.31	0.9998	0.0010287	0.0088858	9	9	22.06	light	459.264	2	Slope: 1.0287E-3 Intercept: 8.8858E-3	1	427.254	428.262	y4	TRUE
Low	AGLTFPVGR	HTA2 H2A2 YBL003C YBL0103	20240217_PRM_SKP_Cal_3	0.971	FALSE	Standard	2655143	312.5	303.55	0.9998	0.0010287	0.0088858	9	9	22.06	light	459.264	2	Slope: 1.0287E-3 Intercept: 8.8858E-3	1	427.254	428.262	y4	TRUE
Low	AGLTFPVGR	HTA2 H2A2 YBL003C YBL0103	20240217_PRM_SKP_Cal_4	1.084	FALSE	Standard	5426431	625	677.74	0.9998	0.0010287	0.0088858	9	9	22.06	light	459.264	2	Slope: 1.0287E-3 Intercept: 8.8858E-3	1	427.254	428.262	y4	TRUE
Low	AGLTFPVGR	HTA2 H2A2 YBL003C YBL0103	20240217_PRM_SKP_Cal_5	0.999	FALSE	Standard	10333394	1250	1248.7	0.9998	0.0010287	0.0088858	9	9	22.06	light	459.264	2	Slope: 1.0287E-3 Intercept: 8.8858E-3	1	427.254	428.262	y4	TRUE
Low	AGLTFPVGR	HTA2 H2A2 YBL003C YBL0103	20240217_PRM_SKP_Cal_6	0.96	FALSE	Standard	19030894	2500	2399	0.9998	0.0010287	0.0088858	9	9	22.06	light	459.264	2	Slope: 1.0287E-3 Intercept: 8.8858E-3	1	427.254	428.262	y4	TRUE
Low	AGLTFPVGR	HTA2 H2A2 YBL003C YBL0103	20240217_PRM_SKP_Cal_7	1.015	FALSE	Standard	40308208	5000	5074.6	0.9998	0.0010287	0.0088858	9	9	22.06	light	459.264	2	Slope: 1.0287E-3 Intercept: 8.8858E-3	1	427.254	428.262	y4	TRUE
Low	AGLTFPVGR	HTA2 H2A2 YBL003C YBL0103	20240217_PRM_SKP_Cal_8	0.949	FALSE	Standard	75630024	10000	9487.8	0.9998	0.0010287	0.0088858	9	9	22.06	light	459.264	2	Slope: 1.0287E-3 Intercept: 8.8858E-3	1	427.254	428.262	y4	TRUE
Low	AGLTFPVGR	HTA2 H2A2 YBL003C YBL0103	20240217_PRM_SKP_Cal_9	0.785	TRUE	Standard	150922224	20000	15701	0.9998	0.0010287	0.0088858	9	9	22.06	light	459.264	2	Slope: 1.0287E-3 Intercept: 8.8858E-3	1	427.254	428.262	y4	TRUE
Low	AGLTFPVGR	HTA2 H2A2 YBL003C YBL0103	20240217_PRM_SKP_Cal_10	1.008	FALSE	Standard	474571328	60000	60494	0.9998	0.0010287	0.0088858	9	9	22.06	light	459.264	2	Slope: 1.0287E-3 Intercept: 8.8858E-3	1	427.254	428.262	y4	TRUE
Low	AGLTFPVGR	HTA2 H2A2 YBL003C YBL0103	20240217_PRM_BlankwIS_2	#N/A	FALSE	Unknown	183986		11.955	0.9998	0.0010287	0.0088858	9	9	22.06	light	459.264	2	Slope: 1.0287E-3 Intercept: 8.8858E-3	1	427.254	428.262	y4	TRUE
Low	AGLTFPVGR	HTA2 H2A2 YBL003C YBL0103	20240217_PRM_QC_Low_1	0.889	FALSE	Quality Control	1821269	234.38	208.33	0.9998	0.0010287	0.0088858	9	9	22.06	light	459.264	2	Slope: 1.0287E-3 Intercept: 8.8858E-3	1	427.254	428.262	y4	TRUE
Low	AGLTFPVGR	HTA2 H2A2 YBL003C YBL0103	20240217_PRM_QC_Mid_1	0.933	FALSE	Quality Control	6941498	937.5	874.64	0.9998	0.0010287	0.0088858	9	9	22.06	light	459.264	2	Slope: 1.0287E-3 Intercept: 8.8858E-3	1	427.254	428.262	y4	TRUE
Low	AGLTFPVGR	HTA2 H2A2 YBL003C YBL0103	20240217_PRM_QC_Hi_1	0.815	FALSE	Quality Control	55685332	7500	6112.7	0.9998	0.0010287	0.0088858	9	9	22.06	light	459.264	2	Slope: 1.0287E-3 Intercept: 8.8858E-3	1	427.254	428.262	y4	TRUE
Low	AGLTFPVGR	HTA2 H2A2 YBL003C YBL0103	20240217_PRM_Solvent_1	#N/A	FALSE	Unknown	0		NaN	0.9998	0.0010287	0.0088858	9	9	22.06	light	459.264	2	Slope: 1.0287E-3 Intercept: 8.8858E-3	1	427.254	428.262	y4	TRUE
Low	AGLTFPVGR	HTA2 H2A2 YBL003C YBL0103	20240217_PRM_QC_Low_2	0.843	FALSE	Quality Control	1709475	234.38	197.68	0.9998	0.0010287	0.0088858	9	9	22.06	light	459.264	2	Slope: 1.0287E-3 Intercept: 8.8858E-3	1	427.254	428.262	y4	TRUE
Low	AGLTFPVGR	HTA2 H2A2 YBL003C YBL0103	20240217_PRM_QC_Mid_2	0.953	FALSE	Quality Control	6882252	937.5	893.46	0.9998	0.0010287	0.0088858	9	9	22.06	light	459.264	2	Slope: 1.0287E-3 Intercept: 8.8858E-3	1	427.254	428.262	y4	TRUE
Low	AGLTFPVGR	HTA2 H2A2 YBL003C YBL0103	20240217_PRM_QC_Hi_2	0.818	FALSE	Quality Control	55529492	7500	6136.4	0.9998	0.0010287	0.0088858	9	9	22.06	light	459.264	2	Slope: 1.0287E-3 Intercept: 8.8858E-3	1	427.254	428.262	y4	TRUE
Low	AGLTFPVGR	HTA2 H2A2 YBL003C YBL0103	20240217_PRM_Solvent_2	#N/A	FALSE	Solvent	0		NaN	0.9998	0.0010287	0.0088858	9	9	22.06	light	459.264	2	Slope: 1.0287E-3 Intercept: 8.8858E-3	1	427.254	428.262	y4	TRUE
Low	AGLTFPVGR	HTA2 H2A2 YBL003C YBL0103	20240217_PRM_QC_Low_3	0.85	FALSE	Quality Control	1837750	234.38	199.14	0.9998	0.0010287	0.0088858	9	9	22.06	light	459.264	2	Slope: 1.0287E-3 Intercept: 8.8858E-3	1	427.254	428.262	y4	TRUE
Low	AGLTFPVGR	HTA2 H2A2 YBL003C YBL0103	20240217_PRM_QC_Mid_3	0.971	FALSE	Quality Control	7781721	937.5	910.34	0.9998	0.0010287	0.0088858	9	9	22.06	light	459.264	2	Slope: 1.0287E-3 Intercept: 8.8858E-3	1	427.254	428.262	y4	TRUE
Low	AGLTFPVGR	HTA2 H2A2 YBL003C YBL0103	20240217_PRM_QC_Hi_3	0.821	FALSE	Quality Control	58176440	7500	6155.1	0.9998	0.0010287	0.0088858	9	9	22.06	light	459.264	2	Slope: 1.0287E-3 Intercept: 8.8858E-3	1	427.254	428.262	y4	TRUE
Low	AGLTFPVGR	HTA2 H2A2 YBL003C YBL0103	20240217_PRM_BlankwIS_3	#N/A	FALSE	Unknown	114231		4.0265	0.9998	0.0010287	0.0088858	9	9	22.06	light	459.264	2	Slope: 1.0287E-3 Intercept: 8.8858E-3	1	427.254	428.262	y4	TRUE
Low	AGLTFPVGR	HTA2 H2A2 YBL003C YBL0103	20240217_PRM_SKP_Cal_1_2	1.058	FALSE	Quality Control	793966	78.125	82.668	0.9998	0.0010287	0.0088858	9	9	22.06	light	459.264	2	Slope: 1.0287E-3 Intercept: 8.8858E-3	1	427.254	428.262	y4	TRUE
Low	AGLTFPVGR	HTA2 H2A2 YBL003C YBL0103	20240217_PRM_SKP_Cal_2_2	1.115	FALSE	Quality Control	1545889	156.25	174.17	0.9998	0.0010287	0.0088858	9	9	22.06	light	459.264	2	Slope: 1.0287E-3 Intercept: 8.8858E-3	1	427.254	428.262	y4	TRUE
Low	AGLTFPVGR	HTA2 H2A2 YBL003C YBL0103	20240217_PRM_SKP_Cal_3_2	1.045	FALSE	Quality Control	2961896	312.5	326.69	0.9998	0.0010287	0.0088858	9	9	22.06	light	459.264	2	Slope: 1.0287E-3 Intercept: 8.8858E-3	1	427.254	428.262	y4	TRUE
Low	AGLTFPVGR	HTA2 H2A2 YBL003C YBL0103	20240217_PRM_SKP_Cal_4_2	1.103	FALSE	Quality Control	5860483	625	689.18	0.9998	0.0010287	0.0088858	9	9	22.06	light	459.264	2	Slope: 1.0287E-3 Intercept: 8.8858E-3	1	427.254	428.262	y4	TRUE
Low	AGLTFPVGR	HTA2 H2A2 YBL003C YBL0103	20240217_PRM_SKP_Cal_5_2	1.045	FALSE	Quality Control	11059556	1250	1306.3	0.9998	0.0010287	0.0088858	9	9	22.06	light	459.264	2	Slope: 1.0287E-3 Intercept: 8.8858E-3	1	427.254	428.262	y4	TRUE
Low	AGLTFPVGR	HTA2 H2A2 YBL003C YBL0103	20240217_PRM_SKP_Cal_6_2	0.971	FALSE	Quality Control	20732542	2500	2426.5	0.9998	0.0010287	0.0088858	9	9	22.06	light	459.264	2	Slope: 1.0287E-3 Intercept: 8.8858E-3	1	427.254	428.262	y4	TRUE
Low	AGLTFPVGR	HTA2 H2A2 YBL003C YBL0103	20240217_PRM_SKP_Cal_7_2	0.998	FALSE	Quality Control	40731884	5000	4988.5	0.9998	0.0010287	0.0088858	9	9	22.06	light	459.264	2	Slope: 1.0287E-3 Intercept: 8.8858E-3	1	427.254	428.262	y4	TRUE
Low	AGLTFPVGR	HTA2 H2A2 YBL003C YBL0103	20240217_PRM_SKP_Cal_8_2	0.997	FALSE	Quality Control	83926344	10000	9972.7	0.9998	0.0010287	0.0088858	9	9	22.06	light	459.264	2	Slope: 1.0287E-3 Intercept: 8.8858E-3	1	427.254	428.262	y4	TRUE
Low	AGLTFPVGR	HTA2 H2A2 YBL003C YBL0103	20240217_PRM_SKP_Cal_9_2	0.81	FALSE	Quality Control	152776816	20000	16208	0.9998	0.0010287	0.0088858	9	9	22.06	light	459.264	2	Slope: 1.0287E-3 Intercept: 8.8858E-3	1	427.254	428.262	y4	TRUE
Low	AGLTFPVGR	HTA2 H2A2 YBL003C YBL0103	20240217_PRM_SKP_Cal_10_2	1.004	FALSE	Quality Control	473155680	60000	60232	0.9998	0.0010287	0.0088858	9	9	22.06	light	459.264	2	Slope: 1.0287E-3 Intercept: 8.8858E-3	1	427.254	428.262	y4	TRUE
Low	AGLTFPVGR	HTA2 H2A2 YBL003C YBL0103	20240217_PRM_BlankwIS_4	#N/A	FALSE	Unknown	160964		10.535	0.9998	0.0010287	0.0088858	9	9	22.06	light	459.264	2	Slope: 1.0287E-3 Intercept: 8.8858E-3	1	427.254	428.262	y4	TRUE
Low	AGLTFPVGR	HTA2 H2A2 YBL003C YBL0103	20240217_PRM_SKP_Cal_1_3	0.988	FALSE	Quality Control	709624	78.125	77.177	0.9998	0.0010287	0.0088858	9	9	22.06	light	459.264	2	Slope: 1.0287E-3 Intercept: 8.8858E-3	1	427.254	428.262	y4	TRUE
Low	AGLTFPVGR	HTA2 H2A2 YBL003C YBL0103	20240217_PRM_SKP_Cal_2_3	0.993	FALSE	Quality Control	1404369	156.25	155.12	0.9998	0.0010287	0.0088858	9	9	22.06	light	459.264	2	Slope: 1.0287E-3 Intercept: 8.8858E-3	1	427.254	428.262	y4	TRUE
Low	AGLTFPVGR	HTA2 H2A2 YBL003C YBL0103	20240217_PRM_SKP_Cal_3_3	0.975	FALSE	Quality Control	2897249	312.5	304.76	0.9998	0.0010287	0.0088858	9	9	22.06	light	459.264	2	Slope: 1.0287E-3 Intercept: 8.8858E-3	1	427.254	428.262	y4	TRUE
Low	AGLTFPVGR	HTA2 H2A2 YBL003C YBL0103	20240217_PRM_SKP_Cal_4_3	0.966	FALSE	Quality Control	5382634	625	603.97	0.9998	0.0010287	0.0088858	9	9	22.06	light	459.264	2	Slope: 1.0287E-3 Intercept: 8.8858E-3	1	427.254	428.262	y4	TRUE
Low	AGLTFPVGR	HTA2 H2A2 YBL003C YBL0103	20240217_PRM_SKP_Cal_5_3	1.011	FALSE	Quality Control	10876508	1250	1263.6	0.9998	0.0010287	0.0088858	9	9	22.06	light	459.264	2	Slope: 1.0287E-3 Intercept: 8.8858E-3	1	427.254	428.262	y4	TRUE
Low	AGLTFPVGR	HTA2 H2A2 YBL003C YBL0103	20240217_PRM_SKP_Cal_6_3	1.007	FALSE	Quality Control	21843422	2500	2518.3	0.9998	0.0010287	0.0088858	9	9	22.06	light	459.264	2	Slope: 1.0287E-3 Intercept: 8.8858E-3	1	427.254	428.262	y4	TRUE
Low	AGLTFPVGR	HTA2 H2A2 YBL003C YBL0103	20240217_PRM_SKP_Cal_7_3	1.002	FALSE	Quality Control	44224340	5000	5009.9	0.9998	0.0010287	0.0088858	9	9	22.06	light	459.264	2	Slope: 1.0287E-3 Intercept: 8.8858E-3	1	427.254	428.262	y4	TRUE
Low	AGLTFPVGR	HTA2 H2A2 YBL003C YBL0103	20240217_PRM_SKP_Cal_8_3	0.969	FALSE	Quality Control	87597040	10000	9685.3	0.9998	0.0010287	0.0088858	9	9	22.06	light	459.264	2	Slope: 1.0287E-3 Intercept: 8.8858E-3	1	427.254	428.262	y4	TRUE
Low	AGLTFPVGR	HTA2 H2A2 YBL003C YBL0103	20240217_PRM_SKP_Cal_9_3	0.788	FALSE	Quality Control	163040336	20000	15765	0.9998	0.0010287	0.0088858	9	9	22.06	light	459.264	2	Slope: 1.0287E-3 Intercept: 8.8858E-3	1	427.254	428.262	y4	TRUE
Low	AGLTFPVGR	HTA2 H2A2 YBL003C YBL0103	20240217_PRM_SKP_Cal_10_3	0.986	FALSE	Quality Control	561016704	60000	59190	0.9998	0.0010287	0.0088858	9	9	22.06	light	459.264	2	Slope: 1.0287E-3 Intercept: 8.8858E-3	1	427.254	428.262	y4	TRUE
Low	AGLTFPVGR	HTA2 H2A2 YBL003C YBL0103	20240217_PRM_BlankwIS_5	#N/A	FALSE	Unknown	208172		13.882	0.9998	0.0010287	0.0088858	9	9	22.06	light	459.264	2	Slope: 1.0287E-3 Intercept: 8.8858E-3	1	427.254	428.262	y4	TRUE
Low	AGLTFPVGR	HTA2 H2A2 YBL003C YBL0103	20240217_PRM_SKP_Cal_1_4	1.022	FALSE	Quality Control	811447	78.125	79.871	0.9998	0.0010287	0.0088858	9	9	22.06	light	459.264	2	Slope: 1.0287E-3 Intercept: 8.8858E-3	1	427.254	428.262	y4	TRUE
Low	AGLTFPVGR	HTA2 H2A2 YBL003C YBL0103	20240217_PRM_SKP_Cal_2_4	1.086	FALSE	Quality Control	1628181	156.25	169.74	0.9998	0.0010287	0.0088858	9	9	22.06	light	459.264	2	Slope: 1.0287E-3 Intercept: 8.8858E-3	1	427.254	428.262	y4	TRUE
Low	AGLTFPVGR	HTA2 H2A2 YBL003C YBL0103	20240217_PRM_SKP_Cal_3_4	0.991	FALSE	Quality Control	3138521	312.5	309.71	0.9998	0.0010287	0.0088858	9	9	22.06	light	459.264	2	Slope: 1.0287E-3 Intercept: 8.8858E-3	1	427.254	428.262	y4	TRUE
Low	AGLTFPVGR	HTA2 H2A2 YBL003C YBL0103	20240217_PRM_SKP_Cal_4_4	1.068	FALSE	Quality Control	5988888	625	667.24	0.9998	0.0010287	0.0088858	9	9	22.06	light	459.264	2	Slope: 1.0287E-3 Intercept: 8.8858E-3	1	427.254	428.262	y4	TRUE
Low	AGLTFPVGR	HTA2 H2A2 YBL003C YBL0103	20240217_PRM_SKP_Cal_5_4	0.952	FALSE	Quality Control	11334886	1250	1190.6	0.9998	0.0010287	0.0088858	9	9	22.06	light	459.264	2	Slope: 1.0287E-3 Intercept: 8.8858E-3	1	427.254	428.262	y4	TRUE
Low	AGLTFPVGR	HTA2 H2A2 YBL003C YBL0103	20240217_PRM_SKP_Cal_6_4	0.991	FALSE	Quality Control	22467982	2500	2477	0.9998	0.0010287	0.0088858	9	9	22.06	light	459.264	2	Slope: 1.0287E-3 Intercept: 8.8858E-3	1	427.254	428.262	y4	TRUE
Low	AGLTFPVGR	HTA2 H2A2 YBL003C YBL0103	20240217_PRM_SKP_Cal_7_4	0.96	FALSE	Quality Control	43131364	5000	4799.1	0.9998	0.0010287	0.0088858	9	9	22.06	light	459.264	2	Slope: 1.0287E-3 Intercept: 8.8858E-3	1	427.254	428.262	y4	TRUE
Low	AGLTFPVGR	HTA2 H2A2 YBL003C YBL0103	20240217_PRM_SKP_Cal_8_4	0.97	FALSE	Quality Control	90677896	10000	9704.4	0.9998	0.0010287	0.0088858	9	9	22.06	light	459.264	2	Slope: 1.0287E-3 Intercept: 8.8858E-3	1	427.254	428.262	y4	TRUE
Low	AGLTFPVGR	HTA2 H2A2 YBL003C YBL0103	20240217_PRM_SKP_Cal_9_4	0.838	FALSE	Quality Control	181549104	20000	16768	0.9998	0.0010287	0.0088858	9	9	22.06	light	459.264	2	Slope: 1.0287E-3 Intercept: 8.8858E-3	1	427.254	428.262	y4	TRUE
Low	AGLTFPVGR	HTA2 H2A2 YBL003C YBL0103	20240217_PRM_SKP_Cal_10_4_2	0.988	FALSE	Quality Control	619171584	60000	59301	0.9998	0.0010287	0.0088858	9	9	22.06	light	459.264	2	Slope: 1.0287E-3 Intercept: 8.8858E-3	1	427.254	428.262	y4	TRUE
Low	AGLTFPVGR	HTA2 H2A2 YBL003C YBL0103	20240217_PRM_BlankwIS_7	#N/A	FALSE	Unknown	224718		16.423	0.9998	0.0010287	0.0088858	9	9	22.06	light	459.264	2	Slope: 1.0287E-3 Intercept: 8.8858E-3	1	427.254	428.262	y4	TRUE
Low	AGLTFPVGR	HTA2 H2A2 YBL003C YBL0103	20240217_PRM_DoubleBlank_1	#N/A	FALSE	Double Blank	17349		4552.1	0.9998	0.0010287	0.0088858	9	9	22.06	heavy	464.268	2	Slope: 1.0287E-3 Intercept: 8.8858E-3	1	437.263	438.27	y4	TRUE
Low	AGLTFPVGR	HTA2 H2A2 YBL003C YBL0103	20240217_PRM_BlankwIS_1	#N/A	FALSE	Unknown	8554514		2.3548	0.9998	0.0010287	0.0088858	9	9	22.06	heavy	464.268	2	Slope: 1.0287E-3 Intercept: 8.8858E-3	1	437.263	438.27	y4	TRUE
Low	AGLTFPVGR	HTA2 H2A2 YBL003C YBL0103	20240217_PRM_SKP_Cal_1	1.007	FALSE	Standard	7948008	78.125	78.669	0.9998	0.0010287	0.0088858	9	9	22.06	heavy	464.268	2	Slope: 1.0287E-3 Intercept: 8.8858E-3	1	437.263	438.27	y4	TRUE
Low	AGLTFPVGR	HTA2 H2A2 YBL003C YBL0103	20240217_PRM_SKP_Cal_2	1.007	FALSE	Standard	8227329	156.25	157.31	0.9998	0.0010287	0.0088858	9	9	22.06	heavy	464.268	2	Slope: 1.0287E-3 Intercept: 8.8858E-3	1	437.263	438.27	y4	TRUE
Low	AGLTFPVGR	HTA2 H2A2 YBL003C YBL0103	20240217_PRM_SKP_Cal_3	0.971	FALSE	Standard	8267404	312.5	303.55	0.9998	0.0010287	0.0088858	9	9	22.06	heavy	464.268	2	Slope: 1.0287E-3 Intercept: 8.8858E-3	1	437.263	438.27	y4	TRUE
Low	AGLTFPVGR	HTA2 H2A2 YBL003C YBL0103	20240217_PRM_SKP_Cal_4	1.084	FALSE	Standard	7685015	625	677.74	0.9998	0.0010287	0.0088858	9	9	22.06	heavy	464.268	2	Slope: 1.0287E-3 Intercept: 8.8858E-3	1	437.263	438.27	y4	TRUE
Low	AGLTFPVGR	HTA2 H2A2 YBL003C YBL0103	20240217_PRM_SKP_Cal_5	0.999	FALSE	Standard	7989116	1250	1248.7	0.9998	0.0010287	0.0088858	9	9	22.06	heavy	464.268	2	Slope: 1.0287E-3 Intercept: 8.8858E-3	1	437.263	438.27	y4	TRUE
Low	AGLTFPVGR	HTA2 H2A2 YBL003C YBL0103	20240217_PRM_SKP_Cal_6	0.96	FALSE	Standard	7683610	2500	2399	0.9998	0.0010287	0.0088858	9	9	22.06	heavy	464.268	2	Slope: 1.0287E-3 Intercept: 8.8858E-3	1	437.263	438.27	y4	TRUE
Low	AGLTFPVGR	HTA2 H2A2 YBL003C YBL0103	20240217_PRM_SKP_Cal_7	1.015	FALSE	Standard	7708065	5000	5074.6	0.9998	0.0010287	0.0088858	9	9	22.06	heavy	464.268	2	Slope: 1.0287E-3 Intercept: 8.8858E-3	1	437.263	438.27	y4	TRUE
Low	AGLTFPVGR	HTA2 H2A2 YBL003C YBL0103	20240217_PRM_SKP_Cal_8	0.949	FALSE	Standard	7741553	10000	9487.8	0.9998	0.0010287	0.0088858	9	9	22.06	heavy	464.268	2	Slope: 1.0287E-3 Intercept: 8.8858E-3	1	437.263	438.27	y4	TRUE
Low	AGLTFPVGR	HTA2 H2A2 YBL003C YBL0103	20240217_PRM_SKP_Cal_9	0.785	TRUE	Standard	9338628	20000	15701	0.9998	0.0010287	0.0088858	9	9	22.06	heavy	464.268	2	Slope: 1.0287E-3 Intercept: 8.8858E-3	1	437.263	438.27	y4	TRUE
Low	AGLTFPVGR	HTA2 H2A2 YBL003C YBL0103	20240217_PRM_SKP_Cal_10	1.008	FALSE	Standard	7624643	60000	60494	0.9998	0.0010287	0.0088858	9	9	22.06	heavy	464.268	2	Slope: 1.0287E-3 Intercept: 8.8858E-3	1	437.263	438.27	y4	TRUE
Low	AGLTFPVGR	HTA2 H2A2 YBL003C YBL0103	20240217_PRM_BlankwIS_2	#N/A	FALSE	Unknown	8685040		11.955	0.9998	0.0010287	0.0088858	9	9	22.06	heavy	464.268	2	Slope: 1.0287E-3 Intercept: 8.8858E-3	1	437.263	438.27	y4	TRUE
Low	AGLTFPVGR	HTA2 H2A2 YBL003C YBL0103	20240217_PRM_QC_Low_1	0.889	FALSE	Quality Control	8159745	234.38	208.33	0.9998	0.0010287	0.0088858	9	9	22.06	heavy	464.268	2	Slope: 1.0287E-3 Intercept: 8.8858E-3	1	437.263	438.27	y4	TRUE
Low	AGLTFPVGR	HTA2 H2A2 YBL003C YBL0103	20240217_PRM_QC_Mid_1	0.933	FALSE	Quality Control	7639261	937.5	874.64	0.9998	0.0010287	0.0088858	9	9	22.06	heavy	464.268	2	Slope: 1.0287E-3 Intercept: 8.8858E-3	1	437.263	438.27	y4	TRUE
Low	AGLTFPVGR	HTA2 H2A2 YBL003C YBL0103	20240217_PRM_QC_Hi_1	0.815	FALSE	Quality Control	8842775	7500	6112.7	0.9998	0.0010287	0.0088858	9	9	22.06	heavy	464.268	2	Slope: 1.0287E-3 Intercept: 8.8858E-3	1	437.263	438.27	y4	TRUE
Low	AGLTFPVGR	HTA2 H2A2 YBL003C YBL0103	20240217_PRM_Solvent_1	#N/A	FALSE	Unknown	0		NaN	0.9998	0.0010287	0.0088858	9	9	22.06	heavy	464.268	2	Slope: 1.0287E-3 Intercept: 8.8858E-3	1	437.263	438.27	y4	TRUE
Low	AGLTFPVGR	HTA2 H2A2 YBL003C YBL0103	20240217_PRM_QC_Low_2	0.843	FALSE	Quality Control	8054356	234.38	197.68	0.9998	0.0010287	0.0088858	9	9	22.06	heavy	464.268	2	Slope: 1.0287E-3 Intercept: 8.8858E-3	1	437.263	438.27	y4	TRUE
Low	AGLTFPVGR	HTA2 H2A2 YBL003C YBL0103	20240217_PRM_QC_Mid_2	0.953	FALSE	Quality Control	7416044	937.5	893.46	0.9998	0.0010287	0.0088858	9	9	22.06	heavy	464.268	2	Slope: 1.0287E-3 Intercept: 8.8858E-3	1	437.263	438.27	y4	TRUE
Low	AGLTFPVGR	HTA2 H2A2 YBL003C YBL0103	20240217_PRM_QC_Hi_2	0.818	FALSE	Quality Control	8784087	7500	6136.4	0.9998	0.0010287	0.0088858	9	9	22.06	heavy	464.268	2	Slope: 1.0287E-3 Intercept: 8.8858E-3	1	437.263	438.27	y4	TRUE
Low	AGLTFPVGR	HTA2 H2A2 YBL003C YBL0103	20240217_PRM_Solvent_2	#N/A	FALSE	Solvent	0		NaN	0.9998	0.0010287	0.0088858	9	9	22.06	heavy	464.268	2	Slope: 1.0287E-3 Intercept: 8.8858E-3	1	437.263	438.27	y4	TRUE
Low	AGLTFPVGR	HTA2 H2A2 YBL003C YBL0103	20240217_PRM_QC_Low_3	0.85	FALSE	Quality Control	8597661	234.38	199.14	0.9998	0.0010287	0.0088858	9	9	22.06	heavy	464.268	2	Slope: 1.0287E-3 Intercept: 8.8858E-3	1	437.263	438.27	y4	TRUE
Low	AGLTFPVGR	HTA2 H2A2 YBL003C YBL0103	20240217_PRM_QC_Mid_3	0.971	FALSE	Quality Control	8231230	937.5	910.34	0.9998	0.0010287	0.0088858	9	9	22.06	heavy	464.268	2	Slope: 1.0287E-3 Intercept: 8.8858E-3	1	437.263	438.27	y4	TRUE
Low	AGLTFPVGR	HTA2 H2A2 YBL003C YBL0103	20240217_PRM_QC_Hi_3	0.821	FALSE	Quality Control	9174894	7500	6155.1	0.9998	0.0010287	0.0088858	9	9	22.06	heavy	464.268	2	Slope: 1.0287E-3 Intercept: 8.8858E-3	1	437.263	438.27	y4	TRUE
Low	AGLTFPVGR	HTA2 H2A2 YBL003C YBL0103	20240217_PRM_BlankwIS_3	#N/A	FALSE	Unknown	8768071		4.0265	0.9998	0.0010287	0.0088858	9	9	22.06	heavy	464.268	2	Slope: 1.0287E-3 Intercept: 8.8858E-3	1	437.263	438.27	y4	TRUE
Low	AGLTFPVGR	HTA2 H2A2 YBL003C YBL0103	20240217_PRM_SKP_Cal_1_2	1.058	FALSE	Quality Control	8452822	78.125	82.668	0.9998	0.0010287	0.0088858	9	9	22.06	heavy	464.268	2	Slope: 1.0287E-3 Intercept: 8.8858E-3	1	437.263	438.27	y4	TRUE
Low	AGLTFPVGR	HTA2 H2A2 YBL003C YBL0103	20240217_PRM_SKP_Cal_2_2	1.115	FALSE	Quality Control	8220318	156.25	174.17	0.9998	0.0010287	0.0088858	9	9	22.06	heavy	464.268	2	Slope: 1.0287E-3 Intercept: 8.8858E-3	1	437.263	438.27	y4	TRUE
Low	AGLTFPVGR	HTA2 H2A2 YBL003C YBL0103	20240217_PRM_SKP_Cal_3_2	1.045	FALSE	Quality Control	8586195	312.5	326.69	0.9998	0.0010287	0.0088858	9	9	22.06	heavy	464.268	2	Slope: 1.0287E-3 Intercept: 8.8858E-3	1	437.263	438.27	y4	TRUE
Low	AGLTFPVGR	HTA2 H2A2 YBL003C YBL0103	20240217_PRM_SKP_Cal_4_2	1.103	FALSE	Quality Control	8163714	625	689.18	0.9998	0.0010287	0.0088858	9	9	22.06	heavy	464.268	2	Slope: 1.0287E-3 Intercept: 8.8858E-3	1	437.263	438.27	y4	TRUE
Low	AGLTFPVGR	HTA2 H2A2 YBL003C YBL0103	20240217_PRM_SKP_Cal_5_2	1.045	FALSE	Quality Control	8175934	1250	1306.3	0.9998	0.0010287	0.0088858	9	9	22.06	heavy	464.268	2	Slope: 1.0287E-3 Intercept: 8.8858E-3	1	437.263	438.27	y4	TRUE
Low	AGLTFPVGR	HTA2 H2A2 YBL003C YBL0103	20240217_PRM_SKP_Cal_6_2	0.971	FALSE	Quality Control	8275916	2500	2426.5	0.9998	0.0010287	0.0088858	9	9	22.06	heavy	464.268	2	Slope: 1.0287E-3 Intercept: 8.8858E-3	1	437.263	438.27	y4	TRUE
Low	AGLTFPVGR	HTA2 H2A2 YBL003C YBL0103	20240217_PRM_SKP_Cal_7_2	0.998	FALSE	Quality Control	7923369	5000	4988.5	0.9998	0.0010287	0.0088858	9	9	22.06	heavy	464.268	2	Slope: 1.0287E-3 Intercept: 8.8858E-3	1	437.263	438.27	y4	TRUE
Low	AGLTFPVGR	HTA2 H2A2 YBL003C YBL0103	20240217_PRM_SKP_Cal_8_2	0.997	FALSE	Quality Control	8173466	10000	9972.7	0.9998	0.0010287	0.0088858	9	9	22.06	heavy	464.268	2	Slope: 1.0287E-3 Intercept: 8.8858E-3	1	437.263	438.27	y4	TRUE
Low	AGLTFPVGR	HTA2 H2A2 YBL003C YBL0103	20240217_PRM_SKP_Cal_9_2	0.81	FALSE	Quality Control	9157650	20000	16208	0.9998	0.0010287	0.0088858	9	9	22.06	heavy	464.268	2	Slope: 1.0287E-3 Intercept: 8.8858E-3	1	437.263	438.27	y4	TRUE
Low	AGLTFPVGR	HTA2 H2A2 YBL003C YBL0103	20240217_PRM_SKP_Cal_10_2	1.004	FALSE	Quality Control	7635084	60000	60232	0.9998	0.0010287	0.0088858	9	9	22.06	heavy	464.268	2	Slope: 1.0287E-3 Intercept: 8.8858E-3	1	437.263	438.27	y4	TRUE
Low	AGLTFPVGR	HTA2 H2A2 YBL003C YBL0103	20240217_PRM_BlankwIS_4	#N/A	FALSE	Unknown	8161046		10.535	0.9998	0.0010287	0.0088858	9	9	22.06	heavy	464.268	2	Slope: 1.0287E-3 Intercept: 8.8858E-3	1	437.263	438.27	y4	TRUE
Low	AGLTFPVGR	HTA2 H2A2 YBL003C YBL0103	20240217_PRM_SKP_Cal_1_3	0.988	FALSE	Quality Control	8038267	78.125	77.177	0.9998	0.0010287	0.0088858	9	9	22.06	heavy	464.268	2	Slope: 1.0287E-3 Intercept: 8.8858E-3	1	437.263	438.27	y4	TRUE
Low	AGLTFPVGR	HTA2 H2A2 YBL003C YBL0103	20240217_PRM_SKP_Cal_2_3	0.993	FALSE	Quality Control	8336301	156.25	155.12	0.9998	0.0010287	0.0088858	9	9	22.06	heavy	464.268	2	Slope: 1.0287E-3 Intercept: 8.8858E-3	1	437.263	438.27	y4	TRUE
Low	AGLTFPVGR	HTA2 H2A2 YBL003C YBL0103	20240217_PRM_SKP_Cal_3_3	0.975	FALSE	Quality Control	8986278	312.5	304.76	0.9998	0.0010287	0.0088858	9	9	22.06	heavy	464.268	2	Slope: 1.0287E-3 Intercept: 8.8858E-3	1	437.263	438.27	y4	TRUE
Low	AGLTFPVGR	HTA2 H2A2 YBL003C YBL0103	20240217_PRM_SKP_Cal_4_3	0.966	FALSE	Quality Control	8540968	625	603.97	0.9998	0.0010287	0.0088858	9	9	22.06	heavy	464.268	2	Slope: 1.0287E-3 Intercept: 8.8858E-3	1	437.263	438.27	y4	TRUE
Low	AGLTFPVGR	HTA2 H2A2 YBL003C YBL0103	20240217_PRM_SKP_Cal_5_3	1.011	FALSE	Quality Control	8310242	1250	1263.6	0.9998	0.0010287	0.0088858	9	9	22.06	heavy	464.268	2	Slope: 1.0287E-3 Intercept: 8.8858E-3	1	437.263	438.27	y4	TRUE
Low	AGLTFPVGR	HTA2 H2A2 YBL003C YBL0103	20240217_PRM_SKP_Cal_6_3	1.007	FALSE	Quality Control	8402791	2500	2518.3	0.9998	0.0010287	0.0088858	9	9	22.06	heavy	464.268	2	Slope: 1.0287E-3 Intercept: 8.8858E-3	1	437.263	438.27	y4	TRUE
Low	AGLTFPVGR	HTA2 H2A2 YBL003C YBL0103	20240217_PRM_SKP_Cal_7_3	1.002	FALSE	Quality Control	8566036	5000	5009.9	0.9998	0.0010287	0.0088858	9	9	22.06	heavy	464.268	2	Slope: 1.0287E-3 Intercept: 8.8858E-3	1	437.263	438.27	y4	TRUE
Low	AGLTFPVGR	HTA2 H2A2 YBL003C YBL0103	20240217_PRM_SKP_Cal_8_3	0.969	FALSE	Quality Control	8783847	10000	9685.3	0.9998	0.0010287	0.0088858	9	9	22.06	heavy	464.268	2	Slope: 1.0287E-3 Intercept: 8.8858E-3	1	437.263	438.27	y4	TRUE
Low	AGLTFPVGR	HTA2 H2A2 YBL003C YBL0103	20240217_PRM_SKP_Cal_9_3	0.788	FALSE	Quality Control	10047238	20000	15765	0.9998	0.0010287	0.0088858	9	9	22.06	heavy	464.268	2	Slope: 1.0287E-3 Intercept: 8.8858E-3	1	437.263	438.27	y4	TRUE
Low	AGLTFPVGR	HTA2 H2A2 YBL003C YBL0103	20240217_PRM_SKP_Cal_10_3	0.986	FALSE	Quality Control	9212178	60000	59190	0.9998	0.0010287	0.0088858	9	9	22.06	heavy	464.268	2	Slope: 1.0287E-3 Intercept: 8.8858E-3	1	437.263	438.27	y4	TRUE
Low	AGLTFPVGR	HTA2 H2A2 YBL003C YBL0103	20240217_PRM_BlankwIS_5	#N/A	FALSE	Unknown	8985921		13.882	0.9998	0.0010287	0.0088858	9	9	22.06	heavy	464.268	2	Slope: 1.0287E-3 Intercept: 8.8858E-3	1	437.263	438.27	y4	TRUE
Low	AGLTFPVGR	HTA2 H2A2 YBL003C YBL0103	20240217_PRM_SKP_Cal_1_4	1.022	FALSE	Quality Control	8911857	78.125	79.871	0.9998	0.0010287	0.0088858	9	9	22.06	heavy	464.268	2	Slope: 1.0287E-3 Intercept: 8.8858E-3	1	437.263	438.27	y4	TRUE
Low	AGLTFPVGR	HTA2 H2A2 YBL003C YBL0103	20240217_PRM_SKP_Cal_2_4	1.086	FALSE	Quality Control	8872637	156.25	169.74	0.9998	0.0010287	0.0088858	9	9	22.06	heavy	464.268	2	Slope: 1.0287E-3 Intercept: 8.8858E-3	1	437.263	438.27	y4	TRUE
Low	AGLTFPVGR	HTA2 H2A2 YBL003C YBL0103	20240217_PRM_SKP_Cal_3_4	0.991	FALSE	Quality Control	9583254	312.5	309.71	0.9998	0.0010287	0.0088858	9	9	22.06	heavy	464.268	2	Slope: 1.0287E-3 Intercept: 8.8858E-3	1	437.263	438.27	y4	TRUE
Low	AGLTFPVGR	HTA2 H2A2 YBL003C YBL0103	20240217_PRM_SKP_Cal_4_4	1.068	FALSE	Quality Control	8613378	625	667.24	0.9998	0.0010287	0.0088858	9	9	22.06	heavy	464.268	2	Slope: 1.0287E-3 Intercept: 8.8858E-3	1	437.263	438.27	y4	TRUE
Low	AGLTFPVGR	HTA2 H2A2 YBL003C YBL0103	20240217_PRM_SKP_Cal_5_4	0.952	FALSE	Quality Control	9187759	1250	1190.6	0.9998	0.0010287	0.0088858	9	9	22.06	heavy	464.268	2	Slope: 1.0287E-3 Intercept: 8.8858E-3	1	437.263	438.27	y4	TRUE
Low	AGLTFPVGR	HTA2 H2A2 YBL003C YBL0103	20240217_PRM_SKP_Cal_6_4	0.991	FALSE	Quality Control	8786461	2500	2477	0.9998	0.0010287	0.0088858	9	9	22.06	heavy	464.268	2	Slope: 1.0287E-3 Intercept: 8.8858E-3	1	437.263	438.27	y4	TRUE
Low	AGLTFPVGR	HTA2 H2A2 YBL003C YBL0103	20240217_PRM_SKP_Cal_7_4	0.96	FALSE	Quality Control	8720659	5000	4799.1	0.9998	0.0010287	0.0088858	9	9	22.06	heavy	464.268	2	Slope: 1.0287E-3 Intercept: 8.8858E-3	1	437.263	438.27	y4	TRUE
Low	AGLTFPVGR	HTA2 H2A2 YBL003C YBL0103	20240217_PRM_SKP_Cal_8_4	0.97	FALSE	Quality Control	9074899	10000	9704.4	0.9998	0.0010287	0.0088858	9	9	22.06	heavy	464.268	2	Slope: 1.0287E-3 Intercept: 8.8858E-3	1	437.263	438.27	y4	TRUE
Low	AGLTFPVGR	HTA2 H2A2 YBL003C YBL0103	20240217_PRM_SKP_Cal_9_4	0.838	FALSE	Quality Control	10519038	20000	16768	0.9998	0.0010287	0.0088858	9	9	22.06	heavy	464.268	2	Slope: 1.0287E-3 Intercept: 8.8858E-3	1	437.263	438.27	y4	TRUE
Low	AGLTFPVGR	HTA2 H2A2 YBL003C YBL0103	20240217_PRM_SKP_Cal_10_4_2	0.988	FALSE	Quality Control	10147992	60000	59301	0.9998	0.0010287	0.0088858	9	9	22.06	heavy	464.268	2	Slope: 1.0287E-3 Intercept: 8.8858E-3	1	437.263	438.27	y4	TRUE
Low	AGLTFPVGR	HTA2 H2A2 YBL003C YBL0103	20240217_PRM_BlankwIS_7	#N/A	FALSE	Unknown	8716402		16.423	0.9998	0.0010287	0.0088858	9	9	22.06	heavy	464.268	2	Slope: 1.0287E-3 Intercept: 8.8858E-3	1	437.263	438.27	y4	TRUE
Low	ISGLIYEEVR	HHF1 YBR009C YBR0122; HHF2 YNL030W N2752	20240217_PRM_DoubleBlank_1	#N/A	FALSE	Double Blank	281015		∞	0.9996	0.00074871	-0.28572	5	10	22.69	light	589.824	2	Slope: 7.4871E-4 Intercept: -2.8572E-1	1	694.329	695.336	y5	TRUE
Low	ISGLIYEEVR	HHF1 YBR009C YBR0122; HHF2 YNL030W N2752	20240217_PRM_BlankwIS_1	#N/A	FALSE	Unknown	252207		456.41	0.9996	0.00074871	-0.28572	5	10	22.69	light	589.824	2	Slope: 7.4871E-4 Intercept: -2.8572E-1	1	694.329	695.336	y5	TRUE
Low	ISGLIYEEVR	HHF1 YBR009C YBR0122; HHF2 YNL030W N2752	20240217_PRM_SKP_Cal_1	6.447	TRUE	Standard	342217	78.125	503.69	0.9996	0.00074871	-0.28572	5	10	22.69	light	589.824	2	Slope: 7.4871E-4 Intercept: -2.8572E-1	1	694.329	695.336	y5	TRUE
Low	ISGLIYEEVR	HHF1 YBR009C YBR0122; HHF2 YNL030W N2752	20240217_PRM_SKP_Cal_2	3.382	TRUE	Standard	383424	156.25	528.49	0.9996	0.00074871	-0.28572	5	10	22.69	light	589.824	2	Slope: 7.4871E-4 Intercept: -2.8572E-1	1	694.329	695.336	y5	TRUE
Low	ISGLIYEEVR	HHF1 YBR009C YBR0122; HHF2 YNL030W N2752	20240217_PRM_SKP_Cal_3	2.06	TRUE	Standard	667749	312.5	643.69	0.9996	0.00074871	-0.28572	5	10	22.69	light	589.824	2	Slope: 7.4871E-4 Intercept: -2.8572E-1	1	694.329	695.336	y5	TRUE
Low	ISGLIYEEVR	HHF1 YBR009C YBR0122; HHF2 YNL030W N2752	20240217_PRM_SKP_Cal_4	1.4	TRUE	Standard	1144992	625	875.29	0.9996	0.00074871	-0.28572	5	10	22.69	light	589.824	2	Slope: 7.4871E-4 Intercept: -2.8572E-1	1	694.329	695.336	y5	TRUE
Low	ISGLIYEEVR	HHF1 YBR009C YBR0122; HHF2 YNL030W N2752	20240217_PRM_SKP_Cal_5	1.134	FALSE	Standard	2715149	1250	1417.7	0.9996	0.00074871	-0.28572	5	10	22.69	light	589.824	2	Slope: 7.4871E-4 Intercept: -2.8572E-1	1	694.329	695.336	y5	TRUE
Low	ISGLIYEEVR	HHF1 YBR009C YBR0122; HHF2 YNL030W N2752	20240217_PRM_SKP_Cal_6	0.926	FALSE	Standard	5145334	2500	2315.7	0.9996	0.00074871	-0.28572	5	10	22.69	light	589.824	2	Slope: 7.4871E-4 Intercept: -2.8572E-1	1	694.329	695.336	y5	TRUE
Low	ISGLIYEEVR	HHF1 YBR009C YBR0122; HHF2 YNL030W N2752	20240217_PRM_SKP_Cal_7	0.995	FALSE	Standard	11559251	5000	4974.6	0.9996	0.00074871	-0.28572	5	10	22.69	light	589.824	2	Slope: 7.4871E-4 Intercept: -2.8572E-1	1	694.329	695.336	y5	TRUE
Low	ISGLIYEEVR	HHF1 YBR009C YBR0122; HHF2 YNL030W N2752	20240217_PRM_SKP_Cal_8	0.933	FALSE	Standard	23739806	10000	9327.8	0.9996	0.00074871	-0.28572	5	10	22.69	light	589.824	2	Slope: 7.4871E-4 Intercept: -2.8572E-1	1	694.329	695.336	y5	TRUE
Low	ISGLIYEEVR	HHF1 YBR009C YBR0122; HHF2 YNL030W N2752	20240217_PRM_SKP_Cal_9	0.797	TRUE	Standard	48923836	20000	15936	0.9996	0.00074871	-0.28572	5	10	22.69	light	589.824	2	Slope: 7.4871E-4 Intercept: -2.8572E-1	1	694.329	695.336	y5	TRUE
Low	ISGLIYEEVR	HHF1 YBR009C YBR0122; HHF2 YNL030W N2752	20240217_PRM_SKP_Cal_10	1.012	FALSE	Standard	169721840	60000	60714	0.9996	0.00074871	-0.28572	5	10	22.69	light	589.824	2	Slope: 7.4871E-4 Intercept: -2.8572E-1	1	694.329	695.336	y5	TRUE
Low	ISGLIYEEVR	HHF1 YBR009C YBR0122; HHF2 YNL030W N2752	20240217_PRM_BlankwIS_2	#N/A	FALSE	Unknown	373068		490.87	0.9996	0.00074871	-0.28572	5	10	22.69	light	589.824	2	Slope: 7.4871E-4 Intercept: -2.8572E-1	1	694.329	695.336	y5	TRUE
Low	ISGLIYEEVR	HHF1 YBR009C YBR0122; HHF2 YNL030W N2752	20240217_PRM_QC_Low_1	2.332	FALSE	Quality Control	413091	234.38	546.53	0.9996	0.00074871	-0.28572	5	10	22.69	light	589.824	2	Slope: 7.4871E-4 Intercept: -2.8572E-1	1	694.329	695.336	y5	TRUE
Low	ISGLIYEEVR	HHF1 YBR009C YBR0122; HHF2 YNL030W N2752	20240217_PRM_QC_Mid_1	0.928	FALSE	Quality Control	1149776	937.5	870.36	0.9996	0.00074871	-0.28572	5	10	22.69	light	589.824	2	Slope: 7.4871E-4 Intercept: -2.8572E-1	1	694.329	695.336	y5	TRUE
Low	ISGLIYEEVR	HHF1 YBR009C YBR0122; HHF2 YNL030W N2752	20240217_PRM_QC_Hi_1	0.575	FALSE	Quality Control	12042795	7500	4315.2	0.9996	0.00074871	-0.28572	5	10	22.69	light	589.824	2	Slope: 7.4871E-4 Intercept: -2.8572E-1	1	694.329	695.336	y5	TRUE
Low	ISGLIYEEVR	HHF1 YBR009C YBR0122; HHF2 YNL030W N2752	20240217_PRM_Solvent_1	#N/A	FALSE	Unknown	0		NaN	0.9996	0.00074871	-0.28572	5	10	22.69	light	589.824	2	Slope: 7.4871E-4 Intercept: -2.8572E-1	1	694.329	695.336	y5	TRUE
Low	ISGLIYEEVR	HHF1 YBR009C YBR0122; HHF2 YNL030W N2752	20240217_PRM_QC_Low_2	2.245	FALSE	Quality Control	323247	234.38	526.29	0.9996	0.00074871	-0.28572	5	10	22.69	light	589.824	2	Slope: 7.4871E-4 Intercept: -2.8572E-1	1	694.329	695.336	y5	TRUE
Low	ISGLIYEEVR	HHF1 YBR009C YBR0122; HHF2 YNL030W N2752	20240217_PRM_QC_Mid_2	0.943	FALSE	Quality Control	1155642	937.5	884.46	0.9996	0.00074871	-0.28572	5	10	22.69	light	589.824	2	Slope: 7.4871E-4 Intercept: -2.8572E-1	1	694.329	695.336	y5	TRUE
Low	ISGLIYEEVR	HHF1 YBR009C YBR0122; HHF2 YNL030W N2752	20240217_PRM_QC_Hi_2	0.563	FALSE	Quality Control	11160294	7500	4221.5	0.9996	0.00074871	-0.28572	5	10	22.69	light	589.824	2	Slope: 7.4871E-4 Intercept: -2.8572E-1	1	694.329	695.336	y5	TRUE
Low	ISGLIYEEVR	HHF1 YBR009C YBR0122; HHF2 YNL030W N2752	20240217_PRM_Solvent_2	#N/A	FALSE	Solvent	0		NaN	0.9996	0.00074871	-0.28572	5	10	22.69	light	589.824	2	Slope: 7.4871E-4 Intercept: -2.8572E-1	1	694.329	695.336	y5	TRUE
Low	ISGLIYEEVR	HHF1 YBR009C YBR0122; HHF2 YNL030W N2752	20240217_PRM_QC_Low_3	2.227	FALSE	Quality Control	302943	234.38	521.97	0.9996	0.00074871	-0.28572	5	10	22.69	light	589.824	2	Slope: 7.4871E-4 Intercept: -2.8572E-1	1	694.329	695.336	y5	TRUE
Low	ISGLIYEEVR	HHF1 YBR009C YBR0122; HHF2 YNL030W N2752	20240217_PRM_QC_Mid_3	0.983	FALSE	Quality Control	1129994	937.5	921.47	0.9996	0.00074871	-0.28572	5	10	22.69	light	589.824	2	Slope: 7.4871E-4 Intercept: -2.8572E-1	1	694.329	695.336	y5	TRUE
Low	ISGLIYEEVR	HHF1 YBR009C YBR0122; HHF2 YNL030W N2752	20240217_PRM_QC_Hi_3	0.553	FALSE	Quality Control	9825535	7500	4146.6	0.9996	0.00074871	-0.28572	5	10	22.69	light	589.824	2	Slope: 7.4871E-4 Intercept: -2.8572E-1	1	694.329	695.336	y5	TRUE
Low	ISGLIYEEVR	HHF1 YBR009C YBR0122; HHF2 YNL030W N2752	20240217_PRM_BlankwIS_3	#N/A	FALSE	Unknown	266495		460.35	0.9996	0.00074871	-0.28572	5	10	22.69	light	589.824	2	Slope: 7.4871E-4 Intercept: -2.8572E-1	1	694.329	695.336	y5	TRUE
Low	ISGLIYEEVR	HHF1 YBR009C YBR0122; HHF2 YNL030W N2752	20240217_PRM_SKP_Cal_1_2	6.255	TRUE	Quality Control	295960	78.125	488.7	0.9996	0.00074871	-0.28572	5	10	22.69	light	589.824	2	Slope: 7.4871E-4 Intercept: -2.8572E-1	1	694.329	695.336	y5	TRUE
Low	ISGLIYEEVR	HHF1 YBR009C YBR0122; HHF2 YNL030W N2752	20240217_PRM_SKP_Cal_2_2	3.4	TRUE	Quality Control	397785	156.25	531.25	0.9996	0.00074871	-0.28572	5	10	22.69	light	589.824	2	Slope: 7.4871E-4 Intercept: -2.8572E-1	1	694.329	695.336	y5	TRUE
Low	ISGLIYEEVR	HHF1 YBR009C YBR0122; HHF2 YNL030W N2752	20240217_PRM_SKP_Cal_3_2	2.151	TRUE	Quality Control	679636	312.5	672.13	0.9996	0.00074871	-0.28572	5	10	22.69	light	589.824	2	Slope: 7.4871E-4 Intercept: -2.8572E-1	1	694.329	695.336	y5	TRUE
Low	ISGLIYEEVR	HHF1 YBR009C YBR0122; HHF2 YNL030W N2752	20240217_PRM_SKP_Cal_4_2	1.251	TRUE	Quality Control	938471	625	781.96	0.9996	0.00074871	-0.28572	5	10	22.69	light	589.824	2	Slope: 7.4871E-4 Intercept: -2.8572E-1	1	694.329	695.336	y5	TRUE
Low	ISGLIYEEVR	HHF1 YBR009C YBR0122; HHF2 YNL030W N2752	20240217_PRM_SKP_Cal_5_2	1.125	FALSE	Quality Control	2448211	1250	1406.4	0.9996	0.00074871	-0.28572	5	10	22.69	light	589.824	2	Slope: 7.4871E-4 Intercept: -2.8572E-1	1	694.329	695.336	y5	TRUE
Low	ISGLIYEEVR	HHF1 YBR009C YBR0122; HHF2 YNL030W N2752	20240217_PRM_SKP_Cal_6_2	0.928	FALSE	Quality Control	4838744	2500	2319	0.9996	0.00074871	-0.28572	5	10	22.69	light	589.824	2	Slope: 7.4871E-4 Intercept: -2.8572E-1	1	694.329	695.336	y5	TRUE
Low	ISGLIYEEVR	HHF1 YBR009C YBR0122; HHF2 YNL030W N2752	20240217_PRM_SKP_Cal_7_2	0.957	FALSE	Quality Control	10464366	5000	4783.7	0.9996	0.00074871	-0.28572	5	10	22.69	light	589.824	2	Slope: 7.4871E-4 Intercept: -2.8572E-1	1	694.329	695.336	y5	TRUE
Low	ISGLIYEEVR	HHF1 YBR009C YBR0122; HHF2 YNL030W N2752	20240217_PRM_SKP_Cal_8_2	0.975	FALSE	Quality Control	23027218	10000	9753.2	0.9996	0.00074871	-0.28572	5	10	22.69	light	589.824	2	Slope: 7.4871E-4 Intercept: -2.8572E-1	1	694.329	695.336	y5	TRUE
Low	ISGLIYEEVR	HHF1 YBR009C YBR0122; HHF2 YNL030W N2752	20240217_PRM_SKP_Cal_9_2	0.757	TRUE	Quality Control	42261304	20000	15145	0.9996	0.00074871	-0.28572	5	10	22.69	light	589.824	2	Slope: 7.4871E-4 Intercept: -2.8572E-1	1	694.329	695.336	y5	TRUE
Low	ISGLIYEEVR	HHF1 YBR009C YBR0122; HHF2 YNL030W N2752	20240217_PRM_SKP_Cal_10_2	1.026	FALSE	Quality Control	173809776	60000	61537	0.9996	0.00074871	-0.28572	5	10	22.69	light	589.824	2	Slope: 7.4871E-4 Intercept: -2.8572E-1	1	694.329	695.336	y5	TRUE
Low	ISGLIYEEVR	HHF1 YBR009C YBR0122; HHF2 YNL030W N2752	20240217_PRM_BlankwIS_4	#N/A	FALSE	Unknown	348958		494.98	0.9996	0.00074871	-0.28572	5	10	22.69	light	589.824	2	Slope: 7.4871E-4 Intercept: -2.8572E-1	1	694.329	695.336	y5	TRUE
Low	ISGLIYEEVR	HHF1 YBR009C YBR0122; HHF2 YNL030W N2752	20240217_PRM_SKP_Cal_1_3	6.496	TRUE	Quality Control	291412	78.125	507.51	0.9996	0.00074871	-0.28572	5	10	22.69	light	589.824	2	Slope: 7.4871E-4 Intercept: -2.8572E-1	1	694.329	695.336	y5	TRUE
Low	ISGLIYEEVR	HHF1 YBR009C YBR0122; HHF2 YNL030W N2752	20240217_PRM_SKP_Cal_2_3	3.504	TRUE	Quality Control	365918	156.25	547.46	0.9996	0.00074871	-0.28572	5	10	22.69	light	589.824	2	Slope: 7.4871E-4 Intercept: -2.8572E-1	1	694.329	695.336	y5	TRUE
Low	ISGLIYEEVR	HHF1 YBR009C YBR0122; HHF2 YNL030W N2752	20240217_PRM_SKP_Cal_3_3	2.332	TRUE	Quality Control	669363	312.5	728.66	0.9996	0.00074871	-0.28572	5	10	22.69	light	589.824	2	Slope: 7.4871E-4 Intercept: -2.8572E-1	1	694.329	695.336	y5	TRUE
Low	ISGLIYEEVR	HHF1 YBR009C YBR0122; HHF2 YNL030W N2752	20240217_PRM_SKP_Cal_4_3	1.342	TRUE	Quality Control	903877	625	838.48	0.9996	0.00074871	-0.28572	5	10	22.69	light	589.824	2	Slope: 7.4871E-4 Intercept: -2.8572E-1	1	694.329	695.336	y5	TRUE
Low	ISGLIYEEVR	HHF1 YBR009C YBR0122; HHF2 YNL030W N2752	20240217_PRM_SKP_Cal_5_3	1.18	FALSE	Quality Control	2140097	1250	1475.3	0.9996	0.00074871	-0.28572	5	10	22.69	light	589.824	2	Slope: 7.4871E-4 Intercept: -2.8572E-1	1	694.329	695.336	y5	TRUE
Low	ISGLIYEEVR	HHF1 YBR009C YBR0122; HHF2 YNL030W N2752	20240217_PRM_SKP_Cal_6_3	0.926	FALSE	Quality Control	4072953	2500	2314.2	0.9996	0.00074871	-0.28572	5	10	22.69	light	589.824	2	Slope: 7.4871E-4 Intercept: -2.8572E-1	1	694.329	695.336	y5	TRUE
Low	ISGLIYEEVR	HHF1 YBR009C YBR0122; HHF2 YNL030W N2752	20240217_PRM_SKP_Cal_7_3	0.952	FALSE	Quality Control	9396016	5000	4758.7	0.9996	0.00074871	-0.28572	5	10	22.69	light	589.824	2	Slope: 7.4871E-4 Intercept: -2.8572E-1	1	694.329	695.336	y5	TRUE
Low	ISGLIYEEVR	HHF1 YBR009C YBR0122; HHF2 YNL030W N2752	20240217_PRM_SKP_Cal_8_3	0.966	FALSE	Quality Control	20754920	10000	9664.7	0.9996	0.00074871	-0.28572	5	10	22.69	light	589.824	2	Slope: 7.4871E-4 Intercept: -2.8572E-1	1	694.329	695.336	y5	TRUE
Low	ISGLIYEEVR	HHF1 YBR009C YBR0122; HHF2 YNL030W N2752	20240217_PRM_SKP_Cal_9_3	0.796	TRUE	Quality Control	43256092	20000	15918	0.9996	0.00074871	-0.28572	5	10	22.69	light	589.824	2	Slope: 7.4871E-4 Intercept: -2.8572E-1	1	694.329	695.336	y5	TRUE
Low	ISGLIYEEVR	HHF1 YBR009C YBR0122; HHF2 YNL030W N2752	20240217_PRM_SKP_Cal_10_3	0.985	FALSE	Quality Control	183006784	60000	59089	0.9996	0.00074871	-0.28572	5	10	22.69	light	589.824	2	Slope: 7.4871E-4 Intercept: -2.8572E-1	1	694.329	695.336	y5	TRUE
Low	ISGLIYEEVR	HHF1 YBR009C YBR0122; HHF2 YNL030W N2752	20240217_PRM_BlankwIS_5	#N/A	FALSE	Unknown	343475		489.05	0.9996	0.00074871	-0.28572	5	10	22.69	light	589.824	2	Slope: 7.4871E-4 Intercept: -2.8572E-1	1	694.329	695.336	y5	TRUE
Low	ISGLIYEEVR	HHF1 YBR009C YBR0122; HHF2 YNL030W N2752	20240217_PRM_SKP_Cal_1_4	6.54	TRUE	Quality Control	254924	78.125	510.98	0.9996	0.00074871	-0.28572	5	10	22.69	light	589.824	2	Slope: 7.4871E-4 Intercept: -2.8572E-1	1	694.329	695.336	y5	TRUE
Low	ISGLIYEEVR	HHF1 YBR009C YBR0122; HHF2 YNL030W N2752	20240217_PRM_SKP_Cal_2_4	3.407	TRUE	Quality Control	249987	156.25	532.4	0.9996	0.00074871	-0.28572	5	10	22.69	light	589.824	2	Slope: 7.4871E-4 Intercept: -2.8572E-1	1	694.329	695.336	y5	TRUE
Low	ISGLIYEEVR	HHF1 YBR009C YBR0122; HHF2 YNL030W N2752	20240217_PRM_SKP_Cal_3_4	2.225	TRUE	Quality Control	428347	312.5	695.36	0.9996	0.00074871	-0.28572	5	10	22.69	light	589.824	2	Slope: 7.4871E-4 Intercept: -2.8572E-1	1	694.329	695.336	y5	TRUE
Low	ISGLIYEEVR	HHF1 YBR009C YBR0122; HHF2 YNL030W N2752	20240217_PRM_SKP_Cal_4_4	1.438	TRUE	Quality Control	708961	625	898.84	0.9996	0.00074871	-0.28572	5	10	22.69	light	589.824	2	Slope: 7.4871E-4 Intercept: -2.8572E-1	1	694.329	695.336	y5	TRUE
Low	ISGLIYEEVR	HHF1 YBR009C YBR0122; HHF2 YNL030W N2752	20240217_PRM_SKP_Cal_5_4	1.168	FALSE	Quality Control	1503316	1250	1459.8	0.9996	0.00074871	-0.28572	5	10	22.69	light	589.824	2	Slope: 7.4871E-4 Intercept: -2.8572E-1	1	694.329	695.336	y5	TRUE
Low	ISGLIYEEVR	HHF1 YBR009C YBR0122; HHF2 YNL030W N2752	20240217_PRM_SKP_Cal_6_4	0.911	FALSE	Quality Control	3101374	2500	2278.3	0.9996	0.00074871	-0.28572	5	10	22.69	light	589.824	2	Slope: 7.4871E-4 Intercept: -2.8572E-1	1	694.329	695.336	y5	TRUE
Low	ISGLIYEEVR	HHF1 YBR009C YBR0122; HHF2 YNL030W N2752	20240217_PRM_SKP_Cal_7_4	0.992	FALSE	Quality Control	6393984	5000	4959.6	0.9996	0.00074871	-0.28572	5	10	22.69	light	589.824	2	Slope: 7.4871E-4 Intercept: -2.8572E-1	1	694.329	695.336	y5	TRUE
Low	ISGLIYEEVR	HHF1 YBR009C YBR0122; HHF2 YNL030W N2752	20240217_PRM_SKP_Cal_8_4	0.991	FALSE	Quality Control	15791477	10000	9913.2	0.9996	0.00074871	-0.28572	5	10	22.69	light	589.824	2	Slope: 7.4871E-4 Intercept: -2.8572E-1	1	694.329	695.336	y5	TRUE
Low	ISGLIYEEVR	HHF1 YBR009C YBR0122; HHF2 YNL030W N2752	20240217_PRM_SKP_Cal_9_4	0.728	TRUE	Quality Control	28488642	20000	14563	0.9996	0.00074871	-0.28572	5	10	22.69	light	589.824	2	Slope: 7.4871E-4 Intercept: -2.8572E-1	1	694.329	695.336	y5	TRUE
Low	ISGLIYEEVR	HHF1 YBR009C YBR0122; HHF2 YNL030W N2752	20240217_PRM_SKP_Cal_10_4_2	1.035	FALSE	Quality Control	95923400	60000	62115	0.9996	0.00074871	-0.28572	5	10	22.69	light	589.824	2	Slope: 7.4871E-4 Intercept: -2.8572E-1	1	694.329	695.336	y5	TRUE
Low	ISGLIYEEVR	HHF1 YBR009C YBR0122; HHF2 YNL030W N2752	20240217_PRM_BlankwIS_7	#N/A	FALSE	Unknown	305810		481.46	0.9996	0.00074871	-0.28572	5	10	22.69	light	589.824	2	Slope: 7.4871E-4 Intercept: -2.8572E-1	1	694.329	695.336	y5	TRUE
Low	ISGLIYEEVR	HHF1 YBR009C YBR0122; HHF2 YNL030W N2752	20240217_PRM_DoubleBlank_1	#N/A	FALSE	Double Blank	0		∞	0.9996	0.00074871	-0.28572	5	10	22.69	heavy	594.829	2	Slope: 7.4871E-4 Intercept: -2.8572E-1	1	704.337	705.344	y5	TRUE
Low	ISGLIYEEVR	HHF1 YBR009C YBR0122; HHF2 YNL030W N2752	20240217_PRM_BlankwIS_1	#N/A	FALSE	Unknown	4503838		456.41	0.9996	0.00074871	-0.28572	5	10	22.69	heavy	594.829	2	Slope: 7.4871E-4 Intercept: -2.8572E-1	1	704.337	705.344	y5	TRUE
Low	ISGLIYEEVR	HHF1 YBR009C YBR0122; HHF2 YNL030W N2752	20240217_PRM_SKP_Cal_1	6.447	TRUE	Standard	3744319	78.125	503.69	0.9996	0.00074871	-0.28572	5	10	22.69	heavy	594.829	2	Slope: 7.4871E-4 Intercept: -2.8572E-1	1	704.337	705.344	y5	TRUE
Low	ISGLIYEEVR	HHF1 YBR009C YBR0122; HHF2 YNL030W N2752	20240217_PRM_SKP_Cal_2	3.382	TRUE	Standard	3486881	156.25	528.49	0.9996	0.00074871	-0.28572	5	10	22.69	heavy	594.829	2	Slope: 7.4871E-4 Intercept: -2.8572E-1	1	704.337	705.344	y5	TRUE
Low	ISGLIYEEVR	HHF1 YBR009C YBR0122; HHF2 YNL030W N2752	20240217_PRM_SKP_Cal_3	2.06	TRUE	Standard	3403101	312.5	643.69	0.9996	0.00074871	-0.28572	5	10	22.69	heavy	594.829	2	Slope: 7.4871E-4 Intercept: -2.8572E-1	1	704.337	705.344	y5	TRUE
Low	ISGLIYEEVR	HHF1 YBR009C YBR0122; HHF2 YNL030W N2752	20240217_PRM_SKP_Cal_4	1.4	TRUE	Standard	3097781	625	875.29	0.9996	0.00074871	-0.28572	5	10	22.69	heavy	594.829	2	Slope: 7.4871E-4 Intercept: -2.8572E-1	1	704.337	705.344	y5	TRUE
Low	ISGLIYEEVR	HHF1 YBR009C YBR0122; HHF2 YNL030W N2752	20240217_PRM_SKP_Cal_5	1.134	FALSE	Standard	3500239	1250	1417.7	0.9996	0.00074871	-0.28572	5	10	22.69	heavy	594.829	2	Slope: 7.4871E-4 Intercept: -2.8572E-1	1	704.337	705.344	y5	TRUE
Low	ISGLIYEEVR	HHF1 YBR009C YBR0122; HHF2 YNL030W N2752	20240217_PRM_SKP_Cal_6	0.926	FALSE	Standard	3553289	2500	2315.7	0.9996	0.00074871	-0.28572	5	10	22.69	heavy	594.829	2	Slope: 7.4871E-4 Intercept: -2.8572E-1	1	704.337	705.344	y5	TRUE
Low	ISGLIYEEVR	HHF1 YBR009C YBR0122; HHF2 YNL030W N2752	20240217_PRM_SKP_Cal_7	0.995	FALSE	Standard	3361433	5000	4974.6	0.9996	0.00074871	-0.28572	5	10	22.69	heavy	594.829	2	Slope: 7.4871E-4 Intercept: -2.8572E-1	1	704.337	705.344	y5	TRUE
Low	ISGLIYEEVR	HHF1 YBR009C YBR0122; HHF2 YNL030W N2752	20240217_PRM_SKP_Cal_8	0.933	FALSE	Standard	3544276	10000	9327.8	0.9996	0.00074871	-0.28572	5	10	22.69	heavy	594.829	2	Slope: 7.4871E-4 Intercept: -2.8572E-1	1	704.337	705.344	y5	TRUE
Low	ISGLIYEEVR	HHF1 YBR009C YBR0122; HHF2 YNL030W N2752	20240217_PRM_SKP_Cal_9	0.797	TRUE	Standard	4200958	20000	15936	0.9996	0.00074871	-0.28572	5	10	22.69	heavy	594.829	2	Slope: 7.4871E-4 Intercept: -2.8572E-1	1	704.337	705.344	y5	TRUE
Low	ISGLIYEEVR	HHF1 YBR009C YBR0122; HHF2 YNL030W N2752	20240217_PRM_SKP_Cal_10	1.012	FALSE	Standard	3757255	60000	60714	0.9996	0.00074871	-0.28572	5	10	22.69	heavy	594.829	2	Slope: 7.4871E-4 Intercept: -2.8572E-1	1	704.337	705.344	y5	TRUE
Low	ISGLIYEEVR	HHF1 YBR009C YBR0122; HHF2 YNL030W N2752	20240217_PRM_BlankwIS_2	#N/A	FALSE	Unknown	4561074		490.87	0.9996	0.00074871	-0.28572	5	10	22.69	heavy	594.829	2	Slope: 7.4871E-4 Intercept: -2.8572E-1	1	704.337	705.344	y5	TRUE
Low	ISGLIYEEVR	HHF1 YBR009C YBR0122; HHF2 YNL030W N2752	20240217_PRM_QC_Low_1	2.332	FALSE	Quality Control	3345700	234.38	546.53	0.9996	0.00074871	-0.28572	5	10	22.69	heavy	594.829	2	Slope: 7.4871E-4 Intercept: -2.8572E-1	1	704.337	705.344	y5	TRUE
Low	ISGLIYEEVR	HHF1 YBR009C YBR0122; HHF2 YNL030W N2752	20240217_PRM_QC_Mid_1	0.928	FALSE	Quality Control	3142096	937.5	870.36	0.9996	0.00074871	-0.28572	5	10	22.69	heavy	594.829	2	Slope: 7.4871E-4 Intercept: -2.8572E-1	1	704.337	705.344	y5	TRUE
Low	ISGLIYEEVR	HHF1 YBR009C YBR0122; HHF2 YNL030W N2752	20240217_PRM_QC_Hi_1	0.575	FALSE	Quality Control	4089084	7500	4315.2	0.9996	0.00074871	-0.28572	5	10	22.69	heavy	594.829	2	Slope: 7.4871E-4 Intercept: -2.8572E-1	1	704.337	705.344	y5	TRUE
Low	ISGLIYEEVR	HHF1 YBR009C YBR0122; HHF2 YNL030W N2752	20240217_PRM_Solvent_1	#N/A	FALSE	Unknown	0		NaN	0.9996	0.00074871	-0.28572	5	10	22.69	heavy	594.829	2	Slope: 7.4871E-4 Intercept: -2.8572E-1	1	704.337	705.344	y5	TRUE
Low	ISGLIYEEVR	HHF1 YBR009C YBR0122; HHF2 YNL030W N2752	20240217_PRM_QC_Low_2	2.245	FALSE	Quality Control	2984258	234.38	526.29	0.9996	0.00074871	-0.28572	5	10	22.69	heavy	594.829	2	Slope: 7.4871E-4 Intercept: -2.8572E-1	1	704.337	705.344	y5	TRUE
Low	ISGLIYEEVR	HHF1 YBR009C YBR0122; HHF2 YNL030W N2752	20240217_PRM_QC_Mid_2	0.943	FALSE	Quality Control	3069593	937.5	884.46	0.9996	0.00074871	-0.28572	5	10	22.69	heavy	594.829	2	Slope: 7.4871E-4 Intercept: -2.8572E-1	1	704.337	705.344	y5	TRUE
Low	ISGLIYEEVR	HHF1 YBR009C YBR0122; HHF2 YNL030W N2752	20240217_PRM_QC_Hi_2	0.563	FALSE	Quality Control	3881914	7500	4221.5	0.9996	0.00074871	-0.28572	5	10	22.69	heavy	594.829	2	Slope: 7.4871E-4 Intercept: -2.8572E-1	1	704.337	705.344	y5	TRUE
Low	ISGLIYEEVR	HHF1 YBR009C YBR0122; HHF2 YNL030W N2752	20240217_PRM_Solvent_2	#N/A	FALSE	Solvent	0		NaN	0.9996	0.00074871	-0.28572	5	10	22.69	heavy	594.829	2	Slope: 7.4871E-4 Intercept: -2.8572E-1	1	704.337	705.344	y5	TRUE
Low	ISGLIYEEVR	HHF1 YBR009C YBR0122; HHF2 YNL030W N2752	20240217_PRM_QC_Low_3	2.227	FALSE	Quality Control	2882840	234.38	521.97	0.9996	0.00074871	-0.28572	5	10	22.69	heavy	594.829	2	Slope: 7.4871E-4 Intercept: -2.8572E-1	1	704.337	705.344	y5	TRUE
Low	ISGLIYEEVR	HHF1 YBR009C YBR0122; HHF2 YNL030W N2752	20240217_PRM_QC_Mid_3	0.983	FALSE	Quality Control	2795671	937.5	921.47	0.9996	0.00074871	-0.28572	5	10	22.69	heavy	594.829	2	Slope: 7.4871E-4 Intercept: -2.8572E-1	1	704.337	705.344	y5	TRUE
Low	ISGLIYEEVR	HHF1 YBR009C YBR0122; HHF2 YNL030W N2752	20240217_PRM_QC_Hi_3	0.553	FALSE	Quality Control	3485638	7500	4146.6	0.9996	0.00074871	-0.28572	5	10	22.69	heavy	594.829	2	Slope: 7.4871E-4 Intercept: -2.8572E-1	1	704.337	705.344	y5	TRUE
Low	ISGLIYEEVR	HHF1 YBR009C YBR0122; HHF2 YNL030W N2752	20240217_PRM_BlankwIS_3	#N/A	FALSE	Unknown	4520941		460.35	0.9996	0.00074871	-0.28572	5	10	22.69	heavy	594.829	2	Slope: 7.4871E-4 Intercept: -2.8572E-1	1	704.337	705.344	y5	TRUE
Low	ISGLIYEEVR	HHF1 YBR009C YBR0122; HHF2 YNL030W N2752	20240217_PRM_SKP_Cal_1_2	6.255	TRUE	Quality Control	3691390	78.125	488.7	0.9996	0.00074871	-0.28572	5	10	22.69	heavy	594.829	2	Slope: 7.4871E-4 Intercept: -2.8572E-1	1	704.337	705.344	y5	TRUE
Low	ISGLIYEEVR	HHF1 YBR009C YBR0122; HHF2 YNL030W N2752	20240217_PRM_SKP_Cal_2_2	3.4	TRUE	Quality Control	3550600	156.25	531.25	0.9996	0.00074871	-0.28572	5	10	22.69	heavy	594.829	2	Slope: 7.4871E-4 Intercept: -2.8572E-1	1	704.337	705.344	y5	TRUE
Low	ISGLIYEEVR	HHF1 YBR009C YBR0122; HHF2 YNL030W N2752	20240217_PRM_SKP_Cal_3_2	2.151	TRUE	Quality Control	3124647	312.5	672.13	0.9996	0.00074871	-0.28572	5	10	22.69	heavy	594.829	2	Slope: 7.4871E-4 Intercept: -2.8572E-1	1	704.337	705.344	y5	TRUE
Low	ISGLIYEEVR	HHF1 YBR009C YBR0122; HHF2 YNL030W N2752	20240217_PRM_SKP_Cal_4_2	1.251	TRUE	Quality Control	3130961	625	781.96	0.9996	0.00074871	-0.28572	5	10	22.69	heavy	594.829	2	Slope: 7.4871E-4 Intercept: -2.8572E-1	1	704.337	705.344	y5	TRUE
Low	ISGLIYEEVR	HHF1 YBR009C YBR0122; HHF2 YNL030W N2752	20240217_PRM_SKP_Cal_5_2	1.125	FALSE	Quality Control	3190676	1250	1406.4	0.9996	0.00074871	-0.28572	5	10	22.69	heavy	594.829	2	Slope: 7.4871E-4 Intercept: -2.8572E-1	1	704.337	705.344	y5	TRUE
Low	ISGLIYEEVR	HHF1 YBR009C YBR0122; HHF2 YNL030W N2752	20240217_PRM_SKP_Cal_6_2	0.928	FALSE	Quality Control	3335778	2500	2319	0.9996	0.00074871	-0.28572	5	10	22.69	heavy	594.829	2	Slope: 7.4871E-4 Intercept: -2.8572E-1	1	704.337	705.344	y5	TRUE
Low	ISGLIYEEVR	HHF1 YBR009C YBR0122; HHF2 YNL030W N2752	20240217_PRM_SKP_Cal_7_2	0.957	FALSE	Quality Control	3175011	5000	4783.7	0.9996	0.00074871	-0.28572	5	10	22.69	heavy	594.829	2	Slope: 7.4871E-4 Intercept: -2.8572E-1	1	704.337	705.344	y5	TRUE
Low	ISGLIYEEVR	HHF1 YBR009C YBR0122; HHF2 YNL030W N2752	20240217_PRM_SKP_Cal_8_2	0.975	FALSE	Quality Control	3281819	10000	9753.2	0.9996	0.00074871	-0.28572	5	10	22.69	heavy	594.829	2	Slope: 7.4871E-4 Intercept: -2.8572E-1	1	704.337	705.344	y5	TRUE
Low	ISGLIYEEVR	HHF1 YBR009C YBR0122; HHF2 YNL030W N2752	20240217_PRM_SKP_Cal_9_2	0.757	TRUE	Quality Control	3823457	20000	15145	0.9996	0.00074871	-0.28572	5	10	22.69	heavy	594.829	2	Slope: 7.4871E-4 Intercept: -2.8572E-1	1	704.337	705.344	y5	TRUE
Low	ISGLIYEEVR	HHF1 YBR009C YBR0122; HHF2 YNL030W N2752	20240217_PRM_SKP_Cal_10_2	1.026	FALSE	Quality Control	3795980	60000	61537	0.9996	0.00074871	-0.28572	5	10	22.69	heavy	594.829	2	Slope: 7.4871E-4 Intercept: -2.8572E-1	1	704.337	705.344	y5	TRUE
Low	ISGLIYEEVR	HHF1 YBR009C YBR0122; HHF2 YNL030W N2752	20240217_PRM_BlankwIS_4	#N/A	FALSE	Unknown	4111323		494.98	0.9996	0.00074871	-0.28572	5	10	22.69	heavy	594.829	2	Slope: 7.4871E-4 Intercept: -2.8572E-1	1	704.337	705.344	y5	TRUE
Low	ISGLIYEEVR	HHF1 YBR009C YBR0122; HHF2 YNL030W N2752	20240217_PRM_SKP_Cal_1_3	6.496	TRUE	Quality Control	3091770	78.125	507.51	0.9996	0.00074871	-0.28572	5	10	22.69	heavy	594.829	2	Slope: 7.4871E-4 Intercept: -2.8572E-1	1	704.337	705.344	y5	TRUE
Low	ISGLIYEEVR	HHF1 YBR009C YBR0122; HHF2 YNL030W N2752	20240217_PRM_SKP_Cal_2_3	3.504	TRUE	Quality Control	2947021	156.25	547.46	0.9996	0.00074871	-0.28572	5	10	22.69	heavy	594.829	2	Slope: 7.4871E-4 Intercept: -2.8572E-1	1	704.337	705.344	y5	TRUE
Low	ISGLIYEEVR	HHF1 YBR009C YBR0122; HHF2 YNL030W N2752	20240217_PRM_SKP_Cal_3_3	2.332	TRUE	Quality Control	2576092	312.5	728.66	0.9996	0.00074871	-0.28572	5	10	22.69	heavy	594.829	2	Slope: 7.4871E-4 Intercept: -2.8572E-1	1	704.337	705.344	y5	TRUE
Low	ISGLIYEEVR	HHF1 YBR009C YBR0122; HHF2 YNL030W N2752	20240217_PRM_SKP_Cal_4_3	1.342	TRUE	Quality Control	2642467	625	838.48	0.9996	0.00074871	-0.28572	5	10	22.69	heavy	594.829	2	Slope: 7.4871E-4 Intercept: -2.8572E-1	1	704.337	705.344	y5	TRUE
Low	ISGLIYEEVR	HHF1 YBR009C YBR0122; HHF2 YNL030W N2752	20240217_PRM_SKP_Cal_5_3	1.18	FALSE	Quality Control	2613501	1250	1475.3	0.9996	0.00074871	-0.28572	5	10	22.69	heavy	594.829	2	Slope: 7.4871E-4 Intercept: -2.8572E-1	1	704.337	705.344	y5	TRUE
Low	ISGLIYEEVR	HHF1 YBR009C YBR0122; HHF2 YNL030W N2752	20240217_PRM_SKP_Cal_6_3	0.926	FALSE	Quality Control	2814915	2500	2314.2	0.9996	0.00074871	-0.28572	5	10	22.69	heavy	594.829	2	Slope: 7.4871E-4 Intercept: -2.8572E-1	1	704.337	705.344	y5	TRUE
Low	ISGLIYEEVR	HHF1 YBR009C YBR0122; HHF2 YNL030W N2752	20240217_PRM_SKP_Cal_7_3	0.952	FALSE	Quality Control	2867108	5000	4758.7	0.9996	0.00074871	-0.28572	5	10	22.69	heavy	594.829	2	Slope: 7.4871E-4 Intercept: -2.8572E-1	1	704.337	705.344	y5	TRUE
Low	ISGLIYEEVR	HHF1 YBR009C YBR0122; HHF2 YNL030W N2752	20240217_PRM_SKP_Cal_8_3	0.966	FALSE	Quality Control	2986184	10000	9664.7	0.9996	0.00074871	-0.28572	5	10	22.69	heavy	594.829	2	Slope: 7.4871E-4 Intercept: -2.8572E-1	1	704.337	705.344	y5	TRUE
Low	ISGLIYEEVR	HHF1 YBR009C YBR0122; HHF2 YNL030W N2752	20240217_PRM_SKP_Cal_9_3	0.796	TRUE	Quality Control	3718617	20000	15918	0.9996	0.00074871	-0.28572	5	10	22.69	heavy	594.829	2	Slope: 7.4871E-4 Intercept: -2.8572E-1	1	704.337	705.344	y5	TRUE
Low	ISGLIYEEVR	HHF1 YBR009C YBR0122; HHF2 YNL030W N2752	20240217_PRM_SKP_Cal_10_3	0.985	FALSE	Quality Control	4163527	60000	59089	0.9996	0.00074871	-0.28572	5	10	22.69	heavy	594.829	2	Slope: 7.4871E-4 Intercept: -2.8572E-1	1	704.337	705.344	y5	TRUE
Low	ISGLIYEEVR	HHF1 YBR009C YBR0122; HHF2 YNL030W N2752	20240217_PRM_BlankwIS_5	#N/A	FALSE	Unknown	4270066		489.05	0.9996	0.00074871	-0.28572	5	10	22.69	heavy	594.829	2	Slope: 7.4871E-4 Intercept: -2.8572E-1	1	704.337	705.344	y5	TRUE
Low	ISGLIYEEVR	HHF1 YBR009C YBR0122; HHF2 YNL030W N2752	20240217_PRM_SKP_Cal_1_4	6.54	TRUE	Quality Control	2632125	78.125	510.98	0.9996	0.00074871	-0.28572	5	10	22.69	heavy	594.829	2	Slope: 7.4871E-4 Intercept: -2.8572E-1	1	704.337	705.344	y5	TRUE
Low	ISGLIYEEVR	HHF1 YBR009C YBR0122; HHF2 YNL030W N2752	20240217_PRM_SKP_Cal_2_4	3.407	TRUE	Quality Control	2214439	156.25	532.4	0.9996	0.00074871	-0.28572	5	10	22.69	heavy	594.829	2	Slope: 7.4871E-4 Intercept: -2.8572E-1	1	704.337	705.344	y5	TRUE
Low	ISGLIYEEVR	HHF1 YBR009C YBR0122; HHF2 YNL030W N2752	20240217_PRM_SKP_Cal_3_4	2.225	TRUE	Quality Control	1823504	312.5	695.36	0.9996	0.00074871	-0.28572	5	10	22.69	heavy	594.829	2	Slope: 7.4871E-4 Intercept: -2.8572E-1	1	704.337	705.344	y5	TRUE
Low	ISGLIYEEVR	HHF1 YBR009C YBR0122; HHF2 YNL030W N2752	20240217_PRM_SKP_Cal_4_4	1.438	TRUE	Quality Control	1830770	625	898.84	0.9996	0.00074871	-0.28572	5	10	22.69	heavy	594.829	2	Slope: 7.4871E-4 Intercept: -2.8572E-1	1	704.337	705.344	y5	TRUE
Low	ISGLIYEEVR	HHF1 YBR009C YBR0122; HHF2 YNL030W N2752	20240217_PRM_SKP_Cal_5_4	1.168	FALSE	Quality Control	1862338	1250	1459.8	0.9996	0.00074871	-0.28572	5	10	22.69	heavy	594.829	2	Slope: 7.4871E-4 Intercept: -2.8572E-1	1	704.337	705.344	y5	TRUE
Low	ISGLIYEEVR	HHF1 YBR009C YBR0122; HHF2 YNL030W N2752	20240217_PRM_SKP_Cal_6_4	0.911	FALSE	Quality Control	2183932	2500	2278.3	0.9996	0.00074871	-0.28572	5	10	22.69	heavy	594.829	2	Slope: 7.4871E-4 Intercept: -2.8572E-1	1	704.337	705.344	y5	TRUE
Low	ISGLIYEEVR	HHF1 YBR009C YBR0122; HHF2 YNL030W N2752	20240217_PRM_SKP_Cal_7_4	0.992	FALSE	Quality Control	1865457	5000	4959.6	0.9996	0.00074871	-0.28572	5	10	22.69	heavy	594.829	2	Slope: 7.4871E-4 Intercept: -2.8572E-1	1	704.337	705.344	y5	TRUE
Low	ISGLIYEEVR	HHF1 YBR009C YBR0122; HHF2 YNL030W N2752	20240217_PRM_SKP_Cal_8_4	0.991	FALSE	Quality Control	2212817	10000	9913.2	0.9996	0.00074871	-0.28572	5	10	22.69	heavy	594.829	2	Slope: 7.4871E-4 Intercept: -2.8572E-1	1	704.337	705.344	y5	TRUE
Low	ISGLIYEEVR	HHF1 YBR009C YBR0122; HHF2 YNL030W N2752	20240217_PRM_SKP_Cal_9_4	0.728	TRUE	Quality Control	2683135	20000	14563	0.9996	0.00074871	-0.28572	5	10	22.69	heavy	594.829	2	Slope: 7.4871E-4 Intercept: -2.8572E-1	1	704.337	705.344	y5	TRUE
Low	ISGLIYEEVR	HHF1 YBR009C YBR0122; HHF2 YNL030W N2752	20240217_PRM_SKP_Cal_10_4_2	1.035	FALSE	Quality Control	2075337	60000	62115	0.9996	0.00074871	-0.28572	5	10	22.69	heavy	594.829	2	Slope: 7.4871E-4 Intercept: -2.8572E-1	1	704.337	705.344	y5	TRUE
Low	ISGLIYEEVR	HHF1 YBR009C YBR0122; HHF2 YNL030W N2752	20240217_PRM_BlankwIS_7	#N/A	FALSE	Unknown	4090831		481.46	0.9996	0.00074871	-0.28572	5	10	22.69	heavy	594.829	2	Slope: 7.4871E-4 Intercept: -2.8572E-1	1	704.337	705.344	y5	TRUE
Low	STELLIR	HHT1 YBR010W YBR0201; HHT2 SIN2 YNL031C N2749	20240217_PRM_DoubleBlank_1	#N/A	FALSE	Double Blank	489529		204570	0.9999	0.00080563	0.13881	8	7	17.99	light	416.25	2	Slope: 8.0563E-4 Intercept: 1.3881E-1	1	642.406	643.414	y5	TRUE
Low	STELLIR	HHT1 YBR010W YBR0201; HHT2 SIN2 YNL031C N2749	20240217_PRM_BlankwIS_1	#N/A	FALSE	Unknown	550773		-22.662	0.9999	0.00080563	0.13881	8	7	17.99	light	416.25	2	Slope: 8.0563E-4 Intercept: 1.3881E-1	1	642.406	643.414	y5	TRUE
Low	STELLIR	HHT1 YBR010W YBR0201; HHT2 SIN2 YNL031C N2749	20240217_PRM_SKP_Cal_1	1.083	TRUE	Standard	856442	78.125	84.622	0.9999	0.00080563	0.13881	8	7	17.99	light	416.25	2	Slope: 8.0563E-4 Intercept: 1.3881E-1	1	642.406	643.414	y5	TRUE
Low	STELLIR	HHT1 YBR010W YBR0201; HHT2 SIN2 YNL031C N2749	20240217_PRM_SKP_Cal_2	0.881	TRUE	Standard	1137655	156.25	137.7	0.9999	0.00080563	0.13881	8	7	17.99	light	416.25	2	Slope: 8.0563E-4 Intercept: 1.3881E-1	1	642.406	643.414	y5	TRUE
Low	STELLIR	HHT1 YBR010W YBR0201; HHT2 SIN2 YNL031C N2749	20240217_PRM_SKP_Cal_3	1.008	FALSE	Standard	1842709	312.5	315.07	0.9999	0.00080563	0.13881	8	7	17.99	light	416.25	2	Slope: 8.0563E-4 Intercept: 1.3881E-1	1	642.406	643.414	y5	TRUE
Low	STELLIR	HHT1 YBR010W YBR0201; HHT2 SIN2 YNL031C N2749	20240217_PRM_SKP_Cal_4	1.032	FALSE	Standard	2895776	625	644.92	0.9999	0.00080563	0.13881	8	7	17.99	light	416.25	2	Slope: 8.0563E-4 Intercept: 1.3881E-1	1	642.406	643.414	y5	TRUE
Low	STELLIR	HHT1 YBR010W YBR0201; HHT2 SIN2 YNL031C N2749	20240217_PRM_SKP_Cal_5	1.027	FALSE	Standard	4946818	1250	1283.7	0.9999	0.00080563	0.13881	8	7	17.99	light	416.25	2	Slope: 8.0563E-4 Intercept: 1.3881E-1	1	642.406	643.414	y5	TRUE
Low	STELLIR	HHT1 YBR010W YBR0201; HHT2 SIN2 YNL031C N2749	20240217_PRM_SKP_Cal_6	0.974	FALSE	Standard	8941040	2500	2435.1	0.9999	0.00080563	0.13881	8	7	17.99	light	416.25	2	Slope: 8.0563E-4 Intercept: 1.3881E-1	1	642.406	643.414	y5	TRUE
Low	STELLIR	HHT1 YBR010W YBR0201; HHT2 SIN2 YNL031C N2749	20240217_PRM_SKP_Cal_7	0.969	FALSE	Standard	17073820	5000	4842.9	0.9999	0.00080563	0.13881	8	7	17.99	light	416.25	2	Slope: 8.0563E-4 Intercept: 1.3881E-1	1	642.406	643.414	y5	TRUE
Low	STELLIR	HHT1 YBR010W YBR0201; HHT2 SIN2 YNL031C N2749	20240217_PRM_SKP_Cal_8	0.99	FALSE	Standard	35444636	10000	9898.4	0.9999	0.00080563	0.13881	8	7	17.99	light	416.25	2	Slope: 8.0563E-4 Intercept: 1.3881E-1	1	642.406	643.414	y5	TRUE
Low	STELLIR	HHT1 YBR010W YBR0201; HHT2 SIN2 YNL031C N2749	20240217_PRM_SKP_Cal_9	0.994	FALSE	Standard	72838688	20000	19880	0.9999	0.00080563	0.13881	8	7	17.99	light	416.25	2	Slope: 8.0563E-4 Intercept: 1.3881E-1	1	642.406	643.414	y5	TRUE
Low	STELLIR	HHT1 YBR010W YBR0201; HHT2 SIN2 YNL031C N2749	20240217_PRM_SKP_Cal_10	1.006	FALSE	Standard	204316720	60000	60387	0.9999	0.00080563	0.13881	8	7	17.99	light	416.25	2	Slope: 8.0563E-4 Intercept: 1.3881E-1	1	642.406	643.414	y5	TRUE
Low	STELLIR	HHT1 YBR010W YBR0201; HHT2 SIN2 YNL031C N2749	20240217_PRM_BlankwIS_2	#N/A	FALSE	Unknown	438387		-44.894	0.9999	0.00080563	0.13881	8	7	17.99	light	416.25	2	Slope: 8.0563E-4 Intercept: 1.3881E-1	1	642.406	643.414	y5	TRUE
Low	STELLIR	HHT1 YBR010W YBR0201; HHT2 SIN2 YNL031C N2749	20240217_PRM_QC_Low_1	0.675	FALSE	Quality Control	1217924	234.38	158.12	0.9999	0.00080563	0.13881	8	7	17.99	light	416.25	2	Slope: 8.0563E-4 Intercept: 1.3881E-1	1	642.406	643.414	y5	TRUE
Low	STELLIR	HHT1 YBR010W YBR0201; HHT2 SIN2 YNL031C N2749	20240217_PRM_QC_Mid_1	0.887	FALSE	Quality Control	3781408	937.5	831.34	0.9999	0.00080563	0.13881	8	7	17.99	light	416.25	2	Slope: 8.0563E-4 Intercept: 1.3881E-1	1	642.406	643.414	y5	TRUE
Low	STELLIR	HHT1 YBR010W YBR0201; HHT2 SIN2 YNL031C N2749	20240217_PRM_QC_Hi_1	0.93	FALSE	Quality Control	26407286	7500	6978.2	0.9999	0.00080563	0.13881	8	7	17.99	light	416.25	2	Slope: 8.0563E-4 Intercept: 1.3881E-1	1	642.406	643.414	y5	TRUE
Low	STELLIR	HHT1 YBR010W YBR0201; HHT2 SIN2 YNL031C N2749	20240217_PRM_Solvent_1	#N/A	FALSE	Unknown	0		NaN	0.9999	0.00080563	0.13881	8	7	17.99	light	416.25	2	Slope: 8.0563E-4 Intercept: 1.3881E-1	1	642.406	643.414	y5	TRUE
Low	STELLIR	HHT1 YBR010W YBR0201; HHT2 SIN2 YNL031C N2749	20240217_PRM_QC_Low_2	0.724	FALSE	Quality Control	1258399	234.38	169.78	0.9999	0.00080563	0.13881	8	7	17.99	light	416.25	2	Slope: 8.0563E-4 Intercept: 1.3881E-1	1	642.406	643.414	y5	TRUE
Low	STELLIR	HHT1 YBR010W YBR0201; HHT2 SIN2 YNL031C N2749	20240217_PRM_QC_Mid_2	0.947	FALSE	Quality Control	3911945	937.5	887.7	0.9999	0.00080563	0.13881	8	7	17.99	light	416.25	2	Slope: 8.0563E-4 Intercept: 1.3881E-1	1	642.406	643.414	y5	TRUE
Low	STELLIR	HHT1 YBR010W YBR0201; HHT2 SIN2 YNL031C N2749	20240217_PRM_QC_Hi_2	0.902	FALSE	Quality Control	24865972	7500	6765.9	0.9999	0.00080563	0.13881	8	7	17.99	light	416.25	2	Slope: 8.0563E-4 Intercept: 1.3881E-1	1	642.406	643.414	y5	TRUE
Low	STELLIR	HHT1 YBR010W YBR0201; HHT2 SIN2 YNL031C N2749	20240217_PRM_Solvent_2	#N/A	FALSE	Solvent	0		NaN	0.9999	0.00080563	0.13881	8	7	17.99	light	416.25	2	Slope: 8.0563E-4 Intercept: 1.3881E-1	1	642.406	643.414	y5	TRUE
Low	STELLIR	HHT1 YBR010W YBR0201; HHT2 SIN2 YNL031C N2749	20240217_PRM_QC_Low_3	0.797	FALSE	Quality Control	1349373	234.38	186.85	0.9999	0.00080563	0.13881	8	7	17.99	light	416.25	2	Slope: 8.0563E-4 Intercept: 1.3881E-1	1	642.406	643.414	y5	TRUE
Low	STELLIR	HHT1 YBR010W YBR0201; HHT2 SIN2 YNL031C N2749	20240217_PRM_QC_Mid_3	0.976	FALSE	Quality Control	4159304	937.5	914.61	0.9999	0.00080563	0.13881	8	7	17.99	light	416.25	2	Slope: 8.0563E-4 Intercept: 1.3881E-1	1	642.406	643.414	y5	TRUE
Low	STELLIR	HHT1 YBR010W YBR0201; HHT2 SIN2 YNL031C N2749	20240217_PRM_QC_Hi_3	0.952	FALSE	Quality Control	28404902	7500	7137.1	0.9999	0.00080563	0.13881	8	7	17.99	light	416.25	2	Slope: 8.0563E-4 Intercept: 1.3881E-1	1	642.406	643.414	y5	TRUE
Low	STELLIR	HHT1 YBR010W YBR0201; HHT2 SIN2 YNL031C N2749	20240217_PRM_BlankwIS_3	#N/A	FALSE	Unknown	491652		-40.917	0.9999	0.00080563	0.13881	8	7	17.99	light	416.25	2	Slope: 8.0563E-4 Intercept: 1.3881E-1	1	642.406	643.414	y5	TRUE
Low	STELLIR	HHT1 YBR010W YBR0201; HHT2 SIN2 YNL031C N2749	20240217_PRM_SKP_Cal_1_2	0.801	TRUE	Quality Control	869605	78.125	62.55	0.9999	0.00080563	0.13881	8	7	17.99	light	416.25	2	Slope: 8.0563E-4 Intercept: 1.3881E-1	1	642.406	643.414	y5	TRUE
Low	STELLIR	HHT1 YBR010W YBR0201; HHT2 SIN2 YNL031C N2749	20240217_PRM_SKP_Cal_2_2	0.805	FALSE	Quality Control	1227189	156.25	125.71	0.9999	0.00080563	0.13881	8	7	17.99	light	416.25	2	Slope: 8.0563E-4 Intercept: 1.3881E-1	1	642.406	643.414	y5	TRUE
Low	STELLIR	HHT1 YBR010W YBR0201; HHT2 SIN2 YNL031C N2749	20240217_PRM_SKP_Cal_3_2	0.851	FALSE	Quality Control	1651614	312.5	265.92	0.9999	0.00080563	0.13881	8	7	17.99	light	416.25	2	Slope: 8.0563E-4 Intercept: 1.3881E-1	1	642.406	643.414	y5	TRUE
Low	STELLIR	HHT1 YBR010W YBR0201; HHT2 SIN2 YNL031C N2749	20240217_PRM_SKP_Cal_4_2	1.155	FALSE	Quality Control	3203631	625	722.01	0.9999	0.00080563	0.13881	8	7	17.99	light	416.25	2	Slope: 8.0563E-4 Intercept: 1.3881E-1	1	642.406	643.414	y5	TRUE
Low	STELLIR	HHT1 YBR010W YBR0201; HHT2 SIN2 YNL031C N2749	20240217_PRM_SKP_Cal_5_2	1.041	FALSE	Quality Control	5420316	1250	1301.1	0.9999	0.00080563	0.13881	8	7	17.99	light	416.25	2	Slope: 8.0563E-4 Intercept: 1.3881E-1	1	642.406	643.414	y5	TRUE
Low	STELLIR	HHT1 YBR010W YBR0201; HHT2 SIN2 YNL031C N2749	20240217_PRM_SKP_Cal_6_2	0.982	FALSE	Quality Control	9667097	2500	2454.2	0.9999	0.00080563	0.13881	8	7	17.99	light	416.25	2	Slope: 8.0563E-4 Intercept: 1.3881E-1	1	642.406	643.414	y5	TRUE
Low	STELLIR	HHT1 YBR010W YBR0201; HHT2 SIN2 YNL031C N2749	20240217_PRM_SKP_Cal_7_2	0.96	FALSE	Quality Control	18598706	5000	4801.1	0.9999	0.00080563	0.13881	8	7	17.99	light	416.25	2	Slope: 8.0563E-4 Intercept: 1.3881E-1	1	642.406	643.414	y5	TRUE
Low	STELLIR	HHT1 YBR010W YBR0201; HHT2 SIN2 YNL031C N2749	20240217_PRM_SKP_Cal_8_2	0.935	FALSE	Quality Control	36821180	10000	9349.4	0.9999	0.00080563	0.13881	8	7	17.99	light	416.25	2	Slope: 8.0563E-4 Intercept: 1.3881E-1	1	642.406	643.414	y5	TRUE
Low	STELLIR	HHT1 YBR010W YBR0201; HHT2 SIN2 YNL031C N2749	20240217_PRM_SKP_Cal_9_2	0.912	FALSE	Quality Control	74997968	20000	18247	0.9999	0.00080563	0.13881	8	7	17.99	light	416.25	2	Slope: 8.0563E-4 Intercept: 1.3881E-1	1	642.406	643.414	y5	TRUE
Low	STELLIR	HHT1 YBR010W YBR0201; HHT2 SIN2 YNL031C N2749	20240217_PRM_SKP_Cal_10_2	0.993	FALSE	Quality Control	216621408	60000	59598	0.9999	0.00080563	0.13881	8	7	17.99	light	416.25	2	Slope: 8.0563E-4 Intercept: 1.3881E-1	1	642.406	643.414	y5	TRUE
Low	STELLIR	HHT1 YBR010W YBR0201; HHT2 SIN2 YNL031C N2749	20240217_PRM_BlankwIS_4	#N/A	FALSE	Unknown	493132		-34.865	0.9999	0.00080563	0.13881	8	7	17.99	light	416.25	2	Slope: 8.0563E-4 Intercept: 1.3881E-1	1	642.406	643.414	y5	TRUE
Low	STELLIR	HHT1 YBR010W YBR0201; HHT2 SIN2 YNL031C N2749	20240217_PRM_SKP_Cal_1_3	0.689	TRUE	Quality Control	890663	78.125	53.81	0.9999	0.00080563	0.13881	8	7	17.99	light	416.25	2	Slope: 8.0563E-4 Intercept: 1.3881E-1	1	642.406	643.414	y5	TRUE
Low	STELLIR	HHT1 YBR010W YBR0201; HHT2 SIN2 YNL031C N2749	20240217_PRM_SKP_Cal_2_3	1.071	FALSE	Quality Control	1311003	156.25	167.4	0.9999	0.00080563	0.13881	8	7	17.99	light	416.25	2	Slope: 8.0563E-4 Intercept: 1.3881E-1	1	642.406	643.414	y5	TRUE
Low	STELLIR	HHT1 YBR010W YBR0201; HHT2 SIN2 YNL031C N2749	20240217_PRM_SKP_Cal_3_3	0.93	FALSE	Quality Control	1918985	312.5	290.52	0.9999	0.00080563	0.13881	8	7	17.99	light	416.25	2	Slope: 8.0563E-4 Intercept: 1.3881E-1	1	642.406	643.414	y5	TRUE
Low	STELLIR	HHT1 YBR010W YBR0201; HHT2 SIN2 YNL031C N2749	20240217_PRM_SKP_Cal_4_3	0.972	FALSE	Quality Control	3122349	625	607.62	0.9999	0.00080563	0.13881	8	7	17.99	light	416.25	2	Slope: 8.0563E-4 Intercept: 1.3881E-1	1	642.406	643.414	y5	TRUE
Low	STELLIR	HHT1 YBR010W YBR0201; HHT2 SIN2 YNL031C N2749	20240217_PRM_SKP_Cal_5_3	0.969	FALSE	Quality Control	5158500	1250	1210.7	0.9999	0.00080563	0.13881	8	7	17.99	light	416.25	2	Slope: 8.0563E-4 Intercept: 1.3881E-1	1	642.406	643.414	y5	TRUE
Low	STELLIR	HHT1 YBR010W YBR0201; HHT2 SIN2 YNL031C N2749	20240217_PRM_SKP_Cal_6_3	0.99	FALSE	Quality Control	10251934	2500	2475.8	0.9999	0.00080563	0.13881	8	7	17.99	light	416.25	2	Slope: 8.0563E-4 Intercept: 1.3881E-1	1	642.406	643.414	y5	TRUE
Low	STELLIR	HHT1 YBR010W YBR0201; HHT2 SIN2 YNL031C N2749	20240217_PRM_SKP_Cal_7_3	1	FALSE	Quality Control	19930790	5000	5000.2	0.9999	0.00080563	0.13881	8	7	17.99	light	416.25	2	Slope: 8.0563E-4 Intercept: 1.3881E-1	1	642.406	643.414	y5	TRUE
Low	STELLIR	HHT1 YBR010W YBR0201; HHT2 SIN2 YNL031C N2749	20240217_PRM_SKP_Cal_8_3	1.029	FALSE	Quality Control	42534288	10000	10295	0.9999	0.00080563	0.13881	8	7	17.99	light	416.25	2	Slope: 8.0563E-4 Intercept: 1.3881E-1	1	642.406	643.414	y5	TRUE
Low	STELLIR	HHT1 YBR010W YBR0201; HHT2 SIN2 YNL031C N2749	20240217_PRM_SKP_Cal_9_3	1.041	FALSE	Quality Control	81219944	20000	20827	0.9999	0.00080563	0.13881	8	7	17.99	light	416.25	2	Slope: 8.0563E-4 Intercept: 1.3881E-1	1	642.406	643.414	y5	TRUE
Low	STELLIR	HHT1 YBR010W YBR0201; HHT2 SIN2 YNL031C N2749	20240217_PRM_SKP_Cal_10_3	1.033	FALSE	Quality Control	246393520	60000	61971	0.9999	0.00080563	0.13881	8	7	17.99	light	416.25	2	Slope: 8.0563E-4 Intercept: 1.3881E-1	1	642.406	643.414	y5	TRUE
Low	STELLIR	HHT1 YBR010W YBR0201; HHT2 SIN2 YNL031C N2749	20240217_PRM_BlankwIS_5	#N/A	FALSE	Unknown	534134		-21.196	0.9999	0.00080563	0.13881	8	7	17.99	light	416.25	2	Slope: 8.0563E-4 Intercept: 1.3881E-1	1	642.406	643.414	y5	TRUE
Low	STELLIR	HHT1 YBR010W YBR0201; HHT2 SIN2 YNL031C N2749	20240217_PRM_SKP_Cal_1_4	0.653	TRUE	Quality Control	937555	78.125	50.998	0.9999	0.00080563	0.13881	8	7	17.99	light	416.25	2	Slope: 8.0563E-4 Intercept: 1.3881E-1	1	642.406	643.414	y5	TRUE
Low	STELLIR	HHT1 YBR010W YBR0201; HHT2 SIN2 YNL031C N2749	20240217_PRM_SKP_Cal_2_4	0.801	FALSE	Quality Control	1293944	156.25	125.2	0.9999	0.00080563	0.13881	8	7	17.99	light	416.25	2	Slope: 8.0563E-4 Intercept: 1.3881E-1	1	642.406	643.414	y5	TRUE
Low	STELLIR	HHT1 YBR010W YBR0201; HHT2 SIN2 YNL031C N2749	20240217_PRM_SKP_Cal_3_4	0.938	FALSE	Quality Control	1932266	312.5	293.07	0.9999	0.00080563	0.13881	8	7	17.99	light	416.25	2	Slope: 8.0563E-4 Intercept: 1.3881E-1	1	642.406	643.414	y5	TRUE
Low	STELLIR	HHT1 YBR010W YBR0201; HHT2 SIN2 YNL031C N2749	20240217_PRM_SKP_Cal_4_4	1.189	FALSE	Quality Control	3705645	625	743.2	0.9999	0.00080563	0.13881	8	7	17.99	light	416.25	2	Slope: 8.0563E-4 Intercept: 1.3881E-1	1	642.406	643.414	y5	TRUE
Low	STELLIR	HHT1 YBR010W YBR0201; HHT2 SIN2 YNL031C N2749	20240217_PRM_SKP_Cal_5_4	0.988	FALSE	Quality Control	6112911	1250	1235.1	0.9999	0.00080563	0.13881	8	7	17.99	light	416.25	2	Slope: 8.0563E-4 Intercept: 1.3881E-1	1	642.406	643.414	y5	TRUE
Low	STELLIR	HHT1 YBR010W YBR0201; HHT2 SIN2 YNL031C N2749	20240217_PRM_SKP_Cal_6_4	0.958	FALSE	Quality Control	10580543	2500	2395.1	0.9999	0.00080563	0.13881	8	7	17.99	light	416.25	2	Slope: 8.0563E-4 Intercept: 1.3881E-1	1	642.406	643.414	y5	TRUE
Low	STELLIR	HHT1 YBR010W YBR0201; HHT2 SIN2 YNL031C N2749	20240217_PRM_SKP_Cal_7_4	0.99	FALSE	Quality Control	20197396	5000	4949.5	0.9999	0.00080563	0.13881	8	7	17.99	light	416.25	2	Slope: 8.0563E-4 Intercept: 1.3881E-1	1	642.406	643.414	y5	TRUE
Low	STELLIR	HHT1 YBR010W YBR0201; HHT2 SIN2 YNL031C N2749	20240217_PRM_SKP_Cal_8_4	0.92	FALSE	Quality Control	40006884	10000	9197.2	0.9999	0.00080563	0.13881	8	7	17.99	light	416.25	2	Slope: 8.0563E-4 Intercept: 1.3881E-1	1	642.406	643.414	y5	TRUE
Low	STELLIR	HHT1 YBR010W YBR0201; HHT2 SIN2 YNL031C N2749	20240217_PRM_SKP_Cal_9_4	0.933	FALSE	Quality Control	84265200	20000	18656	0.9999	0.00080563	0.13881	8	7	17.99	light	416.25	2	Slope: 8.0563E-4 Intercept: 1.3881E-1	1	642.406	643.414	y5	TRUE
Low	STELLIR	HHT1 YBR010W YBR0201; HHT2 SIN2 YNL031C N2749	20240217_PRM_SKP_Cal_10_4_2	1.086	FALSE	Quality Control	295912128	60000	65183	0.9999	0.00080563	0.13881	8	7	17.99	light	416.25	2	Slope: 8.0563E-4 Intercept: 1.3881E-1	1	642.406	643.414	y5	TRUE
Low	STELLIR	HHT1 YBR010W YBR0201; HHT2 SIN2 YNL031C N2749	20240217_PRM_BlankwIS_7	#N/A	FALSE	Unknown	558745		-26.263	0.9999	0.00080563	0.13881	8	7	17.99	light	416.25	2	Slope: 8.0563E-4 Intercept: 1.3881E-1	1	642.406	643.414	y5	TRUE
Low	STELLIR	HHT1 YBR010W YBR0201; HHT2 SIN2 YNL031C N2749	20240217_PRM_DoubleBlank_1	#N/A	FALSE	Double Blank	2968		204570	0.9999	0.00080563	0.13881	8	7	17.99	heavy	421.254	2	Slope: 8.0563E-4 Intercept: 1.3881E-1	1	652.415	653.422	y5	TRUE
Low	STELLIR	HHT1 YBR010W YBR0201; HHT2 SIN2 YNL031C N2749	20240217_PRM_BlankwIS_1	#N/A	FALSE	Unknown	4568879		-22.662	0.9999	0.00080563	0.13881	8	7	17.99	heavy	421.254	2	Slope: 8.0563E-4 Intercept: 1.3881E-1	1	652.415	653.422	y5	TRUE
Low	STELLIR	HHT1 YBR010W YBR0201; HHT2 SIN2 YNL031C N2749	20240217_PRM_SKP_Cal_1	1.083	TRUE	Standard	4137810	78.125	84.622	0.9999	0.00080563	0.13881	8	7	17.99	heavy	421.254	2	Slope: 8.0563E-4 Intercept: 1.3881E-1	1	652.415	653.422	y5	TRUE
Low	STELLIR	HHT1 YBR010W YBR0201; HHT2 SIN2 YNL031C N2749	20240217_PRM_SKP_Cal_2	0.881	TRUE	Standard	4555373	156.25	137.7	0.9999	0.00080563	0.13881	8	7	17.99	heavy	421.254	2	Slope: 8.0563E-4 Intercept: 1.3881E-1	1	652.415	653.422	y5	TRUE
Low	STELLIR	HHT1 YBR010W YBR0201; HHT2 SIN2 YNL031C N2749	20240217_PRM_SKP_Cal_3	1.008	FALSE	Standard	4693241	312.5	315.07	0.9999	0.00080563	0.13881	8	7	17.99	heavy	421.254	2	Slope: 8.0563E-4 Intercept: 1.3881E-1	1	652.415	653.422	y5	TRUE
Low	STELLIR	HHT1 YBR010W YBR0201; HHT2 SIN2 YNL031C N2749	20240217_PRM_SKP_Cal_4	1.032	FALSE	Standard	4398417	625	644.92	0.9999	0.00080563	0.13881	8	7	17.99	heavy	421.254	2	Slope: 8.0563E-4 Intercept: 1.3881E-1	1	652.415	653.422	y5	TRUE
Low	STELLIR	HHT1 YBR010W YBR0201; HHT2 SIN2 YNL031C N2749	20240217_PRM_SKP_Cal_5	1.027	FALSE	Standard	4217172	1250	1283.7	0.9999	0.00080563	0.13881	8	7	17.99	heavy	421.254	2	Slope: 8.0563E-4 Intercept: 1.3881E-1	1	652.415	653.422	y5	TRUE
Low	STELLIR	HHT1 YBR010W YBR0201; HHT2 SIN2 YNL031C N2749	20240217_PRM_SKP_Cal_6	0.974	FALSE	Standard	4256392	2500	2435.1	0.9999	0.00080563	0.13881	8	7	17.99	heavy	421.254	2	Slope: 8.0563E-4 Intercept: 1.3881E-1	1	652.415	653.422	y5	TRUE
Low	STELLIR	HHT1 YBR010W YBR0201; HHT2 SIN2 YNL031C N2749	20240217_PRM_SKP_Cal_7	0.969	FALSE	Standard	4225800	5000	4842.9	0.9999	0.00080563	0.13881	8	7	17.99	heavy	421.254	2	Slope: 8.0563E-4 Intercept: 1.3881E-1	1	652.415	653.422	y5	TRUE
Low	STELLIR	HHT1 YBR010W YBR0201; HHT2 SIN2 YNL031C N2749	20240217_PRM_SKP_Cal_8	0.99	FALSE	Standard	4368736	10000	9898.4	0.9999	0.00080563	0.13881	8	7	17.99	heavy	421.254	2	Slope: 8.0563E-4 Intercept: 1.3881E-1	1	652.415	653.422	y5	TRUE
Low	STELLIR	HHT1 YBR010W YBR0201; HHT2 SIN2 YNL031C N2749	20240217_PRM_SKP_Cal_9	0.994	FALSE	Standard	4508829	20000	19880	0.9999	0.00080563	0.13881	8	7	17.99	heavy	421.254	2	Slope: 8.0563E-4 Intercept: 1.3881E-1	1	652.415	653.422	y5	TRUE
Low	STELLIR	HHT1 YBR010W YBR0201; HHT2 SIN2 YNL031C N2749	20240217_PRM_SKP_Cal_10	1.006	FALSE	Standard	4187816	60000	60387	0.9999	0.00080563	0.13881	8	7	17.99	heavy	421.254	2	Slope: 8.0563E-4 Intercept: 1.3881E-1	1	652.415	653.422	y5	TRUE
Low	STELLIR	HHT1 YBR010W YBR0201; HHT2 SIN2 YNL031C N2749	20240217_PRM_BlankwIS_2	#N/A	FALSE	Unknown	4271196		-44.894	0.9999	0.00080563	0.13881	8	7	17.99	heavy	421.254	2	Slope: 8.0563E-4 Intercept: 1.3881E-1	1	652.415	653.422	y5	TRUE
Low	STELLIR	HHT1 YBR010W YBR0201; HHT2 SIN2 YNL031C N2749	20240217_PRM_QC_Low_1	0.675	FALSE	Quality Control	4575376	234.38	158.12	0.9999	0.00080563	0.13881	8	7	17.99	heavy	421.254	2	Slope: 8.0563E-4 Intercept: 1.3881E-1	1	652.415	653.422	y5	TRUE
Low	STELLIR	HHT1 YBR010W YBR0201; HHT2 SIN2 YNL031C N2749	20240217_PRM_QC_Mid_1	0.887	FALSE	Quality Control	4676767	937.5	831.34	0.9999	0.00080563	0.13881	8	7	17.99	heavy	421.254	2	Slope: 8.0563E-4 Intercept: 1.3881E-1	1	652.415	653.422	y5	TRUE
Low	STELLIR	HHT1 YBR010W YBR0201; HHT2 SIN2 YNL031C N2749	20240217_PRM_QC_Hi_1	0.93	FALSE	Quality Control	4584111	7500	6978.2	0.9999	0.00080563	0.13881	8	7	17.99	heavy	421.254	2	Slope: 8.0563E-4 Intercept: 1.3881E-1	1	652.415	653.422	y5	TRUE
Low	STELLIR	HHT1 YBR010W YBR0201; HHT2 SIN2 YNL031C N2749	20240217_PRM_Solvent_1	#N/A	FALSE	Unknown	0		NaN	0.9999	0.00080563	0.13881	8	7	17.99	heavy	421.254	2	Slope: 8.0563E-4 Intercept: 1.3881E-1	1	652.415	653.422	y5	TRUE
Low	STELLIR	HHT1 YBR010W YBR0201; HHT2 SIN2 YNL031C N2749	20240217_PRM_QC_Low_2	0.724	FALSE	Quality Control	4566300	234.38	169.78	0.9999	0.00080563	0.13881	8	7	17.99	heavy	421.254	2	Slope: 8.0563E-4 Intercept: 1.3881E-1	1	652.415	653.422	y5	TRUE
Low	STELLIR	HHT1 YBR010W YBR0201; HHT2 SIN2 YNL031C N2749	20240217_PRM_QC_Mid_2	0.947	FALSE	Quality Control	4580959	937.5	887.7	0.9999	0.00080563	0.13881	8	7	17.99	heavy	421.254	2	Slope: 8.0563E-4 Intercept: 1.3881E-1	1	652.415	653.422	y5	TRUE
Low	STELLIR	HHT1 YBR010W YBR0201; HHT2 SIN2 YNL031C N2749	20240217_PRM_QC_Hi_2	0.902	FALSE	Quality Control	4448608	7500	6765.9	0.9999	0.00080563	0.13881	8	7	17.99	heavy	421.254	2	Slope: 8.0563E-4 Intercept: 1.3881E-1	1	652.415	653.422	y5	TRUE
Low	STELLIR	HHT1 YBR010W YBR0201; HHT2 SIN2 YNL031C N2749	20240217_PRM_Solvent_2	#N/A	FALSE	Solvent	0		NaN	0.9999	0.00080563	0.13881	8	7	17.99	heavy	421.254	2	Slope: 8.0563E-4 Intercept: 1.3881E-1	1	652.415	653.422	y5	TRUE
Low	STELLIR	HHT1 YBR010W YBR0201; HHT2 SIN2 YNL031C N2749	20240217_PRM_QC_Low_3	0.797	FALSE	Quality Control	4663618	234.38	186.85	0.9999	0.00080563	0.13881	8	7	17.99	heavy	421.254	2	Slope: 8.0563E-4 Intercept: 1.3881E-1	1	652.415	653.422	y5	TRUE
Low	STELLIR	HHT1 YBR010W YBR0201; HHT2 SIN2 YNL031C N2749	20240217_PRM_QC_Mid_3	0.976	FALSE	Quality Control	4750031	937.5	914.61	0.9999	0.00080563	0.13881	8	7	17.99	heavy	421.254	2	Slope: 8.0563E-4 Intercept: 1.3881E-1	1	652.415	653.422	y5	TRUE
Low	STELLIR	HHT1 YBR010W YBR0201; HHT2 SIN2 YNL031C N2749	20240217_PRM_QC_Hi_3	0.952	FALSE	Quality Control	4823692	7500	7137.1	0.9999	0.00080563	0.13881	8	7	17.99	heavy	421.254	2	Slope: 8.0563E-4 Intercept: 1.3881E-1	1	652.415	653.422	y5	TRUE
Low	STELLIR	HHT1 YBR010W YBR0201; HHT2 SIN2 YNL031C N2749	20240217_PRM_BlankwIS_3	#N/A	FALSE	Unknown	4645143		-40.917	0.9999	0.00080563	0.13881	8	7	17.99	heavy	421.254	2	Slope: 8.0563E-4 Intercept: 1.3881E-1	1	652.415	653.422	y5	TRUE
Low	STELLIR	HHT1 YBR010W YBR0201; HHT2 SIN2 YNL031C N2749	20240217_PRM_SKP_Cal_1_2	0.801	TRUE	Quality Control	4596284	78.125	62.55	0.9999	0.00080563	0.13881	8	7	17.99	heavy	421.254	2	Slope: 8.0563E-4 Intercept: 1.3881E-1	1	652.415	653.422	y5	TRUE
Low	STELLIR	HHT1 YBR010W YBR0201; HHT2 SIN2 YNL031C N2749	20240217_PRM_SKP_Cal_2_2	0.805	FALSE	Quality Control	5111613	156.25	125.71	0.9999	0.00080563	0.13881	8	7	17.99	heavy	421.254	2	Slope: 8.0563E-4 Intercept: 1.3881E-1	1	652.415	653.422	y5	TRUE
Low	STELLIR	HHT1 YBR010W YBR0201; HHT2 SIN2 YNL031C N2749	20240217_PRM_SKP_Cal_3_2	0.851	FALSE	Quality Control	4678312	312.5	265.92	0.9999	0.00080563	0.13881	8	7	17.99	heavy	421.254	2	Slope: 8.0563E-4 Intercept: 1.3881E-1	1	652.415	653.422	y5	TRUE
Low	STELLIR	HHT1 YBR010W YBR0201; HHT2 SIN2 YNL031C N2749	20240217_PRM_SKP_Cal_4_2	1.155	FALSE	Quality Control	4446542	625	722.01	0.9999	0.00080563	0.13881	8	7	17.99	heavy	421.254	2	Slope: 8.0563E-4 Intercept: 1.3881E-1	1	652.415	653.422	y5	TRUE
Low	STELLIR	HHT1 YBR010W YBR0201; HHT2 SIN2 YNL031C N2749	20240217_PRM_SKP_Cal_5_2	1.041	FALSE	Quality Control	4566432	1250	1301.1	0.9999	0.00080563	0.13881	8	7	17.99	heavy	421.254	2	Slope: 8.0563E-4 Intercept: 1.3881E-1	1	652.415	653.422	y5	TRUE
Low	STELLIR	HHT1 YBR010W YBR0201; HHT2 SIN2 YNL031C N2749	20240217_PRM_SKP_Cal_6_2	0.982	FALSE	Quality Control	4568704	2500	2454.2	0.9999	0.00080563	0.13881	8	7	17.99	heavy	421.254	2	Slope: 8.0563E-4 Intercept: 1.3881E-1	1	652.415	653.422	y5	TRUE
Low	STELLIR	HHT1 YBR010W YBR0201; HHT2 SIN2 YNL031C N2749	20240217_PRM_SKP_Cal_7_2	0.96	FALSE	Quality Control	4641910	5000	4801.1	0.9999	0.00080563	0.13881	8	7	17.99	heavy	421.254	2	Slope: 8.0563E-4 Intercept: 1.3881E-1	1	652.415	653.422	y5	TRUE
Low	STELLIR	HHT1 YBR010W YBR0201; HHT2 SIN2 YNL031C N2749	20240217_PRM_SKP_Cal_8_2	0.935	FALSE	Quality Control	4800073	10000	9349.4	0.9999	0.00080563	0.13881	8	7	17.99	heavy	421.254	2	Slope: 8.0563E-4 Intercept: 1.3881E-1	1	652.415	653.422	y5	TRUE
Low	STELLIR	HHT1 YBR010W YBR0201; HHT2 SIN2 YNL031C N2749	20240217_PRM_SKP_Cal_9_2	0.912	FALSE	Quality Control	5054201	20000	18247	0.9999	0.00080563	0.13881	8	7	17.99	heavy	421.254	2	Slope: 8.0563E-4 Intercept: 1.3881E-1	1	652.415	653.422	y5	TRUE
Low	STELLIR	HHT1 YBR010W YBR0201; HHT2 SIN2 YNL031C N2749	20240217_PRM_SKP_Cal_10_2	0.993	FALSE	Quality Control	4498679	60000	59598	0.9999	0.00080563	0.13881	8	7	17.99	heavy	421.254	2	Slope: 8.0563E-4 Intercept: 1.3881E-1	1	652.415	653.422	y5	TRUE
Low	STELLIR	HHT1 YBR010W YBR0201; HHT2 SIN2 YNL031C N2749	20240217_PRM_BlankwIS_4	#N/A	FALSE	Unknown	4453968		-34.865	0.9999	0.00080563	0.13881	8	7	17.99	heavy	421.254	2	Slope: 8.0563E-4 Intercept: 1.3881E-1	1	652.415	653.422	y5	TRUE
Low	STELLIR	HHT1 YBR010W YBR0201; HHT2 SIN2 YNL031C N2749	20240217_PRM_SKP_Cal_1_3	0.689	TRUE	Quality Control	4889554	78.125	53.81	0.9999	0.00080563	0.13881	8	7	17.99	heavy	421.254	2	Slope: 8.0563E-4 Intercept: 1.3881E-1	1	652.415	653.422	y5	TRUE
Low	STELLIR	HHT1 YBR010W YBR0201; HHT2 SIN2 YNL031C N2749	20240217_PRM_SKP_Cal_2_3	1.071	FALSE	Quality Control	4790563	156.25	167.4	0.9999	0.00080563	0.13881	8	7	17.99	heavy	421.254	2	Slope: 8.0563E-4 Intercept: 1.3881E-1	1	652.415	653.422	y5	TRUE
Low	STELLIR	HHT1 YBR010W YBR0201; HHT2 SIN2 YNL031C N2749	20240217_PRM_SKP_Cal_3_3	0.93	FALSE	Quality Control	5146676	312.5	290.52	0.9999	0.00080563	0.13881	8	7	17.99	heavy	421.254	2	Slope: 8.0563E-4 Intercept: 1.3881E-1	1	652.415	653.422	y5	TRUE
Low	STELLIR	HHT1 YBR010W YBR0201; HHT2 SIN2 YNL031C N2749	20240217_PRM_SKP_Cal_4_3	0.972	FALSE	Quality Control	4969355	625	607.62	0.9999	0.00080563	0.13881	8	7	17.99	heavy	421.254	2	Slope: 8.0563E-4 Intercept: 1.3881E-1	1	652.415	653.422	y5	TRUE
Low	STELLIR	HHT1 YBR010W YBR0201; HHT2 SIN2 YNL031C N2749	20240217_PRM_SKP_Cal_5_3	0.969	FALSE	Quality Control	4629960	1250	1210.7	0.9999	0.00080563	0.13881	8	7	17.99	heavy	421.254	2	Slope: 8.0563E-4 Intercept: 1.3881E-1	1	652.415	653.422	y5	TRUE
Low	STELLIR	HHT1 YBR010W YBR0201; HHT2 SIN2 YNL031C N2749	20240217_PRM_SKP_Cal_6_3	0.99	FALSE	Quality Control	4805501	2500	2475.8	0.9999	0.00080563	0.13881	8	7	17.99	heavy	421.254	2	Slope: 8.0563E-4 Intercept: 1.3881E-1	1	652.415	653.422	y5	TRUE
Low	STELLIR	HHT1 YBR010W YBR0201; HHT2 SIN2 YNL031C N2749	20240217_PRM_SKP_Cal_7_3	1	FALSE	Quality Control	4782912	5000	5000.2	0.9999	0.00080563	0.13881	8	7	17.99	heavy	421.254	2	Slope: 8.0563E-4 Intercept: 1.3881E-1	1	652.415	653.422	y5	TRUE
Low	STELLIR	HHT1 YBR010W YBR0201; HHT2 SIN2 YNL031C N2749	20240217_PRM_SKP_Cal_8_3	1.029	FALSE	Quality Control	5044074	10000	10295	0.9999	0.00080563	0.13881	8	7	17.99	heavy	421.254	2	Slope: 8.0563E-4 Intercept: 1.3881E-1	1	652.415	653.422	y5	TRUE
Low	STELLIR	HHT1 YBR010W YBR0201; HHT2 SIN2 YNL031C N2749	20240217_PRM_SKP_Cal_9_3	1.041	FALSE	Quality Control	4801028	20000	20827	0.9999	0.00080563	0.13881	8	7	17.99	heavy	421.254	2	Slope: 8.0563E-4 Intercept: 1.3881E-1	1	652.415	653.422	y5	TRUE
Low	STELLIR	HHT1 YBR010W YBR0201; HHT2 SIN2 YNL031C N2749	20240217_PRM_SKP_Cal_10_3	1.033	FALSE	Quality Control	4921564	60000	61971	0.9999	0.00080563	0.13881	8	7	17.99	heavy	421.254	2	Slope: 8.0563E-4 Intercept: 1.3881E-1	1	652.415	653.422	y5	TRUE
Low	STELLIR	HHT1 YBR010W YBR0201; HHT2 SIN2 YNL031C N2749	20240217_PRM_BlankwIS_5	#N/A	FALSE	Unknown	4387856		-21.196	0.9999	0.00080563	0.13881	8	7	17.99	heavy	421.254	2	Slope: 8.0563E-4 Intercept: 1.3881E-1	1	652.415	653.422	y5	TRUE
Low	STELLIR	HHT1 YBR010W YBR0201; HHT2 SIN2 YNL031C N2749	20240217_PRM_SKP_Cal_1_4	0.653	TRUE	Quality Control	5211777	78.125	50.998	0.9999	0.00080563	0.13881	8	7	17.99	heavy	421.254	2	Slope: 8.0563E-4 Intercept: 1.3881E-1	1	652.415	653.422	y5	TRUE
Low	STELLIR	HHT1 YBR010W YBR0201; HHT2 SIN2 YNL031C N2749	20240217_PRM_SKP_Cal_2_4	0.801	FALSE	Quality Control	5398783	156.25	125.2	0.9999	0.00080563	0.13881	8	7	17.99	heavy	421.254	2	Slope: 8.0563E-4 Intercept: 1.3881E-1	1	652.415	653.422	y5	TRUE
Low	STELLIR	HHT1 YBR010W YBR0201; HHT2 SIN2 YNL031C N2749	20240217_PRM_SKP_Cal_3_4	0.938	FALSE	Quality Control	5153944	312.5	293.07	0.9999	0.00080563	0.13881	8	7	17.99	heavy	421.254	2	Slope: 8.0563E-4 Intercept: 1.3881E-1	1	652.415	653.422	y5	TRUE
Low	STELLIR	HHT1 YBR010W YBR0201; HHT2 SIN2 YNL031C N2749	20240217_PRM_SKP_Cal_4_4	1.189	FALSE	Quality Control	5024267	625	743.2	0.9999	0.00080563	0.13881	8	7	17.99	heavy	421.254	2	Slope: 8.0563E-4 Intercept: 1.3881E-1	1	652.415	653.422	y5	TRUE
Low	STELLIR	HHT1 YBR010W YBR0201; HHT2 SIN2 YNL031C N2749	20240217_PRM_SKP_Cal_5_4	0.988	FALSE	Quality Control	5391322	1250	1235.1	0.9999	0.00080563	0.13881	8	7	17.99	heavy	421.254	2	Slope: 8.0563E-4 Intercept: 1.3881E-1	1	652.415	653.422	y5	TRUE
Low	STELLIR	HHT1 YBR010W YBR0201; HHT2 SIN2 YNL031C N2749	20240217_PRM_SKP_Cal_6_4	0.958	FALSE	Quality Control	5115394	2500	2395.1	0.9999	0.00080563	0.13881	8	7	17.99	heavy	421.254	2	Slope: 8.0563E-4 Intercept: 1.3881E-1	1	652.415	653.422	y5	TRUE
Low	STELLIR	HHT1 YBR010W YBR0201; HHT2 SIN2 YNL031C N2749	20240217_PRM_SKP_Cal_7_4	0.99	FALSE	Quality Control	4894877	5000	4949.5	0.9999	0.00080563	0.13881	8	7	17.99	heavy	421.254	2	Slope: 8.0563E-4 Intercept: 1.3881E-1	1	652.415	653.422	y5	TRUE
Low	STELLIR	HHT1 YBR010W YBR0201; HHT2 SIN2 YNL031C N2749	20240217_PRM_SKP_Cal_8_4	0.92	FALSE	Quality Control	5300095	10000	9197.2	0.9999	0.00080563	0.13881	8	7	17.99	heavy	421.254	2	Slope: 8.0563E-4 Intercept: 1.3881E-1	1	652.415	653.422	y5	TRUE
Low	STELLIR	HHT1 YBR010W YBR0201; HHT2 SIN2 YNL031C N2749	20240217_PRM_SKP_Cal_9_4	0.933	FALSE	Quality Control	5555253	20000	18656	0.9999	0.00080563	0.13881	8	7	17.99	heavy	421.254	2	Slope: 8.0563E-4 Intercept: 1.3881E-1	1	652.415	653.422	y5	TRUE
Low	STELLIR	HHT1 YBR010W YBR0201; HHT2 SIN2 YNL031C N2749	20240217_PRM_SKP_Cal_10_4_2	1.086	FALSE	Quality Control	5620192	60000	65183	0.9999	0.00080563	0.13881	8	7	17.99	heavy	421.254	2	Slope: 8.0563E-4 Intercept: 1.3881E-1	1	652.415	653.422	y5	TRUE
Low	STELLIR	HHT1 YBR010W YBR0201; HHT2 SIN2 YNL031C N2749	20240217_PRM_BlankwIS_7	#N/A	FALSE	Unknown	4749304		-26.263	0.9999	0.00080563	0.13881	8	7	17.99	heavy	421.254	2	Slope: 8.0563E-4 Intercept: 1.3881E-1	1	652.415	653.422	y5	TRUE
Low	YSLDTSESPSVR	MIF2 YKL089W	20240217_PRM_DoubleBlank_1	#N/A	FALSE	Double Blank	0		NaN	0.9997	0.00082143	0.15706	6	12	17.23	light	670.82	2	Slope: 8.2143E-4 Intercept: 1.5706E-1	1	544.297	545.304	y5	TRUE
Low	YSLDTSESPSVR	MIF2 YKL089W	20240217_PRM_BlankwIS_1	#N/A	FALSE	Unknown	0		-191.2	0.9997	0.00082143	0.15706	6	12	17.23	light	670.82	2	Slope: 8.2143E-4 Intercept: 1.5706E-1	1	544.297	545.304	y5	TRUE
Low	YSLDTSESPSVR	MIF2 YKL089W	20240217_PRM_SKP_Cal_1	-1.323	TRUE	Standard	182163	78.125	-103.34	0.9997	0.00082143	0.15706	6	12	17.23	light	670.82	2	Slope: 8.2143E-4 Intercept: 1.5706E-1	1	544.297	545.304	y5	TRUE
Low	YSLDTSESPSVR	MIF2 YKL089W	20240217_PRM_SKP_Cal_2	-0.078	TRUE	Standard	399299	156.25	-12.2	0.9997	0.00082143	0.15706	6	12	17.23	light	670.82	2	Slope: 8.2143E-4 Intercept: 1.5706E-1	1	544.297	545.304	y5	TRUE
Low	YSLDTSESPSVR	MIF2 YKL089W	20240217_PRM_SKP_Cal_3	0.534	TRUE	Standard	793502	312.5	166.91	0.9997	0.00082143	0.15706	6	12	17.23	light	670.82	2	Slope: 8.2143E-4 Intercept: 1.5706E-1	1	544.297	545.304	y5	TRUE
Low	YSLDTSESPSVR	MIF2 YKL089W	20240217_PRM_SKP_Cal_4	0.909	FALSE	Standard	1422803	625	568.18	0.9997	0.00082143	0.15706	6	12	17.23	light	670.82	2	Slope: 8.2143E-4 Intercept: 1.5706E-1	1	544.297	545.304	y5	TRUE
Low	YSLDTSESPSVR	MIF2 YKL089W	20240217_PRM_SKP_Cal_5	0.989	FALSE	Standard	2989904	1250	1235.9	0.9997	0.00082143	0.15706	6	12	17.23	light	670.82	2	Slope: 8.2143E-4 Intercept: 1.5706E-1	1	544.297	545.304	y5	TRUE
Low	YSLDTSESPSVR	MIF2 YKL089W	20240217_PRM_SKP_Cal_6	1.042	FALSE	Standard	5710505	2500	2606.2	0.9997	0.00082143	0.15706	6	12	17.23	light	670.82	2	Slope: 8.2143E-4 Intercept: 1.5706E-1	1	544.297	545.304	y5	TRUE
Low	YSLDTSESPSVR	MIF2 YKL089W	20240217_PRM_SKP_Cal_7	1.018	FALSE	Standard	11372323	5000	5089.9	0.9997	0.00082143	0.15706	6	12	17.23	light	670.82	2	Slope: 8.2143E-4 Intercept: 1.5706E-1	1	544.297	545.304	y5	TRUE
Low	YSLDTSESPSVR	MIF2 YKL089W	20240217_PRM_SKP_Cal_8	1.053	FALSE	Standard	22839610	10000	10526	0.9997	0.00082143	0.15706	6	12	17.23	light	670.82	2	Slope: 8.2143E-4 Intercept: 1.5706E-1	1	544.297	545.304	y5	TRUE
Low	YSLDTSESPSVR	MIF2 YKL089W	20240217_PRM_SKP_Cal_9	0.862	TRUE	Standard	42989708	20000	17249	0.9997	0.00082143	0.15706	6	12	17.23	light	670.82	2	Slope: 8.2143E-4 Intercept: 1.5706E-1	1	544.297	545.304	y5	TRUE
Low	YSLDTSESPSVR	MIF2 YKL089W	20240217_PRM_SKP_Cal_10	0.989	FALSE	Standard	137479440	60000	59349	0.9997	0.00082143	0.15706	6	12	17.23	light	670.82	2	Slope: 8.2143E-4 Intercept: 1.5706E-1	1	544.297	545.304	y5	TRUE
Low	YSLDTSESPSVR	MIF2 YKL089W	20240217_PRM_BlankwIS_2	#N/A	FALSE	Unknown	15828		-184.87	0.9997	0.00082143	0.15706	6	12	17.23	light	670.82	2	Slope: 8.2143E-4 Intercept: 1.5706E-1	1	544.297	545.304	y5	TRUE
Low	YSLDTSESPSVR	MIF2 YKL089W	20240217_PRM_QC_Low_1	0.027	TRUE	Quality Control	472280	234.38	6.3546	0.9997	0.00082143	0.15706	6	12	17.23	light	670.82	2	Slope: 8.2143E-4 Intercept: 1.5706E-1	1	544.297	545.304	y5	TRUE
Low	YSLDTSESPSVR	MIF2 YKL089W	20240217_PRM_QC_Mid_1	0.816	FALSE	Quality Control	1963976	937.5	764.76	0.9997	0.00082143	0.15706	6	12	17.23	light	670.82	2	Slope: 8.2143E-4 Intercept: 1.5706E-1	1	544.297	545.304	y5	TRUE
Low	YSLDTSESPSVR	MIF2 YKL089W	20240217_PRM_QC_Hi_1	0.799	FALSE	Quality Control	16539073	7500	5992.1	0.9997	0.00082143	0.15706	6	12	17.23	light	670.82	2	Slope: 8.2143E-4 Intercept: 1.5706E-1	1	544.297	545.304	y5	TRUE
Low	YSLDTSESPSVR	MIF2 YKL089W	20240217_PRM_Solvent_1	#N/A	FALSE	Unknown	0		NaN	0.9997	0.00082143	0.15706	6	12	17.23	light	670.82	2	Slope: 8.2143E-4 Intercept: 1.5706E-1	1	544.297	545.304	y5	TRUE
Low	YSLDTSESPSVR	MIF2 YKL089W	20240217_PRM_QC_Low_2	0.032	TRUE	Quality Control	411076	234.38	7.5746	0.9997	0.00082143	0.15706	6	12	17.23	light	670.82	2	Slope: 8.2143E-4 Intercept: 1.5706E-1	1	544.297	545.304	y5	TRUE
Low	YSLDTSESPSVR	MIF2 YKL089W	20240217_PRM_QC_Mid_2	0.845	FALSE	Quality Control	1945738	937.5	792.63	0.9997	0.00082143	0.15706	6	12	17.23	light	670.82	2	Slope: 8.2143E-4 Intercept: 1.5706E-1	1	544.297	545.304	y5	TRUE
Low	YSLDTSESPSVR	MIF2 YKL089W	20240217_PRM_QC_Hi_2	0.792	FALSE	Quality Control	16708506	7500	5939.1	0.9997	0.00082143	0.15706	6	12	17.23	light	670.82	2	Slope: 8.2143E-4 Intercept: 1.5706E-1	1	544.297	545.304	y5	TRUE
Low	YSLDTSESPSVR	MIF2 YKL089W	20240217_PRM_Solvent_2	#N/A	FALSE	Solvent	0		NaN	0.9997	0.00082143	0.15706	6	12	17.23	light	670.82	2	Slope: 8.2143E-4 Intercept: 1.5706E-1	1	544.297	545.304	y5	TRUE
Low	YSLDTSESPSVR	MIF2 YKL089W	20240217_PRM_QC_Low_3	0.011	TRUE	Quality Control	474720	234.38	2.5904	0.9997	0.00082143	0.15706	6	12	17.23	light	670.82	2	Slope: 8.2143E-4 Intercept: 1.5706E-1	1	544.297	545.304	y5	TRUE
Low	YSLDTSESPSVR	MIF2 YKL089W	20240217_PRM_QC_Mid_3	0.885	FALSE	Quality Control	2145014	937.5	830.13	0.9997	0.00082143	0.15706	6	12	17.23	light	670.82	2	Slope: 8.2143E-4 Intercept: 1.5706E-1	1	544.297	545.304	y5	TRUE
Low	YSLDTSESPSVR	MIF2 YKL089W	20240217_PRM_QC_Hi_3	0.843	FALSE	Quality Control	16357191	7500	6324.7	0.9997	0.00082143	0.15706	6	12	17.23	light	670.82	2	Slope: 8.2143E-4 Intercept: 1.5706E-1	1	544.297	545.304	y5	TRUE
Low	YSLDTSESPSVR	MIF2 YKL089W	20240217_PRM_BlankwIS_3	#N/A	FALSE	Unknown	0		-191.2	0.9997	0.00082143	0.15706	6	12	17.23	light	670.82	2	Slope: 8.2143E-4 Intercept: 1.5706E-1	1	544.297	545.304	y5	TRUE
Low	YSLDTSESPSVR	MIF2 YKL089W	20240217_PRM_SKP_Cal_1_2	-1.448	TRUE	Quality Control	174762	78.125	-113.13	0.9997	0.00082143	0.15706	6	12	17.23	light	670.82	2	Slope: 8.2143E-4 Intercept: 1.5706E-1	1	544.297	545.304	y5	TRUE
Low	YSLDTSESPSVR	MIF2 YKL089W	20240217_PRM_SKP_Cal_2_2	-0.255	TRUE	Quality Control	356198	156.25	-39.905	0.9997	0.00082143	0.15706	6	12	17.23	light	670.82	2	Slope: 8.2143E-4 Intercept: 1.5706E-1	1	544.297	545.304	y5	TRUE
Low	YSLDTSESPSVR	MIF2 YKL089W	20240217_PRM_SKP_Cal_3_2	0.545	TRUE	Quality Control	862104	312.5	170.41	0.9997	0.00082143	0.15706	6	12	17.23	light	670.82	2	Slope: 8.2143E-4 Intercept: 1.5706E-1	1	544.297	545.304	y5	TRUE
Low	YSLDTSESPSVR	MIF2 YKL089W	20240217_PRM_SKP_Cal_4_2	0.904	FALSE	Quality Control	1639232	625	565.23	0.9997	0.00082143	0.15706	6	12	17.23	light	670.82	2	Slope: 8.2143E-4 Intercept: 1.5706E-1	1	544.297	545.304	y5	TRUE
Low	YSLDTSESPSVR	MIF2 YKL089W	20240217_PRM_SKP_Cal_5_2	1.002	FALSE	Quality Control	3243868	1250	1252.5	0.9997	0.00082143	0.15706	6	12	17.23	light	670.82	2	Slope: 8.2143E-4 Intercept: 1.5706E-1	1	544.297	545.304	y5	TRUE
Low	YSLDTSESPSVR	MIF2 YKL089W	20240217_PRM_SKP_Cal_6_2	1.003	FALSE	Quality Control	6123642	2500	2507.8	0.9997	0.00082143	0.15706	6	12	17.23	light	670.82	2	Slope: 8.2143E-4 Intercept: 1.5706E-1	1	544.297	545.304	y5	TRUE
Low	YSLDTSESPSVR	MIF2 YKL089W	20240217_PRM_SKP_Cal_7_2	1.069	FALSE	Quality Control	12664731	5000	5345.4	0.9997	0.00082143	0.15706	6	12	17.23	light	670.82	2	Slope: 8.2143E-4 Intercept: 1.5706E-1	1	544.297	545.304	y5	TRUE
Low	YSLDTSESPSVR	MIF2 YKL089W	20240217_PRM_SKP_Cal_8_2	1.009	FALSE	Quality Control	23636760	10000	10090	0.9997	0.00082143	0.15706	6	12	17.23	light	670.82	2	Slope: 8.2143E-4 Intercept: 1.5706E-1	1	544.297	545.304	y5	TRUE
Low	YSLDTSESPSVR	MIF2 YKL089W	20240217_PRM_SKP_Cal_9_2	0.764	TRUE	Quality Control	45953020	20000	15283	0.9997	0.00082143	0.15706	6	12	17.23	light	670.82	2	Slope: 8.2143E-4 Intercept: 1.5706E-1	1	544.297	545.304	y5	TRUE
Low	YSLDTSESPSVR	MIF2 YKL089W	20240217_PRM_SKP_Cal_10_2	1.004	FALSE	Quality Control	145217872	60000	60240	0.9997	0.00082143	0.15706	6	12	17.23	light	670.82	2	Slope: 8.2143E-4 Intercept: 1.5706E-1	1	544.297	545.304	y5	TRUE
Low	YSLDTSESPSVR	MIF2 YKL089W	20240217_PRM_BlankwIS_4	#N/A	FALSE	Unknown	73242		-160.83	0.9997	0.00082143	0.15706	6	12	17.23	light	670.82	2	Slope: 8.2143E-4 Intercept: 1.5706E-1	1	544.297	545.304	y5	TRUE
Low	YSLDTSESPSVR	MIF2 YKL089W	20240217_PRM_SKP_Cal_1_3	-1.456	TRUE	Quality Control	201134	78.125	-113.77	0.9997	0.00082143	0.15706	6	12	17.23	light	670.82	2	Slope: 8.2143E-4 Intercept: 1.5706E-1	1	544.297	545.304	y5	TRUE
Low	YSLDTSESPSVR	MIF2 YKL089W	20240217_PRM_SKP_Cal_2_3	-0.296	TRUE	Quality Control	388101	156.25	-46.179	0.9997	0.00082143	0.15706	6	12	17.23	light	670.82	2	Slope: 8.2143E-4 Intercept: 1.5706E-1	1	544.297	545.304	y5	TRUE
Low	YSLDTSESPSVR	MIF2 YKL089W	20240217_PRM_SKP_Cal_3_3	0.472	TRUE	Quality Control	873408	312.5	147.36	0.9997	0.00082143	0.15706	6	12	17.23	light	670.82	2	Slope: 8.2143E-4 Intercept: 1.5706E-1	1	544.297	545.304	y5	TRUE
Low	YSLDTSESPSVR	MIF2 YKL089W	20240217_PRM_SKP_Cal_4_3	0.8	FALSE	Quality Control	1644466	625	500.25	0.9997	0.00082143	0.15706	6	12	17.23	light	670.82	2	Slope: 8.2143E-4 Intercept: 1.5706E-1	1	544.297	545.304	y5	TRUE
Low	YSLDTSESPSVR	MIF2 YKL089W	20240217_PRM_SKP_Cal_5_3	0.933	FALSE	Quality Control	3532071	1250	1165.7	0.9997	0.00082143	0.15706	6	12	17.23	light	670.82	2	Slope: 8.2143E-4 Intercept: 1.5706E-1	1	544.297	545.304	y5	TRUE
Low	YSLDTSESPSVR	MIF2 YKL089W	20240217_PRM_SKP_Cal_6_3	0.934	FALSE	Quality Control	6272428	2500	2335.7	0.9997	0.00082143	0.15706	6	12	17.23	light	670.82	2	Slope: 8.2143E-4 Intercept: 1.5706E-1	1	544.297	545.304	y5	TRUE
Low	YSLDTSESPSVR	MIF2 YKL089W	20240217_PRM_SKP_Cal_7_3	1.088	FALSE	Quality Control	13676851	5000	5438.3	0.9997	0.00082143	0.15706	6	12	17.23	light	670.82	2	Slope: 8.2143E-4 Intercept: 1.5706E-1	1	544.297	545.304	y5	TRUE
Low	YSLDTSESPSVR	MIF2 YKL089W	20240217_PRM_SKP_Cal_8_3	1.145	FALSE	Quality Control	25598398	10000	11454	0.9997	0.00082143	0.15706	6	12	17.23	light	670.82	2	Slope: 8.2143E-4 Intercept: 1.5706E-1	1	544.297	545.304	y5	TRUE
Low	YSLDTSESPSVR	MIF2 YKL089W	20240217_PRM_SKP_Cal_9_3	0.794	TRUE	Quality Control	46874196	20000	15883	0.9997	0.00082143	0.15706	6	12	17.23	light	670.82	2	Slope: 8.2143E-4 Intercept: 1.5706E-1	1	544.297	545.304	y5	TRUE
Low	YSLDTSESPSVR	MIF2 YKL089W	20240217_PRM_SKP_Cal_10_3	1.076	FALSE	Quality Control	152637552	60000	64532	0.9997	0.00082143	0.15706	6	12	17.23	light	670.82	2	Slope: 8.2143E-4 Intercept: 1.5706E-1	1	544.297	545.304	y5	TRUE
Low	YSLDTSESPSVR	MIF2 YKL089W	20240217_PRM_BlankwIS_5	#N/A	FALSE	Unknown	0		-191.2	0.9997	0.00082143	0.15706	6	12	17.23	light	670.82	2	Slope: 8.2143E-4 Intercept: 1.5706E-1	1	544.297	545.304	y5	TRUE
Low	YSLDTSESPSVR	MIF2 YKL089W	20240217_PRM_SKP_Cal_1_4	-1.388	TRUE	Quality Control	247597	78.125	-108.44	0.9997	0.00082143	0.15706	6	12	17.23	light	670.82	2	Slope: 8.2143E-4 Intercept: 1.5706E-1	1	544.297	545.304	y5	TRUE
Low	YSLDTSESPSVR	MIF2 YKL089W	20240217_PRM_SKP_Cal_2_4	-0.225	TRUE	Quality Control	435915	156.25	-35.146	0.9997	0.00082143	0.15706	6	12	17.23	light	670.82	2	Slope: 8.2143E-4 Intercept: 1.5706E-1	1	544.297	545.304	y5	TRUE
Low	YSLDTSESPSVR	MIF2 YKL089W	20240217_PRM_SKP_Cal_3_4	0.513	TRUE	Quality Control	998296	312.5	160.36	0.9997	0.00082143	0.15706	6	12	17.23	light	670.82	2	Slope: 8.2143E-4 Intercept: 1.5706E-1	1	544.297	545.304	y5	TRUE
Low	YSLDTSESPSVR	MIF2 YKL089W	20240217_PRM_SKP_Cal_4_4	0.811	FALSE	Quality Control	1876891	625	507.09	0.9997	0.00082143	0.15706	6	12	17.23	light	670.82	2	Slope: 8.2143E-4 Intercept: 1.5706E-1	1	544.297	545.304	y5	TRUE
Low	YSLDTSESPSVR	MIF2 YKL089W	20240217_PRM_SKP_Cal_5_4	0.905	FALSE	Quality Control	3793702	1250	1130.7	0.9997	0.00082143	0.15706	6	12	17.23	light	670.82	2	Slope: 8.2143E-4 Intercept: 1.5706E-1	1	544.297	545.304	y5	TRUE
Low	YSLDTSESPSVR	MIF2 YKL089W	20240217_PRM_SKP_Cal_6_4	0.956	FALSE	Quality Control	6891204	2500	2390.5	0.9997	0.00082143	0.15706	6	12	17.23	light	670.82	2	Slope: 8.2143E-4 Intercept: 1.5706E-1	1	544.297	545.304	y5	TRUE
Low	YSLDTSESPSVR	MIF2 YKL089W	20240217_PRM_SKP_Cal_7_4	1.003	FALSE	Quality Control	14051199	5000	5014.3	0.9997	0.00082143	0.15706	6	12	17.23	light	670.82	2	Slope: 8.2143E-4 Intercept: 1.5706E-1	1	544.297	545.304	y5	TRUE
Low	YSLDTSESPSVR	MIF2 YKL089W	20240217_PRM_SKP_Cal_8_4	1.005	FALSE	Quality Control	26779242	10000	10053	0.9997	0.00082143	0.15706	6	12	17.23	light	670.82	2	Slope: 8.2143E-4 Intercept: 1.5706E-1	1	544.297	545.304	y5	TRUE
Low	YSLDTSESPSVR	MIF2 YKL089W	20240217_PRM_SKP_Cal_9_4	0.754	TRUE	Quality Control	51318664	20000	15085	0.9997	0.00082143	0.15706	6	12	17.23	light	670.82	2	Slope: 8.2143E-4 Intercept: 1.5706E-1	1	544.297	545.304	y5	TRUE
Low	YSLDTSESPSVR	MIF2 YKL089W	20240217_PRM_SKP_Cal_10_4_2	1.011	FALSE	Quality Control	181739456	60000	60636	0.9997	0.00082143	0.15706	6	12	17.23	light	670.82	2	Slope: 8.2143E-4 Intercept: 1.5706E-1	1	544.297	545.304	y5	TRUE
Low	YSLDTSESPSVR	MIF2 YKL089W	20240217_PRM_BlankwIS_7	#N/A	FALSE	Unknown	12342		-186.84	0.9997	0.00082143	0.15706	6	12	17.23	light	670.82	2	Slope: 8.2143E-4 Intercept: 1.5706E-1	1	544.297	545.304	y5	TRUE
Low	YSLDTSESPSVR	MIF2 YKL089W	20240217_PRM_DoubleBlank_1	#N/A	FALSE	Double Blank	0		NaN	0.9997	0.00082143	0.15706	6	12	17.23	heavy	675.824	2	Slope: 8.2143E-4 Intercept: 1.5706E-1	1	554.305	555.312	y5	TRUE
Low	YSLDTSESPSVR	MIF2 YKL089W	20240217_PRM_BlankwIS_1	#N/A	FALSE	Unknown	2808835		-191.2	0.9997	0.00082143	0.15706	6	12	17.23	heavy	675.824	2	Slope: 8.2143E-4 Intercept: 1.5706E-1	1	554.305	555.312	y5	TRUE
Low	YSLDTSESPSVR	MIF2 YKL089W	20240217_PRM_SKP_Cal_1	-1.323	TRUE	Standard	2524054	78.125	-103.34	0.9997	0.00082143	0.15706	6	12	17.23	heavy	675.824	2	Slope: 8.2143E-4 Intercept: 1.5706E-1	1	554.305	555.312	y5	TRUE
Low	YSLDTSESPSVR	MIF2 YKL089W	20240217_PRM_SKP_Cal_2	-0.078	TRUE	Standard	2715652	156.25	-12.2	0.9997	0.00082143	0.15706	6	12	17.23	heavy	675.824	2	Slope: 8.2143E-4 Intercept: 1.5706E-1	1	554.305	555.312	y5	TRUE
Low	YSLDTSESPSVR	MIF2 YKL089W	20240217_PRM_SKP_Cal_3	0.534	TRUE	Standard	2697465	312.5	166.91	0.9997	0.00082143	0.15706	6	12	17.23	heavy	675.824	2	Slope: 8.2143E-4 Intercept: 1.5706E-1	1	554.305	555.312	y5	TRUE
Low	YSLDTSESPSVR	MIF2 YKL089W	20240217_PRM_SKP_Cal_4	0.909	FALSE	Standard	2280927	625	568.18	0.9997	0.00082143	0.15706	6	12	17.23	heavy	675.824	2	Slope: 8.2143E-4 Intercept: 1.5706E-1	1	554.305	555.312	y5	TRUE
Low	YSLDTSESPSVR	MIF2 YKL089W	20240217_PRM_SKP_Cal_5	0.989	FALSE	Standard	2550526	1250	1235.9	0.9997	0.00082143	0.15706	6	12	17.23	heavy	675.824	2	Slope: 8.2143E-4 Intercept: 1.5706E-1	1	554.305	555.312	y5	TRUE
Low	YSLDTSESPSVR	MIF2 YKL089W	20240217_PRM_SKP_Cal_6	1.042	FALSE	Standard	2485153	2500	2606.2	0.9997	0.00082143	0.15706	6	12	17.23	heavy	675.824	2	Slope: 8.2143E-4 Intercept: 1.5706E-1	1	554.305	555.312	y5	TRUE
Low	YSLDTSESPSVR	MIF2 YKL089W	20240217_PRM_SKP_Cal_7	1.018	FALSE	Standard	2621518	5000	5089.9	0.9997	0.00082143	0.15706	6	12	17.23	heavy	675.824	2	Slope: 8.2143E-4 Intercept: 1.5706E-1	1	554.305	555.312	y5	TRUE
Low	YSLDTSESPSVR	MIF2 YKL089W	20240217_PRM_SKP_Cal_8	1.053	FALSE	Standard	2594408	10000	10526	0.9997	0.00082143	0.15706	6	12	17.23	heavy	675.824	2	Slope: 8.2143E-4 Intercept: 1.5706E-1	1	554.305	555.312	y5	TRUE
Low	YSLDTSESPSVR	MIF2 YKL089W	20240217_PRM_SKP_Cal_9	0.862	TRUE	Standard	3000878	20000	17249	0.9997	0.00082143	0.15706	6	12	17.23	heavy	675.824	2	Slope: 8.2143E-4 Intercept: 1.5706E-1	1	554.305	555.312	y5	TRUE
Low	YSLDTSESPSVR	MIF2 YKL089W	20240217_PRM_SKP_Cal_10	0.989	FALSE	Standard	2810965	60000	59349	0.9997	0.00082143	0.15706	6	12	17.23	heavy	675.824	2	Slope: 8.2143E-4 Intercept: 1.5706E-1	1	554.305	555.312	y5	TRUE
Low	YSLDTSESPSVR	MIF2 YKL089W	20240217_PRM_BlankwIS_2	#N/A	FALSE	Unknown	3044985		-184.87	0.9997	0.00082143	0.15706	6	12	17.23	heavy	675.824	2	Slope: 8.2143E-4 Intercept: 1.5706E-1	1	554.305	555.312	y5	TRUE
Low	YSLDTSESPSVR	MIF2 YKL089W	20240217_PRM_QC_Low_1	0.027	TRUE	Quality Control	2910319	234.38	6.3546	0.9997	0.00082143	0.15706	6	12	17.23	heavy	675.824	2	Slope: 8.2143E-4 Intercept: 1.5706E-1	1	554.305	555.312	y5	TRUE
Low	YSLDTSESPSVR	MIF2 YKL089W	20240217_PRM_QC_Mid_1	0.816	FALSE	Quality Control	2501068	937.5	764.76	0.9997	0.00082143	0.15706	6	12	17.23	heavy	675.824	2	Slope: 8.2143E-4 Intercept: 1.5706E-1	1	554.305	555.312	y5	TRUE
Low	YSLDTSESPSVR	MIF2 YKL089W	20240217_PRM_QC_Hi_1	0.799	FALSE	Quality Control	3256251	7500	5992.1	0.9997	0.00082143	0.15706	6	12	17.23	heavy	675.824	2	Slope: 8.2143E-4 Intercept: 1.5706E-1	1	554.305	555.312	y5	TRUE
Low	YSLDTSESPSVR	MIF2 YKL089W	20240217_PRM_Solvent_1	#N/A	FALSE	Unknown	0		NaN	0.9997	0.00082143	0.15706	6	12	17.23	heavy	675.824	2	Slope: 8.2143E-4 Intercept: 1.5706E-1	1	554.305	555.312	y5	TRUE
Low	YSLDTSESPSVR	MIF2 YKL089W	20240217_PRM_QC_Low_2	0.032	TRUE	Quality Control	2517614	234.38	7.5746	0.9997	0.00082143	0.15706	6	12	17.23	heavy	675.824	2	Slope: 8.2143E-4 Intercept: 1.5706E-1	1	554.305	555.312	y5	TRUE
Low	YSLDTSESPSVR	MIF2 YKL089W	20240217_PRM_QC_Mid_2	0.845	FALSE	Quality Control	2407634	937.5	792.63	0.9997	0.00082143	0.15706	6	12	17.23	heavy	675.824	2	Slope: 8.2143E-4 Intercept: 1.5706E-1	1	554.305	555.312	y5	TRUE
Low	YSLDTSESPSVR	MIF2 YKL089W	20240217_PRM_QC_Hi_2	0.792	FALSE	Quality Control	3318044	7500	5939.1	0.9997	0.00082143	0.15706	6	12	17.23	heavy	675.824	2	Slope: 8.2143E-4 Intercept: 1.5706E-1	1	554.305	555.312	y5	TRUE
Low	YSLDTSESPSVR	MIF2 YKL089W	20240217_PRM_Solvent_2	#N/A	FALSE	Solvent	0		NaN	0.9997	0.00082143	0.15706	6	12	17.23	heavy	675.824	2	Slope: 8.2143E-4 Intercept: 1.5706E-1	1	554.305	555.312	y5	TRUE
Low	YSLDTSESPSVR	MIF2 YKL089W	20240217_PRM_QC_Low_3	0.011	TRUE	Quality Control	2982179	234.38	2.5904	0.9997	0.00082143	0.15706	6	12	17.23	heavy	675.824	2	Slope: 8.2143E-4 Intercept: 1.5706E-1	1	554.305	555.312	y5	TRUE
Low	YSLDTSESPSVR	MIF2 YKL089W	20240217_PRM_QC_Mid_3	0.885	FALSE	Quality Control	2556762	937.5	830.13	0.9997	0.00082143	0.15706	6	12	17.23	heavy	675.824	2	Slope: 8.2143E-4 Intercept: 1.5706E-1	1	554.305	555.312	y5	TRUE
Low	YSLDTSESPSVR	MIF2 YKL089W	20240217_PRM_QC_Hi_3	0.843	FALSE	Quality Control	3056069	7500	6324.7	0.9997	0.00082143	0.15706	6	12	17.23	heavy	675.824	2	Slope: 8.2143E-4 Intercept: 1.5706E-1	1	554.305	555.312	y5	TRUE
Low	YSLDTSESPSVR	MIF2 YKL089W	20240217_PRM_BlankwIS_3	#N/A	FALSE	Unknown	2998588		-191.2	0.9997	0.00082143	0.15706	6	12	17.23	heavy	675.824	2	Slope: 8.2143E-4 Intercept: 1.5706E-1	1	554.305	555.312	y5	TRUE
Low	YSLDTSESPSVR	MIF2 YKL089W	20240217_PRM_SKP_Cal_1_2	-1.448	TRUE	Quality Control	2725144	78.125	-113.13	0.9997	0.00082143	0.15706	6	12	17.23	heavy	675.824	2	Slope: 8.2143E-4 Intercept: 1.5706E-1	1	554.305	555.312	y5	TRUE
Low	YSLDTSESPSVR	MIF2 YKL089W	20240217_PRM_SKP_Cal_2_2	-0.255	TRUE	Quality Control	2866139	156.25	-39.905	0.9997	0.00082143	0.15706	6	12	17.23	heavy	675.824	2	Slope: 8.2143E-4 Intercept: 1.5706E-1	1	554.305	555.312	y5	TRUE
Low	YSLDTSESPSVR	MIF2 YKL089W	20240217_PRM_SKP_Cal_3_2	0.545	TRUE	Quality Control	2902356	312.5	170.41	0.9997	0.00082143	0.15706	6	12	17.23	heavy	675.824	2	Slope: 8.2143E-4 Intercept: 1.5706E-1	1	554.305	555.312	y5	TRUE
Low	YSLDTSESPSVR	MIF2 YKL089W	20240217_PRM_SKP_Cal_4_2	0.904	FALSE	Quality Control	2638159	625	565.23	0.9997	0.00082143	0.15706	6	12	17.23	heavy	675.824	2	Slope: 8.2143E-4 Intercept: 1.5706E-1	1	554.305	555.312	y5	TRUE
Low	YSLDTSESPSVR	MIF2 YKL089W	20240217_PRM_SKP_Cal_5_2	1.002	FALSE	Quality Control	2735336	1250	1252.5	0.9997	0.00082143	0.15706	6	12	17.23	heavy	675.824	2	Slope: 8.2143E-4 Intercept: 1.5706E-1	1	554.305	555.312	y5	TRUE
Low	YSLDTSESPSVR	MIF2 YKL089W	20240217_PRM_SKP_Cal_6_2	1.003	FALSE	Quality Control	2762098	2500	2507.8	0.9997	0.00082143	0.15706	6	12	17.23	heavy	675.824	2	Slope: 8.2143E-4 Intercept: 1.5706E-1	1	554.305	555.312	y5	TRUE
Low	YSLDTSESPSVR	MIF2 YKL089W	20240217_PRM_SKP_Cal_7_2	1.069	FALSE	Quality Control	2784735	5000	5345.4	0.9997	0.00082143	0.15706	6	12	17.23	heavy	675.824	2	Slope: 8.2143E-4 Intercept: 1.5706E-1	1	554.305	555.312	y5	TRUE
Low	YSLDTSESPSVR	MIF2 YKL089W	20240217_PRM_SKP_Cal_8_2	1.009	FALSE	Quality Control	2798818	10000	10090	0.9997	0.00082143	0.15706	6	12	17.23	heavy	675.824	2	Slope: 8.2143E-4 Intercept: 1.5706E-1	1	554.305	555.312	y5	TRUE
Low	YSLDTSESPSVR	MIF2 YKL089W	20240217_PRM_SKP_Cal_9_2	0.764	TRUE	Quality Control	3615143	20000	15283	0.9997	0.00082143	0.15706	6	12	17.23	heavy	675.824	2	Slope: 8.2143E-4 Intercept: 1.5706E-1	1	554.305	555.312	y5	TRUE
Low	YSLDTSESPSVR	MIF2 YKL089W	20240217_PRM_SKP_Cal_10_2	1.004	FALSE	Quality Control	2925409	60000	60240	0.9997	0.00082143	0.15706	6	12	17.23	heavy	675.824	2	Slope: 8.2143E-4 Intercept: 1.5706E-1	1	554.305	555.312	y5	TRUE
Low	YSLDTSESPSVR	MIF2 YKL089W	20240217_PRM_BlankwIS_4	#N/A	FALSE	Unknown	2936415		-160.83	0.9997	0.00082143	0.15706	6	12	17.23	heavy	675.824	2	Slope: 8.2143E-4 Intercept: 1.5706E-1	1	554.305	555.312	y5	TRUE
Low	YSLDTSESPSVR	MIF2 YKL089W	20240217_PRM_SKP_Cal_1_3	-1.456	TRUE	Quality Control	3162504	78.125	-113.77	0.9997	0.00082143	0.15706	6	12	17.23	heavy	675.824	2	Slope: 8.2143E-4 Intercept: 1.5706E-1	1	554.305	555.312	y5	TRUE
Low	YSLDTSESPSVR	MIF2 YKL089W	20240217_PRM_SKP_Cal_2_3	-0.296	TRUE	Quality Control	3257938	156.25	-46.179	0.9997	0.00082143	0.15706	6	12	17.23	heavy	675.824	2	Slope: 8.2143E-4 Intercept: 1.5706E-1	1	554.305	555.312	y5	TRUE
Low	YSLDTSESPSVR	MIF2 YKL089W	20240217_PRM_SKP_Cal_3_3	0.472	TRUE	Quality Control	3140532	312.5	147.36	0.9997	0.00082143	0.15706	6	12	17.23	heavy	675.824	2	Slope: 8.2143E-4 Intercept: 1.5706E-1	1	554.305	555.312	y5	TRUE
Low	YSLDTSESPSVR	MIF2 YKL089W	20240217_PRM_SKP_Cal_4_3	0.8	FALSE	Quality Control	2895283	625	500.25	0.9997	0.00082143	0.15706	6	12	17.23	heavy	675.824	2	Slope: 8.2143E-4 Intercept: 1.5706E-1	1	554.305	555.312	y5	TRUE
Low	YSLDTSESPSVR	MIF2 YKL089W	20240217_PRM_SKP_Cal_5_3	0.933	FALSE	Quality Control	3168951	1250	1165.7	0.9997	0.00082143	0.15706	6	12	17.23	heavy	675.824	2	Slope: 8.2143E-4 Intercept: 1.5706E-1	1	554.305	555.312	y5	TRUE
Low	YSLDTSESPSVR	MIF2 YKL089W	20240217_PRM_SKP_Cal_6_3	0.934	FALSE	Quality Control	3021899	2500	2335.7	0.9997	0.00082143	0.15706	6	12	17.23	heavy	675.824	2	Slope: 8.2143E-4 Intercept: 1.5706E-1	1	554.305	555.312	y5	TRUE
Low	YSLDTSESPSVR	MIF2 YKL089W	20240217_PRM_SKP_Cal_7_3	1.088	FALSE	Quality Control	2957625	5000	5438.3	0.9997	0.00082143	0.15706	6	12	17.23	heavy	675.824	2	Slope: 8.2143E-4 Intercept: 1.5706E-1	1	554.305	555.312	y5	TRUE
Low	YSLDTSESPSVR	MIF2 YKL089W	20240217_PRM_SKP_Cal_8_3	1.145	FALSE	Quality Control	2676105	10000	11454	0.9997	0.00082143	0.15706	6	12	17.23	heavy	675.824	2	Slope: 8.2143E-4 Intercept: 1.5706E-1	1	554.305	555.312	y5	TRUE
Low	YSLDTSESPSVR	MIF2 YKL089W	20240217_PRM_SKP_Cal_9_3	0.794	TRUE	Quality Control	3550096	20000	15883	0.9997	0.00082143	0.15706	6	12	17.23	heavy	675.824	2	Slope: 8.2143E-4 Intercept: 1.5706E-1	1	554.305	555.312	y5	TRUE
Low	YSLDTSESPSVR	MIF2 YKL089W	20240217_PRM_SKP_Cal_10_3	1.076	FALSE	Quality Control	2870983	60000	64532	0.9997	0.00082143	0.15706	6	12	17.23	heavy	675.824	2	Slope: 8.2143E-4 Intercept: 1.5706E-1	1	554.305	555.312	y5	TRUE
Low	YSLDTSESPSVR	MIF2 YKL089W	20240217_PRM_BlankwIS_5	#N/A	FALSE	Unknown	3191520		-191.2	0.9997	0.00082143	0.15706	6	12	17.23	heavy	675.824	2	Slope: 8.2143E-4 Intercept: 1.5706E-1	1	554.305	555.312	y5	TRUE
Low	YSLDTSESPSVR	MIF2 YKL089W	20240217_PRM_SKP_Cal_1_4	-1.388	TRUE	Quality Control	3641897	78.125	-108.44	0.9997	0.00082143	0.15706	6	12	17.23	heavy	675.824	2	Slope: 8.2143E-4 Intercept: 1.5706E-1	1	554.305	555.312	y5	TRUE
Low	YSLDTSESPSVR	MIF2 YKL089W	20240217_PRM_SKP_Cal_2_4	-0.225	TRUE	Quality Control	3400600	156.25	-35.146	0.9997	0.00082143	0.15706	6	12	17.23	heavy	675.824	2	Slope: 8.2143E-4 Intercept: 1.5706E-1	1	554.305	555.312	y5	TRUE
Low	YSLDTSESPSVR	MIF2 YKL089W	20240217_PRM_SKP_Cal_3_4	0.513	TRUE	Quality Control	3456880	312.5	160.36	0.9997	0.00082143	0.15706	6	12	17.23	heavy	675.824	2	Slope: 8.2143E-4 Intercept: 1.5706E-1	1	554.305	555.312	y5	TRUE
Low	YSLDTSESPSVR	MIF2 YKL089W	20240217_PRM_SKP_Cal_4_4	0.811	FALSE	Quality Control	3272130	625	507.09	0.9997	0.00082143	0.15706	6	12	17.23	heavy	675.824	2	Slope: 8.2143E-4 Intercept: 1.5706E-1	1	554.305	555.312	y5	TRUE
Low	YSLDTSESPSVR	MIF2 YKL089W	20240217_PRM_SKP_Cal_5_4	0.905	FALSE	Quality Control	3493802	1250	1130.7	0.9997	0.00082143	0.15706	6	12	17.23	heavy	675.824	2	Slope: 8.2143E-4 Intercept: 1.5706E-1	1	554.305	555.312	y5	TRUE
Low	YSLDTSESPSVR	MIF2 YKL089W	20240217_PRM_SKP_Cal_6_4	0.956	FALSE	Quality Control	3249550	2500	2390.5	0.9997	0.00082143	0.15706	6	12	17.23	heavy	675.824	2	Slope: 8.2143E-4 Intercept: 1.5706E-1	1	554.305	555.312	y5	TRUE
Low	YSLDTSESPSVR	MIF2 YKL089W	20240217_PRM_SKP_Cal_7_4	1.003	FALSE	Quality Control	3286051	5000	5014.3	0.9997	0.00082143	0.15706	6	12	17.23	heavy	675.824	2	Slope: 8.2143E-4 Intercept: 1.5706E-1	1	554.305	555.312	y5	TRUE
Low	YSLDTSESPSVR	MIF2 YKL089W	20240217_PRM_SKP_Cal_8_4	1.005	FALSE	Quality Control	3182436	10000	10053	0.9997	0.00082143	0.15706	6	12	17.23	heavy	675.824	2	Slope: 8.2143E-4 Intercept: 1.5706E-1	1	554.305	555.312	y5	TRUE
Low	YSLDTSESPSVR	MIF2 YKL089W	20240217_PRM_SKP_Cal_9_4	0.754	TRUE	Quality Control	4089545	20000	15085	0.9997	0.00082143	0.15706	6	12	17.23	heavy	675.824	2	Slope: 8.2143E-4 Intercept: 1.5706E-1	1	554.305	555.312	y5	TRUE
Low	YSLDTSESPSVR	MIF2 YKL089W	20240217_PRM_SKP_Cal_10_4_2	1.011	FALSE	Quality Control	3637300	60000	60636	0.9997	0.00082143	0.15706	6	12	17.23	heavy	675.824	2	Slope: 8.2143E-4 Intercept: 1.5706E-1	1	554.305	555.312	y5	TRUE
Low	YSLDTSESPSVR	MIF2 YKL089W	20240217_PRM_BlankwIS_7	#N/A	FALSE	Unknown	3448907		-186.84	0.9997	0.00082143	0.15706	6	12	17.23	heavy	675.824	2	Slope: 8.2143E-4 Intercept: 1.5706E-1	1	554.305	555.312	y5	TRUE
Low	VAPLQYWR	MIF2 YKL089W	20240217_PRM_DoubleBlank_1	#N/A	FALSE	Double Blank	0		NaN	0.9992	0.001044	-0.02907	8	8	22.93	light	516.785	2	Slope: 1.0440E-3 Intercept: -2.9070E-2	1	764.397	765.404	y5	TRUE
Low	VAPLQYWR	MIF2 YKL089W	20240217_PRM_BlankwIS_1	#N/A	FALSE	Unknown	0		27.845	0.9992	0.001044	-0.02907	8	8	22.93	light	516.785	2	Slope: 1.0440E-3 Intercept: -2.9070E-2	1	764.397	765.404	y5	TRUE
Low	VAPLQYWR	MIF2 YKL089W	20240217_PRM_SKP_Cal_1	1.143	FALSE	Standard	193333	78.125	89.274	0.9992	0.001044	-0.02907	8	8	22.93	light	516.785	2	Slope: 1.0440E-3 Intercept: -2.9070E-2	1	764.397	765.404	y5	TRUE
Low	VAPLQYWR	MIF2 YKL089W	20240217_PRM_SKP_Cal_2	0.985	FALSE	Standard	402292	156.25	153.83	0.9992	0.001044	-0.02907	8	8	22.93	light	516.785	2	Slope: 1.0440E-3 Intercept: -2.9070E-2	1	764.397	765.404	y5	TRUE
Low	VAPLQYWR	MIF2 YKL089W	20240217_PRM_SKP_Cal_3	1.076	FALSE	Standard	972967	312.5	336.25	0.9992	0.001044	-0.02907	8	8	22.93	light	516.785	2	Slope: 1.0440E-3 Intercept: -2.9070E-2	1	764.397	765.404	y5	TRUE
Low	VAPLQYWR	MIF2 YKL089W	20240217_PRM_SKP_Cal_4	1.048	FALSE	Standard	1700550	625	655.05	0.9992	0.001044	-0.02907	8	8	22.93	light	516.785	2	Slope: 1.0440E-3 Intercept: -2.9070E-2	1	764.397	765.404	y5	TRUE
Low	VAPLQYWR	MIF2 YKL089W	20240217_PRM_SKP_Cal_5	0.957	FALSE	Standard	3491002	1250	1196	0.9992	0.001044	-0.02907	8	8	22.93	light	516.785	2	Slope: 1.0440E-3 Intercept: -2.9070E-2	1	764.397	765.404	y5	TRUE
Low	VAPLQYWR	MIF2 YKL089W	20240217_PRM_SKP_Cal_6	0.859	FALSE	Standard	6469037	2500	2146.3	0.9992	0.001044	-0.02907	8	8	22.93	light	516.785	2	Slope: 1.0440E-3 Intercept: -2.9070E-2	1	764.397	765.404	y5	TRUE
Low	VAPLQYWR	MIF2 YKL089W	20240217_PRM_SKP_Cal_7	0.98	TRUE	Standard	14334637	5000	4898.4	0.9992	0.001044	-0.02907	8	8	22.93	light	516.785	2	Slope: 1.0440E-3 Intercept: -2.9070E-2	1	764.397	765.404	y5	TRUE
Low	VAPLQYWR	MIF2 YKL089W	20240217_PRM_SKP_Cal_8	0.913	FALSE	Standard	27974748	10000	9131.1	0.9992	0.001044	-0.02907	8	8	22.93	light	516.785	2	Slope: 1.0440E-3 Intercept: -2.9070E-2	1	764.397	765.404	y5	TRUE
Low	VAPLQYWR	MIF2 YKL089W	20240217_PRM_SKP_Cal_9	0.743	TRUE	Standard	56167484	20000	14860	0.9992	0.001044	-0.02907	8	8	22.93	light	516.785	2	Slope: 1.0440E-3 Intercept: -2.9070E-2	1	764.397	765.404	y5	TRUE
Low	VAPLQYWR	MIF2 YKL089W	20240217_PRM_SKP_Cal_10	1.02	FALSE	Standard	187123936	60000	61214	0.9992	0.001044	-0.02907	8	8	22.93	light	516.785	2	Slope: 1.0440E-3 Intercept: -2.9070E-2	1	764.397	765.404	y5	TRUE
Low	VAPLQYWR	MIF2 YKL089W	20240217_PRM_BlankwIS_2	#N/A	FALSE	Unknown	84962		55.476	0.9992	0.001044	-0.02907	8	8	22.93	light	516.785	2	Slope: 1.0440E-3 Intercept: -2.9070E-2	1	764.397	765.404	y5	TRUE
Low	VAPLQYWR	MIF2 YKL089W	20240217_PRM_QC_Low_1	0.904	FALSE	Quality Control	540840	234.38	211.78	0.9992	0.001044	-0.02907	8	8	22.93	light	516.785	2	Slope: 1.0440E-3 Intercept: -2.9070E-2	1	764.397	765.404	y5	TRUE
Low	VAPLQYWR	MIF2 YKL089W	20240217_PRM_QC_Mid_1	1.01	FALSE	Quality Control	2658823	937.5	946.88	0.9992	0.001044	-0.02907	8	8	22.93	light	516.785	2	Slope: 1.0440E-3 Intercept: -2.9070E-2	1	764.397	765.404	y5	TRUE
Low	VAPLQYWR	MIF2 YKL089W	20240217_PRM_QC_Hi_1	0.74	FALSE	Quality Control	18526844	7500	5550.7	0.9992	0.001044	-0.02907	8	8	22.93	light	516.785	2	Slope: 1.0440E-3 Intercept: -2.9070E-2	1	764.397	765.404	y5	TRUE
Low	VAPLQYWR	MIF2 YKL089W	20240217_PRM_Solvent_1	#N/A	FALSE	Unknown	0		NaN	0.9992	0.001044	-0.02907	8	8	22.93	light	516.785	2	Slope: 1.0440E-3 Intercept: -2.9070E-2	1	764.397	765.404	y5	TRUE
Low	VAPLQYWR	MIF2 YKL089W	20240217_PRM_QC_Low_2	0.907	FALSE	Quality Control	554726	234.38	212.62	0.9992	0.001044	-0.02907	8	8	22.93	light	516.785	2	Slope: 1.0440E-3 Intercept: -2.9070E-2	1	764.397	765.404	y5	TRUE
Low	VAPLQYWR	MIF2 YKL089W	20240217_PRM_QC_Mid_2	1.01	FALSE	Quality Control	2689897	937.5	946.64	0.9992	0.001044	-0.02907	8	8	22.93	light	516.785	2	Slope: 1.0440E-3 Intercept: -2.9070E-2	1	764.397	765.404	y5	TRUE
Low	VAPLQYWR	MIF2 YKL089W	20240217_PRM_QC_Hi_2	0.694	FALSE	Quality Control	18072958	7500	5204.4	0.9992	0.001044	-0.02907	8	8	22.93	light	516.785	2	Slope: 1.0440E-3 Intercept: -2.9070E-2	1	764.397	765.404	y5	TRUE
Low	VAPLQYWR	MIF2 YKL089W	20240217_PRM_Solvent_2	#N/A	FALSE	Solvent	0		NaN	0.9992	0.001044	-0.02907	8	8	22.93	light	516.785	2	Slope: 1.0440E-3 Intercept: -2.9070E-2	1	764.397	765.404	y5	TRUE
Low	VAPLQYWR	MIF2 YKL089W	20240217_PRM_QC_Low_3	0.927	FALSE	Quality Control	542977	234.38	217.34	0.9992	0.001044	-0.02907	8	8	22.93	light	516.785	2	Slope: 1.0440E-3 Intercept: -2.9070E-2	1	764.397	765.404	y5	TRUE
Low	VAPLQYWR	MIF2 YKL089W	20240217_PRM_QC_Mid_3	0.927	FALSE	Quality Control	2482607	937.5	869.31	0.9992	0.001044	-0.02907	8	8	22.93	light	516.785	2	Slope: 1.0440E-3 Intercept: -2.9070E-2	1	764.397	765.404	y5	TRUE
Low	VAPLQYWR	MIF2 YKL089W	20240217_PRM_QC_Hi_3	0.648	FALSE	Quality Control	14921619	7500	4859.5	0.9992	0.001044	-0.02907	8	8	22.93	light	516.785	2	Slope: 1.0440E-3 Intercept: -2.9070E-2	1	764.397	765.404	y5	TRUE
Low	VAPLQYWR	MIF2 YKL089W	20240217_PRM_BlankwIS_3	#N/A	FALSE	Unknown	22324		38.399	0.9992	0.001044	-0.02907	8	8	22.93	light	516.785	2	Slope: 1.0440E-3 Intercept: -2.9070E-2	1	764.397	765.404	y5	TRUE
Low	VAPLQYWR	MIF2 YKL089W	20240217_PRM_SKP_Cal_1_2	0.993	FALSE	Quality Control	132020	78.125	77.595	0.9992	0.001044	-0.02907	8	8	22.93	light	516.785	2	Slope: 1.0440E-3 Intercept: -2.9070E-2	1	764.397	765.404	y5	TRUE
Low	VAPLQYWR	MIF2 YKL089W	20240217_PRM_SKP_Cal_2_2	1.026	FALSE	Quality Control	366357	156.25	160.34	0.9992	0.001044	-0.02907	8	8	22.93	light	516.785	2	Slope: 1.0440E-3 Intercept: -2.9070E-2	1	764.397	765.404	y5	TRUE
Low	VAPLQYWR	MIF2 YKL089W	20240217_PRM_SKP_Cal_3_2	1.062	FALSE	Quality Control	554205	312.5	331.93	0.9992	0.001044	-0.02907	8	8	22.93	light	516.785	2	Slope: 1.0440E-3 Intercept: -2.9070E-2	1	764.397	765.404	y5	TRUE
Low	VAPLQYWR	MIF2 YKL089W	20240217_PRM_SKP_Cal_4_2	0.965	FALSE	Quality Control	938535	625	603.4	0.9992	0.001044	-0.02907	8	8	22.93	light	516.785	2	Slope: 1.0440E-3 Intercept: -2.9070E-2	1	764.397	765.404	y5	TRUE
Low	VAPLQYWR	MIF2 YKL089W	20240217_PRM_SKP_Cal_5_2	0.911	FALSE	Quality Control	2312635	1250	1139.3	0.9992	0.001044	-0.02907	8	8	22.93	light	516.785	2	Slope: 1.0440E-3 Intercept: -2.9070E-2	1	764.397	765.404	y5	TRUE
Low	VAPLQYWR	MIF2 YKL089W	20240217_PRM_SKP_Cal_6_2	0.813	FALSE	Quality Control	4221088	2500	2033.2	0.9992	0.001044	-0.02907	8	8	22.93	light	516.785	2	Slope: 1.0440E-3 Intercept: -2.9070E-2	1	764.397	765.404	y5	TRUE
Low	VAPLQYWR	MIF2 YKL089W	20240217_PRM_SKP_Cal_7_2	0.986	TRUE	Quality Control	6292796	5000	4932	0.9992	0.001044	-0.02907	8	8	22.93	light	516.785	2	Slope: 1.0440E-3 Intercept: -2.9070E-2	1	764.397	765.404	y5	TRUE
Low	VAPLQYWR	MIF2 YKL089W	20240217_PRM_SKP_Cal_8_2	0.886	FALSE	Quality Control	17391074	10000	8859.6	0.9992	0.001044	-0.02907	8	8	22.93	light	516.785	2	Slope: 1.0440E-3 Intercept: -2.9070E-2	1	764.397	765.404	y5	TRUE
Low	VAPLQYWR	MIF2 YKL089W	20240217_PRM_SKP_Cal_9_2	0.774	TRUE	Quality Control	32256948	20000	15472	0.9992	0.001044	-0.02907	8	8	22.93	light	516.785	2	Slope: 1.0440E-3 Intercept: -2.9070E-2	1	764.397	765.404	y5	TRUE
Low	VAPLQYWR	MIF2 YKL089W	20240217_PRM_SKP_Cal_10_2	0.949	FALSE	Quality Control	136353760	60000	56911	0.9992	0.001044	-0.02907	8	8	22.93	light	516.785	2	Slope: 1.0440E-3 Intercept: -2.9070E-2	1	764.397	765.404	y5	TRUE
Low	VAPLQYWR	MIF2 YKL089W	20240217_PRM_BlankwIS_4	#N/A	FALSE	Unknown	19456		46.068	0.9992	0.001044	-0.02907	8	8	22.93	light	516.785	2	Slope: 1.0440E-3 Intercept: -2.9070E-2	1	764.397	765.404	y5	TRUE
Low	VAPLQYWR	MIF2 YKL089W	20240217_PRM_SKP_Cal_1_3	1.065	FALSE	Quality Control	78742	78.125	83.231	0.9992	0.001044	-0.02907	8	8	22.93	light	516.785	2	Slope: 1.0440E-3 Intercept: -2.9070E-2	1	764.397	765.404	y5	TRUE
Low	VAPLQYWR	MIF2 YKL089W	20240217_PRM_SKP_Cal_2_3	1	FALSE	Quality Control	256810	156.25	156.26	0.9992	0.001044	-0.02907	8	8	22.93	light	516.785	2	Slope: 1.0440E-3 Intercept: -2.9070E-2	1	764.397	765.404	y5	TRUE
Low	VAPLQYWR	MIF2 YKL089W	20240217_PRM_SKP_Cal_3_3	1.068	FALSE	Quality Control	224768	312.5	333.73	0.9992	0.001044	-0.02907	8	8	22.93	light	516.785	2	Slope: 1.0440E-3 Intercept: -2.9070E-2	1	764.397	765.404	y5	TRUE
Low	VAPLQYWR	MIF2 YKL089W	20240217_PRM_SKP_Cal_4_3	0.957	FALSE	Quality Control	467930	625	598.27	0.9992	0.001044	-0.02907	8	8	22.93	light	516.785	2	Slope: 1.0440E-3 Intercept: -2.9070E-2	1	764.397	765.404	y5	TRUE
Low	VAPLQYWR	MIF2 YKL089W	20240217_PRM_SKP_Cal_5_3	1.046	FALSE	Quality Control	1271098	1250	1308.1	0.9992	0.001044	-0.02907	8	8	22.93	light	516.785	2	Slope: 1.0440E-3 Intercept: -2.9070E-2	1	764.397	765.404	y5	TRUE
Low	VAPLQYWR	MIF2 YKL089W	20240217_PRM_SKP_Cal_6_3	0.868	FALSE	Quality Control	1962815	2500	2170.7	0.9992	0.001044	-0.02907	8	8	22.93	light	516.785	2	Slope: 1.0440E-3 Intercept: -2.9070E-2	1	764.397	765.404	y5	TRUE
Low	VAPLQYWR	MIF2 YKL089W	20240217_PRM_SKP_Cal_7_3	0.92	TRUE	Quality Control	2325962	5000	4599.5	0.9992	0.001044	-0.02907	8	8	22.93	light	516.785	2	Slope: 1.0440E-3 Intercept: -2.9070E-2	1	764.397	765.404	y5	TRUE
Low	VAPLQYWR	MIF2 YKL089W	20240217_PRM_SKP_Cal_8_3	0.971	FALSE	Quality Control	6787882	10000	9705	0.9992	0.001044	-0.02907	8	8	22.93	light	516.785	2	Slope: 1.0440E-3 Intercept: -2.9070E-2	1	764.397	765.404	y5	TRUE
Low	VAPLQYWR	MIF2 YKL089W	20240217_PRM_SKP_Cal_9_3	0.778	TRUE	Quality Control	16377330	20000	15550	0.9992	0.001044	-0.02907	8	8	22.93	light	516.785	2	Slope: 1.0440E-3 Intercept: -2.9070E-2	1	764.397	765.404	y5	TRUE
Low	VAPLQYWR	MIF2 YKL089W	20240217_PRM_SKP_Cal_10_3	0.914	FALSE	Quality Control	77818544	60000	54831	0.9992	0.001044	-0.02907	8	8	22.93	light	516.785	2	Slope: 1.0440E-3 Intercept: -2.9070E-2	1	764.397	765.404	y5	TRUE
Low	VAPLQYWR	MIF2 YKL089W	20240217_PRM_BlankwIS_5	#N/A	FALSE	Unknown	40110		95.477	0.9992	0.001044	-0.02907	8	8	22.93	light	516.785	2	Slope: 1.0440E-3 Intercept: -2.9070E-2	1	764.397	765.404	y5	TRUE
Low	VAPLQYWR	MIF2 YKL089W	20240217_PRM_SKP_Cal_1_4	1.178	FALSE	Quality Control	26561	78.125	92.06	0.9992	0.001044	-0.02907	8	8	22.93	light	516.785	2	Slope: 1.0440E-3 Intercept: -2.9070E-2	1	764.397	765.404	y5	TRUE
Low	VAPLQYWR	MIF2 YKL089W	20240217_PRM_SKP_Cal_2_4	0.889	FALSE	Quality Control	96525	156.25	138.86	0.9992	0.001044	-0.02907	8	8	22.93	light	516.785	2	Slope: 1.0440E-3 Intercept: -2.9070E-2	1	764.397	765.404	y5	TRUE
Low	VAPLQYWR	MIF2 YKL089W	20240217_PRM_SKP_Cal_3_4	1.104	FALSE	Quality Control	59750	312.5	344.87	0.9992	0.001044	-0.02907	8	8	22.93	light	516.785	2	Slope: 1.0440E-3 Intercept: -2.9070E-2	1	764.397	765.404	y5	TRUE
Low	VAPLQYWR	MIF2 YKL089W	20240217_PRM_SKP_Cal_4_4	0.867	FALSE	Quality Control	134585	625	541.62	0.9992	0.001044	-0.02907	8	8	22.93	light	516.785	2	Slope: 1.0440E-3 Intercept: -2.9070E-2	1	764.397	765.404	y5	TRUE
Low	VAPLQYWR	MIF2 YKL089W	20240217_PRM_SKP_Cal_5_4	1.029	FALSE	Quality Control	493045	1250	1286.2	0.9992	0.001044	-0.02907	8	8	22.93	light	516.785	2	Slope: 1.0440E-3 Intercept: -2.9070E-2	1	764.397	765.404	y5	TRUE
Low	VAPLQYWR	MIF2 YKL089W	20240217_PRM_SKP_Cal_6_4	0.908	FALSE	Quality Control	572835	2500	2269.5	0.9992	0.001044	-0.02907	8	8	22.93	light	516.785	2	Slope: 1.0440E-3 Intercept: -2.9070E-2	1	764.397	765.404	y5	TRUE
Low	VAPLQYWR	MIF2 YKL089W	20240217_PRM_SKP_Cal_7_4	1.24	TRUE	Quality Control	531431	5000	6200.1	0.9992	0.001044	-0.02907	8	8	22.93	light	516.785	2	Slope: 1.0440E-3 Intercept: -2.9070E-2	1	764.397	765.404	y5	TRUE
Low	VAPLQYWR	MIF2 YKL089W	20240217_PRM_SKP_Cal_8_4	0.98	FALSE	Quality Control	1470952	10000	9801.7	0.9992	0.001044	-0.02907	8	8	22.93	light	516.785	2	Slope: 1.0440E-3 Intercept: -2.9070E-2	1	764.397	765.404	y5	TRUE
Low	VAPLQYWR	MIF2 YKL089W	20240217_PRM_SKP_Cal_9_4	0.686	TRUE	Quality Control	4519809	20000	13711	0.9992	0.001044	-0.02907	8	8	22.93	light	516.785	2	Slope: 1.0440E-3 Intercept: -2.9070E-2	1	764.397	765.404	y5	TRUE
Low	VAPLQYWR	MIF2 YKL089W	20240217_PRM_SKP_Cal_10_4_2	0.981	FALSE	Quality Control	20648238	60000	58866	0.9992	0.001044	-0.02907	8	8	22.93	light	516.785	2	Slope: 1.0440E-3 Intercept: -2.9070E-2	1	764.397	765.404	y5	TRUE
Low	VAPLQYWR	MIF2 YKL089W	20240217_PRM_BlankwIS_7	#N/A	FALSE	Unknown	0		27.845	0.9992	0.001044	-0.02907	8	8	22.93	light	516.785	2	Slope: 1.0440E-3 Intercept: -2.9070E-2	1	764.397	765.404	y5	TRUE
Low	VAPLQYWR	MIF2 YKL089W	20240217_PRM_DoubleBlank_1	#N/A	FALSE	Double Blank	0		NaN	0.9992	0.001044	-0.02907	8	8	22.93	heavy	521.789	2	Slope: 1.0440E-3 Intercept: -2.9070E-2	1	774.405	775.413	y5	TRUE
Low	VAPLQYWR	MIF2 YKL089W	20240217_PRM_BlankwIS_1	#N/A	FALSE	Unknown	3770558		27.845	0.9992	0.001044	-0.02907	8	8	22.93	heavy	521.789	2	Slope: 1.0440E-3 Intercept: -2.9070E-2	1	774.405	775.413	y5	TRUE
Low	VAPLQYWR	MIF2 YKL089W	20240217_PRM_SKP_Cal_1	1.143	FALSE	Standard	3014657	78.125	89.274	0.9992	0.001044	-0.02907	8	8	22.93	heavy	521.789	2	Slope: 1.0440E-3 Intercept: -2.9070E-2	1	774.405	775.413	y5	TRUE
Low	VAPLQYWR	MIF2 YKL089W	20240217_PRM_SKP_Cal_2	0.985	FALSE	Standard	3058499	156.25	153.83	0.9992	0.001044	-0.02907	8	8	22.93	heavy	521.789	2	Slope: 1.0440E-3 Intercept: -2.9070E-2	1	774.405	775.413	y5	TRUE
Low	VAPLQYWR	MIF2 YKL089W	20240217_PRM_SKP_Cal_3	1.076	FALSE	Standard	3021891	312.5	336.25	0.9992	0.001044	-0.02907	8	8	22.93	heavy	521.789	2	Slope: 1.0440E-3 Intercept: -2.9070E-2	1	774.405	775.413	y5	TRUE
Low	VAPLQYWR	MIF2 YKL089W	20240217_PRM_SKP_Cal_4	1.048	FALSE	Standard	2597065	625	655.05	0.9992	0.001044	-0.02907	8	8	22.93	heavy	521.789	2	Slope: 1.0440E-3 Intercept: -2.9070E-2	1	774.405	775.413	y5	TRUE
Low	VAPLQYWR	MIF2 YKL089W	20240217_PRM_SKP_Cal_5	0.957	FALSE	Standard	2862486	1250	1196	0.9992	0.001044	-0.02907	8	8	22.93	heavy	521.789	2	Slope: 1.0440E-3 Intercept: -2.9070E-2	1	774.405	775.413	y5	TRUE
Low	VAPLQYWR	MIF2 YKL089W	20240217_PRM_SKP_Cal_6	0.859	FALSE	Standard	2924975	2500	2146.3	0.9992	0.001044	-0.02907	8	8	22.93	heavy	521.789	2	Slope: 1.0440E-3 Intercept: -2.9070E-2	1	774.405	775.413	y5	TRUE
Low	VAPLQYWR	MIF2 YKL089W	20240217_PRM_SKP_Cal_7	0.98	TRUE	Standard	2819105	5000	4898.4	0.9992	0.001044	-0.02907	8	8	22.93	heavy	521.789	2	Slope: 1.0440E-3 Intercept: -2.9070E-2	1	774.405	775.413	y5	TRUE
Low	VAPLQYWR	MIF2 YKL089W	20240217_PRM_SKP_Cal_8	0.913	FALSE	Standard	2943553	10000	9131.1	0.9992	0.001044	-0.02907	8	8	22.93	heavy	521.789	2	Slope: 1.0440E-3 Intercept: -2.9070E-2	1	774.405	775.413	y5	TRUE
Low	VAPLQYWR	MIF2 YKL089W	20240217_PRM_SKP_Cal_9	0.743	TRUE	Standard	3627359	20000	14860	0.9992	0.001044	-0.02907	8	8	22.93	heavy	521.789	2	Slope: 1.0440E-3 Intercept: -2.9070E-2	1	774.405	775.413	y5	TRUE
Low	VAPLQYWR	MIF2 YKL089W	20240217_PRM_SKP_Cal_10	1.02	FALSE	Standard	2929390	60000	61214	0.9992	0.001044	-0.02907	8	8	22.93	heavy	521.789	2	Slope: 1.0440E-3 Intercept: -2.9070E-2	1	774.405	775.413	y5	TRUE
Low	VAPLQYWR	MIF2 YKL089W	20240217_PRM_BlankwIS_2	#N/A	FALSE	Unknown	2945273		55.476	0.9992	0.001044	-0.02907	8	8	22.93	heavy	521.789	2	Slope: 1.0440E-3 Intercept: -2.9070E-2	1	774.405	775.413	y5	TRUE
Low	VAPLQYWR	MIF2 YKL089W	20240217_PRM_QC_Low_1	0.904	FALSE	Quality Control	2816538	234.38	211.78	0.9992	0.001044	-0.02907	8	8	22.93	heavy	521.789	2	Slope: 1.0440E-3 Intercept: -2.9070E-2	1	774.405	775.413	y5	TRUE
Low	VAPLQYWR	MIF2 YKL089W	20240217_PRM_QC_Mid_1	1.01	FALSE	Quality Control	2771142	937.5	946.88	0.9992	0.001044	-0.02907	8	8	22.93	heavy	521.789	2	Slope: 1.0440E-3 Intercept: -2.9070E-2	1	774.405	775.413	y5	TRUE
Low	VAPLQYWR	MIF2 YKL089W	20240217_PRM_QC_Hi_1	0.74	FALSE	Quality Control	3213212	7500	5550.7	0.9992	0.001044	-0.02907	8	8	22.93	heavy	521.789	2	Slope: 1.0440E-3 Intercept: -2.9070E-2	1	774.405	775.413	y5	TRUE
Low	VAPLQYWR	MIF2 YKL089W	20240217_PRM_Solvent_1	#N/A	FALSE	Unknown	0		NaN	0.9992	0.001044	-0.02907	8	8	22.93	heavy	521.789	2	Slope: 1.0440E-3 Intercept: -2.9070E-2	1	774.405	775.413	y5	TRUE
Low	VAPLQYWR	MIF2 YKL089W	20240217_PRM_QC_Low_2	0.907	FALSE	Quality Control	2875640	234.38	212.62	0.9992	0.001044	-0.02907	8	8	22.93	heavy	521.789	2	Slope: 1.0440E-3 Intercept: -2.9070E-2	1	774.405	775.413	y5	TRUE
Low	VAPLQYWR	MIF2 YKL089W	20240217_PRM_QC_Mid_2	1.01	FALSE	Quality Control	2804255	937.5	946.64	0.9992	0.001044	-0.02907	8	8	22.93	heavy	521.789	2	Slope: 1.0440E-3 Intercept: -2.9070E-2	1	774.405	775.413	y5	TRUE
Low	VAPLQYWR	MIF2 YKL089W	20240217_PRM_QC_Hi_2	0.694	FALSE	Quality Control	3344191	7500	5204.4	0.9992	0.001044	-0.02907	8	8	22.93	heavy	521.789	2	Slope: 1.0440E-3 Intercept: -2.9070E-2	1	774.405	775.413	y5	TRUE
Low	VAPLQYWR	MIF2 YKL089W	20240217_PRM_Solvent_2	#N/A	FALSE	Solvent	0		NaN	0.9992	0.001044	-0.02907	8	8	22.93	heavy	521.789	2	Slope: 1.0440E-3 Intercept: -2.9070E-2	1	774.405	775.413	y5	TRUE
Low	VAPLQYWR	MIF2 YKL089W	20240217_PRM_QC_Low_3	0.927	FALSE	Quality Control	2744706	234.38	217.34	0.9992	0.001044	-0.02907	8	8	22.93	heavy	521.789	2	Slope: 1.0440E-3 Intercept: -2.9070E-2	1	774.405	775.413	y5	TRUE
Low	VAPLQYWR	MIF2 YKL089W	20240217_PRM_QC_Mid_3	0.927	FALSE	Quality Control	2826001	937.5	869.31	0.9992	0.001044	-0.02907	8	8	22.93	heavy	521.789	2	Slope: 1.0440E-3 Intercept: -2.9070E-2	1	774.405	775.413	y5	TRUE
Low	VAPLQYWR	MIF2 YKL089W	20240217_PRM_QC_Hi_3	0.648	FALSE	Quality Control	2958143	7500	4859.5	0.9992	0.001044	-0.02907	8	8	22.93	heavy	521.789	2	Slope: 1.0440E-3 Intercept: -2.9070E-2	1	774.405	775.413	y5	TRUE
Low	VAPLQYWR	MIF2 YKL089W	20240217_PRM_BlankwIS_3	#N/A	FALSE	Unknown	2026076		38.399	0.9992	0.001044	-0.02907	8	8	22.93	heavy	521.789	2	Slope: 1.0440E-3 Intercept: -2.9070E-2	1	774.405	775.413	y5	TRUE
Low	VAPLQYWR	MIF2 YKL089W	20240217_PRM_SKP_Cal_1_2	0.993	FALSE	Quality Control	2541829	78.125	77.595	0.9992	0.001044	-0.02907	8	8	22.93	heavy	521.789	2	Slope: 1.0440E-3 Intercept: -2.9070E-2	1	774.405	775.413	y5	TRUE
Low	VAPLQYWR	MIF2 YKL089W	20240217_PRM_SKP_Cal_2_2	1.026	FALSE	Quality Control	2648563	156.25	160.34	0.9992	0.001044	-0.02907	8	8	22.93	heavy	521.789	2	Slope: 1.0440E-3 Intercept: -2.9070E-2	1	774.405	775.413	y5	TRUE
Low	VAPLQYWR	MIF2 YKL089W	20240217_PRM_SKP_Cal_3_2	1.062	FALSE	Quality Control	1745749	312.5	331.93	0.9992	0.001044	-0.02907	8	8	22.93	heavy	521.789	2	Slope: 1.0440E-3 Intercept: -2.9070E-2	1	774.405	775.413	y5	TRUE
Low	VAPLQYWR	MIF2 YKL089W	20240217_PRM_SKP_Cal_4_2	0.965	FALSE	Quality Control	1561942	625	603.4	0.9992	0.001044	-0.02907	8	8	22.93	heavy	521.789	2	Slope: 1.0440E-3 Intercept: -2.9070E-2	1	774.405	775.413	y5	TRUE
Low	VAPLQYWR	MIF2 YKL089W	20240217_PRM_SKP_Cal_5_2	0.911	FALSE	Quality Control	1993082	1250	1139.3	0.9992	0.001044	-0.02907	8	8	22.93	heavy	521.789	2	Slope: 1.0440E-3 Intercept: -2.9070E-2	1	774.405	775.413	y5	TRUE
Low	VAPLQYWR	MIF2 YKL089W	20240217_PRM_SKP_Cal_6_2	0.813	FALSE	Quality Control	2016179	2500	2033.2	0.9992	0.001044	-0.02907	8	8	22.93	heavy	521.789	2	Slope: 1.0440E-3 Intercept: -2.9070E-2	1	774.405	775.413	y5	TRUE
Low	VAPLQYWR	MIF2 YKL089W	20240217_PRM_SKP_Cal_7_2	0.986	TRUE	Quality Control	1229076	5000	4932	0.9992	0.001044	-0.02907	8	8	22.93	heavy	521.789	2	Slope: 1.0440E-3 Intercept: -2.9070E-2	1	774.405	775.413	y5	TRUE
Low	VAPLQYWR	MIF2 YKL089W	20240217_PRM_SKP_Cal_8_2	0.886	FALSE	Quality Control	1886180	10000	8859.6	0.9992	0.001044	-0.02907	8	8	22.93	heavy	521.789	2	Slope: 1.0440E-3 Intercept: -2.9070E-2	1	774.405	775.413	y5	TRUE
Low	VAPLQYWR	MIF2 YKL089W	20240217_PRM_SKP_Cal_9_2	0.774	TRUE	Quality Control	2000649	20000	15472	0.9992	0.001044	-0.02907	8	8	22.93	heavy	521.789	2	Slope: 1.0440E-3 Intercept: -2.9070E-2	1	774.405	775.413	y5	TRUE
Low	VAPLQYWR	MIF2 YKL089W	20240217_PRM_SKP_Cal_10_2	0.949	FALSE	Quality Control	2296084	60000	56911	0.9992	0.001044	-0.02907	8	8	22.93	heavy	521.789	2	Slope: 1.0440E-3 Intercept: -2.9070E-2	1	774.405	775.413	y5	TRUE
Low	VAPLQYWR	MIF2 YKL089W	20240217_PRM_BlankwIS_4	#N/A	FALSE	Unknown	1022643		46.068	0.9992	0.001044	-0.02907	8	8	22.93	heavy	521.789	2	Slope: 1.0440E-3 Intercept: -2.9070E-2	1	774.405	775.413	y5	TRUE
Low	VAPLQYWR	MIF2 YKL089W	20240217_PRM_SKP_Cal_1_3	1.065	FALSE	Quality Control	1361779	78.125	83.231	0.9992	0.001044	-0.02907	8	8	22.93	heavy	521.789	2	Slope: 1.0440E-3 Intercept: -2.9070E-2	1	774.405	775.413	y5	TRUE
Low	VAPLQYWR	MIF2 YKL089W	20240217_PRM_SKP_Cal_2_3	1	FALSE	Quality Control	1915593	156.25	156.26	0.9992	0.001044	-0.02907	8	8	22.93	heavy	521.789	2	Slope: 1.0440E-3 Intercept: -2.9070E-2	1	774.405	775.413	y5	TRUE
Low	VAPLQYWR	MIF2 YKL089W	20240217_PRM_SKP_Cal_3_3	1.068	FALSE	Quality Control	703846	312.5	333.73	0.9992	0.001044	-0.02907	8	8	22.93	heavy	521.789	2	Slope: 1.0440E-3 Intercept: -2.9070E-2	1	774.405	775.413	y5	TRUE
Low	VAPLQYWR	MIF2 YKL089W	20240217_PRM_SKP_Cal_4_3	0.957	FALSE	Quality Control	785742	625	598.27	0.9992	0.001044	-0.02907	8	8	22.93	heavy	521.789	2	Slope: 1.0440E-3 Intercept: -2.9070E-2	1	774.405	775.413	y5	TRUE
Low	VAPLQYWR	MIF2 YKL089W	20240217_PRM_SKP_Cal_5_3	1.046	FALSE	Quality Control	951032	1250	1308.1	0.9992	0.001044	-0.02907	8	8	22.93	heavy	521.789	2	Slope: 1.0440E-3 Intercept: -2.9070E-2	1	774.405	775.413	y5	TRUE
Low	VAPLQYWR	MIF2 YKL089W	20240217_PRM_SKP_Cal_6_3	0.868	FALSE	Quality Control	877369	2500	2170.7	0.9992	0.001044	-0.02907	8	8	22.93	heavy	521.789	2	Slope: 1.0440E-3 Intercept: -2.9070E-2	1	774.405	775.413	y5	TRUE
Low	VAPLQYWR	MIF2 YKL089W	20240217_PRM_SKP_Cal_7_3	0.92	TRUE	Quality Control	487335	5000	4599.5	0.9992	0.001044	-0.02907	8	8	22.93	heavy	521.789	2	Slope: 1.0440E-3 Intercept: -2.9070E-2	1	774.405	775.413	y5	TRUE
Low	VAPLQYWR	MIF2 YKL089W	20240217_PRM_SKP_Cal_8_3	0.971	FALSE	Quality Control	671874	10000	9705	0.9992	0.001044	-0.02907	8	8	22.93	heavy	521.789	2	Slope: 1.0440E-3 Intercept: -2.9070E-2	1	774.405	775.413	y5	TRUE
Low	VAPLQYWR	MIF2 YKL089W	20240217_PRM_SKP_Cal_9_3	0.778	TRUE	Quality Control	1010615	20000	15550	0.9992	0.001044	-0.02907	8	8	22.93	heavy	521.789	2	Slope: 1.0440E-3 Intercept: -2.9070E-2	1	774.405	775.413	y5	TRUE
Low	VAPLQYWR	MIF2 YKL089W	20240217_PRM_SKP_Cal_10_3	0.914	FALSE	Quality Control	1360123	60000	54831	0.9992	0.001044	-0.02907	8	8	22.93	heavy	521.789	2	Slope: 1.0440E-3 Intercept: -2.9070E-2	1	774.405	775.413	y5	TRUE
Low	VAPLQYWR	MIF2 YKL089W	20240217_PRM_BlankwIS_5	#N/A	FALSE	Unknown	568074		95.477	0.9992	0.001044	-0.02907	8	8	22.93	heavy	521.789	2	Slope: 1.0440E-3 Intercept: -2.9070E-2	1	774.405	775.413	y5	TRUE
Low	VAPLQYWR	MIF2 YKL089W	20240217_PRM_SKP_Cal_1_4	1.178	FALSE	Quality Control	396194	78.125	92.06	0.9992	0.001044	-0.02907	8	8	22.93	heavy	521.789	2	Slope: 1.0440E-3 Intercept: -2.9070E-2	1	774.405	775.413	y5	TRUE
Low	VAPLQYWR	MIF2 YKL089W	20240217_PRM_SKP_Cal_2_4	0.889	FALSE	Quality Control	832827	156.25	138.86	0.9992	0.001044	-0.02907	8	8	22.93	heavy	521.789	2	Slope: 1.0440E-3 Intercept: -2.9070E-2	1	774.405	775.413	y5	TRUE
Low	VAPLQYWR	MIF2 YKL089W	20240217_PRM_SKP_Cal_3_4	1.104	FALSE	Quality Control	180529	312.5	344.87	0.9992	0.001044	-0.02907	8	8	22.93	heavy	521.789	2	Slope: 1.0440E-3 Intercept: -2.9070E-2	1	774.405	775.413	y5	TRUE
Low	VAPLQYWR	MIF2 YKL089W	20240217_PRM_SKP_Cal_4_4	0.867	FALSE	Quality Control	250916	625	541.62	0.9992	0.001044	-0.02907	8	8	22.93	heavy	521.789	2	Slope: 1.0440E-3 Intercept: -2.9070E-2	1	774.405	775.413	y5	TRUE
Low	VAPLQYWR	MIF2 YKL089W	20240217_PRM_SKP_Cal_5_4	1.029	FALSE	Quality Control	375307	1250	1286.2	0.9992	0.001044	-0.02907	8	8	22.93	heavy	521.789	2	Slope: 1.0440E-3 Intercept: -2.9070E-2	1	774.405	775.413	y5	TRUE
Low	VAPLQYWR	MIF2 YKL089W	20240217_PRM_SKP_Cal_6_4	0.908	FALSE	Quality Control	244772	2500	2269.5	0.9992	0.001044	-0.02907	8	8	22.93	heavy	521.789	2	Slope: 1.0440E-3 Intercept: -2.9070E-2	1	774.405	775.413	y5	TRUE
Low	VAPLQYWR	MIF2 YKL089W	20240217_PRM_SKP_Cal_7_4	1.24	TRUE	Quality Control	82471	5000	6200.1	0.9992	0.001044	-0.02907	8	8	22.93	heavy	521.789	2	Slope: 1.0440E-3 Intercept: -2.9070E-2	1	774.405	775.413	y5	TRUE
Low	VAPLQYWR	MIF2 YKL089W	20240217_PRM_SKP_Cal_8_4	0.98	FALSE	Quality Control	144156	10000	9801.7	0.9992	0.001044	-0.02907	8	8	22.93	heavy	521.789	2	Slope: 1.0440E-3 Intercept: -2.9070E-2	1	774.405	775.413	y5	TRUE
Low	VAPLQYWR	MIF2 YKL089W	20240217_PRM_SKP_Cal_9_4	0.686	TRUE	Quality Control	316403	20000	13711	0.9992	0.001044	-0.02907	8	8	22.93	heavy	521.789	2	Slope: 1.0440E-3 Intercept: -2.9070E-2	1	774.405	775.413	y5	TRUE
Low	VAPLQYWR	MIF2 YKL089W	20240217_PRM_SKP_Cal_10_4_2	0.981	FALSE	Quality Control	336147	60000	58866	0.9992	0.001044	-0.02907	8	8	22.93	heavy	521.789	2	Slope: 1.0440E-3 Intercept: -2.9070E-2	1	774.405	775.413	y5	TRUE
Low	VAPLQYWR	MIF2 YKL089W	20240217_PRM_BlankwIS_7	#N/A	FALSE	Unknown	196483		27.845	0.9992	0.001044	-0.02907	8	8	22.93	heavy	521.789	2	Slope: 1.0440E-3 Intercept: -2.9070E-2	1	774.405	775.413	y5	TRUE
Low	EENIVNEDGPNTSR	CBF2 CBF3A CEP2 CTF14 NDC10 YGR140W	20240217_PRM_DoubleBlank_1	#N/A	FALSE	Double Blank	46546		4748.5	0.9964	0.00095919	0.15487	7	14	14.19	light	787.358	2	Slope: 9.5919E-4 Intercept: 1.5487E-1	1	988.421	989.428	y9	TRUE
Low	EENIVNEDGPNTSR	CBF2 CBF3A CEP2 CTF14 NDC10 YGR140W	20240217_PRM_BlankwIS_1	#N/A	FALSE	Unknown	0		-161.46	0.9964	0.00095919	0.15487	7	14	14.19	light	787.358	2	Slope: 9.5919E-4 Intercept: 1.5487E-1	1	988.421	989.428	y9	TRUE
Low	EENIVNEDGPNTSR	CBF2 CBF3A CEP2 CTF14 NDC10 YGR140W	20240217_PRM_SKP_Cal_1	-0.896	TRUE	Standard	258980	78.125	-70.016	0.9964	0.00095919	0.15487	7	14	14.19	light	787.358	2	Slope: 9.5919E-4 Intercept: 1.5487E-1	1	988.421	989.428	y9	TRUE
Low	EENIVNEDGPNTSR	CBF2 CBF3A CEP2 CTF14 NDC10 YGR140W	20240217_PRM_SKP_Cal_2	0.204	TRUE	Standard	584143	156.25	31.912	0.9964	0.00095919	0.15487	7	14	14.19	light	787.358	2	Slope: 9.5919E-4 Intercept: 1.5487E-1	1	988.421	989.428	y9	TRUE
Low	EENIVNEDGPNTSR	CBF2 CBF3A CEP2 CTF14 NDC10 YGR140W	20240217_PRM_SKP_Cal_3	0.574	TRUE	Standard	1021271	312.5	179.28	0.9964	0.00095919	0.15487	7	14	14.19	light	787.358	2	Slope: 9.5919E-4 Intercept: 1.5487E-1	1	988.421	989.428	y9	TRUE
Low	EENIVNEDGPNTSR	CBF2 CBF3A CEP2 CTF14 NDC10 YGR140W	20240217_PRM_SKP_Cal_4	0.967	FALSE	Standard	2083381	625	604.51	0.9964	0.00095919	0.15487	7	14	14.19	light	787.358	2	Slope: 9.5919E-4 Intercept: 1.5487E-1	1	988.421	989.428	y9	TRUE
Low	EENIVNEDGPNTSR	CBF2 CBF3A CEP2 CTF14 NDC10 YGR140W	20240217_PRM_SKP_Cal_5	0.94	FALSE	Standard	4247597	1250	1174.8	0.9964	0.00095919	0.15487	7	14	14.19	light	787.358	2	Slope: 9.5919E-4 Intercept: 1.5487E-1	1	988.421	989.428	y9	TRUE
Low	EENIVNEDGPNTSR	CBF2 CBF3A CEP2 CTF14 NDC10 YGR140W	20240217_PRM_SKP_Cal_6	1.072	FALSE	Standard	8398660	2500	2680.8	0.9964	0.00095919	0.15487	7	14	14.19	light	787.358	2	Slope: 9.5919E-4 Intercept: 1.5487E-1	1	988.421	989.428	y9	TRUE
Low	EENIVNEDGPNTSR	CBF2 CBF3A CEP2 CTF14 NDC10 YGR140W	20240217_PRM_SKP_Cal_7	1.089	FALSE	Standard	17546730	5000	5444.8	0.9964	0.00095919	0.15487	7	14	14.19	light	787.358	2	Slope: 9.5919E-4 Intercept: 1.5487E-1	1	988.421	989.428	y9	TRUE
Low	EENIVNEDGPNTSR	CBF2 CBF3A CEP2 CTF14 NDC10 YGR140W	20240217_PRM_SKP_Cal_8	1.033	FALSE	Standard	32142042	10000	10330	0.9964	0.00095919	0.15487	7	14	14.19	light	787.358	2	Slope: 9.5919E-4 Intercept: 1.5487E-1	1	988.421	989.428	y9	TRUE
Low	EENIVNEDGPNTSR	CBF2 CBF3A CEP2 CTF14 NDC10 YGR140W	20240217_PRM_SKP_Cal_9	0.87	FALSE	Standard	64344368	20000	17391	0.9964	0.00095919	0.15487	7	14	14.19	light	787.358	2	Slope: 9.5919E-4 Intercept: 1.5487E-1	1	988.421	989.428	y9	TRUE
Low	EENIVNEDGPNTSR	CBF2 CBF3A CEP2 CTF14 NDC10 YGR140W	20240217_PRM_SKP_Cal_10	1.029	FALSE	Standard	215549344	60000	61749	0.9964	0.00095919	0.15487	7	14	14.19	light	787.358	2	Slope: 9.5919E-4 Intercept: 1.5487E-1	1	988.421	989.428	y9	TRUE
Low	EENIVNEDGPNTSR	CBF2 CBF3A CEP2 CTF14 NDC10 YGR140W	20240217_PRM_BlankwIS_2	#N/A	FALSE	Unknown	251955		-85.556	0.9964	0.00095919	0.15487	7	14	14.19	light	787.358	2	Slope: 9.5919E-4 Intercept: 1.5487E-1	1	988.421	989.428	y9	TRUE
Low	EENIVNEDGPNTSR	CBF2 CBF3A CEP2 CTF14 NDC10 YGR140W	20240217_PRM_QC_Low_1	0.384	FALSE	Quality Control	815924	234.38	90.044	0.9964	0.00095919	0.15487	7	14	14.19	light	787.358	2	Slope: 9.5919E-4 Intercept: 1.5487E-1	1	988.421	989.428	y9	TRUE
Low	EENIVNEDGPNTSR	CBF2 CBF3A CEP2 CTF14 NDC10 YGR140W	20240217_PRM_QC_Mid_1	0.968	FALSE	Quality Control	2995817	937.5	907.9	0.9964	0.00095919	0.15487	7	14	14.19	light	787.358	2	Slope: 9.5919E-4 Intercept: 1.5487E-1	1	988.421	989.428	y9	TRUE
Low	EENIVNEDGPNTSR	CBF2 CBF3A CEP2 CTF14 NDC10 YGR140W	20240217_PRM_QC_Hi_1	0.988	FALSE	Quality Control	25151898	7500	7408.6	0.9964	0.00095919	0.15487	7	14	14.19	light	787.358	2	Slope: 9.5919E-4 Intercept: 1.5487E-1	1	988.421	989.428	y9	TRUE
Low	EENIVNEDGPNTSR	CBF2 CBF3A CEP2 CTF14 NDC10 YGR140W	20240217_PRM_Solvent_1	#N/A	FALSE	Unknown	25550		∞	0.9964	0.00095919	0.15487	7	14	14.19	light	787.358	2	Slope: 9.5919E-4 Intercept: 1.5487E-1	1	988.421	989.428	y9	TRUE
Low	EENIVNEDGPNTSR	CBF2 CBF3A CEP2 CTF14 NDC10 YGR140W	20240217_PRM_QC_Low_2	0.249	FALSE	Quality Control	683344	234.38	58.305	0.9964	0.00095919	0.15487	7	14	14.19	light	787.358	2	Slope: 9.5919E-4 Intercept: 1.5487E-1	1	988.421	989.428	y9	TRUE
Low	EENIVNEDGPNTSR	CBF2 CBF3A CEP2 CTF14 NDC10 YGR140W	20240217_PRM_QC_Mid_2	0.931	FALSE	Quality Control	2840909	937.5	872.46	0.9964	0.00095919	0.15487	7	14	14.19	light	787.358	2	Slope: 9.5919E-4 Intercept: 1.5487E-1	1	988.421	989.428	y9	TRUE
Low	EENIVNEDGPNTSR	CBF2 CBF3A CEP2 CTF14 NDC10 YGR140W	20240217_PRM_QC_Hi_2	0.956	FALSE	Quality Control	24603930	7500	7171.7	0.9964	0.00095919	0.15487	7	14	14.19	light	787.358	2	Slope: 9.5919E-4 Intercept: 1.5487E-1	1	988.421	989.428	y9	TRUE
Low	EENIVNEDGPNTSR	CBF2 CBF3A CEP2 CTF14 NDC10 YGR140W	20240217_PRM_Solvent_2	#N/A	FALSE	Solvent	19564		∞	0.9964	0.00095919	0.15487	7	14	14.19	light	787.358	2	Slope: 9.5919E-4 Intercept: 1.5487E-1	1	988.421	989.428	y9	TRUE
Low	EENIVNEDGPNTSR	CBF2 CBF3A CEP2 CTF14 NDC10 YGR140W	20240217_PRM_QC_Low_3	0.217	FALSE	Quality Control	641635	234.38	50.793	0.9964	0.00095919	0.15487	7	14	14.19	light	787.358	2	Slope: 9.5919E-4 Intercept: 1.5487E-1	1	988.421	989.428	y9	TRUE
Low	EENIVNEDGPNTSR	CBF2 CBF3A CEP2 CTF14 NDC10 YGR140W	20240217_PRM_QC_Mid_3	0.88	FALSE	Quality Control	3054200	937.5	824.84	0.9964	0.00095919	0.15487	7	14	14.19	light	787.358	2	Slope: 9.5919E-4 Intercept: 1.5487E-1	1	988.421	989.428	y9	TRUE
Low	EENIVNEDGPNTSR	CBF2 CBF3A CEP2 CTF14 NDC10 YGR140W	20240217_PRM_QC_Hi_3	0.969	FALSE	Quality Control	24497430	7500	7265.5	0.9964	0.00095919	0.15487	7	14	14.19	light	787.358	2	Slope: 9.5919E-4 Intercept: 1.5487E-1	1	988.421	989.428	y9	TRUE
Low	EENIVNEDGPNTSR	CBF2 CBF3A CEP2 CTF14 NDC10 YGR140W	20240217_PRM_BlankwIS_3	#N/A	FALSE	Unknown	31155		-151.69	0.9964	0.00095919	0.15487	7	14	14.19	light	787.358	2	Slope: 9.5919E-4 Intercept: 1.5487E-1	1	988.421	989.428	y9	TRUE
Low	EENIVNEDGPNTSR	CBF2 CBF3A CEP2 CTF14 NDC10 YGR140W	20240217_PRM_SKP_Cal_1_2	-0.947	TRUE	Quality Control	266263	78.125	-73.947	0.9964	0.00095919	0.15487	7	14	14.19	light	787.358	2	Slope: 9.5919E-4 Intercept: 1.5487E-1	1	988.421	989.428	y9	TRUE
Low	EENIVNEDGPNTSR	CBF2 CBF3A CEP2 CTF14 NDC10 YGR140W	20240217_PRM_SKP_Cal_2_2	-0.023	TRUE	Quality Control	519054	156.25	-3.6582	0.9964	0.00095919	0.15487	7	14	14.19	light	787.358	2	Slope: 9.5919E-4 Intercept: 1.5487E-1	1	988.421	989.428	y9	TRUE
Low	EENIVNEDGPNTSR	CBF2 CBF3A CEP2 CTF14 NDC10 YGR140W	20240217_PRM_SKP_Cal_3_2	0.539	TRUE	Quality Control	1045301	312.5	168.36	0.9964	0.00095919	0.15487	7	14	14.19	light	787.358	2	Slope: 9.5919E-4 Intercept: 1.5487E-1	1	988.421	989.428	y9	TRUE
Low	EENIVNEDGPNTSR	CBF2 CBF3A CEP2 CTF14 NDC10 YGR140W	20240217_PRM_SKP_Cal_4_2	0.895	FALSE	Quality Control	2074046	625	559.62	0.9964	0.00095919	0.15487	7	14	14.19	light	787.358	2	Slope: 9.5919E-4 Intercept: 1.5487E-1	1	988.421	989.428	y9	TRUE
Low	EENIVNEDGPNTSR	CBF2 CBF3A CEP2 CTF14 NDC10 YGR140W	20240217_PRM_SKP_Cal_5_2	0.902	FALSE	Quality Control	4254429	1250	1128	0.9964	0.00095919	0.15487	7	14	14.19	light	787.358	2	Slope: 9.5919E-4 Intercept: 1.5487E-1	1	988.421	989.428	y9	TRUE
Low	EENIVNEDGPNTSR	CBF2 CBF3A CEP2 CTF14 NDC10 YGR140W	20240217_PRM_SKP_Cal_6_2	0.977	FALSE	Quality Control	8420609	2500	2443	0.9964	0.00095919	0.15487	7	14	14.19	light	787.358	2	Slope: 9.5919E-4 Intercept: 1.5487E-1	1	988.421	989.428	y9	TRUE
Low	EENIVNEDGPNTSR	CBF2 CBF3A CEP2 CTF14 NDC10 YGR140W	20240217_PRM_SKP_Cal_7_2	1.113	FALSE	Quality Control	18045764	5000	5567.2	0.9964	0.00095919	0.15487	7	14	14.19	light	787.358	2	Slope: 9.5919E-4 Intercept: 1.5487E-1	1	988.421	989.428	y9	TRUE
Low	EENIVNEDGPNTSR	CBF2 CBF3A CEP2 CTF14 NDC10 YGR140W	20240217_PRM_SKP_Cal_8_2	1.051	FALSE	Quality Control	35529892	10000	10511	0.9964	0.00095919	0.15487	7	14	14.19	light	787.358	2	Slope: 9.5919E-4 Intercept: 1.5487E-1	1	988.421	989.428	y9	TRUE
Low	EENIVNEDGPNTSR	CBF2 CBF3A CEP2 CTF14 NDC10 YGR140W	20240217_PRM_SKP_Cal_9_2	0.916	FALSE	Quality Control	67909496	20000	18317	0.9964	0.00095919	0.15487	7	14	14.19	light	787.358	2	Slope: 9.5919E-4 Intercept: 1.5487E-1	1	988.421	989.428	y9	TRUE
Low	EENIVNEDGPNTSR	CBF2 CBF3A CEP2 CTF14 NDC10 YGR140W	20240217_PRM_SKP_Cal_10_2	1.011	FALSE	Quality Control	218192032	60000	60675	0.9964	0.00095919	0.15487	7	14	14.19	light	787.358	2	Slope: 9.5919E-4 Intercept: 1.5487E-1	1	988.421	989.428	y9	TRUE
Low	EENIVNEDGPNTSR	CBF2 CBF3A CEP2 CTF14 NDC10 YGR140W	20240217_PRM_BlankwIS_4	#N/A	FALSE	Unknown	302868		-64.48	0.9964	0.00095919	0.15487	7	14	14.19	light	787.358	2	Slope: 9.5919E-4 Intercept: 1.5487E-1	1	988.421	989.428	y9	TRUE
Low	EENIVNEDGPNTSR	CBF2 CBF3A CEP2 CTF14 NDC10 YGR140W	20240217_PRM_SKP_Cal_1_3	-0.896	TRUE	Quality Control	336027	78.125	-69.977	0.9964	0.00095919	0.15487	7	14	14.19	light	787.358	2	Slope: 9.5919E-4 Intercept: 1.5487E-1	1	988.421	989.428	y9	TRUE
Low	EENIVNEDGPNTSR	CBF2 CBF3A CEP2 CTF14 NDC10 YGR140W	20240217_PRM_SKP_Cal_2_3	-0.012	TRUE	Quality Control	590052	156.25	-1.8354	0.9964	0.00095919	0.15487	7	14	14.19	light	787.358	2	Slope: 9.5919E-4 Intercept: 1.5487E-1	1	988.421	989.428	y9	TRUE
Low	EENIVNEDGPNTSR	CBF2 CBF3A CEP2 CTF14 NDC10 YGR140W	20240217_PRM_SKP_Cal_3_3	0.604	TRUE	Quality Control	1241863	312.5	188.82	0.9964	0.00095919	0.15487	7	14	14.19	light	787.358	2	Slope: 9.5919E-4 Intercept: 1.5487E-1	1	988.421	989.428	y9	TRUE
Low	EENIVNEDGPNTSR	CBF2 CBF3A CEP2 CTF14 NDC10 YGR140W	20240217_PRM_SKP_Cal_4_3	0.89	FALSE	Quality Control	2435674	625	556.11	0.9964	0.00095919	0.15487	7	14	14.19	light	787.358	2	Slope: 9.5919E-4 Intercept: 1.5487E-1	1	988.421	989.428	y9	TRUE
Low	EENIVNEDGPNTSR	CBF2 CBF3A CEP2 CTF14 NDC10 YGR140W	20240217_PRM_SKP_Cal_5_3	0.996	FALSE	Quality Control	4825235	1250	1244.5	0.9964	0.00095919	0.15487	7	14	14.19	light	787.358	2	Slope: 9.5919E-4 Intercept: 1.5487E-1	1	988.421	989.428	y9	TRUE
Low	EENIVNEDGPNTSR	CBF2 CBF3A CEP2 CTF14 NDC10 YGR140W	20240217_PRM_SKP_Cal_6_3	1.052	FALSE	Quality Control	10077629	2500	2630.4	0.9964	0.00095919	0.15487	7	14	14.19	light	787.358	2	Slope: 9.5919E-4 Intercept: 1.5487E-1	1	988.421	989.428	y9	TRUE
Low	EENIVNEDGPNTSR	CBF2 CBF3A CEP2 CTF14 NDC10 YGR140W	20240217_PRM_SKP_Cal_7_3	1.117	FALSE	Quality Control	20021686	5000	5586	0.9964	0.00095919	0.15487	7	14	14.19	light	787.358	2	Slope: 9.5919E-4 Intercept: 1.5487E-1	1	988.421	989.428	y9	TRUE
Low	EENIVNEDGPNTSR	CBF2 CBF3A CEP2 CTF14 NDC10 YGR140W	20240217_PRM_SKP_Cal_8_3	1.066	FALSE	Quality Control	39298968	10000	10656	0.9964	0.00095919	0.15487	7	14	14.19	light	787.358	2	Slope: 9.5919E-4 Intercept: 1.5487E-1	1	988.421	989.428	y9	TRUE
Low	EENIVNEDGPNTSR	CBF2 CBF3A CEP2 CTF14 NDC10 YGR140W	20240217_PRM_SKP_Cal_9_3	0.909	FALSE	Quality Control	76889736	20000	18189	0.9964	0.00095919	0.15487	7	14	14.19	light	787.358	2	Slope: 9.5919E-4 Intercept: 1.5487E-1	1	988.421	989.428	y9	TRUE
Low	EENIVNEDGPNTSR	CBF2 CBF3A CEP2 CTF14 NDC10 YGR140W	20240217_PRM_SKP_Cal_10_3	0.997	FALSE	Quality Control	246451328	60000	59847	0.9964	0.00095919	0.15487	7	14	14.19	light	787.358	2	Slope: 9.5919E-4 Intercept: 1.5487E-1	1	988.421	989.428	y9	TRUE
Low	EENIVNEDGPNTSR	CBF2 CBF3A CEP2 CTF14 NDC10 YGR140W	20240217_PRM_BlankwIS_5	#N/A	FALSE	Unknown	212729		-100.13	0.9964	0.00095919	0.15487	7	14	14.19	light	787.358	2	Slope: 9.5919E-4 Intercept: 1.5487E-1	1	988.421	989.428	y9	TRUE
Low	EENIVNEDGPNTSR	CBF2 CBF3A CEP2 CTF14 NDC10 YGR140W	20240217_PRM_SKP_Cal_1_4	-0.982	TRUE	Quality Control	352585	78.125	-76.711	0.9964	0.00095919	0.15487	7	14	14.19	light	787.358	2	Slope: 9.5919E-4 Intercept: 1.5487E-1	1	988.421	989.428	y9	TRUE
Low	EENIVNEDGPNTSR	CBF2 CBF3A CEP2 CTF14 NDC10 YGR140W	20240217_PRM_SKP_Cal_2_4	0.107	TRUE	Quality Control	691689	156.25	16.67	0.9964	0.00095919	0.15487	7	14	14.19	light	787.358	2	Slope: 9.5919E-4 Intercept: 1.5487E-1	1	988.421	989.428	y9	TRUE
Low	EENIVNEDGPNTSR	CBF2 CBF3A CEP2 CTF14 NDC10 YGR140W	20240217_PRM_SKP_Cal_3_4	0.529	TRUE	Quality Control	1344359	312.5	165.18	0.9964	0.00095919	0.15487	7	14	14.19	light	787.358	2	Slope: 9.5919E-4 Intercept: 1.5487E-1	1	988.421	989.428	y9	TRUE
Low	EENIVNEDGPNTSR	CBF2 CBF3A CEP2 CTF14 NDC10 YGR140W	20240217_PRM_SKP_Cal_4_4	0.996	FALSE	Quality Control	2794399	625	622.55	0.9964	0.00095919	0.15487	7	14	14.19	light	787.358	2	Slope: 9.5919E-4 Intercept: 1.5487E-1	1	988.421	989.428	y9	TRUE
Low	EENIVNEDGPNTSR	CBF2 CBF3A CEP2 CTF14 NDC10 YGR140W	20240217_PRM_SKP_Cal_5_4	0.941	FALSE	Quality Control	5151690	1250	1175.7	0.9964	0.00095919	0.15487	7	14	14.19	light	787.358	2	Slope: 9.5919E-4 Intercept: 1.5487E-1	1	988.421	989.428	y9	TRUE
Low	EENIVNEDGPNTSR	CBF2 CBF3A CEP2 CTF14 NDC10 YGR140W	20240217_PRM_SKP_Cal_6_4	1.07	FALSE	Quality Control	11149273	2500	2675.3	0.9964	0.00095919	0.15487	7	14	14.19	light	787.358	2	Slope: 9.5919E-4 Intercept: 1.5487E-1	1	988.421	989.428	y9	TRUE
Low	EENIVNEDGPNTSR	CBF2 CBF3A CEP2 CTF14 NDC10 YGR140W	20240217_PRM_SKP_Cal_7_4	1.016	FALSE	Quality Control	19350910	5000	5078.8	0.9964	0.00095919	0.15487	7	14	14.19	light	787.358	2	Slope: 9.5919E-4 Intercept: 1.5487E-1	1	988.421	989.428	y9	TRUE
Low	EENIVNEDGPNTSR	CBF2 CBF3A CEP2 CTF14 NDC10 YGR140W	20240217_PRM_SKP_Cal_8_4	1.028	FALSE	Quality Control	39563412	10000	10282	0.9964	0.00095919	0.15487	7	14	14.19	light	787.358	2	Slope: 9.5919E-4 Intercept: 1.5487E-1	1	988.421	989.428	y9	TRUE
Low	EENIVNEDGPNTSR	CBF2 CBF3A CEP2 CTF14 NDC10 YGR140W	20240217_PRM_SKP_Cal_9_4	0.948	FALSE	Quality Control	84925528	20000	18953	0.9964	0.00095919	0.15487	7	14	14.19	light	787.358	2	Slope: 9.5919E-4 Intercept: 1.5487E-1	1	988.421	989.428	y9	TRUE
Low	EENIVNEDGPNTSR	CBF2 CBF3A CEP2 CTF14 NDC10 YGR140W	20240217_PRM_SKP_Cal_10_4_2	0.978	FALSE	Quality Control	268942208	60000	58660	0.9964	0.00095919	0.15487	7	14	14.19	light	787.358	2	Slope: 9.5919E-4 Intercept: 1.5487E-1	1	988.421	989.428	y9	TRUE
Low	EENIVNEDGPNTSR	CBF2 CBF3A CEP2 CTF14 NDC10 YGR140W	20240217_PRM_BlankwIS_7	#N/A	FALSE	Unknown	184700		-108.03	0.9964	0.00095919	0.15487	7	14	14.19	light	787.358	2	Slope: 9.5919E-4 Intercept: 1.5487E-1	1	988.421	989.428	y9	TRUE
Low	EENIVNEDGPNTSR	CBF2 CBF3A CEP2 CTF14 NDC10 YGR140W	20240217_PRM_DoubleBlank_1	#N/A	FALSE	Double Blank	9883		4748.5	0.9964	0.00095919	0.15487	7	14	14.19	heavy	792.362	2	Slope: 9.5919E-4 Intercept: 1.5487E-1	1	998.429	999.437	y9	TRUE
Low	EENIVNEDGPNTSR	CBF2 CBF3A CEP2 CTF14 NDC10 YGR140W	20240217_PRM_BlankwIS_1	#N/A	FALSE	Unknown	3095347		-161.46	0.9964	0.00095919	0.15487	7	14	14.19	heavy	792.362	2	Slope: 9.5919E-4 Intercept: 1.5487E-1	1	998.429	999.437	y9	TRUE
Low	EENIVNEDGPNTSR	CBF2 CBF3A CEP2 CTF14 NDC10 YGR140W	20240217_PRM_SKP_Cal_1	-0.896	TRUE	Standard	2952752	78.125	-70.016	0.9964	0.00095919	0.15487	7	14	14.19	heavy	792.362	2	Slope: 9.5919E-4 Intercept: 1.5487E-1	1	998.429	999.437	y9	TRUE
Low	EENIVNEDGPNTSR	CBF2 CBF3A CEP2 CTF14 NDC10 YGR140W	20240217_PRM_SKP_Cal_2	0.204	TRUE	Standard	3149427	156.25	31.912	0.9964	0.00095919	0.15487	7	14	14.19	heavy	792.362	2	Slope: 9.5919E-4 Intercept: 1.5487E-1	1	998.429	999.437	y9	TRUE
Low	EENIVNEDGPNTSR	CBF2 CBF3A CEP2 CTF14 NDC10 YGR140W	20240217_PRM_SKP_Cal_3	0.574	TRUE	Standard	3124773	312.5	179.28	0.9964	0.00095919	0.15487	7	14	14.19	heavy	792.362	2	Slope: 9.5919E-4 Intercept: 1.5487E-1	1	998.429	999.437	y9	TRUE
Low	EENIVNEDGPNTSR	CBF2 CBF3A CEP2 CTF14 NDC10 YGR140W	20240217_PRM_SKP_Cal_4	0.967	FALSE	Standard	2835671	625	604.51	0.9964	0.00095919	0.15487	7	14	14.19	heavy	792.362	2	Slope: 9.5919E-4 Intercept: 1.5487E-1	1	998.429	999.437	y9	TRUE
Low	EENIVNEDGPNTSR	CBF2 CBF3A CEP2 CTF14 NDC10 YGR140W	20240217_PRM_SKP_Cal_5	0.94	FALSE	Standard	3314052	1250	1174.8	0.9964	0.00095919	0.15487	7	14	14.19	heavy	792.362	2	Slope: 9.5919E-4 Intercept: 1.5487E-1	1	998.429	999.437	y9	TRUE
Low	EENIVNEDGPNTSR	CBF2 CBF3A CEP2 CTF14 NDC10 YGR140W	20240217_PRM_SKP_Cal_6	1.072	FALSE	Standard	3080686	2500	2680.8	0.9964	0.00095919	0.15487	7	14	14.19	heavy	792.362	2	Slope: 9.5919E-4 Intercept: 1.5487E-1	1	998.429	999.437	y9	TRUE
Low	EENIVNEDGPNTSR	CBF2 CBF3A CEP2 CTF14 NDC10 YGR140W	20240217_PRM_SKP_Cal_7	1.089	FALSE	Standard	3262987	5000	5444.8	0.9964	0.00095919	0.15487	7	14	14.19	heavy	792.362	2	Slope: 9.5919E-4 Intercept: 1.5487E-1	1	998.429	999.437	y9	TRUE
Low	EENIVNEDGPNTSR	CBF2 CBF3A CEP2 CTF14 NDC10 YGR140W	20240217_PRM_SKP_Cal_8	1.033	FALSE	Standard	3193990	10000	10330	0.9964	0.00095919	0.15487	7	14	14.19	heavy	792.362	2	Slope: 9.5919E-4 Intercept: 1.5487E-1	1	998.429	999.437	y9	TRUE
Low	EENIVNEDGPNTSR	CBF2 CBF3A CEP2 CTF14 NDC10 YGR140W	20240217_PRM_SKP_Cal_9	0.87	FALSE	Standard	3821783	20000	17391	0.9964	0.00095919	0.15487	7	14	14.19	heavy	792.362	2	Slope: 9.5919E-4 Intercept: 1.5487E-1	1	998.429	999.437	y9	TRUE
Low	EENIVNEDGPNTSR	CBF2 CBF3A CEP2 CTF14 NDC10 YGR140W	20240217_PRM_SKP_Cal_10	1.029	FALSE	Standard	3629751	60000	61749	0.9964	0.00095919	0.15487	7	14	14.19	heavy	792.362	2	Slope: 9.5919E-4 Intercept: 1.5487E-1	1	998.429	999.437	y9	TRUE
Low	EENIVNEDGPNTSR	CBF2 CBF3A CEP2 CTF14 NDC10 YGR140W	20240217_PRM_BlankwIS_2	#N/A	FALSE	Unknown	3460815		-85.556	0.9964	0.00095919	0.15487	7	14	14.19	heavy	792.362	2	Slope: 9.5919E-4 Intercept: 1.5487E-1	1	998.429	999.437	y9	TRUE
Low	EENIVNEDGPNTSR	CBF2 CBF3A CEP2 CTF14 NDC10 YGR140W	20240217_PRM_QC_Low_1	0.384	FALSE	Quality Control	3382267	234.38	90.044	0.9964	0.00095919	0.15487	7	14	14.19	heavy	792.362	2	Slope: 9.5919E-4 Intercept: 1.5487E-1	1	998.429	999.437	y9	TRUE
Low	EENIVNEDGPNTSR	CBF2 CBF3A CEP2 CTF14 NDC10 YGR140W	20240217_PRM_QC_Mid_1	0.968	FALSE	Quality Control	2920704	937.5	907.9	0.9964	0.00095919	0.15487	7	14	14.19	heavy	792.362	2	Slope: 9.5919E-4 Intercept: 1.5487E-1	1	998.429	999.437	y9	TRUE
Low	EENIVNEDGPNTSR	CBF2 CBF3A CEP2 CTF14 NDC10 YGR140W	20240217_PRM_QC_Hi_1	0.988	FALSE	Quality Control	3463887	7500	7408.6	0.9964	0.00095919	0.15487	7	14	14.19	heavy	792.362	2	Slope: 9.5919E-4 Intercept: 1.5487E-1	1	998.429	999.437	y9	TRUE
Low	EENIVNEDGPNTSR	CBF2 CBF3A CEP2 CTF14 NDC10 YGR140W	20240217_PRM_Solvent_1	#N/A	FALSE	Unknown	0		∞	0.9964	0.00095919	0.15487	7	14	14.19	heavy	792.362	2	Slope: 9.5919E-4 Intercept: 1.5487E-1	1	998.429	999.437	y9	TRUE
Low	EENIVNEDGPNTSR	CBF2 CBF3A CEP2 CTF14 NDC10 YGR140W	20240217_PRM_QC_Low_2	0.249	FALSE	Quality Control	3241796	234.38	58.305	0.9964	0.00095919	0.15487	7	14	14.19	heavy	792.362	2	Slope: 9.5919E-4 Intercept: 1.5487E-1	1	998.429	999.437	y9	TRUE
Low	EENIVNEDGPNTSR	CBF2 CBF3A CEP2 CTF14 NDC10 YGR140W	20240217_PRM_QC_Mid_2	0.931	FALSE	Quality Control	2864619	937.5	872.46	0.9964	0.00095919	0.15487	7	14	14.19	heavy	792.362	2	Slope: 9.5919E-4 Intercept: 1.5487E-1	1	998.429	999.437	y9	TRUE
Low	EENIVNEDGPNTSR	CBF2 CBF3A CEP2 CTF14 NDC10 YGR140W	20240217_PRM_QC_Hi_2	0.956	FALSE	Quality Control	3497899	7500	7171.7	0.9964	0.00095919	0.15487	7	14	14.19	heavy	792.362	2	Slope: 9.5919E-4 Intercept: 1.5487E-1	1	998.429	999.437	y9	TRUE
Low	EENIVNEDGPNTSR	CBF2 CBF3A CEP2 CTF14 NDC10 YGR140W	20240217_PRM_Solvent_2	#N/A	FALSE	Solvent	0		∞	0.9964	0.00095919	0.15487	7	14	14.19	heavy	792.362	2	Slope: 9.5919E-4 Intercept: 1.5487E-1	1	998.429	999.437	y9	TRUE
Low	EENIVNEDGPNTSR	CBF2 CBF3A CEP2 CTF14 NDC10 YGR140W	20240217_PRM_QC_Low_3	0.217	FALSE	Quality Control	3151660	234.38	50.793	0.9964	0.00095919	0.15487	7	14	14.19	heavy	792.362	2	Slope: 9.5919E-4 Intercept: 1.5487E-1	1	998.429	999.437	y9	TRUE
Low	EENIVNEDGPNTSR	CBF2 CBF3A CEP2 CTF14 NDC10 YGR140W	20240217_PRM_QC_Mid_3	0.88	FALSE	Quality Control	3228386	937.5	824.84	0.9964	0.00095919	0.15487	7	14	14.19	heavy	792.362	2	Slope: 9.5919E-4 Intercept: 1.5487E-1	1	998.429	999.437	y9	TRUE
Low	EENIVNEDGPNTSR	CBF2 CBF3A CEP2 CTF14 NDC10 YGR140W	20240217_PRM_QC_Hi_3	0.969	FALSE	Quality Control	3438779	7500	7265.5	0.9964	0.00095919	0.15487	7	14	14.19	heavy	792.362	2	Slope: 9.5919E-4 Intercept: 1.5487E-1	1	998.429	999.437	y9	TRUE
Low	EENIVNEDGPNTSR	CBF2 CBF3A CEP2 CTF14 NDC10 YGR140W	20240217_PRM_BlankwIS_3	#N/A	FALSE	Unknown	3326571		-151.69	0.9964	0.00095919	0.15487	7	14	14.19	heavy	792.362	2	Slope: 9.5919E-4 Intercept: 1.5487E-1	1	998.429	999.437	y9	TRUE
Low	EENIVNEDGPNTSR	CBF2 CBF3A CEP2 CTF14 NDC10 YGR140W	20240217_PRM_SKP_Cal_1_2	-0.947	TRUE	Quality Control	3172162	78.125	-73.947	0.9964	0.00095919	0.15487	7	14	14.19	heavy	792.362	2	Slope: 9.5919E-4 Intercept: 1.5487E-1	1	998.429	999.437	y9	TRUE
Low	EENIVNEDGPNTSR	CBF2 CBF3A CEP2 CTF14 NDC10 YGR140W	20240217_PRM_SKP_Cal_2_2	-0.023	TRUE	Quality Control	3429323	156.25	-3.6582	0.9964	0.00095919	0.15487	7	14	14.19	heavy	792.362	2	Slope: 9.5919E-4 Intercept: 1.5487E-1	1	998.429	999.437	y9	TRUE
Low	EENIVNEDGPNTSR	CBF2 CBF3A CEP2 CTF14 NDC10 YGR140W	20240217_PRM_SKP_Cal_3_2	0.539	TRUE	Quality Control	3304235	312.5	168.36	0.9964	0.00095919	0.15487	7	14	14.19	heavy	792.362	2	Slope: 9.5919E-4 Intercept: 1.5487E-1	1	998.429	999.437	y9	TRUE
Low	EENIVNEDGPNTSR	CBF2 CBF3A CEP2 CTF14 NDC10 YGR140W	20240217_PRM_SKP_Cal_4_2	0.895	FALSE	Quality Control	2998705	625	559.62	0.9964	0.00095919	0.15487	7	14	14.19	heavy	792.362	2	Slope: 9.5919E-4 Intercept: 1.5487E-1	1	998.429	999.437	y9	TRUE
Low	EENIVNEDGPNTSR	CBF2 CBF3A CEP2 CTF14 NDC10 YGR140W	20240217_PRM_SKP_Cal_5_2	0.902	FALSE	Quality Control	3439725	1250	1128	0.9964	0.00095919	0.15487	7	14	14.19	heavy	792.362	2	Slope: 9.5919E-4 Intercept: 1.5487E-1	1	998.429	999.437	y9	TRUE
Low	EENIVNEDGPNTSR	CBF2 CBF3A CEP2 CTF14 NDC10 YGR140W	20240217_PRM_SKP_Cal_6_2	0.977	FALSE	Quality Control	3370759	2500	2443	0.9964	0.00095919	0.15487	7	14	14.19	heavy	792.362	2	Slope: 9.5919E-4 Intercept: 1.5487E-1	1	998.429	999.437	y9	TRUE
Low	EENIVNEDGPNTSR	CBF2 CBF3A CEP2 CTF14 NDC10 YGR140W	20240217_PRM_SKP_Cal_7_2	1.113	FALSE	Quality Control	3284116	5000	5567.2	0.9964	0.00095919	0.15487	7	14	14.19	heavy	792.362	2	Slope: 9.5919E-4 Intercept: 1.5487E-1	1	998.429	999.437	y9	TRUE
Low	EENIVNEDGPNTSR	CBF2 CBF3A CEP2 CTF14 NDC10 YGR140W	20240217_PRM_SKP_Cal_8_2	1.051	FALSE	Quality Control	3470672	10000	10511	0.9964	0.00095919	0.15487	7	14	14.19	heavy	792.362	2	Slope: 9.5919E-4 Intercept: 1.5487E-1	1	998.429	999.437	y9	TRUE
Low	EENIVNEDGPNTSR	CBF2 CBF3A CEP2 CTF14 NDC10 YGR140W	20240217_PRM_SKP_Cal_9_2	0.916	FALSE	Quality Control	3831493	20000	18317	0.9964	0.00095919	0.15487	7	14	14.19	heavy	792.362	2	Slope: 9.5919E-4 Intercept: 1.5487E-1	1	998.429	999.437	y9	TRUE
Low	EENIVNEDGPNTSR	CBF2 CBF3A CEP2 CTF14 NDC10 YGR140W	20240217_PRM_SKP_Cal_10_2	1.011	FALSE	Quality Control	3739112	60000	60675	0.9964	0.00095919	0.15487	7	14	14.19	heavy	792.362	2	Slope: 9.5919E-4 Intercept: 1.5487E-1	1	998.429	999.437	y9	TRUE
Low	EENIVNEDGPNTSR	CBF2 CBF3A CEP2 CTF14 NDC10 YGR140W	20240217_PRM_BlankwIS_4	#N/A	FALSE	Unknown	3256028		-64.48	0.9964	0.00095919	0.15487	7	14	14.19	heavy	792.362	2	Slope: 9.5919E-4 Intercept: 1.5487E-1	1	998.429	999.437	y9	TRUE
Low	EENIVNEDGPNTSR	CBF2 CBF3A CEP2 CTF14 NDC10 YGR140W	20240217_PRM_SKP_Cal_1_3	-0.896	TRUE	Quality Control	3829586	78.125	-69.977	0.9964	0.00095919	0.15487	7	14	14.19	heavy	792.362	2	Slope: 9.5919E-4 Intercept: 1.5487E-1	1	998.429	999.437	y9	TRUE
Low	EENIVNEDGPNTSR	CBF2 CBF3A CEP2 CTF14 NDC10 YGR140W	20240217_PRM_SKP_Cal_2_3	-0.012	TRUE	Quality Control	3853883	156.25	-1.8354	0.9964	0.00095919	0.15487	7	14	14.19	heavy	792.362	2	Slope: 9.5919E-4 Intercept: 1.5487E-1	1	998.429	999.437	y9	TRUE
Low	EENIVNEDGPNTSR	CBF2 CBF3A CEP2 CTF14 NDC10 YGR140W	20240217_PRM_SKP_Cal_3_3	0.604	TRUE	Quality Control	3696192	312.5	188.82	0.9964	0.00095919	0.15487	7	14	14.19	heavy	792.362	2	Slope: 9.5919E-4 Intercept: 1.5487E-1	1	998.429	999.437	y9	TRUE
Low	EENIVNEDGPNTSR	CBF2 CBF3A CEP2 CTF14 NDC10 YGR140W	20240217_PRM_SKP_Cal_4_3	0.89	FALSE	Quality Control	3538777	625	556.11	0.9964	0.00095919	0.15487	7	14	14.19	heavy	792.362	2	Slope: 9.5919E-4 Intercept: 1.5487E-1	1	998.429	999.437	y9	TRUE
Low	EENIVNEDGPNTSR	CBF2 CBF3A CEP2 CTF14 NDC10 YGR140W	20240217_PRM_SKP_Cal_5_3	0.996	FALSE	Quality Control	3577990	1250	1244.5	0.9964	0.00095919	0.15487	7	14	14.19	heavy	792.362	2	Slope: 9.5919E-4 Intercept: 1.5487E-1	1	998.429	999.437	y9	TRUE
Low	EENIVNEDGPNTSR	CBF2 CBF3A CEP2 CTF14 NDC10 YGR140W	20240217_PRM_SKP_Cal_6_3	1.052	FALSE	Quality Control	3763222	2500	2630.4	0.9964	0.00095919	0.15487	7	14	14.19	heavy	792.362	2	Slope: 9.5919E-4 Intercept: 1.5487E-1	1	998.429	999.437	y9	TRUE
Low	EENIVNEDGPNTSR	CBF2 CBF3A CEP2 CTF14 NDC10 YGR140W	20240217_PRM_SKP_Cal_7_3	1.117	FALSE	Quality Control	3631786	5000	5586	0.9964	0.00095919	0.15487	7	14	14.19	heavy	792.362	2	Slope: 9.5919E-4 Intercept: 1.5487E-1	1	998.429	999.437	y9	TRUE
Low	EENIVNEDGPNTSR	CBF2 CBF3A CEP2 CTF14 NDC10 YGR140W	20240217_PRM_SKP_Cal_8_3	1.066	FALSE	Quality Control	3787471	10000	10656	0.9964	0.00095919	0.15487	7	14	14.19	heavy	792.362	2	Slope: 9.5919E-4 Intercept: 1.5487E-1	1	998.429	999.437	y9	TRUE
Low	EENIVNEDGPNTSR	CBF2 CBF3A CEP2 CTF14 NDC10 YGR140W	20240217_PRM_SKP_Cal_9_3	0.909	FALSE	Quality Control	4368232	20000	18189	0.9964	0.00095919	0.15487	7	14	14.19	heavy	792.362	2	Slope: 9.5919E-4 Intercept: 1.5487E-1	1	998.429	999.437	y9	TRUE
Low	EENIVNEDGPNTSR	CBF2 CBF3A CEP2 CTF14 NDC10 YGR140W	20240217_PRM_SKP_Cal_10_3	0.997	FALSE	Quality Control	4281691	60000	59847	0.9964	0.00095919	0.15487	7	14	14.19	heavy	792.362	2	Slope: 9.5919E-4 Intercept: 1.5487E-1	1	998.429	999.437	y9	TRUE
Low	EENIVNEDGPNTSR	CBF2 CBF3A CEP2 CTF14 NDC10 YGR140W	20240217_PRM_BlankwIS_5	#N/A	FALSE	Unknown	3616458		-100.13	0.9964	0.00095919	0.15487	7	14	14.19	heavy	792.362	2	Slope: 9.5919E-4 Intercept: 1.5487E-1	1	998.429	999.437	y9	TRUE
Low	EENIVNEDGPNTSR	CBF2 CBF3A CEP2 CTF14 NDC10 YGR140W	20240217_PRM_SKP_Cal_1_4	-0.982	TRUE	Quality Control	4337588	78.125	-76.711	0.9964	0.00095919	0.15487	7	14	14.19	heavy	792.362	2	Slope: 9.5919E-4 Intercept: 1.5487E-1	1	998.429	999.437	y9	TRUE
Low	EENIVNEDGPNTSR	CBF2 CBF3A CEP2 CTF14 NDC10 YGR140W	20240217_PRM_SKP_Cal_2_4	0.107	TRUE	Quality Control	4048360	156.25	16.67	0.9964	0.00095919	0.15487	7	14	14.19	heavy	792.362	2	Slope: 9.5919E-4 Intercept: 1.5487E-1	1	998.429	999.437	y9	TRUE
Low	EENIVNEDGPNTSR	CBF2 CBF3A CEP2 CTF14 NDC10 YGR140W	20240217_PRM_SKP_Cal_3_4	0.529	TRUE	Quality Control	4290870	312.5	165.18	0.9964	0.00095919	0.15487	7	14	14.19	heavy	792.362	2	Slope: 9.5919E-4 Intercept: 1.5487E-1	1	998.429	999.437	y9	TRUE
Low	EENIVNEDGPNTSR	CBF2 CBF3A CEP2 CTF14 NDC10 YGR140W	20240217_PRM_SKP_Cal_4_4	0.996	FALSE	Quality Control	3715903	625	622.55	0.9964	0.00095919	0.15487	7	14	14.19	heavy	792.362	2	Slope: 9.5919E-4 Intercept: 1.5487E-1	1	998.429	999.437	y9	TRUE
Low	EENIVNEDGPNTSR	CBF2 CBF3A CEP2 CTF14 NDC10 YGR140W	20240217_PRM_SKP_Cal_5_4	0.941	FALSE	Quality Control	4016541	1250	1175.7	0.9964	0.00095919	0.15487	7	14	14.19	heavy	792.362	2	Slope: 9.5919E-4 Intercept: 1.5487E-1	1	998.429	999.437	y9	TRUE
Low	EENIVNEDGPNTSR	CBF2 CBF3A CEP2 CTF14 NDC10 YGR140W	20240217_PRM_SKP_Cal_6_4	1.07	FALSE	Quality Control	4097481	2500	2675.3	0.9964	0.00095919	0.15487	7	14	14.19	heavy	792.362	2	Slope: 9.5919E-4 Intercept: 1.5487E-1	1	998.429	999.437	y9	TRUE
Low	EENIVNEDGPNTSR	CBF2 CBF3A CEP2 CTF14 NDC10 YGR140W	20240217_PRM_SKP_Cal_7_4	1.016	FALSE	Quality Control	3849836	5000	5078.8	0.9964	0.00095919	0.15487	7	14	14.19	heavy	792.362	2	Slope: 9.5919E-4 Intercept: 1.5487E-1	1	998.429	999.437	y9	TRUE
Low	EENIVNEDGPNTSR	CBF2 CBF3A CEP2 CTF14 NDC10 YGR140W	20240217_PRM_SKP_Cal_8_4	1.028	FALSE	Quality Control	3949335	10000	10282	0.9964	0.00095919	0.15487	7	14	14.19	heavy	792.362	2	Slope: 9.5919E-4 Intercept: 1.5487E-1	1	998.429	999.437	y9	TRUE
Low	EENIVNEDGPNTSR	CBF2 CBF3A CEP2 CTF14 NDC10 YGR140W	20240217_PRM_SKP_Cal_9_4	0.948	FALSE	Quality Control	4632041	20000	18953	0.9964	0.00095919	0.15487	7	14	14.19	heavy	792.362	2	Slope: 9.5919E-4 Intercept: 1.5487E-1	1	998.429	999.437	y9	TRUE
Low	EENIVNEDGPNTSR	CBF2 CBF3A CEP2 CTF14 NDC10 YGR140W	20240217_PRM_SKP_Cal_10_4_2	0.978	FALSE	Quality Control	4766709	60000	58660	0.9964	0.00095919	0.15487	7	14	14.19	heavy	792.362	2	Slope: 9.5919E-4 Intercept: 1.5487E-1	1	998.429	999.437	y9	TRUE
Low	EENIVNEDGPNTSR	CBF2 CBF3A CEP2 CTF14 NDC10 YGR140W	20240217_PRM_BlankwIS_7	#N/A	FALSE	Unknown	3604408		-108.03	0.9964	0.00095919	0.15487	7	14	14.19	heavy	792.362	2	Slope: 9.5919E-4 Intercept: 1.5487E-1	1	998.429	999.437	y9	TRUE
Low	IDDISTSDR	MCM21 CTF5 YDR318W	20240217_PRM_DoubleBlank_1	#N/A	FALSE	Double Blank	0		NaN	0.9997	0.0010333	0.004151	10	9	11.68	light	511.243	2	Slope: 1.0333E-3 Intercept: 4.1510E-3	1	343.138	344.145	b3	TRUE
Low	IDDISTSDR	MCM21 CTF5 YDR318W	20240217_PRM_BlankwIS_1	#N/A	FALSE	Unknown	0		-4.0171	0.9997	0.0010333	0.004151	10	9	11.68	light	511.243	2	Slope: 1.0333E-3 Intercept: 4.1510E-3	1	343.138	344.145	b3	TRUE
Low	IDDISTSDR	MCM21 CTF5 YDR318W	20240217_PRM_SKP_Cal_1	0.961	FALSE	Standard	263874	78.125	75.069	0.9997	0.0010333	0.004151	10	9	11.68	light	511.243	2	Slope: 1.0333E-3 Intercept: 4.1510E-3	1	343.138	344.145	b3	TRUE
Low	IDDISTSDR	MCM21 CTF5 YDR318W	20240217_PRM_SKP_Cal_2	0.965	FALSE	Standard	558669	156.25	150.76	0.9997	0.0010333	0.004151	10	9	11.68	light	511.243	2	Slope: 1.0333E-3 Intercept: 4.1510E-3	1	343.138	344.145	b3	TRUE
Low	IDDISTSDR	MCM21 CTF5 YDR318W	20240217_PRM_SKP_Cal_3	1.034	FALSE	Standard	1074652	312.5	323.11	0.9997	0.0010333	0.004151	10	9	11.68	light	511.243	2	Slope: 1.0333E-3 Intercept: 4.1510E-3	1	343.138	344.145	b3	TRUE
Low	IDDISTSDR	MCM21 CTF5 YDR318W	20240217_PRM_SKP_Cal_4	1.058	FALSE	Standard	2243530	625	661.02	0.9997	0.0010333	0.004151	10	9	11.68	light	511.243	2	Slope: 1.0333E-3 Intercept: 4.1510E-3	1	343.138	344.145	b3	TRUE
Low	IDDISTSDR	MCM21 CTF5 YDR318W	20240217_PRM_SKP_Cal_5	0.983	FALSE	Standard	4232935	1250	1228.7	0.9997	0.0010333	0.004151	10	9	11.68	light	511.243	2	Slope: 1.0333E-3 Intercept: 4.1510E-3	1	343.138	344.145	b3	TRUE
Low	IDDISTSDR	MCM21 CTF5 YDR318W	20240217_PRM_SKP_Cal_6	0.989	FALSE	Standard	8504415	2500	2472.7	0.9997	0.0010333	0.004151	10	9	11.68	light	511.243	2	Slope: 1.0333E-3 Intercept: 4.1510E-3	1	343.138	344.145	b3	TRUE
Low	IDDISTSDR	MCM21 CTF5 YDR318W	20240217_PRM_SKP_Cal_7	1.055	FALSE	Standard	16976880	5000	5273.8	0.9997	0.0010333	0.004151	10	9	11.68	light	511.243	2	Slope: 1.0333E-3 Intercept: 4.1510E-3	1	343.138	344.145	b3	TRUE
Low	IDDISTSDR	MCM21 CTF5 YDR318W	20240217_PRM_SKP_Cal_8	0.98	FALSE	Standard	33025116	10000	9799.9	0.9997	0.0010333	0.004151	10	9	11.68	light	511.243	2	Slope: 1.0333E-3 Intercept: 4.1510E-3	1	343.138	344.145	b3	TRUE
Low	IDDISTSDR	MCM21 CTF5 YDR318W	20240217_PRM_SKP_Cal_9	0.965	FALSE	Standard	61278640	20000	19308	0.9997	0.0010333	0.004151	10	9	11.68	light	511.243	2	Slope: 1.0333E-3 Intercept: 4.1510E-3	1	343.138	344.145	b3	TRUE
Low	IDDISTSDR	MCM21 CTF5 YDR318W	20240217_PRM_SKP_Cal_10	1.01	FALSE	Standard	196099424	60000	60629	0.9997	0.0010333	0.004151	10	9	11.68	light	511.243	2	Slope: 1.0333E-3 Intercept: 4.1510E-3	1	343.138	344.145	b3	TRUE
Low	IDDISTSDR	MCM21 CTF5 YDR318W	20240217_PRM_BlankwIS_2	#N/A	FALSE	Unknown	22617		2.7854	0.9997	0.0010333	0.004151	10	9	11.68	light	511.243	2	Slope: 1.0333E-3 Intercept: 4.1510E-3	1	343.138	344.145	b3	TRUE
Low	IDDISTSDR	MCM21 CTF5 YDR318W	20240217_PRM_QC_Low_1	0.888	FALSE	Quality Control	677240	234.38	208.01	0.9997	0.0010333	0.004151	10	9	11.68	light	511.243	2	Slope: 1.0333E-3 Intercept: 4.1510E-3	1	343.138	344.145	b3	TRUE
Low	IDDISTSDR	MCM21 CTF5 YDR318W	20240217_PRM_QC_Mid_1	0.991	FALSE	Quality Control	2755953	937.5	929.24	0.9997	0.0010333	0.004151	10	9	11.68	light	511.243	2	Slope: 1.0333E-3 Intercept: 4.1510E-3	1	343.138	344.145	b3	TRUE
Low	IDDISTSDR	MCM21 CTF5 YDR318W	20240217_PRM_QC_Hi_1	0.928	FALSE	Quality Control	22680012	7500	6957.6	0.9997	0.0010333	0.004151	10	9	11.68	light	511.243	2	Slope: 1.0333E-3 Intercept: 4.1510E-3	1	343.138	344.145	b3	TRUE
Low	IDDISTSDR	MCM21 CTF5 YDR318W	20240217_PRM_Solvent_1	#N/A	FALSE	Unknown	0		NaN	0.9997	0.0010333	0.004151	10	9	11.68	light	511.243	2	Slope: 1.0333E-3 Intercept: 4.1510E-3	1	343.138	344.145	b3	TRUE
Low	IDDISTSDR	MCM21 CTF5 YDR318W	20240217_PRM_QC_Low_2	0.95	FALSE	Quality Control	684294	234.38	222.7	0.9997	0.0010333	0.004151	10	9	11.68	light	511.243	2	Slope: 1.0333E-3 Intercept: 4.1510E-3	1	343.138	344.145	b3	TRUE
Low	IDDISTSDR	MCM21 CTF5 YDR318W	20240217_PRM_QC_Mid_2	0.869	FALSE	Quality Control	2745020	937.5	814.96	0.9997	0.0010333	0.004151	10	9	11.68	light	511.243	2	Slope: 1.0333E-3 Intercept: 4.1510E-3	1	343.138	344.145	b3	TRUE
Low	IDDISTSDR	MCM21 CTF5 YDR318W	20240217_PRM_QC_Hi_2	0.922	FALSE	Quality Control	23103324	7500	6913	0.9997	0.0010333	0.004151	10	9	11.68	light	511.243	2	Slope: 1.0333E-3 Intercept: 4.1510E-3	1	343.138	344.145	b3	TRUE
Low	IDDISTSDR	MCM21 CTF5 YDR318W	20240217_PRM_Solvent_2	#N/A	FALSE	Solvent	0		NaN	0.9997	0.0010333	0.004151	10	9	11.68	light	511.243	2	Slope: 1.0333E-3 Intercept: 4.1510E-3	1	343.138	344.145	b3	TRUE
Low	IDDISTSDR	MCM21 CTF5 YDR318W	20240217_PRM_QC_Low_3	0.944	FALSE	Quality Control	750087	234.38	221.2	0.9997	0.0010333	0.004151	10	9	11.68	light	511.243	2	Slope: 1.0333E-3 Intercept: 4.1510E-3	1	343.138	344.145	b3	TRUE
Low	IDDISTSDR	MCM21 CTF5 YDR318W	20240217_PRM_QC_Mid_3	0.978	FALSE	Quality Control	3179813	937.5	916.7	0.9997	0.0010333	0.004151	10	9	11.68	light	511.243	2	Slope: 1.0333E-3 Intercept: 4.1510E-3	1	343.138	344.145	b3	TRUE
Low	IDDISTSDR	MCM21 CTF5 YDR318W	20240217_PRM_QC_Hi_3	0.994	FALSE	Quality Control	26028382	7500	7452.7	0.9997	0.0010333	0.004151	10	9	11.68	light	511.243	2	Slope: 1.0333E-3 Intercept: 4.1510E-3	1	343.138	344.145	b3	TRUE
Low	IDDISTSDR	MCM21 CTF5 YDR318W	20240217_PRM_BlankwIS_3	#N/A	FALSE	Unknown	0		-4.0171	0.9997	0.0010333	0.004151	10	9	11.68	light	511.243	2	Slope: 1.0333E-3 Intercept: 4.1510E-3	1	343.138	344.145	b3	TRUE
Low	IDDISTSDR	MCM21 CTF5 YDR318W	20240217_PRM_SKP_Cal_1_2	1.034	FALSE	Quality Control	294921	78.125	80.794	0.9997	0.0010333	0.004151	10	9	11.68	light	511.243	2	Slope: 1.0333E-3 Intercept: 4.1510E-3	1	343.138	344.145	b3	TRUE
Low	IDDISTSDR	MCM21 CTF5 YDR318W	20240217_PRM_SKP_Cal_2_2	0.954	FALSE	Quality Control	569919	156.25	149.07	0.9997	0.0010333	0.004151	10	9	11.68	light	511.243	2	Slope: 1.0333E-3 Intercept: 4.1510E-3	1	343.138	344.145	b3	TRUE
Low	IDDISTSDR	MCM21 CTF5 YDR318W	20240217_PRM_SKP_Cal_3_2	1.014	FALSE	Quality Control	1066565	312.5	316.91	0.9997	0.0010333	0.004151	10	9	11.68	light	511.243	2	Slope: 1.0333E-3 Intercept: 4.1510E-3	1	343.138	344.145	b3	TRUE
Low	IDDISTSDR	MCM21 CTF5 YDR318W	20240217_PRM_SKP_Cal_4_2	1.052	FALSE	Quality Control	2340975	625	657.21	0.9997	0.0010333	0.004151	10	9	11.68	light	511.243	2	Slope: 1.0333E-3 Intercept: 4.1510E-3	1	343.138	344.145	b3	TRUE
Low	IDDISTSDR	MCM21 CTF5 YDR318W	20240217_PRM_SKP_Cal_5_2	0.94	FALSE	Quality Control	4340505	1250	1174.6	0.9997	0.0010333	0.004151	10	9	11.68	light	511.243	2	Slope: 1.0333E-3 Intercept: 4.1510E-3	1	343.138	344.145	b3	TRUE
Low	IDDISTSDR	MCM21 CTF5 YDR318W	20240217_PRM_SKP_Cal_6_2	0.962	FALSE	Quality Control	8670366	2500	2404.2	0.9997	0.0010333	0.004151	10	9	11.68	light	511.243	2	Slope: 1.0333E-3 Intercept: 4.1510E-3	1	343.138	344.145	b3	TRUE
Low	IDDISTSDR	MCM21 CTF5 YDR318W	20240217_PRM_SKP_Cal_7_2	0.968	FALSE	Quality Control	17975414	5000	4839.9	0.9997	0.0010333	0.004151	10	9	11.68	light	511.243	2	Slope: 1.0333E-3 Intercept: 4.1510E-3	1	343.138	344.145	b3	TRUE
Low	IDDISTSDR	MCM21 CTF5 YDR318W	20240217_PRM_SKP_Cal_8_2	0.93	FALSE	Quality Control	33423740	10000	9300.1	0.9997	0.0010333	0.004151	10	9	11.68	light	511.243	2	Slope: 1.0333E-3 Intercept: 4.1510E-3	1	343.138	344.145	b3	TRUE
Low	IDDISTSDR	MCM21 CTF5 YDR318W	20240217_PRM_SKP_Cal_9_2	0.951	FALSE	Quality Control	68433480	20000	19016	0.9997	0.0010333	0.004151	10	9	11.68	light	511.243	2	Slope: 1.0333E-3 Intercept: 4.1510E-3	1	343.138	344.145	b3	TRUE
Low	IDDISTSDR	MCM21 CTF5 YDR318W	20240217_PRM_SKP_Cal_10_2	1.045	FALSE	Quality Control	213532832	60000	62720	0.9997	0.0010333	0.004151	10	9	11.68	light	511.243	2	Slope: 1.0333E-3 Intercept: 4.1510E-3	1	343.138	344.145	b3	TRUE
Low	IDDISTSDR	MCM21 CTF5 YDR318W	20240217_PRM_BlankwIS_4	#N/A	FALSE	Unknown	48676		10.767	0.9997	0.0010333	0.004151	10	9	11.68	light	511.243	2	Slope: 1.0333E-3 Intercept: 4.1510E-3	1	343.138	344.145	b3	TRUE
Low	IDDISTSDR	MCM21 CTF5 YDR318W	20240217_PRM_SKP_Cal_1_3	0.964	FALSE	Quality Control	286473	78.125	75.32	0.9997	0.0010333	0.004151	10	9	11.68	light	511.243	2	Slope: 1.0333E-3 Intercept: 4.1510E-3	1	343.138	344.145	b3	TRUE
Low	IDDISTSDR	MCM21 CTF5 YDR318W	20240217_PRM_SKP_Cal_2_3	0.984	FALSE	Quality Control	565190	156.25	153.75	0.9997	0.0010333	0.004151	10	9	11.68	light	511.243	2	Slope: 1.0333E-3 Intercept: 4.1510E-3	1	343.138	344.145	b3	TRUE
Low	IDDISTSDR	MCM21 CTF5 YDR318W	20240217_PRM_SKP_Cal_3_3	1.005	FALSE	Quality Control	1180937	312.5	314.04	0.9997	0.0010333	0.004151	10	9	11.68	light	511.243	2	Slope: 1.0333E-3 Intercept: 4.1510E-3	1	343.138	344.145	b3	TRUE
Low	IDDISTSDR	MCM21 CTF5 YDR318W	20240217_PRM_SKP_Cal_4_3	1.051	FALSE	Quality Control	2308870	625	657	0.9997	0.0010333	0.004151	10	9	11.68	light	511.243	2	Slope: 1.0333E-3 Intercept: 4.1510E-3	1	343.138	344.145	b3	TRUE
Low	IDDISTSDR	MCM21 CTF5 YDR318W	20240217_PRM_SKP_Cal_5_3	0.947	FALSE	Quality Control	4415397	1250	1184.3	0.9997	0.0010333	0.004151	10	9	11.68	light	511.243	2	Slope: 1.0333E-3 Intercept: 4.1510E-3	1	343.138	344.145	b3	TRUE
Low	IDDISTSDR	MCM21 CTF5 YDR318W	20240217_PRM_SKP_Cal_6_3	1.03	FALSE	Quality Control	9567145	2500	2574.9	0.9997	0.0010333	0.004151	10	9	11.68	light	511.243	2	Slope: 1.0333E-3 Intercept: 4.1510E-3	1	343.138	344.145	b3	TRUE
Low	IDDISTSDR	MCM21 CTF5 YDR318W	20240217_PRM_SKP_Cal_7_3	1.017	FALSE	Quality Control	18649090	5000	5084.6	0.9997	0.0010333	0.004151	10	9	11.68	light	511.243	2	Slope: 1.0333E-3 Intercept: 4.1510E-3	1	343.138	344.145	b3	TRUE
Low	IDDISTSDR	MCM21 CTF5 YDR318W	20240217_PRM_SKP_Cal_8_3	0.948	FALSE	Quality Control	37608780	10000	9480.9	0.9997	0.0010333	0.004151	10	9	11.68	light	511.243	2	Slope: 1.0333E-3 Intercept: 4.1510E-3	1	343.138	344.145	b3	TRUE
Low	IDDISTSDR	MCM21 CTF5 YDR318W	20240217_PRM_SKP_Cal_9_3	0.944	FALSE	Quality Control	72064760	20000	18881	0.9997	0.0010333	0.004151	10	9	11.68	light	511.243	2	Slope: 1.0333E-3 Intercept: 4.1510E-3	1	343.138	344.145	b3	TRUE
Low	IDDISTSDR	MCM21 CTF5 YDR318W	20240217_PRM_SKP_Cal_10_3	1.097	FALSE	Quality Control	245972768	60000	65848	0.9997	0.0010333	0.004151	10	9	11.68	light	511.243	2	Slope: 1.0333E-3 Intercept: 4.1510E-3	1	343.138	344.145	b3	TRUE
Low	IDDISTSDR	MCM21 CTF5 YDR318W	20240217_PRM_BlankwIS_5	#N/A	FALSE	Unknown	16758		0.85988	0.9997	0.0010333	0.004151	10	9	11.68	light	511.243	2	Slope: 1.0333E-3 Intercept: 4.1510E-3	1	343.138	344.145	b3	TRUE
Low	IDDISTSDR	MCM21 CTF5 YDR318W	20240217_PRM_SKP_Cal_1_4	0.834	FALSE	Quality Control	307091	78.125	65.141	0.9997	0.0010333	0.004151	10	9	11.68	light	511.243	2	Slope: 1.0333E-3 Intercept: 4.1510E-3	1	343.138	344.145	b3	TRUE
Low	IDDISTSDR	MCM21 CTF5 YDR318W	20240217_PRM_SKP_Cal_2_4	0.995	FALSE	Quality Control	645063	156.25	155.43	0.9997	0.0010333	0.004151	10	9	11.68	light	511.243	2	Slope: 1.0333E-3 Intercept: 4.1510E-3	1	343.138	344.145	b3	TRUE
Low	IDDISTSDR	MCM21 CTF5 YDR318W	20240217_PRM_SKP_Cal_3_4	1.033	FALSE	Quality Control	1381641	312.5	322.95	0.9997	0.0010333	0.004151	10	9	11.68	light	511.243	2	Slope: 1.0333E-3 Intercept: 4.1510E-3	1	343.138	344.145	b3	TRUE
Low	IDDISTSDR	MCM21 CTF5 YDR318W	20240217_PRM_SKP_Cal_4_4	1.049	FALSE	Quality Control	2686882	625	655.68	0.9997	0.0010333	0.004151	10	9	11.68	light	511.243	2	Slope: 1.0333E-3 Intercept: 4.1510E-3	1	343.138	344.145	b3	TRUE
Low	IDDISTSDR	MCM21 CTF5 YDR318W	20240217_PRM_SKP_Cal_5_4	0.943	FALSE	Quality Control	5156082	1250	1178.2	0.9997	0.0010333	0.004151	10	9	11.68	light	511.243	2	Slope: 1.0333E-3 Intercept: 4.1510E-3	1	343.138	344.145	b3	TRUE
Low	IDDISTSDR	MCM21 CTF5 YDR318W	20240217_PRM_SKP_Cal_6_4	1.038	FALSE	Quality Control	10353958	2500	2594.3	0.9997	0.0010333	0.004151	10	9	11.68	light	511.243	2	Slope: 1.0333E-3 Intercept: 4.1510E-3	1	343.138	344.145	b3	TRUE
Low	IDDISTSDR	MCM21 CTF5 YDR318W	20240217_PRM_SKP_Cal_7_4	1.014	FALSE	Quality Control	19291114	5000	5067.9	0.9997	0.0010333	0.004151	10	9	11.68	light	511.243	2	Slope: 1.0333E-3 Intercept: 4.1510E-3	1	343.138	344.145	b3	TRUE
Low	IDDISTSDR	MCM21 CTF5 YDR318W	20240217_PRM_SKP_Cal_8_4	0.95	FALSE	Quality Control	39050624	10000	9501.7	0.9997	0.0010333	0.004151	10	9	11.68	light	511.243	2	Slope: 1.0333E-3 Intercept: 4.1510E-3	1	343.138	344.145	b3	TRUE
Low	IDDISTSDR	MCM21 CTF5 YDR318W	20240217_PRM_SKP_Cal_9_4	0.942	FALSE	Quality Control	78505728	20000	18832	0.9997	0.0010333	0.004151	10	9	11.68	light	511.243	2	Slope: 1.0333E-3 Intercept: 4.1510E-3	1	343.138	344.145	b3	TRUE
Low	IDDISTSDR	MCM21 CTF5 YDR318W	20240217_PRM_SKP_Cal_10_4_2	1.056	FALSE	Quality Control	288183456	60000	63349	0.9997	0.0010333	0.004151	10	9	11.68	light	511.243	2	Slope: 1.0333E-3 Intercept: 4.1510E-3	1	343.138	344.145	b3	TRUE
Low	IDDISTSDR	MCM21 CTF5 YDR318W	20240217_PRM_BlankwIS_7	#N/A	FALSE	Unknown	9339		-1.5868	0.9997	0.0010333	0.004151	10	9	11.68	light	511.243	2	Slope: 1.0333E-3 Intercept: 4.1510E-3	1	343.138	344.145	b3	TRUE
Low	IDDISTSDR	MCM21 CTF5 YDR318W	20240217_PRM_DoubleBlank_1	#N/A	FALSE	Double Blank	0		NaN	0.9997	0.0010333	0.004151	10	9	11.68	heavy	516.248	2	Slope: 1.0333E-3 Intercept: 4.1510E-3	1	343.138	344.145	b3	TRUE
Low	IDDISTSDR	MCM21 CTF5 YDR318W	20240217_PRM_BlankwIS_1	#N/A	FALSE	Unknown	3035732		-4.0171	0.9997	0.0010333	0.004151	10	9	11.68	heavy	516.248	2	Slope: 1.0333E-3 Intercept: 4.1510E-3	1	343.138	344.145	b3	TRUE
Low	IDDISTSDR	MCM21 CTF5 YDR318W	20240217_PRM_SKP_Cal_1	0.961	FALSE	Standard	3228865	78.125	75.069	0.9997	0.0010333	0.004151	10	9	11.68	heavy	516.248	2	Slope: 1.0333E-3 Intercept: 4.1510E-3	1	343.138	344.145	b3	TRUE
Low	IDDISTSDR	MCM21 CTF5 YDR318W	20240217_PRM_SKP_Cal_2	0.965	FALSE	Standard	3492964	156.25	150.76	0.9997	0.0010333	0.004151	10	9	11.68	heavy	516.248	2	Slope: 1.0333E-3 Intercept: 4.1510E-3	1	343.138	344.145	b3	TRUE
Low	IDDISTSDR	MCM21 CTF5 YDR318W	20240217_PRM_SKP_Cal_3	1.034	FALSE	Standard	3179146	312.5	323.11	0.9997	0.0010333	0.004151	10	9	11.68	heavy	516.248	2	Slope: 1.0333E-3 Intercept: 4.1510E-3	1	343.138	344.145	b3	TRUE
Low	IDDISTSDR	MCM21 CTF5 YDR318W	20240217_PRM_SKP_Cal_4	1.058	FALSE	Standard	3264684	625	661.02	0.9997	0.0010333	0.004151	10	9	11.68	heavy	516.248	2	Slope: 1.0333E-3 Intercept: 4.1510E-3	1	343.138	344.145	b3	TRUE
Low	IDDISTSDR	MCM21 CTF5 YDR318W	20240217_PRM_SKP_Cal_5	0.983	FALSE	Standard	3323087	1250	1228.7	0.9997	0.0010333	0.004151	10	9	11.68	heavy	516.248	2	Slope: 1.0333E-3 Intercept: 4.1510E-3	1	343.138	344.145	b3	TRUE
Low	IDDISTSDR	MCM21 CTF5 YDR318W	20240217_PRM_SKP_Cal_6	0.989	FALSE	Standard	3322890	2500	2472.7	0.9997	0.0010333	0.004151	10	9	11.68	heavy	516.248	2	Slope: 1.0333E-3 Intercept: 4.1510E-3	1	343.138	344.145	b3	TRUE
Low	IDDISTSDR	MCM21 CTF5 YDR318W	20240217_PRM_SKP_Cal_7	1.055	FALSE	Standard	3112840	5000	5273.8	0.9997	0.0010333	0.004151	10	9	11.68	heavy	516.248	2	Slope: 1.0333E-3 Intercept: 4.1510E-3	1	343.138	344.145	b3	TRUE
Low	IDDISTSDR	MCM21 CTF5 YDR318W	20240217_PRM_SKP_Cal_8	0.98	FALSE	Standard	3259864	10000	9799.9	0.9997	0.0010333	0.004151	10	9	11.68	heavy	516.248	2	Slope: 1.0333E-3 Intercept: 4.1510E-3	1	343.138	344.145	b3	TRUE
Low	IDDISTSDR	MCM21 CTF5 YDR318W	20240217_PRM_SKP_Cal_9	0.965	FALSE	Standard	3070745	20000	19308	0.9997	0.0010333	0.004151	10	9	11.68	heavy	516.248	2	Slope: 1.0333E-3 Intercept: 4.1510E-3	1	343.138	344.145	b3	TRUE
Low	IDDISTSDR	MCM21 CTF5 YDR318W	20240217_PRM_SKP_Cal_10	1.01	FALSE	Standard	3129831	60000	60629	0.9997	0.0010333	0.004151	10	9	11.68	heavy	516.248	2	Slope: 1.0333E-3 Intercept: 4.1510E-3	1	343.138	344.145	b3	TRUE
Low	IDDISTSDR	MCM21 CTF5 YDR318W	20240217_PRM_BlankwIS_2	#N/A	FALSE	Unknown	3217524		2.7854	0.9997	0.0010333	0.004151	10	9	11.68	heavy	516.248	2	Slope: 1.0333E-3 Intercept: 4.1510E-3	1	343.138	344.145	b3	TRUE
Low	IDDISTSDR	MCM21 CTF5 YDR318W	20240217_PRM_QC_Low_1	0.888	FALSE	Quality Control	3091002	234.38	208.01	0.9997	0.0010333	0.004151	10	9	11.68	heavy	516.248	2	Slope: 1.0333E-3 Intercept: 4.1510E-3	1	343.138	344.145	b3	TRUE
Low	IDDISTSDR	MCM21 CTF5 YDR318W	20240217_PRM_QC_Mid_1	0.991	FALSE	Quality Control	2857745	937.5	929.24	0.9997	0.0010333	0.004151	10	9	11.68	heavy	516.248	2	Slope: 1.0333E-3 Intercept: 4.1510E-3	1	343.138	344.145	b3	TRUE
Low	IDDISTSDR	MCM21 CTF5 YDR318W	20240217_PRM_QC_Hi_1	0.928	FALSE	Quality Control	3152744	7500	6957.6	0.9997	0.0010333	0.004151	10	9	11.68	heavy	516.248	2	Slope: 1.0333E-3 Intercept: 4.1510E-3	1	343.138	344.145	b3	TRUE
Low	IDDISTSDR	MCM21 CTF5 YDR318W	20240217_PRM_Solvent_1	#N/A	FALSE	Unknown	0		NaN	0.9997	0.0010333	0.004151	10	9	11.68	heavy	516.248	2	Slope: 1.0333E-3 Intercept: 4.1510E-3	1	343.138	344.145	b3	TRUE
Low	IDDISTSDR	MCM21 CTF5 YDR318W	20240217_PRM_QC_Low_2	0.95	FALSE	Quality Control	2920864	234.38	222.7	0.9997	0.0010333	0.004151	10	9	11.68	heavy	516.248	2	Slope: 1.0333E-3 Intercept: 4.1510E-3	1	343.138	344.145	b3	TRUE
Low	IDDISTSDR	MCM21 CTF5 YDR318W	20240217_PRM_QC_Mid_2	0.869	FALSE	Quality Control	3243599	937.5	814.96	0.9997	0.0010333	0.004151	10	9	11.68	heavy	516.248	2	Slope: 1.0333E-3 Intercept: 4.1510E-3	1	343.138	344.145	b3	TRUE
Low	IDDISTSDR	MCM21 CTF5 YDR318W	20240217_PRM_QC_Hi_2	0.922	FALSE	Quality Control	3232275	7500	6913	0.9997	0.0010333	0.004151	10	9	11.68	heavy	516.248	2	Slope: 1.0333E-3 Intercept: 4.1510E-3	1	343.138	344.145	b3	TRUE
Low	IDDISTSDR	MCM21 CTF5 YDR318W	20240217_PRM_Solvent_2	#N/A	FALSE	Solvent	0		NaN	0.9997	0.0010333	0.004151	10	9	11.68	heavy	516.248	2	Slope: 1.0333E-3 Intercept: 4.1510E-3	1	343.138	344.145	b3	TRUE
Low	IDDISTSDR	MCM21 CTF5 YDR318W	20240217_PRM_QC_Low_3	0.944	FALSE	Quality Control	3223056	234.38	221.2	0.9997	0.0010333	0.004151	10	9	11.68	heavy	516.248	2	Slope: 1.0333E-3 Intercept: 4.1510E-3	1	343.138	344.145	b3	TRUE
Low	IDDISTSDR	MCM21 CTF5 YDR318W	20240217_PRM_QC_Mid_3	0.978	FALSE	Quality Control	3342170	937.5	916.7	0.9997	0.0010333	0.004151	10	9	11.68	heavy	516.248	2	Slope: 1.0333E-3 Intercept: 4.1510E-3	1	343.138	344.145	b3	TRUE
Low	IDDISTSDR	MCM21 CTF5 YDR318W	20240217_PRM_QC_Hi_3	0.994	FALSE	Quality Control	3377938	7500	7452.7	0.9997	0.0010333	0.004151	10	9	11.68	heavy	516.248	2	Slope: 1.0333E-3 Intercept: 4.1510E-3	1	343.138	344.145	b3	TRUE
Low	IDDISTSDR	MCM21 CTF5 YDR318W	20240217_PRM_BlankwIS_3	#N/A	FALSE	Unknown	3327989		-4.0171	0.9997	0.0010333	0.004151	10	9	11.68	heavy	516.248	2	Slope: 1.0333E-3 Intercept: 4.1510E-3	1	343.138	344.145	b3	TRUE
Low	IDDISTSDR	MCM21 CTF5 YDR318W	20240217_PRM_SKP_Cal_1_2	1.034	FALSE	Quality Control	3365192	78.125	80.794	0.9997	0.0010333	0.004151	10	9	11.68	heavy	516.248	2	Slope: 1.0333E-3 Intercept: 4.1510E-3	1	343.138	344.145	b3	TRUE
Low	IDDISTSDR	MCM21 CTF5 YDR318W	20240217_PRM_SKP_Cal_2_2	0.954	FALSE	Quality Control	3602678	156.25	149.07	0.9997	0.0010333	0.004151	10	9	11.68	heavy	516.248	2	Slope: 1.0333E-3 Intercept: 4.1510E-3	1	343.138	344.145	b3	TRUE
Low	IDDISTSDR	MCM21 CTF5 YDR318W	20240217_PRM_SKP_Cal_3_2	1.014	FALSE	Quality Control	3216191	312.5	316.91	0.9997	0.0010333	0.004151	10	9	11.68	heavy	516.248	2	Slope: 1.0333E-3 Intercept: 4.1510E-3	1	343.138	344.145	b3	TRUE
Low	IDDISTSDR	MCM21 CTF5 YDR318W	20240217_PRM_SKP_Cal_4_2	1.052	FALSE	Quality Control	3426094	625	657.21	0.9997	0.0010333	0.004151	10	9	11.68	heavy	516.248	2	Slope: 1.0333E-3 Intercept: 4.1510E-3	1	343.138	344.145	b3	TRUE
Low	IDDISTSDR	MCM21 CTF5 YDR318W	20240217_PRM_SKP_Cal_5_2	0.94	FALSE	Quality Control	3563749	1250	1174.6	0.9997	0.0010333	0.004151	10	9	11.68	heavy	516.248	2	Slope: 1.0333E-3 Intercept: 4.1510E-3	1	343.138	344.145	b3	TRUE
Low	IDDISTSDR	MCM21 CTF5 YDR318W	20240217_PRM_SKP_Cal_6_2	0.962	FALSE	Quality Control	3484188	2500	2404.2	0.9997	0.0010333	0.004151	10	9	11.68	heavy	516.248	2	Slope: 1.0333E-3 Intercept: 4.1510E-3	1	343.138	344.145	b3	TRUE
Low	IDDISTSDR	MCM21 CTF5 YDR318W	20240217_PRM_SKP_Cal_7_2	0.968	FALSE	Quality Control	3591159	5000	4839.9	0.9997	0.0010333	0.004151	10	9	11.68	heavy	516.248	2	Slope: 1.0333E-3 Intercept: 4.1510E-3	1	343.138	344.145	b3	TRUE
Low	IDDISTSDR	MCM21 CTF5 YDR318W	20240217_PRM_SKP_Cal_8_2	0.93	FALSE	Quality Control	3476422	10000	9300.1	0.9997	0.0010333	0.004151	10	9	11.68	heavy	516.248	2	Slope: 1.0333E-3 Intercept: 4.1510E-3	1	343.138	344.145	b3	TRUE
Low	IDDISTSDR	MCM21 CTF5 YDR318W	20240217_PRM_SKP_Cal_9_2	0.951	FALSE	Quality Control	3481931	20000	19016	0.9997	0.0010333	0.004151	10	9	11.68	heavy	516.248	2	Slope: 1.0333E-3 Intercept: 4.1510E-3	1	343.138	344.145	b3	TRUE
Low	IDDISTSDR	MCM21 CTF5 YDR318W	20240217_PRM_SKP_Cal_10_2	1.045	FALSE	Quality Control	3294480	60000	62720	0.9997	0.0010333	0.004151	10	9	11.68	heavy	516.248	2	Slope: 1.0333E-3 Intercept: 4.1510E-3	1	343.138	344.145	b3	TRUE
Low	IDDISTSDR	MCM21 CTF5 YDR318W	20240217_PRM_BlankwIS_4	#N/A	FALSE	Unknown	3186197		10.767	0.9997	0.0010333	0.004151	10	9	11.68	heavy	516.248	2	Slope: 1.0333E-3 Intercept: 4.1510E-3	1	343.138	344.145	b3	TRUE
Low	IDDISTSDR	MCM21 CTF5 YDR318W	20240217_PRM_SKP_Cal_1_3	0.964	FALSE	Quality Control	3494305	78.125	75.32	0.9997	0.0010333	0.004151	10	9	11.68	heavy	516.248	2	Slope: 1.0333E-3 Intercept: 4.1510E-3	1	343.138	344.145	b3	TRUE
Low	IDDISTSDR	MCM21 CTF5 YDR318W	20240217_PRM_SKP_Cal_2_3	0.984	FALSE	Quality Control	3466860	156.25	153.75	0.9997	0.0010333	0.004151	10	9	11.68	heavy	516.248	2	Slope: 1.0333E-3 Intercept: 4.1510E-3	1	343.138	344.145	b3	TRUE
Low	IDDISTSDR	MCM21 CTF5 YDR318W	20240217_PRM_SKP_Cal_3_3	1.005	FALSE	Quality Control	3593183	312.5	314.04	0.9997	0.0010333	0.004151	10	9	11.68	heavy	516.248	2	Slope: 1.0333E-3 Intercept: 4.1510E-3	1	343.138	344.145	b3	TRUE
Low	IDDISTSDR	MCM21 CTF5 YDR318W	20240217_PRM_SKP_Cal_4_3	1.051	FALSE	Quality Control	3380213	625	657	0.9997	0.0010333	0.004151	10	9	11.68	heavy	516.248	2	Slope: 1.0333E-3 Intercept: 4.1510E-3	1	343.138	344.145	b3	TRUE
Low	IDDISTSDR	MCM21 CTF5 YDR318W	20240217_PRM_SKP_Cal_5_3	0.947	FALSE	Quality Control	3595922	1250	1184.3	0.9997	0.0010333	0.004151	10	9	11.68	heavy	516.248	2	Slope: 1.0333E-3 Intercept: 4.1510E-3	1	343.138	344.145	b3	TRUE
Low	IDDISTSDR	MCM21 CTF5 YDR318W	20240217_PRM_SKP_Cal_6_3	1.03	FALSE	Quality Control	3590065	2500	2574.9	0.9997	0.0010333	0.004151	10	9	11.68	heavy	516.248	2	Slope: 1.0333E-3 Intercept: 4.1510E-3	1	343.138	344.145	b3	TRUE
Low	IDDISTSDR	MCM21 CTF5 YDR318W	20240217_PRM_SKP_Cal_7_3	1.017	FALSE	Quality Control	3546605	5000	5084.6	0.9997	0.0010333	0.004151	10	9	11.68	heavy	516.248	2	Slope: 1.0333E-3 Intercept: 4.1510E-3	1	343.138	344.145	b3	TRUE
Low	IDDISTSDR	MCM21 CTF5 YDR318W	20240217_PRM_SKP_Cal_8_3	0.948	FALSE	Quality Control	3837153	10000	9480.9	0.9997	0.0010333	0.004151	10	9	11.68	heavy	516.248	2	Slope: 1.0333E-3 Intercept: 4.1510E-3	1	343.138	344.145	b3	TRUE
Low	IDDISTSDR	MCM21 CTF5 YDR318W	20240217_PRM_SKP_Cal_9_3	0.944	FALSE	Quality Control	3692794	20000	18881	0.9997	0.0010333	0.004151	10	9	11.68	heavy	516.248	2	Slope: 1.0333E-3 Intercept: 4.1510E-3	1	343.138	344.145	b3	TRUE
Low	IDDISTSDR	MCM21 CTF5 YDR318W	20240217_PRM_SKP_Cal_10_3	1.097	FALSE	Quality Control	3614730	60000	65848	0.9997	0.0010333	0.004151	10	9	11.68	heavy	516.248	2	Slope: 1.0333E-3 Intercept: 4.1510E-3	1	343.138	344.145	b3	TRUE
Low	IDDISTSDR	MCM21 CTF5 YDR318W	20240217_PRM_BlankwIS_5	#N/A	FALSE	Unknown	3325385		0.85988	0.9997	0.0010333	0.004151	10	9	11.68	heavy	516.248	2	Slope: 1.0333E-3 Intercept: 4.1510E-3	1	343.138	344.145	b3	TRUE
Low	IDDISTSDR	MCM21 CTF5 YDR318W	20240217_PRM_SKP_Cal_1_4	0.834	FALSE	Quality Control	4297156	78.125	65.141	0.9997	0.0010333	0.004151	10	9	11.68	heavy	516.248	2	Slope: 1.0333E-3 Intercept: 4.1510E-3	1	343.138	344.145	b3	TRUE
Low	IDDISTSDR	MCM21 CTF5 YDR318W	20240217_PRM_SKP_Cal_2_4	0.995	FALSE	Quality Control	3915054	156.25	155.43	0.9997	0.0010333	0.004151	10	9	11.68	heavy	516.248	2	Slope: 1.0333E-3 Intercept: 4.1510E-3	1	343.138	344.145	b3	TRUE
Low	IDDISTSDR	MCM21 CTF5 YDR318W	20240217_PRM_SKP_Cal_3_4	1.033	FALSE	Quality Control	4089268	312.5	322.95	0.9997	0.0010333	0.004151	10	9	11.68	heavy	516.248	2	Slope: 1.0333E-3 Intercept: 4.1510E-3	1	343.138	344.145	b3	TRUE
Low	IDDISTSDR	MCM21 CTF5 YDR318W	20240217_PRM_SKP_Cal_4_4	1.049	FALSE	Quality Control	3941486	625	655.68	0.9997	0.0010333	0.004151	10	9	11.68	heavy	516.248	2	Slope: 1.0333E-3 Intercept: 4.1510E-3	1	343.138	344.145	b3	TRUE
Low	IDDISTSDR	MCM21 CTF5 YDR318W	20240217_PRM_SKP_Cal_5_4	0.943	FALSE	Quality Control	4220682	1250	1178.2	0.9997	0.0010333	0.004151	10	9	11.68	heavy	516.248	2	Slope: 1.0333E-3 Intercept: 4.1510E-3	1	343.138	344.145	b3	TRUE
Low	IDDISTSDR	MCM21 CTF5 YDR318W	20240217_PRM_SKP_Cal_6_4	1.038	FALSE	Quality Control	3856217	2500	2594.3	0.9997	0.0010333	0.004151	10	9	11.68	heavy	516.248	2	Slope: 1.0333E-3 Intercept: 4.1510E-3	1	343.138	344.145	b3	TRUE
Low	IDDISTSDR	MCM21 CTF5 YDR318W	20240217_PRM_SKP_Cal_7_4	1.014	FALSE	Quality Control	3680782	5000	5067.9	0.9997	0.0010333	0.004151	10	9	11.68	heavy	516.248	2	Slope: 1.0333E-3 Intercept: 4.1510E-3	1	343.138	344.145	b3	TRUE
Low	IDDISTSDR	MCM21 CTF5 YDR318W	20240217_PRM_SKP_Cal_8_4	0.95	FALSE	Quality Control	3975555	10000	9501.7	0.9997	0.0010333	0.004151	10	9	11.68	heavy	516.248	2	Slope: 1.0333E-3 Intercept: 4.1510E-3	1	343.138	344.145	b3	TRUE
Low	IDDISTSDR	MCM21 CTF5 YDR318W	20240217_PRM_SKP_Cal_9_4	0.942	FALSE	Quality Control	4033365	20000	18832	0.9997	0.0010333	0.004151	10	9	11.68	heavy	516.248	2	Slope: 1.0333E-3 Intercept: 4.1510E-3	1	343.138	344.145	b3	TRUE
Low	IDDISTSDR	MCM21 CTF5 YDR318W	20240217_PRM_SKP_Cal_10_4_2	1.056	FALSE	Quality Control	4402098	60000	63349	0.9997	0.0010333	0.004151	10	9	11.68	heavy	516.248	2	Slope: 1.0333E-3 Intercept: 4.1510E-3	1	343.138	344.145	b3	TRUE
Low	IDDISTSDR	MCM21 CTF5 YDR318W	20240217_PRM_BlankwIS_7	#N/A	FALSE	Unknown	3718898		-1.5868	0.9997	0.0010333	0.004151	10	9	11.68	heavy	516.248	2	Slope: 1.0333E-3 Intercept: 4.1510E-3	1	343.138	344.145	b3	TRUE
Low	QQLSLLDDDQVR	CTF19 MCM18 YPL018W LPB13W	20240217_PRM_DoubleBlank_1	#N/A	FALSE	Double Blank	11467		∞	0.9998	0.0014821	-0.082444	8	12	22.37	light	715.368	2	Slope: 1.4821E-3 Intercept: -8.2444E-2	1	746.319	747.327	y6	TRUE
Low	QQLSLLDDDQVR	CTF19 MCM18 YPL018W LPB13W	20240217_PRM_BlankwIS_1	#N/A	FALSE	Unknown	0		55.628	0.9998	0.0014821	-0.082444	8	12	22.37	light	715.368	2	Slope: 1.4821E-3 Intercept: -8.2444E-2	1	746.319	747.327	y6	TRUE
Low	QQLSLLDDDQVR	CTF19 MCM18 YPL018W LPB13W	20240217_PRM_SKP_Cal_1	1.376	TRUE	Standard	252540	78.125	107.46	0.9998	0.0014821	-0.082444	8	12	22.37	light	715.368	2	Slope: 1.4821E-3 Intercept: -8.2444E-2	1	746.319	747.327	y6	TRUE
Low	QQLSLLDDDQVR	CTF19 MCM18 YPL018W LPB13W	20240217_PRM_SKP_Cal_2	1.065	FALSE	Standard	524228	156.25	166.35	0.9998	0.0014821	-0.082444	8	12	22.37	light	715.368	2	Slope: 1.4821E-3 Intercept: -8.2444E-2	1	746.319	747.327	y6	TRUE
Low	QQLSLLDDDQVR	CTF19 MCM18 YPL018W LPB13W	20240217_PRM_SKP_Cal_3	1.026	FALSE	Standard	1205068	312.5	320.72	0.9998	0.0014821	-0.082444	8	12	22.37	light	715.368	2	Slope: 1.4821E-3 Intercept: -8.2444E-2	1	746.319	747.327	y6	TRUE
Low	QQLSLLDDDQVR	CTF19 MCM18 YPL018W LPB13W	20240217_PRM_SKP_Cal_4	1.005	FALSE	Standard	2344253	625	628.23	0.9998	0.0014821	-0.082444	8	12	22.37	light	715.368	2	Slope: 1.4821E-3 Intercept: -8.2444E-2	1	746.319	747.327	y6	TRUE
Low	QQLSLLDDDQVR	CTF19 MCM18 YPL018W LPB13W	20240217_PRM_SKP_Cal_5	1.023	FALSE	Standard	5594340	1250	1278.7	0.9998	0.0014821	-0.082444	8	12	22.37	light	715.368	2	Slope: 1.4821E-3 Intercept: -8.2444E-2	1	746.319	747.327	y6	TRUE
Low	QQLSLLDDDQVR	CTF19 MCM18 YPL018W LPB13W	20240217_PRM_SKP_Cal_6	0.875	FALSE	Standard	9630314	2500	2187.8	0.9998	0.0014821	-0.082444	8	12	22.37	light	715.368	2	Slope: 1.4821E-3 Intercept: -8.2444E-2	1	746.319	747.327	y6	TRUE
Low	QQLSLLDDDQVR	CTF19 MCM18 YPL018W LPB13W	20240217_PRM_SKP_Cal_7	1.039	FALSE	Standard	22379252	5000	5192.9	0.9998	0.0014821	-0.082444	8	12	22.37	light	715.368	2	Slope: 1.4821E-3 Intercept: -8.2444E-2	1	746.319	747.327	y6	TRUE
Low	QQLSLLDDDQVR	CTF19 MCM18 YPL018W LPB13W	20240217_PRM_SKP_Cal_8	0.959	FALSE	Standard	44381968	10000	9592.6	0.9998	0.0014821	-0.082444	8	12	22.37	light	715.368	2	Slope: 1.4821E-3 Intercept: -8.2444E-2	1	746.319	747.327	y6	TRUE
Low	QQLSLLDDDQVR	CTF19 MCM18 YPL018W LPB13W	20240217_PRM_SKP_Cal_9	0.781	TRUE	Standard	81535272	20000	15617	0.9998	0.0014821	-0.082444	8	12	22.37	light	715.368	2	Slope: 1.4821E-3 Intercept: -8.2444E-2	1	746.319	747.327	y6	TRUE
Low	QQLSLLDDDQVR	CTF19 MCM18 YPL018W LPB13W	20240217_PRM_SKP_Cal_10	1.008	FALSE	Standard	290868384	60000	60476	0.9998	0.0014821	-0.082444	8	12	22.37	light	715.368	2	Slope: 1.4821E-3 Intercept: -8.2444E-2	1	746.319	747.327	y6	TRUE
Low	QQLSLLDDDQVR	CTF19 MCM18 YPL018W LPB13W	20240217_PRM_BlankwIS_2	#N/A	FALSE	Unknown	224017		94.902	0.9998	0.0014821	-0.082444	8	12	22.37	light	715.368	2	Slope: 1.4821E-3 Intercept: -8.2444E-2	1	746.319	747.327	y6	TRUE
Low	QQLSLLDDDQVR	CTF19 MCM18 YPL018W LPB13W	20240217_PRM_QC_Low_1	0.898	FALSE	Quality Control	701633	234.38	210.47	0.9998	0.0014821	-0.082444	8	12	22.37	light	715.368	2	Slope: 1.4821E-3 Intercept: -8.2444E-2	1	746.319	747.327	y6	TRUE
Low	QQLSLLDDDQVR	CTF19 MCM18 YPL018W LPB13W	20240217_PRM_QC_Mid_1	0.821	FALSE	Quality Control	2699592	937.5	769.72	0.9998	0.0014821	-0.082444	8	12	22.37	light	715.368	2	Slope: 1.4821E-3 Intercept: -8.2444E-2	1	746.319	747.327	y6	TRUE
Low	QQLSLLDDDQVR	CTF19 MCM18 YPL018W LPB13W	20240217_PRM_QC_Hi_1	0.66	FALSE	Quality Control	29059636	7500	4952.5	0.9998	0.0014821	-0.082444	8	12	22.37	light	715.368	2	Slope: 1.4821E-3 Intercept: -8.2444E-2	1	746.319	747.327	y6	TRUE
Low	QQLSLLDDDQVR	CTF19 MCM18 YPL018W LPB13W	20240217_PRM_Solvent_1	#N/A	FALSE	Unknown	10135		∞	0.9998	0.0014821	-0.082444	8	12	22.37	light	715.368	2	Slope: 1.4821E-3 Intercept: -8.2444E-2	1	746.319	747.327	y6	TRUE
Low	QQLSLLDDDQVR	CTF19 MCM18 YPL018W LPB13W	20240217_PRM_QC_Low_2	0.855	FALSE	Quality Control	512636	234.38	200.33	0.9998	0.0014821	-0.082444	8	12	22.37	light	715.368	2	Slope: 1.4821E-3 Intercept: -8.2444E-2	1	746.319	747.327	y6	TRUE
Low	QQLSLLDDDQVR	CTF19 MCM18 YPL018W LPB13W	20240217_PRM_QC_Mid_2	0.879	FALSE	Quality Control	2588805	937.5	823.76	0.9998	0.0014821	-0.082444	8	12	22.37	light	715.368	2	Slope: 1.4821E-3 Intercept: -8.2444E-2	1	746.319	747.327	y6	TRUE
Low	QQLSLLDDDQVR	CTF19 MCM18 YPL018W LPB13W	20240217_PRM_QC_Hi_2	0.657	FALSE	Quality Control	26612690	7500	4927.2	0.9998	0.0014821	-0.082444	8	12	22.37	light	715.368	2	Slope: 1.4821E-3 Intercept: -8.2444E-2	1	746.319	747.327	y6	TRUE
Low	QQLSLLDDDQVR	CTF19 MCM18 YPL018W LPB13W	20240217_PRM_Solvent_2	#N/A	FALSE	Solvent	11319		∞	0.9998	0.0014821	-0.082444	8	12	22.37	light	715.368	2	Slope: 1.4821E-3 Intercept: -8.2444E-2	1	746.319	747.327	y6	TRUE
Low	QQLSLLDDDQVR	CTF19 MCM18 YPL018W LPB13W	20240217_PRM_QC_Low_3	0.921	FALSE	Quality Control	667719	234.38	215.89	0.9998	0.0014821	-0.082444	8	12	22.37	light	715.368	2	Slope: 1.4821E-3 Intercept: -8.2444E-2	1	746.319	747.327	y6	TRUE
Low	QQLSLLDDDQVR	CTF19 MCM18 YPL018W LPB13W	20240217_PRM_QC_Mid_3	0.888	FALSE	Quality Control	3136751	937.5	832.57	0.9998	0.0014821	-0.082444	8	12	22.37	light	715.368	2	Slope: 1.4821E-3 Intercept: -8.2444E-2	1	746.319	747.327	y6	TRUE
Low	QQLSLLDDDQVR	CTF19 MCM18 YPL018W LPB13W	20240217_PRM_QC_Hi_3	0.687	FALSE	Quality Control	27005086	7500	5149.3	0.9998	0.0014821	-0.082444	8	12	22.37	light	715.368	2	Slope: 1.4821E-3 Intercept: -8.2444E-2	1	746.319	747.327	y6	TRUE
Low	QQLSLLDDDQVR	CTF19 MCM18 YPL018W LPB13W	20240217_PRM_BlankwIS_3	#N/A	FALSE	Unknown	0		55.628	0.9998	0.0014821	-0.082444	8	12	22.37	light	715.368	2	Slope: 1.4821E-3 Intercept: -8.2444E-2	1	746.319	747.327	y6	TRUE
Low	QQLSLLDDDQVR	CTF19 MCM18 YPL018W LPB13W	20240217_PRM_SKP_Cal_1_2	1.402	FALSE	Quality Control	251727	78.125	109.56	0.9998	0.0014821	-0.082444	8	12	22.37	light	715.368	2	Slope: 1.4821E-3 Intercept: -8.2444E-2	1	746.319	747.327	y6	TRUE
Low	QQLSLLDDDQVR	CTF19 MCM18 YPL018W LPB13W	20240217_PRM_SKP_Cal_2_2	1.138	FALSE	Quality Control	532383	156.25	177.77	0.9998	0.0014821	-0.082444	8	12	22.37	light	715.368	2	Slope: 1.4821E-3 Intercept: -8.2444E-2	1	746.319	747.327	y6	TRUE
Low	QQLSLLDDDQVR	CTF19 MCM18 YPL018W LPB13W	20240217_PRM_SKP_Cal_3_2	1.013	FALSE	Quality Control	1196946	312.5	316.44	0.9998	0.0014821	-0.082444	8	12	22.37	light	715.368	2	Slope: 1.4821E-3 Intercept: -8.2444E-2	1	746.319	747.327	y6	TRUE
Low	QQLSLLDDDQVR	CTF19 MCM18 YPL018W LPB13W	20240217_PRM_SKP_Cal_4_2	0.955	FALSE	Quality Control	2284052	625	597.17	0.9998	0.0014821	-0.082444	8	12	22.37	light	715.368	2	Slope: 1.4821E-3 Intercept: -8.2444E-2	1	746.319	747.327	y6	TRUE
Low	QQLSLLDDDQVR	CTF19 MCM18 YPL018W LPB13W	20240217_PRM_SKP_Cal_5_2	0.973	FALSE	Quality Control	5220118	1250	1216.8	0.9998	0.0014821	-0.082444	8	12	22.37	light	715.368	2	Slope: 1.4821E-3 Intercept: -8.2444E-2	1	746.319	747.327	y6	TRUE
Low	QQLSLLDDDQVR	CTF19 MCM18 YPL018W LPB13W	20240217_PRM_SKP_Cal_6_2	0.894	FALSE	Quality Control	9605772	2500	2235.7	0.9998	0.0014821	-0.082444	8	12	22.37	light	715.368	2	Slope: 1.4821E-3 Intercept: -8.2444E-2	1	746.319	747.327	y6	TRUE
Low	QQLSLLDDDQVR	CTF19 MCM18 YPL018W LPB13W	20240217_PRM_SKP_Cal_7_2	1.041	FALSE	Quality Control	21122048	5000	5205.4	0.9998	0.0014821	-0.082444	8	12	22.37	light	715.368	2	Slope: 1.4821E-3 Intercept: -8.2444E-2	1	746.319	747.327	y6	TRUE
Low	QQLSLLDDDQVR	CTF19 MCM18 YPL018W LPB13W	20240217_PRM_SKP_Cal_8_2	1.017	FALSE	Quality Control	46817164	10000	10166	0.9998	0.0014821	-0.082444	8	12	22.37	light	715.368	2	Slope: 1.4821E-3 Intercept: -8.2444E-2	1	746.319	747.327	y6	TRUE
Low	QQLSLLDDDQVR	CTF19 MCM18 YPL018W LPB13W	20240217_PRM_SKP_Cal_9_2	0.704	FALSE	Quality Control	82542840	20000	14075	0.9998	0.0014821	-0.082444	8	12	22.37	light	715.368	2	Slope: 1.4821E-3 Intercept: -8.2444E-2	1	746.319	747.327	y6	TRUE
Low	QQLSLLDDDQVR	CTF19 MCM18 YPL018W LPB13W	20240217_PRM_SKP_Cal_10_2	1.026	FALSE	Quality Control	304747040	60000	61560	0.9998	0.0014821	-0.082444	8	12	22.37	light	715.368	2	Slope: 1.4821E-3 Intercept: -8.2444E-2	1	746.319	747.327	y6	TRUE
Low	QQLSLLDDDQVR	CTF19 MCM18 YPL018W LPB13W	20240217_PRM_BlankwIS_4	#N/A	FALSE	Unknown	461905		141.85	0.9998	0.0014821	-0.082444	8	12	22.37	light	715.368	2	Slope: 1.4821E-3 Intercept: -8.2444E-2	1	746.319	747.327	y6	TRUE
Low	QQLSLLDDDQVR	CTF19 MCM18 YPL018W LPB13W	20240217_PRM_SKP_Cal_1_3	1.426	FALSE	Quality Control	267976	78.125	111.38	0.9998	0.0014821	-0.082444	8	12	22.37	light	715.368	2	Slope: 1.4821E-3 Intercept: -8.2444E-2	1	746.319	747.327	y6	TRUE
Low	QQLSLLDDDQVR	CTF19 MCM18 YPL018W LPB13W	20240217_PRM_SKP_Cal_2_3	1.088	FALSE	Quality Control	516218	156.25	170.02	0.9998	0.0014821	-0.082444	8	12	22.37	light	715.368	2	Slope: 1.4821E-3 Intercept: -8.2444E-2	1	746.319	747.327	y6	TRUE
Low	QQLSLLDDDQVR	CTF19 MCM18 YPL018W LPB13W	20240217_PRM_SKP_Cal_3_3	1.037	FALSE	Quality Control	1231815	312.5	323.97	0.9998	0.0014821	-0.082444	8	12	22.37	light	715.368	2	Slope: 1.4821E-3 Intercept: -8.2444E-2	1	746.319	747.327	y6	TRUE
Low	QQLSLLDDDQVR	CTF19 MCM18 YPL018W LPB13W	20240217_PRM_SKP_Cal_4_3	0.914	FALSE	Quality Control	2237859	625	571.22	0.9998	0.0014821	-0.082444	8	12	22.37	light	715.368	2	Slope: 1.4821E-3 Intercept: -8.2444E-2	1	746.319	747.327	y6	TRUE
Low	QQLSLLDDDQVR	CTF19 MCM18 YPL018W LPB13W	20240217_PRM_SKP_Cal_5_3	1.014	FALSE	Quality Control	5352512	1250	1267.7	0.9998	0.0014821	-0.082444	8	12	22.37	light	715.368	2	Slope: 1.4821E-3 Intercept: -8.2444E-2	1	746.319	747.327	y6	TRUE
Low	QQLSLLDDDQVR	CTF19 MCM18 YPL018W LPB13W	20240217_PRM_SKP_Cal_6_3	0.877	FALSE	Quality Control	9613929	2500	2193.3	0.9998	0.0014821	-0.082444	8	12	22.37	light	715.368	2	Slope: 1.4821E-3 Intercept: -8.2444E-2	1	746.319	747.327	y6	TRUE
Low	QQLSLLDDDQVR	CTF19 MCM18 YPL018W LPB13W	20240217_PRM_SKP_Cal_7_3	1.033	FALSE	Quality Control	20534828	5000	5162.9	0.9998	0.0014821	-0.082444	8	12	22.37	light	715.368	2	Slope: 1.4821E-3 Intercept: -8.2444E-2	1	746.319	747.327	y6	TRUE
Low	QQLSLLDDDQVR	CTF19 MCM18 YPL018W LPB13W	20240217_PRM_SKP_Cal_8_3	1.017	FALSE	Quality Control	45323652	10000	10169	0.9998	0.0014821	-0.082444	8	12	22.37	light	715.368	2	Slope: 1.4821E-3 Intercept: -8.2444E-2	1	746.319	747.327	y6	TRUE
Low	QQLSLLDDDQVR	CTF19 MCM18 YPL018W LPB13W	20240217_PRM_SKP_Cal_9_3	0.751	FALSE	Quality Control	86451912	20000	15026	0.9998	0.0014821	-0.082444	8	12	22.37	light	715.368	2	Slope: 1.4821E-3 Intercept: -8.2444E-2	1	746.319	747.327	y6	TRUE
Low	QQLSLLDDDQVR	CTF19 MCM18 YPL018W LPB13W	20240217_PRM_SKP_Cal_10_3	1.016	FALSE	Quality Control	314747488	60000	60967	0.9998	0.0014821	-0.082444	8	12	22.37	light	715.368	2	Slope: 1.4821E-3 Intercept: -8.2444E-2	1	746.319	747.327	y6	TRUE
Low	QQLSLLDDDQVR	CTF19 MCM18 YPL018W LPB13W	20240217_PRM_BlankwIS_5	#N/A	FALSE	Unknown	191870		90.733	0.9998	0.0014821	-0.082444	8	12	22.37	light	715.368	2	Slope: 1.4821E-3 Intercept: -8.2444E-2	1	746.319	747.327	y6	TRUE
Low	QQLSLLDDDQVR	CTF19 MCM18 YPL018W LPB13W	20240217_PRM_SKP_Cal_1_4	1.486	FALSE	Quality Control	279720	78.125	116.1	0.9998	0.0014821	-0.082444	8	12	22.37	light	715.368	2	Slope: 1.4821E-3 Intercept: -8.2444E-2	1	746.319	747.327	y6	TRUE
Low	QQLSLLDDDQVR	CTF19 MCM18 YPL018W LPB13W	20240217_PRM_SKP_Cal_2_4	1.072	FALSE	Quality Control	500989	156.25	167.44	0.9998	0.0014821	-0.082444	8	12	22.37	light	715.368	2	Slope: 1.4821E-3 Intercept: -8.2444E-2	1	746.319	747.327	y6	TRUE
Low	QQLSLLDDDQVR	CTF19 MCM18 YPL018W LPB13W	20240217_PRM_SKP_Cal_3_4	1.078	FALSE	Quality Control	1250629	312.5	336.83	0.9998	0.0014821	-0.082444	8	12	22.37	light	715.368	2	Slope: 1.4821E-3 Intercept: -8.2444E-2	1	746.319	747.327	y6	TRUE
Low	QQLSLLDDDQVR	CTF19 MCM18 YPL018W LPB13W	20240217_PRM_SKP_Cal_4_4	0.925	FALSE	Quality Control	2275467	625	578.29	0.9998	0.0014821	-0.082444	8	12	22.37	light	715.368	2	Slope: 1.4821E-3 Intercept: -8.2444E-2	1	746.319	747.327	y6	TRUE
Low	QQLSLLDDDQVR	CTF19 MCM18 YPL018W LPB13W	20240217_PRM_SKP_Cal_5_4	0.969	FALSE	Quality Control	5346873	1250	1210.7	0.9998	0.0014821	-0.082444	8	12	22.37	light	715.368	2	Slope: 1.4821E-3 Intercept: -8.2444E-2	1	746.319	747.327	y6	TRUE
Low	QQLSLLDDDQVR	CTF19 MCM18 YPL018W LPB13W	20240217_PRM_SKP_Cal_6_4	0.873	FALSE	Quality Control	9521291	2500	2183.5	0.9998	0.0014821	-0.082444	8	12	22.37	light	715.368	2	Slope: 1.4821E-3 Intercept: -8.2444E-2	1	746.319	747.327	y6	TRUE
Low	QQLSLLDDDQVR	CTF19 MCM18 YPL018W LPB13W	20240217_PRM_SKP_Cal_7_4	0.956	FALSE	Quality Control	20008740	5000	4779.1	0.9998	0.0014821	-0.082444	8	12	22.37	light	715.368	2	Slope: 1.4821E-3 Intercept: -8.2444E-2	1	746.319	747.327	y6	TRUE
Low	QQLSLLDDDQVR	CTF19 MCM18 YPL018W LPB13W	20240217_PRM_SKP_Cal_8_4	0.976	FALSE	Quality Control	43911248	10000	9755.4	0.9998	0.0014821	-0.082444	8	12	22.37	light	715.368	2	Slope: 1.4821E-3 Intercept: -8.2444E-2	1	746.319	747.327	y6	TRUE
Low	QQLSLLDDDQVR	CTF19 MCM18 YPL018W LPB13W	20240217_PRM_SKP_Cal_9_4	0.76	FALSE	Quality Control	88350360	20000	15201	0.9998	0.0014821	-0.082444	8	12	22.37	light	715.368	2	Slope: 1.4821E-3 Intercept: -8.2444E-2	1	746.319	747.327	y6	TRUE
Low	QQLSLLDDDQVR	CTF19 MCM18 YPL018W LPB13W	20240217_PRM_SKP_Cal_10_4_2	1.026	FALSE	Quality Control	277947264	60000	61540	0.9998	0.0014821	-0.082444	8	12	22.37	light	715.368	2	Slope: 1.4821E-3 Intercept: -8.2444E-2	1	746.319	747.327	y6	TRUE
Low	QQLSLLDDDQVR	CTF19 MCM18 YPL018W LPB13W	20240217_PRM_BlankwIS_7	#N/A	FALSE	Unknown	227949		97.076	0.9998	0.0014821	-0.082444	8	12	22.37	light	715.368	2	Slope: 1.4821E-3 Intercept: -8.2444E-2	1	746.319	747.327	y6	TRUE
Low	QQLSLLDDDQVR	CTF19 MCM18 YPL018W LPB13W	20240217_PRM_DoubleBlank_1	#N/A	FALSE	Double Blank	0		∞	0.9998	0.0014821	-0.082444	8	12	22.37	heavy	720.372	2	Slope: 1.4821E-3 Intercept: -8.2444E-2	1	756.328	757.335	y6	TRUE
Low	QQLSLLDDDQVR	CTF19 MCM18 YPL018W LPB13W	20240217_PRM_BlankwIS_1	#N/A	FALSE	Unknown	3579947		55.628	0.9998	0.0014821	-0.082444	8	12	22.37	heavy	720.372	2	Slope: 1.4821E-3 Intercept: -8.2444E-2	1	756.328	757.335	y6	TRUE
Low	QQLSLLDDDQVR	CTF19 MCM18 YPL018W LPB13W	20240217_PRM_SKP_Cal_1	1.376	TRUE	Standard	3287360	78.125	107.46	0.9998	0.0014821	-0.082444	8	12	22.37	heavy	720.372	2	Slope: 1.4821E-3 Intercept: -8.2444E-2	1	756.328	757.335	y6	TRUE
Low	QQLSLLDDDQVR	CTF19 MCM18 YPL018W LPB13W	20240217_PRM_SKP_Cal_2	1.065	FALSE	Standard	3194620	156.25	166.35	0.9998	0.0014821	-0.082444	8	12	22.37	heavy	720.372	2	Slope: 1.4821E-3 Intercept: -8.2444E-2	1	756.328	757.335	y6	TRUE
Low	QQLSLLDDDQVR	CTF19 MCM18 YPL018W LPB13W	20240217_PRM_SKP_Cal_3	1.026	FALSE	Standard	3067280	312.5	320.72	0.9998	0.0014821	-0.082444	8	12	22.37	heavy	720.372	2	Slope: 1.4821E-3 Intercept: -8.2444E-2	1	756.328	757.335	y6	TRUE
Low	QQLSLLDDDQVR	CTF19 MCM18 YPL018W LPB13W	20240217_PRM_SKP_Cal_4	1.005	FALSE	Standard	2762406	625	628.23	0.9998	0.0014821	-0.082444	8	12	22.37	heavy	720.372	2	Slope: 1.4821E-3 Intercept: -8.2444E-2	1	756.328	757.335	y6	TRUE
Low	QQLSLLDDDQVR	CTF19 MCM18 YPL018W LPB13W	20240217_PRM_SKP_Cal_5	1.023	FALSE	Standard	3086208	1250	1278.7	0.9998	0.0014821	-0.082444	8	12	22.37	heavy	720.372	2	Slope: 1.4821E-3 Intercept: -8.2444E-2	1	756.328	757.335	y6	TRUE
Low	QQLSLLDDDQVR	CTF19 MCM18 YPL018W LPB13W	20240217_PRM_SKP_Cal_6	0.875	FALSE	Standard	3047509	2500	2187.8	0.9998	0.0014821	-0.082444	8	12	22.37	heavy	720.372	2	Slope: 1.4821E-3 Intercept: -8.2444E-2	1	756.328	757.335	y6	TRUE
Low	QQLSLLDDDQVR	CTF19 MCM18 YPL018W LPB13W	20240217_PRM_SKP_Cal_7	1.039	FALSE	Standard	2939362	5000	5192.9	0.9998	0.0014821	-0.082444	8	12	22.37	heavy	720.372	2	Slope: 1.4821E-3 Intercept: -8.2444E-2	1	756.328	757.335	y6	TRUE
Low	QQLSLLDDDQVR	CTF19 MCM18 YPL018W LPB13W	20240217_PRM_SKP_Cal_8	0.959	FALSE	Standard	3140026	10000	9592.6	0.9998	0.0014821	-0.082444	8	12	22.37	heavy	720.372	2	Slope: 1.4821E-3 Intercept: -8.2444E-2	1	756.328	757.335	y6	TRUE
Low	QQLSLLDDDQVR	CTF19 MCM18 YPL018W LPB13W	20240217_PRM_SKP_Cal_9	0.781	TRUE	Standard	3535258	20000	15617	0.9998	0.0014821	-0.082444	8	12	22.37	heavy	720.372	2	Slope: 1.4821E-3 Intercept: -8.2444E-2	1	756.328	757.335	y6	TRUE
Low	QQLSLLDDDQVR	CTF19 MCM18 YPL018W LPB13W	20240217_PRM_SKP_Cal_10	1.008	FALSE	Standard	3248224	60000	60476	0.9998	0.0014821	-0.082444	8	12	22.37	heavy	720.372	2	Slope: 1.4821E-3 Intercept: -8.2444E-2	1	756.328	757.335	y6	TRUE
Low	QQLSLLDDDQVR	CTF19 MCM18 YPL018W LPB13W	20240217_PRM_BlankwIS_2	#N/A	FALSE	Unknown	3848657		94.902	0.9998	0.0014821	-0.082444	8	12	22.37	heavy	720.372	2	Slope: 1.4821E-3 Intercept: -8.2444E-2	1	756.328	757.335	y6	TRUE
Low	QQLSLLDDDQVR	CTF19 MCM18 YPL018W LPB13W	20240217_PRM_QC_Low_1	0.898	FALSE	Quality Control	3057479	234.38	210.47	0.9998	0.0014821	-0.082444	8	12	22.37	heavy	720.372	2	Slope: 1.4821E-3 Intercept: -8.2444E-2	1	756.328	757.335	y6	TRUE
Low	QQLSLLDDDQVR	CTF19 MCM18 YPL018W LPB13W	20240217_PRM_QC_Mid_1	0.821	FALSE	Quality Control	2550821	937.5	769.72	0.9998	0.0014821	-0.082444	8	12	22.37	heavy	720.372	2	Slope: 1.4821E-3 Intercept: -8.2444E-2	1	756.328	757.335	y6	TRUE
Low	QQLSLLDDDQVR	CTF19 MCM18 YPL018W LPB13W	20240217_PRM_QC_Hi_1	0.66	FALSE	Quality Control	4004143	7500	4952.5	0.9998	0.0014821	-0.082444	8	12	22.37	heavy	720.372	2	Slope: 1.4821E-3 Intercept: -8.2444E-2	1	756.328	757.335	y6	TRUE
Low	QQLSLLDDDQVR	CTF19 MCM18 YPL018W LPB13W	20240217_PRM_Solvent_1	#N/A	FALSE	Unknown	0		∞	0.9998	0.0014821	-0.082444	8	12	22.37	heavy	720.372	2	Slope: 1.4821E-3 Intercept: -8.2444E-2	1	756.328	757.335	y6	TRUE
Low	QQLSLLDDDQVR	CTF19 MCM18 YPL018W LPB13W	20240217_PRM_QC_Low_2	0.855	FALSE	Quality Control	2390437	234.38	200.33	0.9998	0.0014821	-0.082444	8	12	22.37	heavy	720.372	2	Slope: 1.4821E-3 Intercept: -8.2444E-2	1	756.328	757.335	y6	TRUE
Low	QQLSLLDDDQVR	CTF19 MCM18 YPL018W LPB13W	20240217_PRM_QC_Mid_2	0.879	FALSE	Quality Control	2274042	937.5	823.76	0.9998	0.0014821	-0.082444	8	12	22.37	heavy	720.372	2	Slope: 1.4821E-3 Intercept: -8.2444E-2	1	756.328	757.335	y6	TRUE
Low	QQLSLLDDDQVR	CTF19 MCM18 YPL018W LPB13W	20240217_PRM_QC_Hi_2	0.657	FALSE	Quality Control	3686003	7500	4927.2	0.9998	0.0014821	-0.082444	8	12	22.37	heavy	720.372	2	Slope: 1.4821E-3 Intercept: -8.2444E-2	1	756.328	757.335	y6	TRUE
Low	QQLSLLDDDQVR	CTF19 MCM18 YPL018W LPB13W	20240217_PRM_Solvent_2	#N/A	FALSE	Solvent	0		∞	0.9998	0.0014821	-0.082444	8	12	22.37	heavy	720.372	2	Slope: 1.4821E-3 Intercept: -8.2444E-2	1	756.328	757.335	y6	TRUE
Low	QQLSLLDDDQVR	CTF19 MCM18 YPL018W LPB13W	20240217_PRM_QC_Low_3	0.921	FALSE	Quality Control	2811215	234.38	215.89	0.9998	0.0014821	-0.082444	8	12	22.37	heavy	720.372	2	Slope: 1.4821E-3 Intercept: -8.2444E-2	1	756.328	757.335	y6	TRUE
Low	QQLSLLDDDQVR	CTF19 MCM18 YPL018W LPB13W	20240217_PRM_QC_Mid_3	0.888	FALSE	Quality Control	2724129	937.5	832.57	0.9998	0.0014821	-0.082444	8	12	22.37	heavy	720.372	2	Slope: 1.4821E-3 Intercept: -8.2444E-2	1	756.328	757.335	y6	TRUE
Low	QQLSLLDDDQVR	CTF19 MCM18 YPL018W LPB13W	20240217_PRM_QC_Hi_3	0.687	FALSE	Quality Control	3577265	7500	5149.3	0.9998	0.0014821	-0.082444	8	12	22.37	heavy	720.372	2	Slope: 1.4821E-3 Intercept: -8.2444E-2	1	756.328	757.335	y6	TRUE
Low	QQLSLLDDDQVR	CTF19 MCM18 YPL018W LPB13W	20240217_PRM_BlankwIS_3	#N/A	FALSE	Unknown	3653993		55.628	0.9998	0.0014821	-0.082444	8	12	22.37	heavy	720.372	2	Slope: 1.4821E-3 Intercept: -8.2444E-2	1	756.328	757.335	y6	TRUE
Low	QQLSLLDDDQVR	CTF19 MCM18 YPL018W LPB13W	20240217_PRM_SKP_Cal_1_2	1.402	FALSE	Quality Control	3149178	78.125	109.56	0.9998	0.0014821	-0.082444	8	12	22.37	heavy	720.372	2	Slope: 1.4821E-3 Intercept: -8.2444E-2	1	756.328	757.335	y6	TRUE
Low	QQLSLLDDDQVR	CTF19 MCM18 YPL018W LPB13W	20240217_PRM_SKP_Cal_2_2	1.138	FALSE	Quality Control	2941111	156.25	177.77	0.9998	0.0014821	-0.082444	8	12	22.37	heavy	720.372	2	Slope: 1.4821E-3 Intercept: -8.2444E-2	1	756.328	757.335	y6	TRUE
Low	QQLSLLDDDQVR	CTF19 MCM18 YPL018W LPB13W	20240217_PRM_SKP_Cal_3_2	1.013	FALSE	Quality Control	3096540	312.5	316.44	0.9998	0.0014821	-0.082444	8	12	22.37	heavy	720.372	2	Slope: 1.4821E-3 Intercept: -8.2444E-2	1	756.328	757.335	y6	TRUE
Low	QQLSLLDDDQVR	CTF19 MCM18 YPL018W LPB13W	20240217_PRM_SKP_Cal_4_2	0.955	FALSE	Quality Control	2845858	625	597.17	0.9998	0.0014821	-0.082444	8	12	22.37	heavy	720.372	2	Slope: 1.4821E-3 Intercept: -8.2444E-2	1	756.328	757.335	y6	TRUE
Low	QQLSLLDDDQVR	CTF19 MCM18 YPL018W LPB13W	20240217_PRM_SKP_Cal_5_2	0.973	FALSE	Quality Control	3033202	1250	1216.8	0.9998	0.0014821	-0.082444	8	12	22.37	heavy	720.372	2	Slope: 1.4821E-3 Intercept: -8.2444E-2	1	756.328	757.335	y6	TRUE
Low	QQLSLLDDDQVR	CTF19 MCM18 YPL018W LPB13W	20240217_PRM_SKP_Cal_6_2	0.894	FALSE	Quality Control	2973002	2500	2235.7	0.9998	0.0014821	-0.082444	8	12	22.37	heavy	720.372	2	Slope: 1.4821E-3 Intercept: -8.2444E-2	1	756.328	757.335	y6	TRUE
Low	QQLSLLDDDQVR	CTF19 MCM18 YPL018W LPB13W	20240217_PRM_SKP_Cal_7_2	1.041	FALSE	Quality Control	2767467	5000	5205.4	0.9998	0.0014821	-0.082444	8	12	22.37	heavy	720.372	2	Slope: 1.4821E-3 Intercept: -8.2444E-2	1	756.328	757.335	y6	TRUE
Low	QQLSLLDDDQVR	CTF19 MCM18 YPL018W LPB13W	20240217_PRM_SKP_Cal_8_2	1.017	FALSE	Quality Control	3124573	10000	10166	0.9998	0.0014821	-0.082444	8	12	22.37	heavy	720.372	2	Slope: 1.4821E-3 Intercept: -8.2444E-2	1	756.328	757.335	y6	TRUE
Low	QQLSLLDDDQVR	CTF19 MCM18 YPL018W LPB13W	20240217_PRM_SKP_Cal_9_2	0.704	FALSE	Quality Control	3972775	20000	14075	0.9998	0.0014821	-0.082444	8	12	22.37	heavy	720.372	2	Slope: 1.4821E-3 Intercept: -8.2444E-2	1	756.328	757.335	y6	TRUE
Low	QQLSLLDDDQVR	CTF19 MCM18 YPL018W LPB13W	20240217_PRM_SKP_Cal_10_2	1.026	FALSE	Quality Control	3343247	60000	61560	0.9998	0.0014821	-0.082444	8	12	22.37	heavy	720.372	2	Slope: 1.4821E-3 Intercept: -8.2444E-2	1	756.328	757.335	y6	TRUE
Low	QQLSLLDDDQVR	CTF19 MCM18 YPL018W LPB13W	20240217_PRM_BlankwIS_4	#N/A	FALSE	Unknown	3614870		141.85	0.9998	0.0014821	-0.082444	8	12	22.37	heavy	720.372	2	Slope: 1.4821E-3 Intercept: -8.2444E-2	1	756.328	757.335	y6	TRUE
Low	QQLSLLDDDQVR	CTF19 MCM18 YPL018W LPB13W	20240217_PRM_SKP_Cal_1_3	1.426	FALSE	Quality Control	3243309	78.125	111.38	0.9998	0.0014821	-0.082444	8	12	22.37	heavy	720.372	2	Slope: 1.4821E-3 Intercept: -8.2444E-2	1	756.328	757.335	y6	TRUE
Low	QQLSLLDDDQVR	CTF19 MCM18 YPL018W LPB13W	20240217_PRM_SKP_Cal_2_3	1.088	FALSE	Quality Control	3044810	156.25	170.02	0.9998	0.0014821	-0.082444	8	12	22.37	heavy	720.372	2	Slope: 1.4821E-3 Intercept: -8.2444E-2	1	756.328	757.335	y6	TRUE
Low	QQLSLLDDDQVR	CTF19 MCM18 YPL018W LPB13W	20240217_PRM_SKP_Cal_3_3	1.037	FALSE	Quality Control	3097326	312.5	323.97	0.9998	0.0014821	-0.082444	8	12	22.37	heavy	720.372	2	Slope: 1.4821E-3 Intercept: -8.2444E-2	1	756.328	757.335	y6	TRUE
Low	QQLSLLDDDQVR	CTF19 MCM18 YPL018W LPB13W	20240217_PRM_SKP_Cal_4_3	0.914	FALSE	Quality Control	2928637	625	571.22	0.9998	0.0014821	-0.082444	8	12	22.37	heavy	720.372	2	Slope: 1.4821E-3 Intercept: -8.2444E-2	1	756.328	757.335	y6	TRUE
Low	QQLSLLDDDQVR	CTF19 MCM18 YPL018W LPB13W	20240217_PRM_SKP_Cal_5_3	1.014	FALSE	Quality Control	2979683	1250	1267.7	0.9998	0.0014821	-0.082444	8	12	22.37	heavy	720.372	2	Slope: 1.4821E-3 Intercept: -8.2444E-2	1	756.328	757.335	y6	TRUE
Low	QQLSLLDDDQVR	CTF19 MCM18 YPL018W LPB13W	20240217_PRM_SKP_Cal_6_3	0.877	FALSE	Quality Control	3034567	2500	2193.3	0.9998	0.0014821	-0.082444	8	12	22.37	heavy	720.372	2	Slope: 1.4821E-3 Intercept: -8.2444E-2	1	756.328	757.335	y6	TRUE
Low	QQLSLLDDDQVR	CTF19 MCM18 YPL018W LPB13W	20240217_PRM_SKP_Cal_7_3	1.033	FALSE	Quality Control	2712919	5000	5162.9	0.9998	0.0014821	-0.082444	8	12	22.37	heavy	720.372	2	Slope: 1.4821E-3 Intercept: -8.2444E-2	1	756.328	757.335	y6	TRUE
Low	QQLSLLDDDQVR	CTF19 MCM18 YPL018W LPB13W	20240217_PRM_SKP_Cal_8_3	1.017	FALSE	Quality Control	3024002	10000	10169	0.9998	0.0014821	-0.082444	8	12	22.37	heavy	720.372	2	Slope: 1.4821E-3 Intercept: -8.2444E-2	1	756.328	757.335	y6	TRUE
Low	QQLSLLDDDQVR	CTF19 MCM18 YPL018W LPB13W	20240217_PRM_SKP_Cal_9_3	0.751	FALSE	Quality Control	3896484	20000	15026	0.9998	0.0014821	-0.082444	8	12	22.37	heavy	720.372	2	Slope: 1.4821E-3 Intercept: -8.2444E-2	1	756.328	757.335	y6	TRUE
Low	QQLSLLDDDQVR	CTF19 MCM18 YPL018W LPB13W	20240217_PRM_SKP_Cal_10_3	1.016	FALSE	Quality Control	3486580	60000	60967	0.9998	0.0014821	-0.082444	8	12	22.37	heavy	720.372	2	Slope: 1.4821E-3 Intercept: -8.2444E-2	1	756.328	757.335	y6	TRUE
Low	QQLSLLDDDQVR	CTF19 MCM18 YPL018W LPB13W	20240217_PRM_BlankwIS_5	#N/A	FALSE	Unknown	3687855		90.733	0.9998	0.0014821	-0.082444	8	12	22.37	heavy	720.372	2	Slope: 1.4821E-3 Intercept: -8.2444E-2	1	756.328	757.335	y6	TRUE
Low	QQLSLLDDDQVR	CTF19 MCM18 YPL018W LPB13W	20240217_PRM_SKP_Cal_1_4	1.486	FALSE	Quality Control	3121020	78.125	116.1	0.9998	0.0014821	-0.082444	8	12	22.37	heavy	720.372	2	Slope: 1.4821E-3 Intercept: -8.2444E-2	1	756.328	757.335	y6	TRUE
Low	QQLSLLDDDQVR	CTF19 MCM18 YPL018W LPB13W	20240217_PRM_SKP_Cal_2_4	1.072	FALSE	Quality Control	3023190	156.25	167.44	0.9998	0.0014821	-0.082444	8	12	22.37	heavy	720.372	2	Slope: 1.4821E-3 Intercept: -8.2444E-2	1	756.328	757.335	y6	TRUE
Low	QQLSLLDDDQVR	CTF19 MCM18 YPL018W LPB13W	20240217_PRM_SKP_Cal_3_4	1.078	FALSE	Quality Control	3000872	312.5	336.83	0.9998	0.0014821	-0.082444	8	12	22.37	heavy	720.372	2	Slope: 1.4821E-3 Intercept: -8.2444E-2	1	756.328	757.335	y6	TRUE
Low	QQLSLLDDDQVR	CTF19 MCM18 YPL018W LPB13W	20240217_PRM_SKP_Cal_4_4	0.925	FALSE	Quality Control	2937538	625	578.29	0.9998	0.0014821	-0.082444	8	12	22.37	heavy	720.372	2	Slope: 1.4821E-3 Intercept: -8.2444E-2	1	756.328	757.335	y6	TRUE
Low	QQLSLLDDDQVR	CTF19 MCM18 YPL018W LPB13W	20240217_PRM_SKP_Cal_5_4	0.969	FALSE	Quality Control	3123281	1250	1210.7	0.9998	0.0014821	-0.082444	8	12	22.37	heavy	720.372	2	Slope: 1.4821E-3 Intercept: -8.2444E-2	1	756.328	757.335	y6	TRUE
Low	QQLSLLDDDQVR	CTF19 MCM18 YPL018W LPB13W	20240217_PRM_SKP_Cal_6_4	0.873	FALSE	Quality Control	3019107	2500	2183.5	0.9998	0.0014821	-0.082444	8	12	22.37	heavy	720.372	2	Slope: 1.4821E-3 Intercept: -8.2444E-2	1	756.328	757.335	y6	TRUE
Low	QQLSLLDDDQVR	CTF19 MCM18 YPL018W LPB13W	20240217_PRM_SKP_Cal_7_4	0.956	FALSE	Quality Control	2858208	5000	4779.1	0.9998	0.0014821	-0.082444	8	12	22.37	heavy	720.372	2	Slope: 1.4821E-3 Intercept: -8.2444E-2	1	756.328	757.335	y6	TRUE
Low	QQLSLLDDDQVR	CTF19 MCM18 YPL018W LPB13W	20240217_PRM_SKP_Cal_8_4	0.976	FALSE	Quality Control	3054562	10000	9755.4	0.9998	0.0014821	-0.082444	8	12	22.37	heavy	720.372	2	Slope: 1.4821E-3 Intercept: -8.2444E-2	1	756.328	757.335	y6	TRUE
Low	QQLSLLDDDQVR	CTF19 MCM18 YPL018W LPB13W	20240217_PRM_SKP_Cal_9_4	0.76	FALSE	Quality Control	3936201	20000	15201	0.9998	0.0014821	-0.082444	8	12	22.37	heavy	720.372	2	Slope: 1.4821E-3 Intercept: -8.2444E-2	1	756.328	757.335	y6	TRUE
Low	QQLSLLDDDQVR	CTF19 MCM18 YPL018W LPB13W	20240217_PRM_SKP_Cal_10_4_2	1.026	FALSE	Quality Control	3050223	60000	61540	0.9998	0.0014821	-0.082444	8	12	22.37	heavy	720.372	2	Slope: 1.4821E-3 Intercept: -8.2444E-2	1	756.328	757.335	y6	TRUE
Low	QQLSLLDDDQVR	CTF19 MCM18 YPL018W LPB13W	20240217_PRM_BlankwIS_7	#N/A	FALSE	Unknown	3710807		97.076	0.9998	0.0014821	-0.082444	8	12	22.37	heavy	720.372	2	Slope: 1.4821E-3 Intercept: -8.2444E-2	1	756.328	757.335	y6	TRUE
Low	DAPGSATLILQR	CTF3 CHL3 YLR381W	20240217_PRM_DoubleBlank_1	#N/A	FALSE	Double Blank	0		NaN	0.9999	0.0018929	-0.044938	9	12	21.62	light	621.346	2	Slope: 1.8929E-3 Intercept: -4.4938E-2	1	957.561	958.568	y9	TRUE
Low	DAPGSATLILQR	CTF3 CHL3 YLR381W	20240217_PRM_BlankwIS_1	#N/A	FALSE	Unknown	0		23.74	0.9999	0.0018929	-0.044938	9	12	21.62	light	621.346	2	Slope: 1.8929E-3 Intercept: -4.4938E-2	1	957.561	958.568	y9	TRUE
Low	DAPGSATLILQR	CTF3 CHL3 YLR381W	20240217_PRM_SKP_Cal_1	1.022	FALSE	Standard	121041	78.125	79.833	0.9999	0.0018929	-0.044938	9	12	21.62	light	621.346	2	Slope: 1.8929E-3 Intercept: -4.4938E-2	1	957.561	958.568	y9	TRUE
Low	DAPGSATLILQR	CTF3 CHL3 YLR381W	20240217_PRM_SKP_Cal_2	0.989	FALSE	Standard	279368	156.25	154.58	0.9999	0.0018929	-0.044938	9	12	21.62	light	621.346	2	Slope: 1.8929E-3 Intercept: -4.4938E-2	1	957.561	958.568	y9	TRUE
[truncated: 1,624 more rows]

## Sheet: Rename
Range	Peptide	Gene	Protein	Date	Method	Sample source	Level	Replicate	Accuracy	Exclude from Cal	Sample type	Area	Analyte conc	Calculated conc	Area_Ratio	R2	Slope	Intercept	Point count	Pep length	Ang RT	Isotope	Prec M/z	Prec z	Cal curve	Prod z	Prod m	Prod m/z	Transition	Quantitative
[truncated: 3,364 more rows]

[truncated: 8 more sheets: Pivot, Cal_Exclusion, Calibrator bias, Interday avg bias, Interday precision (%CV), Cal Curves, Ranges and figures, Example cal curves]
