# Supplementary material for: Concatemer-assisted stoichiometry analysis: targeted mass spectrometry for protein quantification
Source: Life Sci Alliance. 2024 Dec 31;8(3):e202403007. doi: 10.26508/lsa.202403007 (PMC11707388; doi:10.26508/lsa.202403007)
Supplement: Supplementary file 16 [file LSA-2024-03007_SdataF5_F6_FS5_TS8.xlsx]

## Sheet: Raw
Range	Gene	Peptide	Sample Type	Replicate	Calc conc	Isotope	RT	Accuracy	Prec m/z	Prec m	Total background fragment	Average mass error ppm	Transition	Area	Background	Mass error ppm	Prod z	Cycle time across peak	Points across peak	Prod m	Prod m/z	Quantitative
Low	GST-1	YGVSR	Standard	20240217_PRM_SKP_Cal_1	73.991	light	5.42	0.947	291.156	580.297	0	7.8	G - y4+	389216	0	7.8	1	0.34	238	417.234	418.241	TRUE
Low	GST-1	YGVSR	Standard	20240217_PRM_SKP_Cal_2	157.14	light	5.45	1.006	291.156	580.297	0	5.8	G - y4+	793131	0	5.8	1	0.34	202	417.234	418.241	TRUE
Low	GST-1	YGVSR	Standard	20240217_PRM_SKP_Cal_3	318.71	light	5.46	1.02	291.156	580.297	0	6.9	G - y4+	1565527	0	6.9	1	0.34	207	417.234	418.241	TRUE
Low	GST-1	YGVSR	Standard	20240217_PRM_SKP_Cal_4	674.87	light	5.45	1.08	291.156	580.297	0	6.7	G - y4+	3097783	0	6.7	1	0.34	218	417.234	418.241	TRUE
Low	GST-1	YGVSR	Standard	20240217_PRM_SKP_Cal_5	1228.9	light	5.48	0.983	291.156	580.297	0	7.2	G - y4+	5730236	0	7.2	1	0.34	217	417.234	418.241	TRUE
Low	GST-1	YGVSR	Standard	20240217_PRM_SKP_Cal_6	2553.9	light	5.47	1.022	291.156	580.297	0	7.3	G - y4+	11917524	0	7.3	1	0.34	216	417.234	418.241	TRUE
Low	GST-1	YGVSR	Standard	20240217_PRM_SKP_Cal_7	5019.6	light	5.5	1.004	291.156	580.297	0	7.1	G - y4+	23349614	0	7.1	1	0.34	238	417.234	418.241	TRUE
Low	GST-1	YGVSR	Standard	20240217_PRM_SKP_Cal_8	9660.1	light	5.47	0.966	291.156	580.297	0	7	G - y4+	44982364	0	7	1	0.34	244	417.234	418.241	TRUE
Low	GST-1	YGVSR	Standard	20240217_PRM_SKP_Cal_9	19070	light	5.44	0.953	291.156	580.297	0	6.7	G - y4+	88742344	0	6.7	1	0.34	247	417.234	418.241	TRUE
Low	GST-1	YGVSR	Standard	20240217_PRM_SKP_Cal_10	61165	light	5.42	1.019	291.156	580.297	0	6.3	G - y4+	282211424	0	6.3	1	0.34	239	417.234	418.241	TRUE
Low	GST-1	YGVSR	Solvent	20240424_PRM_SKP_Blank_1	∞	light	5.15	#N/A	291.156	580.297	0	-0.9	G - y4+	164	0	-0.9	1	0.34	289	417.234	418.241	TRUE
Low	GST-1	YGVSR	Unknown	20240425_PRM_SKP_HZY1128_Recons_M_3240_CEN3_1	-1.3141	light	5.25	#N/A	291.156	580.297	0	4.4	G - y4+	8872	0	4.4	1	0.33	144	417.234	418.241	TRUE
Low	GST-1	YGVSR	Unknown	20240425_PRM_SKP_HZY1128_Recons_M_3240_CEN3_2	-1.9851	light	5.31	#N/A	291.156	580.297	0	2.4	G - y4+	7363	0	2.4	1	0.33	168	417.234	418.241	TRUE
Low	GST-1	YGVSR	Unknown	20240425_PRM_SKP_HZY1128_Recons_M_3240_CEN3_3	-4.0602	light	5.21	#N/A	291.156	580.297	0	3.6	G - y4+	1760	0	3.6	1	0.33	144	417.234	418.241	TRUE
Low	GST-1	YGVSR	Solvent	20240425_PRM_SKP_Blank_2	NaN	light	5.1	#N/A	291.156	580.297	0	#N/A	G - y4+	0	0	#N/A	1	0.34	290	417.234	418.241	TRUE
Low	GST-1	YGVSR	Unknown	20240425_PRM_SKP_HZY1128_Recons_G1_3240_CEN3_1	-4.6918	light	4.95	#N/A	291.156	580.297	0	#N/A	G - y4+	0	0	#N/A	1	0.33	143	417.234	418.241	TRUE
Low	GST-1	YGVSR	Unknown	20240425_PRM_SKP_HZY1128_Recons_G1_3240_CEN3_2	-4.6918	light	5.01	#N/A	291.156	580.297	0	#N/A	G - y4+	0	0	#N/A	1	0.34	166	417.234	418.241	TRUE
Low	GST-1	YGVSR	Unknown	20240425_PRM_SKP_HZY1128_Recons_G1_3240_CEN3_3	-4.6918	light	4.98	#N/A	291.156	580.297	0	#N/A	G - y4+	0	0	#N/A	1	0.33	148	417.234	418.241	TRUE
Low	GST-1	YGVSR	Solvent	20240425_PRM_SKP_Blank_3	-4.6918	light	5.1	#N/A	291.156	580.297	0	#N/A	G - y4+	0	0	#N/A	1	0.34	291	417.234	418.241	TRUE
Low	GST-1	YGVSR	Unknown	20240425_PRM_SKP_HZY1128_Recons_M_3241_MUT_1	-4.6918	light	4.94	#N/A	291.156	580.297	0	#N/A	G - y4+	0	0	#N/A	1	0.34	137	417.234	418.241	TRUE
Low	GST-1	YGVSR	Unknown	20240425_PRM_SKP_HZY1128_Recons_M_3241_MUT_2	-3.4014	light	4.99	#N/A	291.156	580.297	0	7.3	G - y4+	4884	0	7.3	1	0.34	124	417.234	418.241	TRUE
Low	GST-1	YGVSR	Unknown	20240425_PRM_SKP_HZY1128_Recons_M_3241_MUT_3	-4.6918	light	4.96	#N/A	291.156	580.297	0	#N/A	G - y4+	0	0	#N/A	1	0.34	125	417.234	418.241	TRUE
Low	GST-1	YGVSR	Solvent	20240425_PRM_SKP_Blank_5	NaN	light	5.1	#N/A	291.156	580.297	0	#N/A	G - y4+	0	0	#N/A	1	0.34	290	417.234	418.241	TRUE
Low	GST-1	YGVSR	Unknown	20240425_PRM_SKP_HZY1128_Recons_G1_3241_MUT_1	-3.0029	light	5.22	#N/A	291.156	580.297	0	-0.6	G - y4+	6816	0	-0.6	1	0.34	121	417.234	418.241	TRUE
Low	GST-1	YGVSR	Unknown	20240425_PRM_SKP_HZY1128_Recons_G1_3241_MUT_2	-4.6918	light	4.81	#N/A	291.156	580.297	0	#N/A	G - y4+	0	0	#N/A	1	0.32	139	417.234	418.241	TRUE
Low	GST-1	YGVSR	Unknown	20240425_PRM_SKP_HZY1128_Recons_G1_3241_MUT_3	-4.1537	light	5.36	#N/A	291.156	580.297	0	7.3	G - y4+	1927	0	7.3	1	0.34	132	417.234	418.241	TRUE
Low	GST-1	YGVSR	Solvent	20240425_PRM_SKP_Blank_6	-4.6918	light	5.1	#N/A	291.156	580.297	0	#N/A	G - y4+	0	0	#N/A	1	0.34	289	417.234	418.241	TRUE
Low	GST-1	YGVSR	Unknown	20240425_PRM_SKP_HZY1128_Recons_M_3246_ARS_1	-3.4879	light	4.88	#N/A	291.156	580.297	0	8.8	G - y4+	3294	0	8.8	1	0.32	147	417.234	418.241	TRUE
Low	GST-1	YGVSR	Unknown	20240425_PRM_SKP_HZY1128_Recons_M_3246_ARS_2	-4.6918	light	4.83	#N/A	291.156	580.297	0	#N/A	G - y4+	0	0	#N/A	1	0.33	157	417.234	418.241	TRUE
Low	GST-1	YGVSR	Unknown	20240425_PRM_SKP_HZY1128_Recons_M_3246_ARS_3	-3.6983	light	4.96	#N/A	291.156	580.297	0	7.3	G - y4+	2661	0	7.3	1	0.31	131	417.234	418.241	TRUE
Low	GST-1	YGVSR	Solvent	20240425_PRM_SKP_Blank_7	∞	light	6.4	#N/A	291.156	580.297	0	-18.5	G - y4+	634	0	-18.5	1	0.34	290	417.234	418.241	TRUE
Low	GST-1	YGVSR	Unknown	20240425_PRM_SKP_HZ2347_2Step_1	319.38	light	5.33	#N/A	291.156	580.297	0	1.6	G - y4+	1065151	0	1.6	1	0.34	157	417.234	418.241	TRUE
Low	GST-1	YGVSR	Unknown	20240427_PRM_SKP_HZY1128_Recons_M_3240_CEN3_01prct_1	-4.6918	light	4.91	#N/A	291.156	580.297	0	#N/A	G - y4+	0	0	#N/A	1	0.34	207	417.234	418.241	TRUE
Low	GST-1	YGVSR	Unknown	20240427_PRM_SKP_HZY1128_Recons_M_3240_CEN3_01prct_2	-4.6918	light	4.93	#N/A	291.156	580.297	0	#N/A	G - y4+	0	0	#N/A	1	0.34	179	417.234	418.241	TRUE
Low	GST-1	YGVSR	Unknown	20240427_PRM_SKP_HZY1128_Recons_M_3240_CEN3_01prct_3	-4.6918	light	4.9	#N/A	291.156	580.297	0	#N/A	G - y4+	0	0	#N/A	1	0.34	195	417.234	418.241	TRUE
Low	GST-1	YGVSR	Unknown	20240427_PRM_SKP_HZY1128_Recons_M_3240_CEN3_10prct_1	139.4	light	4.86	#N/A	291.156	580.297	0	23.3	G - y4+	22619	0	23.3	1	0.32	39	417.234	418.241	TRUE
Low	GST-1	YGVSR	Unknown	20240427_PRM_SKP_HZY1128_Recons_M_3240_CEN3_10prct_3	#N/A	light	4.81	#N/A	291.156	580.297	0	15.8	G - y4+	42711	0	15.8	1	0.3	67	417.234	418.241	TRUE
Low	GST-1	YGVSR	Unknown	20240427_PRM_SKP_HZY1128_Recons_G1_3240_CEN3_10prct_2	1.1202	light	5.05	#N/A	291.156	580.297	0	14	G - y4+	17015	0	14	1	0.32	144	417.234	418.241	TRUE
Low	GST-1	YGVSR	Unknown	20240427_PRM_SKP_HZY1128_Recons_G1_3240_CEN3_10prct_3	#N/A	light	4.81	#N/A	291.156	580.297	0	16.8	G - y4+	19523	0	16.8	1	0.31	99	417.234	418.241	TRUE
Low	GST-1	YGVSR	Unknown	20240501_PRM_SKP_HZY1128_Recons_M_3241_MUT_10prct_1	23.164	light	5.07	#N/A	291.156	580.297	0	16.6	G - y4+	29367	0	16.6	1	0.31	79	417.234	418.241	TRUE
Low	GST-1	YGVSR	Unknown	20240501_PRM_SKP_HZY1128_Recons_M_3241_MUT_10prct_2	14.223	light	4.83	#N/A	291.156	580.297	0	11.5	G - y4+	36903	0	11.5	1	0.31	91	417.234	418.241	TRUE
Low	GST-1	YGVSR	Unknown	20240501_PRM_SKP_HZY1128_Recons_M_3241_MUT_10prct_3	9.1393	light	4.84	#N/A	291.156	580.297	0	15	G - y4+	16838	0	15	1	0.31	78	417.234	418.241	TRUE
Low	GST-1	YGVSR	Unknown	20240501_PRM_SKP_HZY1128_Recons_M_3246_ARS_10prct_1	921.47	light	4.85	#N/A	291.156	580.297	0	16.6	G - y4+	1292	0	16.6	1	0.34	27	417.234	418.241	TRUE
Low	GST-1	YGVSR	Unknown	20240501_PRM_SKP_HZY1128_Recons_M_3246_ARS_10prct_2	402.49	light	4.88	#N/A	291.156	580.297	0	17.9	G - y4+	8960	0	17.9	1	0.34	43	417.234	418.241	TRUE
Low	GST-1	YGVSR	Unknown	20240501_PRM_SKP_HZY1128_Recons_M_3246_ARS_10prct_3	∞	light	4.93	#N/A	291.156	580.297	0	29.6	G - y4+	46210	0	29.6	1	0.31	29	417.234	418.241	TRUE
Low	GST-1	YGVSR	Unknown	20240501_PRM_SKP_HZY1128_Recons_G1_3241_MUT_10prct_1	15.121	light	4.9	#N/A	291.156	580.297	0	12.2	G - y4+	57401	0	12.2	1	0.31	97	417.234	418.241	TRUE
Low	GST-1	YGVSR	Unknown	20240501_PRM_SKP_HZY1128_Recons_G1_3241_MUT_10prct_2	66.202	light	4.89	#N/A	291.156	580.297	0	22.8	G - y4+	7757	0	22.8	1	0.32	52	417.234	418.241	TRUE
Low	GST-1	YGVSR	Unknown	20240501_PRM_SKP_HZY1128_Recons_G1_3241_MUT_10prct_3	19.21	light	4.86	#N/A	291.156	580.297	0	11.4	G - y4+	91485	0	11.4	1	0.31	98	417.234	418.241	TRUE
Low	GST-1	YGVSR	Standard	20240217_PRM_SKP_Cal_1	73.991	heavy	5.45	0.947	296.16	590.305	0	5.8	G - y4+	4853782	0	5.8	1	0.34	237	427.242	428.249	TRUE
Low	GST-1	YGVSR	Standard	20240217_PRM_SKP_Cal_2	157.14	heavy	5.45	1.006	296.16	590.305	0	4.5	G - y4+	4808814	0	4.5	1	0.34	202	427.242	428.249	TRUE
Low	GST-1	YGVSR	Standard	20240217_PRM_SKP_Cal_3	318.71	heavy	5.47	1.02	296.16	590.305	0	4.3	G - y4+	4749942	0	4.3	1	0.34	207	427.242	428.249	TRUE
Low	GST-1	YGVSR	Standard	20240217_PRM_SKP_Cal_4	674.87	heavy	5.47	1.08	296.16	590.305	0	3.1	G - y4+	4472879	0	3.1	1	0.34	218	427.242	428.249	TRUE
Low	GST-1	YGVSR	Standard	20240217_PRM_SKP_Cal_5	1228.9	heavy	5.47	0.983	296.16	590.305	0	3.3	G - y4+	4557812	0	3.3	1	0.34	216	427.242	428.249	TRUE
Low	GST-1	YGVSR	Standard	20240217_PRM_SKP_Cal_6	2553.9	heavy	5.43	1.022	296.16	590.305	0	3.1	G - y4+	4570376	0	3.1	1	0.34	215	427.242	428.249	TRUE
Low	GST-1	YGVSR	Standard	20240217_PRM_SKP_Cal_7	5019.6	heavy	5.43	1.004	296.16	590.305	0	3.2	G - y4+	4560108	0	3.2	1	0.34	238	427.242	428.249	TRUE
Low	GST-1	YGVSR	Standard	20240217_PRM_SKP_Cal_8	9660.1	heavy	5.45	0.966	296.16	590.305	0	4.1	G - y4+	4566874	0	4.1	1	0.34	244	427.242	428.249	TRUE
Low	GST-1	YGVSR	Standard	20240217_PRM_SKP_Cal_9	19070	heavy	5.46	0.953	296.16	590.305	0	4.9	G - y4+	4565114	0	4.9	1	0.34	247	427.242	428.249	TRUE
Low	GST-1	YGVSR	Standard	20240217_PRM_SKP_Cal_10	61165	heavy	5.43	1.019	296.16	590.305	0	5.9	G - y4+	4526948	0	5.9	1	0.34	240	427.242	428.249	TRUE
Low	GST-1	YGVSR	Solvent	20240424_PRM_SKP_Blank_1	∞	heavy	5.1	#N/A	296.16	590.305	0	#N/A	G - y4+	0	0	#N/A	1	0.34	288	427.242	428.249	TRUE
Low	GST-1	YGVSR	Unknown	20240425_PRM_SKP_HZY1128_Recons_M_3240_CEN3_1	-1.3141	heavy	5.16	#N/A	296.16	590.305	0	1.7	G - y4+	2577201	0	1.7	1	0.33	144	427.242	428.249	TRUE
Low	GST-1	YGVSR	Unknown	20240425_PRM_SKP_HZY1128_Recons_M_3240_CEN3_2	-1.9851	heavy	5.24	#N/A	296.16	590.305	0	2.1	G - y4+	2669329	0	2.1	1	0.33	167	427.242	428.249	TRUE
Low	GST-1	YGVSR	Unknown	20240425_PRM_SKP_HZY1128_Recons_M_3240_CEN3_3	-4.0602	heavy	5.19	#N/A	296.16	590.305	0	2.3	G - y4+	2733705	0	2.3	1	0.33	143	427.242	428.249	TRUE
Low	GST-1	YGVSR	Solvent	20240425_PRM_SKP_Blank_2	NaN	heavy	5.1	#N/A	296.16	590.305	0	#N/A	G - y4+	0	0	#N/A	1	0.34	291	427.242	428.249	TRUE
Low	GST-1	YGVSR	Unknown	20240425_PRM_SKP_HZY1128_Recons_G1_3240_CEN3_1	-4.6918	heavy	5.2	#N/A	296.16	590.305	0	2.2	G - y4+	2812636	0	2.2	1	0.33	143	427.242	428.249	TRUE
Low	GST-1	YGVSR	Unknown	20240425_PRM_SKP_HZY1128_Recons_G1_3240_CEN3_2	-4.6918	heavy	5.25	#N/A	296.16	590.305	0	2.4	G - y4+	3049630	0	2.4	1	0.34	166	427.242	428.249	TRUE
Low	GST-1	YGVSR	Unknown	20240425_PRM_SKP_HZY1128_Recons_G1_3240_CEN3_3	-4.6918	heavy	5.21	#N/A	296.16	590.305	0	2.3	G - y4+	2951161	0	2.3	1	0.34	147	427.242	428.249	TRUE
Low	GST-1	YGVSR	Solvent	20240425_PRM_SKP_Blank_3	-4.6918	heavy	5.84	#N/A	296.16	590.305	0	6.8	G - y4+	22564	0	6.8	1	0.34	290	427.242	428.249	TRUE
Low	GST-1	YGVSR	Unknown	20240425_PRM_SKP_HZY1128_Recons_M_3241_MUT_1	-4.6918	heavy	5.18	#N/A	296.16	590.305	0	2.2	G - y4+	3196590	0	2.2	1	0.34	137	427.242	428.249	TRUE
Low	GST-1	YGVSR	Unknown	20240425_PRM_SKP_HZY1128_Recons_M_3241_MUT_2	-3.4014	heavy	5.17	#N/A	296.16	590.305	0	1.2	G - y4+	3713340	0	1.2	1	0.34	124	427.242	428.249	TRUE
Low	GST-1	YGVSR	Unknown	20240425_PRM_SKP_HZY1128_Recons_M_3241_MUT_3	-4.6918	heavy	5.2	#N/A	296.16	590.305	0	1	G - y4+	4403513	0	1	1	0.34	126	427.242	428.249	TRUE
Low	GST-1	YGVSR	Solvent	20240425_PRM_SKP_Blank_5	NaN	heavy	5.1	#N/A	296.16	590.305	0	#N/A	G - y4+	0	0	#N/A	1	0.34	290	427.242	428.249	TRUE
Low	GST-1	YGVSR	Unknown	20240425_PRM_SKP_HZY1128_Recons_G1_3241_MUT_1	-3.0029	heavy	5.23	#N/A	296.16	590.305	0	2.1	G - y4+	3959944	0	2.1	1	0.34	121	427.242	428.249	TRUE
Low	GST-1	YGVSR	Unknown	20240425_PRM_SKP_HZY1128_Recons_G1_3241_MUT_2	-4.6918	heavy	5.06	#N/A	296.16	590.305	0	1.6	G - y4+	3973720	0	1.6	1	0.32	139	427.242	428.249	TRUE
Low	GST-1	YGVSR	Unknown	20240425_PRM_SKP_HZY1128_Recons_G1_3241_MUT_3	-4.1537	heavy	5.24	#N/A	296.16	590.305	0	2	G - y4+	3513385	0	2	1	0.34	132	427.242	428.249	TRUE
Low	GST-1	YGVSR	Solvent	20240425_PRM_SKP_Blank_6	-4.6918	heavy	6.41	#N/A	296.16	590.305	0	21.8	G - y4+	211	0	21.8	1	0.34	289	427.242	428.249	TRUE
Low	GST-1	YGVSR	Unknown	20240425_PRM_SKP_HZY1128_Recons_M_3246_ARS_1	-3.4879	heavy	5.06	#N/A	296.16	590.305	0	2.1	G - y4+	2684366	0	2.1	1	0.32	147	427.242	428.249	TRUE
Low	GST-1	YGVSR	Unknown	20240425_PRM_SKP_HZY1128_Recons_M_3246_ARS_2	-4.6918	heavy	5.06	#N/A	296.16	590.305	0	2.6	G - y4+	2772060	0	2.6	1	0.33	157	427.242	428.249	TRUE
Low	GST-1	YGVSR	Unknown	20240425_PRM_SKP_HZY1128_Recons_M_3246_ARS_3	-3.6983	heavy	5.01	#N/A	296.16	590.305	0	2.3	G - y4+	2628200	0	2.3	1	0.32	130	427.242	428.249	TRUE
Low	GST-1	YGVSR	Solvent	20240425_PRM_SKP_Blank_7	∞	heavy	5.1	#N/A	296.16	590.305	0	#N/A	G - y4+	0	0	#N/A	1	0.34	291	427.242	428.249	TRUE
Low	GST-1	YGVSR	Unknown	20240425_PRM_SKP_HZ2347_2Step_1	319.38	heavy	5.24	#N/A	296.16	590.305	0	2.6	G - y4+	3225101	0	2.6	1	0.34	157	427.242	428.249	TRUE
Low	GST-1	YGVSR	Unknown	20240427_PRM_SKP_HZY1128_Recons_M_3240_CEN3_01prct_1	-4.6918	heavy	5.26	#N/A	296.16	590.305	0	2.6	G - y4+	3397842	0	2.6	1	0.34	207	427.242	428.249	TRUE
Low	GST-1	YGVSR	Unknown	20240427_PRM_SKP_HZY1128_Recons_M_3240_CEN3_01prct_2	-4.6918	heavy	5.24	#N/A	296.16	590.305	0	2.9	G - y4+	3842336	0	2.9	1	0.34	178	427.242	428.249	TRUE
Low	GST-1	YGVSR	Unknown	20240427_PRM_SKP_HZY1128_Recons_M_3240_CEN3_01prct_3	-4.6918	heavy	5.27	#N/A	296.16	590.305	0	2.9	G - y4+	3654255	0	2.9	1	0.34	194	427.242	428.249	TRUE
Low	GST-1	YGVSR	Unknown	20240427_PRM_SKP_HZY1128_Recons_M_3240_CEN3_10prct_1	139.4	heavy	4.81	#N/A	296.16	590.305	0	2.8	G - y4+	154025	0	2.8	1	0.33	38	427.242	428.249	TRUE
Low	GST-1	YGVSR	Unknown	20240427_PRM_SKP_HZY1128_Recons_M_3240_CEN3_10prct_3	#N/A	heavy	4.81	#N/A	296.16	590.305	0	2.8	G - y4+	972033	0	2.8	1	0.31	66	427.242	428.249	TRUE
Low	GST-1	YGVSR	Unknown	20240427_PRM_SKP_HZY1128_Recons_G1_3240_CEN3_10prct_2	1.1202	heavy	5.03	#N/A	296.16	590.305	0	2.6	G - y4+	2872522	0	2.6	1	0.32	144	427.242	428.249	TRUE
Low	GST-1	YGVSR	Unknown	20240427_PRM_SKP_HZY1128_Recons_G1_3240_CEN3_10prct_3	#N/A	heavy	4.81	#N/A	296.16	590.305	0	1.6	G - y4+	1581369	0	1.6	1	0.31	99	427.242	428.249	TRUE
Low	GST-1	YGVSR	Unknown	20240501_PRM_SKP_HZY1128_Recons_M_3241_MUT_10prct_1	23.164	heavy	4.8	#N/A	296.16	590.305	0	0.9	G - y4+	1034486	0	0.9	1	0.31	79	427.242	428.249	TRUE
Low	GST-1	YGVSR	Unknown	20240501_PRM_SKP_HZY1128_Recons_M_3241_MUT_10prct_2	14.223	heavy	4.83	#N/A	296.16	590.305	0	1	G - y4+	1914400	0	1	1	0.31	91	427.242	428.249	TRUE
Low	GST-1	YGVSR	Unknown	20240501_PRM_SKP_HZY1128_Recons_M_3241_MUT_10prct_3	9.1393	heavy	4.81	#N/A	296.16	590.305	0	0.3	G - y4+	1194507	0	0.3	1	0.31	78	427.242	428.249	TRUE
Low	GST-1	YGVSR	Unknown	20240501_PRM_SKP_HZY1128_Recons_M_3246_ARS_10prct_1	921.47	heavy	4.84	#N/A	296.16	590.305	0	-3.8	G - y4+	1369	0	-3.8	1	0.34	27	427.242	428.249	TRUE
Low	GST-1	YGVSR	Unknown	20240501_PRM_SKP_HZY1128_Recons_M_3246_ARS_10prct_2	402.49	heavy	4.84	#N/A	296.16	590.305	0	-2.1	G - y4+	21591	0	-2.1	1	0.34	42	427.242	428.249	TRUE
Low	GST-1	YGVSR	Unknown	20240501_PRM_SKP_HZY1128_Recons_M_3246_ARS_10prct_3	∞	heavy	4.81	#N/A	296.16	590.305	0	#N/A	G - y4+	0	0	#N/A	1	0.31	29	427.242	428.249	TRUE
Low	GST-1	YGVSR	Unknown	20240501_PRM_SKP_HZY1128_Recons_G1_3241_MUT_10prct_1	15.121	heavy	4.9	#N/A	296.16	590.305	0	1.3	G - y4+	2842750	0	1.3	1	0.32	96	427.242	428.249	TRUE
Low	GST-1	YGVSR	Unknown	20240501_PRM_SKP_HZY1128_Recons_G1_3241_MUT_10prct_2	66.202	heavy	4.81	#N/A	296.16	590.305	0	-1.2	G - y4+	107363	0	-1.2	1	0.32	51	427.242	428.249	TRUE
Low	GST-1	YGVSR	Unknown	20240501_PRM_SKP_HZY1128_Recons_G1_3241_MUT_10prct_3	19.21	heavy	4.87	#N/A	296.16	590.305	0	1.6	G - y4+	3755641	0	1.6	1	0.31	98	427.242	428.249	TRUE
Low	GST-2	GLVQPTR	Standard	20240217_PRM_SKP_Cal_1	75.947	light	11.11	0.972	385.73	769.445	0	2.2	P - y3+	206231	0	2.2	1	2.13	14	372.212	373.219	TRUE
Low	GST-2	GLVQPTR	Standard	20240217_PRM_SKP_Cal_2	149.76	light	11.11	0.958	385.73	769.445	0	4	P - y3+	383510	0	4	1	2.2	13	372.212	373.219	TRUE
Low	GST-2	GLVQPTR	Standard	20240217_PRM_SKP_Cal_3	312.47	light	11.11	1	385.73	769.445	0	2.9	P - y3+	726703	0	2.9	1	2.38	13	372.212	373.219	TRUE
Low	GST-2	GLVQPTR	Standard	20240217_PRM_SKP_Cal_4	643.66	light	11.11	1.03	385.73	769.445	0	3.4	P - y3+	1505124	0	3.4	1	2.29	12	372.212	373.219	TRUE
Low	GST-2	GLVQPTR	Standard	20240217_PRM_SKP_Cal_5	1334.6	light	11.11	1.068	385.73	769.445	0	3.6	P - y3+	2998209	0	3.6	1	2.29	12	372.212	373.219	TRUE
Low	GST-2	GLVQPTR	Standard	20240217_PRM_SKP_Cal_6	2455.9	light	11.11	0.982	385.73	769.445	0	4.8	P - y3+	5870407	0	4.8	1	2.2	13	372.212	373.219	TRUE
Low	GST-2	GLVQPTR	Standard	20240217_PRM_SKP_Cal_7	5109.8	light	11.09	1.022	385.73	769.445	0	4	P - y3+	11881683	0	4	1	2.2	12	372.212	373.219	TRUE
Low	GST-2	GLVQPTR	Standard	20240217_PRM_SKP_Cal_8	9765	light	11.13	0.976	385.73	769.445	0	3.6	P - y3+	22176678	0	3.6	1	2.4	11	372.212	373.219	TRUE
Low	GST-2	GLVQPTR	Standard	20240217_PRM_SKP_Cal_9	19695	light	11.09	0.985	385.73	769.445	0	3.2	P - y3+	42994808	0	3.2	1	2.29	12	372.212	373.219	TRUE
Low	GST-2	GLVQPTR	Standard	20240217_PRM_SKP_Cal_10	60379	light	11.09	1.006	385.73	769.445	0	3.5	P - y3+	130171048	0	3.5	1	2.29	13	372.212	373.219	TRUE
Low	GST-2	GLVQPTR	Solvent	20240424_PRM_SKP_Blank_1	NaN	light	10.91	#N/A	385.73	769.445	0	#N/A	P - y3+	0	0	#N/A	1	2.29	14	372.212	373.219	TRUE
Low	GST-2	GLVQPTR	Unknown	20240425_PRM_SKP_HZY1128_Recons_M_3240_CEN3_1	-7.8277	light	10.81	#N/A	385.73	769.445	0	#N/A	P - y3+	0	0	#N/A	1	2.31	11	372.212	373.219	TRUE
Low	GST-2	GLVQPTR	Unknown	20240425_PRM_SKP_HZY1128_Recons_M_3240_CEN3_2	-7.8277	light	10.74	#N/A	385.73	769.445	0	#N/A	P - y3+	0	0	#N/A	1	2.24	14	372.212	373.219	TRUE
Low	GST-2	GLVQPTR	Unknown	20240425_PRM_SKP_HZY1128_Recons_M_3240_CEN3_3	-7.8277	light	10.71	#N/A	385.73	769.445	0	#N/A	P - y3+	0	0	#N/A	1	2.2	16	372.212	373.219	TRUE
Low	GST-2	GLVQPTR	Solvent	20240425_PRM_SKP_Blank_2	NaN	light	10.91	#N/A	385.73	769.445	0	#N/A	P - y3+	0	0	#N/A	1	2.24	14	372.212	373.219	TRUE
Low	GST-2	GLVQPTR	Unknown	20240425_PRM_SKP_HZY1128_Recons_G1_3240_CEN3_1	-7.8277	light	10.84	#N/A	385.73	769.445	0	#N/A	P - y3+	0	0	#N/A	1	2.17	10	372.212	373.219	TRUE
Low	GST-2	GLVQPTR	Unknown	20240425_PRM_SKP_HZY1128_Recons_G1_3240_CEN3_2	-7.8277	light	10.89	#N/A	385.73	769.445	0	#N/A	P - y3+	0	0	#N/A	1	2.39	10	372.212	373.219	TRUE
Low	GST-2	GLVQPTR	Unknown	20240425_PRM_SKP_HZY1128_Recons_G1_3240_CEN3_3	-7.8277	light	10.81	#N/A	385.73	769.445	0	#N/A	P - y3+	0	0	#N/A	1	2.18	11	372.212	373.219	TRUE
Low	GST-2	GLVQPTR	Solvent	20240425_PRM_SKP_Blank_3	NaN	light	10.91	#N/A	385.73	769.445	0	#N/A	P - y3+	0	0	#N/A	1	2.24	14	372.212	373.219	TRUE
Low	GST-2	GLVQPTR	Unknown	20240425_PRM_SKP_HZY1128_Recons_M_3241_MUT_1	-7.8277	light	10.76	#N/A	385.73	769.445	0	#N/A	P - y3+	0	0	#N/A	1	2.28	13	372.212	373.219	TRUE
Low	GST-2	GLVQPTR	Unknown	20240425_PRM_SKP_HZY1128_Recons_M_3241_MUT_2	-7.8277	light	10.76	#N/A	385.73	769.445	0	#N/A	P - y3+	0	0	#N/A	1	2.28	13	372.212	373.219	TRUE
Low	GST-2	GLVQPTR	Unknown	20240425_PRM_SKP_HZY1128_Recons_M_3241_MUT_3	-7.8277	light	10.84	#N/A	385.73	769.445	0	#N/A	P - y3+	0	0	#N/A	1	2.18	11	372.212	373.219	TRUE
Low	GST-2	GLVQPTR	Solvent	20240425_PRM_SKP_Blank_5	NaN	light	10.91	#N/A	385.73	769.445	0	#N/A	P - y3+	0	0	#N/A	1	2.24	14	372.212	373.219	TRUE
Low	GST-2	GLVQPTR	Unknown	20240425_PRM_SKP_HZY1128_Recons_G1_3241_MUT_1	-7.8277	light	10.83	#N/A	385.73	769.445	0	#N/A	P - y3+	0	0	#N/A	1	2.18	11	372.212	373.219	TRUE
Low	GST-2	GLVQPTR	Unknown	20240425_PRM_SKP_HZY1128_Recons_G1_3241_MUT_2	-7.8277	light	10.7	#N/A	385.73	769.445	0	#N/A	P - y3+	0	0	#N/A	1	2.17	10	372.212	373.219	TRUE
Low	GST-2	GLVQPTR	Unknown	20240425_PRM_SKP_HZY1128_Recons_G1_3241_MUT_3	-7.8277	light	10.83	#N/A	385.73	769.445	0	#N/A	P - y3+	0	0	#N/A	1	2.18	11	372.212	373.219	TRUE
Low	GST-2	GLVQPTR	Solvent	20240425_PRM_SKP_Blank_6	NaN	light	10.91	#N/A	385.73	769.445	0	#N/A	P - y3+	0	0	#N/A	1	2.24	14	372.212	373.219	TRUE
Low	GST-2	GLVQPTR	Unknown	20240425_PRM_SKP_HZY1128_Recons_M_3246_ARS_1	-7.8277	light	10.7	#N/A	385.73	769.445	0	#N/A	P - y3+	0	0	#N/A	1	2.28	12	372.212	373.219	TRUE
Low	GST-2	GLVQPTR	Unknown	20240425_PRM_SKP_HZY1128_Recons_M_3246_ARS_2	-7.8277	light	10.72	#N/A	385.73	769.445	0	#N/A	P - y3+	0	0	#N/A	1	2.41	9	372.212	373.219	TRUE
Low	GST-2	GLVQPTR	Unknown	20240425_PRM_SKP_HZY1128_Recons_M_3246_ARS_3	-7.8277	light	10.64	#N/A	385.73	769.445	0	#N/A	P - y3+	0	0	#N/A	1	2.07	11	372.212	373.219	TRUE
Low	GST-2	GLVQPTR	Solvent	20240425_PRM_SKP_Blank_7	NaN	light	10.91	#N/A	385.73	769.445	0	#N/A	P - y3+	0	0	#N/A	1	2.24	14	372.212	373.219	TRUE
Low	GST-2	GLVQPTR	Unknown	20240425_PRM_SKP_HZ2347_2Step_1	480.02	light	11.06	#N/A	385.73	769.445	0	-1.4	P - y3+	759346	0	-1.4	1	2.28	10	372.212	373.219	TRUE
Low	GST-2	GLVQPTR	Unknown	20240427_PRM_SKP_HZY1128_Recons_M_3240_CEN3_01prct_1	-7.8277	light	10.78	#N/A	385.73	769.445	0	#N/A	P - y3+	0	0	#N/A	1	2.21	16	372.212	373.219	TRUE
Low	GST-2	GLVQPTR	Unknown	20240427_PRM_SKP_HZY1128_Recons_M_3240_CEN3_01prct_2	-7.8277	light	10.86	#N/A	385.73	769.445	0	#N/A	P - y3+	0	0	#N/A	1	2.19	13	372.212	373.219	TRUE
Low	GST-2	GLVQPTR	Unknown	20240427_PRM_SKP_HZY1128_Recons_M_3240_CEN3_01prct_3	-7.8277	light	10.85	#N/A	385.73	769.445	0	#N/A	P - y3+	0	0	#N/A	1	2.19	13	372.212	373.219	TRUE
Low	GST-2	GLVQPTR	Unknown	20240427_PRM_SKP_HZY1128_Recons_M_3240_CEN3_10prct_1	0.90954	light	10.55	#N/A	385.73	769.445	0	-4.7	P - y3+	12070	0	-4.7	1	1.66	13	372.212	373.219	TRUE
Low	GST-2	GLVQPTR	Unknown	20240427_PRM_SKP_HZY1128_Recons_M_3240_CEN3_10prct_3	11.655	light	10.61	#N/A	385.73	769.445	0	14.2	P - y3+	21040	0	14.2	1	1.77	13	372.212	373.219	TRUE
Low	GST-2	GLVQPTR	Unknown	20240427_PRM_SKP_HZY1128_Recons_G1_3240_CEN3_10prct_2	-7.8277	light	10.64	#N/A	385.73	769.445	0	#N/A	P - y3+	0	0	#N/A	1	2.05	10	372.212	373.219	TRUE
Low	GST-2	GLVQPTR	Unknown	20240427_PRM_SKP_HZY1128_Recons_G1_3240_CEN3_10prct_3	-7.8277	light	10.5	#N/A	385.73	769.445	0	#N/A	P - y3+	0	0	#N/A	1	1.73	10	372.212	373.219	TRUE
Low	GST-2	GLVQPTR	Unknown	20240501_PRM_SKP_HZY1128_Recons_M_3241_MUT_10prct_1	-2.1468	light	10.63	#N/A	385.73	769.445	0	12.6	P - y3+	9454	0	12.6	1	1.94	10	372.212	373.219	TRUE
Low	GST-2	GLVQPTR	Unknown	20240501_PRM_SKP_HZY1128_Recons_M_3241_MUT_10prct_2	-7.8277	light	10.52	#N/A	385.73	769.445	0	#N/A	P - y3+	0	0	#N/A	1	1.87	11	372.212	373.219	TRUE
Low	GST-2	GLVQPTR	Unknown	20240501_PRM_SKP_HZY1128_Recons_M_3241_MUT_10prct_3	-0.24129	light	10.65	#N/A	385.73	769.445	0	1.8	P - y3+	13918	0	1.8	1	1.87	11	372.212	373.219	TRUE
Low	GST-2	GLVQPTR	Unknown	20240501_PRM_SKP_HZY1128_Recons_M_3246_ARS_10prct_1	-0.38319	light	10.49	#N/A	385.73	769.445	0	-4.3	P - y3+	12753	0	-4.3	1	1.42	16	372.212	373.219	TRUE
Low	GST-2	GLVQPTR	Unknown	20240501_PRM_SKP_HZY1128_Recons_M_3246_ARS_10prct_2	6.3488	light	10.5	#N/A	385.73	769.445	0	-0.3	P - y3+	24005	0	-0.3	1	1.45	12	372.212	373.219	TRUE
Low	GST-2	GLVQPTR	Unknown	20240501_PRM_SKP_HZY1128_Recons_M_3246_ARS_10prct_3	5.6436	light	10.4	#N/A	385.73	769.445	0	-4.9	P - y3+	20196	0	-4.9	1	1.22	15	372.212	373.219	TRUE
Low	GST-2	GLVQPTR	Unknown	20240501_PRM_SKP_HZY1128_Recons_G1_3241_MUT_10prct_1	-7.8277	light	10.53	#N/A	385.73	769.445	0	#N/A	P - y3+	0	0	#N/A	1	1.98	12	372.212	373.219	TRUE
Low	GST-2	GLVQPTR	Unknown	20240501_PRM_SKP_HZY1128_Recons_G1_3241_MUT_10prct_2	19.013	light	10.68	#N/A	385.73	769.445	0	-3.7	P - y3+	33973	0	-3.7	1	1.63	12	372.212	373.219	TRUE
Low	GST-2	GLVQPTR	Unknown	20240501_PRM_SKP_HZY1128_Recons_G1_3241_MUT_10prct_3	-1.2848	light	10.71	#N/A	385.73	769.445	0	4.2	P - y3+	11626	0	4.2	1	1.96	11	372.212	373.219	TRUE
Low	GST-2	GLVQPTR	Standard	20240217_PRM_SKP_Cal_1	75.947	heavy	11.11	0.972	390.734	779.453	0	3.2	P - y3+	5066991	0	3.2	1	2.13	14	382.22	383.228	TRUE
Low	GST-2	GLVQPTR	Standard	20240217_PRM_SKP_Cal_2	149.76	heavy	11.11	0.958	390.734	779.453	0	5.5	P - y3+	5009025	0	5.5	1	2.2	13	382.22	383.228	TRUE
Low	GST-2	GLVQPTR	Standard	20240217_PRM_SKP_Cal_3	312.47	heavy	11.11	1	390.734	779.453	0	5.6	P - y3+	4669897	0	5.6	1	2.21	14	382.22	383.228	TRUE
Low	GST-2	GLVQPTR	Standard	20240217_PRM_SKP_Cal_4	643.66	heavy	11.11	1.03	390.734	779.453	0	5.6	P - y3+	4755235	0	5.6	1	2.29	12	382.22	383.228	TRUE
Low	GST-2	GLVQPTR	Standard	20240217_PRM_SKP_Cal_5	1334.6	heavy	11.11	1.068	390.734	779.453	0	4	P - y3+	4596997	0	4	1	2.29	12	382.22	383.228	TRUE
Low	GST-2	GLVQPTR	Standard	20240217_PRM_SKP_Cal_6	2455.9	heavy	11.11	0.982	390.734	779.453	0	5.4	P - y3+	4904348	0	5.4	1	2.2	13	382.22	383.228	TRUE
Low	GST-2	GLVQPTR	Standard	20240217_PRM_SKP_Cal_7	5109.8	heavy	11.09	1.022	390.734	779.453	0	6.2	P - y3+	4778802	0	6.2	1	2.2	12	382.22	383.228	TRUE
Low	GST-2	GLVQPTR	Standard	20240217_PRM_SKP_Cal_8	9765	heavy	11.09	0.976	390.734	779.453	0	6.5	P - y3+	4670746	0	6.5	1	2.2	12	382.22	383.228	TRUE
Low	GST-2	GLVQPTR	Standard	20240217_PRM_SKP_Cal_9	19695	heavy	11.09	0.985	390.734	779.453	0	6.2	P - y3+	4491446	0	6.2	1	2.12	13	382.22	383.228	TRUE
Low	GST-2	GLVQPTR	Standard	20240217_PRM_SKP_Cal_10	60379	heavy	11.09	1.006	390.734	779.453	0	3.7	P - y3+	4436897	0	3.7	1	2.29	13	382.22	383.228	TRUE
Low	GST-2	GLVQPTR	Solvent	20240424_PRM_SKP_Blank_1	NaN	heavy	10.91	#N/A	390.734	779.453	0	#N/A	P - y3+	0	0	#N/A	1	2.29	14	382.22	383.228	TRUE
Low	GST-2	GLVQPTR	Unknown	20240425_PRM_SKP_HZY1128_Recons_M_3240_CEN3_1	-7.8277	heavy	11	#N/A	390.734	779.453	0	1.4	P - y3+	2614455	0	1.4	1	2.31	11	382.22	383.228	TRUE
Low	GST-2	GLVQPTR	Unknown	20240425_PRM_SKP_HZY1128_Recons_M_3240_CEN3_2	-7.8277	heavy	11	#N/A	390.734	779.453	0	1.8	P - y3+	3102558	0	1.8	1	2.24	14	382.22	383.228	TRUE
Low	GST-2	GLVQPTR	Unknown	20240425_PRM_SKP_HZY1128_Recons_M_3240_CEN3_3	-7.8277	heavy	11.01	#N/A	390.734	779.453	0	1.6	P - y3+	2883997	0	1.6	1	2.2	16	382.22	383.228	TRUE
Low	GST-2	GLVQPTR	Solvent	20240425_PRM_SKP_Blank_2	NaN	heavy	10.91	#N/A	390.734	779.453	0	#N/A	P - y3+	0	0	#N/A	1	2.24	14	382.22	383.228	TRUE
Low	GST-2	GLVQPTR	Unknown	20240425_PRM_SKP_HZY1128_Recons_G1_3240_CEN3_1	-7.8277	heavy	11.03	#N/A	390.734	779.453	0	1.4	P - y3+	3074384	0	1.4	1	2.17	10	382.22	383.228	TRUE
Low	GST-2	GLVQPTR	Unknown	20240425_PRM_SKP_HZY1128_Recons_G1_3240_CEN3_2	-7.8277	heavy	11.08	#N/A	390.734	779.453	0	1.3	P - y3+	3130381	0	1.3	1	2.39	10	382.22	383.228	TRUE
Low	GST-2	GLVQPTR	Unknown	20240425_PRM_SKP_HZY1128_Recons_G1_3240_CEN3_3	-7.8277	heavy	11.02	#N/A	390.734	779.453	0	1.6	P - y3+	3286317	0	1.6	1	2.18	11	382.22	383.228	TRUE
Low	GST-2	GLVQPTR	Solvent	20240425_PRM_SKP_Blank_3	NaN	heavy	10.91	#N/A	390.734	779.453	0	#N/A	P - y3+	0	0	#N/A	1	2.24	14	382.22	383.228	TRUE
Low	GST-2	GLVQPTR	Unknown	20240425_PRM_SKP_HZY1128_Recons_M_3241_MUT_1	-7.8277	heavy	11.01	#N/A	390.734	779.453	0	0.9	P - y3+	3393911	0	0.9	1	2.28	13	382.22	383.228	TRUE
Low	GST-2	GLVQPTR	Unknown	20240425_PRM_SKP_HZY1128_Recons_M_3241_MUT_2	-7.8277	heavy	10.99	#N/A	390.734	779.453	0	0.2	P - y3+	4176485	0	0.2	1	2.28	13	382.22	383.228	TRUE
Low	GST-2	GLVQPTR	Unknown	20240425_PRM_SKP_HZY1128_Recons_M_3241_MUT_3	-7.8277	heavy	11.01	#N/A	390.734	779.453	0	0.3	P - y3+	5225045	0	0.3	1	2.18	11	382.22	383.228	TRUE
Low	GST-2	GLVQPTR	Solvent	20240425_PRM_SKP_Blank_5	NaN	heavy	10.91	#N/A	390.734	779.453	0	#N/A	P - y3+	0	0	#N/A	1	2.24	14	382.22	383.228	TRUE
Low	GST-2	GLVQPTR	Unknown	20240425_PRM_SKP_HZY1128_Recons_G1_3241_MUT_1	-7.8277	heavy	11.02	#N/A	390.734	779.453	0	1.8	P - y3+	3547574	0	1.8	1	2.18	11	382.22	383.228	TRUE
Low	GST-2	GLVQPTR	Unknown	20240425_PRM_SKP_HZY1128_Recons_G1_3241_MUT_2	-7.8277	heavy	10.89	#N/A	390.734	779.453	0	0.7	P - y3+	5348181	0	0.7	1	2.17	10	382.22	383.228	TRUE
Low	GST-2	GLVQPTR	Unknown	20240425_PRM_SKP_HZY1128_Recons_G1_3241_MUT_3	-7.8277	heavy	11	#N/A	390.734	779.453	0	0.8	P - y3+	4497345	0	0.8	1	2.18	11	382.22	383.228	TRUE
Low	GST-2	GLVQPTR	Solvent	20240425_PRM_SKP_Blank_6	NaN	heavy	10.91	#N/A	390.734	779.453	0	#N/A	P - y3+	0	0	#N/A	1	2.24	14	382.22	383.228	TRUE
Low	GST-2	GLVQPTR	Unknown	20240425_PRM_SKP_HZY1128_Recons_M_3246_ARS_1	-7.8277	heavy	10.91	#N/A	390.734	779.453	0	1.9	P - y3+	2820008	0	1.9	1	2.1	13	382.22	383.228	TRUE
Low	GST-2	GLVQPTR	Unknown	20240425_PRM_SKP_HZY1128_Recons_M_3246_ARS_2	-7.8277	heavy	10.91	#N/A	390.734	779.453	0	1.6	P - y3+	3437312	0	1.6	1	2.17	10	382.22	383.228	TRUE
Low	GST-2	GLVQPTR	Unknown	20240425_PRM_SKP_HZY1128_Recons_M_3246_ARS_3	-7.8277	heavy	10.81	#N/A	390.734	779.453	0	2.7	P - y3+	3356764	0	2.7	1	2.07	11	382.22	383.228	TRUE
Low	GST-2	GLVQPTR	Solvent	20240425_PRM_SKP_Blank_7	NaN	heavy	10.91	#N/A	390.734	779.453	0	#N/A	P - y3+	0	0	#N/A	1	2.24	14	382.22	383.228	TRUE
Low	GST-2	GLVQPTR	Unknown	20240425_PRM_SKP_HZ2347_2Step_1	480.02	heavy	11.06	#N/A	390.734	779.453	0	1.5	P - y3+	3203786	0	1.5	1	2.28	10	382.22	383.228	TRUE
Low	GST-2	GLVQPTR	Unknown	20240427_PRM_SKP_HZY1128_Recons_M_3240_CEN3_01prct_1	-7.8277	heavy	11.03	#N/A	390.734	779.453	0	1.3	P - y3+	4350692	0	1.3	1	2.21	16	382.22	383.228	TRUE
Low	GST-2	GLVQPTR	Unknown	20240427_PRM_SKP_HZY1128_Recons_M_3240_CEN3_01prct_2	-7.8277	heavy	11.07	#N/A	390.734	779.453	0	1.6	P - y3+	3929508	0	1.6	1	2.19	13	382.22	383.228	TRUE
Low	GST-2	GLVQPTR	Unknown	20240427_PRM_SKP_HZY1128_Recons_M_3240_CEN3_01prct_3	-7.8277	heavy	11.06	#N/A	390.734	779.453	0	1.6	P - y3+	4035271	0	1.6	1	2.19	13	382.22	383.228	TRUE
Low	GST-2	GLVQPTR	Unknown	20240427_PRM_SKP_HZY1128_Recons_M_3240_CEN3_10prct_1	0.90954	heavy	10.55	#N/A	390.734	779.453	0	0.8	P - y3+	2843439	0	0.8	1	1.66	13	382.22	383.228	TRUE
Low	GST-2	GLVQPTR	Unknown	20240427_PRM_SKP_HZY1128_Recons_M_3240_CEN3_10prct_3	11.655	heavy	10.61	#N/A	390.734	779.453	0	1.4	P - y3+	2222739	0	1.4	1	1.77	13	382.22	383.228	TRUE
Low	GST-2	GLVQPTR	Unknown	20240427_PRM_SKP_HZY1128_Recons_G1_3240_CEN3_10prct_2	-7.8277	heavy	10.78	#N/A	390.734	779.453	0	1.5	P - y3+	3253560	0	1.5	1	2.05	10	382.22	383.228	TRUE
Low	GST-2	GLVQPTR	Unknown	20240427_PRM_SKP_HZY1128_Recons_G1_3240_CEN3_10prct_3	-7.8277	heavy	10.65	#N/A	390.734	779.453	0	1.9	P - y3+	2783542	0	1.9	1	1.73	10	382.22	383.228	TRUE
Low	GST-2	GLVQPTR	Unknown	20240501_PRM_SKP_HZY1128_Recons_M_3241_MUT_10prct_1	-2.1468	heavy	10.67	#N/A	390.734	779.453	0	0.4	P - y3+	3425295	0	0.4	1	1.77	11	382.22	383.228	TRUE
Low	GST-2	GLVQPTR	Unknown	20240501_PRM_SKP_HZY1128_Recons_M_3241_MUT_10prct_2	-7.8277	heavy	10.67	#N/A	390.734	779.453	0	0.2	P - y3+	3685014	0	0.2	1	1.87	11	382.22	383.228	TRUE
Low	GST-2	GLVQPTR	Unknown	20240501_PRM_SKP_HZY1128_Recons_M_3241_MUT_10prct_3	-0.24129	heavy	10.64	#N/A	390.734	779.453	0	0.6	P - y3+	3776037	0	0.6	1	1.87	11	382.22	383.228	TRUE
Low	GST-2	GLVQPTR	Unknown	20240501_PRM_SKP_HZY1128_Recons_M_3246_ARS_10prct_1	-0.38319	heavy	10.41	#N/A	390.734	779.453	0	0.2	P - y3+	3526121	0	0.2	1	1.42	16	382.22	383.228	TRUE
Low	GST-2	GLVQPTR	Unknown	20240501_PRM_SKP_HZY1128_Recons_M_3246_ARS_10prct_2	6.3488	heavy	10.41	#N/A	390.734	779.453	0	0	P - y3+	3485241	0	0	1	1.59	11	382.22	383.228	TRUE
Low	GST-2	GLVQPTR	Unknown	20240501_PRM_SKP_HZY1128_Recons_M_3246_ARS_10prct_3	5.6436	heavy	10.26	#N/A	390.734	779.453	0	0.8	P - y3+	3085778	0	0.8	1	1.22	15	382.22	383.228	TRUE
Low	GST-2	GLVQPTR	Unknown	20240501_PRM_SKP_HZY1128_Recons_G1_3241_MUT_10prct_1	-7.8277	heavy	10.72	#N/A	390.734	779.453	0	1.4	P - y3+	3767262	0	1.4	1	1.98	12	382.22	383.228	TRUE
Low	GST-2	GLVQPTR	Unknown	20240501_PRM_SKP_HZY1128_Recons_G1_3241_MUT_10prct_2	19.013	heavy	10.53	#N/A	390.734	779.453	0	-1	P - y3+	2605274	0	-1	1	1.63	12	382.22	383.228	TRUE
Low	GST-2	GLVQPTR	Unknown	20240501_PRM_SKP_HZY1128_Recons_G1_3241_MUT_10prct_3	-1.2848	heavy	10.71	#N/A	390.734	779.453	0	1	P - y3+	3657393	0	1	1	1.8	12	382.22	383.228	TRUE
Low	CBF1 CEP1 CP1 CPF1 YJR060W J1730	LSTEDEEIHSAR	Standard	20240217_PRM_SKP_Cal_1	84.306	light	12.3	1.079	462.888	1385.64	0	3	T - y10++	1522928	0	3	2	2.4	9	1185.53	593.77	TRUE
Low	CBF1 CEP1 CP1 CPF1 YJR060W J1730	LSTEDEEIHSAR	Standard	20240217_PRM_SKP_Cal_2	170.69	light	12.29	1.092	462.888	1385.64	0	7.5	T - y10++	3012656	0	7.5	2	2.15	10	1185.53	593.77	TRUE
Low	CBF1 CEP1 CP1 CPF1 YJR060W J1730	LSTEDEEIHSAR	Standard	20240217_PRM_SKP_Cal_3	307.49	light	12.3	0.984	462.888	1385.64	0	7.1	T - y10++	5551827	0	7.1	2	2.15	10	1185.53	593.77	TRUE
Low	CBF1 CEP1 CP1 CPF1 YJR060W J1730	LSTEDEEIHSAR	Standard	20240217_PRM_SKP_Cal_4	620.48	light	12.3	0.993	462.888	1385.64	0	6.2	T - y10++	10791297	0	6.2	2	2.15	10	1185.53	593.77	TRUE
Low	CBF1 CEP1 CP1 CPF1 YJR060W J1730	LSTEDEEIHSAR	Standard	20240217_PRM_SKP_Cal_5	1218.3	light	12.3	0.975	462.888	1385.64	0	6.9	T - y10++	19831132	0	6.9	2	2.15	10	1185.53	593.77	TRUE
Low	CBF1 CEP1 CP1 CPF1 YJR060W J1730	LSTEDEEIHSAR	Standard	20240217_PRM_SKP_Cal_6	2484.9	light	12.3	0.994	462.888	1385.64	0	6.6	T - y10++	42974392	0	6.6	2	2.15	10	1185.53	593.77	TRUE
Low	CBF1 CEP1 CP1 CPF1 YJR060W J1730	LSTEDEEIHSAR	Standard	20240217_PRM_SKP_Cal_7	4982.6	light	12.29	0.997	462.888	1385.64	0	6.6	T - y10++	82158328	0	6.6	2	2.4	9	1185.53	593.77	TRUE
Low	CBF1 CEP1 CP1 CPF1 YJR060W J1730	LSTEDEEIHSAR	Standard	20240217_PRM_SKP_Cal_8	9310.1	light	12.29	0.931	462.888	1385.64	188051	6.4	T - y10++	167206608	188051	6.4	2	2.4	9	1185.53	593.77	TRUE
Low	CBF1 CEP1 CP1 CPF1 YJR060W J1730	LSTEDEEIHSAR	Standard	20240217_PRM_SKP_Cal_9	18200	light	12.29	0.91	462.888	1385.64	560261	6.4	T - y10++	316021024	560261	6.4	2	2.16	10	1185.53	593.77	TRUE
Low	CBF1 CEP1 CP1 CPF1 YJR060W J1730	LSTEDEEIHSAR	Standard	20240217_PRM_SKP_Cal_10	62525	light	12.25	1.042	462.888	1385.64	694473	5.6	T - y10++	1018854464	694473	5.6	2	2.11	13	1185.53	593.77	TRUE
Low	CBF1 CEP1 CP1 CPF1 YJR060W J1730	LSTEDEEIHSAR	Solvent	20240424_PRM_SKP_Blank_1	NaN	light	12.16	#N/A	462.888	1385.64	0	#N/A	T - y10++	0	0	#N/A	2	2.26	13	1185.53	593.77	TRUE
Low	CBF1 CEP1 CP1 CPF1 YJR060W J1730	LSTEDEEIHSAR	Unknown	20240425_PRM_SKP_HZY1128_Recons_M_3240_CEN3_1	10966	light	12.31	#N/A	462.888	1385.64	478330	0.9	T - y10++	117226824	478330	0.9	2	2.39	9	1185.53	593.77	TRUE
Low	CBF1 CEP1 CP1 CPF1 YJR060W J1730	LSTEDEEIHSAR	Unknown	20240425_PRM_SKP_HZY1128_Recons_M_3240_CEN3_2	14210	light	12.33	#N/A	462.888	1385.64	404077	0.6	T - y10++	177493936	404077	0.6	2	2.14	11	1185.53	593.77	TRUE
Low	CBF1 CEP1 CP1 CPF1 YJR060W J1730	LSTEDEEIHSAR	Unknown	20240425_PRM_SKP_HZY1128_Recons_M_3240_CEN3_3	12097	light	12.32	#N/A	462.888	1385.64	388261	0.9	T - y10++	150186080	388261	0.9	2	2.15	10	1185.53	593.77	TRUE
Low	CBF1 CEP1 CP1 CPF1 YJR060W J1730	LSTEDEEIHSAR	Solvent	20240425_PRM_SKP_Blank_2	NaN	light	12.15	#N/A	462.888	1385.64	0	#N/A	T - y10++	0	0	#N/A	2	2.26	13	1185.53	593.77	TRUE
Low	CBF1 CEP1 CP1 CPF1 YJR060W J1730	LSTEDEEIHSAR	Unknown	20240425_PRM_SKP_HZY1128_Recons_G1_3240_CEN3_1	13206	light	12.3	#N/A	462.888	1385.64	322733	0.7	T - y10++	156085264	322733	0.7	2	2.26	13	1185.53	593.77	TRUE
Low	CBF1 CEP1 CP1 CPF1 YJR060W J1730	LSTEDEEIHSAR	Unknown	20240425_PRM_SKP_HZY1128_Recons_G1_3240_CEN3_2	13426	light	12.37	#N/A	462.888	1385.64	418171	0.6	T - y10++	159053360	418171	0.6	2	2.35	10	1185.53	593.77	TRUE
Low	CBF1 CEP1 CP1 CPF1 YJR060W J1730	LSTEDEEIHSAR	Unknown	20240425_PRM_SKP_HZY1128_Recons_G1_3240_CEN3_3	16195	light	12.32	#N/A	462.888	1385.64	512295	0.7	T - y10++	218484544	512295	0.7	2	2.28	12	1185.53	593.77	TRUE
Low	CBF1 CEP1 CP1 CPF1 YJR060W J1730	LSTEDEEIHSAR	Solvent	20240425_PRM_SKP_Blank_3	NaN	light	12.18	#N/A	462.888	1385.64	0	#N/A	T - y10++	0	0	#N/A	2	2.26	13	1185.53	593.77	TRUE
Low	CBF1 CEP1 CP1 CPF1 YJR060W J1730	LSTEDEEIHSAR	Unknown	20240425_PRM_SKP_HZY1128_Recons_M_3241_MUT_1	11107	light	12.31	#N/A	462.888	1385.64	463215	0.6	T - y10++	138137936	463215	0.6	2	2.4	9	1185.53	593.77	TRUE
Low	CBF1 CEP1 CP1 CPF1 YJR060W J1730	LSTEDEEIHSAR	Unknown	20240425_PRM_SKP_HZY1128_Recons_M_3241_MUT_2	11354	light	12.3	#N/A	462.888	1385.64	360904	0	T - y10++	198436608	360904	0	2	2.17	9	1185.53	593.77	TRUE
Low	CBF1 CEP1 CP1 CPF1 YJR060W J1730	LSTEDEEIHSAR	Unknown	20240425_PRM_SKP_HZY1128_Recons_M_3241_MUT_3	8176.7	light	12.31	#N/A	462.888	1385.64	499829	-0.1	T - y10++	137021872	499829	-0.1	2	2.17	9	1185.53	593.77	TRUE
Low	CBF1 CEP1 CP1 CPF1 YJR060W J1730	LSTEDEEIHSAR	Solvent	20240425_PRM_SKP_Blank_5	NaN	light	12.15	#N/A	462.888	1385.64	0	#N/A	T - y10++	0	0	#N/A	2	2.26	13	1185.53	593.77	TRUE
Low	CBF1 CEP1 CP1 CPF1 YJR060W J1730	LSTEDEEIHSAR	Unknown	20240425_PRM_SKP_HZY1128_Recons_G1_3241_MUT_1	11247	light	12.34	#N/A	462.888	1385.64	584546	0.7	T - y10++	154450448	584546	0.7	2	2.35	10	1185.53	593.77	TRUE
Low	CBF1 CEP1 CP1 CPF1 YJR060W J1730	LSTEDEEIHSAR	Unknown	20240425_PRM_SKP_HZY1128_Recons_G1_3241_MUT_2	18416	light	12.22	#N/A	462.888	1385.64	384401	-0.8	T - y10++	298457856	384401	-0.8	2	1.96	13	1185.53	593.77	TRUE
Low	CBF1 CEP1 CP1 CPF1 YJR060W J1730	LSTEDEEIHSAR	Unknown	20240425_PRM_SKP_HZY1128_Recons_G1_3241_MUT_3	18805	light	12.34	#N/A	462.888	1385.64	56460	0.2	T - y10++	211918416	56460	0.2	2	2.28	12	1185.53	593.77	TRUE
Low	CBF1 CEP1 CP1 CPF1 YJR060W J1730	LSTEDEEIHSAR	Solvent	20240425_PRM_SKP_Blank_6	NaN	light	12.16	#N/A	462.888	1385.64	0	#N/A	T - y10++	0	0	#N/A	2	2.45	12	1185.53	593.77	TRUE
Low	CBF1 CEP1 CP1 CPF1 YJR060W J1730	LSTEDEEIHSAR	Unknown	20240425_PRM_SKP_HZY1128_Recons_M_3246_ARS_1	23.619	light	12.24	#N/A	462.888	1385.64	0	0.2	T - y10++	369004	0	0.2	2	1.96	8	1185.53	593.77	TRUE
Low	CBF1 CEP1 CP1 CPF1 YJR060W J1730	LSTEDEEIHSAR	Unknown	20240425_PRM_SKP_HZY1128_Recons_M_3246_ARS_2	26.489	light	12.25	#N/A	462.888	1385.64	0	0.2	T - y10++	475636	0	0.2	2	1.96	10	1185.53	593.77	TRUE
Low	CBF1 CEP1 CP1 CPF1 YJR060W J1730	LSTEDEEIHSAR	Unknown	20240425_PRM_SKP_HZY1128_Recons_M_3246_ARS_3	82.213	light	12.18	#N/A	462.888	1385.64	0	1.2	T - y10++	1012800	0	1.2	2	1.96	10	1185.53	593.77	TRUE
Low	CBF1 CEP1 CP1 CPF1 YJR060W J1730	LSTEDEEIHSAR	Solvent	20240425_PRM_SKP_Blank_7	NaN	light	12.15	#N/A	462.888	1385.64	0	#N/A	T - y10++	0	0	#N/A	2	2.26	13	1185.53	593.77	TRUE
Low	CBF1 CEP1 CP1 CPF1 YJR060W J1730	LSTEDEEIHSAR	Unknown	20240425_PRM_SKP_HZ2347_2Step_1	1168.8	light	12.35	#N/A	462.888	1385.64	0	0.9	T - y10++	16005268	0	0.9	2	2.12	12	1185.53	593.77	TRUE
Low	CBF1 CEP1 CP1 CPF1 YJR060W J1730	LSTEDEEIHSAR	Unknown	20240427_PRM_SKP_HZY1128_Recons_M_3240_CEN3_01prct_1	1020.3	light	12.36	#N/A	462.888	1385.64	0	0.7	T - y10++	19985136	0	0.7	2	2.54	10	1185.53	593.77	TRUE
Low	CBF1 CEP1 CP1 CPF1 YJR060W J1730	LSTEDEEIHSAR	Unknown	20240427_PRM_SKP_HZY1128_Recons_M_3240_CEN3_01prct_2	991.94	light	12.36	#N/A	462.888	1385.64	0	0.6	T - y10++	22682168	0	0.6	2	2.61	9	1185.53	593.77	TRUE
Low	CBF1 CEP1 CP1 CPF1 YJR060W J1730	LSTEDEEIHSAR	Unknown	20240427_PRM_SKP_HZY1128_Recons_M_3240_CEN3_01prct_3	1035.2	light	12.36	#N/A	462.888	1385.64	31836	0.7	T - y10++	22982162	31836	0.7	2	2.45	12	1185.53	593.77	TRUE
Low	CBF1 CEP1 CP1 CPF1 YJR060W J1730	LSTEDEEIHSAR	Unknown	20240427_PRM_SKP_HZY1128_Recons_M_3240_CEN3_10prct_1	49086	light	11.93	#N/A	462.888	1385.64	0	0.7	T - y10++	627980032	0	0.7	2	1.85	17	1185.53	593.77	TRUE
Low	CBF1 CEP1 CP1 CPF1 YJR060W J1730	LSTEDEEIHSAR	Unknown	20240427_PRM_SKP_HZY1128_Recons_M_3240_CEN3_10prct_3	59965	light	11.99	#N/A	462.888	1385.64	1483578	0.6	T - y10++	697700416	1483578	0.6	2	1.81	13	1185.53	593.77	TRUE
Low	CBF1 CEP1 CP1 CPF1 YJR060W J1730	LSTEDEEIHSAR	Unknown	20240427_PRM_SKP_HZY1128_Recons_G1_3240_CEN3_10prct_2	43073	light	12.11	#N/A	462.888	1385.64	2779935	1.1	T - y10++	816462464	2779935	1.1	2	1.96	13	1185.53	593.77	TRUE
Low	CBF1 CEP1 CP1 CPF1 YJR060W J1730	LSTEDEEIHSAR	Unknown	20240427_PRM_SKP_HZY1128_Recons_G1_3240_CEN3_10prct_3	74310	light	12.02	#N/A	462.888	1385.64	1532731	0.8	T - y10++	1007574016	1532731	0.8	2	1.83	15	1185.53	593.77	TRUE
Low	CBF1 CEP1 CP1 CPF1 YJR060W J1730	LSTEDEEIHSAR	Unknown	20240501_PRM_SKP_HZY1128_Recons_M_3241_MUT_10prct_1	43013	light	12	#N/A	462.888	1385.64	2333457	-0.5	T - y10++	614049856	2333457	-0.5	2	1.81	13	1185.53	593.77	TRUE
Low	CBF1 CEP1 CP1 CPF1 YJR060W J1730	LSTEDEEIHSAR	Unknown	20240501_PRM_SKP_HZY1128_Recons_M_3241_MUT_10prct_2	36000	light	12.01	#N/A	462.888	1385.64	1919489	-0.4	T - y10++	609131264	1919489	-0.4	2	1.82	14	1185.53	593.77	TRUE
Low	CBF1 CEP1 CP1 CPF1 YJR060W J1730	LSTEDEEIHSAR	Unknown	20240501_PRM_SKP_HZY1128_Recons_M_3241_MUT_10prct_3	36239	light	11.95	#N/A	462.888	1385.64	1897107	-0.2	T - y10++	565677888	1897107	-0.2	2	1.8	12	1185.53	593.77	TRUE
Low	CBF1 CEP1 CP1 CPF1 YJR060W J1730	LSTEDEEIHSAR	Unknown	20240501_PRM_SKP_HZY1128_Recons_M_3246_ARS_10prct_1	114.15	light	11.81	#N/A	462.888	1385.64	90825	2.9	T - y10++	1667760	90825	2.9	2	1.81	13	1185.53	593.77	TRUE
Low	CBF1 CEP1 CP1 CPF1 YJR060W J1730	LSTEDEEIHSAR	Unknown	20240501_PRM_SKP_HZY1128_Recons_M_3246_ARS_10prct_2	100.91	light	11.82	#N/A	462.888	1385.64	129904	3.7	T - y10++	1555520	129904	3.7	2	1.9	13	1185.53	593.77	TRUE
Low	CBF1 CEP1 CP1 CPF1 YJR060W J1730	LSTEDEEIHSAR	Unknown	20240501_PRM_SKP_HZY1128_Recons_M_3246_ARS_10prct_3	371.35	light	11.68	#N/A	462.888	1385.64	69083	3.4	T - y10++	4943318	69083	3.4	2	1.66	13	1185.53	593.77	TRUE
Low	CBF1 CEP1 CP1 CPF1 YJR060W J1730	LSTEDEEIHSAR	Unknown	20240501_PRM_SKP_HZY1128_Recons_G1_3241_MUT_10prct_1	40810	light	12.06	#N/A	462.888	1385.64	206147	-0.2	T - y10++	888243584	206147	-0.2	2	1.83	15	1185.53	593.77	TRUE
Low	CBF1 CEP1 CP1 CPF1 YJR060W J1730	LSTEDEEIHSAR	Unknown	20240501_PRM_SKP_HZY1128_Recons_G1_3241_MUT_10prct_2	65494	light	11.89	#N/A	462.888	1385.64	517490	0.3	T - y10++	728889984	517490	0.3	2	1.83	15	1185.53	593.77	TRUE
Low	CBF1 CEP1 CP1 CPF1 YJR060W J1730	LSTEDEEIHSAR	Unknown	20240501_PRM_SKP_HZY1128_Recons_G1_3241_MUT_10prct_3	60195	light	12.06	#N/A	462.888	1385.64	1907321	0.1	T - y10++	1061707136	1907321	0.1	2	1.96	13	1185.53	593.77	TRUE
Low	CBF1 CEP1 CP1 CPF1 YJR060W J1730	LSTEDEEIHSAR	Standard	20240217_PRM_SKP_Cal_1	84.306	heavy	12.3	1.079	466.224	1395.65	92575	3.3	T - y10++	21299408	92575	3.3	2	2.16	10	1195.53	598.775	TRUE
Low	CBF1 CEP1 CP1 CPF1 YJR060W J1730	LSTEDEEIHSAR	Standard	20240217_PRM_SKP_Cal_2	170.69	heavy	12.29	1.092	466.224	1395.65	0	3.1	T - y10++	21358958	0	3.1	2	2.15	10	1195.53	598.775	TRUE
Low	CBF1 CEP1 CP1 CPF1 YJR060W J1730	LSTEDEEIHSAR	Standard	20240217_PRM_SKP_Cal_3	307.49	heavy	12.3	0.984	466.224	1395.65	47737	4	T - y10++	22103544	47737	4	2	2.15	10	1195.53	598.775	TRUE
Low	CBF1 CEP1 CP1 CPF1 YJR060W J1730	LSTEDEEIHSAR	Standard	20240217_PRM_SKP_Cal_4	620.48	heavy	12.3	0.993	466.224	1395.65	65313	4	T - y10++	21447596	65313	4	2	2.15	10	1195.53	598.775	TRUE
Low	CBF1 CEP1 CP1 CPF1 YJR060W J1730	LSTEDEEIHSAR	Standard	20240217_PRM_SKP_Cal_5	1218.3	heavy	12.3	0.975	466.224	1395.65	0	4.2	T - y10++	20144222	0	4.2	2	2.15	10	1195.53	598.775	TRUE
Low	CBF1 CEP1 CP1 CPF1 YJR060W J1730	LSTEDEEIHSAR	Standard	20240217_PRM_SKP_Cal_6	2484.9	heavy	12.3	0.994	466.224	1395.65	50072	4.2	T - y10++	21443580	50072	4.2	2	2.15	10	1195.53	598.775	TRUE
Low	CBF1 CEP1 CP1 CPF1 YJR060W J1730	LSTEDEEIHSAR	Standard	20240217_PRM_SKP_Cal_7	4982.6	heavy	12.29	0.997	466.224	1395.65	0	4.5	T - y10++	20463388	0	4.5	2	2.4	9	1195.53	598.775	TRUE
Low	CBF1 CEP1 CP1 CPF1 YJR060W J1730	LSTEDEEIHSAR	Standard	20240217_PRM_SKP_Cal_8	9310.1	heavy	12.29	0.931	466.224	1395.65	111576	3.8	T - y10++	22297974	111576	3.8	2	2.4	9	1195.53	598.775	TRUE
Low	CBF1 CEP1 CP1 CPF1 YJR060W J1730	LSTEDEEIHSAR	Standard	20240217_PRM_SKP_Cal_9	18200	heavy	12.29	0.91	466.224	1395.65	28507	3.9	T - y10++	21562788	28507	3.9	2	2.16	10	1195.53	598.775	TRUE
Low	CBF1 CEP1 CP1 CPF1 YJR060W J1730	LSTEDEEIHSAR	Standard	20240217_PRM_SKP_Cal_10	62525	heavy	12.25	1.042	466.224	1395.65	0	3.7	T - y10++	20239528	0	3.7	2	2.29	12	1195.53	598.775	TRUE
Low	CBF1 CEP1 CP1 CPF1 YJR060W J1730	LSTEDEEIHSAR	Solvent	20240424_PRM_SKP_Blank_1	NaN	heavy	12.16	#N/A	466.224	1395.65	0	#N/A	T - y10++	0	0	#N/A	2	2.26	13	1195.53	598.775	TRUE
Low	CBF1 CEP1 CP1 CPF1 YJR060W J1730	LSTEDEEIHSAR	Unknown	20240425_PRM_SKP_HZY1128_Recons_M_3240_CEN3_1	10966	heavy	12.31	#N/A	466.224	1395.65	0	-1.5	T - y10++	13273157	0	-1.5	2	2.39	9	1195.53	598.775	TRUE
Low	CBF1 CEP1 CP1 CPF1 YJR060W J1730	LSTEDEEIHSAR	Unknown	20240425_PRM_SKP_HZY1128_Recons_M_3240_CEN3_2	14210	heavy	12.29	#N/A	466.224	1395.65	16913	-1.5	T - y10++	15511001	16913	-1.5	2	2.14	11	1195.53	598.775	TRUE
Low	CBF1 CEP1 CP1 CPF1 YJR060W J1730	LSTEDEEIHSAR	Unknown	20240425_PRM_SKP_HZY1128_Recons_M_3240_CEN3_3	12097	heavy	12.32	#N/A	466.224	1395.65	0	-1.4	T - y10++	15416148	0	-1.4	2	2.15	10	1195.53	598.775	TRUE
Low	CBF1 CEP1 CP1 CPF1 YJR060W J1730	LSTEDEEIHSAR	Solvent	20240425_PRM_SKP_Blank_2	NaN	heavy	12.15	#N/A	466.224	1395.65	0	#N/A	T - y10++	0	0	#N/A	2	2.26	13	1195.53	598.775	TRUE
Low	CBF1 CEP1 CP1 CPF1 YJR060W J1730	LSTEDEEIHSAR	Unknown	20240425_PRM_SKP_HZY1128_Recons_G1_3240_CEN3_1	13206	heavy	12.3	#N/A	466.224	1395.65	0	0	T - y10++	14676817	0	0	2	2.26	13	1195.53	598.775	TRUE
Low	CBF1 CEP1 CP1 CPF1 YJR060W J1730	LSTEDEEIHSAR	Unknown	20240425_PRM_SKP_HZY1128_Recons_G1_3240_CEN3_2	13426	heavy	12.37	#N/A	466.224	1395.65	0	-0.5	T - y10++	14710491	0	-0.5	2	2.35	10	1195.53	598.775	TRUE
Low	CBF1 CEP1 CP1 CPF1 YJR060W J1730	LSTEDEEIHSAR	Unknown	20240425_PRM_SKP_HZY1128_Recons_G1_3240_CEN3_3	16195	heavy	12.32	#N/A	466.224	1395.65	0	-1	T - y10++	16753293	0	-1	2	2.28	12	1195.53	598.775	TRUE
Low	CBF1 CEP1 CP1 CPF1 YJR060W J1730	LSTEDEEIHSAR	Solvent	20240425_PRM_SKP_Blank_3	NaN	heavy	12.18	#N/A	466.224	1395.65	0	#N/A	T - y10++	0	0	#N/A	2	2.26	13	1195.53	598.775	TRUE
Low	CBF1 CEP1 CP1 CPF1 YJR060W J1730	LSTEDEEIHSAR	Unknown	20240425_PRM_SKP_HZY1128_Recons_M_3241_MUT_1	11107	heavy	12.31	#N/A	466.224	1395.65	0	-1.1	T - y10++	15442270	0	-1.1	2	2.4	9	1195.53	598.775	TRUE
Low	CBF1 CEP1 CP1 CPF1 YJR060W J1730	LSTEDEEIHSAR	Unknown	20240425_PRM_SKP_HZY1128_Recons_M_3241_MUT_2	11354	heavy	12.3	#N/A	466.224	1395.65	0	-2.3	T - y10++	21701512	0	-2.3	2	2.17	9	1195.53	598.775	TRUE
Low	CBF1 CEP1 CP1 CPF1 YJR060W J1730	LSTEDEEIHSAR	Unknown	20240425_PRM_SKP_HZY1128_Recons_M_3241_MUT_3	8176.7	heavy	12.31	#N/A	466.224	1395.65	0	-2.6	T - y10++	20804020	0	-2.6	2	2.17	9	1195.53	598.775	TRUE
Low	CBF1 CEP1 CP1 CPF1 YJR060W J1730	LSTEDEEIHSAR	Solvent	20240425_PRM_SKP_Blank_5	NaN	heavy	12.15	#N/A	466.224	1395.65	0	#N/A	T - y10++	0	0	#N/A	2	2.26	13	1195.53	598.775	TRUE
Low	CBF1 CEP1 CP1 CPF1 YJR060W J1730	LSTEDEEIHSAR	Unknown	20240425_PRM_SKP_HZY1128_Recons_G1_3241_MUT_1	11247	heavy	12.34	#N/A	466.224	1395.65	0	-1.4	T - y10++	17050650	0	-1.4	2	2.35	10	1195.53	598.775	TRUE
Low	CBF1 CEP1 CP1 CPF1 YJR060W J1730	LSTEDEEIHSAR	Unknown	20240425_PRM_SKP_HZY1128_Recons_G1_3241_MUT_2	18416	heavy	12.22	#N/A	466.224	1395.65	0	-2.5	T - y10++	20125820	0	-2.5	2	1.96	13	1195.53	598.775	TRUE
Low	CBF1 CEP1 CP1 CPF1 YJR060W J1730	LSTEDEEIHSAR	Unknown	20240425_PRM_SKP_HZY1128_Recons_G1_3241_MUT_3	18805	heavy	12.34	#N/A	466.224	1395.65	0	-1	T - y10++	13994433	0	-1	2	2.11	13	1195.53	598.775	TRUE
Low	CBF1 CEP1 CP1 CPF1 YJR060W J1730	LSTEDEEIHSAR	Solvent	20240425_PRM_SKP_Blank_6	NaN	heavy	12.16	#N/A	466.224	1395.65	0	#N/A	T - y10++	0	0	#N/A	2	2.26	13	1195.53	598.775	TRUE
Low	CBF1 CEP1 CP1 CPF1 YJR060W J1730	LSTEDEEIHSAR	Unknown	20240425_PRM_SKP_HZY1128_Recons_M_3246_ARS_1	23.619	heavy	12.24	#N/A	466.224	1395.65	128432	-1.4	T - y10++	16295128	128432	-1.4	2	1.96	8	1195.53	598.775	TRUE
Low	CBF1 CEP1 CP1 CPF1 YJR060W J1730	LSTEDEEIHSAR	Unknown	20240425_PRM_SKP_HZY1128_Recons_M_3246_ARS_2	26.489	heavy	12.25	#N/A	466.224	1395.65	0	-0.8	T - y10++	19059210	0	-0.8	2	1.96	10	1195.53	598.775	TRUE
Low	CBF1 CEP1 CP1 CPF1 YJR060W J1730	LSTEDEEIHSAR	Unknown	20240425_PRM_SKP_HZY1128_Recons_M_3246_ARS_3	82.213	heavy	12.18	#N/A	466.224	1395.65	0	-1.1	T - y10++	14506640	0	-1.1	2	1.96	10	1195.53	598.775	TRUE
Low	CBF1 CEP1 CP1 CPF1 YJR060W J1730	LSTEDEEIHSAR	Solvent	20240425_PRM_SKP_Blank_7	NaN	heavy	12.15	#N/A	466.224	1395.65	0	#N/A	T - y10++	0	0	#N/A	2	2.26	13	1195.53	598.775	TRUE
Low	CBF1 CEP1 CP1 CPF1 YJR060W J1730	LSTEDEEIHSAR	Unknown	20240425_PRM_SKP_HZ2347_2Step_1	1168.8	heavy	12.35	#N/A	466.224	1395.65	124026	-2.1	T - y10++	16944966	124026	-2.1	2	2.12	12	1195.53	598.775	TRUE
Low	CBF1 CEP1 CP1 CPF1 YJR060W J1730	LSTEDEEIHSAR	Unknown	20240427_PRM_SKP_HZY1128_Recons_M_3240_CEN3_01prct_1	1020.3	heavy	12.36	#N/A	466.224	1395.65	146906	-1.9	T - y10++	24222734	146906	-1.9	2	2.31	11	1195.53	598.775	TRUE
Low	CBF1 CEP1 CP1 CPF1 YJR060W J1730	LSTEDEEIHSAR	Unknown	20240427_PRM_SKP_HZY1128_Recons_M_3240_CEN3_01prct_2	991.94	heavy	12.36	#N/A	466.224	1395.65	0	-2.1	T - y10++	28275196	0	-2.1	2	2.35	10	1195.53	598.775	TRUE
Low	CBF1 CEP1 CP1 CPF1 YJR060W J1730	LSTEDEEIHSAR	Unknown	20240427_PRM_SKP_HZY1128_Recons_M_3240_CEN3_01prct_3	1035.2	heavy	12.36	#N/A	466.224	1395.65	14093	-2.3	T - y10++	27456468	14093	-2.3	2	2.45	12	1195.53	598.775	TRUE
Low	CBF1 CEP1 CP1 CPF1 YJR060W J1730	LSTEDEEIHSAR	Unknown	20240427_PRM_SKP_HZY1128_Recons_M_3240_CEN3_10prct_1	49086	heavy	11.93	#N/A	466.224	1395.65	0	-1.9	T - y10++	15889931	0	-1.9	2	1.85	17	1195.53	598.775	TRUE
Low	CBF1 CEP1 CP1 CPF1 YJR060W J1730	LSTEDEEIHSAR	Unknown	20240427_PRM_SKP_HZY1128_Recons_M_3240_CEN3_10prct_3	59965	heavy	11.99	#N/A	466.224	1395.65	0	-1.3	T - y10++	14451493	0	-1.3	2	1.81	13	1195.53	598.775	TRUE
Low	CBF1 CEP1 CP1 CPF1 YJR060W J1730	LSTEDEEIHSAR	Unknown	20240427_PRM_SKP_HZY1128_Recons_G1_3240_CEN3_10prct_2	43073	heavy	12.08	#N/A	466.224	1395.65	162040	-1.4	T - y10++	23542866	162040	-1.4	2	1.96	13	1195.53	598.775	TRUE
Low	CBF1 CEP1 CP1 CPF1 YJR060W J1730	LSTEDEEIHSAR	Unknown	20240427_PRM_SKP_HZY1128_Recons_G1_3240_CEN3_10prct_3	74310	heavy	12.02	#N/A	466.224	1395.65	66431	-1.8	T - y10++	16841440	66431	-1.8	2	1.83	15	1195.53	598.775	TRUE
Low	CBF1 CEP1 CP1 CPF1 YJR060W J1730	LSTEDEEIHSAR	Unknown	20240501_PRM_SKP_HZY1128_Recons_M_3241_MUT_10prct_1	43013	heavy	12	#N/A	466.224	1395.65	177193	-2.7	T - y10++	17731010	177193	-2.7	2	1.81	13	1195.53	598.775	TRUE
Low	CBF1 CEP1 CP1 CPF1 YJR060W J1730	LSTEDEEIHSAR	Unknown	20240501_PRM_SKP_HZY1128_Recons_M_3241_MUT_10prct_2	36000	heavy	12.01	#N/A	466.224	1395.65	223018	-2.5	T - y10++	21014918	223018	-2.5	2	1.82	14	1195.53	598.775	TRUE
Low	CBF1 CEP1 CP1 CPF1 YJR060W J1730	LSTEDEEIHSAR	Unknown	20240501_PRM_SKP_HZY1128_Recons_M_3241_MUT_10prct_3	36239	heavy	11.98	#N/A	466.224	1395.65	225284	-2.9	T - y10++	19386920	225284	-2.9	2	1.8	12	1195.53	598.775	TRUE
Low	CBF1 CEP1 CP1 CPF1 YJR060W J1730	LSTEDEEIHSAR	Unknown	20240501_PRM_SKP_HZY1128_Recons_M_3246_ARS_10prct_1	114.15	heavy	11.81	#N/A	466.224	1395.65	256714	-3.6	T - y10++	17458566	256714	-3.6	2	1.81	13	1195.53	598.775	TRUE
Low	CBF1 CEP1 CP1 CPF1 YJR060W J1730	LSTEDEEIHSAR	Unknown	20240501_PRM_SKP_HZY1128_Recons_M_3246_ARS_10prct_2	100.91	heavy	11.82	#N/A	466.224	1395.65	232015	-3.7	T - y10++	18328188	232015	-3.7	2	1.9	13	1195.53	598.775	TRUE
Low	CBF1 CEP1 CP1 CPF1 YJR060W J1730	LSTEDEEIHSAR	Unknown	20240501_PRM_SKP_HZY1128_Recons_M_3246_ARS_10prct_3	371.35	heavy	11.71	#N/A	466.224	1395.65	75251	-2.6	T - y10++	16336969	75251	-2.6	2	1.66	13	1195.53	598.775	TRUE
Low	CBF1 CEP1 CP1 CPF1 YJR060W J1730	LSTEDEEIHSAR	Unknown	20240501_PRM_SKP_HZY1128_Recons_G1_3241_MUT_10prct_1	40810	heavy	12.06	#N/A	466.224	1395.65	116709	-2.2	T - y10++	27033204	116709	-2.2	2	1.83	15	1195.53	598.775	TRUE
Low	CBF1 CEP1 CP1 CPF1 YJR060W J1730	LSTEDEEIHSAR	Unknown	20240501_PRM_SKP_HZY1128_Recons_G1_3241_MUT_10prct_2	65494	heavy	11.89	#N/A	466.224	1395.65	54047	-2.1	T - y10++	13823075	54047	-2.1	2	1.83	15	1195.53	598.775	TRUE
Low	CBF1 CEP1 CP1 CPF1 YJR060W J1730	LSTEDEEIHSAR	Unknown	20240501_PRM_SKP_HZY1128_Recons_G1_3241_MUT_10prct_3	60195	heavy	12.06	#N/A	466.224	1395.65	46105	-2.1	T - y10++	21907368	46105	-2.1	2	1.82	14	1195.53	598.775	TRUE
Low	CEP3 CBF3 CBF3B CSL1 YMR168C YM8520.17C	LVYLTER	Standard	20240217_PRM_SKP_Cal_1	80.859	light	17.8	1.035	447.258	892.502	0	2.9	Y - y5+	826717	0	2.9	1	1.89	9	680.349	681.357	TRUE
Low	CEP3 CBF3 CBF3B CSL1 YMR168C YM8520.17C	LVYLTER	Standard	20240217_PRM_SKP_Cal_2	160.55	light	17.8	1.028	447.258	892.502	0	0.9	Y - y5+	1690262	0	0.9	1	1.86	11	680.349	681.357	TRUE
Low	CEP3 CBF3 CBF3B CSL1 YMR168C YM8520.17C	LVYLTER	Standard	20240217_PRM_SKP_Cal_3	294.46	light	17.8	0.942	447.258	892.502	0	-0.2	Y - y5+	3109786	0	-0.2	1	1.87	10	680.349	681.357	TRUE
Low	CEP3 CBF3 CBF3B CSL1 YMR168C YM8520.17C	LVYLTER	Standard	20240217_PRM_SKP_Cal_4	677.44	light	17.8	1.084	447.258	892.502	0	7.4	Y - y5+	6369493	0	7.4	1	1.99	12	680.349	681.357	TRUE
Low	CEP3 CBF3 CBF3B CSL1 YMR168C YM8520.17C	LVYLTER	Standard	20240217_PRM_SKP_Cal_5	1235.5	light	17.8	0.988	447.258	892.502	0	7.2	Y - y5+	11504944	0	7.2	1	2.17	11	680.349	681.357	TRUE
Low	CEP3 CBF3 CBF3B CSL1 YMR168C YM8520.17C	LVYLTER	Standard	20240217_PRM_SKP_Cal_6	2449.2	light	17.8	0.98	447.258	892.502	0	8.5	Y - y5+	23480948	0	8.5	1	1.99	12	680.349	681.357	TRUE
Low	CEP3 CBF3 CBF3B CSL1 YMR168C YM8520.17C	LVYLTER	Standard	20240217_PRM_SKP_Cal_7	5086.1	light	17.78	1.017	447.258	892.502	0	8.5	Y - y5+	47187452	0	8.5	1	1.99	12	680.349	681.357	TRUE
Low	CEP3 CBF3 CBF3B CSL1 YMR168C YM8520.17C	LVYLTER	Standard	20240217_PRM_SKP_Cal_8	10331	light	17.8	1.033	447.258	892.502	0	8.7	Y - y5+	92325272	0	8.7	1	2.01	11	680.349	681.357	TRUE
Low	CEP3 CBF3 CBF3B CSL1 YMR168C YM8520.17C	LVYLTER	Standard	20240217_PRM_SKP_Cal_9	16985	light	17.79	0.849	447.258	892.502	0	8.6	Y - y5+	162468448	0	8.6	1	1.99	12	680.349	681.357	TRUE
Low	CEP3 CBF3 CBF3B CSL1 YMR168C YM8520.17C	LVYLTER	Standard	20240217_PRM_SKP_Cal_10	62622	light	17.75	1.044	447.258	892.502	142147	8.4	Y - y5+	494476896	142147	8.4	1	1.99	12	680.349	681.357	TRUE
Low	CEP3 CBF3 CBF3B CSL1 YMR168C YM8520.17C	LVYLTER	Solvent	20240424_PRM_SKP_Blank_1	NaN	light	17.58	#N/A	447.258	892.502	0	#N/A	Y - y5+	0	0	#N/A	1	2.04	20	680.349	681.357	TRUE
Low	CEP3 CBF3 CBF3B CSL1 YMR168C YM8520.17C	LVYLTER	Unknown	20240425_PRM_SKP_HZY1128_Recons_M_3240_CEN3_1	8328.3	light	17.87	#N/A	447.258	892.502	0	1.4	Y - y5+	47306824	0	1.4	1	2.17	11	680.349	681.357	TRUE
Low	CEP3 CBF3 CBF3B CSL1 YMR168C YM8520.17C	LVYLTER	Unknown	20240425_PRM_SKP_HZY1128_Recons_M_3240_CEN3_2	12055	light	17.87	#N/A	447.258	892.502	0	1.5	Y - y5+	64601880	0	1.5	1	2.17	11	680.349	681.357	TRUE
Low	CEP3 CBF3 CBF3B CSL1 YMR168C YM8520.17C	LVYLTER	Unknown	20240425_PRM_SKP_HZY1128_Recons_M_3240_CEN3_3	11799	light	17.85	#N/A	447.258	892.502	0	1.5	Y - y5+	70831888	0	1.5	1	2.13	12	680.349	681.357	TRUE
Low	CEP3 CBF3 CBF3B CSL1 YMR168C YM8520.17C	LVYLTER	Solvent	20240425_PRM_SKP_Blank_2	NaN	light	17.56	#N/A	447.258	892.502	0	#N/A	Y - y5+	0	0	#N/A	1	2.04	20	680.349	681.357	TRUE
Low	CEP3 CBF3 CBF3B CSL1 YMR168C YM8520.17C	LVYLTER	Unknown	20240425_PRM_SKP_HZY1128_Recons_G1_3240_CEN3_1	10056	light	17.88	#N/A	447.258	892.502	0	2.5	Y - y5+	59298144	0	2.5	1	2.01	11	680.349	681.357	TRUE
Low	CEP3 CBF3 CBF3B CSL1 YMR168C YM8520.17C	LVYLTER	Unknown	20240425_PRM_SKP_HZY1128_Recons_G1_3240_CEN3_2	5917.3	light	17.93	#N/A	447.258	892.502	0	1	Y - y5+	37951660	0	1	1	2.17	11	680.349	681.357	TRUE
Low	CEP3 CBF3 CBF3B CSL1 YMR168C YM8520.17C	LVYLTER	Unknown	20240425_PRM_SKP_HZY1128_Recons_G1_3240_CEN3_3	9709.8	light	17.88	#N/A	447.258	892.502	0	-1.2	Y - y5+	60917912	0	-1.2	1	2.04	15	680.349	681.357	TRUE
Low	CEP3 CBF3 CBF3B CSL1 YMR168C YM8520.17C	LVYLTER	Solvent	20240425_PRM_SKP_Blank_3	NaN	light	17.56	#N/A	447.258	892.502	0	#N/A	Y - y5+	0	0	#N/A	1	2.04	20	680.349	681.357	TRUE
Low	CEP3 CBF3 CBF3B CSL1 YMR168C YM8520.17C	LVYLTER	Unknown	20240425_PRM_SKP_HZY1128_Recons_M_3241_MUT_1	110.87	light	17.88	#N/A	447.258	892.502	0	0.9	Y - y5+	752779	0	0.9	1	2.04	10	680.349	681.357	TRUE
Low	CEP3 CBF3 CBF3B CSL1 YMR168C YM8520.17C	LVYLTER	Unknown	20240425_PRM_SKP_HZY1128_Recons_M_3241_MUT_2	95.315	light	17.83	#N/A	447.258	892.502	0	2	Y - y5+	830322	0	2	1	1.99	12	680.349	681.357	TRUE
Low	CEP3 CBF3 CBF3B CSL1 YMR168C YM8520.17C	LVYLTER	Unknown	20240425_PRM_SKP_HZY1128_Recons_M_3241_MUT_3	56.742	light	17.88	#N/A	447.258	892.502	0	-1.2	Y - y5+	589971	0	-1.2	1	2.01	11	680.349	681.357	TRUE
Low	CEP3 CBF3 CBF3B CSL1 YMR168C YM8520.17C	LVYLTER	Solvent	20240425_PRM_SKP_Blank_5	NaN	light	17.56	#N/A	447.258	892.502	0	#N/A	Y - y5+	0	0	#N/A	1	2.04	20	680.349	681.357	TRUE
Low	CEP3 CBF3 CBF3B CSL1 YMR168C YM8520.17C	LVYLTER	Unknown	20240425_PRM_SKP_HZY1128_Recons_G1_3241_MUT_1	51.063	light	18.1	#N/A	447.258	892.502	0	-4.7	Y - y5+	429259	0	-4.7	1	2.07	14	680.349	681.357	TRUE
Low	CEP3 CBF3 CBF3B CSL1 YMR168C YM8520.17C	LVYLTER	Unknown	20240425_PRM_SKP_HZY1128_Recons_G1_3241_MUT_2	38.102	light	17.71	#N/A	447.258	892.502	0	1.2	Y - y5+	361906	0	1.2	1	2.19	7	680.349	681.357	TRUE
Low	CEP3 CBF3 CBF3B CSL1 YMR168C YM8520.17C	LVYLTER	Unknown	20240425_PRM_SKP_HZY1128_Recons_G1_3241_MUT_3	48.652	light	17.88	#N/A	447.258	892.502	0	-5.5	Y - y5+	424911	0	-5.5	1	2.01	11	680.349	681.357	TRUE
Low	CEP3 CBF3 CBF3B CSL1 YMR168C YM8520.17C	LVYLTER	Solvent	20240425_PRM_SKP_Blank_6	NaN	light	17.56	#N/A	447.258	892.502	0	#N/A	Y - y5+	0	0	#N/A	1	2.04	20	680.349	681.357	TRUE
Low	CEP3 CBF3 CBF3B CSL1 YMR168C YM8520.17C	LVYLTER	Unknown	20240425_PRM_SKP_HZY1128_Recons_M_3246_ARS_1	233.37	light	17.76	#N/A	447.258	892.502	48830	2.6	Y - y5+	1342921	48830	2.6	1	2.01	11	680.349	681.357	TRUE
Low	CEP3 CBF3 CBF3B CSL1 YMR168C YM8520.17C	LVYLTER	Unknown	20240425_PRM_SKP_HZY1128_Recons_M_3246_ARS_2	148.79	light	17.77	#N/A	447.258	892.502	0	2.3	Y - y5+	1013536	0	2.3	1	1.95	14	680.349	681.357	TRUE
Low	CEP3 CBF3 CBF3B CSL1 YMR168C YM8520.17C	LVYLTER	Unknown	20240425_PRM_SKP_HZY1128_Recons_M_3246_ARS_3	250.7	light	17.68	#N/A	447.258	892.502	0	2.5	Y - y5+	1377599	0	2.5	1	1.87	10	680.349	681.357	TRUE
Low	CEP3 CBF3 CBF3B CSL1 YMR168C YM8520.17C	LVYLTER	Solvent	20240425_PRM_SKP_Blank_7	NaN	light	17.56	#N/A	447.258	892.502	0	#N/A	Y - y5+	0	0	#N/A	1	2.04	20	680.349	681.357	TRUE
Low	CEP3 CBF3 CBF3B CSL1 YMR168C YM8520.17C	LVYLTER	Unknown	20240425_PRM_SKP_HZ2347_2Step_1	546.46	light	17.91	#N/A	447.258	892.502	0	0.8	Y - y5+	3617987	0	0.8	1	1.89	9	680.349	681.357	TRUE
Low	CEP3 CBF3 CBF3B CSL1 YMR168C YM8520.17C	LVYLTER	Unknown	20240427_PRM_SKP_HZY1128_Recons_M_3240_CEN3_01prct_1	952.79	light	17.97	#N/A	447.258	892.502	0	1.8	Y - y5+	4976105	0	1.8	1	2.08	9	680.349	681.357	TRUE
Low	CEP3 CBF3 CBF3B CSL1 YMR168C YM8520.17C	LVYLTER	Unknown	20240427_PRM_SKP_HZY1128_Recons_M_3240_CEN3_01prct_2	980.67	light	17.96	#N/A	447.258	892.502	0	1.8	Y - y5+	5593149	0	1.8	1	2.04	10	680.349	681.357	TRUE
Low	CEP3 CBF3 CBF3B CSL1 YMR168C YM8520.17C	LVYLTER	Unknown	20240427_PRM_SKP_HZY1128_Recons_M_3240_CEN3_01prct_3	1106.7	light	17.94	#N/A	447.258	892.502	0	2.2	Y - y5+	6534556	0	2.2	1	2.04	10	680.349	681.357	TRUE
Low	CEP3 CBF3 CBF3B CSL1 YMR168C YM8520.17C	LVYLTER	Unknown	20240427_PRM_SKP_HZY1128_Recons_M_3240_CEN3_10prct_1	53517	light	17.36	#N/A	447.258	892.502	131106	1.6	Y - y5+	265139456	131106	1.6	1	1.89	18	680.349	681.357	TRUE
Low	CEP3 CBF3 CBF3B CSL1 YMR168C YM8520.17C	LVYLTER	Unknown	20240427_PRM_SKP_HZY1128_Recons_M_3240_CEN3_10prct_3	54555	light	17.42	#N/A	447.258	892.502	0	1.8	Y - y5+	156562464	0	1.8	1	1.81	16	680.349	681.357	TRUE
Low	CEP3 CBF3 CBF3B CSL1 YMR168C YM8520.17C	LVYLTER	Unknown	20240427_PRM_SKP_HZY1128_Recons_G1_3240_CEN3_10prct_2	25037	light	17.56	#N/A	447.258	892.502	34754	2.1	Y - y5+	116412176	34754	2.1	1	1.92	16	680.349	681.357	TRUE
Low	CEP3 CBF3 CBF3B CSL1 YMR168C YM8520.17C	LVYLTER	Unknown	20240427_PRM_SKP_HZY1128_Recons_G1_3240_CEN3_10prct_3	46083	light	17.48	#N/A	447.258	892.502	0	1.9	Y - y5+	148858160	0	1.9	1	1.9	17	680.349	681.357	TRUE
Low	CEP3 CBF3 CBF3B CSL1 YMR168C YM8520.17C	LVYLTER	Unknown	20240501_PRM_SKP_HZY1128_Recons_M_3241_MUT_10prct_1	346.04	light	17.44	#N/A	447.258	892.502	0	1.6	Y - y5+	1405453	0	1.6	1	1.86	11	680.349	681.357	TRUE
Low	CEP3 CBF3 CBF3B CSL1 YMR168C YM8520.17C	LVYLTER	Unknown	20240501_PRM_SKP_HZY1128_Recons_M_3241_MUT_10prct_2	281.62	light	17.47	#N/A	447.258	892.502	0	0.9	Y - y5+	1131891	0	0.9	1	1.97	13	680.349	681.357	TRUE
Low	CEP3 CBF3 CBF3B CSL1 YMR168C YM8520.17C	LVYLTER	Unknown	20240501_PRM_SKP_HZY1128_Recons_M_3241_MUT_10prct_3	315.05	light	17.39	#N/A	447.258	892.502	0	1.7	Y - y5+	1389965	0	1.7	1	1.86	11	680.349	681.357	TRUE
Low	CEP3 CBF3 CBF3B CSL1 YMR168C YM8520.17C	LVYLTER	Unknown	20240501_PRM_SKP_HZY1128_Recons_M_3246_ARS_10prct_1	892.36	light	17.12	#N/A	447.258	892.502	0	5	Y - y5+	3599366	0	5	1	1.9	12	680.349	681.357	TRUE
Low	CEP3 CBF3 CBF3B CSL1 YMR168C YM8520.17C	LVYLTER	Unknown	20240501_PRM_SKP_HZY1128_Recons_M_3246_ARS_10prct_2	668.26	light	17.17	#N/A	447.258	892.502	0	0.8	Y - y5+	2753238	0	0.8	1	1.83	14	680.349	681.357	TRUE
Low	CEP3 CBF3 CBF3B CSL1 YMR168C YM8520.17C	LVYLTER	Unknown	20240501_PRM_SKP_HZY1128_Recons_M_3246_ARS_10prct_3	876.52	light	16.97	#N/A	447.258	892.502	0	6.5	Y - y5+	3231857	0	6.5	1	1.74	18	680.349	681.357	TRUE
Low	CEP3 CBF3 CBF3B CSL1 YMR168C YM8520.17C	LVYLTER	Unknown	20240501_PRM_SKP_HZY1128_Recons_G1_3241_MUT_10prct_1	64.283	light	17.53	#N/A	447.258	892.502	37761	1.3	Y - y5+	372235	37761	1.3	1	1.95	14	680.349	681.357	TRUE
Low	CEP3 CBF3 CBF3B CSL1 YMR168C YM8520.17C	LVYLTER	Unknown	20240501_PRM_SKP_HZY1128_Recons_G1_3241_MUT_10prct_2	182.05	light	17.26	#N/A	447.258	892.502	0	0.9	Y - y5+	590916	0	0.9	1	1.86	11	680.349	681.357	TRUE
Low	CEP3 CBF3 CBF3B CSL1 YMR168C YM8520.17C	LVYLTER	Unknown	20240501_PRM_SKP_HZY1128_Recons_G1_3241_MUT_10prct_3	107.46	light	17.51	#N/A	447.258	892.502	0	1.2	Y - y5+	552911	0	1.2	1	1.85	12	680.349	681.357	TRUE
Low	CEP3 CBF3 CBF3B CSL1 YMR168C YM8520.17C	LVYLTER	Standard	20240217_PRM_SKP_Cal_1	80.859	heavy	17.77	1.035	452.262	902.51	0	6.6	Y - y5+	13091217	0	6.6	1	1.89	9	690.358	691.365	TRUE
Low	CEP3 CBF3 CBF3B CSL1 YMR168C YM8520.17C	LVYLTER	Standard	20240217_PRM_SKP_Cal_2	160.55	heavy	17.8	1.028	452.262	902.51	88026	6	Y - y5+	14217606	88026	6	1	1.86	11	690.358	691.365	TRUE
Low	CEP3 CBF3 CBF3B CSL1 YMR168C YM8520.17C	LVYLTER	Standard	20240217_PRM_SKP_Cal_3	294.46	heavy	17.8	0.942	452.262	902.51	82728	7.7	Y - y5+	14631812	82728	7.7	1	1.87	10	690.358	691.365	TRUE
Low	CEP3 CBF3 CBF3B CSL1 YMR168C YM8520.17C	LVYLTER	Standard	20240217_PRM_SKP_Cal_4	677.44	heavy	17.8	1.084	452.262	902.51	0	7.4	Y - y5+	13259206	0	7.4	1	1.99	12	690.358	691.365	TRUE
Low	CEP3 CBF3 CBF3B CSL1 YMR168C YM8520.17C	LVYLTER	Standard	20240217_PRM_SKP_Cal_5	1235.5	heavy	17.8	0.988	452.262	902.51	94638	6.2	Y - y5+	13213896	94638	6.2	1	1.99	12	690.358	691.365	TRUE
Low	CEP3 CBF3 CBF3B CSL1 YMR168C YM8520.17C	LVYLTER	Standard	20240217_PRM_SKP_Cal_6	2449.2	heavy	17.8	0.98	452.262	902.51	53033	7.4	Y - y5+	13655578	53033	7.4	1	1.84	13	690.358	691.365	TRUE
Low	CEP3 CBF3 CBF3B CSL1 YMR168C YM8520.17C	LVYLTER	Standard	20240217_PRM_SKP_Cal_7	5086.1	heavy	17.78	1.017	452.262	902.51	139636	6.5	Y - y5+	13241308	139636	6.5	1	1.99	12	690.358	691.365	TRUE
Low	CEP3 CBF3 CBF3B CSL1 YMR168C YM8520.17C	LVYLTER	Standard	20240217_PRM_SKP_Cal_8	10331	heavy	17.8	1.033	452.262	902.51	35892	6.1	Y - y5+	12766888	35892	6.1	1	2.01	11	690.358	691.365	TRUE
Low	CEP3 CBF3 CBF3B CSL1 YMR168C YM8520.17C	LVYLTER	Standard	20240217_PRM_SKP_Cal_9	16985	heavy	17.79	0.849	452.262	902.51	8170	4.8	Y - y5+	13669757	8170	4.8	1	1.99	12	690.358	691.365	TRUE
Low	CEP3 CBF3 CBF3B CSL1 YMR168C YM8520.17C	LVYLTER	Standard	20240217_PRM_SKP_Cal_10	62622	heavy	17.75	1.044	452.262	902.51	98015	2.6	Y - y5+	11288689	98015	2.6	1	1.99	12	690.358	691.365	TRUE
Low	CEP3 CBF3 CBF3B CSL1 YMR168C YM8520.17C	LVYLTER	Solvent	20240424_PRM_SKP_Blank_1	NaN	heavy	17.58	#N/A	452.262	902.51	0	#N/A	Y - y5+	0	0	#N/A	1	2.04	20	690.358	691.365	TRUE
Low	CEP3 CBF3 CBF3B CSL1 YMR168C YM8520.17C	LVYLTER	Unknown	20240425_PRM_SKP_HZY1128_Recons_M_3240_CEN3_1	8328.3	heavy	17.87	#N/A	452.262	902.51	0	3.4	Y - y5+	8112786	0	3.4	1	2.17	11	690.358	691.365	TRUE
Low	CEP3 CBF3 CBF3B CSL1 YMR168C YM8520.17C	LVYLTER	Unknown	20240425_PRM_SKP_HZY1128_Recons_M_3240_CEN3_2	12055	heavy	17.84	#N/A	452.262	902.51	0	3.1	Y - y5+	7656747	0	3.1	1	1.99	12	690.358	691.365	TRUE
Low	CEP3 CBF3 CBF3B CSL1 YMR168C YM8520.17C	LVYLTER	Unknown	20240425_PRM_SKP_HZY1128_Recons_M_3240_CEN3_3	11799	heavy	17.85	#N/A	452.262	902.51	0	2.8	Y - y5+	8577044	0	2.8	1	2.13	12	690.358	691.365	TRUE
Low	CEP3 CBF3 CBF3B CSL1 YMR168C YM8520.17C	LVYLTER	Solvent	20240425_PRM_SKP_Blank_2	NaN	heavy	17.56	#N/A	452.262	902.51	0	#N/A	Y - y5+	0	0	#N/A	1	2.04	20	690.358	691.365	TRUE
Low	CEP3 CBF3 CBF3B CSL1 YMR168C YM8520.17C	LVYLTER	Unknown	20240425_PRM_SKP_HZY1128_Recons_G1_3240_CEN3_1	10056	heavy	17.86	#N/A	452.262	902.51	0	1.3	Y - y5+	8423657	0	1.3	1	2.01	11	690.358	691.365	TRUE
Low	CEP3 CBF3 CBF3B CSL1 YMR168C YM8520.17C	LVYLTER	Unknown	20240425_PRM_SKP_HZY1128_Recons_G1_3240_CEN3_2	5917.3	heavy	17.93	#N/A	452.262	902.51	0	-0.8	Y - y5+	9156066	0	-0.8	1	2.17	11	690.358	691.365	TRUE
Low	CEP3 CBF3 CBF3B CSL1 YMR168C YM8520.17C	LVYLTER	Unknown	20240425_PRM_SKP_HZY1128_Recons_G1_3240_CEN3_3	9709.8	heavy	17.88	#N/A	452.262	902.51	0	4.4	Y - y5+	8961958	0	4.4	1	2.04	15	690.358	691.365	TRUE
Low	CEP3 CBF3 CBF3B CSL1 YMR168C YM8520.17C	LVYLTER	Solvent	20240425_PRM_SKP_Blank_3	NaN	heavy	17.56	#N/A	452.262	902.51	0	#N/A	Y - y5+	0	0	#N/A	1	2.15	19	690.358	691.365	TRUE
Low	CEP3 CBF3 CBF3B CSL1 YMR168C YM8520.17C	LVYLTER	Unknown	20240425_PRM_SKP_HZY1128_Recons_M_3241_MUT_1	110.87	heavy	17.85	#N/A	452.262	902.51	57346	-0.1	Y - y5+	8946605	57346	-0.1	1	2.04	10	690.358	691.365	TRUE
Low	CEP3 CBF3 CBF3B CSL1 YMR168C YM8520.17C	LVYLTER	Unknown	20240425_PRM_SKP_HZY1128_Recons_M_3241_MUT_2	95.315	heavy	17.83	#N/A	452.262	902.51	0	-0.3	Y - y5+	11333791	0	-0.3	1	1.99	12	690.358	691.365	TRUE
Low	CEP3 CBF3 CBF3B CSL1 YMR168C YM8520.17C	LVYLTER	Unknown	20240425_PRM_SKP_HZY1128_Recons_M_3241_MUT_3	56.742	heavy	17.88	#N/A	452.262	902.51	178524	-0.8	Y - y5+	12746776	178524	-0.8	1	2.01	11	690.358	691.365	TRUE
Low	CEP3 CBF3 CBF3B CSL1 YMR168C YM8520.17C	LVYLTER	Solvent	20240425_PRM_SKP_Blank_5	NaN	heavy	17.56	#N/A	452.262	902.51	0	#N/A	Y - y5+	0	0	#N/A	1	2.04	20	690.358	691.365	TRUE
Low	CEP3 CBF3 CBF3B CSL1 YMR168C YM8520.17C	LVYLTER	Unknown	20240425_PRM_SKP_HZY1128_Recons_G1_3241_MUT_1	51.063	heavy	17.9	#N/A	452.262	902.51	0	2.7	Y - y5+	10145098	0	2.7	1	2.07	14	690.358	691.365	TRUE
Low	CEP3 CBF3 CBF3B CSL1 YMR168C YM8520.17C	LVYLTER	Unknown	20240425_PRM_SKP_HZY1128_Recons_G1_3241_MUT_2	38.102	heavy	17.71	#N/A	452.262	902.51	99278	1.4	Y - y5+	10885052	99278	1.4	1	1.92	8	690.358	691.365	TRUE
Low	CEP3 CBF3 CBF3B CSL1 YMR168C YM8520.17C	LVYLTER	Unknown	20240425_PRM_SKP_HZY1128_Recons_G1_3241_MUT_3	48.652	heavy	17.88	#N/A	452.262	902.51	0	-1.4	Y - y5+	10459138	0	-1.4	1	2.01	11	690.358	691.365	TRUE
Low	CEP3 CBF3 CBF3B CSL1 YMR168C YM8520.17C	LVYLTER	Solvent	20240425_PRM_SKP_Blank_6	NaN	heavy	17.56	#N/A	452.262	902.51	0	#N/A	Y - y5+	0	0	#N/A	1	2.04	20	690.358	691.365	TRUE
Low	CEP3 CBF3 CBF3B CSL1 YMR168C YM8520.17C	LVYLTER	Unknown	20240425_PRM_SKP_HZY1128_Recons_M_3246_ARS_1	233.37	heavy	17.73	#N/A	452.262	902.51	0	3.4	Y - y5+	7908280	0	3.4	1	2.01	11	690.358	691.365	TRUE
Low	CEP3 CBF3 CBF3B CSL1 YMR168C YM8520.17C	LVYLTER	Unknown	20240425_PRM_SKP_HZY1128_Recons_M_3246_ARS_2	148.79	heavy	17.74	#N/A	452.262	902.51	0	3.5	Y - y5+	9158919	0	3.5	1	1.95	14	690.358	691.365	TRUE
Low	CEP3 CBF3 CBF3B CSL1 YMR168C YM8520.17C	LVYLTER	Unknown	20240425_PRM_SKP_HZY1128_Recons_M_3246_ARS_3	250.7	heavy	17.65	#N/A	452.262	902.51	5828	0.8	Y - y5+	7571953	5828	0.8	1	2.08	9	690.358	691.365	TRUE
Low	CEP3 CBF3 CBF3B CSL1 YMR168C YM8520.17C	LVYLTER	Solvent	20240425_PRM_SKP_Blank_7	NaN	heavy	17.56	#N/A	452.262	902.51	0	#N/A	Y - y5+	0	0	#N/A	1	2.04	20	690.358	691.365	TRUE
Low	CEP3 CBF3 CBF3B CSL1 YMR168C YM8520.17C	LVYLTER	Unknown	20240425_PRM_SKP_HZ2347_2Step_1	546.46	heavy	17.91	#N/A	452.262	902.51	0	2.8	Y - y5+	9306055	0	2.8	1	1.89	9	690.358	691.365	TRUE
Low	CEP3 CBF3 CBF3B CSL1 YMR168C YM8520.17C	LVYLTER	Unknown	20240427_PRM_SKP_HZY1128_Recons_M_3240_CEN3_01prct_1	952.79	heavy	17.97	#N/A	452.262	902.51	0	3.8	Y - y5+	7394404	0	3.8	1	2.08	9	690.358	691.365	TRUE
Low	CEP3 CBF3 CBF3B CSL1 YMR168C YM8520.17C	LVYLTER	Unknown	20240427_PRM_SKP_HZY1128_Recons_M_3240_CEN3_01prct_2	980.67	heavy	17.96	#N/A	452.262	902.51	0	4	Y - y5+	8077333	0	4	1	2.04	10	690.358	691.365	TRUE
Low	CEP3 CBF3 CBF3B CSL1 YMR168C YM8520.17C	LVYLTER	Unknown	20240427_PRM_SKP_HZY1128_Recons_M_3240_CEN3_01prct_3	1106.7	heavy	17.94	#N/A	452.262	902.51	0	3.8	Y - y5+	8371479	0	3.8	1	2.04	10	690.358	691.365	TRUE
Low	CEP3 CBF3 CBF3B CSL1 YMR168C YM8520.17C	LVYLTER	Unknown	20240427_PRM_SKP_HZY1128_Recons_M_3240_CEN3_10prct_1	53517	heavy	17.36	#N/A	452.262	902.51	160835	2.9	Y - y5+	7082653	160835	2.9	1	1.89	18	690.358	691.365	TRUE
Low	CEP3 CBF3 CBF3B CSL1 YMR168C YM8520.17C	LVYLTER	Unknown	20240427_PRM_SKP_HZY1128_Recons_M_3240_CEN3_10prct_3	54555	heavy	17.45	#N/A	452.262	902.51	0	2.5	Y - y5+	4102666	0	2.5	1	1.81	16	690.358	691.365	TRUE
Low	CEP3 CBF3 CBF3B CSL1 YMR168C YM8520.17C	LVYLTER	Unknown	20240427_PRM_SKP_HZY1128_Recons_G1_3240_CEN3_10prct_2	25037	heavy	17.56	#N/A	452.262	902.51	0	-0.3	Y - y5+	6645668	0	-0.3	1	1.92	16	690.358	691.365	TRUE
Low	CEP3 CBF3 CBF3B CSL1 YMR168C YM8520.17C	LVYLTER	Unknown	20240427_PRM_SKP_HZY1128_Recons_G1_3240_CEN3_10prct_3	46083	heavy	17.48	#N/A	452.262	902.51	0	0.9	Y - y5+	4617817	0	0.9	1	1.9	17	690.358	691.365	TRUE
Low	CEP3 CBF3 CBF3B CSL1 YMR168C YM8520.17C	LVYLTER	Unknown	20240501_PRM_SKP_HZY1128_Recons_M_3241_MUT_10prct_1	346.04	heavy	17.44	#N/A	452.262	902.51	226	0.4	Y - y5+	5653155	226	0.4	1	2.04	10	690.358	691.365	TRUE
Low	CEP3 CBF3 CBF3B CSL1 YMR168C YM8520.17C	LVYLTER	Unknown	20240501_PRM_SKP_HZY1128_Recons_M_3241_MUT_10prct_2	281.62	heavy	17.44	#N/A	452.262	902.51	0	0.9	Y - y5+	5560573	0	0.9	1	1.97	13	690.358	691.365	TRUE
Low	CEP3 CBF3 CBF3B CSL1 YMR168C YM8520.17C	LVYLTER	Unknown	20240501_PRM_SKP_HZY1128_Recons_M_3241_MUT_10prct_3	315.05	heavy	17.39	#N/A	452.262	902.51	0	2.1	Y - y5+	6124914	0	2.1	1	1.86	11	690.358	691.365	TRUE
Low	CEP3 CBF3 CBF3B CSL1 YMR168C YM8520.17C	LVYLTER	Unknown	20240501_PRM_SKP_HZY1128_Recons_M_3246_ARS_10prct_1	892.36	heavy	17.12	#N/A	452.262	902.51	307109	1.2	Y - y5+	5706990	307109	1.2	1	1.9	12	690.358	691.365	TRUE
Low	CEP3 CBF3 CBF3B CSL1 YMR168C YM8520.17C	LVYLTER	Unknown	20240501_PRM_SKP_HZY1128_Recons_M_3246_ARS_10prct_2	668.26	heavy	17.17	#N/A	452.262	902.51	184627	2.5	Y - y5+	5808974	184627	2.5	1	1.83	14	690.358	691.365	TRUE
Low	CEP3 CBF3 CBF3B CSL1 YMR168C YM8520.17C	LVYLTER	Unknown	20240501_PRM_SKP_HZY1128_Recons_M_3246_ARS_10prct_3	876.52	heavy	16.97	#N/A	452.262	902.51	0	2.5	Y - y5+	5215910	0	2.5	1	1.74	18	690.358	691.365	TRUE
Low	CEP3 CBF3 CBF3B CSL1 YMR168C YM8520.17C	LVYLTER	Unknown	20240501_PRM_SKP_HZY1128_Recons_G1_3241_MUT_10prct_1	64.283	heavy	17.53	#N/A	452.262	902.51	0	0.8	Y - y5+	7219735	0	0.8	1	1.95	14	690.358	691.365	TRUE
Low	CEP3 CBF3 CBF3B CSL1 YMR168C YM8520.17C	LVYLTER	Unknown	20240501_PRM_SKP_HZY1128_Recons_G1_3241_MUT_10prct_2	182.05	heavy	17.26	#N/A	452.262	902.51	0	4.5	Y - y5+	4412502	0	4.5	1	1.86	11	690.358	691.365	TRUE
Low	CEP3 CBF3 CBF3B CSL1 YMR168C YM8520.17C	LVYLTER	Unknown	20240501_PRM_SKP_HZY1128_Recons_G1_3241_MUT_10prct_3	107.46	heavy	17.51	#N/A	452.262	902.51	0	0.2	Y - y5+	6763250	0	0.2	1	1.85	12	690.358	691.365	TRUE
Low	CTF13 CBF3C YMR094W YM6543.01 YM9582.19	TGLADFTR	Standard	20240217_PRM_SKP_Cal_1	60.356	light	18.58	0.773	440.73	879.445	0	2.1	D - y4+	321023	0	2.1	1	1.95	14	537.255	538.262	TRUE
Low	CTF13 CBF3C YMR094W YM6543.01 YM9582.19	TGLADFTR	Standard	20240217_PRM_SKP_Cal_2	157.46	light	18.57	1.008	440.73	879.445	0	4.4	D - y4+	677265	0	4.4	1	1.92	16	537.255	538.262	TRUE
Low	CTF13 CBF3C YMR094W YM6543.01 YM9582.19	TGLADFTR	Standard	20240217_PRM_SKP_Cal_3	287.32	light	18.58	0.919	440.73	879.445	0	4.6	D - y4+	1211809	0	4.6	1	1.9	17	537.255	538.262	TRUE
Low	CTF13 CBF3C YMR094W YM6543.01 YM9582.19	TGLADFTR	Standard	20240217_PRM_SKP_Cal_4	638.41	light	18.58	1.021	440.73	879.445	0	1.3	D - y4+	2401766	0	1.3	1	1.79	20	537.255	538.262	TRUE
Low	CTF13 CBF3C YMR094W YM6543.01 YM9582.19	TGLADFTR	Standard	20240217_PRM_SKP_Cal_5	1252	light	18.58	1.002	440.73	879.445	0	1.1	D - y4+	4624145	0	1.1	1	1.9	17	537.255	538.262	TRUE
Low	CTF13 CBF3C YMR094W YM6543.01 YM9582.19	TGLADFTR	Standard	20240217_PRM_SKP_Cal_6	2525.5	light	18.58	1.01	440.73	879.445	0	0.5	D - y4+	9489413	0	0.5	1	1.81	16	537.255	538.262	TRUE
Low	CTF13 CBF3C YMR094W YM6543.01 YM9582.19	TGLADFTR	Standard	20240217_PRM_SKP_Cal_7	5291.3	light	18.56	1.058	440.73	879.445	0	0.4	D - y4+	19434058	0	0.4	1	1.8	17	537.255	538.262	TRUE
Low	CTF13 CBF3C YMR094W YM6543.01 YM9582.19	TGLADFTR	Standard	20240217_PRM_SKP_Cal_8	9935.2	light	18.58	0.994	440.73	879.445	0	0.4	D - y4+	36969484	0	0.4	1	1.81	16	537.255	538.262	TRUE
Low	CTF13 CBF3C YMR094W YM6543.01 YM9582.19	TGLADFTR	Standard	20240217_PRM_SKP_Cal_9	19757	light	18.57	0.988	440.73	879.445	0	0.4	D - y4+	77162880	0	0.4	1	1.83	14	537.255	538.262	TRUE
Low	CTF13 CBF3C YMR094W YM6543.01 YM9582.19	TGLADFTR	Standard	20240217_PRM_SKP_Cal_10	69764	light	18.54	1.163	440.73	879.445	0	1.6	D - y4+	228478832	0	1.6	1	1.84	13	537.255	538.262	TRUE
Low	CTF13 CBF3C YMR094W YM6543.01 YM9582.19	TGLADFTR	Solvent	20240424_PRM_SKP_Blank_1	NaN	light	18.37	#N/A	440.73	879.445	0	#N/A	D - y4+	0	0	#N/A	1	1.99	12	537.255	538.262	TRUE
Low	CTF13 CBF3C YMR094W YM6543.01 YM9582.19	TGLADFTR	Unknown	20240425_PRM_SKP_HZY1128_Recons_M_3240_CEN3_1	8487	light	18.65	#N/A	440.73	879.445	0	3.2	D - y4+	16931226	0	3.2	1	1.81	16	537.255	538.262	TRUE
Low	CTF13 CBF3C YMR094W YM6543.01 YM9582.19	TGLADFTR	Unknown	20240425_PRM_SKP_HZY1128_Recons_M_3240_CEN3_2	10095	light	18.62	#N/A	440.73	879.445	0	3.6	D - y4+	19845486	0	3.6	1	1.84	13	537.255	538.262	TRUE
Low	CTF13 CBF3C YMR094W YM6543.01 YM9582.19	TGLADFTR	Unknown	20240425_PRM_SKP_HZY1128_Recons_M_3240_CEN3_3	9591	light	18.65	#N/A	440.73	879.445	0	3.8	D - y4+	19807728	0	3.8	1	1.82	15	537.255	538.262	TRUE
Low	CTF13 CBF3C YMR094W YM6543.01 YM9582.19	TGLADFTR	Solvent	20240425_PRM_SKP_Blank_2	NaN	light	18.38	#N/A	440.73	879.445	0	#N/A	D - y4+	0	0	#N/A	1	1.99	12	537.255	538.262	TRUE
Low	CTF13 CBF3C YMR094W YM6543.01 YM9582.19	TGLADFTR	Unknown	20240425_PRM_SKP_HZY1128_Recons_G1_3240_CEN3_1	6239.9	light	18.64	#N/A	440.73	879.445	0	3.5	D - y4+	14411139	0	3.5	1	1.7	13	537.255	538.262	TRUE
Low	CTF13 CBF3C YMR094W YM6543.01 YM9582.19	TGLADFTR	Unknown	20240425_PRM_SKP_HZY1128_Recons_G1_3240_CEN3_2	4298.4	light	18.71	#N/A	440.73	879.445	0	1.7	D - y4+	10757152	0	1.7	1	1.84	13	537.255	538.262	TRUE
Low	CTF13 CBF3C YMR094W YM6543.01 YM9582.19	TGLADFTR	Unknown	20240425_PRM_SKP_HZY1128_Recons_G1_3240_CEN3_3	9126.4	light	18.65	#N/A	440.73	879.445	44860	-1.5	D - y4+	18542116	44860	-1.5	1	1.85	12	537.255	538.262	TRUE
Low	CTF13 CBF3C YMR094W YM6543.01 YM9582.19	TGLADFTR	Solvent	20240425_PRM_SKP_Blank_3	NaN	light	18.38	#N/A	440.73	879.445	0	#N/A	D - y4+	0	0	#N/A	1	1.99	12	537.255	538.262	TRUE
Low	CTF13 CBF3C YMR094W YM6543.01 YM9582.19	TGLADFTR	Unknown	20240425_PRM_SKP_HZY1128_Recons_M_3241_MUT_1	38.687	light	18.62	#N/A	440.73	879.445	0	3.3	D - y4+	153231	0	3.3	1	1.85	12	537.255	538.262	TRUE
Low	CTF13 CBF3C YMR094W YM6543.01 YM9582.19	TGLADFTR	Unknown	20240425_PRM_SKP_HZY1128_Recons_M_3241_MUT_2	32.446	light	18.61	#N/A	440.73	879.445	0	2.5	D - y4+	176466	0	2.5	1	1.87	10	537.255	538.262	TRUE
Low	CTF13 CBF3C YMR094W YM6543.01 YM9582.19	TGLADFTR	Unknown	20240425_PRM_SKP_HZY1128_Recons_M_3241_MUT_3	3.5974	light	18.66	#N/A	440.73	879.445	0	4.6	D - y4+	103816	0	4.6	1	1.85	12	537.255	538.262	TRUE
Low	CTF13 CBF3C YMR094W YM6543.01 YM9582.19	TGLADFTR	Solvent	20240425_PRM_SKP_Blank_5	NaN	light	18.38	#N/A	440.73	879.445	0	#N/A	D - y4+	0	0	#N/A	1	1.99	12	537.255	538.262	TRUE
Low	CTF13 CBF3C YMR094W YM6543.01 YM9582.19	TGLADFTR	Unknown	20240425_PRM_SKP_HZY1128_Recons_G1_3241_MUT_1	-26.959	light	18.52	#N/A	440.73	879.445	0	#N/A	D - y4+	0	0	#N/A	1	1.87	10	537.255	538.262	TRUE
Low	CTF13 CBF3C YMR094W YM6543.01 YM9582.19	TGLADFTR	Unknown	20240425_PRM_SKP_HZY1128_Recons_G1_3241_MUT_2	-1.2845	light	18.51	#N/A	440.73	879.445	0	1.6	D - y4+	64119	0	1.6	1	1.82	15	537.255	538.262	TRUE
Low	CTF13 CBF3C YMR094W YM6543.01 YM9582.19	TGLADFTR	Unknown	20240425_PRM_SKP_HZY1128_Recons_G1_3241_MUT_3	0.84857	light	18.66	#N/A	440.73	879.445	0	3.7	D - y4+	70423	0	3.7	1	1.85	12	537.255	538.262	TRUE
Low	CTF13 CBF3C YMR094W YM6543.01 YM9582.19	TGLADFTR	Solvent	20240425_PRM_SKP_Blank_6	NaN	light	18.38	#N/A	440.73	879.445	0	#N/A	D - y4+	0	0	#N/A	1	1.84	13	537.255	538.262	TRUE
Low	CTF13 CBF3C YMR094W YM6543.01 YM9582.19	TGLADFTR	Unknown	20240425_PRM_SKP_HZY1128_Recons_M_3246_ARS_1	183.56	light	18.54	#N/A	440.73	879.445	0	-0.9	D - y4+	341576	0	-0.9	1	1.86	11	537.255	538.262	TRUE
Low	CTF13 CBF3C YMR094W YM6543.01 YM9582.19	TGLADFTR	Unknown	20240425_PRM_SKP_HZY1128_Recons_M_3246_ARS_2	134.21	light	18.55	#N/A	440.73	879.445	0	3.2	D - y4+	290515	0	3.2	1	1.86	11	537.255	538.262	TRUE
Low	CTF13 CBF3C YMR094W YM6543.01 YM9582.19	TGLADFTR	Unknown	20240425_PRM_SKP_HZY1128_Recons_M_3246_ARS_3	133.94	light	18.45	#N/A	440.73	879.445	0	2.9	D - y4+	272132	0	2.9	1	2.01	11	537.255	538.262	TRUE
Low	CTF13 CBF3C YMR094W YM6543.01 YM9582.19	TGLADFTR	Solvent	20240425_PRM_SKP_Blank_7	NaN	light	18.38	#N/A	440.73	879.445	0	#N/A	D - y4+	0	0	#N/A	1	1.99	12	537.255	538.262	TRUE
Low	CTF13 CBF3C YMR094W YM6543.01 YM9582.19	TGLADFTR	Unknown	20240425_PRM_SKP_HZ2347_2Step_1	225.23	light	18.69	#N/A	440.73	879.445	0	2.7	D - y4+	628799	0	2.7	1	1.81	16	537.255	538.262	TRUE
Low	CTF13 CBF3C YMR094W YM6543.01 YM9582.19	TGLADFTR	Unknown	20240427_PRM_SKP_HZY1128_Recons_M_3240_CEN3_01prct_1	672.56	light	18.72	#N/A	440.73	879.445	0	3.4	D - y4+	1417752	0	3.4	1	1.7	15	537.255	538.262	TRUE
Low	CTF13 CBF3C YMR094W YM6543.01 YM9582.19	TGLADFTR	Unknown	20240427_PRM_SKP_HZY1128_Recons_M_3240_CEN3_01prct_2	615.44	light	18.71	#N/A	440.73	879.445	0	4.3	D - y4+	1403903	0	4.3	1	1.82	15	537.255	538.262	TRUE
Low	CTF13 CBF3C YMR094W YM6543.01 YM9582.19	TGLADFTR	Unknown	20240427_PRM_SKP_HZY1128_Recons_M_3240_CEN3_01prct_3	682.77	light	18.72	#N/A	440.73	879.445	0	3.2	D - y4+	1538465	0	3.2	1	1.7	14	537.255	538.262	TRUE
Low	CTF13 CBF3C YMR094W YM6543.01 YM9582.19	TGLADFTR	Unknown	20240427_PRM_SKP_HZY1128_Recons_M_3240_CEN3_10prct_1	36903	light	18.2	#N/A	440.73	879.445	0	3.6	D - y4+	76891672	0	3.6	1	2.02	16	537.255	538.262	TRUE
Low	CTF13 CBF3C YMR094W YM6543.01 YM9582.19	TGLADFTR	Unknown	20240427_PRM_SKP_HZY1128_Recons_M_3240_CEN3_10prct_3	39388	light	18.24	#N/A	440.73	879.445	0	3.8	D - y4+	45644260	0	3.8	1	2.17	11	537.255	538.262	TRUE
Low	CTF13 CBF3C YMR094W YM6543.01 YM9582.19	TGLADFTR	Unknown	20240427_PRM_SKP_HZY1128_Recons_G1_3240_CEN3_10prct_2	19996	light	18.39	#N/A	440.73	879.445	0	4.1	D - y4+	31598648	0	4.1	1	2	17	537.255	538.262	TRUE
Low	CTF13 CBF3C YMR094W YM6543.01 YM9582.19	TGLADFTR	Unknown	20240427_PRM_SKP_HZY1128_Recons_G1_3240_CEN3_10prct_3	34915	light	18.27	#N/A	440.73	879.445	56023	3.8	D - y4+	44321124	56023	3.8	1	2.08	18	537.255	538.262	TRUE
Low	CTF13 CBF3C YMR094W YM6543.01 YM9582.19	TGLADFTR	Unknown	20240501_PRM_SKP_HZY1128_Recons_M_3241_MUT_10prct_1	195.17	light	18.26	#N/A	440.73	879.445	0	1.3	D - y4+	377939	0	1.3	1	2.19	14	537.255	538.262	TRUE
Low	CTF13 CBF3C YMR094W YM6543.01 YM9582.19	TGLADFTR	Unknown	20240501_PRM_SKP_HZY1128_Recons_M_3241_MUT_10prct_2	124.1	light	18.26	#N/A	440.73	879.445	0	0.9	D - y4+	253569	0	0.9	1	2.13	12	537.255	538.262	TRUE
Low	CTF13 CBF3C YMR094W YM6543.01 YM9582.19	TGLADFTR	Unknown	20240501_PRM_SKP_HZY1128_Recons_M_3241_MUT_10prct_3	234.74	light	18.2	#N/A	440.73	879.445	0	1	D - y4+	495236	0	1	1	2.04	15	537.255	538.262	TRUE
Low	CTF13 CBF3C YMR094W YM6543.01 YM9582.19	TGLADFTR	Unknown	20240501_PRM_SKP_HZY1128_Recons_M_3246_ARS_10prct_1	640.33	light	17.98	#N/A	440.73	879.445	0	0.9	D - y4+	1054474	0	0.9	1	2.19	7	537.255	538.262	TRUE
Low	CTF13 CBF3C YMR094W YM6543.01 YM9582.19	TGLADFTR	Unknown	20240501_PRM_SKP_HZY1128_Recons_M_3246_ARS_10prct_2	554.65	light	18.03	#N/A	440.73	879.445	0	1.1	D - y4+	886447	0	1.1	1	2.08	9	537.255	538.262	TRUE
Low	CTF13 CBF3C YMR094W YM6543.01 YM9582.19	TGLADFTR	Unknown	20240501_PRM_SKP_HZY1128_Recons_M_3246_ARS_10prct_3	497.22	light	17.84	#N/A	440.73	879.445	12177	1.6	D - y4+	754627	12177	1.6	1	1.89	9	537.255	538.262	TRUE
Low	CTF13 CBF3C YMR094W YM6543.01 YM9582.19	TGLADFTR	Unknown	20240501_PRM_SKP_HZY1128_Recons_G1_3241_MUT_10prct_1	25.57	light	18.32	#N/A	440.73	879.445	0	2.8	D - y4+	100076	0	2.8	1	2.17	11	537.255	538.262	TRUE
Low	CTF13 CBF3C YMR094W YM6543.01 YM9582.19	TGLADFTR	Unknown	20240501_PRM_SKP_HZY1128_Recons_G1_3241_MUT_10prct_2	55.47	light	18.09	#N/A	440.73	879.445	0	7.5	D - y4+	91827	0	7.5	1	2.08	9	537.255	538.262	TRUE
Low	CTF13 CBF3C YMR094W YM6543.01 YM9582.19	TGLADFTR	Unknown	20240501_PRM_SKP_HZY1128_Recons_G1_3241_MUT_10prct_3	29.564	light	18.33	#N/A	440.73	879.445	8126	2.7	D - y4+	106429	8126	2.7	1	1.97	13	537.255	538.262	TRUE
Low	CTF13 CBF3C YMR094W YM6543.01 YM9582.19	TGLADFTR	Standard	20240217_PRM_SKP_Cal_1	60.356	heavy	18.58	0.773	445.734	889.453	0	6.7	D - y4+	4671508	0	6.7	1	1.95	14	547.263	548.27	TRUE
Low	CTF13 CBF3C YMR094W YM6543.01 YM9582.19	TGLADFTR	Standard	20240217_PRM_SKP_Cal_2	157.46	heavy	18.57	1.008	445.734	889.453	0	6.7	D - y4+	4666268	0	6.7	1	1.92	16	547.263	548.27	TRUE
Low	CTF13 CBF3C YMR094W YM6543.01 YM9582.19	TGLADFTR	Standard	20240217_PRM_SKP_Cal_3	287.32	heavy	18.58	0.919	445.734	889.453	0	7.5	D - y4+	4899251	0	7.5	1	1.9	17	547.263	548.27	TRUE
Low	CTF13 CBF3C YMR094W YM6543.01 YM9582.19	TGLADFTR	Standard	20240217_PRM_SKP_Cal_4	638.41	heavy	18.58	1.021	445.734	889.453	0	6.9	D - y4+	4586475	0	6.9	1	1.79	20	547.263	548.27	TRUE
Low	CTF13 CBF3C YMR094W YM6543.01 YM9582.19	TGLADFTR	Standard	20240217_PRM_SKP_Cal_5	1252	heavy	18.58	1.002	445.734	889.453	0	7.1	D - y4+	4593825	0	7.1	1	1.9	17	547.263	548.27	TRUE
Low	CTF13 CBF3C YMR094W YM6543.01 YM9582.19	TGLADFTR	Standard	20240217_PRM_SKP_Cal_6	2525.5	heavy	18.58	1.01	445.734	889.453	0	7	D - y4+	4723820	0	7	1	1.81	16	547.263	548.27	TRUE
Low	CTF13 CBF3C YMR094W YM6543.01 YM9582.19	TGLADFTR	Standard	20240217_PRM_SKP_Cal_7	5291.3	heavy	18.56	1.058	445.734	889.453	0	7.1	D - y4+	4643074	0	7.1	1	1.8	17	547.263	548.27	TRUE
Low	CTF13 CBF3C YMR094W YM6543.01 YM9582.19	TGLADFTR	Standard	20240217_PRM_SKP_Cal_8	9935.2	heavy	18.58	0.994	445.734	889.453	0	7.2	D - y4+	4715156	0	7.2	1	1.81	16	547.263	548.27	TRUE
Low	CTF13 CBF3C YMR094W YM6543.01 YM9582.19	TGLADFTR	Standard	20240217_PRM_SKP_Cal_9	19757	heavy	18.54	0.988	445.734	889.453	0	7	D - y4+	4955788	0	7	1	1.83	14	547.263	548.27	TRUE
Low	CTF13 CBF3C YMR094W YM6543.01 YM9582.19	TGLADFTR	Standard	20240217_PRM_SKP_Cal_10	69764	heavy	18.54	1.163	445.734	889.453	0	6.7	D - y4+	4159611	0	6.7	1	1.84	13	547.263	548.27	TRUE
Low	CTF13 CBF3C YMR094W YM6543.01 YM9582.19	TGLADFTR	Solvent	20240424_PRM_SKP_Blank_1	NaN	heavy	18.37	#N/A	445.734	889.453	0	#N/A	D - y4+	0	0	#N/A	1	1.99	12	547.263	548.27	TRUE
Low	CTF13 CBF3C YMR094W YM6543.01 YM9582.19	TGLADFTR	Unknown	20240425_PRM_SKP_HZY1128_Recons_M_3240_CEN3_1	8487	heavy	18.65	#N/A	445.734	889.453	0	-4.7	D - y4+	2526774	0	-4.7	1	1.81	16	547.263	548.27	TRUE
Low	CTF13 CBF3C YMR094W YM6543.01 YM9582.19	TGLADFTR	Unknown	20240425_PRM_SKP_HZY1128_Recons_M_3240_CEN3_2	10095	heavy	18.62	#N/A	445.734	889.453	0	-4.5	D - y4+	2491148	0	-4.5	1	1.84	13	547.263	548.27	TRUE
Low	CTF13 CBF3C YMR094W YM6543.01 YM9582.19	TGLADFTR	Unknown	20240425_PRM_SKP_HZY1128_Recons_M_3240_CEN3_3	9591	heavy	18.62	#N/A	445.734	889.453	0	-5	D - y4+	2616732	0	-5	1	1.82	15	547.263	548.27	TRUE
Low	CTF13 CBF3C YMR094W YM6543.01 YM9582.19	TGLADFTR	Solvent	20240425_PRM_SKP_Blank_2	NaN	heavy	18.38	#N/A	445.734	889.453	0	#N/A	D - y4+	0	0	#N/A	1	1.84	13	547.263	548.27	TRUE
Low	CTF13 CBF3C YMR094W YM6543.01 YM9582.19	TGLADFTR	Unknown	20240425_PRM_SKP_HZY1128_Recons_G1_3240_CEN3_1	6239.9	heavy	18.64	#N/A	445.734	889.453	0	-3.8	D - y4+	2921850	0	-3.8	1	1.85	12	547.263	548.27	TRUE
Low	CTF13 CBF3C YMR094W YM6543.01 YM9582.19	TGLADFTR	Unknown	20240425_PRM_SKP_HZY1128_Recons_G1_3240_CEN3_2	4298.4	heavy	18.71	#N/A	445.734	889.453	0	-2.2	D - y4+	3159945	0	-2.2	1	1.84	13	547.263	548.27	TRUE
Low	CTF13 CBF3C YMR094W YM6543.01 YM9582.19	TGLADFTR	Unknown	20240425_PRM_SKP_HZY1128_Recons_G1_3240_CEN3_3	9126.4	heavy	18.65	#N/A	445.734	889.453	0	-6.2	D - y4+	2573858	0	-6.2	1	1.85	12	547.263	548.27	TRUE
Low	CTF13 CBF3C YMR094W YM6543.01 YM9582.19	TGLADFTR	Solvent	20240425_PRM_SKP_Blank_3	NaN	heavy	18.38	#N/A	445.734	889.453	0	#N/A	D - y4+	0	0	#N/A	1	1.84	13	547.263	548.27	TRUE
Low	CTF13 CBF3C YMR094W YM6543.01 YM9582.19	TGLADFTR	Unknown	20240425_PRM_SKP_HZY1128_Recons_M_3241_MUT_1	38.687	heavy	18.62	#N/A	445.734	889.453	0	-1.7	D - y4+	2965828	0	-1.7	1	1.85	12	547.263	548.27	TRUE
Low	CTF13 CBF3C YMR094W YM6543.01 YM9582.19	TGLADFTR	Unknown	20240425_PRM_SKP_HZY1128_Recons_M_3241_MUT_2	32.446	heavy	18.58	#N/A	445.734	889.453	0	-3.8	D - y4+	3774414	0	-3.8	1	1.87	10	547.263	548.27	TRUE
Low	CTF13 CBF3C YMR094W YM6543.01 YM9582.19	TGLADFTR	Unknown	20240425_PRM_SKP_HZY1128_Recons_M_3241_MUT_3	3.5974	heavy	18.66	#N/A	445.734	889.453	0	-5.7	D - y4+	4316881	0	-5.7	1	1.85	12	547.263	548.27	TRUE
Low	CTF13 CBF3C YMR094W YM6543.01 YM9582.19	TGLADFTR	Solvent	20240425_PRM_SKP_Blank_5	NaN	heavy	18.38	#N/A	445.734	889.453	0	#N/A	D - y4+	0	0	#N/A	1	1.99	12	547.263	548.27	TRUE
Low	CTF13 CBF3C YMR094W YM6543.01 YM9582.19	TGLADFTR	Unknown	20240425_PRM_SKP_HZY1128_Recons_G1_3241_MUT_1	-26.959	heavy	18.66	#N/A	445.734	889.453	0	-4	D - y4+	3911459	0	-4	1	1.87	10	547.263	548.27	TRUE
Low	CTF13 CBF3C YMR094W YM6543.01 YM9582.19	TGLADFTR	Unknown	20240425_PRM_SKP_HZY1128_Recons_G1_3241_MUT_2	-1.2845	heavy	18.51	#N/A	445.734	889.453	0	-1	D - y4+	3173172	0	-1	1	1.82	15	547.263	548.27	TRUE
Low	CTF13 CBF3C YMR094W YM6543.01 YM9582.19	TGLADFTR	Unknown	20240425_PRM_SKP_HZY1128_Recons_G1_3241_MUT_3	0.84857	heavy	18.66	#N/A	445.734	889.453	0	0.1	D - y4+	3217813	0	0.1	1	1.85	12	547.263	548.27	TRUE
Low	CTF13 CBF3C YMR094W YM6543.01 YM9582.19	TGLADFTR	Solvent	20240425_PRM_SKP_Blank_6	NaN	heavy	18.38	#N/A	445.734	889.453	0	#N/A	D - y4+	0	0	#N/A	1	1.84	13	547.263	548.27	TRUE
Low	CTF13 CBF3C YMR094W YM6543.01 YM9582.19	TGLADFTR	Unknown	20240425_PRM_SKP_HZY1128_Recons_M_3246_ARS_1	183.56	heavy	18.54	#N/A	445.734	889.453	0	1.6	D - y4+	2061619	0	1.6	1	2.04	10	547.263	548.27	TRUE
Low	CTF13 CBF3C YMR094W YM6543.01 YM9582.19	TGLADFTR	Unknown	20240425_PRM_SKP_HZY1128_Recons_M_3246_ARS_2	134.21	heavy	18.55	#N/A	445.734	889.453	0	0.4	D - y4+	2290270	0	0.4	1	2.04	10	547.263	548.27	TRUE
Low	CTF13 CBF3C YMR094W YM6543.01 YM9582.19	TGLADFTR	Unknown	20240425_PRM_SKP_HZY1128_Recons_M_3246_ARS_3	133.94	heavy	18.45	#N/A	445.734	889.453	0	7.1	D - y4+	2149052	0	7.1	1	2.01	11	547.263	548.27	TRUE
Low	CTF13 CBF3C YMR094W YM6543.01 YM9582.19	TGLADFTR	Solvent	20240425_PRM_SKP_Blank_7	NaN	heavy	18.38	#N/A	445.734	889.453	0	#N/A	D - y4+	0	0	#N/A	1	1.84	13	547.263	548.27	TRUE
Low	CTF13 CBF3C YMR094W YM6543.01 YM9582.19	TGLADFTR	Unknown	20240425_PRM_SKP_HZ2347_2Step_1	225.23	heavy	18.69	#N/A	445.734	889.453	0	1.5	D - y4+	3168078	0	1.5	1	1.81	16	547.263	548.27	TRUE
Low	CTF13 CBF3C YMR094W YM6543.01 YM9582.19	TGLADFTR	Unknown	20240427_PRM_SKP_HZY1128_Recons_M_3240_CEN3_01prct_1	672.56	heavy	18.72	#N/A	445.734	889.453	0	0.2	D - y4+	2575193	0	0.2	1	1.7	15	547.263	548.27	TRUE
Low	CTF13 CBF3C YMR094W YM6543.01 YM9582.19	TGLADFTR	Unknown	20240427_PRM_SKP_HZY1128_Recons_M_3240_CEN3_01prct_2	615.44	heavy	18.71	#N/A	445.734	889.453	0	0.2	D - y4+	2776773	0	0.2	1	1.7	16	547.263	548.27	TRUE
Low	CTF13 CBF3C YMR094W YM6543.01 YM9582.19	TGLADFTR	Unknown	20240427_PRM_SKP_HZY1128_Recons_M_3240_CEN3_01prct_3	682.77	heavy	18.72	#N/A	445.734	889.453	0	1.6	D - y4+	2754234	0	1.6	1	1.7	14	547.263	548.27	TRUE
Low	CTF13 CBF3C YMR094W YM6543.01 YM9582.19	TGLADFTR	Unknown	20240427_PRM_SKP_HZY1128_Recons_M_3240_CEN3_10prct_1	36903	heavy	18.2	#N/A	445.734	889.453	0	0.8	D - y4+	2645510	0	0.8	1	2.02	16	547.263	548.27	TRUE
Low	CTF13 CBF3C YMR094W YM6543.01 YM9582.19	TGLADFTR	Unknown	20240427_PRM_SKP_HZY1128_Recons_M_3240_CEN3_10prct_3	39388	heavy	18.26	#N/A	445.734	889.453	0	1.3	D - y4+	1471421	0	1.3	1	2.17	11	547.263	548.27	TRUE
Low	CTF13 CBF3C YMR094W YM6543.01 YM9582.19	TGLADFTR	Unknown	20240427_PRM_SKP_HZY1128_Recons_G1_3240_CEN3_10prct_2	19996	heavy	18.39	#N/A	445.734	889.453	0	-1	D - y4+	2005199	0	-1	1	2	17	547.263	548.27	TRUE
Low	CTF13 CBF3C YMR094W YM6543.01 YM9582.19	TGLADFTR	Unknown	20240427_PRM_SKP_HZY1128_Recons_G1_3240_CEN3_10prct_3	34915	heavy	18.27	#N/A	445.734	889.453	0	0.3	D - y4+	1611643	0	0.3	1	2.08	18	547.263	548.27	TRUE
Low	CTF13 CBF3C YMR094W YM6543.01 YM9582.19	TGLADFTR	Unknown	20240501_PRM_SKP_HZY1128_Recons_M_3241_MUT_10prct_1	195.17	heavy	18.23	#N/A	445.734	889.453	0	-0.8	D - y4+	2161887	0	-0.8	1	2.19	14	547.263	548.27	TRUE
Low	CTF13 CBF3C YMR094W YM6543.01 YM9582.19	TGLADFTR	Unknown	20240501_PRM_SKP_HZY1128_Recons_M_3241_MUT_10prct_2	124.1	heavy	18.26	#N/A	445.734	889.453	0	0.9	D - y4+	2132863	0	0.9	1	2.13	12	547.263	548.27	TRUE
Low	CTF13 CBF3C YMR094W YM6543.01 YM9582.19	TGLADFTR	Unknown	20240501_PRM_SKP_HZY1128_Recons_M_3241_MUT_10prct_3	234.74	heavy	18.2	#N/A	445.734	889.453	0	-1.6	D - y4+	2404478	0	-1.6	1	2.04	15	547.263	548.27	TRUE
Low	CTF13 CBF3C YMR094W YM6543.01 YM9582.19	TGLADFTR	Unknown	20240501_PRM_SKP_HZY1128_Recons_M_3246_ARS_10prct_1	640.33	heavy	17.98	#N/A	445.734	889.453	0	-1.9	D - y4+	2007842	0	-1.9	1	1.92	8	547.263	548.27	TRUE
Low	CTF13 CBF3C YMR094W YM6543.01 YM9582.19	TGLADFTR	Unknown	20240501_PRM_SKP_HZY1128_Recons_M_3246_ARS_10prct_2	554.65	heavy	18.03	#N/A	445.734	889.453	5357	-1.2	D - y4+	1936552	5357	-1.2	1	2.08	9	547.263	548.27	TRUE
Low	CTF13 CBF3C YMR094W YM6543.01 YM9582.19	TGLADFTR	Unknown	20240501_PRM_SKP_HZY1128_Recons_M_3246_ARS_10prct_3	497.22	heavy	17.84	#N/A	445.734	889.453	0	-0.9	D - y4+	1829182	0	-0.9	1	1.89	9	547.263	548.27	TRUE
Low	CTF13 CBF3C YMR094W YM6543.01 YM9582.19	TGLADFTR	Unknown	20240501_PRM_SKP_HZY1128_Recons_G1_3241_MUT_10prct_1	25.57	heavy	18.32	#N/A	445.734	889.453	0	-2.7	D - y4+	2420709	0	-2.7	1	2.17	11	547.263	548.27	TRUE
Low	CTF13 CBF3C YMR094W YM6543.01 YM9582.19	TGLADFTR	Unknown	20240501_PRM_SKP_HZY1128_Recons_G1_3241_MUT_10prct_2	55.47	heavy	18.09	#N/A	445.734	889.453	0	0.8	D - y4+	1415459	0	0.8	1	2.08	9	547.263	548.27	TRUE
Low	CTF13 CBF3C YMR094W YM6543.01 YM9582.19	TGLADFTR	Unknown	20240501_PRM_SKP_HZY1128_Recons_G1_3241_MUT_10prct_3	29.564	heavy	18.33	#N/A	445.734	889.453	0	0.1	D - y4+	2392445	0	0.1	1	1.97	13	547.263	548.27	TRUE
Low	CSE4 CSL2 YKL049C YKL262	YTPSELALYEIR	Standard	20240217_PRM_SKP_Cal_1	185.46	light	27.2	2.374	727.88	1453.75	0	-3.6	A - y6+	4221	0	-3.6	1	0.89	27	763.423	764.43	TRUE
Low	CSE4 CSL2 YKL049C YKL262	YTPSELALYEIR	Standard	20240217_PRM_SKP_Cal_2	234.12	light	27.15	1.498	727.88	1453.75	0	2.7	A - y6+	74312	0	2.7	1	0.89	24	763.423	764.43	TRUE
Low	CSE4 CSL2 YKL049C YKL262	YTPSELALYEIR	Standard	20240217_PRM_SKP_Cal_3	346.93	light	27.17	1.11	727.88	1453.75	0	3.8	A - y6+	199767	0	3.8	1	0.89	24	763.423	764.43	TRUE
Low	CSE4 CSL2 YKL049C YKL262	YTPSELALYEIR	Standard	20240217_PRM_SKP_Cal_4	579.46	light	27.17	0.927	727.88	1453.75	0	4.1	A - y6+	524486	0	4.1	1	0.89	27	763.423	764.43	TRUE
Low	CSE4 CSL2 YKL049C YKL262	YTPSELALYEIR	Standard	20240217_PRM_SKP_Cal_5	1145.6	light	27.17	0.916	727.88	1453.75	0	5.1	A - y6+	1292278	0	5.1	1	0.89	25	763.423	764.43	TRUE
Low	CSE4 CSL2 YKL049C YKL262	YTPSELALYEIR	Standard	20240217_PRM_SKP_Cal_6	2615.5	light	27.19	1.046	727.88	1453.75	0	5.4	A - y6+	3519576	0	5.4	1	0.89	26	763.423	764.43	TRUE
Low	CSE4 CSL2 YKL049C YKL262	YTPSELALYEIR	Standard	20240217_PRM_SKP_Cal_7	6791.5	light	27.17	1.358	727.88	1453.75	0	3.7	A - y6+	8860034	0	3.7	1	0.89	22	763.423	764.43	TRUE
Low	CSE4 CSL2 YKL049C YKL262	YTPSELALYEIR	Standard	20240217_PRM_SKP_Cal_8	16367	light	27.17	1.637	727.88	1453.75	0	2.7	A - y6+	23765050	0	2.7	1	0.89	24	763.423	764.43	TRUE
Low	CSE4 CSL2 YKL049C YKL262	YTPSELALYEIR	Standard	20240217_PRM_SKP_Cal_9	35320	light	27.17	1.766	727.88	1453.75	0	2.3	A - y6+	44747348	0	2.3	1	0.89	22	763.423	764.43	TRUE
Low	CSE4 CSL2 YKL049C YKL262	YTPSELALYEIR	Standard	20240217_PRM_SKP_Cal_10	120270	light	27.15	2.005	727.88	1453.75	125435	1.6	A - y6+	190413792	125435	1.6	1	0.89	23	763.423	764.43	TRUE
Low	CSE4 CSL2 YKL049C YKL262	YTPSELALYEIR	Solvent	20240424_PRM_SKP_Blank_1	NaN	light	26.98	#N/A	727.88	1453.75	0	#N/A	A - y6+	0	0	#N/A	1	0.89	24	763.423	764.43	TRUE
Low	CSE4 CSL2 YKL049C YKL262	YTPSELALYEIR	Unknown	20240425_PRM_SKP_HZY1128_Recons_M_3240_CEN3_1	3349.4	light	27.66	#N/A	727.88	1453.75	0	-2	A - y6+	4941483	0	-2	1	0.92	25	763.423	764.43	TRUE
Low	CSE4 CSL2 YKL049C YKL262	YTPSELALYEIR	Unknown	20240425_PRM_SKP_HZY1128_Recons_M_3240_CEN3_2	4322.8	light	27.65	#N/A	727.88	1453.75	0	-2	A - y6+	6548913	0	-2	1	0.89	27	763.423	764.43	TRUE
Low	CSE4 CSL2 YKL049C YKL262	YTPSELALYEIR	Unknown	20240425_PRM_SKP_HZY1128_Recons_M_3240_CEN3_3	3856.8	light	27.66	#N/A	727.88	1453.75	0	-1.8	A - y6+	6173325	0	-1.8	1	0.88	24	763.423	764.43	TRUE
Low	CSE4 CSL2 YKL049C YKL262	YTPSELALYEIR	Solvent	20240425_PRM_SKP_Blank_2	NaN	light	26.99	#N/A	727.88	1453.75	0	#N/A	A - y6+	0	0	#N/A	1	0.94	22	763.423	764.43	TRUE
Low	CSE4 CSL2 YKL049C YKL262	YTPSELALYEIR	Unknown	20240425_PRM_SKP_HZY1128_Recons_G1_3240_CEN3_1	292.96	light	27.65	#N/A	727.88	1453.75	0	-1.9	A - y6+	219288	0	-1.9	1	0.88	23	763.423	764.43	TRUE
Low	CSE4 CSL2 YKL049C YKL262	YTPSELALYEIR	Unknown	20240425_PRM_SKP_HZY1128_Recons_G1_3240_CEN3_2	285.12	light	27.71	#N/A	727.88	1453.75	0	-0.2	A - y6+	169860	0	-0.2	1	0.89	24	763.423	764.43	TRUE
Low	CSE4 CSL2 YKL049C YKL262	YTPSELALYEIR	Unknown	20240425_PRM_SKP_HZY1128_Recons_G1_3240_CEN3_3	358.3	light	27.64	#N/A	727.88	1453.75	0	-0.5	A - y6+	338316	0	-0.5	1	0.88	23	763.423	764.43	TRUE
Low	CSE4 CSL2 YKL049C YKL262	YTPSELALYEIR	Solvent	20240425_PRM_SKP_Blank_3	NaN	light	26.99	#N/A	727.88	1453.75	0	#N/A	A - y6+	0	0	#N/A	1	0.91	23	763.423	764.43	TRUE
Low	CSE4 CSL2 YKL049C YKL262	YTPSELALYEIR	Unknown	20240425_PRM_SKP_HZY1128_Recons_M_3241_MUT_1	221.74	light	27.63	#N/A	727.88	1453.75	0	1	A - y6+	79968	0	1	1	0.89	20	763.423	764.43	TRUE
Low	CSE4 CSL2 YKL049C YKL262	YTPSELALYEIR	Unknown	20240425_PRM_SKP_HZY1128_Recons_M_3241_MUT_2	236.51	light	27.62	#N/A	727.88	1453.75	0	-3	A - y6+	125248	0	-3	1	0.89	21	763.423	764.43	TRUE
Low	CSE4 CSL2 YKL049C YKL262	YTPSELALYEIR	Unknown	20240425_PRM_SKP_HZY1128_Recons_M_3241_MUT_3	215.66	light	27.68	#N/A	727.88	1453.75	0	-2.5	A - y6+	69922	0	-2.5	1	0.93	20	763.423	764.43	TRUE
Low	CSE4 CSL2 YKL049C YKL262	YTPSELALYEIR	Solvent	20240425_PRM_SKP_Blank_5	NaN	light	26.98	#N/A	727.88	1453.75	0	#N/A	A - y6+	0	0	#N/A	1	0.95	22	763.423	764.43	TRUE
Low	CSE4 CSL2 YKL049C YKL262	YTPSELALYEIR	Unknown	20240425_PRM_SKP_HZY1128_Recons_G1_3241_MUT_1	190.73	light	27.66	#N/A	727.88	1453.75	0	-1.1	A - y6+	15824	0	-1.1	1	0.89	22	763.423	764.43	TRUE
Low	CSE4 CSL2 YKL049C YKL262	YTPSELALYEIR	Unknown	20240425_PRM_SKP_HZY1128_Recons_G1_3241_MUT_2	207.08	light	27.51	#N/A	727.88	1453.75	0	0.5	A - y6+	49670	0	0.5	1	0.89	22	763.423	764.43	TRUE
Low	CSE4 CSL2 YKL049C YKL262	YTPSELALYEIR	Unknown	20240425_PRM_SKP_HZY1128_Recons_G1_3241_MUT_3	189.01	light	27.66	#N/A	727.88	1453.75	0	-1	A - y6+	12344	0	-1	1	0.89	21	763.423	764.43	TRUE
Low	CSE4 CSL2 YKL049C YKL262	YTPSELALYEIR	Solvent	20240425_PRM_SKP_Blank_6	NaN	light	26.97	#N/A	727.88	1453.75	0	#N/A	A - y6+	0	0	#N/A	1	0.9	24	763.423	764.43	TRUE
Low	CSE4 CSL2 YKL049C YKL262	YTPSELALYEIR	Unknown	20240425_PRM_SKP_HZY1128_Recons_M_3246_ARS_1	290.15	light	27.57	#N/A	727.88	1453.75	0	-1.9	A - y6+	161176	0	-1.9	1	0.88	19	763.423	764.43	TRUE
Low	CSE4 CSL2 YKL049C YKL262	YTPSELALYEIR	Unknown	20240425_PRM_SKP_HZY1128_Recons_M_3246_ARS_2	249.48	light	27.56	#N/A	727.88	1453.75	0	-1.4	A - y6+	103428	0	-1.4	1	0.88	22	763.423	764.43	TRUE
Low	CSE4 CSL2 YKL049C YKL262	YTPSELALYEIR	Unknown	20240425_PRM_SKP_HZY1128_Recons_M_3246_ARS_3	276	light	27.48	#N/A	727.88	1453.75	0	-1.2	A - y6+	143888	0	-1.2	1	0.88	21	763.423	764.43	TRUE
Low	CSE4 CSL2 YKL049C YKL262	YTPSELALYEIR	Solvent	20240425_PRM_SKP_Blank_7	NaN	light	26.97	#N/A	727.88	1453.75	0	#N/A	A - y6+	0	0	#N/A	1	0.94	23	763.423	764.43	TRUE
Low	CSE4 CSL2 YKL049C YKL262	YTPSELALYEIR	Unknown	20240425_PRM_SKP_HZ2347_2Step_1	1984.3	light	27.67	#N/A	727.88	1453.75	0	-1.6	A - y6+	2040102	0	-1.6	1	0.89	25	763.423	764.43	TRUE
Low	CSE4 CSL2 YKL049C YKL262	YTPSELALYEIR	Unknown	20240427_PRM_SKP_HZY1128_Recons_M_3240_CEN3_01prct_1	560.77	light	27.69	#N/A	727.88	1453.75	0	-1.5	A - y6+	228988	0	-1.5	1	0.93	19	763.423	764.43	TRUE
Low	CSE4 CSL2 YKL049C YKL262	YTPSELALYEIR	Unknown	20240427_PRM_SKP_HZY1128_Recons_M_3240_CEN3_01prct_2	607.66	light	27.69	#N/A	727.88	1453.75	0	-0.6	A - y6+	275673	0	-0.6	1	0.89	21	763.423	764.43	TRUE
Low	CSE4 CSL2 YKL049C YKL262	YTPSELALYEIR	Unknown	20240427_PRM_SKP_HZY1128_Recons_M_3240_CEN3_01prct_3	657.13	light	27.69	#N/A	727.88	1453.75	0	-0.1	A - y6+	325958	0	-0.1	1	0.93	21	763.423	764.43	TRUE
Low	CSE4 CSL2 YKL049C YKL262	YTPSELALYEIR	Unknown	20240427_PRM_SKP_HZY1128_Recons_M_3240_CEN3_10prct_1	16804	light	27.38	#N/A	727.88	1453.75	115542	-2.5	A - y6+	22758488	115542	-2.5	1	0.88	27	763.423	764.43	TRUE
Low	CSE4 CSL2 YKL049C YKL262	YTPSELALYEIR	Unknown	20240427_PRM_SKP_HZY1128_Recons_M_3240_CEN3_10prct_3	21211	light	27.4	#N/A	727.88	1453.75	0	-2.4	A - y6+	14900244	0	-2.4	1	0.92	21	763.423	764.43	TRUE
Low	CSE4 CSL2 YKL049C YKL262	YTPSELALYEIR	Unknown	20240427_PRM_SKP_HZY1128_Recons_G1_3240_CEN3_10prct_2	648.98	light	27.47	#N/A	727.88	1453.75	0	-1.7	A - y6+	508030	0	-1.7	1	0.92	26	763.423	764.43	TRUE
Low	CSE4 CSL2 YKL049C YKL262	YTPSELALYEIR	Unknown	20240427_PRM_SKP_HZY1128_Recons_G1_3240_CEN3_10prct_3	1224.9	light	27.41	#N/A	727.88	1453.75	0	-1	A - y6+	739476	0	-1	1	0.92	22	763.423	764.43	TRUE
Low	CSE4 CSL2 YKL049C YKL262	YTPSELALYEIR	Unknown	20240501_PRM_SKP_HZY1128_Recons_M_3241_MUT_10prct_1	424.35	light	27.39	#N/A	727.88	1453.75	0	-0.4	A - y6+	249618	0	-0.4	1	0.88	20	763.423	764.43	TRUE
Low	CSE4 CSL2 YKL049C YKL262	YTPSELALYEIR	Unknown	20240501_PRM_SKP_HZY1128_Recons_M_3241_MUT_10prct_2	374.84	light	27.42	#N/A	727.88	1453.75	0	-0.3	A - y6+	203092	0	-0.3	1	0.88	18	763.423	764.43	TRUE
Low	CSE4 CSL2 YKL049C YKL262	YTPSELALYEIR	Unknown	20240501_PRM_SKP_HZY1128_Recons_M_3241_MUT_10prct_3	407.85	light	27.41	#N/A	727.88	1453.75	0	-2.1	A - y6+	225086	0	-2.1	1	0.88	23	763.423	764.43	TRUE
Low	CSE4 CSL2 YKL049C YKL262	YTPSELALYEIR	Unknown	20240501_PRM_SKP_HZY1128_Recons_M_3246_ARS_10prct_1	565.31	light	27.16	#N/A	727.88	1453.75	0	1	A - y6+	458910	0	1	1	0.94	16	763.423	764.43	TRUE
Low	CSE4 CSL2 YKL049C YKL262	YTPSELALYEIR	Unknown	20240501_PRM_SKP_HZY1128_Recons_M_3246_ARS_10prct_2	513.36	light	27.19	#N/A	727.88	1453.75	0	-0.6	A - y6+	331503	0	-0.6	1	0.88	20	763.423	764.43	TRUE
Low	CSE4 CSL2 YKL049C YKL262	YTPSELALYEIR	Unknown	20240501_PRM_SKP_HZY1128_Recons_M_3246_ARS_10prct_3	558.9	light	27.07	#N/A	727.88	1453.75	0	1.1	A - y6+	401484	0	1.1	1	0.88	16	763.423	764.43	TRUE
Low	CSE4 CSL2 YKL049C YKL262	YTPSELALYEIR	Unknown	20240501_PRM_SKP_HZY1128_Recons_G1_3241_MUT_10prct_1	242.64	light	27.47	#N/A	727.88	1453.75	0	-3.8	A - y6+	65255	0	-3.8	1	0.88	19	763.423	764.43	TRUE
Low	CSE4 CSL2 YKL049C YKL262	YTPSELALYEIR	Unknown	20240501_PRM_SKP_HZY1128_Recons_G1_3241_MUT_10prct_2	321.05	light	27.26	#N/A	727.88	1453.75	0	-3.9	A - y6+	108576	0	-3.9	1	0.88	19	763.423	764.43	TRUE
Low	CSE4 CSL2 YKL049C YKL262	YTPSELALYEIR	Unknown	20240501_PRM_SKP_HZY1128_Recons_G1_3241_MUT_10prct_3	268.55	light	27.44	#N/A	727.88	1453.75	0	-3.1	A - y6+	100139	0	-3.1	1	0.88	21	763.423	764.43	TRUE
Low	CSE4 CSL2 YKL049C YKL262	YTPSELALYEIR	Standard	20240217_PRM_SKP_Cal_1	185.46	heavy	27.16	2.374	732.884	1463.75	0	-0.2	A - y6+	3469713	0	-0.2	1	0.89	27	773.431	774.438	TRUE
Low	CSE4 CSL2 YKL049C YKL262	YTPSELALYEIR	Standard	20240217_PRM_SKP_Cal_2	234.12	heavy	27.17	1.498	732.884	1463.75	0	-0.4	A - y6+	3480844	0	-0.4	1	0.89	24	773.431	774.438	TRUE
Low	CSE4 CSL2 YKL049C YKL262	YTPSELALYEIR	Standard	20240217_PRM_SKP_Cal_3	346.93	heavy	27.17	1.11	732.884	1463.75	0	-0.1	A - y6+	2936618	0	-0.1	1	0.89	24	773.431	774.438	TRUE
Low	CSE4 CSL2 YKL049C YKL262	YTPSELALYEIR	Standard	20240217_PRM_SKP_Cal_4	579.46	heavy	27.16	0.927	732.884	1463.75	0	-0.5	A - y6+	3193452	0	-0.5	1	0.89	27	773.431	774.438	TRUE
Low	CSE4 CSL2 YKL049C YKL262	YTPSELALYEIR	Standard	20240217_PRM_SKP_Cal_5	1145.6	heavy	27.16	0.916	732.884	1463.75	0	-0.1	A - y6+	3242965	0	-0.1	1	0.89	25	773.431	774.438	TRUE
Low	CSE4 CSL2 YKL049C YKL262	YTPSELALYEIR	Standard	20240217_PRM_SKP_Cal_6	2615.5	heavy	27.17	1.046	732.884	1463.75	0	0.1	A - y6+	3496289	0	0.1	1	0.89	26	773.431	774.438	TRUE
Low	CSE4 CSL2 YKL049C YKL262	YTPSELALYEIR	Standard	20240217_PRM_SKP_Cal_7	6791.5	heavy	27.16	1.358	732.884	1463.75	0	-0.3	A - y6+	3240062	0	-0.3	1	0.89	22	773.431	774.438	TRUE
Low	CSE4 CSL2 YKL049C YKL262	YTPSELALYEIR	Standard	20240217_PRM_SKP_Cal_8	16367	heavy	27.17	1.637	732.884	1463.75	0	0.8	A - y6+	3548953	0	0.8	1	0.89	24	773.431	774.438	TRUE
Low	CSE4 CSL2 YKL049C YKL262	YTPSELALYEIR	Standard	20240217_PRM_SKP_Cal_9	35320	heavy	27.17	1.766	732.884	1463.75	0	-0.4	A - y6+	3077922	0	-0.4	1	0.89	22	773.431	774.438	TRUE
Low	CSE4 CSL2 YKL049C YKL262	YTPSELALYEIR	Standard	20240217_PRM_SKP_Cal_10	120270	heavy	27.14	2.005	732.884	1463.75	0	-0.4	A - y6+	3832179	0	-0.4	1	0.89	23	773.431	774.438	TRUE
Low	CSE4 CSL2 YKL049C YKL262	YTPSELALYEIR	Solvent	20240424_PRM_SKP_Blank_1	NaN	heavy	26.98	#N/A	732.884	1463.75	0	#N/A	A - y6+	0	0	#N/A	1	0.89	24	773.431	774.438	TRUE
Low	CSE4 CSL2 YKL049C YKL262	YTPSELALYEIR	Unknown	20240425_PRM_SKP_HZY1128_Recons_M_3240_CEN3_1	3349.4	heavy	27.64	#N/A	732.884	1463.75	0	4.6	A - y6+	3771193	0	4.6	1	0.88	26	773.431	774.438	TRUE
Low	CSE4 CSL2 YKL049C YKL262	YTPSELALYEIR	Unknown	20240425_PRM_SKP_HZY1128_Recons_M_3240_CEN3_2	4322.8	heavy	27.66	#N/A	732.884	1463.75	0	4.3	A - y6+	3822908	0	4.3	1	0.89	27	773.431	774.438	TRUE
Low	CSE4 CSL2 YKL049C YKL262	YTPSELALYEIR	Unknown	20240425_PRM_SKP_HZY1128_Recons_M_3240_CEN3_3	3856.8	heavy	27.66	#N/A	732.884	1463.75	0	4.6	A - y6+	4060754	0	4.6	1	0.88	24	773.431	774.438	TRUE
Low	CSE4 CSL2 YKL049C YKL262	YTPSELALYEIR	Solvent	20240425_PRM_SKP_Blank_2	NaN	heavy	26.99	#N/A	732.884	1463.75	0	#N/A	A - y6+	0	0	#N/A	1	0.9	23	773.431	774.438	TRUE
Low	CSE4 CSL2 YKL049C YKL262	YTPSELALYEIR	Unknown	20240425_PRM_SKP_HZY1128_Recons_G1_3240_CEN3_1	292.96	heavy	27.65	#N/A	732.884	1463.75	0	4	A - y6+	4798929	0	4	1	0.88	23	773.431	774.438	TRUE
Low	CSE4 CSL2 YKL049C YKL262	YTPSELALYEIR	Unknown	20240425_PRM_SKP_HZY1128_Recons_G1_3240_CEN3_2	285.12	heavy	27.73	#N/A	732.884	1463.75	0	4.5	A - y6+	4001112	0	4.5	1	0.89	24	773.431	774.438	TRUE
Low	CSE4 CSL2 YKL049C YKL262	YTPSELALYEIR	Unknown	20240425_PRM_SKP_HZY1128_Recons_G1_3240_CEN3_3	358.3	heavy	27.66	#N/A	732.884	1463.75	0	3.9	A - y6+	4651492	0	3.9	1	0.88	23	773.431	774.438	TRUE
Low	CSE4 CSL2 YKL049C YKL262	YTPSELALYEIR	Solvent	20240425_PRM_SKP_Blank_3	NaN	heavy	26.99	#N/A	732.884	1463.75	0	#N/A	A - y6+	0	0	#N/A	1	0.95	22	773.431	774.438	TRUE
Low	CSE4 CSL2 YKL049C YKL262	YTPSELALYEIR	Unknown	20240425_PRM_SKP_HZY1128_Recons_M_3241_MUT_1	221.74	heavy	27.65	#N/A	732.884	1463.75	0	4.3	A - y6+	4927206	0	4.3	1	0.93	19	773.431	774.438	TRUE
Low	CSE4 CSL2 YKL049C YKL262	YTPSELALYEIR	Unknown	20240425_PRM_SKP_HZY1128_Recons_M_3241_MUT_2	236.51	heavy	27.62	#N/A	732.884	1463.75	0	3.2	A - y6+	5606181	0	3.2	1	0.89	21	773.431	774.438	TRUE
Low	CSE4 CSL2 YKL049C YKL262	YTPSELALYEIR	Unknown	20240425_PRM_SKP_HZY1128_Recons_M_3241_MUT_3	215.66	heavy	27.65	#N/A	732.884	1463.75	0	4.1	A - y6+	5099685	0	4.1	1	0.89	21	773.431	774.438	TRUE
Low	CSE4 CSL2 YKL049C YKL262	YTPSELALYEIR	Solvent	20240425_PRM_SKP_Blank_5	NaN	heavy	26.98	#N/A	732.884	1463.75	0	#N/A	A - y6+	0	0	#N/A	1	0.91	23	773.431	774.438	TRUE
Low	CSE4 CSL2 YKL049C YKL262	YTPSELALYEIR	Unknown	20240425_PRM_SKP_HZY1128_Recons_G1_3241_MUT_1	190.73	heavy	27.66	#N/A	732.884	1463.75	0	4.4	A - y6+	4659729	0	4.4	1	0.89	22	773.431	774.438	TRUE
Low	CSE4 CSL2 YKL049C YKL262	YTPSELALYEIR	Unknown	20240425_PRM_SKP_HZY1128_Recons_G1_3241_MUT_2	207.08	heavy	27.53	#N/A	732.884	1463.75	0	3.9	A - y6+	4887330	0	3.9	1	0.89	22	773.431	774.438	TRUE
Low	CSE4 CSL2 YKL049C YKL262	YTPSELALYEIR	Unknown	20240425_PRM_SKP_HZY1128_Recons_G1_3241_MUT_3	189.01	heavy	27.66	#N/A	732.884	1463.75	0	3.5	A - y6+	4592741	0	3.5	1	0.89	21	773.431	774.438	TRUE
Low	CSE4 CSL2 YKL049C YKL262	YTPSELALYEIR	Solvent	20240425_PRM_SKP_Blank_6	NaN	heavy	26.97	#N/A	732.884	1463.75	0	#N/A	A - y6+	0	0	#N/A	1	0.9	24	773.431	774.438	TRUE
Low	CSE4 CSL2 YKL049C YKL262	YTPSELALYEIR	Unknown	20240425_PRM_SKP_HZY1128_Recons_M_3246_ARS_1	290.15	heavy	27.57	#N/A	732.884	1463.75	0	4.5	A - y6+	3619352	0	4.5	1	0.93	18	773.431	774.438	TRUE
Low	CSE4 CSL2 YKL049C YKL262	YTPSELALYEIR	Unknown	20240425_PRM_SKP_HZY1128_Recons_M_3246_ARS_2	249.48	heavy	27.56	#N/A	732.884	1463.75	0	4.9	A - y6+	3732938	0	4.9	1	0.88	22	773.431	774.438	TRUE
Low	CSE4 CSL2 YKL049C YKL262	YTPSELALYEIR	Unknown	20240425_PRM_SKP_HZY1128_Recons_M_3246_ARS_3	276	heavy	27.47	#N/A	732.884	1463.75	0	4.5	A - y6+	3720097	0	4.5	1	0.88	21	773.431	774.438	TRUE
Low	CSE4 CSL2 YKL049C YKL262	YTPSELALYEIR	Solvent	20240425_PRM_SKP_Blank_7	NaN	heavy	26.97	#N/A	732.884	1463.75	0	#N/A	A - y6+	0	0	#N/A	1	0.9	24	773.431	774.438	TRUE
Low	CSE4 CSL2 YKL049C YKL262	YTPSELALYEIR	Unknown	20240425_PRM_SKP_HZ2347_2Step_1	1984.3	heavy	27.66	#N/A	732.884	1463.75	0	2.5	A - y6+	2736605	0	2.5	1	0.89	25	773.431	774.438	TRUE
Low	CSE4 CSL2 YKL049C YKL262	YTPSELALYEIR	Unknown	20240427_PRM_SKP_HZY1128_Recons_M_3240_CEN3_01prct_1	560.77	heavy	27.69	#N/A	732.884	1463.75	0	2.5	A - y6+	1463146	0	2.5	1	0.89	20	773.431	774.438	TRUE
Low	CSE4 CSL2 YKL049C YKL262	YTPSELALYEIR	Unknown	20240427_PRM_SKP_HZY1128_Recons_M_3240_CEN3_01prct_2	607.66	heavy	27.69	#N/A	732.884	1463.75	0	3	A - y6+	1567182	0	3	1	0.89	21	773.431	774.438	TRUE
Low	CSE4 CSL2 YKL049C YKL262	YTPSELALYEIR	Unknown	20240427_PRM_SKP_HZY1128_Recons_M_3240_CEN3_01prct_3	657.13	heavy	27.68	#N/A	732.884	1463.75	0	2.5	A - y6+	1659873	0	2.5	1	0.89	22	773.431	774.438	TRUE
Low	CSE4 CSL2 YKL049C YKL262	YTPSELALYEIR	Unknown	20240427_PRM_SKP_HZY1128_Recons_M_3240_CEN3_10prct_1	16804	heavy	27.38	#N/A	732.884	1463.75	0	2.3	A - y6+	3309184	0	2.3	1	0.92	26	773.431	774.438	TRUE
Low	CSE4 CSL2 YKL049C YKL262	YTPSELALYEIR	Unknown	20240427_PRM_SKP_HZY1128_Recons_M_3240_CEN3_10prct_3	21211	heavy	27.41	#N/A	732.884	1463.75	0	2.1	A - y6+	1712538	0	2.1	1	0.88	22	773.431	774.438	TRUE
Low	CSE4 CSL2 YKL049C YKL262	YTPSELALYEIR	Unknown	20240427_PRM_SKP_HZY1128_Recons_G1_3240_CEN3_10prct_2	648.98	heavy	27.44	#N/A	732.884	1463.75	0	1.9	A - y6+	2632244	0	1.9	1	0.92	26	773.431	774.438	TRUE
Low	CSE4 CSL2 YKL049C YKL262	YTPSELALYEIR	Unknown	20240427_PRM_SKP_HZY1128_Recons_G1_3240_CEN3_10prct_3	1224.9	heavy	27.4	#N/A	732.884	1463.75	0	1.5	A - y6+	1714594	0	1.5	1	0.88	23	773.431	774.438	TRUE
Low	CSE4 CSL2 YKL049C YKL262	YTPSELALYEIR	Unknown	20240501_PRM_SKP_HZY1128_Recons_M_3241_MUT_10prct_1	424.35	heavy	27.39	#N/A	732.884	1463.75	0	2.8	A - y6+	2494726	0	2.8	1	0.88	20	773.431	774.438	TRUE
Low	CSE4 CSL2 YKL049C YKL262	YTPSELALYEIR	Unknown	20240501_PRM_SKP_HZY1128_Recons_M_3241_MUT_10prct_2	374.84	heavy	27.42	#N/A	732.884	1463.75	0	3	A - y6+	2552216	0	3	1	0.88	18	773.431	774.438	TRUE
Low	CSE4 CSL2 YKL049C YKL262	YTPSELALYEIR	Unknown	20240501_PRM_SKP_HZY1128_Recons_M_3241_MUT_10prct_3	407.85	heavy	27.4	#N/A	732.884	1463.75	0	3.2	A - y6+	2414232	0	3.2	1	0.88	23	773.431	774.438	TRUE
Low	CSE4 CSL2 YKL049C YKL262	YTPSELALYEIR	Unknown	20240501_PRM_SKP_HZY1128_Recons_M_3246_ARS_10prct_1	565.31	heavy	27.16	#N/A	732.884	1463.75	0	1.3	A - y6+	2897461	0	1.3	1	0.88	17	773.431	774.438	TRUE
Low	CSE4 CSL2 YKL049C YKL262	YTPSELALYEIR	Unknown	20240501_PRM_SKP_HZY1128_Recons_M_3246_ARS_10prct_2	513.36	heavy	27.17	#N/A	732.884	1463.75	0	2	A - y6+	2421705	0	2	1	0.88	20	773.431	774.438	TRUE
Low	CSE4 CSL2 YKL049C YKL262	YTPSELALYEIR	Unknown	20240501_PRM_SKP_HZY1128_Recons_M_3246_ARS_10prct_3	558.9	heavy	27.07	#N/A	732.884	1463.75	0	3.9	A - y6+	2578037	0	3.9	1	0.94	15	773.431	774.438	TRUE
Low	CSE4 CSL2 YKL049C YKL262	YTPSELALYEIR	Unknown	20240501_PRM_SKP_HZY1128_Recons_G1_3241_MUT_10prct_1	242.64	heavy	27.48	#N/A	732.884	1463.75	0	1.7	A - y6+	2623109	0	1.7	1	0.93	18	773.431	774.438	TRUE
Low	CSE4 CSL2 YKL049C YKL262	YTPSELALYEIR	Unknown	20240501_PRM_SKP_HZY1128_Recons_G1_3241_MUT_10prct_2	321.05	heavy	27.23	#N/A	732.884	1463.75	0	1.8	A - y6+	1894286	0	1.8	1	0.88	19	773.431	774.438	TRUE
Low	CSE4 CSL2 YKL049C YKL262	YTPSELALYEIR	Unknown	20240501_PRM_SKP_HZY1128_Recons_G1_3241_MUT_10prct_3	268.55	heavy	27.44	#N/A	732.884	1463.75	0	2.7	A - y6+	2813329	0	2.7	1	0.88	21	773.431	774.438	TRUE
Low	HTB2 H2B2 YBL002W YBL0104	HAVSEGTR	Standard	20240217_PRM_SKP_Cal_1	89.024	light	1.78	1.14	428.717	855.42	0	5.9	A - b2+	377951	0	5.9	1	0.34	137	208.096	209.103	TRUE
Low	HTB2 H2B2 YBL002W YBL0104	HAVSEGTR	Standard	20240217_PRM_SKP_Cal_2	140.29	light	1.78	0.898	428.717	855.42	0	5.4	A - b2+	471414	0	5.4	1	0.34	146	208.096	209.103	TRUE
Low	HTB2 H2B2 YBL002W YBL0104	HAVSEGTR	Standard	20240217_PRM_SKP_Cal_3	293.07	light	1.77	0.938	428.717	855.42	0	5.9	A - b2+	697174	0	5.9	1	0.34	136	208.096	209.103	TRUE
Low	HTB2 H2B2 YBL002W YBL0104	HAVSEGTR	Standard	20240217_PRM_SKP_Cal_4	642.51	light	1.78	1.028	428.717	855.42	0	5.3	A - b2+	1177037	0	5.3	1	0.34	137	208.096	209.103	TRUE
Low	HTB2 H2B2 YBL002W YBL0104	HAVSEGTR	Standard	20240217_PRM_SKP_Cal_5	1230.2	light	1.78	0.984	428.717	855.42	0	5.4	A - b2+	2047578	0	5.4	1	0.34	130	208.096	209.103	TRUE
Low	HTB2 H2B2 YBL002W YBL0104	HAVSEGTR	Standard	20240217_PRM_SKP_Cal_6	2577.2	light	1.79	1.031	428.717	855.42	0	5.6	A - b2+	3997939	0	5.6	1	0.34	130	208.096	209.103	TRUE
Low	HTB2 H2B2 YBL002W YBL0104	HAVSEGTR	Standard	20240217_PRM_SKP_Cal_7	4926.8	light	1.78	0.985	428.717	855.42	0	5.3	A - b2+	7544429	0	5.3	1	0.34	130	208.096	209.103	TRUE
Low	HTB2 H2B2 YBL002W YBL0104	HAVSEGTR	Standard	20240217_PRM_SKP_Cal_8	9771.1	light	1.78	0.977	428.717	855.42	0	5.6	A - b2+	14452285	0	5.6	1	0.34	130	208.096	209.103	TRUE
Low	HTB2 H2B2 YBL002W YBL0104	HAVSEGTR	Standard	20240217_PRM_SKP_Cal_9	19721	light	1.78	0.986	428.717	855.42	0	5.5	A - b2+	26725258	0	5.5	1	0.34	130	208.096	209.103	TRUE
Low	HTB2 H2B2 YBL002W YBL0104	HAVSEGTR	Standard	20240217_PRM_SKP_Cal_10	60506	light	1.77	1.008	428.717	855.42	303187	5	A - b2+	58079884	303187	5	1	0.34	130	208.096	209.103	TRUE
Low	HTB2 H2B2 YBL002W YBL0104	HAVSEGTR	Solvent	20240424_PRM_SKP_Blank_1	NaN	light	1.7	#N/A	428.717	855.42	0	#N/A	A - b2+	0	0	#N/A	1	0.34	114	208.096	209.103	TRUE
Low	HTB2 H2B2 YBL002W YBL0104	HAVSEGTR	Unknown	20240425_PRM_SKP_HZY1128_Recons_M_3240_CEN3_1	22503	light	1.78	#N/A	428.717	855.42	0	2.1	A - b2+	393111	0	2.1	1	0.34	38	208.096	209.103	TRUE
Low	HTB2 H2B2 YBL002W YBL0104	HAVSEGTR	Unknown	20240425_PRM_SKP_HZY1128_Recons_M_3240_CEN3_2	26076	light	1.8	#N/A	428.717	855.42	0	2	A - b2+	435984	0	2	1	0.34	47	208.096	209.103	TRUE
Low	HTB2 H2B2 YBL002W YBL0104	HAVSEGTR	Unknown	20240425_PRM_SKP_HZY1128_Recons_M_3240_CEN3_3	24472	light	1.79	#N/A	428.717	855.42	0	2	A - b2+	431110	0	2	1	0.34	41	208.096	209.103	TRUE
Low	HTB2 H2B2 YBL002W YBL0104	HAVSEGTR	Solvent	20240425_PRM_SKP_Blank_2	NaN	light	1.7	#N/A	428.717	855.42	0	#N/A	A - b2+	0	0	#N/A	1	0.34	114	208.096	209.103	TRUE
Low	HTB2 H2B2 YBL002W YBL0104	HAVSEGTR	Unknown	20240425_PRM_SKP_HZY1128_Recons_G1_3240_CEN3_1	15961	light	1.79	#N/A	428.717	855.42	0	1.3	A - b2+	318161	0	1.3	1	0.34	41	208.096	209.103	TRUE
Low	HTB2 H2B2 YBL002W YBL0104	HAVSEGTR	Unknown	20240425_PRM_SKP_HZY1128_Recons_G1_3240_CEN3_2	13672	light	1.8	#N/A	428.717	855.42	0	1.5	A - b2+	315027	0	1.5	1	0.34	41	208.096	209.103	TRUE
Low	HTB2 H2B2 YBL002W YBL0104	HAVSEGTR	Unknown	20240425_PRM_SKP_HZY1128_Recons_G1_3240_CEN3_3	26728	light	1.79	#N/A	428.717	855.42	0	2.1	A - b2+	463610	0	2.1	1	0.34	36	208.096	209.103	TRUE
Low	HTB2 H2B2 YBL002W YBL0104	HAVSEGTR	Solvent	20240425_PRM_SKP_Blank_3	NaN	light	1.7	#N/A	428.717	855.42	0	#N/A	A - b2+	0	0	#N/A	1	0.34	114	208.096	209.103	TRUE
Low	HTB2 H2B2 YBL002W YBL0104	HAVSEGTR	Unknown	20240425_PRM_SKP_HZY1128_Recons_M_3241_MUT_1	47525	light	1.8	#N/A	428.717	855.42	0	1.9	A - b2+	700575	0	1.9	1	0.34	41	208.096	209.103	TRUE
Low	HTB2 H2B2 YBL002W YBL0104	HAVSEGTR	Unknown	20240425_PRM_SKP_HZY1128_Recons_M_3241_MUT_2	52005	light	1.78	#N/A	428.717	855.42	0	1.3	A - b2+	829769	0	1.3	1	0.35	36	208.096	209.103	TRUE
Low	HTB2 H2B2 YBL002W YBL0104	HAVSEGTR	Unknown	20240425_PRM_SKP_HZY1128_Recons_M_3241_MUT_3	34796	light	1.78	#N/A	428.717	855.42	0	1.6	A - b2+	656307	0	1.6	1	0.35	33	208.096	209.103	TRUE
Low	HTB2 H2B2 YBL002W YBL0104	HAVSEGTR	Solvent	20240425_PRM_SKP_Blank_5	NaN	light	1.7	#N/A	428.717	855.42	0	#N/A	A - b2+	0	0	#N/A	1	0.34	114	208.096	209.103	TRUE
Low	HTB2 H2B2 YBL002W YBL0104	HAVSEGTR	Unknown	20240425_PRM_SKP_HZY1128_Recons_G1_3241_MUT_1	26137	light	1.79	#N/A	428.717	855.42	0	1.3	A - b2+	591914	0	1.3	1	0.35	37	208.096	209.103	TRUE
Low	HTB2 H2B2 YBL002W YBL0104	HAVSEGTR	Unknown	20240425_PRM_SKP_HZY1128_Recons_G1_3241_MUT_2	37792	light	1.79	#N/A	428.717	855.42	0	1.2	A - b2+	763084	0	1.2	1	0.34	39	208.096	209.103	TRUE
Low	HTB2 H2B2 YBL002W YBL0104	HAVSEGTR	Unknown	20240425_PRM_SKP_HZY1128_Recons_G1_3241_MUT_3	26042	light	1.79	#N/A	428.717	855.42	0	1.6	A - b2+	726577	0	1.6	1	0.34	44	208.096	209.103	TRUE
Low	HTB2 H2B2 YBL002W YBL0104	HAVSEGTR	Solvent	20240425_PRM_SKP_Blank_6	NaN	light	1.7	#N/A	428.717	855.42	0	#N/A	A - b2+	0	0	#N/A	1	0.34	114	208.096	209.103	TRUE
Low	HTB2 H2B2 YBL002W YBL0104	HAVSEGTR	Unknown	20240425_PRM_SKP_HZY1128_Recons_M_3246_ARS_1	25320	light	1.79	#N/A	428.717	855.42	0	2.5	A - b2+	442616	0	2.5	1	0.34	30	208.096	209.103	TRUE
Low	HTB2 H2B2 YBL002W YBL0104	HAVSEGTR	Unknown	20240425_PRM_SKP_HZY1128_Recons_M_3246_ARS_2	23367	light	1.78	#N/A	428.717	855.42	0	2.4	A - b2+	396943	0	2.4	1	0.34	34	208.096	209.103	TRUE
Low	HTB2 H2B2 YBL002W YBL0104	HAVSEGTR	Unknown	20240425_PRM_SKP_HZY1128_Recons_M_3246_ARS_3	22174	light	1.78	#N/A	428.717	855.42	0	2	A - b2+	360414	0	2	1	0.34	33	208.096	209.103	TRUE
Low	HTB2 H2B2 YBL002W YBL0104	HAVSEGTR	Solvent	20240425_PRM_SKP_Blank_7	NaN	light	1.7	#N/A	428.717	855.42	0	#N/A	A - b2+	0	0	#N/A	1	0.34	114	208.096	209.103	TRUE
Low	HTB2 H2B2 YBL002W YBL0104	HAVSEGTR	Unknown	20240425_PRM_SKP_HZ2347_2Step_1	1907.7	light	1.78	#N/A	428.717	855.42	0	1.6	A - b2+	59307	0	1.6	1	0.35	31	208.096	209.103	TRUE
Low	HTB2 H2B2 YBL002W YBL0104	HAVSEGTR	Unknown	20240427_PRM_SKP_HZY1128_Recons_M_3240_CEN3_01prct_1	1843.2	light	1.77	#N/A	428.717	855.42	0	1.3	A - b2+	334789	0	1.3	1	0.34	40	208.096	209.103	TRUE
Low	HTB2 H2B2 YBL002W YBL0104	HAVSEGTR	Unknown	20240427_PRM_SKP_HZY1128_Recons_M_3240_CEN3_01prct_2	1809.8	light	1.77	#N/A	428.717	855.42	0	1.5	A - b2+	356769	0	1.5	1	0.34	40	208.096	209.103	TRUE
Low	HTB2 H2B2 YBL002W YBL0104	HAVSEGTR	Unknown	20240427_PRM_SKP_HZY1128_Recons_M_3240_CEN3_01prct_3	1793.2	light	1.78	#N/A	428.717	855.42	0	2	A - b2+	341139	0	2	1	0.34	39	208.096	209.103	TRUE
Low	HTB2 H2B2 YBL002W YBL0104	HAVSEGTR	Unknown	20240427_PRM_SKP_HZY1128_Recons_M_3240_CEN3_10prct_1	255030	light	1.78	#N/A	428.717	855.42	119561	2.3	A - b2+	4539688	119561	2.3	1	0.34	48	208.096	209.103	TRUE
Low	HTB2 H2B2 YBL002W YBL0104	HAVSEGTR	Unknown	20240427_PRM_SKP_HZY1128_Recons_M_3240_CEN3_10prct_3	157500	light	1.77	#N/A	428.717	855.42	0	2.4	A - b2+	1806775	0	2.4	1	0.34	53	208.096	209.103	TRUE
Low	HTB2 H2B2 YBL002W YBL0104	HAVSEGTR	Unknown	20240427_PRM_SKP_HZY1128_Recons_G1_3240_CEN3_10prct_2	62680	light	1.78	#N/A	428.717	855.42	0	2	A - b2+	775030	0	2	1	0.34	46	208.096	209.103	TRUE
Low	HTB2 H2B2 YBL002W YBL0104	HAVSEGTR	Unknown	20240427_PRM_SKP_HZY1128_Recons_G1_3240_CEN3_10prct_3	115870	light	1.77	#N/A	428.717	855.42	145769	2.4	A - b2+	1849688	145769	2.4	1	0.35	35	208.096	209.103	TRUE
Low	HTB2 H2B2 YBL002W YBL0104	HAVSEGTR	Unknown	20240501_PRM_SKP_HZY1128_Recons_M_3241_MUT_10prct_1	137250	light	1.78	#N/A	428.717	855.42	24024	1	A - b2+	1681336	24024	1	1	0.34	41	208.096	209.103	TRUE
Low	HTB2 H2B2 YBL002W YBL0104	HAVSEGTR	Unknown	20240501_PRM_SKP_HZY1128_Recons_M_3241_MUT_10prct_2	135570	light	1.78	#N/A	428.717	855.42	0	1.2	A - b2+	1103930	0	1.2	1	0.34	46	208.096	209.103	TRUE
Low	HTB2 H2B2 YBL002W YBL0104	HAVSEGTR	Unknown	20240501_PRM_SKP_HZY1128_Recons_M_3241_MUT_10prct_3	131960	light	1.78	#N/A	428.717	855.42	16204	1.3	A - b2+	1508216	16204	1.3	1	0.34	39	208.096	209.103	TRUE
Low	HTB2 H2B2 YBL002W YBL0104	HAVSEGTR	Unknown	20240501_PRM_SKP_HZY1128_Recons_M_3246_ARS_10prct_1	146860	light	1.77	#N/A	428.717	855.42	0	1.3	A - b2+	1144529	0	1.3	1	0.34	40	208.096	209.103	TRUE
Low	HTB2 H2B2 YBL002W YBL0104	HAVSEGTR	Unknown	20240501_PRM_SKP_HZY1128_Recons_M_3246_ARS_10prct_2	74433	light	1.77	#N/A	428.717	855.42	0	1.2	A - b2+	1056496	0	1.2	1	0.34	39	208.096	209.103	TRUE
Low	HTB2 H2B2 YBL002W YBL0104	HAVSEGTR	Unknown	20240501_PRM_SKP_HZY1128_Recons_M_3246_ARS_10prct_3	250580	light	1.77	#N/A	428.717	855.42	0	1.1	A - b2+	692322	0	1.1	1	0.34	38	208.096	209.103	TRUE
Low	HTB2 H2B2 YBL002W YBL0104	HAVSEGTR	Unknown	20240501_PRM_SKP_HZY1128_Recons_G1_3241_MUT_10prct_1	71808	light	1.78	#N/A	428.717	855.42	0	1.5	A - b2+	908472	0	1.5	1	0.34	56	208.096	209.103	TRUE
Low	HTB2 H2B2 YBL002W YBL0104	HAVSEGTR	Unknown	20240501_PRM_SKP_HZY1128_Recons_G1_3241_MUT_10prct_2	126280	light	1.78	#N/A	428.717	855.42	1850	1.7	A - b2+	1050931	1850	1.7	1	0.35	37	208.096	209.103	TRUE
Low	HTB2 H2B2 YBL002W YBL0104	HAVSEGTR	Unknown	20240501_PRM_SKP_HZY1128_Recons_G1_3241_MUT_10prct_3	108900	light	1.8	#N/A	428.717	855.42	18474	1.6	A - b2+	1416398	18474	1.6	1	0.34	43	208.096	209.103	TRUE
Low	HTB2 H2B2 YBL002W YBL0104	HAVSEGTR	Standard	20240217_PRM_SKP_Cal_1	89.024	heavy	1.78	1.14	433.721	865.428	0	5.2	A - b2+	2032886	0	5.2	1	0.34	137	208.096	209.103	TRUE
Low	HTB2 H2B2 YBL002W YBL0104	HAVSEGTR	Standard	20240217_PRM_SKP_Cal_2	140.29	heavy	1.78	0.898	433.721	865.428	0	5	A - b2+	2061414	0	5	1	0.34	146	208.096	209.103	TRUE
Low	HTB2 H2B2 YBL002W YBL0104	HAVSEGTR	Standard	20240217_PRM_SKP_Cal_3	293.07	heavy	1.78	0.938	433.721	865.428	0	5.7	A - b2+	1957695	0	5.7	1	0.34	136	208.096	209.103	TRUE
Low	HTB2 H2B2 YBL002W YBL0104	HAVSEGTR	Standard	20240217_PRM_SKP_Cal_4	642.51	heavy	1.78	1.028	433.721	865.428	0	5.1	A - b2+	1817541	0	5.1	1	0.34	137	208.096	209.103	TRUE
Low	HTB2 H2B2 YBL002W YBL0104	HAVSEGTR	Standard	20240217_PRM_SKP_Cal_5	1230.2	heavy	1.78	0.984	433.721	865.428	0	5.2	A - b2+	1799617	0	5.2	1	0.34	131	208.096	209.103	TRUE
Low	HTB2 H2B2 YBL002W YBL0104	HAVSEGTR	Standard	20240217_PRM_SKP_Cal_6	2577.2	heavy	1.78	1.031	433.721	865.428	0	4.9	A - b2+	1767911	0	4.9	1	0.34	131	208.096	209.103	TRUE
Low	HTB2 H2B2 YBL002W YBL0104	HAVSEGTR	Standard	20240217_PRM_SKP_Cal_7	4926.8	heavy	1.77	0.985	433.721	865.428	0	4.8	A - b2+	1787251	0	4.8	1	0.34	131	208.096	209.103	TRUE
Low	HTB2 H2B2 YBL002W YBL0104	HAVSEGTR	Standard	20240217_PRM_SKP_Cal_8	9771.1	heavy	1.79	0.977	433.721	865.428	0	5.3	A - b2+	1749242	0	5.3	1	0.34	130	208.096	209.103	TRUE
Low	HTB2 H2B2 YBL002W YBL0104	HAVSEGTR	Standard	20240217_PRM_SKP_Cal_9	19721	heavy	1.78	0.986	433.721	865.428	0	5.5	A - b2+	1613710	0	5.5	1	0.34	130	208.096	209.103	TRUE
Low	HTB2 H2B2 YBL002W YBL0104	HAVSEGTR	Standard	20240217_PRM_SKP_Cal_10	60506	heavy	1.77	1.008	433.721	865.428	0	5.6	A - b2+	1148239	0	5.6	1	0.34	131	208.096	209.103	TRUE
Low	HTB2 H2B2 YBL002W YBL0104	HAVSEGTR	Solvent	20240424_PRM_SKP_Blank_1	NaN	heavy	1.7	#N/A	433.721	865.428	0	#N/A	A - b2+	0	0	#N/A	1	0.34	114	208.096	209.103	TRUE
Low	HTB2 H2B2 YBL002W YBL0104	HAVSEGTR	Unknown	20240425_PRM_SKP_HZY1128_Recons_M_3240_CEN3_1	22503	heavy	1.78	#N/A	433.721	865.428	0	1.3	A - b2+	20819	0	1.3	1	0.35	37	208.096	209.103	TRUE
Low	HTB2 H2B2 YBL002W YBL0104	HAVSEGTR	Unknown	20240425_PRM_SKP_HZY1128_Recons_M_3240_CEN3_2	26076	heavy	1.8	#N/A	433.721	865.428	0	0.7	A - b2+	19942	0	0.7	1	0.34	46	208.096	209.103	TRUE
Low	HTB2 H2B2 YBL002W YBL0104	HAVSEGTR	Unknown	20240425_PRM_SKP_HZY1128_Recons_M_3240_CEN3_3	24472	heavy	1.79	#N/A	433.721	865.428	0	1.9	A - b2+	21005	0	1.9	1	0.34	40	208.096	209.103	TRUE
Low	HTB2 H2B2 YBL002W YBL0104	HAVSEGTR	Solvent	20240425_PRM_SKP_Blank_2	NaN	heavy	1.7	#N/A	433.721	865.428	0	#N/A	A - b2+	0	0	#N/A	1	0.34	114	208.096	209.103	TRUE
Low	HTB2 H2B2 YBL002W YBL0104	HAVSEGTR	Unknown	20240425_PRM_SKP_HZY1128_Recons_G1_3240_CEN3_1	15961	heavy	1.78	#N/A	433.721	865.428	0	1	A - b2+	23699	0	1	1	0.34	41	208.096	209.103	TRUE
Low	HTB2 H2B2 YBL002W YBL0104	HAVSEGTR	Unknown	20240425_PRM_SKP_HZY1128_Recons_G1_3240_CEN3_2	13672	heavy	1.8	#N/A	433.721	865.428	0	1.6	A - b2+	27356	0	1.6	1	0.34	40	208.096	209.103	TRUE
Low	HTB2 H2B2 YBL002W YBL0104	HAVSEGTR	Unknown	20240425_PRM_SKP_HZY1128_Recons_G1_3240_CEN3_3	26728	heavy	1.8	#N/A	433.721	865.428	0	2	A - b2+	20691	0	2	1	0.35	35	208.096	209.103	TRUE
Low	HTB2 H2B2 YBL002W YBL0104	HAVSEGTR	Solvent	20240425_PRM_SKP_Blank_3	NaN	heavy	1.7	#N/A	433.721	865.428	0	#N/A	A - b2+	0	0	#N/A	1	0.34	114	208.096	209.103	TRUE
Low	HTB2 H2B2 YBL002W YBL0104	HAVSEGTR	Unknown	20240425_PRM_SKP_HZY1128_Recons_M_3241_MUT_1	47525	heavy	1.79	#N/A	433.721	865.428	0	1.4	A - b2+	17623	0	1.4	1	0.34	42	208.096	209.103	TRUE
Low	HTB2 H2B2 YBL002W YBL0104	HAVSEGTR	Unknown	20240425_PRM_SKP_HZY1128_Recons_M_3241_MUT_2	52005	heavy	1.78	#N/A	433.721	865.428	0	-1.3	A - b2+	19079	0	-1.3	1	0.34	37	208.096	209.103	TRUE
Low	HTB2 H2B2 YBL002W YBL0104	HAVSEGTR	Unknown	20240425_PRM_SKP_HZY1128_Recons_M_3241_MUT_3	34796	heavy	1.79	#N/A	433.721	865.428	0	1.7	A - b2+	22526	0	1.7	1	0.34	34	208.096	209.103	TRUE
Low	HTB2 H2B2 YBL002W YBL0104	HAVSEGTR	Solvent	20240425_PRM_SKP_Blank_5	NaN	heavy	1.7	#N/A	433.721	865.428	0	#N/A	A - b2+	0	0	#N/A	1	0.34	114	208.096	209.103	TRUE
Low	HTB2 H2B2 YBL002W YBL0104	HAVSEGTR	Unknown	20240425_PRM_SKP_HZY1128_Recons_G1_3241_MUT_1	26137	heavy	1.78	#N/A	433.721	865.428	0	1	A - b2+	27012	0	1	1	0.34	38	208.096	209.103	TRUE
Low	HTB2 H2B2 YBL002W YBL0104	HAVSEGTR	Unknown	20240425_PRM_SKP_HZY1128_Recons_G1_3241_MUT_2	37792	heavy	1.77	#N/A	433.721	865.428	0	2.3	A - b2+	24121	0	2.3	1	0.34	38	208.096	209.103	TRUE
Low	HTB2 H2B2 YBL002W YBL0104	HAVSEGTR	Unknown	20240425_PRM_SKP_HZY1128_Recons_G1_3241_MUT_3	26042	heavy	1.8	#N/A	433.721	865.428	0	1.4	A - b2+	33277	0	1.4	1	0.34	44	208.096	209.103	TRUE
Low	HTB2 H2B2 YBL002W YBL0104	HAVSEGTR	Solvent	20240425_PRM_SKP_Blank_6	NaN	heavy	1.7	#N/A	433.721	865.428	0	#N/A	A - b2+	0	0	#N/A	1	0.34	114	208.096	209.103	TRUE
Low	HTB2 H2B2 YBL002W YBL0104	HAVSEGTR	Unknown	20240425_PRM_SKP_HZY1128_Recons_M_3246_ARS_1	25320	heavy	1.79	#N/A	433.721	865.428	0	3.1	A - b2+	20847	0	3.1	1	0.35	29	208.096	209.103	TRUE
Low	HTB2 H2B2 YBL002W YBL0104	HAVSEGTR	Unknown	20240425_PRM_SKP_HZY1128_Recons_M_3246_ARS_2	23367	heavy	1.78	#N/A	433.721	865.428	0	0.9	A - b2+	20249	0	0.9	1	0.35	33	208.096	209.103	TRUE
Low	HTB2 H2B2 YBL002W YBL0104	HAVSEGTR	Unknown	20240425_PRM_SKP_HZY1128_Recons_M_3246_ARS_3	22174	heavy	1.77	#N/A	433.721	865.428	0	1	A - b2+	19369	0	1	1	0.34	33	208.096	209.103	TRUE
Low	HTB2 H2B2 YBL002W YBL0104	HAVSEGTR	Solvent	20240425_PRM_SKP_Blank_7	NaN	heavy	1.7	#N/A	433.721	865.428	0	#N/A	A - b2+	0	0	#N/A	1	0.34	114	208.096	209.103	TRUE
Low	HTB2 H2B2 YBL002W YBL0104	HAVSEGTR	Unknown	20240425_PRM_SKP_HZ2347_2Step_1	1907.7	heavy	1.79	#N/A	433.721	865.428	0	0.7	A - b2+	34827	0	0.7	1	0.34	32	208.096	209.103	TRUE
Low	HTB2 H2B2 YBL002W YBL0104	HAVSEGTR	Unknown	20240427_PRM_SKP_HZY1128_Recons_M_3240_CEN3_01prct_1	1843.2	heavy	1.78	#N/A	433.721	865.428	0	1.2	A - b2+	203012	0	1.2	1	0.34	41	208.096	209.103	TRUE
Low	HTB2 H2B2 YBL002W YBL0104	HAVSEGTR	Unknown	20240427_PRM_SKP_HZY1128_Recons_M_3240_CEN3_01prct_2	1809.8	heavy	1.77	#N/A	433.721	865.428	0	1.6	A - b2+	220059	0	1.6	1	0.34	41	208.096	209.103	TRUE
Low	HTB2 H2B2 YBL002W YBL0104	HAVSEGTR	Unknown	20240427_PRM_SKP_HZY1128_Recons_M_3240_CEN3_01prct_3	1793.2	heavy	1.77	#N/A	433.721	865.428	0	0.9	A - b2+	212230	0	0.9	1	0.34	40	208.096	209.103	TRUE
Low	HTB2 H2B2 YBL002W YBL0104	HAVSEGTR	Unknown	20240427_PRM_SKP_HZY1128_Recons_M_3240_CEN3_10prct_1	255030	heavy	1.77	#N/A	433.721	865.428	0	2.4	A - b2+	21329	0	2.4	1	0.34	47	208.096	209.103	TRUE
Low	HTB2 H2B2 YBL002W YBL0104	HAVSEGTR	Unknown	20240427_PRM_SKP_HZY1128_Recons_M_3240_CEN3_10prct_3	157500	heavy	1.77	#N/A	433.721	865.428	0	1.7	A - b2+	13741	0	1.7	1	0.34	52	208.096	209.103	TRUE
Low	HTB2 H2B2 YBL002W YBL0104	HAVSEGTR	Unknown	20240427_PRM_SKP_HZY1128_Recons_G1_3240_CEN3_10prct_2	62680	heavy	1.78	#N/A	433.721	865.428	0	1.2	A - b2+	14792	0	1.2	1	0.34	45	208.096	209.103	TRUE
Low	HTB2 H2B2 YBL002W YBL0104	HAVSEGTR	Unknown	20240427_PRM_SKP_HZY1128_Recons_G1_3240_CEN3_10prct_3	115870	heavy	1.77	#N/A	433.721	865.428	0	1.6	A - b2+	19116	0	1.6	1	0.34	36	208.096	209.103	TRUE
Low	HTB2 H2B2 YBL002W YBL0104	HAVSEGTR	Unknown	20240501_PRM_SKP_HZY1128_Recons_M_3241_MUT_10prct_1	137250	heavy	1.78	#N/A	433.721	865.428	0	0.3	A - b2+	14672	0	0.3	1	0.34	40	208.096	209.103	TRUE
Low	HTB2 H2B2 YBL002W YBL0104	HAVSEGTR	Unknown	20240501_PRM_SKP_HZY1128_Recons_M_3241_MUT_10prct_2	135570	heavy	1.78	#N/A	433.721	865.428	0	0.3	A - b2+	9753	0	0.3	1	0.34	46	208.096	209.103	TRUE
Low	HTB2 H2B2 YBL002W YBL0104	HAVSEGTR	Unknown	20240501_PRM_SKP_HZY1128_Recons_M_3241_MUT_10prct_3	131960	heavy	1.79	#N/A	433.721	865.428	0	1.4	A - b2+	13689	0	1.4	1	0.34	40	208.096	209.103	TRUE
Low	HTB2 H2B2 YBL002W YBL0104	HAVSEGTR	Unknown	20240501_PRM_SKP_HZY1128_Recons_M_3246_ARS_10prct_1	146860	heavy	1.77	#N/A	433.721	865.428	0	1.8	A - b2+	9334	0	1.8	1	0.34	40	208.096	209.103	TRUE
Low	HTB2 H2B2 YBL002W YBL0104	HAVSEGTR	Unknown	20240501_PRM_SKP_HZY1128_Recons_M_3246_ARS_10prct_2	74433	heavy	1.77	#N/A	433.721	865.428	0	-0.4	A - b2+	16986	0	-0.4	1	0.34	39	208.096	209.103	TRUE
Low	HTB2 H2B2 YBL002W YBL0104	HAVSEGTR	Unknown	20240501_PRM_SKP_HZY1128_Recons_M_3246_ARS_10prct_3	250580	heavy	1.78	#N/A	433.721	865.428	0	0.4	A - b2+	3311	0	0.4	1	0.34	39	208.096	209.103	TRUE
Low	HTB2 H2B2 YBL002W YBL0104	HAVSEGTR	Unknown	20240501_PRM_SKP_HZY1128_Recons_G1_3241_MUT_10prct_1	71808	heavy	1.78	#N/A	433.721	865.428	0	1.6	A - b2+	15139	0	1.6	1	0.34	57	208.096	209.103	TRUE
Low	HTB2 H2B2 YBL002W YBL0104	HAVSEGTR	Unknown	20240501_PRM_SKP_HZY1128_Recons_G1_3241_MUT_10prct_2	126280	heavy	1.77	#N/A	433.721	865.428	0	0.1	A - b2+	9967	0	0.1	1	0.34	38	208.096	209.103	TRUE
Low	HTB2 H2B2 YBL002W YBL0104	HAVSEGTR	Unknown	20240501_PRM_SKP_HZY1128_Recons_G1_3241_MUT_10prct_3	108900	heavy	1.79	#N/A	433.721	865.428	0	0.8	A - b2+	15573	0	0.8	1	0.34	43	208.096	209.103	TRUE
Low	HTA2 H2A2 YBL003C YBL0103	AGLTFPVGR	Standard	20240217_PRM_SKP_Cal_1	78.669	light	22.08	1.007	459.264	916.513	0	4.7	P - y4+	713851	0	4.7	1	1.82	14	427.254	428.262	TRUE
Low	HTA2 H2A2 YBL003C YBL0103	AGLTFPVGR	Standard	20240217_PRM_SKP_Cal_2	157.31	light	22.07	1.007	459.264	916.513	0	3	P - y4+	1404580	0	3	1	1.83	13	427.254	428.262	TRUE
Low	HTA2 H2A2 YBL003C YBL0103	AGLTFPVGR	Standard	20240217_PRM_SKP_Cal_3	303.55	light	22.08	0.971	459.264	916.513	0	3.9	P - y4+	2655143	0	3.9	1	1.82	14	427.254	428.262	TRUE
Low	HTA2 H2A2 YBL003C YBL0103	AGLTFPVGR	Standard	20240217_PRM_SKP_Cal_4	677.74	light	22.08	1.084	459.264	916.513	0	4.5	P - y4+	5426431	0	4.5	1	1.82	14	427.254	428.262	TRUE
Low	HTA2 H2A2 YBL003C YBL0103	AGLTFPVGR	Standard	20240217_PRM_SKP_Cal_5	1248.7	light	22.08	0.999	459.264	916.513	0	4.5	P - y4+	10333394	0	4.5	1	1.82	14	427.254	428.262	TRUE
Low	HTA2 H2A2 YBL003C YBL0103	AGLTFPVGR	Standard	20240217_PRM_SKP_Cal_6	2399	light	22.07	0.96	459.264	916.513	0	4.4	P - y4+	19030894	0	4.4	1	1.83	13	427.254	428.262	TRUE
Low	HTA2 H2A2 YBL003C YBL0103	AGLTFPVGR	Standard	20240217_PRM_SKP_Cal_7	5074.6	light	22.07	1.015	459.264	916.513	116286	4.2	P - y4+	40308208	116286	4.2	1	1.81	15	427.254	428.262	TRUE
Low	HTA2 H2A2 YBL003C YBL0103	AGLTFPVGR	Standard	20240217_PRM_SKP_Cal_8	9487.8	light	22.07	0.949	459.264	916.513	0	4.1	P - y4+	75630024	0	4.1	1	1.82	14	427.254	428.262	TRUE
Low	HTA2 H2A2 YBL003C YBL0103	AGLTFPVGR	Standard	20240217_PRM_SKP_Cal_9	15701	light	22.07	0.785	459.264	916.513	185470	4.1	P - y4+	150922224	185470	4.1	1	1.82	14	427.254	428.262	TRUE
Low	HTA2 H2A2 YBL003C YBL0103	AGLTFPVGR	Standard	20240217_PRM_SKP_Cal_10	60494	light	22.03	1.008	459.264	916.513	1017794	3.6	P - y4+	474571328	1017794	3.6	1	1.81	15	427.254	428.262	TRUE
Low	HTA2 H2A2 YBL003C YBL0103	AGLTFPVGR	Solvent	20240424_PRM_SKP_Blank_1	NaN	light	21.88	#N/A	459.264	916.513	0	#N/A	P - y4+	0	0	#N/A	1	1.84	12	427.254	428.262	TRUE
Low	HTA2 H2A2 YBL003C YBL0103	AGLTFPVGR	Unknown	20240425_PRM_SKP_HZY1128_Recons_M_3240_CEN3_1	16606	light	22.32	#N/A	459.264	916.513	69729	-1.1	P - y4+	76242240	69729	-1.1	1	1.7	16	427.254	428.262	TRUE
Low	HTA2 H2A2 YBL003C YBL0103	AGLTFPVGR	Unknown	20240425_PRM_SKP_HZY1128_Recons_M_3240_CEN3_2	17624	light	22.32	#N/A	459.264	916.513	0	-0.9	P - y4+	88373880	0	-0.9	1	1.7	14	427.254	428.262	TRUE
Low	HTA2 H2A2 YBL003C YBL0103	AGLTFPVGR	Unknown	20240425_PRM_SKP_HZY1128_Recons_M_3240_CEN3_3	16904	light	22.29	#N/A	459.264	916.513	74168	-0.6	P - y4+	94100144	74168	-0.6	1	1.7	15	427.254	428.262	TRUE
Low	HTA2 H2A2 YBL003C YBL0103	AGLTFPVGR	Solvent	20240425_PRM_SKP_Blank_2	NaN	light	21.88	#N/A	459.264	916.513	0	#N/A	P - y4+	0	0	#N/A	1	1.84	12	427.254	428.262	TRUE
Low	HTA2 H2A2 YBL003C YBL0103	AGLTFPVGR	Unknown	20240425_PRM_SKP_HZY1128_Recons_G1_3240_CEN3_1	9452.2	light	22.32	#N/A	459.264	916.513	0	-1.1	P - y4+	49804352	0	-1.1	1	1.7	14	427.254	428.262	TRUE
Low	HTA2 H2A2 YBL003C YBL0103	AGLTFPVGR	Unknown	20240425_PRM_SKP_HZY1128_Recons_G1_3240_CEN3_2	6918.1	light	22.41	#N/A	459.264	916.513	95385	-0.6	P - y4+	38992548	95385	-0.6	1	1.7	15	427.254	428.262	TRUE
Low	HTA2 H2A2 YBL003C YBL0103	AGLTFPVGR	Unknown	20240425_PRM_SKP_HZY1128_Recons_G1_3240_CEN3_3	13859	light	22.32	#N/A	459.264	916.513	0	-0.8	P - y4+	66024912	0	-0.8	1	1.7	14	427.254	428.262	TRUE
Low	HTA2 H2A2 YBL003C YBL0103	AGLTFPVGR	Solvent	20240425_PRM_SKP_Blank_3	NaN	light	21.88	#N/A	459.264	916.513	0	#N/A	P - y4+	0	0	#N/A	1	1.84	12	427.254	428.262	TRUE
Low	HTA2 H2A2 YBL003C YBL0103	AGLTFPVGR	Unknown	20240425_PRM_SKP_HZY1128_Recons_M_3241_MUT_1	17013	light	22.32	#N/A	459.264	916.513	66469	-1.3	P - y4+	105791200	66469	-1.3	1	1.7	14	427.254	428.262	TRUE
Low	HTA2 H2A2 YBL003C YBL0103	AGLTFPVGR	Unknown	20240425_PRM_SKP_HZY1128_Recons_M_3241_MUT_2	17663	light	22.27	#N/A	459.264	916.513	0	-2.5	P - y4+	129622664	0	-2.5	1	1.7	15	427.254	428.262	TRUE
Low	HTA2 H2A2 YBL003C YBL0103	AGLTFPVGR	Unknown	20240425_PRM_SKP_HZY1128_Recons_M_3241_MUT_3	14447	light	22.33	#N/A	459.264	916.513	0	-2.1	P - y4+	99083368	0	-2.1	1	1.7	14	427.254	428.262	TRUE
Low	HTA2 H2A2 YBL003C YBL0103	AGLTFPVGR	Solvent	20240425_PRM_SKP_Blank_5	NaN	light	21.87	#N/A	459.264	916.513	0	#N/A	P - y4+	0	0	#N/A	1	1.7	13	427.254	428.262	TRUE
Low	HTA2 H2A2 YBL003C YBL0103	AGLTFPVGR	Unknown	20240425_PRM_SKP_HZY1128_Recons_G1_3241_MUT_1	10255	light	22.35	#N/A	459.264	916.513	0	-1.3	P - y4+	71615304	0	-1.3	1	1.7	13	427.254	428.262	TRUE
Low	HTA2 H2A2 YBL003C YBL0103	AGLTFPVGR	Unknown	20240425_PRM_SKP_HZY1128_Recons_G1_3241_MUT_2	13713	light	22.15	#N/A	459.264	916.513	17375	-2.1	P - y4+	103559728	17375	-2.1	1	1.58	14	427.254	428.262	TRUE
Low	HTA2 H2A2 YBL003C YBL0103	AGLTFPVGR	Unknown	20240425_PRM_SKP_HZY1128_Recons_G1_3241_MUT_3	12178	light	22.32	#N/A	459.264	916.513	0	-2.5	P - y4+	87808952	0	-2.5	1	1.7	14	427.254	428.262	TRUE
Low	HTA2 H2A2 YBL003C YBL0103	AGLTFPVGR	Solvent	20240425_PRM_SKP_Blank_6	NaN	light	21.87	#N/A	459.264	916.513	0	#N/A	P - y4+	0	0	#N/A	1	1.7	13	427.254	428.262	TRUE
Low	HTA2 H2A2 YBL003C YBL0103	AGLTFPVGR	Unknown	20240425_PRM_SKP_HZY1128_Recons_M_3246_ARS_1	19488	light	22.2	#N/A	459.264	916.513	103110	-0.7	P - y4+	85262408	103110	-0.7	1	1.7	13	427.254	428.262	TRUE
Low	HTA2 H2A2 YBL003C YBL0103	AGLTFPVGR	Unknown	20240425_PRM_SKP_HZY1128_Recons_M_3246_ARS_2	17494	light	22.18	#N/A	459.264	916.513	24722	-0.8	P - y4+	72895208	24722	-0.8	1	1.7	12	427.254	428.262	TRUE
Low	HTA2 H2A2 YBL003C YBL0103	AGLTFPVGR	Unknown	20240425_PRM_SKP_HZY1128_Recons_M_3246_ARS_3	17910	light	22.09	#N/A	459.264	916.513	205929	-0.5	P - y4+	86032400	205929	-0.5	1	1.7	15	427.254	428.262	TRUE
Low	HTA2 H2A2 YBL003C YBL0103	AGLTFPVGR	Solvent	20240425_PRM_SKP_Blank_7	NaN	light	21.88	#N/A	459.264	916.513	0	#N/A	P - y4+	0	0	#N/A	1	1.84	12	427.254	428.262	TRUE
Low	HTA2 H2A2 YBL003C YBL0103	AGLTFPVGR	Unknown	20240425_PRM_SKP_HZ2347_2Step_1	1119.4	light	22.4	#N/A	459.264	916.513	0	-0.8	P - y4+	6255228	0	-0.8	1	1.7	14	427.254	428.262	TRUE
Low	HTA2 H2A2 YBL003C YBL0103	AGLTFPVGR	Unknown	20240427_PRM_SKP_HZY1128_Recons_M_3240_CEN3_01prct_1	1619.7	light	22.38	#N/A	459.264	916.513	0	-1	P - y4+	5691504	0	-1	1	1.7	15	427.254	428.262	TRUE
Low	HTA2 H2A2 YBL003C YBL0103	AGLTFPVGR	Unknown	20240427_PRM_SKP_HZY1128_Recons_M_3240_CEN3_01prct_2	1456.9	light	22.38	#N/A	459.264	916.513	0	-0.7	P - y4+	6399004	0	-0.7	1	1.7	16	427.254	428.262	TRUE
Low	HTA2 H2A2 YBL003C YBL0103	AGLTFPVGR	Unknown	20240427_PRM_SKP_HZY1128_Recons_M_3240_CEN3_01prct_3	1437	light	22.38	#N/A	459.264	916.513	0	-0.7	P - y4+	6184879	0	-0.7	1	1.7	16	427.254	428.262	TRUE
Low	HTA2 H2A2 YBL003C YBL0103	AGLTFPVGR	Unknown	20240427_PRM_SKP_HZY1128_Recons_M_3240_CEN3_10prct_1	70212	light	21.88	#N/A	459.264	916.513	556155	-0.9	P - y4+	327055296	556155	-0.9	1	1.81	15	427.254	428.262	TRUE
Low	HTA2 H2A2 YBL003C YBL0103	AGLTFPVGR	Unknown	20240427_PRM_SKP_HZY1128_Recons_M_3240_CEN3_10prct_3	67500	light	21.92	#N/A	459.264	916.513	197801	-0.8	P - y4+	174040608	197801	-0.8	1	1.83	13	427.254	428.262	TRUE
Low	HTA2 H2A2 YBL003C YBL0103	AGLTFPVGR	Unknown	20240427_PRM_SKP_HZY1128_Recons_G1_3240_CEN3_10prct_2	27494	light	22.08	#N/A	459.264	916.513	156317	-0.8	P - y4+	110104568	156317	-0.8	1	1.7	15	427.254	428.262	TRUE
Low	HTA2 H2A2 YBL003C YBL0103	AGLTFPVGR	Unknown	20240427_PRM_SKP_HZY1128_Recons_G1_3240_CEN3_10prct_3	47457	light	21.97	#N/A	459.264	916.513	145267	-1	P - y4+	143146096	145267	-1	1	1.7	16	427.254	428.262	TRUE
Low	HTA2 H2A2 YBL003C YBL0103	AGLTFPVGR	Unknown	20240501_PRM_SKP_HZY1128_Recons_M_3241_MUT_10prct_1	62435	light	21.94	#N/A	459.264	916.513	89710	-2.2	P - y4+	229817536	89710	-2.2	1	1.84	12	427.254	428.262	TRUE
Low	HTA2 H2A2 YBL003C YBL0103	AGLTFPVGR	Unknown	20240501_PRM_SKP_HZY1128_Recons_M_3241_MUT_10prct_2	51363	light	21.96	#N/A	459.264	916.513	16823	-2.2	P - y4+	197136608	16823	-2.2	1	1.84	12	427.254	428.262	TRUE
Low	HTA2 H2A2 YBL003C YBL0103	AGLTFPVGR	Unknown	20240501_PRM_SKP_HZY1128_Recons_M_3241_MUT_10prct_3	56114	light	21.89	#N/A	459.264	916.513	182621	-2.3	P - y4+	215194544	182621	-2.3	1	1.85	11	427.254	428.262	TRUE
Low	HTA2 H2A2 YBL003C YBL0103	AGLTFPVGR	Unknown	20240501_PRM_SKP_HZY1128_Recons_M_3246_ARS_10prct_1	61778	light	21.58	#N/A	459.264	916.513	387190	-2.3	P - y4+	239883024	387190	-2.3	1	2.04	10	427.254	428.262	TRUE
Low	HTA2 H2A2 YBL003C YBL0103	AGLTFPVGR	Unknown	20240501_PRM_SKP_HZY1128_Recons_M_3246_ARS_10prct_2	54109	light	21.64	#N/A	459.264	916.513	330737	-2.2	P - y4+	209564576	330737	-2.2	1	1.84	12	427.254	428.262	TRUE
Low	HTA2 H2A2 YBL003C YBL0103	AGLTFPVGR	Unknown	20240501_PRM_SKP_HZY1128_Recons_M_3246_ARS_10prct_3	64968	light	21.44	#N/A	459.264	916.513	283027	-2.4	P - y4+	250540752	283027	-2.4	1	1.83	13	427.254	428.262	TRUE
Low	HTA2 H2A2 YBL003C YBL0103	AGLTFPVGR	Unknown	20240501_PRM_SKP_HZY1128_Recons_G1_3241_MUT_10prct_1	44220	light	22.07	#N/A	459.264	916.513	150880	-1.8	P - y4+	176750464	150880	-1.8	1	1.7	15	427.254	428.262	TRUE
Low	HTA2 H2A2 YBL003C YBL0103	AGLTFPVGR	Unknown	20240501_PRM_SKP_HZY1128_Recons_G1_3241_MUT_10prct_2	58592	light	21.77	#N/A	459.264	916.513	703997	-1.6	P - y4+	157269104	703997	-1.6	1	2.06	10	427.254	428.262	TRUE
Low	HTA2 H2A2 YBL003C YBL0103	AGLTFPVGR	Unknown	20240501_PRM_SKP_HZY1128_Recons_G1_3241_MUT_10prct_3	46073	light	22	#N/A	459.264	916.513	30421	-1.7	P - y4+	188667520	30421	-1.7	1	1.7	13	427.254	428.262	TRUE
Low	HTA2 H2A2 YBL003C YBL0103	AGLTFPVGR	Standard	20240217_PRM_SKP_Cal_1	78.669	heavy	22.08	1.007	464.268	926.521	0	3.4	P - y4+	7948008	0	3.4	1	1.82	14	437.263	438.27	TRUE
Low	HTA2 H2A2 YBL003C YBL0103	AGLTFPVGR	Standard	20240217_PRM_SKP_Cal_2	157.31	heavy	22.07	1.007	464.268	926.521	0	3.1	P - y4+	8227329	0	3.1	1	1.83	13	437.263	438.27	TRUE
Low	HTA2 H2A2 YBL003C YBL0103	AGLTFPVGR	Standard	20240217_PRM_SKP_Cal_3	303.55	heavy	22.08	0.971	464.268	926.521	0	3.2	P - y4+	8267404	0	3.2	1	1.82	14	437.263	438.27	TRUE
Low	HTA2 H2A2 YBL003C YBL0103	AGLTFPVGR	Standard	20240217_PRM_SKP_Cal_4	677.74	heavy	22.08	1.084	464.268	926.521	0	3.1	P - y4+	7685015	0	3.1	1	1.82	14	437.263	438.27	TRUE
Low	HTA2 H2A2 YBL003C YBL0103	AGLTFPVGR	Standard	20240217_PRM_SKP_Cal_5	1248.7	heavy	22.08	0.999	464.268	926.521	0	3.6	P - y4+	7989116	0	3.6	1	1.82	14	437.263	438.27	TRUE
Low	HTA2 H2A2 YBL003C YBL0103	AGLTFPVGR	Standard	20240217_PRM_SKP_Cal_6	2399	heavy	22.07	0.96	464.268	926.521	0	3.2	P - y4+	7683610	0	3.2	1	1.83	13	437.263	438.27	TRUE
Low	HTA2 H2A2 YBL003C YBL0103	AGLTFPVGR	Standard	20240217_PRM_SKP_Cal_7	5074.6	heavy	22.07	1.015	464.268	926.521	0	3.5	P - y4+	7708065	0	3.5	1	1.81	15	437.263	438.27	TRUE
Low	HTA2 H2A2 YBL003C YBL0103	AGLTFPVGR	Standard	20240217_PRM_SKP_Cal_8	9487.8	heavy	22.07	0.949	464.268	926.521	0	3.4	P - y4+	7741553	0	3.4	1	1.82	14	437.263	438.27	TRUE
Low	HTA2 H2A2 YBL003C YBL0103	AGLTFPVGR	Standard	20240217_PRM_SKP_Cal_9	15701	heavy	22.07	0.785	464.268	926.521	0	3	P - y4+	9338628	0	3	1	1.82	14	437.263	438.27	TRUE
Low	HTA2 H2A2 YBL003C YBL0103	AGLTFPVGR	Standard	20240217_PRM_SKP_Cal_10	60494	heavy	22.03	1.008	464.268	926.521	0	2.4	P - y4+	7624643	0	2.4	1	1.81	15	437.263	438.27	TRUE
Low	HTA2 H2A2 YBL003C YBL0103	AGLTFPVGR	Solvent	20240424_PRM_SKP_Blank_1	NaN	heavy	21.88	#N/A	464.268	926.521	0	#N/A	P - y4+	0	0	#N/A	1	1.7	13	437.263	438.27	TRUE
Low	HTA2 H2A2 YBL003C YBL0103	AGLTFPVGR	Unknown	20240425_PRM_SKP_HZY1128_Recons_M_3240_CEN3_1	16606	heavy	22.32	#N/A	464.268	926.521	0	-1.6	P - y4+	4460797	0	-1.6	1	1.7	16	437.263	438.27	TRUE
Low	HTA2 H2A2 YBL003C YBL0103	AGLTFPVGR	Unknown	20240425_PRM_SKP_HZY1128_Recons_M_3240_CEN3_2	17624	heavy	22.32	#N/A	464.268	926.521	0	0.4	P - y4+	4871999	0	0.4	1	1.7	14	437.263	438.27	TRUE
Low	HTA2 H2A2 YBL003C YBL0103	AGLTFPVGR	Unknown	20240425_PRM_SKP_HZY1128_Recons_M_3240_CEN3_3	16904	heavy	22.29	#N/A	464.268	926.521	0	-0.6	P - y4+	5408518	0	-0.6	1	1.7	15	437.263	438.27	TRUE
Low	HTA2 H2A2 YBL003C YBL0103	AGLTFPVGR	Solvent	20240425_PRM_SKP_Blank_2	NaN	heavy	21.88	#N/A	464.268	926.521	0	#N/A	P - y4+	0	0	#N/A	1	1.84	12	437.263	438.27	TRUE
Low	HTA2 H2A2 YBL003C YBL0103	AGLTFPVGR	Unknown	20240425_PRM_SKP_HZY1128_Recons_G1_3240_CEN3_1	9452.2	heavy	22.32	#N/A	464.268	926.521	0	-3.2	P - y4+	5117186	0	-3.2	1	1.7	14	437.263	438.27	TRUE
Low	HTA2 H2A2 YBL003C YBL0103	AGLTFPVGR	Unknown	20240425_PRM_SKP_HZY1128_Recons_G1_3240_CEN3_2	6918.1	heavy	22.41	#N/A	464.268	926.521	0	-4.9	P - y4+	5472040	0	-4.9	1	1.7	15	437.263	438.27	TRUE
Low	HTA2 H2A2 YBL003C YBL0103	AGLTFPVGR	Unknown	20240425_PRM_SKP_HZY1128_Recons_G1_3240_CEN3_3	13859	heavy	22.32	#N/A	464.268	926.521	0	-8.2	P - y4+	4627941	0	-8.2	1	1.7	14	437.263	438.27	TRUE
Low	HTA2 H2A2 YBL003C YBL0103	AGLTFPVGR	Solvent	20240425_PRM_SKP_Blank_3	NaN	heavy	21.88	#N/A	464.268	926.521	0	#N/A	P - y4+	0	0	#N/A	1	1.84	12	437.263	438.27	TRUE
Low	HTA2 H2A2 YBL003C YBL0103	AGLTFPVGR	Unknown	20240425_PRM_SKP_HZY1128_Recons_M_3241_MUT_1	17013	heavy	22.29	#N/A	464.268	926.521	0	-1.9	P - y4+	6041424	0	-1.9	1	1.7	14	437.263	438.27	TRUE
Low	HTA2 H2A2 YBL003C YBL0103	AGLTFPVGR	Unknown	20240425_PRM_SKP_HZY1128_Recons_M_3241_MUT_2	17663	heavy	22.27	#N/A	464.268	926.521	0	-5.5	P - y4+	7130363	0	-5.5	1	1.7	15	437.263	438.27	TRUE
Low	HTA2 H2A2 YBL003C YBL0103	AGLTFPVGR	Unknown	20240425_PRM_SKP_HZY1128_Recons_M_3241_MUT_3	14447	heavy	22.33	#N/A	464.268	926.521	0	-6	P - y4+	6663012	0	-6	1	1.7	14	437.263	438.27	TRUE
Low	HTA2 H2A2 YBL003C YBL0103	AGLTFPVGR	Solvent	20240425_PRM_SKP_Blank_5	NaN	heavy	21.87	#N/A	464.268	926.521	0	#N/A	P - y4+	0	0	#N/A	1	1.7	13	437.263	438.27	TRUE
Low	HTA2 H2A2 YBL003C YBL0103	AGLTFPVGR	Unknown	20240425_PRM_SKP_HZY1128_Recons_G1_3241_MUT_1	10255	heavy	22.35	#N/A	464.268	926.521	0	-2.7	P - y4+	6782634	0	-2.7	1	1.7	13	437.263	438.27	TRUE
Low	HTA2 H2A2 YBL003C YBL0103	AGLTFPVGR	Unknown	20240425_PRM_SKP_HZY1128_Recons_G1_3241_MUT_2	13713	heavy	22.18	#N/A	464.268	926.521	0	0.8	P - y4+	7336224	0	0.8	1	1.58	14	437.263	438.27	TRUE
Low	HTA2 H2A2 YBL003C YBL0103	AGLTFPVGR	Unknown	20240425_PRM_SKP_HZY1128_Recons_G1_3241_MUT_3	12178	heavy	22.32	#N/A	464.268	926.521	0	-1.3	P - y4+	7004219	0	-1.3	1	1.7	14	437.263	438.27	TRUE
Low	HTA2 H2A2 YBL003C YBL0103	AGLTFPVGR	Solvent	20240425_PRM_SKP_Blank_6	NaN	heavy	21.87	#N/A	464.268	926.521	0	#N/A	P - y4+	0	0	#N/A	1	1.7	13	437.263	438.27	TRUE
Low	HTA2 H2A2 YBL003C YBL0103	AGLTFPVGR	Unknown	20240425_PRM_SKP_HZY1128_Recons_M_3246_ARS_1	19488	heavy	22.2	#N/A	464.268	926.521	0	-5.3	P - y4+	4250999	0	-5.3	1	1.7	13	437.263	438.27	TRUE
Low	HTA2 H2A2 YBL003C YBL0103	AGLTFPVGR	Unknown	20240425_PRM_SKP_HZY1128_Recons_M_3246_ARS_2	17494	heavy	22.21	#N/A	464.268	926.521	0	-3.2	P - y4+	4048455	0	-3.2	1	1.7	12	437.263	438.27	TRUE
Low	HTA2 H2A2 YBL003C YBL0103	AGLTFPVGR	Unknown	20240425_PRM_SKP_HZY1128_Recons_M_3246_ARS_3	17910	heavy	22.09	#N/A	464.268	926.521	0	1.6	P - y4+	4667115	0	1.6	1	1.7	15	437.263	438.27	TRUE
Low	HTA2 H2A2 YBL003C YBL0103	AGLTFPVGR	Solvent	20240425_PRM_SKP_Blank_7	NaN	heavy	21.88	#N/A	464.268	926.521	0	#N/A	P - y4+	0	0	#N/A	1	1.84	12	437.263	438.27	TRUE
Low	HTA2 H2A2 YBL003C YBL0103	AGLTFPVGR	Unknown	20240425_PRM_SKP_HZ2347_2Step_1	1119.4	heavy	22.4	#N/A	464.268	926.521	0	-1.1	P - y4+	5390167	0	-1.1	1	1.7	14	437.263	438.27	TRUE
Low	HTA2 H2A2 YBL003C YBL0103	AGLTFPVGR	Unknown	20240427_PRM_SKP_HZY1128_Recons_M_3240_CEN3_01prct_1	1619.7	heavy	22.38	#N/A	464.268	926.521	0	-1.8	P - y4+	3397550	0	-1.8	1	1.7	15	437.263	438.27	TRUE
Low	HTA2 H2A2 YBL003C YBL0103	AGLTFPVGR	Unknown	20240427_PRM_SKP_HZY1128_Recons_M_3240_CEN3_01prct_2	1456.9	heavy	22.38	#N/A	464.268	926.521	0	-1.2	P - y4+	4244394	0	-1.2	1	1.7	16	437.263	438.27	TRUE
Low	HTA2 H2A2 YBL003C YBL0103	AGLTFPVGR	Unknown	20240427_PRM_SKP_HZY1128_Recons_M_3240_CEN3_01prct_3	1437	heavy	22.38	#N/A	464.268	926.521	0	-1.6	P - y4+	4158718	0	-1.6	1	1.7	16	437.263	438.27	TRUE
Low	HTA2 H2A2 YBL003C YBL0103	AGLTFPVGR	Unknown	20240427_PRM_SKP_HZY1128_Recons_M_3240_CEN3_10prct_1	70212	heavy	21.88	#N/A	464.268	926.521	0	0.3	P - y4+	4527420	0	0.3	1	1.81	15	437.263	438.27	TRUE
Low	HTA2 H2A2 YBL003C YBL0103	AGLTFPVGR	Unknown	20240427_PRM_SKP_HZY1128_Recons_M_3240_CEN3_10prct_3	67500	heavy	21.92	#N/A	464.268	926.521	0	0.4	P - y4+	2506051	0	0.4	1	1.83	13	437.263	438.27	TRUE
Low	HTA2 H2A2 YBL003C YBL0103	AGLTFPVGR	Unknown	20240427_PRM_SKP_HZY1128_Recons_G1_3240_CEN3_10prct_2	27494	heavy	22.05	#N/A	464.268	926.521	0	-0.9	P - y4+	3891581	0	-0.9	1	1.82	14	437.263	438.27	TRUE
Low	HTA2 H2A2 YBL003C YBL0103	AGLTFPVGR	Unknown	20240427_PRM_SKP_HZY1128_Recons_G1_3240_CEN3_10prct_3	47457	heavy	21.97	#N/A	464.268	926.521	0	-0.2	P - y4+	2931512	0	-0.2	1	1.7	16	437.263	438.27	TRUE
Low	HTA2 H2A2 YBL003C YBL0103	AGLTFPVGR	Unknown	20240501_PRM_SKP_HZY1128_Recons_M_3241_MUT_10prct_1	62435	heavy	21.94	#N/A	464.268	926.521	0	-0.8	P - y4+	3577565	0	-0.8	1	1.84	12	437.263	438.27	TRUE
Low	HTA2 H2A2 YBL003C YBL0103	AGLTFPVGR	Unknown	20240501_PRM_SKP_HZY1128_Recons_M_3241_MUT_10prct_2	51363	heavy	21.96	#N/A	464.268	926.521	0	-0.2	P - y4+	3730259	0	-0.2	1	1.84	12	437.263	438.27	TRUE
Low	HTA2 H2A2 YBL003C YBL0103	AGLTFPVGR	Unknown	20240501_PRM_SKP_HZY1128_Recons_M_3241_MUT_10prct_3	56114	heavy	21.89	#N/A	464.268	926.521	0	0.2	P - y4+	3727254	0	0.2	1	1.85	11	437.263	438.27	TRUE
Low	HTA2 H2A2 YBL003C YBL0103	AGLTFPVGR	Unknown	20240501_PRM_SKP_HZY1128_Recons_M_3246_ARS_10prct_1	61778	heavy	21.58	#N/A	464.268	926.521	0	-2.3	P - y4+	3773973	0	-2.3	1	2.04	10	437.263	438.27	TRUE
Low	HTA2 H2A2 YBL003C YBL0103	AGLTFPVGR	Unknown	20240501_PRM_SKP_HZY1128_Recons_M_3246_ARS_10prct_2	54109	heavy	21.67	#N/A	464.268	926.521	0	-1.9	P - y4+	3764185	0	-1.9	1	2.01	11	437.263	438.27	TRUE
Low	HTA2 H2A2 YBL003C YBL0103	AGLTFPVGR	Unknown	20240501_PRM_SKP_HZY1128_Recons_M_3246_ARS_10prct_3	64968	heavy	21.44	#N/A	464.268	926.521	0	-2.5	P - y4+	3748149	0	-2.5	1	1.98	12	437.263	438.27	TRUE
Low	HTA2 H2A2 YBL003C YBL0103	AGLTFPVGR	Unknown	20240501_PRM_SKP_HZY1128_Recons_G1_3241_MUT_10prct_1	44220	heavy	22.07	#N/A	464.268	926.521	0	-2.3	P - y4+	3884660	0	-2.3	1	1.7	15	437.263	438.27	TRUE
Low	HTA2 H2A2 YBL003C YBL0103	AGLTFPVGR	Unknown	20240501_PRM_SKP_HZY1128_Recons_G1_3241_MUT_10prct_2	58592	heavy	21.77	#N/A	464.268	926.521	0	-0.9	P - y4+	2608782	0	-0.9	1	2.06	10	437.263	438.27	TRUE
Low	HTA2 H2A2 YBL003C YBL0103	AGLTFPVGR	Unknown	20240501_PRM_SKP_HZY1128_Recons_G1_3241_MUT_10prct_3	46073	heavy	22	#N/A	464.268	926.521	0	-1.6	P - y4+	3979794	0	-1.6	1	1.7	13	437.263	438.27	TRUE
Low	HHF1 YBR009C YBR0122; HHF2 YNL030W N2752	ISGLIYEEVR	Standard	20240217_PRM_SKP_Cal_1	503.69	light	22.7	6.447	589.824	1177.63	0	9.6	Y - y5+	342217	0	9.6	1	1.7	16	694.329	695.336	TRUE
Low	HHF1 YBR009C YBR0122; HHF2 YNL030W N2752	ISGLIYEEVR	Standard	20240217_PRM_SKP_Cal_2	528.49	light	22.69	3.382	589.824	1177.63	0	6.3	Y - y5+	383424	0	6.3	1	1.7	16	694.329	695.336	TRUE
Low	HHF1 YBR009C YBR0122; HHF2 YNL030W N2752	ISGLIYEEVR	Standard	20240217_PRM_SKP_Cal_3	643.69	light	22.7	2.06	589.824	1177.63	0	8.4	Y - y5+	667749	0	8.4	1	1.7	14	694.329	695.336	TRUE
Low	HHF1 YBR009C YBR0122; HHF2 YNL030W N2752	ISGLIYEEVR	Standard	20240217_PRM_SKP_Cal_4	875.29	light	22.7	1.4	589.824	1177.63	0	7.8	Y - y5+	1144992	0	7.8	1	1.7	15	694.329	695.336	TRUE
Low	HHF1 YBR009C YBR0122; HHF2 YNL030W N2752	ISGLIYEEVR	Standard	20240217_PRM_SKP_Cal_5	1417.7	light	22.71	1.134	589.824	1177.63	0	7.3	Y - y5+	2715149	0	7.3	1	1.7	16	694.329	695.336	TRUE
Low	HHF1 YBR009C YBR0122; HHF2 YNL030W N2752	ISGLIYEEVR	Standard	20240217_PRM_SKP_Cal_6	2315.7	light	22.72	0.926	589.824	1177.63	0	7.6	Y - y5+	5145334	0	7.6	1	1.7	16	694.329	695.336	TRUE
Low	HHF1 YBR009C YBR0122; HHF2 YNL030W N2752	ISGLIYEEVR	Standard	20240217_PRM_SKP_Cal_7	4974.6	light	22.7	0.995	589.824	1177.63	0	7.2	Y - y5+	11559251	0	7.2	1	1.7	16	694.329	695.336	TRUE
Low	HHF1 YBR009C YBR0122; HHF2 YNL030W N2752	ISGLIYEEVR	Standard	20240217_PRM_SKP_Cal_8	9327.8	light	22.72	0.933	589.824	1177.63	0	7.1	Y - y5+	23739806	0	7.1	1	1.7	14	694.329	695.336	TRUE
Low	HHF1 YBR009C YBR0122; HHF2 YNL030W N2752	ISGLIYEEVR	Standard	20240217_PRM_SKP_Cal_9	15936	light	22.69	0.797	589.824	1177.63	0	6.4	Y - y5+	48923836	0	6.4	1	1.7	14	694.329	695.336	TRUE
Low	HHF1 YBR009C YBR0122; HHF2 YNL030W N2752	ISGLIYEEVR	Standard	20240217_PRM_SKP_Cal_10	60714	light	22.66	1.012	589.824	1177.63	0	6.3	Y - y5+	169721840	0	6.3	1	1.67	16	694.329	695.336	TRUE
Low	HHF1 YBR009C YBR0122; HHF2 YNL030W N2752	ISGLIYEEVR	Solvent	20240424_PRM_SKP_Blank_1	NaN	light	22.45	#N/A	589.824	1177.63	0	#N/A	Y - y5+	0	0	#N/A	1	1.7	15	694.329	695.336	TRUE
Low	HHF1 YBR009C YBR0122; HHF2 YNL030W N2752	ISGLIYEEVR	Unknown	20240425_PRM_SKP_HZY1128_Recons_M_3240_CEN3_1	15499	light	22.98	#N/A	589.824	1177.63	0	-0.3	Y - y5+	32049964	0	-0.3	1	1.7	14	694.329	695.336	TRUE
Low	HHF1 YBR009C YBR0122; HHF2 YNL030W N2752	ISGLIYEEVR	Unknown	20240425_PRM_SKP_HZY1128_Recons_M_3240_CEN3_2	18897	light	23	#N/A	589.824	1177.63	129231	0.5	Y - y5+	34729800	129231	0.5	1	1.7	13	694.329	695.336	TRUE
Low	HHF1 YBR009C YBR0122; HHF2 YNL030W N2752	ISGLIYEEVR	Unknown	20240425_PRM_SKP_HZY1128_Recons_M_3240_CEN3_3	18584	light	22.97	#N/A	589.824	1177.63	0	0.2	Y - y5+	41243012	0	0.2	1	1.7	13	694.329	695.336	TRUE
Low	HHF1 YBR009C YBR0122; HHF2 YNL030W N2752	ISGLIYEEVR	Solvent	20240425_PRM_SKP_Blank_2	NaN	light	22.46	#N/A	589.824	1177.63	0	#N/A	Y - y5+	0	0	#N/A	1	1.7	15	694.329	695.336	TRUE
Low	HHF1 YBR009C YBR0122; HHF2 YNL030W N2752	ISGLIYEEVR	Unknown	20240425_PRM_SKP_HZY1128_Recons_G1_3240_CEN3_1	13439	light	22.98	#N/A	589.824	1177.63	0	0.5	Y - y5+	29634850	0	0.5	1	1.7	12	694.329	695.336	TRUE
Low	HHF1 YBR009C YBR0122; HHF2 YNL030W N2752	ISGLIYEEVR	Unknown	20240425_PRM_SKP_HZY1128_Recons_G1_3240_CEN3_2	8125.6	light	23.06	#N/A	589.824	1177.63	0	0.9	Y - y5+	16247817	0	0.9	1	1.7	12	694.329	695.336	TRUE
Low	HHF1 YBR009C YBR0122; HHF2 YNL030W N2752	ISGLIYEEVR	Unknown	20240425_PRM_SKP_HZY1128_Recons_G1_3240_CEN3_3	14660	light	22.98	#N/A	589.824	1177.63	115186	0.6	Y - y5+	33369238	115186	0.6	1	1.7	12	694.329	695.336	TRUE
Low	HHF1 YBR009C YBR0122; HHF2 YNL030W N2752	ISGLIYEEVR	Solvent	20240425_PRM_SKP_Blank_3	NaN	light	22.46	#N/A	589.824	1177.63	0	#N/A	Y - y5+	0	0	#N/A	1	1.7	15	694.329	695.336	TRUE
Low	HHF1 YBR009C YBR0122; HHF2 YNL030W N2752	ISGLIYEEVR	Unknown	20240425_PRM_SKP_HZY1128_Recons_M_3241_MUT_1	19969	light	22.98	#N/A	589.824	1177.63	0	-0.2	Y - y5+	51629372	0	-0.2	1	1.7	12	694.329	695.336	TRUE
Low	HHF1 YBR009C YBR0122; HHF2 YNL030W N2752	ISGLIYEEVR	Unknown	20240425_PRM_SKP_HZY1128_Recons_M_3241_MUT_2	23864	light	22.93	#N/A	589.824	1177.63	0	-0.5	Y - y5+	76259224	0	-0.5	1	1.7	12	694.329	695.336	TRUE
Low	HHF1 YBR009C YBR0122; HHF2 YNL030W N2752	ISGLIYEEVR	Unknown	20240425_PRM_SKP_HZY1128_Recons_M_3241_MUT_3	16647	light	22.99	#N/A	589.824	1177.63	0	-0.9	Y - y5+	52786960	0	-0.9	1	1.7	14	694.329	695.336	TRUE
Low	HHF1 YBR009C YBR0122; HHF2 YNL030W N2752	ISGLIYEEVR	Solvent	20240425_PRM_SKP_Blank_5	NaN	light	22.47	#N/A	589.824	1177.63	0	#N/A	Y - y5+	0	0	#N/A	1	1.82	14	694.329	695.336	TRUE
Low	HHF1 YBR009C YBR0122; HHF2 YNL030W N2752	ISGLIYEEVR	Unknown	20240425_PRM_SKP_HZY1128_Recons_G1_3241_MUT_1	10669	light	23	#N/A	589.824	1177.63	0	0.2	Y - y5+	29033066	0	0.2	1	1.7	11	694.329	695.336	TRUE
Low	HHF1 YBR009C YBR0122; HHF2 YNL030W N2752	ISGLIYEEVR	Unknown	20240425_PRM_SKP_HZY1128_Recons_G1_3241_MUT_2	28241	light	22.86	#N/A	589.824	1177.63	0	-0.5	Y - y5+	79575544	0	-0.5	1	1.67	11	694.329	695.336	TRUE
Low	HHF1 YBR009C YBR0122; HHF2 YNL030W N2752	ISGLIYEEVR	Unknown	20240425_PRM_SKP_HZY1128_Recons_G1_3241_MUT_3	20773	light	23	#N/A	589.824	1177.63	0	-1	Y - y5+	53057104	0	-1	1	1.7	13	694.329	695.336	TRUE
Low	HHF1 YBR009C YBR0122; HHF2 YNL030W N2752	ISGLIYEEVR	Solvent	20240425_PRM_SKP_Blank_6	NaN	light	22.47	#N/A	589.824	1177.63	0	#N/A	Y - y5+	0	0	#N/A	1	1.82	14	694.329	695.336	TRUE
Low	HHF1 YBR009C YBR0122; HHF2 YNL030W N2752	ISGLIYEEVR	Unknown	20240425_PRM_SKP_HZY1128_Recons_M_3246_ARS_1	23207	light	22.88	#N/A	589.824	1177.63	40357	0.7	Y - y5+	45765676	40357	0.7	1	1.7	11	694.329	695.336	TRUE
Low	HHF1 YBR009C YBR0122; HHF2 YNL030W N2752	ISGLIYEEVR	Unknown	20240425_PRM_SKP_HZY1128_Recons_M_3246_ARS_2	19293	light	22.88	#N/A	589.824	1177.63	204551	0.6	Y - y5+	36871404	204551	0.6	1	1.54	11	694.329	695.336	TRUE
Low	HHF1 YBR009C YBR0122; HHF2 YNL030W N2752	ISGLIYEEVR	Unknown	20240425_PRM_SKP_HZY1128_Recons_M_3246_ARS_3	23631	light	22.8	#N/A	589.824	1177.63	128157	0.5	Y - y5+	47943040	128157	0.5	1	1.72	10	694.329	695.336	TRUE
Low	HHF1 YBR009C YBR0122; HHF2 YNL030W N2752	ISGLIYEEVR	Solvent	20240425_PRM_SKP_Blank_7	NaN	light	22.46	#N/A	589.824	1177.63	0	#N/A	Y - y5+	0	0	#N/A	1	1.7	15	694.329	695.336	TRUE
Low	HHF1 YBR009C YBR0122; HHF2 YNL030W N2752	ISGLIYEEVR	Unknown	20240425_PRM_SKP_HZ2347_2Step_1	1898.5	light	23.05	#N/A	589.824	1177.63	0	1.8	Y - y5+	2998742	0	1.8	1	1.7	13	694.329	695.336	TRUE
Low	HHF1 YBR009C YBR0122; HHF2 YNL030W N2752	ISGLIYEEVR	Unknown	20240427_PRM_SKP_HZY1128_Recons_M_3240_CEN3_01prct_1	2382.7	light	23.03	#N/A	589.824	1177.63	0	1.2	Y - y5+	1995689	0	1.2	1	1.7	13	694.329	695.336	TRUE
Low	HHF1 YBR009C YBR0122; HHF2 YNL030W N2752	ISGLIYEEVR	Unknown	20240427_PRM_SKP_HZY1128_Recons_M_3240_CEN3_01prct_2	2412.6	light	23.03	#N/A	589.824	1177.63	0	1.1	Y - y5+	2205029	0	1.1	1	1.7	13	694.329	695.336	TRUE
Low	HHF1 YBR009C YBR0122; HHF2 YNL030W N2752	ISGLIYEEVR	Unknown	20240427_PRM_SKP_HZY1128_Recons_M_3240_CEN3_01prct_3	2469	light	23.03	#N/A	589.824	1177.63	0	1.7	Y - y5+	2523073	0	1.7	1	1.7	13	694.329	695.336	TRUE
Low	HHF1 YBR009C YBR0122; HHF2 YNL030W N2752	ISGLIYEEVR	Unknown	20240427_PRM_SKP_HZY1128_Recons_M_3240_CEN3_10prct_1	76930	light	22.65	#N/A	589.824	1177.63	0	0.5	Y - y5+	149139152	0	0.5	1	1.74	16	694.329	695.336	TRUE
Low	HHF1 YBR009C YBR0122; HHF2 YNL030W N2752	ISGLIYEEVR	Unknown	20240427_PRM_SKP_HZY1128_Recons_M_3240_CEN3_10prct_3	85237	light	22.67	#N/A	589.824	1177.63	198760	0.4	Y - y5+	103634840	198760	0.4	1	1.66	15	694.329	695.336	TRUE
Low	HHF1 YBR009C YBR0122; HHF2 YNL030W N2752	ISGLIYEEVR	Unknown	20240427_PRM_SKP_HZY1128_Recons_G1_3240_CEN3_10prct_2	33675	light	22.78	#N/A	589.824	1177.63	0	0.7	Y - y5+	56642020	0	0.7	1	1.74	15	694.329	695.336	TRUE
Low	HHF1 YBR009C YBR0122; HHF2 YNL030W N2752	ISGLIYEEVR	Unknown	20240427_PRM_SKP_HZY1128_Recons_G1_3240_CEN3_10prct_3	76105	light	22.69	#N/A	589.824	1177.63	0	0.1	Y - y5+	93485248	0	0.1	1	1.66	15	694.329	695.336	TRUE
Low	HHF1 YBR009C YBR0122; HHF2 YNL030W N2752	ISGLIYEEVR	Unknown	20240501_PRM_SKP_HZY1128_Recons_M_3241_MUT_10prct_1	101340	light	22.64	#N/A	589.824	1177.63	361816	-1.2	Y - y5+	141041840	361816	-1.2	1	1.68	12	694.329	695.336	TRUE
Low	HHF1 YBR009C YBR0122; HHF2 YNL030W N2752	ISGLIYEEVR	Unknown	20240501_PRM_SKP_HZY1128_Recons_M_3241_MUT_10prct_2	73439	light	22.66	#N/A	589.824	1177.63	0	-0.8	Y - y5+	121568440	0	-0.8	1	1.65	14	694.329	695.336	TRUE
Low	HHF1 YBR009C YBR0122; HHF2 YNL030W N2752	ISGLIYEEVR	Unknown	20240501_PRM_SKP_HZY1128_Recons_M_3241_MUT_10prct_3	103690	light	22.63	#N/A	589.824	1177.63	504659	-1	Y - y5+	164934032	504659	-1	1	1.55	13	694.329	695.336	TRUE
Low	HHF1 YBR009C YBR0122; HHF2 YNL030W N2752	ISGLIYEEVR	Unknown	20240501_PRM_SKP_HZY1128_Recons_M_3246_ARS_10prct_1	94027	light	22.37	#N/A	589.824	1177.63	674400	-0.6	Y - y5+	152634000	674400	-0.6	1	1.63	12	694.329	695.336	TRUE
Low	HHF1 YBR009C YBR0122; HHF2 YNL030W N2752	ISGLIYEEVR	Unknown	20240501_PRM_SKP_HZY1128_Recons_M_3246_ARS_10prct_2	79353	light	22.41	#N/A	589.824	1177.63	56221	-0.8	Y - y5+	122844480	56221	-0.8	1	1.69	13	694.329	695.336	TRUE
Low	HHF1 YBR009C YBR0122; HHF2 YNL030W N2752	ISGLIYEEVR	Unknown	20240501_PRM_SKP_HZY1128_Recons_M_3246_ARS_10prct_3	97588	light	22.25	#N/A	589.824	1177.63	118294	-0.6	Y - y5+	140434256	118294	-0.6	1	1.64	13	694.329	695.336	TRUE
Low	HHF1 YBR009C YBR0122; HHF2 YNL030W N2752	ISGLIYEEVR	Unknown	20240501_PRM_SKP_HZY1128_Recons_G1_3241_MUT_10prct_1	45552	light	22.77	#N/A	589.824	1177.63	141363	0	Y - y5+	76651000	141363	0	1	1.6	13	694.329	695.336	TRUE
Low	HHF1 YBR009C YBR0122; HHF2 YNL030W N2752	ISGLIYEEVR	Unknown	20240501_PRM_SKP_HZY1128_Recons_G1_3241_MUT_10prct_2	97144	light	22.5	#N/A	589.824	1177.63	433861	-0.5	Y - y5+	121037472	433861	-0.5	1	1.68	12	694.329	695.336	TRUE
Low	HHF1 YBR009C YBR0122; HHF2 YNL030W N2752	ISGLIYEEVR	Unknown	20240501_PRM_SKP_HZY1128_Recons_G1_3241_MUT_10prct_3	74750	light	22.72	#N/A	589.824	1177.63	0	0	Y - y5+	133703080	0	0	1	1.65	14	694.329	695.336	TRUE
Low	HHF1 YBR009C YBR0122; HHF2 YNL030W N2752	ISGLIYEEVR	Standard	20240217_PRM_SKP_Cal_1	503.69	heavy	22.7	6.447	594.829	1187.64	0	4.3	Y - y5+	3744319	0	4.3	1	1.7	16	704.337	705.344	TRUE
Low	HHF1 YBR009C YBR0122; HHF2 YNL030W N2752	ISGLIYEEVR	Standard	20240217_PRM_SKP_Cal_2	528.49	heavy	22.69	3.382	594.829	1187.64	0	4	Y - y5+	3486881	0	4	1	1.7	16	704.337	705.344	TRUE
Low	HHF1 YBR009C YBR0122; HHF2 YNL030W N2752	ISGLIYEEVR	Standard	20240217_PRM_SKP_Cal_3	643.69	heavy	22.7	2.06	594.829	1187.64	0	4.6	Y - y5+	3403101	0	4.6	1	1.7	14	704.337	705.344	TRUE
Low	HHF1 YBR009C YBR0122; HHF2 YNL030W N2752	ISGLIYEEVR	Standard	20240217_PRM_SKP_Cal_4	875.29	heavy	22.7	1.4	594.829	1187.64	0	4.1	Y - y5+	3097781	0	4.1	1	1.7	15	704.337	705.344	TRUE
Low	HHF1 YBR009C YBR0122; HHF2 YNL030W N2752	ISGLIYEEVR	Standard	20240217_PRM_SKP_Cal_5	1417.7	heavy	22.71	1.134	594.829	1187.64	0	4.6	Y - y5+	3500239	0	4.6	1	1.7	16	704.337	705.344	TRUE
Low	HHF1 YBR009C YBR0122; HHF2 YNL030W N2752	ISGLIYEEVR	Standard	20240217_PRM_SKP_Cal_6	2315.7	heavy	22.72	0.926	594.829	1187.64	0	4.7	Y - y5+	3553289	0	4.7	1	1.7	16	704.337	705.344	TRUE
Low	HHF1 YBR009C YBR0122; HHF2 YNL030W N2752	ISGLIYEEVR	Standard	20240217_PRM_SKP_Cal_7	4974.6	heavy	22.7	0.995	594.829	1187.64	0	4.5	Y - y5+	3361433	0	4.5	1	1.7	16	704.337	705.344	TRUE
Low	HHF1 YBR009C YBR0122; HHF2 YNL030W N2752	ISGLIYEEVR	Standard	20240217_PRM_SKP_Cal_8	9327.8	heavy	22.69	0.933	594.829	1187.64	0	3.8	Y - y5+	3544276	0	3.8	1	1.7	14	704.337	705.344	TRUE
Low	HHF1 YBR009C YBR0122; HHF2 YNL030W N2752	ISGLIYEEVR	Standard	20240217_PRM_SKP_Cal_9	15936	heavy	22.69	0.797	594.829	1187.64	0	4.2	Y - y5+	4200958	0	4.2	1	1.7	14	704.337	705.344	TRUE
Low	HHF1 YBR009C YBR0122; HHF2 YNL030W N2752	ISGLIYEEVR	Standard	20240217_PRM_SKP_Cal_10	60714	heavy	22.66	1.012	594.829	1187.64	0	5.6	Y - y5+	3757255	0	5.6	1	1.67	16	704.337	705.344	TRUE
Low	HHF1 YBR009C YBR0122; HHF2 YNL030W N2752	ISGLIYEEVR	Solvent	20240424_PRM_SKP_Blank_1	NaN	heavy	22.45	#N/A	594.829	1187.64	0	#N/A	Y - y5+	0	0	#N/A	1	1.7	15	704.337	705.344	TRUE
Low	HHF1 YBR009C YBR0122; HHF2 YNL030W N2752	ISGLIYEEVR	Unknown	20240425_PRM_SKP_HZY1128_Recons_M_3240_CEN3_1	15499	heavy	22.98	#N/A	594.829	1187.64	0	-1.4	Y - y5+	2831579	0	-1.4	1	1.7	14	704.337	705.344	TRUE
Low	HHF1 YBR009C YBR0122; HHF2 YNL030W N2752	ISGLIYEEVR	Unknown	20240425_PRM_SKP_HZY1128_Recons_M_3240_CEN3_2	18897	heavy	22.97	#N/A	594.829	1187.64	0	-1.2	Y - y5+	2505306	0	-1.2	1	1.7	13	704.337	705.344	TRUE
Low	HHF1 YBR009C YBR0122; HHF2 YNL030W N2752	ISGLIYEEVR	Unknown	20240425_PRM_SKP_HZY1128_Recons_M_3240_CEN3_3	18584	heavy	22.97	#N/A	594.829	1187.64	0	-1.3	Y - y5+	3026211	0	-1.3	1	1.7	13	704.337	705.344	TRUE
Low	HHF1 YBR009C YBR0122; HHF2 YNL030W N2752	ISGLIYEEVR	Solvent	20240425_PRM_SKP_Blank_2	NaN	heavy	22.46	#N/A	594.829	1187.64	0	#N/A	Y - y5+	0	0	#N/A	1	1.7	15	704.337	705.344	TRUE
Low	HHF1 YBR009C YBR0122; HHF2 YNL030W N2752	ISGLIYEEVR	Unknown	20240425_PRM_SKP_HZY1128_Recons_G1_3240_CEN3_1	13439	heavy	22.98	#N/A	594.829	1187.64	0	-1	Y - y5+	3031372	0	-1	1	1.7	12	704.337	705.344	TRUE
Low	HHF1 YBR009C YBR0122; HHF2 YNL030W N2752	ISGLIYEEVR	Unknown	20240425_PRM_SKP_HZY1128_Recons_G1_3240_CEN3_2	8125.6	heavy	23.06	#N/A	594.829	1187.64	0	-1.2	Y - y5+	2802328	0	-1.2	1	1.7	12	704.337	705.344	TRUE
Low	HHF1 YBR009C YBR0122; HHF2 YNL030W N2752	ISGLIYEEVR	Unknown	20240425_PRM_SKP_HZY1128_Recons_G1_3240_CEN3_3	14660	heavy	22.98	#N/A	594.829	1187.64	0	-1.7	Y - y5+	3121437	0	-1.7	1	1.7	12	704.337	705.344	TRUE
Low	HHF1 YBR009C YBR0122; HHF2 YNL030W N2752	ISGLIYEEVR	Solvent	20240425_PRM_SKP_Blank_3	NaN	heavy	22.46	#N/A	594.829	1187.64	0	#N/A	Y - y5+	0	0	#N/A	1	1.7	15	704.337	705.344	TRUE
Low	HHF1 YBR009C YBR0122; HHF2 YNL030W N2752	ISGLIYEEVR	Unknown	20240425_PRM_SKP_HZY1128_Recons_M_3241_MUT_1	19969	heavy	22.98	#N/A	594.829	1187.64	0	-2.4	Y - y5+	3520474	0	-2.4	1	1.7	12	704.337	705.344	TRUE
Low	HHF1 YBR009C YBR0122; HHF2 YNL030W N2752	ISGLIYEEVR	Unknown	20240425_PRM_SKP_HZY1128_Recons_M_3241_MUT_2	23864	heavy	22.93	#N/A	594.829	1187.64	0	-2.8	Y - y5+	4337477	0	-2.8	1	1.7	12	704.337	705.344	TRUE
Low	HHF1 YBR009C YBR0122; HHF2 YNL030W N2752	ISGLIYEEVR	Unknown	20240425_PRM_SKP_HZY1128_Recons_M_3241_MUT_3	16647	heavy	22.99	#N/A	594.829	1187.64	0	-2.8	Y - y5+	4334574	0	-2.8	1	1.7	14	704.337	705.344	TRUE
Low	HHF1 YBR009C YBR0122; HHF2 YNL030W N2752	ISGLIYEEVR	Solvent	20240425_PRM_SKP_Blank_5	NaN	heavy	22.47	#N/A	594.829	1187.64	0	#N/A	Y - y5+	0	0	#N/A	1	1.82	14	704.337	705.344	TRUE
Low	HHF1 YBR009C YBR0122; HHF2 YNL030W N2752	ISGLIYEEVR	Unknown	20240425_PRM_SKP_HZY1128_Recons_G1_3241_MUT_1	10669	heavy	23	#N/A	594.829	1187.64	0	-1.7	Y - y5+	3769370	0	-1.7	1	1.7	11	704.337	705.344	TRUE
Low	HHF1 YBR009C YBR0122; HHF2 YNL030W N2752	ISGLIYEEVR	Unknown	20240425_PRM_SKP_HZY1128_Recons_G1_3241_MUT_2	28241	heavy	22.86	#N/A	594.829	1187.64	0	-2.4	Y - y5+	3814947	0	-2.4	1	1.67	11	704.337	705.344	TRUE
Low	HHF1 YBR009C YBR0122; HHF2 YNL030W N2752	ISGLIYEEVR	Unknown	20240425_PRM_SKP_HZY1128_Recons_G1_3241_MUT_3	20773	heavy	22.97	#N/A	594.829	1187.64	0	-2.9	Y - y5+	3475270	0	-2.9	1	1.7	13	704.337	705.344	TRUE
Low	HHF1 YBR009C YBR0122; HHF2 YNL030W N2752	ISGLIYEEVR	Solvent	20240425_PRM_SKP_Blank_6	NaN	heavy	22.47	#N/A	594.829	1187.64	0	#N/A	Y - y5+	0	0	#N/A	1	1.82	14	704.337	705.344	TRUE
Low	HHF1 YBR009C YBR0122; HHF2 YNL030W N2752	ISGLIYEEVR	Unknown	20240425_PRM_SKP_HZY1128_Recons_M_3246_ARS_1	23207	heavy	22.88	#N/A	594.829	1187.64	0	-0.7	Y - y5+	2677946	0	-0.7	1	1.7	11	704.337	705.344	TRUE
Low	HHF1 YBR009C YBR0122; HHF2 YNL030W N2752	ISGLIYEEVR	Unknown	20240425_PRM_SKP_HZY1128_Recons_M_3246_ARS_2	19293	heavy	22.88	#N/A	594.829	1187.64	0	-1.1	Y - y5+	2604117	0	-1.1	1	1.7	10	704.337	705.344	TRUE
Low	HHF1 YBR009C YBR0122; HHF2 YNL030W N2752	ISGLIYEEVR	Unknown	20240425_PRM_SKP_HZY1128_Recons_M_3246_ARS_3	23631	heavy	22.8	#N/A	594.829	1187.64	0	-1.7	Y - y5+	2754196	0	-1.7	1	1.72	10	704.337	705.344	TRUE
Low	HHF1 YBR009C YBR0122; HHF2 YNL030W N2752	ISGLIYEEVR	Solvent	20240425_PRM_SKP_Blank_7	NaN	heavy	22.46	#N/A	594.829	1187.64	0	#N/A	Y - y5+	0	0	#N/A	1	1.7	15	704.337	705.344	TRUE
Low	HHF1 YBR009C YBR0122; HHF2 YNL030W N2752	ISGLIYEEVR	Unknown	20240425_PRM_SKP_HZ2347_2Step_1	1898.5	heavy	23.05	#N/A	594.829	1187.64	0	-1.4	Y - y5+	2640425	0	-1.4	1	1.7	13	704.337	705.344	TRUE
Low	HHF1 YBR009C YBR0122; HHF2 YNL030W N2752	ISGLIYEEVR	Unknown	20240427_PRM_SKP_HZY1128_Recons_M_3240_CEN3_01prct_1	2382.7	heavy	23.03	#N/A	594.829	1187.64	0	-2.4	Y - y5+	1332021	0	-2.4	1	1.84	12	704.337	705.344	TRUE
Low	HHF1 YBR009C YBR0122; HHF2 YNL030W N2752	ISGLIYEEVR	Unknown	20240427_PRM_SKP_HZY1128_Recons_M_3240_CEN3_01prct_2	2412.6	heavy	23.03	#N/A	594.829	1187.64	0	-2	Y - y5+	1450069	0	-2	1	1.7	13	704.337	705.344	TRUE
Low	HHF1 YBR009C YBR0122; HHF2 YNL030W N2752	ISGLIYEEVR	Unknown	20240427_PRM_SKP_HZY1128_Recons_M_3240_CEN3_01prct_3	2469	heavy	23.03	#N/A	594.829	1187.64	0	-1.1	Y - y5+	1614387	0	-1.1	1	1.7	13	704.337	705.344	TRUE
Low	HHF1 YBR009C YBR0122; HHF2 YNL030W N2752	ISGLIYEEVR	Unknown	20240427_PRM_SKP_HZY1128_Recons_M_3240_CEN3_10prct_1	76930	heavy	22.62	#N/A	594.829	1187.64	0	-1.1	Y - y5+	2602209	0	-1.1	1	1.74	16	704.337	705.344	TRUE
Low	HHF1 YBR009C YBR0122; HHF2 YNL030W N2752	ISGLIYEEVR	Unknown	20240427_PRM_SKP_HZY1128_Recons_M_3240_CEN3_10prct_3	85237	heavy	22.68	#N/A	594.829	1187.64	0	-0.7	Y - y5+	1631225	0	-0.7	1	1.66	15	704.337	705.344	TRUE
Low	HHF1 YBR009C YBR0122; HHF2 YNL030W N2752	ISGLIYEEVR	Unknown	20240427_PRM_SKP_HZY1128_Recons_G1_3240_CEN3_10prct_2	33675	heavy	22.78	#N/A	594.829	1187.64	0	-1.4	Y - y5+	2272296	0	-1.4	1	1.74	15	704.337	705.344	TRUE
Low	HHF1 YBR009C YBR0122; HHF2 YNL030W N2752	ISGLIYEEVR	Unknown	20240427_PRM_SKP_HZY1128_Recons_G1_3240_CEN3_10prct_3	76105	heavy	22.67	#N/A	594.829	1187.64	0	-1.3	Y - y5+	1648920	0	-1.3	1	1.66	15	704.337	705.344	TRUE
Low	HHF1 YBR009C YBR0122; HHF2 YNL030W N2752	ISGLIYEEVR	Unknown	20240501_PRM_SKP_HZY1128_Recons_M_3241_MUT_10prct_1	101340	heavy	22.64	#N/A	594.829	1187.64	0	-2.4	Y - y5+	1865980	0	-2.4	1	1.68	12	704.337	705.344	TRUE
Low	HHF1 YBR009C YBR0122; HHF2 YNL030W N2752	ISGLIYEEVR	Unknown	20240501_PRM_SKP_HZY1128_Recons_M_3241_MUT_10prct_2	73439	heavy	22.66	#N/A	594.829	1187.64	0	-2.7	Y - y5+	2222491	0	-2.7	1	1.65	14	704.337	705.344	TRUE
Low	HHF1 YBR009C YBR0122; HHF2 YNL030W N2752	ISGLIYEEVR	Unknown	20240501_PRM_SKP_HZY1128_Recons_M_3241_MUT_10prct_3	103690	heavy	22.61	#N/A	594.829	1187.64	0	-2.1	Y - y5+	2132439	0	-2.1	1	1.55	13	704.337	705.344	TRUE
Low	HHF1 YBR009C YBR0122; HHF2 YNL030W N2752	ISGLIYEEVR	Unknown	20240501_PRM_SKP_HZY1128_Recons_M_3246_ARS_10prct_1	94027	heavy	22.35	#N/A	594.829	1187.64	0	-2.1	Y - y5+	2176953	0	-2.1	1	1.63	12	704.337	705.344	TRUE
Low	HHF1 YBR009C YBR0122; HHF2 YNL030W N2752	ISGLIYEEVR	Unknown	20240501_PRM_SKP_HZY1128_Recons_M_3246_ARS_10prct_2	79353	heavy	22.41	#N/A	594.829	1187.64	0	-2.2	Y - y5+	2077653	0	-2.2	1	1.69	13	704.337	705.344	TRUE
Low	HHF1 YBR009C YBR0122; HHF2 YNL030W N2752	ISGLIYEEVR	Unknown	20240501_PRM_SKP_HZY1128_Recons_M_3246_ARS_10prct_3	97588	heavy	22.23	#N/A	594.829	1187.64	0	-1.9	Y - y5+	1929577	0	-1.9	1	1.64	13	704.337	705.344	TRUE
Low	HHF1 YBR009C YBR0122; HHF2 YNL030W N2752	ISGLIYEEVR	Unknown	20240501_PRM_SKP_HZY1128_Recons_G1_3241_MUT_10prct_1	45552	heavy	22.77	#N/A	594.829	1187.64	0	-2.3	Y - y5+	2266454	0	-2.3	1	1.6	13	704.337	705.344	TRUE
Low	HHF1 YBR009C YBR0122; HHF2 YNL030W N2752	ISGLIYEEVR	Unknown	20240501_PRM_SKP_HZY1128_Recons_G1_3241_MUT_10prct_2	97144	heavy	22.48	#N/A	594.829	1187.64	0	-2.5	Y - y5+	1670710	0	-2.5	1	1.68	12	704.337	705.344	TRUE
Low	HHF1 YBR009C YBR0122; HHF2 YNL030W N2752	ISGLIYEEVR	Unknown	20240501_PRM_SKP_HZY1128_Recons_G1_3241_MUT_10prct_3	74750	heavy	22.72	#N/A	594.829	1187.64	0	-1.8	Y - y5+	2401257	0	-1.8	1	1.65	14	704.337	705.344	TRUE
Low	HHT1 YBR010W YBR0201; HHT2 SIN2 YNL031C N2749	STELLIR	Standard	20240217_PRM_SKP_Cal_1	84.622	light	18.02	1.083	416.25	830.486	0	4.9	E - y5+	856442	0	4.9	1	2.04	15	642.406	643.414	TRUE
Low	HHT1 YBR010W YBR0201; HHT2 SIN2 YNL031C N2749	STELLIR	Standard	20240217_PRM_SKP_Cal_2	137.7	light	18.02	0.881	416.25	830.486	0	5.9	E - y5+	1137655	0	5.9	1	2.16	15	642.406	643.414	TRUE
Low	HHT1 YBR010W YBR0201; HHT2 SIN2 YNL031C N2749	STELLIR	Standard	20240217_PRM_SKP_Cal_3	315.07	light	18.02	1.008	416.25	830.486	0	6.7	E - y5+	1842709	0	6.7	1	2.19	14	642.406	643.414	TRUE
Low	HHT1 YBR010W YBR0201; HHT2 SIN2 YNL031C N2749	STELLIR	Standard	20240217_PRM_SKP_Cal_4	644.92	light	18.02	1.032	416.25	830.486	0	5.5	E - y5+	2895776	0	5.5	1	2.16	15	642.406	643.414	TRUE
Low	HHT1 YBR010W YBR0201; HHT2 SIN2 YNL031C N2749	STELLIR	Standard	20240217_PRM_SKP_Cal_5	1283.7	light	18.02	1.027	416.25	830.486	0	5.9	E - y5+	4946818	0	5.9	1	2.16	15	642.406	643.414	TRUE
Low	HHT1 YBR010W YBR0201; HHT2 SIN2 YNL031C N2749	STELLIR	Standard	20240217_PRM_SKP_Cal_6	2435.1	light	18.02	0.974	416.25	830.486	0	5.3	E - y5+	8941040	0	5.3	1	2	17	642.406	643.414	TRUE
Low	HHT1 YBR010W YBR0201; HHT2 SIN2 YNL031C N2749	STELLIR	Standard	20240217_PRM_SKP_Cal_7	4842.9	light	18.01	0.969	416.25	830.486	0	5.7	E - y5+	17073820	0	5.7	1	2.07	14	642.406	643.414	TRUE
Low	HHT1 YBR010W YBR0201; HHT2 SIN2 YNL031C N2749	STELLIR	Standard	20240217_PRM_SKP_Cal_8	9898.4	light	18.02	0.99	416.25	830.486	0	5.2	E - y5+	35444636	0	5.2	1	2.16	15	642.406	643.414	TRUE
Low	HHT1 YBR010W YBR0201; HHT2 SIN2 YNL031C N2749	STELLIR	Standard	20240217_PRM_SKP_Cal_9	19880	light	17.99	0.994	416.25	830.486	0	5.5	E - y5+	72838688	0	5.5	1	2.13	16	642.406	643.414	TRUE
Low	HHT1 YBR010W YBR0201; HHT2 SIN2 YNL031C N2749	STELLIR	Standard	20240217_PRM_SKP_Cal_10	60387	light	17.98	1.006	416.25	830.486	0	5.3	E - y5+	204316720	0	5.3	1	2.13	16	642.406	643.414	TRUE
Low	HHT1 YBR010W YBR0201; HHT2 SIN2 YNL031C N2749	STELLIR	Solvent	20240424_PRM_SKP_Blank_1	NaN	light	17.78	#N/A	416.25	830.486	0	#N/A	E - y5+	0	0	#N/A	1	2.13	12	642.406	643.414	TRUE
Low	HHT1 YBR010W YBR0201; HHT2 SIN2 YNL031C N2749	STELLIR	Unknown	20240425_PRM_SKP_HZY1128_Recons_M_3240_CEN3_1	14427	light	18.07	#N/A	416.25	830.486	0	-1.1	E - y5+	28254224	0	-1.1	1	2.27	12	642.406	643.414	TRUE
Low	HHT1 YBR010W YBR0201; HHT2 SIN2 YNL031C N2749	STELLIR	Unknown	20240425_PRM_SKP_HZY1128_Recons_M_3240_CEN3_2	16040	light	18.04	#N/A	416.25	830.486	0	-0.7	E - y5+	34469560	0	-0.7	1	2.13	12	642.406	643.414	TRUE
Low	HHT1 YBR010W YBR0201; HHT2 SIN2 YNL031C N2749	STELLIR	Unknown	20240425_PRM_SKP_HZY1128_Recons_M_3240_CEN3_3	16220	light	18.04	#N/A	416.25	830.486	0	-0.4	E - y5+	31038936	0	-0.4	1	2.23	13	642.406	643.414	TRUE
Low	HHT1 YBR010W YBR0201; HHT2 SIN2 YNL031C N2749	STELLIR	Solvent	20240425_PRM_SKP_Blank_2	NaN	light	17.79	#N/A	416.25	830.486	0	#N/A	E - y5+	0	0	#N/A	1	2.13	12	642.406	643.414	TRUE
Low	HHT1 YBR010W YBR0201; HHT2 SIN2 YNL031C N2749	STELLIR	Unknown	20240425_PRM_SKP_HZY1128_Recons_G1_3240_CEN3_1	14412	light	18.08	#N/A	416.25	830.486	0	2.6	E - y5+	30252134	0	2.6	1	2.02	16	642.406	643.414	TRUE
Low	HHT1 YBR010W YBR0201; HHT2 SIN2 YNL031C N2749	STELLIR	Unknown	20240425_PRM_SKP_HZY1128_Recons_G1_3240_CEN3_2	8668.1	light	18.16	#N/A	416.25	830.486	0	1	E - y5+	18524876	0	1	1	2.07	14	642.406	643.414	TRUE
Low	HHT1 YBR010W YBR0201; HHT2 SIN2 YNL031C N2749	STELLIR	Unknown	20240425_PRM_SKP_HZY1128_Recons_G1_3240_CEN3_3	15285	light	18.07	#N/A	416.25	830.486	0	0.7	E - y5+	30155378	0	0.7	1	2.1	13	642.406	643.414	TRUE
Low	HHT1 YBR010W YBR0201; HHT2 SIN2 YNL031C N2749	STELLIR	Solvent	20240425_PRM_SKP_Blank_3	NaN	light	17.79	#N/A	416.25	830.486	0	#N/A	E - y5+	0	0	#N/A	1	2.13	12	642.406	643.414	TRUE
Low	HHT1 YBR010W YBR0201; HHT2 SIN2 YNL031C N2749	STELLIR	Unknown	20240425_PRM_SKP_HZY1128_Recons_M_3241_MUT_1	19730	light	18.07	#N/A	416.25	830.486	0	0.7	E - y5+	49064456	0	0.7	1	2.19	14	642.406	643.414	TRUE
Low	HHT1 YBR010W YBR0201; HHT2 SIN2 YNL031C N2749	STELLIR	Unknown	20240425_PRM_SKP_HZY1128_Recons_M_3241_MUT_2	21658	light	18.03	#N/A	416.25	830.486	0	0.3	E - y5+	60563316	0	0.3	1	2.07	14	642.406	643.414	TRUE
Low	HHT1 YBR010W YBR0201; HHT2 SIN2 YNL031C N2749	STELLIR	Unknown	20240425_PRM_SKP_HZY1128_Recons_M_3241_MUT_3	15413	light	18.08	#N/A	416.25	830.486	174281	0.9	E - y5+	51505836	174281	0.9	1	2.27	9	642.406	643.414	TRUE
Low	HHT1 YBR010W YBR0201; HHT2 SIN2 YNL031C N2749	STELLIR	Solvent	20240425_PRM_SKP_Blank_5	NaN	light	17.79	#N/A	416.25	830.486	0	#N/A	E - y5+	0	0	#N/A	1	2.13	12	642.406	643.414	TRUE
Low	HHT1 YBR010W YBR0201; HHT2 SIN2 YNL031C N2749	STELLIR	Unknown	20240425_PRM_SKP_HZY1128_Recons_G1_3241_MUT_1	13589	light	18.1	#N/A	416.25	830.486	0	1.3	E - y5+	37272656	0	1.3	1	2.13	12	642.406	643.414	TRUE
Low	HHT1 YBR010W YBR0201; HHT2 SIN2 YNL031C N2749	STELLIR	Unknown	20240425_PRM_SKP_HZY1128_Recons_G1_3241_MUT_2	27395	light	17.91	#N/A	416.25	830.486	0	-0.6	E - y5+	79341616	0	-0.6	1	2.04	15	642.406	643.414	TRUE
Low	HHT1 YBR010W YBR0201; HHT2 SIN2 YNL031C N2749	STELLIR	Unknown	20240425_PRM_SKP_HZY1128_Recons_G1_3241_MUT_3	19771	light	18.1	#N/A	416.25	830.486	0	0.2	E - y5+	53801280	0	0.2	1	2.1	13	642.406	643.414	TRUE
Low	HHT1 YBR010W YBR0201; HHT2 SIN2 YNL031C N2749	STELLIR	Solvent	20240425_PRM_SKP_Blank_6	NaN	light	17.79	#N/A	416.25	830.486	0	#N/A	E - y5+	0	0	#N/A	1	2.13	12	642.406	643.414	TRUE
Low	HHT1 YBR010W YBR0201; HHT2 SIN2 YNL031C N2749	STELLIR	Unknown	20240425_PRM_SKP_HZY1128_Recons_M_3246_ARS_1	21216	light	17.96	#N/A	416.25	830.486	0	-0.4	E - y5+	37398312	0	-0.4	1	2.1	13	642.406	643.414	TRUE
Low	HHT1 YBR010W YBR0201; HHT2 SIN2 YNL031C N2749	STELLIR	Unknown	20240425_PRM_SKP_HZY1128_Recons_M_3246_ARS_2	16502	light	17.96	#N/A	416.25	830.486	0	-0.5	E - y5+	34663904	0	-0.5	1	2.1	13	642.406	643.414	TRUE
Low	HHT1 YBR010W YBR0201; HHT2 SIN2 YNL031C N2749	STELLIR	Unknown	20240425_PRM_SKP_HZY1128_Recons_M_3246_ARS_3	18772	light	17.84	#N/A	416.25	830.486	0	-0.2	E - y5+	36748036	0	-0.2	1	2.01	11	642.406	643.414	TRUE
Low	HHT1 YBR010W YBR0201; HHT2 SIN2 YNL031C N2749	STELLIR	Solvent	20240425_PRM_SKP_Blank_7	NaN	light	17.79	#N/A	416.25	830.486	0	#N/A	E - y5+	0	0	#N/A	1	2.13	12	642.406	643.414	TRUE
Low	HHT1 YBR010W YBR0201; HHT2 SIN2 YNL031C N2749	STELLIR	Unknown	20240425_PRM_SKP_HZ2347_2Step_1	271.19	light	18.14	#N/A	416.25	830.486	0	0	E - y5+	940527	0	0	1	2.22	10	642.406	643.414	TRUE
Low	HHT1 YBR010W YBR0201; HHT2 SIN2 YNL031C N2749	STELLIR	Unknown	20240427_PRM_SKP_HZY1128_Recons_M_3240_CEN3_01prct_1	1189.1	light	18.19	#N/A	416.25	830.486	0	-0.5	E - y5+	2360449	0	-0.5	1	2.17	11	642.406	643.414	TRUE
Low	HHT1 YBR010W YBR0201; HHT2 SIN2 YNL031C N2749	STELLIR	Unknown	20240427_PRM_SKP_HZY1128_Recons_M_3240_CEN3_01prct_2	1288.2	light	18.16	#N/A	416.25	830.486	0	-0.7	E - y5+	2752239	0	-0.7	1	2.04	15	642.406	643.414	TRUE
Low	HHT1 YBR010W YBR0201; HHT2 SIN2 YNL031C N2749	STELLIR	Unknown	20240427_PRM_SKP_HZY1128_Recons_M_3240_CEN3_01prct_3	1219	light	18.16	#N/A	416.25	830.486	0	-0.2	E - y5+	2671311	0	-0.2	1	2.13	16	642.406	643.414	TRUE
Low	HHT1 YBR010W YBR0201; HHT2 SIN2 YNL031C N2749	STELLIR	Unknown	20240427_PRM_SKP_HZY1128_Recons_M_3240_CEN3_10prct_1	73556	light	17.5	#N/A	416.25	830.486	0	-0.9	E - y5+	115371688	0	-0.9	1	1.92	16	642.406	643.414	TRUE
Low	HHT1 YBR010W YBR0201; HHT2 SIN2 YNL031C N2749	STELLIR	Unknown	20240427_PRM_SKP_HZY1128_Recons_M_3240_CEN3_10prct_3	73873	light	17.59	#N/A	416.25	830.486	0	-0.8	E - y5+	78068992	0	-0.8	1	1.84	13	642.406	643.414	TRUE
Low	HHT1 YBR010W YBR0201; HHT2 SIN2 YNL031C N2749	STELLIR	Unknown	20240427_PRM_SKP_HZY1128_Recons_G1_3240_CEN3_10prct_2	35416	light	17.76	#N/A	416.25	830.486	0	-0.7	E - y5+	55341492	0	-0.7	1	1.93	15	642.406	643.414	TRUE
Low	HHT1 YBR010W YBR0201; HHT2 SIN2 YNL031C N2749	STELLIR	Unknown	20240427_PRM_SKP_HZY1128_Recons_G1_3240_CEN3_10prct_3	74875	light	17.64	#N/A	416.25	830.486	0	-1.2	E - y5+	87379624	0	-1.2	1	1.92	16	642.406	643.414	TRUE
Low	HHT1 YBR010W YBR0201; HHT2 SIN2 YNL031C N2749	STELLIR	Unknown	20240501_PRM_SKP_HZY1128_Recons_M_3241_MUT_10prct_1	76784	light	17.61	#N/A	416.25	830.486	907043	-2.1	E - y5+	98297152	907043	-2.1	1	1.93	15	642.406	643.414	TRUE
Low	HHT1 YBR010W YBR0201; HHT2 SIN2 YNL031C N2749	STELLIR	Unknown	20240501_PRM_SKP_HZY1128_Recons_M_3241_MUT_10prct_2	70420	light	17.61	#N/A	416.25	830.486	0	-2.1	E - y5+	104700040	0	-2.1	1	2.01	11	642.406	643.414	TRUE
Low	HHT1 YBR010W YBR0201; HHT2 SIN2 YNL031C N2749	STELLIR	Unknown	20240501_PRM_SKP_HZY1128_Recons_M_3241_MUT_10prct_3	84971	light	17.53	#N/A	416.25	830.486	269828	-2.2	E - y5+	107870064	269828	-2.2	1	1.86	11	642.406	643.414	TRUE
Low	HHT1 YBR010W YBR0201; HHT2 SIN2 YNL031C N2749	STELLIR	Unknown	20240501_PRM_SKP_HZY1128_Recons_M_3246_ARS_10prct_1	97850	light	17.25	#N/A	416.25	830.486	0	-1.9	E - y5+	110129536	0	-1.9	1	1.86	11	642.406	643.414	TRUE
Low	HHT1 YBR010W YBR0201; HHT2 SIN2 YNL031C N2749	STELLIR	Unknown	20240501_PRM_SKP_HZY1128_Recons_M_3246_ARS_10prct_2	66544	light	17.34	#N/A	416.25	830.486	0	-1.8	E - y5+	93824104	0	-1.8	1	1.86	11	642.406	643.414	TRUE
Low	HHT1 YBR010W YBR0201; HHT2 SIN2 YNL031C N2749	STELLIR	Unknown	20240501_PRM_SKP_HZY1128_Recons_M_3246_ARS_10prct_3	87486	light	17.09	#N/A	416.25	830.486	0	-2.4	E - y5+	107191888	0	-2.4	1	1.84	13	642.406	643.414	TRUE
Low	HHT1 YBR010W YBR0201; HHT2 SIN2 YNL031C N2749	STELLIR	Unknown	20240501_PRM_SKP_HZY1128_Recons_G1_3241_MUT_10prct_1	55368	light	17.7	#N/A	416.25	830.486	0	-1.8	E - y5+	86781656	0	-1.8	1	1.86	11	642.406	643.414	TRUE
Low	HHT1 YBR010W YBR0201; HHT2 SIN2 YNL031C N2749	STELLIR	Unknown	20240501_PRM_SKP_HZY1128_Recons_G1_3241_MUT_10prct_2	126070	light	17.42	#N/A	416.25	830.486	0	-1.7	E - y5+	114223744	0	-1.7	1	1.84	13	642.406	643.414	TRUE
Low	HHT1 YBR010W YBR0201; HHT2 SIN2 YNL031C N2749	STELLIR	Unknown	20240501_PRM_SKP_HZY1128_Recons_G1_3241_MUT_10prct_3	83155	light	17.67	#N/A	416.25	830.486	46724	-1.7	E - y5+	121671720	46724	-1.7	1	2.01	11	642.406	643.414	TRUE
Low	HHT1 YBR010W YBR0201; HHT2 SIN2 YNL031C N2749	STELLIR	Standard	20240217_PRM_SKP_Cal_1	84.622	heavy	18	1.083	421.254	840.494	0	5.8	E - y5+	4137810	0	5.8	1	2.04	15	652.415	653.422	TRUE
Low	HHT1 YBR010W YBR0201; HHT2 SIN2 YNL031C N2749	STELLIR	Standard	20240217_PRM_SKP_Cal_2	137.7	heavy	18.02	0.881	421.254	840.494	0	5.4	E - y5+	4555373	0	5.4	1	2.16	15	652.415	653.422	TRUE
Low	HHT1 YBR010W YBR0201; HHT2 SIN2 YNL031C N2749	STELLIR	Standard	20240217_PRM_SKP_Cal_3	315.07	heavy	18.02	1.008	421.254	840.494	0	5.2	E - y5+	4693241	0	5.2	1	2.19	14	652.415	653.422	TRUE
Low	HHT1 YBR010W YBR0201; HHT2 SIN2 YNL031C N2749	STELLIR	Standard	20240217_PRM_SKP_Cal_4	644.92	heavy	18.02	1.032	421.254	840.494	0	6.1	E - y5+	4398417	0	6.1	1	2.16	15	652.415	653.422	TRUE
Low	HHT1 YBR010W YBR0201; HHT2 SIN2 YNL031C N2749	STELLIR	Standard	20240217_PRM_SKP_Cal_5	1283.7	heavy	18.02	1.027	421.254	840.494	0	5.8	E - y5+	4217172	0	5.8	1	2.16	15	652.415	653.422	TRUE
Low	HHT1 YBR010W YBR0201; HHT2 SIN2 YNL031C N2749	STELLIR	Standard	20240217_PRM_SKP_Cal_6	2435.1	heavy	18.02	0.974	421.254	840.494	0	5	E - y5+	4256392	0	5	1	2	17	652.415	653.422	TRUE
Low	HHT1 YBR010W YBR0201; HHT2 SIN2 YNL031C N2749	STELLIR	Standard	20240217_PRM_SKP_Cal_7	4842.9	heavy	18.01	0.969	421.254	840.494	0	4.8	E - y5+	4225800	0	4.8	1	2.07	14	652.415	653.422	TRUE
Low	HHT1 YBR010W YBR0201; HHT2 SIN2 YNL031C N2749	STELLIR	Standard	20240217_PRM_SKP_Cal_8	9898.4	heavy	18.02	0.99	421.254	840.494	0	6.1	E - y5+	4368736	0	6.1	1	2.16	15	652.415	653.422	TRUE
Low	HHT1 YBR010W YBR0201; HHT2 SIN2 YNL031C N2749	STELLIR	Standard	20240217_PRM_SKP_Cal_9	19880	heavy	17.99	0.994	421.254	840.494	0	4.8	E - y5+	4508829	0	4.8	1	2.13	16	652.415	653.422	TRUE
Low	HHT1 YBR010W YBR0201; HHT2 SIN2 YNL031C N2749	STELLIR	Standard	20240217_PRM_SKP_Cal_10	60387	heavy	17.95	1.006	421.254	840.494	0	4.8	E - y5+	4187816	0	4.8	1	2.13	16	652.415	653.422	TRUE
Low	HHT1 YBR010W YBR0201; HHT2 SIN2 YNL031C N2749	STELLIR	Solvent	20240424_PRM_SKP_Blank_1	NaN	heavy	17.78	#N/A	421.254	840.494	0	#N/A	E - y5+	0	0	#N/A	1	2.13	12	652.415	653.422	TRUE
Low	HHT1 YBR010W YBR0201; HHT2 SIN2 YNL031C N2749	STELLIR	Unknown	20240425_PRM_SKP_HZY1128_Recons_M_3240_CEN3_1	14427	heavy	18.07	#N/A	421.254	840.494	0	-0.5	E - y5+	2402237	0	-0.5	1	2.1	13	652.415	653.422	TRUE
Low	HHT1 YBR010W YBR0201; HHT2 SIN2 YNL031C N2749	STELLIR	Unknown	20240425_PRM_SKP_HZY1128_Recons_M_3240_CEN3_2	16040	heavy	18.04	#N/A	421.254	840.494	0	-0.6	E - y5+	2639129	0	-0.6	1	2.13	12	652.415	653.422	TRUE
Low	HHT1 YBR010W YBR0201; HHT2 SIN2 YNL031C N2749	STELLIR	Unknown	20240425_PRM_SKP_HZY1128_Recons_M_3240_CEN3_3	16220	heavy	18.04	#N/A	421.254	840.494	0	-0.5	E - y5+	2350375	0	-0.5	1	2.07	14	652.415	653.422	TRUE
Low	HHT1 YBR010W YBR0201; HHT2 SIN2 YNL031C N2749	STELLIR	Solvent	20240425_PRM_SKP_Blank_2	NaN	heavy	17.79	#N/A	421.254	840.494	0	#N/A	E - y5+	0	0	#N/A	1	2.13	12	652.415	653.422	TRUE
Low	HHT1 YBR010W YBR0201; HHT2 SIN2 YNL031C N2749	STELLIR	Unknown	20240425_PRM_SKP_HZY1128_Recons_G1_3240_CEN3_1	14412	heavy	18.05	#N/A	421.254	840.494	0	-0.7	E - y5+	2574718	0	-0.7	1	2.02	16	652.415	653.422	TRUE
Low	HHT1 YBR010W YBR0201; HHT2 SIN2 YNL031C N2749	STELLIR	Unknown	20240425_PRM_SKP_HZY1128_Recons_G1_3240_CEN3_2	8668.1	heavy	18.16	#N/A	421.254	840.494	0	-0.4	E - y5+	2601049	0	-0.4	1	2.07	14	652.415	653.422	TRUE
Low	HHT1 YBR010W YBR0201; HHT2 SIN2 YNL031C N2749	STELLIR	Unknown	20240425_PRM_SKP_HZY1128_Recons_G1_3240_CEN3_3	15285	heavy	18.07	#N/A	421.254	840.494	0	-1.1	E - y5+	2421525	0	-1.1	1	2.1	13	652.415	653.422	TRUE
Low	HHT1 YBR010W YBR0201; HHT2 SIN2 YNL031C N2749	STELLIR	Solvent	20240425_PRM_SKP_Blank_3	NaN	heavy	17.79	#N/A	421.254	840.494	0	#N/A	E - y5+	0	0	#N/A	1	2.13	12	652.415	653.422	TRUE
Low	HHT1 YBR010W YBR0201; HHT2 SIN2 YNL031C N2749	STELLIR	Unknown	20240425_PRM_SKP_HZY1128_Recons_M_3241_MUT_1	19730	heavy	18.07	#N/A	421.254	840.494	0	-0.9	E - y5+	3059994	0	-0.9	1	2.19	14	652.415	653.422	TRUE
Low	HHT1 YBR010W YBR0201; HHT2 SIN2 YNL031C N2749	STELLIR	Unknown	20240425_PRM_SKP_HZY1128_Recons_M_3241_MUT_2	21658	heavy	18.03	#N/A	421.254	840.494	0	-1.6	E - y5+	3443632	0	-1.6	1	2.23	13	652.415	653.422	TRUE
Low	HHT1 YBR010W YBR0201; HHT2 SIN2 YNL031C N2749	STELLIR	Unknown	20240425_PRM_SKP_HZY1128_Recons_M_3241_MUT_3	15413	heavy	18.11	#N/A	421.254	840.494	0	-2.3	E - y5+	4102170	0	-2.3	1	2.27	9	652.415	653.422	TRUE
Low	HHT1 YBR010W YBR0201; HHT2 SIN2 YNL031C N2749	STELLIR	Solvent	20240425_PRM_SKP_Blank_5	NaN	heavy	17.79	#N/A	421.254	840.494	0	#N/A	E - y5+	0	0	#N/A	1	2.13	12	652.415	653.422	TRUE
Low	HHT1 YBR010W YBR0201; HHT2 SIN2 YNL031C N2749	STELLIR	Unknown	20240425_PRM_SKP_HZY1128_Recons_G1_3241_MUT_1	13589	heavy	18.1	#N/A	421.254	840.494	0	-1	E - y5+	3361945	0	-1	1	2.13	12	652.415	653.422	TRUE
Low	HHT1 YBR010W YBR0201; HHT2 SIN2 YNL031C N2749	STELLIR	Unknown	20240425_PRM_SKP_HZY1128_Recons_G1_3241_MUT_2	27395	heavy	17.91	#N/A	421.254	840.494	0	-3.1	E - y5+	3572532	0	-3.1	1	2.04	15	652.415	653.422	TRUE
Low	HHT1 YBR010W YBR0201; HHT2 SIN2 YNL031C N2749	STELLIR	Unknown	20240425_PRM_SKP_HZY1128_Recons_G1_3241_MUT_3	19771	heavy	18.07	#N/A	421.254	840.494	0	-1.8	E - y5+	3348526	0	-1.8	1	2.1	13	652.415	653.422	TRUE
Low	HHT1 YBR010W YBR0201; HHT2 SIN2 YNL031C N2749	STELLIR	Solvent	20240425_PRM_SKP_Blank_6	NaN	heavy	17.79	#N/A	421.254	840.494	0	#N/A	E - y5+	0	0	#N/A	1	2.13	12	652.415	653.422	TRUE
Low	HHT1 YBR010W YBR0201; HHT2 SIN2 YNL031C N2749	STELLIR	Unknown	20240425_PRM_SKP_HZY1128_Recons_M_3246_ARS_1	21216	heavy	17.93	#N/A	421.254	840.494	0	-1.3	E - y5+	2170421	0	-1.3	1	2.1	13	652.415	653.422	TRUE
Low	HHT1 YBR010W YBR0201; HHT2 SIN2 YNL031C N2749	STELLIR	Unknown	20240425_PRM_SKP_HZY1128_Recons_M_3246_ARS_2	16502	heavy	17.94	#N/A	421.254	840.494	0	-0.9	E - y5+	2580416	0	-0.9	1	2.1	13	652.415	653.422	TRUE
Low	HHT1 YBR010W YBR0201; HHT2 SIN2 YNL031C N2749	STELLIR	Unknown	20240425_PRM_SKP_HZY1128_Recons_M_3246_ARS_3	18772	heavy	17.84	#N/A	421.254	840.494	0	1.3	E - y5+	2407759	0	1.3	1	2.01	11	652.415	653.422	TRUE
Low	HHT1 YBR010W YBR0201; HHT2 SIN2 YNL031C N2749	STELLIR	Solvent	20240425_PRM_SKP_Blank_7	NaN	heavy	17.79	#N/A	421.254	840.494	0	#N/A	E - y5+	0	0	#N/A	1	2.13	12	652.415	653.422	TRUE
Low	HHT1 YBR010W YBR0201; HHT2 SIN2 YNL031C N2749	STELLIR	Unknown	20240425_PRM_SKP_HZ2347_2Step_1	271.19	heavy	18.14	#N/A	421.254	840.494	0	-0.6	E - y5+	2632468	0	-0.6	1	2.22	10	652.415	653.422	TRUE
Low	HHT1 YBR010W YBR0201; HHT2 SIN2 YNL031C N2749	STELLIR	Unknown	20240427_PRM_SKP_HZY1128_Recons_M_3240_CEN3_01prct_1	1189.1	heavy	18.19	#N/A	421.254	840.494	0	-1.4	E - y5+	2152188	0	-1.4	1	2.17	11	652.415	653.422	TRUE
Low	HHT1 YBR010W YBR0201; HHT2 SIN2 YNL031C N2749	STELLIR	Unknown	20240427_PRM_SKP_HZY1128_Recons_M_3240_CEN3_01prct_2	1288.2	heavy	18.16	#N/A	421.254	840.494	0	-0.8	E - y5+	2339098	0	-0.8	1	2.04	15	652.415	653.422	TRUE
Low	HHT1 YBR010W YBR0201; HHT2 SIN2 YNL031C N2749	STELLIR	Unknown	20240427_PRM_SKP_HZY1128_Recons_M_3240_CEN3_01prct_3	1219	heavy	18.16	#N/A	421.254	840.494	0	-1	E - y5+	2383239	0	-1	1	2.13	16	652.415	653.422	TRUE
Low	HHT1 YBR010W YBR0201; HHT2 SIN2 YNL031C N2749	STELLIR	Unknown	20240427_PRM_SKP_HZY1128_Recons_M_3240_CEN3_10prct_1	73556	heavy	17.5	#N/A	421.254	840.494	0	-0.6	E - y5+	1942362	0	-0.6	1	1.92	16	652.415	653.422	TRUE
Low	HHT1 YBR010W YBR0201; HHT2 SIN2 YNL031C N2749	STELLIR	Unknown	20240427_PRM_SKP_HZY1128_Recons_M_3240_CEN3_10prct_3	73873	heavy	17.59	#N/A	421.254	840.494	0	3.4	E - y5+	1308723	0	3.4	1	1.84	13	652.415	653.422	TRUE
Low	HHT1 YBR010W YBR0201; HHT2 SIN2 YNL031C N2749	STELLIR	Unknown	20240427_PRM_SKP_HZY1128_Recons_G1_3240_CEN3_10prct_2	35416	heavy	17.76	#N/A	421.254	840.494	0	-0.8	E - y5+	1930227	0	-0.8	1	1.93	15	652.415	653.422	TRUE
Low	HHT1 YBR010W YBR0201; HHT2 SIN2 YNL031C N2749	STELLIR	Unknown	20240427_PRM_SKP_HZY1128_Recons_G1_3240_CEN3_10prct_3	74875	heavy	17.64	#N/A	421.254	840.494	0	0.1	E - y5+	1445241	0	0.1	1	1.92	16	652.415	653.422	TRUE
Low	HHT1 YBR010W YBR0201; HHT2 SIN2 YNL031C N2749	STELLIR	Unknown	20240501_PRM_SKP_HZY1128_Recons_M_3241_MUT_10prct_1	76784	heavy	17.58	#N/A	421.254	840.494	0	-0.5	E - y5+	1585484	0	-0.5	1	1.93	15	652.415	653.422	TRUE
Low	HHT1 YBR010W YBR0201; HHT2 SIN2 YNL031C N2749	STELLIR	Unknown	20240501_PRM_SKP_HZY1128_Recons_M_3241_MUT_10prct_2	70420	heavy	17.61	#N/A	421.254	840.494	0	-0.6	E - y5+	1841000	0	-0.6	1	2.01	11	652.415	653.422	TRUE
Low	HHT1 YBR010W YBR0201; HHT2 SIN2 YNL031C N2749	STELLIR	Unknown	20240501_PRM_SKP_HZY1128_Recons_M_3241_MUT_10prct_3	84971	heavy	17.56	#N/A	421.254	840.494	0	-1.3	E - y5+	1572597	0	-1.3	1	1.86	11	652.415	653.422	TRUE
Low	HHT1 YBR010W YBR0201; HHT2 SIN2 YNL031C N2749	STELLIR	Unknown	20240501_PRM_SKP_HZY1128_Recons_M_3246_ARS_10prct_1	97850	heavy	17.28	#N/A	421.254	840.494	0	3.6	E - y5+	1394582	0	3.6	1	1.86	11	652.415	653.422	TRUE
Low	HHT1 YBR010W YBR0201; HHT2 SIN2 YNL031C N2749	STELLIR	Unknown	20240501_PRM_SKP_HZY1128_Recons_M_3246_ARS_10prct_2	66544	heavy	17.31	#N/A	421.254	840.494	0	-2.6	E - y5+	1745611	0	-2.6	1	1.86	11	652.415	653.422	TRUE
Low	HHT1 YBR010W YBR0201; HHT2 SIN2 YNL031C N2749	STELLIR	Unknown	20240501_PRM_SKP_HZY1128_Recons_M_3246_ARS_10prct_3	87486	heavy	17.09	#N/A	421.254	840.494	0	-2	E - y5+	1517869	0	-2	1	1.84	13	652.415	653.422	TRUE
Low	HHT1 YBR010W YBR0201; HHT2 SIN2 YNL031C N2749	STELLIR	Unknown	20240501_PRM_SKP_HZY1128_Recons_G1_3241_MUT_10prct_1	55368	heavy	17.7	#N/A	421.254	840.494	0	-1.8	E - y5+	1939473	0	-1.8	1	1.86	11	652.415	653.422	TRUE
Low	HHT1 YBR010W YBR0201; HHT2 SIN2 YNL031C N2749	STELLIR	Unknown	20240501_PRM_SKP_HZY1128_Recons_G1_3241_MUT_10prct_2	126070	heavy	17.42	#N/A	421.254	840.494	0	-0.7	E - y5+	1123072	0	-0.7	1	1.84	13	652.415	653.422	TRUE
Low	HHT1 YBR010W YBR0201; HHT2 SIN2 YNL031C N2749	STELLIR	Unknown	20240501_PRM_SKP_HZY1128_Recons_G1_3241_MUT_10prct_3	83155	heavy	17.67	#N/A	421.254	840.494	0	1.4	E - y5+	1812470	0	1.4	1	2.01	11	652.415	653.422	TRUE
Low	MIF2 YKL089W	YSLDTSESPSVR	Standard	20240217_PRM_SKP_Cal_1	-103.62	light	17.22	-1.326	670.82	1339.63	0	3.3	S - y5+	182163	0	3.3	1	1.87	10	544.297	545.304	TRUE
Low	MIF2 YKL089W	YSLDTSESPSVR	Standard	20240217_PRM_SKP_Cal_2	-12.437	light	17.25	-0.08	670.82	1339.63	0	2.4	S - y5+	399299	0	2.4	1	1.86	11	544.297	545.304	TRUE
Low	MIF2 YKL089W	YSLDTSESPSVR	Standard	20240217_PRM_SKP_Cal_3	166.76	light	17.25	0.534	670.82	1339.63	0	1.7	S - y5+	793555	0	1.7	1	1.87	10	544.297	545.304	TRUE
Low	MIF2 YKL089W	YSLDTSESPSVR	Standard	20240217_PRM_SKP_Cal_4	568.22	light	17.25	0.909	670.82	1339.63	0	2.4	S - y5+	1422803	0	2.4	1	1.86	11	544.297	545.304	TRUE
Low	MIF2 YKL089W	YSLDTSESPSVR	Standard	20240217_PRM_SKP_Cal_5	1236.3	light	17.25	0.989	670.82	1339.63	0	3.3	S - y5+	2990105	0	3.3	1	1.87	10	544.297	545.304	TRUE
Low	MIF2 YKL089W	YSLDTSESPSVR	Standard	20240217_PRM_SKP_Cal_6	2607.2	light	17.25	1.043	670.82	1339.63	0	2.4	S - y5+	5710505	0	2.4	1	1.89	9	544.297	545.304	TRUE
Low	MIF2 YKL089W	YSLDTSESPSVR	Standard	20240217_PRM_SKP_Cal_7	5089.4	light	17.23	1.018	670.82	1339.63	0	1.5	S - y5+	11366463	0	1.5	1	1.87	10	544.297	545.304	TRUE
Low	MIF2 YKL089W	YSLDTSESPSVR	Standard	20240217_PRM_SKP_Cal_8	10518	light	17.25	1.052	670.82	1339.63	0	1	S - y5+	22814564	0	1	1	1.87	10	544.297	545.304	TRUE
Low	MIF2 YKL089W	YSLDTSESPSVR	Standard	20240217_PRM_SKP_Cal_9	17230	light	17.25	0.861	670.82	1339.63	1529	0.9	S - y5+	42922760	1529	0.9	1	2.08	9	544.297	545.304	TRUE
Low	MIF2 YKL089W	YSLDTSESPSVR	Standard	20240217_PRM_SKP_Cal_10	59356	light	17.21	0.989	670.82	1339.63	35296	0.5	S - y5+	137439360	35296	0.5	1	2.08	9	544.297	545.304	TRUE
Low	MIF2 YKL089W	YSLDTSESPSVR	Solvent	20240424_PRM_SKP_Blank_1	NaN	light	17.03	#N/A	670.82	1339.63	0	#N/A	S - y5+	0	0	#N/A	1	1.95	14	544.297	545.304	TRUE
Low	MIF2 YKL089W	YSLDTSESPSVR	Unknown	20240425_PRM_SKP_HZY1128_Recons_M_3240_CEN3_1	1216.4	light	17.38	#N/A	670.82	1339.63	0	-2.1	S - y5+	2602245	0	-2.1	1	1.87	10	544.297	545.304	TRUE
Low	MIF2 YKL089W	YSLDTSESPSVR	Unknown	20240425_PRM_SKP_HZY1128_Recons_M_3240_CEN3_2	1378.2	light	17.35	#N/A	670.82	1339.63	0	-1.7	S - y5+	2930129	0	-1.7	1	1.89	9	544.297	545.304	TRUE
Low	MIF2 YKL089W	YSLDTSESPSVR	Unknown	20240425_PRM_SKP_HZY1128_Recons_M_3240_CEN3_3	1173	light	17.36	#N/A	670.82	1339.63	0	0.4	S - y5+	2556298	0	0.4	1	1.89	9	544.297	545.304	TRUE
Low	MIF2 YKL089W	YSLDTSESPSVR	Solvent	20240425_PRM_SKP_Blank_2	NaN	light	17.04	#N/A	670.82	1339.63	0	#N/A	S - y5+	0	0	#N/A	1	1.95	14	544.297	545.304	TRUE
Low	MIF2 YKL089W	YSLDTSESPSVR	Unknown	20240425_PRM_SKP_HZY1128_Recons_G1_3240_CEN3_1	-163.19	light	17.34	#N/A	670.82	1339.63	0	-2.3	S - y5+	64361	0	-2.3	1	2.13	8	544.297	545.304	TRUE
Low	MIF2 YKL089W	YSLDTSESPSVR	Unknown	20240425_PRM_SKP_HZY1128_Recons_G1_3240_CEN3_2	-167.56	light	17.41	#N/A	670.82	1339.63	0	-1.1	S - y5+	60891	0	-1.1	1	1.87	10	544.297	545.304	TRUE
Low	MIF2 YKL089W	YSLDTSESPSVR	Unknown	20240425_PRM_SKP_HZY1128_Recons_G1_3240_CEN3_3	-131.75	light	17.36	#N/A	670.82	1339.63	0	-1.7	S - y5+	130175	0	-1.7	1	1.92	8	544.297	545.304	TRUE
Low	MIF2 YKL089W	YSLDTSESPSVR	Solvent	20240425_PRM_SKP_Blank_3	NaN	light	17.04	#N/A	670.82	1339.63	0	#N/A	S - y5+	0	0	#N/A	1	1.95	14	544.297	545.304	TRUE
Low	MIF2 YKL089W	YSLDTSESPSVR	Unknown	20240425_PRM_SKP_HZY1128_Recons_M_3241_MUT_1	-191.52	light	17.22	#N/A	670.82	1339.63	0	#N/A	S - y5+	0	0	#N/A	1	1.89	9	544.297	545.304	TRUE
Low	MIF2 YKL089W	YSLDTSESPSVR	Unknown	20240425_PRM_SKP_HZY1128_Recons_M_3241_MUT_2	-191.52	light	17.17	#N/A	670.82	1339.63	0	#N/A	S - y5+	0	0	#N/A	1	1.87	10	544.297	545.304	TRUE
Low	MIF2 YKL089W	YSLDTSESPSVR	Unknown	20240425_PRM_SKP_HZY1128_Recons_M_3241_MUT_3	-191.52	light	17.22	#N/A	670.82	1339.63	0	#N/A	S - y5+	0	0	#N/A	1	2.13	8	544.297	545.304	TRUE
Low	MIF2 YKL089W	YSLDTSESPSVR	Solvent	20240425_PRM_SKP_Blank_5	NaN	light	17.03	#N/A	670.82	1339.63	0	#N/A	S - y5+	0	0	#N/A	1	1.95	14	544.297	545.304	TRUE
Low	MIF2 YKL089W	YSLDTSESPSVR	Unknown	20240425_PRM_SKP_HZY1128_Recons_G1_3241_MUT_1	-191.52	light	17.24	#N/A	670.82	1339.63	0	#N/A	S - y5+	0	0	#N/A	1	1.89	9	544.297	545.304	TRUE
Low	MIF2 YKL089W	YSLDTSESPSVR	Unknown	20240425_PRM_SKP_HZY1128_Recons_G1_3241_MUT_2	-191.52	light	17.09	#N/A	670.82	1339.63	0	#N/A	S - y5+	0	0	#N/A	1	1.87	10	544.297	545.304	TRUE
Low	MIF2 YKL089W	YSLDTSESPSVR	Unknown	20240425_PRM_SKP_HZY1128_Recons_G1_3241_MUT_3	-191.52	light	17.22	#N/A	670.82	1339.63	0	#N/A	S - y5+	0	0	#N/A	1	2.08	9	544.297	545.304	TRUE
Low	MIF2 YKL089W	YSLDTSESPSVR	Solvent	20240425_PRM_SKP_Blank_6	NaN	light	17.03	#N/A	670.82	1339.63	0	#N/A	S - y5+	0	0	#N/A	1	1.95	14	544.297	545.304	TRUE
Low	MIF2 YKL089W	YSLDTSESPSVR	Unknown	20240425_PRM_SKP_HZY1128_Recons_M_3246_ARS_1	-179.9	light	17.3	#N/A	670.82	1339.63	0	-16.4	S - y5+	22681	0	-16.4	1	1.89	9	544.297	545.304	TRUE
Low	MIF2 YKL089W	YSLDTSESPSVR	Unknown	20240425_PRM_SKP_HZY1128_Recons_M_3246_ARS_2	-180.49	light	17.28	#N/A	670.82	1339.63	0	-8.1	S - y5+	22399	0	-8.1	1	1.86	11	544.297	545.304	TRUE
Low	MIF2 YKL089W	YSLDTSESPSVR	Unknown	20240425_PRM_SKP_HZY1128_Recons_M_3246_ARS_3	-168.91	light	17.22	#N/A	670.82	1339.63	0	-3.1	S - y5+	50336	0	-3.1	1	1.89	9	544.297	545.304	TRUE
Low	MIF2 YKL089W	YSLDTSESPSVR	Solvent	20240425_PRM_SKP_Blank_7	NaN	light	17.04	#N/A	670.82	1339.63	0	#N/A	S - y5+	0	0	#N/A	1	1.95	14	544.297	545.304	TRUE
Low	MIF2 YKL089W	YSLDTSESPSVR	Unknown	20240425_PRM_SKP_HZ2347_2Step_1	390.65	light	17.39	#N/A	670.82	1339.63	0	-2	S - y5+	1071920	0	-2	1	1.87	10	544.297	545.304	TRUE
Low	MIF2 YKL089W	YSLDTSESPSVR	Unknown	20240427_PRM_SKP_HZY1128_Recons_M_3240_CEN3_01prct_1	-59.093	light	17.39	#N/A	670.82	1339.63	0	-1.2	S - y5+	172037	0	-1.2	1	1.87	10	544.297	545.304	TRUE
Low	MIF2 YKL089W	YSLDTSESPSVR	Unknown	20240427_PRM_SKP_HZY1128_Recons_M_3240_CEN3_01prct_2	-42.666	light	17.42	#N/A	670.82	1339.63	0	0	S - y5+	226885	0	0	1	1.89	9	544.297	545.304	TRUE
Low	MIF2 YKL089W	YSLDTSESPSVR	Unknown	20240427_PRM_SKP_HZY1128_Recons_M_3240_CEN3_01prct_3	-71.945	light	17.39	#N/A	670.82	1339.63	0	-1.2	S - y5+	187810	0	-1.2	1	2.01	11	544.297	545.304	TRUE
Low	MIF2 YKL089W	YSLDTSESPSVR	Unknown	20240427_PRM_SKP_HZY1128_Recons_M_3240_CEN3_10prct_1	5754.7	light	17.04	#N/A	670.82	1339.63	0	-3	S - y5+	11757083	0	-3	1	1.7	13	544.297	545.304	TRUE
Low	MIF2 YKL089W	YSLDTSESPSVR	Unknown	20240427_PRM_SKP_HZY1128_Recons_M_3240_CEN3_10prct_3	6749.5	light	17.05	#N/A	670.82	1339.63	0	1	S - y5+	8089906	0	1	1	1.7	10	544.297	545.304	TRUE
Low	MIF2 YKL089W	YSLDTSESPSVR	Unknown	20240427_PRM_SKP_HZY1128_Recons_G1_3240_CEN3_10prct_2	-21.889	light	17.13	#N/A	670.82	1339.63	0	-3.6	S - y5+	288329	0	-3.6	1	1.86	11	544.297	545.304	TRUE
Low	MIF2 YKL089W	YSLDTSESPSVR	Unknown	20240427_PRM_SKP_HZY1128_Recons_G1_3240_CEN3_10prct_3	106.07	light	17.08	#N/A	670.82	1339.63	0	-0.5	S - y5+	405731	0	-0.5	1	1.86	11	544.297	545.304	TRUE
Low	MIF2 YKL089W	YSLDTSESPSVR	Unknown	20240501_PRM_SKP_HZY1128_Recons_M_3241_MUT_10prct_1	-133.57	light	17.04	#N/A	670.82	1339.63	0	0.2	S - y5+	89220	0	0.2	1	1.7	12	544.297	545.304	TRUE
Low	MIF2 YKL089W	YSLDTSESPSVR	Unknown	20240501_PRM_SKP_HZY1128_Recons_M_3241_MUT_10prct_2	-152.49	light	17.07	#N/A	670.82	1339.63	0	-3.4	S - y5+	61919	0	-3.4	1	1.7	10	544.297	545.304	TRUE
Low	MIF2 YKL089W	YSLDTSESPSVR	Unknown	20240501_PRM_SKP_HZY1128_Recons_M_3241_MUT_10prct_3	-146.04	light	17.01	#N/A	670.82	1339.63	0	-5.1	S - y5+	78430	0	-5.1	1	1.7	11	544.297	545.304	TRUE
Low	MIF2 YKL089W	YSLDTSESPSVR	Unknown	20240501_PRM_SKP_HZY1128_Recons_M_3246_ARS_10prct_1	-67.963	light	16.84	#N/A	670.82	1339.63	0	-3.3	S - y5+	195707	0	-3.3	1	1.7	10	544.297	545.304	TRUE
Low	MIF2 YKL089W	YSLDTSESPSVR	Unknown	20240501_PRM_SKP_HZY1128_Recons_M_3246_ARS_10prct_2	-60.753	light	16.87	#N/A	670.82	1339.63	0	-1	S - y5+	204071	0	-1	1	1.7	9	544.297	545.304	TRUE
Low	MIF2 YKL089W	YSLDTSESPSVR	Unknown	20240501_PRM_SKP_HZY1128_Recons_M_3246_ARS_10prct_3	-35.715	light	16.72	#N/A	670.82	1339.63	0	-0.2	S - y5+	259003	0	-0.2	1	1.7	9	544.297	545.304	TRUE
Low	MIF2 YKL089W	YSLDTSESPSVR	Unknown	20240501_PRM_SKP_HZY1128_Recons_G1_3241_MUT_10prct_1	-184.86	light	17.1	#N/A	670.82	1339.63	0	-3.1	S - y5+	11921	0	-3.1	1	1.87	10	544.297	545.304	TRUE
Low	MIF2 YKL089W	YSLDTSESPSVR	Unknown	20240501_PRM_SKP_HZY1128_Recons_G1_3241_MUT_10prct_2	-144.89	light	16.92	#N/A	670.82	1339.63	0	-3.5	S - y5+	48444	0	-3.5	1	1.55	11	544.297	545.304	TRUE
Low	MIF2 YKL089W	YSLDTSESPSVR	Unknown	20240501_PRM_SKP_HZY1128_Recons_G1_3241_MUT_10prct_3	-170.19	light	17.11	#N/A	670.82	1339.63	0	-1	S - y5+	37013	0	-1	1	1.7	10	544.297	545.304	TRUE
Low	MIF2 YKL089W	YSLDTSESPSVR	Standard	20240217_PRM_SKP_Cal_1	-103.62	heavy	17.22	-1.326	675.824	1349.63	0	5.5	S - y5+	2524054	0	5.5	1	1.87	10	554.305	555.312	TRUE
Low	MIF2 YKL089W	YSLDTSESPSVR	Standard	20240217_PRM_SKP_Cal_2	-12.437	heavy	17.22	-0.08	675.824	1349.63	0	3.7	S - y5+	2715652	0	3.7	1	1.86	11	554.305	555.312	TRUE
Low	MIF2 YKL089W	YSLDTSESPSVR	Standard	20240217_PRM_SKP_Cal_3	166.76	heavy	17.25	0.534	675.824	1349.63	0	0.7	S - y5+	2697646	0	0.7	1	1.87	10	554.305	555.312	TRUE
Low	MIF2 YKL089W	YSLDTSESPSVR	Standard	20240217_PRM_SKP_Cal_4	568.22	heavy	17.25	0.909	675.824	1349.63	0	4.5	S - y5+	2280927	0	4.5	1	2.04	10	554.305	555.312	TRUE
Low	MIF2 YKL089W	YSLDTSESPSVR	Standard	20240217_PRM_SKP_Cal_5	1236.3	heavy	17.25	0.989	675.824	1349.63	0	2.5	S - y5+	2550697	0	2.5	1	1.87	10	554.305	555.312	TRUE
Low	MIF2 YKL089W	YSLDTSESPSVR	Standard	20240217_PRM_SKP_Cal_6	2607.2	heavy	17.25	1.043	675.824	1349.63	0	4	S - y5+	2485153	0	4	1	1.89	9	554.305	555.312	TRUE
Low	MIF2 YKL089W	YSLDTSESPSVR	Standard	20240217_PRM_SKP_Cal_7	5089.4	heavy	17.23	1.018	675.824	1349.63	0	3.1	S - y5+	2621518	0	3.1	1	1.87	10	554.305	555.312	TRUE
Low	MIF2 YKL089W	YSLDTSESPSVR	Standard	20240217_PRM_SKP_Cal_8	10518	heavy	17.25	1.052	675.824	1349.63	0	4.7	S - y5+	2594583	0	4.7	1	1.87	10	554.305	555.312	TRUE
Low	MIF2 YKL089W	YSLDTSESPSVR	Standard	20240217_PRM_SKP_Cal_9	17230	heavy	17.22	0.861	675.824	1349.63	0	4.8	S - y5+	3000878	0	4.8	1	1.87	10	554.305	555.312	TRUE
Low	MIF2 YKL089W	YSLDTSESPSVR	Standard	20240217_PRM_SKP_Cal_10	59356	heavy	17.21	0.989	675.824	1349.63	0	8.8	S - y5+	2811153	0	8.8	1	1.87	10	554.305	555.312	TRUE
Low	MIF2 YKL089W	YSLDTSESPSVR	Solvent	20240424_PRM_SKP_Blank_1	NaN	heavy	17.03	#N/A	675.824	1349.63	0	#N/A	S - y5+	0	0	#N/A	1	1.95	14	554.305	555.312	TRUE
Low	MIF2 YKL089W	YSLDTSESPSVR	Unknown	20240425_PRM_SKP_HZY1128_Recons_M_3240_CEN3_1	1216.4	heavy	17.36	#N/A	675.824	1349.63	0	2.8	S - y5+	2251218	0	2.8	1	1.87	10	554.305	555.312	TRUE
Low	MIF2 YKL089W	YSLDTSESPSVR	Unknown	20240425_PRM_SKP_HZY1128_Recons_M_3240_CEN3_2	1378.2	heavy	17.35	#N/A	675.824	1349.63	0	2.9	S - y5+	2273476	0	2.9	1	1.89	9	554.305	555.312	TRUE
Low	MIF2 YKL089W	YSLDTSESPSVR	Unknown	20240425_PRM_SKP_HZY1128_Recons_M_3240_CEN3_3	1173	heavy	17.36	#N/A	675.824	1349.63	0	3.3	S - y5+	2281773	0	3.3	1	1.89	9	554.305	555.312	TRUE
Low	MIF2 YKL089W	YSLDTSESPSVR	Solvent	20240425_PRM_SKP_Blank_2	NaN	heavy	17.04	#N/A	675.824	1349.63	0	#N/A	S - y5+	0	0	#N/A	1	1.95	14	554.305	555.312	TRUE
Low	MIF2 YKL089W	YSLDTSESPSVR	Unknown	20240425_PRM_SKP_HZY1128_Recons_G1_3240_CEN3_1	-163.19	heavy	17.36	#N/A	675.824	1349.63	0	3.1	S - y5+	2766937	0	3.1	1	1.89	9	554.305	555.312	TRUE
Low	MIF2 YKL089W	YSLDTSESPSVR	Unknown	20240425_PRM_SKP_HZY1128_Recons_G1_3240_CEN3_2	-167.56	heavy	17.41	#N/A	675.824	1349.63	0	2.6	S - y5+	3095118	0	2.6	1	1.87	10	554.305	555.312	TRUE
Low	MIF2 YKL089W	YSLDTSESPSVR	Unknown	20240425_PRM_SKP_HZY1128_Recons_G1_3240_CEN3_3	-131.75	heavy	17.36	#N/A	675.824	1349.63	0	2.8	S - y5+	2652593	0	2.8	1	1.92	8	554.305	555.312	TRUE
Low	MIF2 YKL089W	YSLDTSESPSVR	Solvent	20240425_PRM_SKP_Blank_3	NaN	heavy	17.04	#N/A	675.824	1349.63	0	#N/A	S - y5+	0	0	#N/A	1	1.95	14	554.305	555.312	TRUE
Low	MIF2 YKL089W	YSLDTSESPSVR	Unknown	20240425_PRM_SKP_HZY1128_Recons_M_3241_MUT_1	-191.52	heavy	17.36	#N/A	675.824	1349.63	0	2.5	S - y5+	2932351	0	2.5	1	1.89	9	554.305	555.312	TRUE
Low	MIF2 YKL089W	YSLDTSESPSVR	Unknown	20240425_PRM_SKP_HZY1128_Recons_M_3241_MUT_2	-191.52	heavy	17.31	#N/A	675.824	1349.63	0	2.8	S - y5+	3433728	0	2.8	1	1.87	10	554.305	555.312	TRUE
Low	MIF2 YKL089W	YSLDTSESPSVR	Unknown	20240425_PRM_SKP_HZY1128_Recons_M_3241_MUT_3	-191.52	heavy	17.36	#N/A	675.824	1349.63	0	1.8	S - y5+	3620819	0	1.8	1	1.89	9	554.305	555.312	TRUE
Low	MIF2 YKL089W	YSLDTSESPSVR	Solvent	20240425_PRM_SKP_Blank_5	NaN	heavy	17.03	#N/A	675.824	1349.63	0	#N/A	S - y5+	0	0	#N/A	1	1.95	14	554.305	555.312	TRUE
Low	MIF2 YKL089W	YSLDTSESPSVR	Unknown	20240425_PRM_SKP_HZY1128_Recons_G1_3241_MUT_1	-191.52	heavy	17.38	#N/A	675.824	1349.63	0	3.2	S - y5+	3530582	0	3.2	1	1.89	9	554.305	555.312	TRUE
Low	MIF2 YKL089W	YSLDTSESPSVR	Unknown	20240425_PRM_SKP_HZY1128_Recons_G1_3241_MUT_2	-191.52	heavy	17.23	#N/A	675.824	1349.63	0	2	S - y5+	3578734	0	2	1	1.87	10	554.305	555.312	TRUE
Low	MIF2 YKL089W	YSLDTSESPSVR	Unknown	20240425_PRM_SKP_HZY1128_Recons_G1_3241_MUT_3	-191.52	heavy	17.36	#N/A	675.824	1349.63	0	1.8	S - y5+	3288095	0	1.8	1	2.08	9	554.305	555.312	TRUE
Low	MIF2 YKL089W	YSLDTSESPSVR	Solvent	20240425_PRM_SKP_Blank_6	NaN	heavy	17.03	#N/A	675.824	1349.63	0	#N/A	S - y5+	0	0	#N/A	1	1.95	14	554.305	555.312	TRUE
Low	MIF2 YKL089W	YSLDTSESPSVR	Unknown	20240425_PRM_SKP_HZY1128_Recons_M_3246_ARS_1	-179.9	heavy	17.27	#N/A	675.824	1349.63	0	3.2	S - y5+	2377488	0	3.2	1	1.89	9	554.305	555.312	TRUE
Low	MIF2 YKL089W	YSLDTSESPSVR	Unknown	20240425_PRM_SKP_HZY1128_Recons_M_3246_ARS_2	-180.49	heavy	17.28	#N/A	675.824	1349.63	0	3.6	S - y5+	2473882	0	3.6	1	1.86	11	554.305	555.312	TRUE
Low	MIF2 YKL089W	YSLDTSESPSVR	Unknown	20240425_PRM_SKP_HZY1128_Recons_M_3246_ARS_3	-168.91	heavy	17.19	#N/A	675.824	1349.63	0	3.5	S - y5+	2711434	0	3.5	1	1.89	9	554.305	555.312	TRUE
Low	MIF2 YKL089W	YSLDTSESPSVR	Solvent	20240425_PRM_SKP_Blank_7	NaN	heavy	17.04	#N/A	675.824	1349.63	0	#N/A	S - y5+	0	0	#N/A	1	1.95	14	554.305	555.312	TRUE
Low	MIF2 YKL089W	YSLDTSESPSVR	Unknown	20240425_PRM_SKP_HZ2347_2Step_1	390.65	heavy	17.39	#N/A	675.824	1349.63	0	2.7	S - y5+	2242554	0	2.7	1	1.87	10	554.305	555.312	TRUE
Low	MIF2 YKL089W	YSLDTSESPSVR	Unknown	20240427_PRM_SKP_HZY1128_Recons_M_3240_CEN3_01prct_1	-59.093	heavy	17.42	#N/A	675.824	1349.63	0	3	S - y5+	1582253	0	3	1	1.87	10	554.305	555.312	TRUE
Low	MIF2 YKL089W	YSLDTSESPSVR	Unknown	20240427_PRM_SKP_HZY1128_Recons_M_3240_CEN3_01prct_2	-42.666	heavy	17.39	#N/A	675.824	1349.63	0	2.6	S - y5+	1856411	0	2.6	1	1.89	9	554.305	555.312	TRUE
Low	MIF2 YKL089W	YSLDTSESPSVR	Unknown	20240427_PRM_SKP_HZY1128_Recons_M_3240_CEN3_01prct_3	-71.945	heavy	17.39	#N/A	675.824	1349.63	0	2.8	S - y5+	1912954	0	2.8	1	2.01	11	554.305	555.312	TRUE
Low	MIF2 YKL089W	YSLDTSESPSVR	Unknown	20240427_PRM_SKP_HZY1128_Recons_M_3240_CEN3_10prct_1	5754.7	heavy	17.01	#N/A	675.824	1349.63	0	1	S - y5+	2408203	0	1	1	1.7	13	554.305	555.312	TRUE
Low	MIF2 YKL089W	YSLDTSESPSVR	Unknown	20240427_PRM_SKP_HZY1128_Recons_M_3240_CEN3_10prct_3	6749.5	heavy	17.05	#N/A	675.824	1349.63	0	1.7	S - y5+	1419575	0	1.7	1	1.7	10	554.305	555.312	TRUE
Low	MIF2 YKL089W	YSLDTSESPSVR	Unknown	20240427_PRM_SKP_HZY1128_Recons_G1_3240_CEN3_10prct_2	-21.889	heavy	17.13	#N/A	675.824	1349.63	0	1.9	S - y5+	2070205	0	1.9	1	1.86	11	554.305	555.312	TRUE
Low	MIF2 YKL089W	YSLDTSESPSVR	Unknown	20240427_PRM_SKP_HZY1128_Recons_G1_3240_CEN3_10prct_3	106.07	heavy	17.08	#N/A	675.824	1349.63	0	1.4	S - y5+	1660539	0	1.4	1	1.86	11	554.305	555.312	TRUE
Low	MIF2 YKL089W	YSLDTSESPSVR	Unknown	20240501_PRM_SKP_HZY1128_Recons_M_3241_MUT_10prct_1	-133.57	heavy	17.04	#N/A	675.824	1349.63	0	0.2	S - y5+	1875230	0	0.2	1	1.7	12	554.305	555.312	TRUE
Low	MIF2 YKL089W	YSLDTSESPSVR	Unknown	20240501_PRM_SKP_HZY1128_Recons_M_3241_MUT_10prct_2	-152.49	heavy	17.07	#N/A	675.824	1349.63	0	0.6	S - y5+	1932169	0	0.6	1	1.7	10	554.305	555.312	TRUE
Low	MIF2 YKL089W	YSLDTSESPSVR	Unknown	20240501_PRM_SKP_HZY1128_Recons_M_3241_MUT_10prct_3	-146.04	heavy	17.01	#N/A	675.824	1349.63	0	-0.7	S - y5+	2100242	0	-0.7	1	1.7	11	554.305	555.312	TRUE
Low	MIF2 YKL089W	YSLDTSESPSVR	Unknown	20240501_PRM_SKP_HZY1128_Recons_M_3246_ARS_10prct_1	-67.963	heavy	16.81	#N/A	675.824	1349.63	0	0.9	S - y5+	1929160	0	0.9	1	1.55	11	554.305	555.312	TRUE
Low	MIF2 YKL089W	YSLDTSESPSVR	Unknown	20240501_PRM_SKP_HZY1128_Recons_M_3246_ARS_10prct_2	-60.753	heavy	16.87	#N/A	675.824	1349.63	0	0.5	S - y5+	1900682	0	0.5	1	1.7	9	554.305	555.312	TRUE
Low	MIF2 YKL089W	YSLDTSESPSVR	Unknown	20240501_PRM_SKP_HZY1128_Recons_M_3246_ARS_10prct_3	-35.715	heavy	16.72	#N/A	675.824	1349.63	0	1.3	S - y5+	2024659	0	1.3	1	1.7	9	554.305	555.312	TRUE
Low	MIF2 YKL089W	YSLDTSESPSVR	Unknown	20240501_PRM_SKP_HZY1128_Recons_G1_3241_MUT_10prct_1	-184.86	heavy	17.12	#N/A	675.824	1349.63	0	2	S - y5+	2179178	0	2	1	1.87	10	554.305	555.312	TRUE
Low	MIF2 YKL089W	YSLDTSESPSVR	Unknown	20240501_PRM_SKP_HZY1128_Recons_G1_3241_MUT_10prct_2	-144.89	heavy	16.95	#N/A	675.824	1349.63	0	2.9	S - y5+	1265287	0	2.9	1	1.55	11	554.305	555.312	TRUE
Low	MIF2 YKL089W	YSLDTSESPSVR	Unknown	20240501_PRM_SKP_HZY1128_Recons_G1_3241_MUT_10prct_3	-170.19	heavy	17.11	#N/A	675.824	1349.63	0	1.4	S - y5+	2113577	0	1.4	1	1.89	9	554.305	555.312	TRUE
Low	MIF2 YKL089W	VAPLQYWR	Standard	20240217_PRM_SKP_Cal_1	89.274	light	22.95	1.143	516.785	1031.56	0	2.2	L - y5+	193333	0	2.2	1	1.69	13	764.397	765.404	TRUE
Low	MIF2 YKL089W	VAPLQYWR	Standard	20240217_PRM_SKP_Cal_2	153.83	light	22.95	0.985	516.785	1031.56	0	1.1	L - y5+	402292	0	1.1	1	1.69	13	764.397	765.404	TRUE
Low	MIF2 YKL089W	VAPLQYWR	Standard	20240217_PRM_SKP_Cal_3	336.25	light	22.94	1.076	516.785	1031.56	0	6.6	L - y5+	972967	0	6.6	1	1.73	12	764.397	765.404	TRUE
Low	MIF2 YKL089W	VAPLQYWR	Standard	20240217_PRM_SKP_Cal_4	655.05	light	22.94	1.048	516.785	1031.56	0	1.3	L - y5+	1700550	0	1.3	1	1.7	12	764.397	765.404	TRUE
Low	MIF2 YKL089W	VAPLQYWR	Standard	20240217_PRM_SKP_Cal_5	1196	light	22.94	0.957	516.785	1031.56	0	4.7	L - y5+	3491002	0	4.7	1	1.64	13	764.397	765.404	TRUE
Low	MIF2 YKL089W	VAPLQYWR	Standard	20240217_PRM_SKP_Cal_6	2146.3	light	22.94	0.859	516.785	1031.56	0	6.3	L - y5+	6469037	0	6.3	1	1.69	13	764.397	765.404	TRUE
Low	MIF2 YKL089W	VAPLQYWR	Standard	20240217_PRM_SKP_Cal_7	4898.4	light	22.94	0.98	516.785	1031.56	133434	7.6	L - y5+	14334637	133434	7.6	1	1.69	13	764.397	765.404	TRUE
Low	MIF2 YKL089W	VAPLQYWR	Standard	20240217_PRM_SKP_Cal_8	9131.1	light	22.94	0.913	516.785	1031.56	64218	8.4	L - y5+	27974748	64218	8.4	1	1.78	12	764.397	765.404	TRUE
Low	MIF2 YKL089W	VAPLQYWR	Standard	20240217_PRM_SKP_Cal_9	14860	light	22.93	0.743	516.785	1031.56	197314	8.4	L - y5+	56167484	197314	8.4	1	1.57	14	764.397	765.404	TRUE
Low	MIF2 YKL089W	VAPLQYWR	Standard	20240217_PRM_SKP_Cal_10	61214	light	22.89	1.02	516.785	1031.56	363813	8.3	L - y5+	187123936	363813	8.3	1	1.78	13	764.397	765.404	TRUE
Low	MIF2 YKL089W	VAPLQYWR	Solvent	20240424_PRM_SKP_Blank_1	NaN	light	22.78	#N/A	516.785	1031.56	0	#N/A	L - y5+	0	0	#N/A	1	1.7	11	764.397	765.404	TRUE
Low	MIF2 YKL089W	VAPLQYWR	Unknown	20240425_PRM_SKP_HZY1128_Recons_M_3240_CEN3_1	716.65	light	23.24	#N/A	516.785	1031.56	0	2.2	L - y5+	1458911	0	2.2	1	1.73	12	764.397	765.404	TRUE
Low	MIF2 YKL089W	VAPLQYWR	Unknown	20240425_PRM_SKP_HZY1128_Recons_M_3240_CEN3_2	921.08	light	23.24	#N/A	516.785	1031.56	0	1.5	L - y5+	1918782	0	1.5	1	1.84	10	764.397	765.404	TRUE
Low	MIF2 YKL089W	VAPLQYWR	Unknown	20240425_PRM_SKP_HZY1128_Recons_M_3240_CEN3_3	833.45	light	23.24	#N/A	516.785	1031.56	0	1.6	L - y5+	1806233	0	1.6	1	1.73	12	764.397	765.404	TRUE
Low	MIF2 YKL089W	VAPLQYWR	Solvent	20240425_PRM_SKP_Blank_2	NaN	light	22.76	#N/A	516.785	1031.56	0	#N/A	L - y5+	0	0	#N/A	1	1.68	12	764.397	765.404	TRUE
Low	MIF2 YKL089W	VAPLQYWR	Unknown	20240425_PRM_SKP_HZY1128_Recons_G1_3240_CEN3_1	48.359	light	23.27	#N/A	516.785	1031.56	0	1.3	L - y5+	45003	0	1.3	1	1.69	13	764.397	765.404	TRUE
Low	MIF2 YKL089W	VAPLQYWR	Unknown	20240425_PRM_SKP_HZY1128_Recons_G1_3240_CEN3_2	35.043	light	23.33	#N/A	516.785	1031.56	0	4.7	L - y5+	18006	0	4.7	1	1.7	13	764.397	765.404	TRUE
Low	MIF2 YKL089W	VAPLQYWR	Unknown	20240425_PRM_SKP_HZY1128_Recons_G1_3240_CEN3_3	59.817	light	23.26	#N/A	516.785	1031.56	0	3.4	L - y5+	69656	0	3.4	1	1.73	11	764.397	765.404	TRUE
Low	MIF2 YKL089W	VAPLQYWR	Solvent	20240425_PRM_SKP_Blank_3	NaN	light	22.76	#N/A	516.785	1031.56	0	#N/A	L - y5+	0	0	#N/A	1	1.7	12	764.397	765.404	TRUE
Low	MIF2 YKL089W	VAPLQYWR	Unknown	20240425_PRM_SKP_HZY1128_Recons_M_3241_MUT_1	27.845	light	23.09	#N/A	516.785	1031.56	0	#N/A	L - y5+	0	0	#N/A	1	1.67	11	764.397	765.404	TRUE
Low	MIF2 YKL089W	VAPLQYWR	Unknown	20240425_PRM_SKP_HZY1128_Recons_M_3241_MUT_2	27.845	light	23.05	#N/A	516.785	1031.56	0	#N/A	L - y5+	0	0	#N/A	1	1.64	13	764.397	765.404	TRUE
Low	MIF2 YKL089W	VAPLQYWR	Unknown	20240425_PRM_SKP_HZY1128_Recons_M_3241_MUT_3	27.845	light	23.09	#N/A	516.785	1031.56	0	#N/A	L - y5+	0	0	#N/A	1	1.69	13	764.397	765.404	TRUE
Low	MIF2 YKL089W	VAPLQYWR	Solvent	20240425_PRM_SKP_Blank_5	NaN	light	22.77	#N/A	516.785	1031.56	0	#N/A	L - y5+	0	0	#N/A	1	1.7	12	764.397	765.404	TRUE
Low	MIF2 YKL089W	VAPLQYWR	Unknown	20240425_PRM_SKP_HZY1128_Recons_G1_3241_MUT_1	27.845	light	23.12	#N/A	516.785	1031.56	0	#N/A	L - y5+	0	0	#N/A	1	1.64	13	764.397	765.404	TRUE
Low	MIF2 YKL089W	VAPLQYWR	Unknown	20240425_PRM_SKP_HZY1128_Recons_G1_3241_MUT_2	27.845	light	22.94	#N/A	516.785	1031.56	0	#N/A	L - y5+	0	0	#N/A	1	1.67	11	764.397	765.404	TRUE
Low	MIF2 YKL089W	VAPLQYWR	Unknown	20240425_PRM_SKP_HZY1128_Recons_G1_3241_MUT_3	27.845	light	23.1	#N/A	516.785	1031.56	0	#N/A	L - y5+	0	0	#N/A	1	1.62	11	764.397	765.404	TRUE
Low	MIF2 YKL089W	VAPLQYWR	Solvent	20240425_PRM_SKP_Blank_6	NaN	light	22.77	#N/A	516.785	1031.56	0	#N/A	L - y5+	0	0	#N/A	1	1.7	12	764.397	765.404	TRUE
Low	MIF2 YKL089W	VAPLQYWR	Unknown	20240425_PRM_SKP_HZY1128_Recons_M_3246_ARS_1	40.832	light	23.15	#N/A	516.785	1031.56	0	-2.2	L - y5+	26172	0	-2.2	1	1.68	12	764.397	765.404	TRUE
Low	MIF2 YKL089W	VAPLQYWR	Unknown	20240425_PRM_SKP_HZY1128_Recons_M_3246_ARS_2	39.993	light	23.14	#N/A	516.785	1031.56	0	8.3	L - y5+	26237	0	8.3	1	1.73	11	764.397	765.404	TRUE
Low	MIF2 YKL089W	VAPLQYWR	Unknown	20240425_PRM_SKP_HZY1128_Recons_M_3246_ARS_3	37.249	light	23.04	#N/A	516.785	1031.56	0	0.8	L - y5+	18735	0	0.8	1	1.78	11	764.397	765.404	TRUE
Low	MIF2 YKL089W	VAPLQYWR	Solvent	20240425_PRM_SKP_Blank_7	NaN	light	22.76	#N/A	516.785	1031.56	0	#N/A	L - y5+	0	0	#N/A	1	1.68	12	764.397	765.404	TRUE
Low	MIF2 YKL089W	VAPLQYWR	Unknown	20240425_PRM_SKP_HZ2347_2Step_1	827.65	light	23.31	#N/A	516.785	1031.56	0	1.9	L - y5+	2123575	0	1.9	1	1.73	12	764.397	765.404	TRUE
Low	MIF2 YKL089W	VAPLQYWR	Unknown	20240427_PRM_SKP_HZY1128_Recons_M_3240_CEN3_01prct_1	237.11	light	23.3	#N/A	516.785	1031.56	0	0.2	L - y5+	85778	0	0.2	1	1.7	10	764.397	765.404	TRUE
Low	MIF2 YKL089W	VAPLQYWR	Unknown	20240427_PRM_SKP_HZY1128_Recons_M_3240_CEN3_01prct_2	326.83	light	23.3	#N/A	516.785	1031.56	0	2.4	L - y5+	102733	0	2.4	1	1.7	12	764.397	765.404	TRUE
Low	MIF2 YKL089W	VAPLQYWR	Unknown	20240427_PRM_SKP_HZY1128_Recons_M_3240_CEN3_01prct_3	27.845	light	23.16	#N/A	516.785	1031.56	0	#N/A	L - y5+	0	0	#N/A	1	1.7	10	764.397	765.404	TRUE
Low	MIF2 YKL089W	VAPLQYWR	Unknown	20240427_PRM_SKP_HZY1128_Recons_M_3240_CEN3_10prct_1	2998	light	22.84	#N/A	516.785	1031.56	0	0.3	L - y5+	5170247	0	0.3	1	1.67	16	764.397	765.404	TRUE
Low	MIF2 YKL089W	VAPLQYWR	Unknown	20240427_PRM_SKP_HZY1128_Recons_M_3240_CEN3_10prct_3	3236.5	light	22.87	#N/A	516.785	1031.56	0	1.1	L - y5+	3036364	0	1.1	1	1.68	12	764.397	765.404	TRUE
Low	MIF2 YKL089W	VAPLQYWR	Unknown	20240427_PRM_SKP_HZY1128_Recons_G1_3240_CEN3_10prct_2	104.82	light	23.02	#N/A	516.785	1031.56	0	2.4	L - y5+	131225	0	2.4	1	1.7	14	764.397	765.404	TRUE
Low	MIF2 YKL089W	VAPLQYWR	Unknown	20240427_PRM_SKP_HZY1128_Recons_G1_3240_CEN3_10prct_3	178.5	light	22.87	#N/A	516.785	1031.56	0	3.4	L - y5+	144225	0	3.4	1	1.78	13	764.397	765.404	TRUE
Low	MIF2 YKL089W	VAPLQYWR	Unknown	20240501_PRM_SKP_HZY1128_Recons_M_3241_MUT_10prct_1	27.845	light	22.73	#N/A	516.785	1031.56	0	#N/A	L - y5+	0	0	#N/A	1	1.72	10	764.397	765.404	TRUE
Low	MIF2 YKL089W	VAPLQYWR	Unknown	20240501_PRM_SKP_HZY1128_Recons_M_3241_MUT_10prct_2	38.276	light	22.88	#N/A	516.785	1031.56	0	1.4	L - y5+	17915	0	1.4	1	1.72	10	764.397	765.404	TRUE
Low	MIF2 YKL089W	VAPLQYWR	Unknown	20240501_PRM_SKP_HZY1128_Recons_M_3241_MUT_10prct_3	27.845	light	22.67	#N/A	516.785	1031.56	0	#N/A	L - y5+	0	0	#N/A	1	1.73	11	764.397	765.404	TRUE
Low	MIF2 YKL089W	VAPLQYWR	Unknown	20240501_PRM_SKP_HZY1128_Recons_M_3246_ARS_10prct_1	104.7	light	22.53	#N/A	516.785	1031.56	0	2.3	L - y5+	127076	0	2.3	1	1.62	11	764.397	765.404	TRUE
Low	MIF2 YKL089W	VAPLQYWR	Unknown	20240501_PRM_SKP_HZY1128_Recons_M_3246_ARS_10prct_2	90.657	light	22.61	#N/A	516.785	1031.56	0	0.1	L - y5+	84078	0	0.1	1	1.66	10	764.397	765.404	TRUE
Low	MIF2 YKL089W	VAPLQYWR	Unknown	20240501_PRM_SKP_HZY1128_Recons_M_3246_ARS_10prct_3	125.69	light	22.42	#N/A	516.785	1031.56	0	2.4	L - y5+	153837	0	2.4	1	1.66	10	764.397	765.404	TRUE
Low	MIF2 YKL089W	VAPLQYWR	Unknown	20240501_PRM_SKP_HZY1128_Recons_G1_3241_MUT_10prct_1	27.845	light	22.85	#N/A	516.785	1031.56	0	#N/A	L - y5+	0	0	#N/A	1	1.67	11	764.397	765.404	TRUE
Low	MIF2 YKL089W	VAPLQYWR	Unknown	20240501_PRM_SKP_HZY1128_Recons_G1_3241_MUT_10prct_2	48.725	light	22.7	#N/A	516.785	1031.56	0	0.5	L - y5+	22575	0	0.5	1	1.72	10	764.397	765.404	TRUE
Low	MIF2 YKL089W	VAPLQYWR	Unknown	20240501_PRM_SKP_HZY1128_Recons_G1_3241_MUT_10prct_3	28.95	light	22.76	#N/A	516.785	1031.56	0	0	L - y5+	2112	0	0	1	1.68	12	764.397	765.404	TRUE
Low	MIF2 YKL089W	VAPLQYWR	Standard	20240217_PRM_SKP_Cal_1	89.274	heavy	22.95	1.143	521.789	1041.56	0	4.7	L - y5+	3014657	0	4.7	1	1.69	13	774.405	775.413	TRUE
Low	MIF2 YKL089W	VAPLQYWR	Standard	20240217_PRM_SKP_Cal_2	153.83	heavy	22.95	0.985	521.789	1041.56	0	4.9	L - y5+	3058499	0	4.9	1	1.69	13	774.405	775.413	TRUE
Low	MIF2 YKL089W	VAPLQYWR	Standard	20240217_PRM_SKP_Cal_3	336.25	heavy	22.94	1.076	521.789	1041.56	0	4.4	L - y5+	3021891	0	4.4	1	1.73	12	774.405	775.413	TRUE
Low	MIF2 YKL089W	VAPLQYWR	Standard	20240217_PRM_SKP_Cal_4	655.05	heavy	22.94	1.048	521.789	1041.56	0	5.3	L - y5+	2597065	0	5.3	1	1.7	12	774.405	775.413	TRUE
Low	MIF2 YKL089W	VAPLQYWR	Standard	20240217_PRM_SKP_Cal_5	1196	heavy	22.94	0.957	521.789	1041.56	0	4.2	L - y5+	2862486	0	4.2	1	1.64	13	774.405	775.413	TRUE
Low	MIF2 YKL089W	VAPLQYWR	Standard	20240217_PRM_SKP_Cal_6	2146.3	heavy	22.94	0.859	521.789	1041.56	0	4.7	L - y5+	2924975	0	4.7	1	1.69	13	774.405	775.413	TRUE
Low	MIF2 YKL089W	VAPLQYWR	Standard	20240217_PRM_SKP_Cal_7	4898.4	heavy	22.94	0.98	521.789	1041.56	0	4.9	L - y5+	2819105	0	4.9	1	1.69	13	774.405	775.413	TRUE
Low	MIF2 YKL089W	VAPLQYWR	Standard	20240217_PRM_SKP_Cal_8	9131.1	heavy	22.94	0.913	521.789	1041.56	0	5.2	L - y5+	2943553	0	5.2	1	1.78	12	774.405	775.413	TRUE
Low	MIF2 YKL089W	VAPLQYWR	Standard	20240217_PRM_SKP_Cal_9	14860	heavy	22.93	0.743	521.789	1041.56	0	4	L - y5+	3627359	0	4	1	1.69	13	774.405	775.413	TRUE
Low	MIF2 YKL089W	VAPLQYWR	Standard	20240217_PRM_SKP_Cal_10	61214	heavy	22.89	1.02	521.789	1041.56	0	4.4	L - y5+	2929390	0	4.4	1	1.78	13	774.405	775.413	TRUE
Low	MIF2 YKL089W	VAPLQYWR	Solvent	20240424_PRM_SKP_Blank_1	NaN	heavy	22.78	#N/A	521.789	1041.56	0	#N/A	L - y5+	0	0	#N/A	1	1.7	11	774.405	775.413	TRUE
Low	MIF2 YKL089W	VAPLQYWR	Unknown	20240425_PRM_SKP_HZY1128_Recons_M_3240_CEN3_1	716.65	heavy	23.25	#N/A	521.789	1041.56	0	-2.5	L - y5+	2028777	0	-2.5	1	1.73	12	774.405	775.413	TRUE
Low	MIF2 YKL089W	VAPLQYWR	Unknown	20240425_PRM_SKP_HZY1128_Recons_M_3240_CEN3_2	921.08	heavy	23.24	#N/A	521.789	1041.56	0	-1.6	L - y5+	2057606	0	-1.6	1	1.84	10	774.405	775.413	TRUE
Low	MIF2 YKL089W	VAPLQYWR	Unknown	20240425_PRM_SKP_HZY1128_Recons_M_3240_CEN3_3	833.45	heavy	23.24	#N/A	521.789	1041.56	0	-1.9	L - y5+	2147608	0	-1.9	1	1.73	12	774.405	775.413	TRUE
Low	MIF2 YKL089W	VAPLQYWR	Solvent	20240425_PRM_SKP_Blank_2	NaN	heavy	22.76	#N/A	521.789	1041.56	0	#N/A	L - y5+	0	0	#N/A	1	1.84	11	774.405	775.413	TRUE
Low	MIF2 YKL089W	VAPLQYWR	Unknown	20240425_PRM_SKP_HZY1128_Recons_G1_3240_CEN3_1	48.359	heavy	23.24	#N/A	521.789	1041.56	0	-2	L - y5+	2101366	0	-2	1	1.69	13	774.405	775.413	TRUE
Low	MIF2 YKL089W	VAPLQYWR	Unknown	20240425_PRM_SKP_HZY1128_Recons_G1_3240_CEN3_2	35.043	heavy	23.33	#N/A	521.789	1041.56	0	-2.1	L - y5+	2396246	0	-2.1	1	1.7	13	774.405	775.413	TRUE
Low	MIF2 YKL089W	VAPLQYWR	Unknown	20240425_PRM_SKP_HZY1128_Recons_G1_3240_CEN3_3	59.817	heavy	23.28	#N/A	521.789	1041.56	0	-1.8	L - y5+	2086836	0	-1.8	1	1.73	11	774.405	775.413	TRUE
Low	MIF2 YKL089W	VAPLQYWR	Solvent	20240425_PRM_SKP_Blank_3	NaN	heavy	22.76	#N/A	521.789	1041.56	0	#N/A	L - y5+	0	0	#N/A	1	1.85	11	774.405	775.413	TRUE
Low	MIF2 YKL089W	VAPLQYWR	Unknown	20240425_PRM_SKP_HZY1128_Recons_M_3241_MUT_1	27.845	heavy	23.24	#N/A	521.789	1041.56	0	-2.3	L - y5+	2986831	0	-2.3	1	1.67	11	774.405	775.413	TRUE
Low	MIF2 YKL089W	VAPLQYWR	Unknown	20240425_PRM_SKP_HZY1128_Recons_M_3241_MUT_2	27.845	heavy	23.19	#N/A	521.789	1041.56	0	-2.4	L - y5+	3115702	0	-2.4	1	1.64	13	774.405	775.413	TRUE
Low	MIF2 YKL089W	VAPLQYWR	Unknown	20240425_PRM_SKP_HZY1128_Recons_M_3241_MUT_3	27.845	heavy	23.25	#N/A	521.789	1041.56	0	-2.8	L - y5+	3406595	0	-2.8	1	1.69	13	774.405	775.413	TRUE
Low	MIF2 YKL089W	VAPLQYWR	Solvent	20240425_PRM_SKP_Blank_5	NaN	heavy	22.77	#N/A	521.789	1041.56	0	#N/A	L - y5+	0	0	#N/A	1	1.7	12	774.405	775.413	TRUE
Low	MIF2 YKL089W	VAPLQYWR	Unknown	20240425_PRM_SKP_HZY1128_Recons_G1_3241_MUT_1	27.845	heavy	23.28	#N/A	521.789	1041.56	0	-2.5	L - y5+	2952347	0	-2.5	1	1.78	12	774.405	775.413	TRUE
Low	MIF2 YKL089W	VAPLQYWR	Unknown	20240425_PRM_SKP_HZY1128_Recons_G1_3241_MUT_2	27.845	heavy	23.09	#N/A	521.789	1041.56	0	-2.2	L - y5+	2871367	0	-2.2	1	1.67	11	774.405	775.413	TRUE
Low	MIF2 YKL089W	VAPLQYWR	Unknown	20240425_PRM_SKP_HZY1128_Recons_G1_3241_MUT_3	27.845	heavy	23.25	#N/A	521.789	1041.56	0	-2.6	L - y5+	3119822	0	-2.6	1	1.62	11	774.405	775.413	TRUE
Low	MIF2 YKL089W	VAPLQYWR	Solvent	20240425_PRM_SKP_Blank_6	NaN	heavy	22.77	#N/A	521.789	1041.56	0	#N/A	L - y5+	0	0	#N/A	1	1.7	12	774.405	775.413	TRUE
Low	MIF2 YKL089W	VAPLQYWR	Unknown	20240425_PRM_SKP_HZY1128_Recons_M_3246_ARS_1	40.832	heavy	23.14	#N/A	521.789	1041.56	0	-2.7	L - y5+	1930387	0	-2.7	1	1.68	12	774.405	775.413	TRUE
Low	MIF2 YKL089W	VAPLQYWR	Unknown	20240425_PRM_SKP_HZY1128_Recons_M_3246_ARS_2	39.993	heavy	23.14	#N/A	521.789	1041.56	0	-0.9	L - y5+	2068747	0	-0.9	1	1.73	11	774.405	775.413	TRUE
Low	MIF2 YKL089W	VAPLQYWR	Unknown	20240425_PRM_SKP_HZY1128_Recons_M_3246_ARS_3	37.249	heavy	23.04	#N/A	521.789	1041.56	0	-2.1	L - y5+	1908390	0	-2.1	1	1.78	11	774.405	775.413	TRUE
Low	MIF2 YKL089W	VAPLQYWR	Solvent	20240425_PRM_SKP_Blank_7	NaN	heavy	22.76	#N/A	521.789	1041.56	0	#N/A	L - y5+	0	0	#N/A	1	1.68	12	774.405	775.413	TRUE
Low	MIF2 YKL089W	VAPLQYWR	Unknown	20240425_PRM_SKP_HZ2347_2Step_1	827.65	heavy	23.32	#N/A	521.789	1041.56	0	-3.1	L - y5+	2543239	0	-3.1	1	1.73	12	774.405	775.413	TRUE
Low	MIF2 YKL089W	VAPLQYWR	Unknown	20240427_PRM_SKP_HZY1128_Recons_M_3240_CEN3_01prct_1	237.11	heavy	23.3	#N/A	521.789	1041.56	0	-3.1	L - y5+	392632	0	-3.1	1	1.7	10	774.405	775.413	TRUE
Low	MIF2 YKL089W	VAPLQYWR	Unknown	20240427_PRM_SKP_HZY1128_Recons_M_3240_CEN3_01prct_2	326.83	heavy	23.3	#N/A	521.789	1041.56	0	-3.2	L - y5+	329127	0	-3.2	1	1.7	12	774.405	775.413	TRUE
Low	MIF2 YKL089W	VAPLQYWR	Unknown	20240427_PRM_SKP_HZY1128_Recons_M_3240_CEN3_01prct_3	27.845	heavy	23.3	#N/A	521.789	1041.56	0	-1.1	L - y5+	290135	0	-1.1	1	1.7	10	774.405	775.413	TRUE
Low	MIF2 YKL089W	VAPLQYWR	Unknown	20240427_PRM_SKP_HZY1128_Recons_M_3240_CEN3_10prct_1	2998	heavy	22.84	#N/A	521.789	1041.56	0	-1.8	L - y5+	1667361	0	-1.8	1	1.67	16	774.405	775.413	TRUE
Low	MIF2 YKL089W	VAPLQYWR	Unknown	20240427_PRM_SKP_HZY1128_Recons_M_3240_CEN3_10prct_3	3236.5	heavy	22.85	#N/A	521.789	1041.56	0	-2.4	L - y5+	906440	0	-2.4	1	1.68	12	774.405	775.413	TRUE
Low	MIF2 YKL089W	VAPLQYWR	Unknown	20240427_PRM_SKP_HZY1128_Recons_G1_3240_CEN3_10prct_2	104.82	heavy	23.02	#N/A	521.789	1041.56	0	-2.2	L - y5+	1633010	0	-2.2	1	1.7	14	774.405	775.413	TRUE
Low	MIF2 YKL089W	VAPLQYWR	Unknown	20240427_PRM_SKP_HZY1128_Recons_G1_3240_CEN3_10prct_3	178.5	heavy	22.9	#N/A	521.789	1041.56	0	-1.6	L - y5+	916949	0	-1.6	1	1.78	13	774.405	775.413	TRUE
Low	MIF2 YKL089W	VAPLQYWR	Unknown	20240501_PRM_SKP_HZY1128_Recons_M_3241_MUT_10prct_1	27.845	heavy	22.87	#N/A	521.789	1041.56	0	-2.5	L - y5+	1510889	0	-2.5	1	1.72	10	774.405	775.413	TRUE
Low	MIF2 YKL089W	VAPLQYWR	Unknown	20240501_PRM_SKP_HZY1128_Recons_M_3241_MUT_10prct_2	38.276	heavy	22.89	#N/A	521.789	1041.56	0	-3.1	L - y5+	1645097	0	-3.1	1	1.72	10	774.405	775.413	TRUE
Low	MIF2 YKL089W	VAPLQYWR	Unknown	20240501_PRM_SKP_HZY1128_Recons_M_3241_MUT_10prct_3	27.845	heavy	22.83	#N/A	521.789	1041.56	0	-2.8	L - y5+	1411426	0	-2.8	1	1.73	11	774.405	775.413	TRUE
Low	MIF2 YKL089W	VAPLQYWR	Unknown	20240501_PRM_SKP_HZY1128_Recons_M_3246_ARS_10prct_1	104.7	heavy	22.54	#N/A	521.789	1041.56	0	-2.1	L - y5+	1583820	0	-2.1	1	1.62	11	774.405	775.413	TRUE
Low	MIF2 YKL089W	VAPLQYWR	Unknown	20240501_PRM_SKP_HZY1128_Recons_M_3246_ARS_10prct_2	90.657	heavy	22.58	#N/A	521.789	1041.56	0	-2.7	L - y5+	1282158	0	-2.7	1	1.66	10	774.405	775.413	TRUE
Low	MIF2 YKL089W	VAPLQYWR	Unknown	20240501_PRM_SKP_HZY1128_Recons_M_3246_ARS_10prct_3	125.69	heavy	22.42	#N/A	521.789	1041.56	0	-3.3	L - y5+	1506028	0	-3.3	1	1.66	10	774.405	775.413	TRUE
Low	MIF2 YKL089W	VAPLQYWR	Unknown	20240501_PRM_SKP_HZY1128_Recons_G1_3241_MUT_10prct_1	27.845	heavy	23	#N/A	521.789	1041.56	0	-2.4	L - y5+	1661979	0	-2.4	1	1.67	11	774.405	775.413	TRUE
Low	MIF2 YKL089W	VAPLQYWR	Unknown	20240501_PRM_SKP_HZY1128_Recons_G1_3241_MUT_10prct_2	48.725	heavy	22.68	#N/A	521.789	1041.56	0	-1.2	L - y5+	1035631	0	-1.2	1	1.72	10	774.405	775.413	TRUE
Low	MIF2 YKL089W	VAPLQYWR	Unknown	20240501_PRM_SKP_HZY1128_Recons_G1_3241_MUT_10prct_3	28.95	heavy	22.92	#N/A	521.789	1041.56	0	-2.9	L - y5+	1831560	0	-2.9	1	1.68	12	774.405	775.413	TRUE
Low	CBF2 CBF3A CEP2 CTF14 NDC10 YGR140W	EENIVNEDGPNTSR	Standard	20240217_PRM_SKP_Cal_1	-70.016	light	14.2	-0.896	787.358	1572.7	0	7.2	N - y9+	258980	0	7.2	1	2.05	11	988.421	989.428	TRUE
Low	CBF2 CBF3A CEP2 CTF14 NDC10 YGR140W	EENIVNEDGPNTSR	Standard	20240217_PRM_SKP_Cal_2	31.912	light	14.2	0.204	787.358	1572.7	0	7.4	N - y9+	584143	0	7.4	1	2.05	11	988.421	989.428	TRUE
Low	CBF2 CBF3A CEP2 CTF14 NDC10 YGR140W	EENIVNEDGPNTSR	Standard	20240217_PRM_SKP_Cal_3	179.28	light	14.19	0.574	787.358	1572.7	0	8.8	N - y9+	1021271	0	8.8	1	1.88	12	988.421	989.428	TRUE
Low	CBF2 CBF3A CEP2 CTF14 NDC10 YGR140W	EENIVNEDGPNTSR	Standard	20240217_PRM_SKP_Cal_4	604.51	light	14.22	0.967	787.358	1572.7	0	6	N - y9+	2083381	0	6	1	1.88	12	988.421	989.428	TRUE
Low	CBF2 CBF3A CEP2 CTF14 NDC10 YGR140W	EENIVNEDGPNTSR	Standard	20240217_PRM_SKP_Cal_5	1174.8	light	14.21	0.94	787.358	1572.7	0	7.9	N - y9+	4247597	0	7.9	1	2.05	11	988.421	989.428	TRUE
Low	CBF2 CBF3A CEP2 CTF14 NDC10 YGR140W	EENIVNEDGPNTSR	Standard	20240217_PRM_SKP_Cal_6	2680.8	light	14.22	1.072	787.358	1572.7	0	6.2	N - y9+	8398660	0	6.2	1	1.88	12	988.421	989.428	TRUE
Low	CBF2 CBF3A CEP2 CTF14 NDC10 YGR140W	EENIVNEDGPNTSR	Standard	20240217_PRM_SKP_Cal_7	5444.8	light	14.19	1.089	787.358	1572.7	0	7	N - y9+	17546730	0	7	1	2.01	11	988.421	989.428	TRUE
Low	CBF2 CBF3A CEP2 CTF14 NDC10 YGR140W	EENIVNEDGPNTSR	Standard	20240217_PRM_SKP_Cal_8	10330	light	14.2	1.033	787.358	1572.7	0	6.7	N - y9+	32142042	0	6.7	1	1.88	12	988.421	989.428	TRUE
Low	CBF2 CBF3A CEP2 CTF14 NDC10 YGR140W	EENIVNEDGPNTSR	Standard	20240217_PRM_SKP_Cal_9	17391	light	14.19	0.87	787.358	1572.7	0	5.9	N - y9+	64344368	0	5.9	1	1.88	12	988.421	989.428	TRUE
Low	CBF2 CBF3A CEP2 CTF14 NDC10 YGR140W	EENIVNEDGPNTSR	Standard	20240217_PRM_SKP_Cal_10	61749	light	14.18	1.029	787.358	1572.7	0	5.3	N - y9+	215549344	0	5.3	1	1.88	12	988.421	989.428	TRUE
Low	CBF2 CBF3A CEP2 CTF14 NDC10 YGR140W	EENIVNEDGPNTSR	Solvent	20240424_PRM_SKP_Blank_1	NaN	light	14.02	#N/A	787.358	1572.7	0	#N/A	N - y9+	0	0	#N/A	1	2.04	10	988.421	989.428	TRUE
Low	CBF2 CBF3A CEP2 CTF14 NDC10 YGR140W	EENIVNEDGPNTSR	Unknown	20240425_PRM_SKP_HZY1128_Recons_M_3240_CEN3_1	15496	light	14.27	#N/A	787.358	1572.7	0	1.2	N - y9+	42465152	0	1.2	1	1.97	10	988.421	989.428	TRUE
Low	CBF2 CBF3A CEP2 CTF14 NDC10 YGR140W	EENIVNEDGPNTSR	Unknown	20240425_PRM_SKP_HZY1128_Recons_M_3240_CEN3_2	16839	light	14.25	#N/A	787.358	1572.7	0	1.5	N - y9+	51732608	0	1.5	1	1.87	9	988.421	989.428	TRUE
Low	CBF2 CBF3A CEP2 CTF14 NDC10 YGR140W	EENIVNEDGPNTSR	Unknown	20240425_PRM_SKP_HZY1128_Recons_M_3240_CEN3_3	15831	light	14.25	#N/A	787.358	1572.7	0	1.4	N - y9+	51432344	0	1.4	1	1.91	11	988.421	989.428	TRUE
Low	CBF2 CBF3A CEP2 CTF14 NDC10 YGR140W	EENIVNEDGPNTSR	Solvent	20240425_PRM_SKP_Blank_2	NaN	light	14.04	#N/A	787.358	1572.7	0	#N/A	N - y9+	0	0	#N/A	1	1.8	11	988.421	989.428	TRUE
Low	CBF2 CBF3A CEP2 CTF14 NDC10 YGR140W	EENIVNEDGPNTSR	Unknown	20240425_PRM_SKP_HZY1128_Recons_G1_3240_CEN3_1	9925.3	light	14.27	#N/A	787.358	1572.7	15215	2.4	N - y9+	31324892	15215	2.4	1	2.03	9	988.421	989.428	TRUE
Low	CBF2 CBF3A CEP2 CTF14 NDC10 YGR140W	EENIVNEDGPNTSR	Unknown	20240425_PRM_SKP_HZY1128_Recons_G1_3240_CEN3_2	6670.4	light	14.29	#N/A	787.358	1572.7	39980	1.7	N - y9+	22593264	39980	1.7	1	2.11	8	988.421	989.428	TRUE
Low	CBF2 CBF3A CEP2 CTF14 NDC10 YGR140W	EENIVNEDGPNTSR	Unknown	20240425_PRM_SKP_HZY1128_Recons_G1_3240_CEN3_3	13600	light	14.25	#N/A	787.358	1572.7	0	1.8	N - y9+	42986224	0	1.8	1	1.97	10	988.421	989.428	TRUE
Low	CBF2 CBF3A CEP2 CTF14 NDC10 YGR140W	EENIVNEDGPNTSR	Solvent	20240425_PRM_SKP_Blank_3	NaN	light	14.04	#N/A	787.358	1572.7	0	#N/A	N - y9+	0	0	#N/A	1	1.98	10	988.421	989.428	TRUE
Low	CBF2 CBF3A CEP2 CTF14 NDC10 YGR140W	EENIVNEDGPNTSR	Unknown	20240425_PRM_SKP_HZY1128_Recons_M_3241_MUT_1	77.759	light	14.24	#N/A	787.358	1572.7	0	0.9	N - y9+	802025	0	0.9	1	1.97	10	988.421	989.428	TRUE
Low	CBF2 CBF3A CEP2 CTF14 NDC10 YGR140W	EENIVNEDGPNTSR	Unknown	20240425_PRM_SKP_HZY1128_Recons_M_3241_MUT_2	32.54	light	14.23	#N/A	787.358	1572.7	0	1.8	N - y9+	792925	0	1.8	1	2.03	9	988.421	989.428	TRUE
Low	CBF2 CBF3A CEP2 CTF14 NDC10 YGR140W	EENIVNEDGPNTSR	Unknown	20240425_PRM_SKP_HZY1128_Recons_M_3241_MUT_3	-28.985	light	14.25	#N/A	787.358	1572.7	0	-0.2	N - y9+	432249	0	-0.2	1	2.11	8	988.421	989.428	TRUE
Low	CBF2 CBF3A CEP2 CTF14 NDC10 YGR140W	EENIVNEDGPNTSR	Solvent	20240425_PRM_SKP_Blank_5	NaN	light	14.02	#N/A	787.358	1572.7	0	#N/A	N - y9+	0	0	#N/A	1	1.86	11	988.421	989.428	TRUE
Low	CBF2 CBF3A CEP2 CTF14 NDC10 YGR140W	EENIVNEDGPNTSR	Unknown	20240425_PRM_SKP_HZY1128_Recons_G1_3241_MUT_1	-89.965	light	14.27	#N/A	787.358	1572.7	0	2.8	N - y9+	233378	0	2.8	1	1.93	8	988.421	989.428	TRUE
Low	CBF2 CBF3A CEP2 CTF14 NDC10 YGR140W	EENIVNEDGPNTSR	Unknown	20240425_PRM_SKP_HZY1128_Recons_G1_3241_MUT_2	-56.239	light	14.16	#N/A	787.358	1572.7	0	0.8	N - y9+	485874	0	0.8	1	1.87	9	988.421	989.428	TRUE
Low	CBF2 CBF3A CEP2 CTF14 NDC10 YGR140W	EENIVNEDGPNTSR	Unknown	20240425_PRM_SKP_HZY1128_Recons_G1_3241_MUT_3	-61.645	light	14.27	#N/A	787.358	1572.7	0	2	N - y9+	347596	0	2	1	1.87	9	988.421	989.428	TRUE
Low	CBF2 CBF3A CEP2 CTF14 NDC10 YGR140W	EENIVNEDGPNTSR	Solvent	20240425_PRM_SKP_Blank_6	NaN	light	14.02	#N/A	787.358	1572.7	0	#N/A	N - y9+	0	0	#N/A	1	1.86	11	988.421	989.428	TRUE
Low	CBF2 CBF3A CEP2 CTF14 NDC10 YGR140W	EENIVNEDGPNTSR	Unknown	20240425_PRM_SKP_HZY1128_Recons_M_3246_ARS_1	167.3	light	14.19	#N/A	787.358	1572.7	0	1.9	N - y9+	983887	0	1.9	1	1.97	10	988.421	989.428	TRUE
Low	CBF2 CBF3A CEP2 CTF14 NDC10 YGR140W	EENIVNEDGPNTSR	Unknown	20240425_PRM_SKP_HZY1128_Recons_M_3246_ARS_2	165.72	light	14.2	#N/A	787.358	1572.7	0	2.1	N - y9+	1080695	0	2.1	1	2.04	11	988.421	989.428	TRUE
Low	CBF2 CBF3A CEP2 CTF14 NDC10 YGR140W	EENIVNEDGPNTSR	Unknown	20240425_PRM_SKP_HZY1128_Recons_M_3246_ARS_3	184.85	light	14.12	#N/A	787.358	1572.7	0	2.4	N - y9+	1203775	0	2.4	1	1.97	10	988.421	989.428	TRUE
Low	CBF2 CBF3A CEP2 CTF14 NDC10 YGR140W	EENIVNEDGPNTSR	Solvent	20240425_PRM_SKP_Blank_7	NaN	light	14.03	#N/A	787.358	1572.7	0	#N/A	N - y9+	0	0	#N/A	1	2.04	10	988.421	989.428	TRUE
Low	CBF2 CBF3A CEP2 CTF14 NDC10 YGR140W	EENIVNEDGPNTSR	Unknown	20240425_PRM_SKP_HZ2347_2Step_1	574.06	light	14.29	#N/A	787.358	1572.7	0	1.7	N - y9+	2017022	0	1.7	1	2.08	9	988.421	989.428	TRUE
Low	CBF2 CBF3A CEP2 CTF14 NDC10 YGR140W	EENIVNEDGPNTSR	Unknown	20240427_PRM_SKP_HZY1128_Recons_M_3240_CEN3_01prct_1	1415.8	light	14.27	#N/A	787.358	1572.7	0	4.3	N - y9+	3095819	0	4.3	1	1.83	10	988.421	989.428	TRUE
Low	CBF2 CBF3A CEP2 CTF14 NDC10 YGR140W	EENIVNEDGPNTSR	Unknown	20240427_PRM_SKP_HZY1128_Recons_M_3240_CEN3_01prct_2	1371.3	light	14.28	#N/A	787.358	1572.7	0	2.7	N - y9+	3713859	0	2.7	1	1.89	9	988.421	989.428	TRUE
Low	CBF2 CBF3A CEP2 CTF14 NDC10 YGR140W	EENIVNEDGPNTSR	Unknown	20240427_PRM_SKP_HZY1128_Recons_M_3240_CEN3_01prct_3	1203.6	light	14.27	#N/A	787.358	1572.7	0	2.3	N - y9+	3054877	0	2.3	1	1.83	10	988.421	989.428	TRUE
Low	CBF2 CBF3A CEP2 CTF14 NDC10 YGR140W	EENIVNEDGPNTSR	Unknown	20240427_PRM_SKP_HZY1128_Recons_M_3240_CEN3_10prct_1	64090	light	14	#N/A	787.358	1572.7	175572	1.2	N - y9+	217513168	175572	1.2	1	1.97	13	988.421	989.428	TRUE
Low	CBF2 CBF3A CEP2 CTF14 NDC10 YGR140W	EENIVNEDGPNTSR	Unknown	20240427_PRM_SKP_HZY1128_Recons_M_3240_CEN3_10prct_3	80339	light	13.98	#N/A	787.358	1572.7	1063330	1.2	N - y9+	208852096	1063330	1.2	1	2.11	8	988.421	989.428	TRUE
Low	CBF2 CBF3A CEP2 CTF14 NDC10 YGR140W	EENIVNEDGPNTSR	Unknown	20240427_PRM_SKP_HZY1128_Recons_G1_3240_CEN3_10prct_2	30278	light	14.09	#N/A	787.358	1572.7	293165	2	N - y9+	101695008	293165	2	1	2.03	9	988.421	989.428	TRUE
Low	CBF2 CBF3A CEP2 CTF14 NDC10 YGR140W	EENIVNEDGPNTSR	Unknown	20240427_PRM_SKP_HZY1128_Recons_G1_3240_CEN3_10prct_3	55838	light	14.03	#N/A	787.358	1572.7	266553	1.4	N - y9+	131595648	266553	1.4	1	2.03	9	988.421	989.428	TRUE
Low	CBF2 CBF3A CEP2 CTF14 NDC10 YGR140W	EENIVNEDGPNTSR	Unknown	20240501_PRM_SKP_HZY1128_Recons_M_3241_MUT_10prct_1	701.8	light	13.99	#N/A	787.358	1572.7	0	0	N - y9+	2964670	0	0	1	1.91	11	988.421	989.428	TRUE
Low	CBF2 CBF3A CEP2 CTF14 NDC10 YGR140W	EENIVNEDGPNTSR	Unknown	20240501_PRM_SKP_HZY1128_Recons_M_3241_MUT_10prct_2	484.71	light	14.02	#N/A	787.358	1572.7	0	0.7	N - y9+	2441121	0	0.7	1	1.87	12	988.421	989.428	TRUE
Low	CBF2 CBF3A CEP2 CTF14 NDC10 YGR140W	EENIVNEDGPNTSR	Unknown	20240501_PRM_SKP_HZY1128_Recons_M_3241_MUT_10prct_3	715.4	light	14	#N/A	787.358	1572.7	0	0.9	N - y9+	3179932	0	0.9	1	1.91	11	988.421	989.428	TRUE
Low	CBF2 CBF3A CEP2 CTF14 NDC10 YGR140W	EENIVNEDGPNTSR	Unknown	20240501_PRM_SKP_HZY1128_Recons_M_3246_ARS_10prct_1	1415.5	light	13.82	#N/A	787.358	1572.7	0	1.1	N - y9+	5229508	0	1.1	1	1.97	10	988.421	989.428	TRUE
Low	CBF2 CBF3A CEP2 CTF14 NDC10 YGR140W	EENIVNEDGPNTSR	Unknown	20240501_PRM_SKP_HZY1128_Recons_M_3246_ARS_10prct_2	1252	light	13.86	#N/A	787.358	1572.7	0	1.1	N - y9+	4784718	0	1.1	1	2.03	9	988.421	989.428	TRUE
Low	CBF2 CBF3A CEP2 CTF14 NDC10 YGR140W	EENIVNEDGPNTSR	Unknown	20240501_PRM_SKP_HZY1128_Recons_M_3246_ARS_10prct_3	1319.2	light	13.74	#N/A	787.358	1572.7	0	1.3	N - y9+	5552455	0	1.3	1	1.83	10	988.421	989.428	TRUE
Low	CBF2 CBF3A CEP2 CTF14 NDC10 YGR140W	EENIVNEDGPNTSR	Unknown	20240501_PRM_SKP_HZY1128_Recons_G1_3241_MUT_10prct_1	33.768	light	14.05	#N/A	787.358	1572.7	0	1.6	N - y9+	841277	0	1.6	1	1.87	12	988.421	989.428	TRUE
Low	CBF2 CBF3A CEP2 CTF14 NDC10 YGR140W	EENIVNEDGPNTSR	Unknown	20240501_PRM_SKP_HZY1128_Recons_G1_3241_MUT_10prct_2	242.4	light	13.91	#N/A	787.358	1572.7	0	2.4	N - y9+	1055121	0	2.4	1	1.86	11	988.421	989.428	TRUE
Low	CBF2 CBF3A CEP2 CTF14 NDC10 YGR140W	EENIVNEDGPNTSR	Unknown	20240501_PRM_SKP_HZY1128_Recons_G1_3241_MUT_10prct_3	165.17	light	14.04	#N/A	787.358	1572.7	0	2.1	N - y9+	1262419	0	2.1	1	2.03	9	988.421	989.428	TRUE
Low	CBF2 CBF3A CEP2 CTF14 NDC10 YGR140W	EENIVNEDGPNTSR	Standard	20240217_PRM_SKP_Cal_1	-70.016	heavy	14.2	-0.896	792.362	1582.71	0	4.6	N - y9+	2952752	0	4.6	1	2.05	11	998.429	999.437	TRUE
Low	CBF2 CBF3A CEP2 CTF14 NDC10 YGR140W	EENIVNEDGPNTSR	Standard	20240217_PRM_SKP_Cal_2	31.912	heavy	14.2	0.204	792.362	1582.71	0	4.1	N - y9+	3149427	0	4.1	1	2.05	11	998.429	999.437	TRUE
Low	CBF2 CBF3A CEP2 CTF14 NDC10 YGR140W	EENIVNEDGPNTSR	Standard	20240217_PRM_SKP_Cal_3	179.28	heavy	14.19	0.574	792.362	1582.71	0	3.4	N - y9+	3124773	0	3.4	1	1.88	12	998.429	999.437	TRUE
Low	CBF2 CBF3A CEP2 CTF14 NDC10 YGR140W	EENIVNEDGPNTSR	Standard	20240217_PRM_SKP_Cal_4	604.51	heavy	14.22	0.967	792.362	1582.71	0	4.7	N - y9+	2835671	0	4.7	1	1.88	12	998.429	999.437	TRUE
Low	CBF2 CBF3A CEP2 CTF14 NDC10 YGR140W	EENIVNEDGPNTSR	Standard	20240217_PRM_SKP_Cal_5	1174.8	heavy	14.21	0.94	792.362	1582.71	0	4.1	N - y9+	3314052	0	4.1	1	2.05	11	998.429	999.437	TRUE
Low	CBF2 CBF3A CEP2 CTF14 NDC10 YGR140W	EENIVNEDGPNTSR	Standard	20240217_PRM_SKP_Cal_6	2680.8	heavy	14.22	1.072	792.362	1582.71	0	4	N - y9+	3080686	0	4	1	1.88	12	998.429	999.437	TRUE
Low	CBF2 CBF3A CEP2 CTF14 NDC10 YGR140W	EENIVNEDGPNTSR	Standard	20240217_PRM_SKP_Cal_7	5444.8	heavy	14.19	1.089	792.362	1582.71	0	4.3	N - y9+	3262987	0	4.3	1	1.85	12	998.429	999.437	TRUE
Low	CBF2 CBF3A CEP2 CTF14 NDC10 YGR140W	EENIVNEDGPNTSR	Standard	20240217_PRM_SKP_Cal_8	10330	heavy	14.2	1.033	792.362	1582.71	0	3.1	N - y9+	3193990	0	3.1	1	1.88	12	998.429	999.437	TRUE
Low	CBF2 CBF3A CEP2 CTF14 NDC10 YGR140W	EENIVNEDGPNTSR	Standard	20240217_PRM_SKP_Cal_9	17391	heavy	14.19	0.87	792.362	1582.71	0	2.8	N - y9+	3821783	0	2.8	1	1.88	12	998.429	999.437	TRUE
Low	CBF2 CBF3A CEP2 CTF14 NDC10 YGR140W	EENIVNEDGPNTSR	Standard	20240217_PRM_SKP_Cal_10	61749	heavy	14.18	1.029	792.362	1582.71	0	0.4	N - y9+	3629751	0	0.4	1	1.88	12	998.429	999.437	TRUE
Low	CBF2 CBF3A CEP2 CTF14 NDC10 YGR140W	EENIVNEDGPNTSR	Solvent	20240424_PRM_SKP_Blank_1	NaN	heavy	14.02	#N/A	792.362	1582.71	0	#N/A	N - y9+	0	0	#N/A	1	2.04	10	998.429	999.437	TRUE
Low	CBF2 CBF3A CEP2 CTF14 NDC10 YGR140W	EENIVNEDGPNTSR	Unknown	20240425_PRM_SKP_HZY1128_Recons_M_3240_CEN3_1	15496	heavy	14.27	#N/A	792.362	1582.71	0	-1.6	N - y9+	2827497	0	-1.6	1	1.97	10	998.429	999.437	TRUE
Low	CBF2 CBF3A CEP2 CTF14 NDC10 YGR140W	EENIVNEDGPNTSR	Unknown	20240425_PRM_SKP_HZY1128_Recons_M_3240_CEN3_2	16839	heavy	14.25	#N/A	792.362	1582.71	0	-0.3	N - y9+	3172542	0	-0.3	1	2.11	8	998.429	999.437	TRUE
Low	CBF2 CBF3A CEP2 CTF14 NDC10 YGR140W	EENIVNEDGPNTSR	Unknown	20240425_PRM_SKP_HZY1128_Recons_M_3240_CEN3_3	15831	heavy	14.25	#N/A	792.362	1582.71	0	-1.3	N - y9+	3352897	0	-1.3	1	1.91	11	998.429	999.437	TRUE
Low	CBF2 CBF3A CEP2 CTF14 NDC10 YGR140W	EENIVNEDGPNTSR	Solvent	20240425_PRM_SKP_Blank_2	NaN	heavy	14.04	#N/A	792.362	1582.71	0	#N/A	N - y9+	0	0	#N/A	1	1.98	10	998.429	999.437	TRUE
Low	CBF2 CBF3A CEP2 CTF14 NDC10 YGR140W	EENIVNEDGPNTSR	Unknown	20240425_PRM_SKP_HZY1128_Recons_G1_3240_CEN3_1	9925.3	heavy	14.25	#N/A	792.362	1582.71	0	0	N - y9+	3237664	0	0	1	2.03	9	998.429	999.437	TRUE
Low	CBF2 CBF3A CEP2 CTF14 NDC10 YGR140W	EENIVNEDGPNTSR	Unknown	20240425_PRM_SKP_HZY1128_Recons_G1_3240_CEN3_2	6670.4	heavy	14.29	#N/A	792.362	1582.71	0	-2.7	N - y9+	3447746	0	-2.7	1	2.11	8	998.429	999.437	TRUE
Low	CBF2 CBF3A CEP2 CTF14 NDC10 YGR140W	EENIVNEDGPNTSR	Unknown	20240425_PRM_SKP_HZY1128_Recons_G1_3240_CEN3_3	13600	heavy	14.25	#N/A	792.362	1582.71	0	0.1	N - y9+	3256642	0	0.1	1	1.97	10	998.429	999.437	TRUE
Low	CBF2 CBF3A CEP2 CTF14 NDC10 YGR140W	EENIVNEDGPNTSR	Solvent	20240425_PRM_SKP_Blank_3	NaN	heavy	14.04	#N/A	792.362	1582.71	0	#N/A	N - y9+	0	0	#N/A	1	1.98	10	998.429	999.437	TRUE
Low	CBF2 CBF3A CEP2 CTF14 NDC10 YGR140W	EENIVNEDGPNTSR	Unknown	20240425_PRM_SKP_HZY1128_Recons_M_3241_MUT_1	77.759	heavy	14.24	#N/A	792.362	1582.71	0	-1.3	N - y9+	3495394	0	-1.3	1	1.97	10	998.429	999.437	TRUE
Low	CBF2 CBF3A CEP2 CTF14 NDC10 YGR140W	EENIVNEDGPNTSR	Unknown	20240425_PRM_SKP_HZY1128_Recons_M_3241_MUT_2	32.54	heavy	14.23	#N/A	792.362	1582.71	0	-1.4	N - y9+	4261242	0	-1.4	1	2.03	9	998.429	999.437	TRUE
Low	CBF2 CBF3A CEP2 CTF14 NDC10 YGR140W	EENIVNEDGPNTSR	Unknown	20240425_PRM_SKP_HZY1128_Recons_M_3241_MUT_3	-28.985	heavy	14.25	#N/A	792.362	1582.71	0	-1.4	N - y9+	3401822	0	-1.4	1	2.11	8	998.429	999.437	TRUE
Low	CBF2 CBF3A CEP2 CTF14 NDC10 YGR140W	EENIVNEDGPNTSR	Solvent	20240425_PRM_SKP_Blank_5	NaN	heavy	14.02	#N/A	792.362	1582.71	0	#N/A	N - y9+	0	0	#N/A	1	1.86	11	998.429	999.437	TRUE
Low	CBF2 CBF3A CEP2 CTF14 NDC10 YGR140W	EENIVNEDGPNTSR	Unknown	20240425_PRM_SKP_HZY1128_Recons_G1_3241_MUT_1	-89.965	heavy	14.27	#N/A	792.362	1582.71	0	-1	N - y9+	3403348	0	-1	1	1.93	8	998.429	999.437	TRUE
Low	CBF2 CBF3A CEP2 CTF14 NDC10 YGR140W	EENIVNEDGPNTSR	Unknown	20240425_PRM_SKP_HZY1128_Recons_G1_3241_MUT_2	-56.239	heavy	14.16	#N/A	792.362	1582.71	0	-1.3	N - y9+	4814318	0	-1.3	1	1.87	9	998.429	999.437	TRUE
Low	CBF2 CBF3A CEP2 CTF14 NDC10 YGR140W	EENIVNEDGPNTSR	Unknown	20240425_PRM_SKP_HZY1128_Recons_G1_3241_MUT_3	-61.645	heavy	14.27	#N/A	792.362	1582.71	0	-0.9	N - y9+	3630729	0	-0.9	1	1.87	9	998.429	999.437	TRUE
Low	CBF2 CBF3A CEP2 CTF14 NDC10 YGR140W	EENIVNEDGPNTSR	Solvent	20240425_PRM_SKP_Blank_6	NaN	heavy	14.02	#N/A	792.362	1582.71	0	#N/A	N - y9+	0	0	#N/A	1	1.86	11	998.429	999.437	TRUE
Low	CBF2 CBF3A CEP2 CTF14 NDC10 YGR140W	EENIVNEDGPNTSR	Unknown	20240425_PRM_SKP_HZY1128_Recons_M_3246_ARS_1	167.3	heavy	14.17	#N/A	792.362	1582.71	0	-0.4	N - y9+	3120062	0	-0.4	1	1.97	10	998.429	999.437	TRUE
Low	CBF2 CBF3A CEP2 CTF14 NDC10 YGR140W	EENIVNEDGPNTSR	Unknown	20240425_PRM_SKP_HZY1128_Recons_M_3246_ARS_2	165.72	heavy	14.2	#N/A	792.362	1582.71	0	-0.2	N - y9+	3443686	0	-0.2	1	2.04	11	998.429	999.437	TRUE
Low	CBF2 CBF3A CEP2 CTF14 NDC10 YGR140W	EENIVNEDGPNTSR	Unknown	20240425_PRM_SKP_HZY1128_Recons_M_3246_ARS_3	184.85	heavy	14.12	#N/A	792.362	1582.71	0	0	N - y9+	3623925	0	0	1	1.97	10	998.429	999.437	TRUE
Low	CBF2 CBF3A CEP2 CTF14 NDC10 YGR140W	EENIVNEDGPNTSR	Solvent	20240425_PRM_SKP_Blank_7	NaN	heavy	14.03	#N/A	792.362	1582.71	0	#N/A	N - y9+	0	0	#N/A	1	2.04	10	998.429	999.437	TRUE
Low	CBF2 CBF3A CEP2 CTF14 NDC10 YGR140W	EENIVNEDGPNTSR	Unknown	20240425_PRM_SKP_HZ2347_2Step_1	574.06	heavy	14.29	#N/A	792.362	1582.71	0	-1.2	N - y9+	2859008	0	-1.2	1	2.08	9	998.429	999.437	TRUE
Low	CBF2 CBF3A CEP2 CTF14 NDC10 YGR140W	EENIVNEDGPNTSR	Unknown	20240427_PRM_SKP_HZY1128_Recons_M_3240_CEN3_01prct_1	1415.8	heavy	14.27	#N/A	792.362	1582.71	0	-2	N - y9+	2046245	0	-2	1	1.83	10	998.429	999.437	TRUE
Low	CBF2 CBF3A CEP2 CTF14 NDC10 YGR140W	EENIVNEDGPNTSR	Unknown	20240427_PRM_SKP_HZY1128_Recons_M_3240_CEN3_01prct_2	1371.3	heavy	14.28	#N/A	792.362	1582.71	0	-3	N - y9+	2526073	0	-3	1	1.89	9	998.429	999.437	TRUE
Low	CBF2 CBF3A CEP2 CTF14 NDC10 YGR140W	EENIVNEDGPNTSR	Unknown	20240427_PRM_SKP_HZY1128_Recons_M_3240_CEN3_01prct_3	1203.6	heavy	14.27	#N/A	792.362	1582.71	0	-2.5	N - y9+	2333106	0	-2.5	1	1.83	10	998.429	999.437	TRUE
Low	CBF2 CBF3A CEP2 CTF14 NDC10 YGR140W	EENIVNEDGPNTSR	Unknown	20240427_PRM_SKP_HZY1128_Recons_M_3240_CEN3_10prct_1	64090	heavy	13.97	#N/A	792.362	1582.71	0	-2.6	N - y9+	3529362	0	-2.6	1	1.97	13	998.429	999.437	TRUE
Low	CBF2 CBF3A CEP2 CTF14 NDC10 YGR140W	EENIVNEDGPNTSR	Unknown	20240427_PRM_SKP_HZY1128_Recons_M_3240_CEN3_10prct_3	80339	heavy	13.98	#N/A	792.362	1582.71	0	-0.1	N - y9+	2704801	0	-0.1	1	2.11	8	998.429	999.437	TRUE
Low	CBF2 CBF3A CEP2 CTF14 NDC10 YGR140W	EENIVNEDGPNTSR	Unknown	20240427_PRM_SKP_HZY1128_Recons_G1_3240_CEN3_10prct_2	30278	heavy	14.09	#N/A	792.362	1582.71	0	1	N - y9+	3483024	0	1	1	2.03	9	998.429	999.437	TRUE
Low	CBF2 CBF3A CEP2 CTF14 NDC10 YGR140W	EENIVNEDGPNTSR	Unknown	20240427_PRM_SKP_HZY1128_Recons_G1_3240_CEN3_10prct_3	55838	heavy	14	#N/A	792.362	1582.71	0	-0.2	N - y9+	2449935	0	-0.2	1	2.03	9	998.429	999.437	TRUE
Low	CBF2 CBF3A CEP2 CTF14 NDC10 YGR140W	EENIVNEDGPNTSR	Unknown	20240501_PRM_SKP_HZY1128_Recons_M_3241_MUT_10prct_1	701.8	heavy	13.99	#N/A	792.362	1582.71	0	-0.9	N - y9+	3580391	0	-0.9	1	1.91	11	998.429	999.437	TRUE
Low	CBF2 CBF3A CEP2 CTF14 NDC10 YGR140W	EENIVNEDGPNTSR	Unknown	20240501_PRM_SKP_HZY1128_Recons_M_3241_MUT_10prct_2	484.71	heavy	14.02	#N/A	792.362	1582.71	0	-1.1	N - y9+	3938614	0	-1.1	1	1.87	12	998.429	999.437	TRUE
Low	CBF2 CBF3A CEP2 CTF14 NDC10 YGR140W	EENIVNEDGPNTSR	Unknown	20240501_PRM_SKP_HZY1128_Recons_M_3241_MUT_10prct_3	715.4	heavy	14	#N/A	792.362	1582.71	0	-3.7	N - y9+	3780802	0	-3.7	1	1.91	11	998.429	999.437	TRUE
Low	CBF2 CBF3A CEP2 CTF14 NDC10 YGR140W	EENIVNEDGPNTSR	Unknown	20240501_PRM_SKP_HZY1128_Recons_M_3246_ARS_10prct_1	1415.5	heavy	13.82	#N/A	792.362	1582.71	0	-4	N - y9+	3457318	0	-4	1	1.97	10	998.429	999.437	TRUE
Low	CBF2 CBF3A CEP2 CTF14 NDC10 YGR140W	EENIVNEDGPNTSR	Unknown	20240501_PRM_SKP_HZY1128_Recons_M_3246_ARS_10prct_2	1252	heavy	13.86	#N/A	792.362	1582.71	0	-4.2	N - y9+	3529117	0	-4.2	1	2.03	9	998.429	999.437	TRUE
Low	CBF2 CBF3A CEP2 CTF14 NDC10 YGR140W	EENIVNEDGPNTSR	Unknown	20240501_PRM_SKP_HZY1128_Recons_M_3246_ARS_10prct_3	1319.2	heavy	13.74	#N/A	792.362	1582.71	0	-1.2	N - y9+	3909595	0	-1.2	1	1.83	10	998.429	999.437	TRUE
Low	CBF2 CBF3A CEP2 CTF14 NDC10 YGR140W	EENIVNEDGPNTSR	Unknown	20240501_PRM_SKP_HZY1128_Recons_G1_3241_MUT_10prct_1	33.768	heavy	14.05	#N/A	792.362	1582.71	0	-1.4	N - y9+	4492651	0	-1.4	1	1.87	12	998.429	999.437	TRUE
Low	CBF2 CBF3A CEP2 CTF14 NDC10 YGR140W	EENIVNEDGPNTSR	Unknown	20240501_PRM_SKP_HZY1128_Recons_G1_3241_MUT_10prct_2	242.4	heavy	13.91	#N/A	792.362	1582.71	0	-2.7	N - y9+	2723749	0	-2.7	1	1.86	11	998.429	999.437	TRUE
Low	CBF2 CBF3A CEP2 CTF14 NDC10 YGR140W	EENIVNEDGPNTSR	Unknown	20240501_PRM_SKP_HZY1128_Recons_G1_3241_MUT_10prct_3	165.17	heavy	14.04	#N/A	792.362	1582.71	0	-2.1	N - y9+	4029537	0	-2.1	1	2.03	9	998.429	999.437	TRUE
Low	MCM21 CTF5 YDR318W	IDDISTSDR	Standard	20240217_PRM_SKP_Cal_1	75.069	light	11.68	0.961	511.243	1020.47	0	3.5	D - b3+	263874	0	3.5	1	2.09	15	343.138	344.145	TRUE
Low	MCM21 CTF5 YDR318W	IDDISTSDR	Standard	20240217_PRM_SKP_Cal_2	150.76	light	11.71	0.965	511.243	1020.47	0	3.6	D - b3+	558669	0	3.6	1	1.96	20	343.138	344.145	TRUE
Low	MCM21 CTF5 YDR318W	IDDISTSDR	Standard	20240217_PRM_SKP_Cal_3	323.11	light	11.68	1.034	511.243	1020.47	0	2.5	D - b3+	1074652	0	2.5	1	1.96	17	343.138	344.145	TRUE
Low	MCM21 CTF5 YDR318W	IDDISTSDR	Standard	20240217_PRM_SKP_Cal_4	661.02	light	11.68	1.058	511.243	1020.47	0	1.9	D - b3+	2243530	0	1.9	1	1.96	16	343.138	344.145	TRUE
Low	MCM21 CTF5 YDR318W	IDDISTSDR	Standard	20240217_PRM_SKP_Cal_5	1228.7	light	11.68	0.983	511.243	1020.47	0	2.1	D - b3+	4232935	0	2.1	1	1.96	16	343.138	344.145	TRUE
Low	MCM21 CTF5 YDR318W	IDDISTSDR	Standard	20240217_PRM_SKP_Cal_6	2472.7	light	11.68	0.989	511.243	1020.47	0	1.9	D - b3+	8504415	0	1.9	1	1.96	16	343.138	344.145	TRUE
Low	MCM21 CTF5 YDR318W	IDDISTSDR	Standard	20240217_PRM_SKP_Cal_7	5273.8	light	11.68	1.055	511.243	1020.47	163026	1.9	D - b3+	16976880	163026	1.9	1	1.96	17	343.138	344.145	TRUE
Low	MCM21 CTF5 YDR318W	IDDISTSDR	Standard	20240217_PRM_SKP_Cal_8	9799.9	light	11.71	0.98	511.243	1020.47	217206	1.6	D - b3+	33025116	217206	1.6	1	1.96	15	343.138	344.145	TRUE
Low	MCM21 CTF5 YDR318W	IDDISTSDR	Standard	20240217_PRM_SKP_Cal_9	19308	light	11.68	0.965	511.243	1020.47	678685	1.4	D - b3+	61278640	678685	1.4	1	1.96	16	343.138	344.145	TRUE
Low	MCM21 CTF5 YDR318W	IDDISTSDR	Standard	20240217_PRM_SKP_Cal_10	60629	light	11.68	1.01	511.243	1020.47	2246472	1.3	D - b3+	196099424	2246472	1.3	1	1.96	17	343.138	344.145	TRUE
Low	MCM21 CTF5 YDR318W	IDDISTSDR	Solvent	20240424_PRM_SKP_Blank_1	NaN	light	11.51	#N/A	511.243	1020.47	0	#N/A	D - b3+	0	0	#N/A	1	1.96	13	343.138	344.145	TRUE
Low	MCM21 CTF5 YDR318W	IDDISTSDR	Unknown	20240425_PRM_SKP_HZY1128_Recons_M_3240_CEN3_1	565.71	light	11.65	#N/A	511.243	1020.47	0	-1.6	D - b3+	1216879	0	-1.6	1	1.96	10	343.138	344.145	TRUE
Low	MCM21 CTF5 YDR318W	IDDISTSDR	Unknown	20240425_PRM_SKP_HZY1128_Recons_M_3240_CEN3_2	605.04	light	11.62	#N/A	511.243	1020.47	0	-1.9	D - b3+	1342572	0	-1.9	1	1.96	10	343.138	344.145	TRUE
Low	MCM21 CTF5 YDR318W	IDDISTSDR	Unknown	20240425_PRM_SKP_HZY1128_Recons_M_3240_CEN3_3	624.89	light	11.65	#N/A	511.243	1020.47	0	-1.6	D - b3+	1474991	0	-1.6	1	1.96	11	343.138	344.145	TRUE
Low	MCM21 CTF5 YDR318W	IDDISTSDR	Solvent	20240425_PRM_SKP_Blank_2	NaN	light	11.5	#N/A	511.243	1020.47	0	#N/A	D - b3+	0	0	#N/A	1	1.96	13	343.138	344.145	TRUE
Low	MCM21 CTF5 YDR318W	IDDISTSDR	Unknown	20240425_PRM_SKP_HZY1128_Recons_G1_3240_CEN3_1	28.55	light	11.63	#N/A	511.243	1020.47	0	-2.2	D - b3+	69905	0	-2.2	1	1.96	9	343.138	344.145	TRUE
Low	MCM21 CTF5 YDR318W	IDDISTSDR	Unknown	20240425_PRM_SKP_HZY1128_Recons_G1_3240_CEN3_2	31.926	light	11.7	#N/A	511.243	1020.47	0	-3.7	D - b3+	89266	0	-3.7	1	1.96	10	343.138	344.145	TRUE
Low	MCM21 CTF5 YDR318W	IDDISTSDR	Unknown	20240425_PRM_SKP_HZY1128_Recons_G1_3240_CEN3_3	52.868	light	11.65	#N/A	511.243	1020.47	0	-1.7	D - b3+	137500	0	-1.7	1	1.96	11	343.138	344.145	TRUE
Low	MCM21 CTF5 YDR318W	IDDISTSDR	Solvent	20240425_PRM_SKP_Blank_3	NaN	light	11.5	#N/A	511.243	1020.47	0	#N/A	D - b3+	0	0	#N/A	1	1.96	13	343.138	344.145	TRUE
Low	MCM21 CTF5 YDR318W	IDDISTSDR	Unknown	20240425_PRM_SKP_HZY1128_Recons_M_3241_MUT_1	30.518	light	11.64	#N/A	511.243	1020.47	0	-1.6	D - b3+	86271	0	-1.6	1	1.96	10	343.138	344.145	TRUE
Low	MCM21 CTF5 YDR318W	IDDISTSDR	Unknown	20240425_PRM_SKP_HZY1128_Recons_M_3241_MUT_2	28.531	light	11.63	#N/A	511.243	1020.47	0	-4.4	D - b3+	116043	0	-4.4	1	1.96	10	343.138	344.145	TRUE
Low	MCM21 CTF5 YDR318W	IDDISTSDR	Unknown	20240425_PRM_SKP_HZY1128_Recons_M_3241_MUT_3	18.816	light	11.64	#N/A	511.243	1020.47	0	-2.6	D - b3+	85051	0	-2.6	1	1.96	9	343.138	344.145	TRUE
Low	MCM21 CTF5 YDR318W	IDDISTSDR	Solvent	20240425_PRM_SKP_Blank_5	NaN	light	11.5	#N/A	511.243	1020.47	0	#N/A	D - b3+	0	0	#N/A	1	1.96	13	343.138	344.145	TRUE
Low	MCM21 CTF5 YDR318W	IDDISTSDR	Unknown	20240425_PRM_SKP_HZY1128_Recons_G1_3241_MUT_1	13.827	light	11.67	#N/A	511.243	1020.47	0	-3.4	D - b3+	43577	0	-3.4	1	1.96	10	343.138	344.145	TRUE
Low	MCM21 CTF5 YDR318W	IDDISTSDR	Unknown	20240425_PRM_SKP_HZY1128_Recons_G1_3241_MUT_2	-1.7806	light	11.64	#N/A	511.243	1020.47	507271	-2.2	D - b3+	9066	507271	-2.2	1	1.76	10	343.138	344.145	TRUE
Low	MCM21 CTF5 YDR318W	IDDISTSDR	Unknown	20240425_PRM_SKP_HZY1128_Recons_G1_3241_MUT_3	16.02	light	11.67	#N/A	511.243	1020.47	0	-7.1	D - b3+	61833	0	-7.1	1	1.96	10	343.138	344.145	TRUE
Low	MCM21 CTF5 YDR318W	IDDISTSDR	Solvent	20240425_PRM_SKP_Blank_6	NaN	light	11.51	#N/A	511.243	1020.47	0	#N/A	D - b3+	0	0	#N/A	1	1.96	13	343.138	344.145	TRUE
Low	MCM21 CTF5 YDR318W	IDDISTSDR	Unknown	20240425_PRM_SKP_HZY1128_Recons_M_3246_ARS_1	-4.0171	light	11.44	#N/A	511.243	1020.47	0	#N/A	D - b3+	0	0	#N/A	1	1.96	10	343.138	344.145	TRUE
Low	MCM21 CTF5 YDR318W	IDDISTSDR	Unknown	20240425_PRM_SKP_HZY1128_Recons_M_3246_ARS_2	-4.0171	light	11.42	#N/A	511.243	1020.47	0	#N/A	D - b3+	0	0	#N/A	1	1.96	10	343.138	344.145	TRUE
Low	MCM21 CTF5 YDR318W	IDDISTSDR	Unknown	20240425_PRM_SKP_HZY1128_Recons_M_3246_ARS_3	4.9344	light	11.61	#N/A	511.243	1020.47	0	-23.5	D - b3+	22769	0	-23.5	1	1.96	10	343.138	344.145	TRUE
Low	MCM21 CTF5 YDR318W	IDDISTSDR	Solvent	20240425_PRM_SKP_Blank_7	NaN	light	11.51	#N/A	511.243	1020.47	0	#N/A	D - b3+	0	0	#N/A	1	1.96	13	343.138	344.145	TRUE
Low	MCM21 CTF5 YDR318W	IDDISTSDR	Unknown	20240425_PRM_SKP_HZ2347_2Step_1	128.3	light	11.68	#N/A	511.243	1020.47	0	-0.4	D - b3+	294409	0	-0.4	1	1.96	10	343.138	344.145	TRUE
Low	MCM21 CTF5 YDR318W	IDDISTSDR	Unknown	20240427_PRM_SKP_HZY1128_Recons_M_3240_CEN3_01prct_1	42.279	light	11.68	#N/A	511.243	1020.47	0	-2	D - b3+	151893	0	-2	1	1.96	13	343.138	344.145	TRUE
Low	MCM21 CTF5 YDR318W	IDDISTSDR	Unknown	20240427_PRM_SKP_HZY1128_Recons_M_3240_CEN3_01prct_2	45.191	light	11.68	#N/A	511.243	1020.47	0	-1.9	D - b3+	174180	0	-1.9	1	1.96	12	343.138	344.145	TRUE
Low	MCM21 CTF5 YDR318W	IDDISTSDR	Unknown	20240427_PRM_SKP_HZY1128_Recons_M_3240_CEN3_01prct_3	46.492	light	11.68	#N/A	511.243	1020.47	0	-1.4	D - b3+	162141	0	-1.4	1	1.96	11	343.138	344.145	TRUE
Low	MCM21 CTF5 YDR318W	IDDISTSDR	Unknown	20240427_PRM_SKP_HZY1128_Recons_M_3240_CEN3_10prct_1	2402.2	light	11.33	#N/A	511.243	1020.47	0	-1.4	D - b3+	6034887	0	-1.4	1	1.96	16	343.138	344.145	TRUE
Low	MCM21 CTF5 YDR318W	IDDISTSDR	Unknown	20240427_PRM_SKP_HZY1128_Recons_M_3240_CEN3_10prct_3	2660.5	light	11.35	#N/A	511.243	1020.47	0	-1.6	D - b3+	5631927	0	-1.6	1	1.96	12	343.138	344.145	TRUE
Low	MCM21 CTF5 YDR318W	IDDISTSDR	Unknown	20240427_PRM_SKP_HZY1128_Recons_G1_3240_CEN3_10prct_2	147.52	light	11.42	#N/A	511.243	1020.47	0	-0.6	D - b3+	486186	0	-0.6	1	1.96	12	343.138	344.145	TRUE
Low	MCM21 CTF5 YDR318W	IDDISTSDR	Unknown	20240427_PRM_SKP_HZY1128_Recons_G1_3240_CEN3_10prct_3	252.86	light	11.38	#N/A	511.243	1020.47	0	1.7	D - b3+	614418	0	1.7	1	2.03	10	343.138	344.145	TRUE
Low	MCM21 CTF5 YDR318W	IDDISTSDR	Unknown	20240501_PRM_SKP_HZY1128_Recons_M_3241_MUT_10prct_1	126.71	light	11.34	#N/A	511.243	1020.47	0	-1.5	D - b3+	357151	0	-1.5	1	1.96	11	343.138	344.145	TRUE
Low	MCM21 CTF5 YDR318W	IDDISTSDR	Unknown	20240501_PRM_SKP_HZY1128_Recons_M_3241_MUT_10prct_2	81.929	light	11.38	#N/A	511.243	1020.47	0	-1	D - b3+	238691	0	-1	1	1.84	11	343.138	344.145	TRUE
Low	MCM21 CTF5 YDR318W	IDDISTSDR	Unknown	20240501_PRM_SKP_HZY1128_Recons_M_3241_MUT_10prct_3	142.74	light	11.35	#N/A	511.243	1020.47	0	0.2	D - b3+	411979	0	0.2	1	1.96	11	343.138	344.145	TRUE
Low	MCM21 CTF5 YDR318W	IDDISTSDR	Unknown	20240501_PRM_SKP_HZY1128_Recons_M_3246_ARS_10prct_1	-1.6297	light	11.29	#N/A	511.243	1020.47	0	-21.1	D - b3+	6732	0	-21.1	1	2.11	9	343.138	344.145	TRUE
Low	MCM21 CTF5 YDR318W	IDDISTSDR	Unknown	20240501_PRM_SKP_HZY1128_Recons_M_3246_ARS_10prct_2	15.342	light	11.14	#N/A	511.243	1020.47	0	-16.5	D - b3+	56508	0	-16.5	1	1.91	10	343.138	344.145	TRUE
Low	MCM21 CTF5 YDR318W	IDDISTSDR	Unknown	20240501_PRM_SKP_HZY1128_Recons_M_3246_ARS_10prct_3	21.956	light	11.06	#N/A	511.243	1020.47	0	-22	D - b3+	68746	0	-22	1	1.9	9	343.138	344.145	TRUE
Low	MCM21 CTF5 YDR318W	IDDISTSDR	Unknown	20240501_PRM_SKP_HZY1128_Recons_G1_3241_MUT_10prct_1	64.087	light	11.41	#N/A	511.243	1020.47	0	-0.3	D - b3+	225385	0	-0.3	1	1.96	11	343.138	344.145	TRUE
Low	MCM21 CTF5 YDR318W	IDDISTSDR	Unknown	20240501_PRM_SKP_HZY1128_Recons_G1_3241_MUT_10prct_2	117.07	light	11.28	#N/A	511.243	1020.47	0	-0.1	D - b3+	244509	0	-0.1	1	1.9	9	343.138	344.145	TRUE
Low	MCM21 CTF5 YDR318W	IDDISTSDR	Unknown	20240501_PRM_SKP_HZY1128_Recons_G1_3241_MUT_10prct_3	103.92	light	11.41	#N/A	511.243	1020.47	0	0.4	D - b3+	324628	0	0.4	1	1.85	9	343.138	344.145	TRUE
Low	MCM21 CTF5 YDR318W	IDDISTSDR	Standard	20240217_PRM_SKP_Cal_1	75.069	heavy	11.68	0.961	516.248	1030.48	0	1.8	D - b3+	3228865	0	1.8	1	2.09	15	343.138	344.145	TRUE
Low	MCM21 CTF5 YDR318W	IDDISTSDR	Standard	20240217_PRM_SKP_Cal_2	150.76	heavy	11.68	0.965	516.248	1030.48	0	2.1	D - b3+	3492964	0	2.1	1	2.06	19	343.138	344.145	TRUE
Low	MCM21 CTF5 YDR318W	IDDISTSDR	Standard	20240217_PRM_SKP_Cal_3	323.11	heavy	11.68	1.034	516.248	1030.48	0	2.1	D - b3+	3179146	0	2.1	1	1.96	17	343.138	344.145	TRUE
Low	MCM21 CTF5 YDR318W	IDDISTSDR	Standard	20240217_PRM_SKP_Cal_4	661.02	heavy	11.68	1.058	516.248	1030.48	0	1.7	D - b3+	3264684	0	1.7	1	1.96	16	343.138	344.145	TRUE
Low	MCM21 CTF5 YDR318W	IDDISTSDR	Standard	20240217_PRM_SKP_Cal_5	1228.7	heavy	11.68	0.983	516.248	1030.48	0	2	D - b3+	3323087	0	2	1	1.96	16	343.138	344.145	TRUE
Low	MCM21 CTF5 YDR318W	IDDISTSDR	Standard	20240217_PRM_SKP_Cal_6	2472.7	heavy	11.68	0.989	516.248	1030.48	0	1.9	D - b3+	3322890	0	1.9	1	1.96	16	343.138	344.145	TRUE
Low	MCM21 CTF5 YDR318W	IDDISTSDR	Standard	20240217_PRM_SKP_Cal_7	5273.8	heavy	11.68	1.055	516.248	1030.48	0	2	D - b3+	3112840	0	2	1	1.96	17	343.138	344.145	TRUE
Low	MCM21 CTF5 YDR318W	IDDISTSDR	Standard	20240217_PRM_SKP_Cal_8	9799.9	heavy	11.68	0.98	516.248	1030.48	0	1.8	D - b3+	3259864	0	1.8	1	1.96	15	343.138	344.145	TRUE
Low	MCM21 CTF5 YDR318W	IDDISTSDR	Standard	20240217_PRM_SKP_Cal_9	19308	heavy	11.68	0.965	516.248	1030.48	0	2	D - b3+	3070745	0	2	1	1.96	16	343.138	344.145	TRUE
Low	MCM21 CTF5 YDR318W	IDDISTSDR	Standard	20240217_PRM_SKP_Cal_10	60629	heavy	11.68	1.01	516.248	1030.48	0	1.4	D - b3+	3129831	0	1.4	1	1.96	17	343.138	344.145	TRUE
Low	MCM21 CTF5 YDR318W	IDDISTSDR	Solvent	20240424_PRM_SKP_Blank_1	NaN	heavy	11.51	#N/A	516.248	1030.48	0	#N/A	D - b3+	0	0	#N/A	1	1.96	13	343.138	344.145	TRUE
Low	MCM21 CTF5 YDR318W	IDDISTSDR	Unknown	20240425_PRM_SKP_HZY1128_Recons_M_3240_CEN3_1	565.71	heavy	11.65	#N/A	516.248	1030.48	0	-2.1	D - b3+	2066964	0	-2.1	1	1.96	10	343.138	344.145	TRUE
Low	MCM21 CTF5 YDR318W	IDDISTSDR	Unknown	20240425_PRM_SKP_HZY1128_Recons_M_3240_CEN3_2	605.04	heavy	11.62	#N/A	516.248	1030.48	0	-1.9	D - b3+	2133196	0	-1.9	1	1.96	10	343.138	344.145	TRUE
Low	MCM21 CTF5 YDR318W	IDDISTSDR	Unknown	20240425_PRM_SKP_HZY1128_Recons_M_3240_CEN3_3	624.89	heavy	11.62	#N/A	516.248	1030.48	0	-1.3	D - b3+	2269655	0	-1.3	1	1.96	11	343.138	344.145	TRUE
Low	MCM21 CTF5 YDR318W	IDDISTSDR	Solvent	20240425_PRM_SKP_Blank_2	NaN	heavy	11.5	#N/A	516.248	1030.48	0	#N/A	D - b3+	0	0	#N/A	1	1.96	13	343.138	344.145	TRUE
Low	MCM21 CTF5 YDR318W	IDDISTSDR	Unknown	20240425_PRM_SKP_HZY1128_Recons_G1_3240_CEN3_1	28.55	heavy	11.63	#N/A	516.248	1030.48	0	-1	D - b3+	2077192	0	-1	1	1.96	9	343.138	344.145	TRUE
Low	MCM21 CTF5 YDR318W	IDDISTSDR	Unknown	20240425_PRM_SKP_HZY1128_Recons_G1_3240_CEN3_2	31.926	heavy	11.67	#N/A	516.248	1030.48	0	-1.5	D - b3+	2403356	0	-1.5	1	1.96	10	343.138	344.145	TRUE
Low	MCM21 CTF5 YDR318W	IDDISTSDR	Unknown	20240425_PRM_SKP_HZY1128_Recons_G1_3240_CEN3_3	52.868	heavy	11.65	#N/A	516.248	1030.48	0	-1.7	D - b3+	2339143	0	-1.7	1	1.96	11	343.138	344.145	TRUE
Low	MCM21 CTF5 YDR318W	IDDISTSDR	Solvent	20240425_PRM_SKP_Blank_3	NaN	heavy	11.5	#N/A	516.248	1030.48	0	#N/A	D - b3+	0	0	#N/A	1	1.96	13	343.138	344.145	TRUE
Low	MCM21 CTF5 YDR318W	IDDISTSDR	Unknown	20240425_PRM_SKP_HZY1128_Recons_M_3241_MUT_1	30.518	heavy	11.64	#N/A	516.248	1030.48	0	-1.9	D - b3+	2417486	0	-1.9	1	1.96	10	343.138	344.145	TRUE
Low	MCM21 CTF5 YDR318W	IDDISTSDR	Unknown	20240425_PRM_SKP_HZY1128_Recons_M_3241_MUT_2	28.531	heavy	11.6	#N/A	516.248	1030.48	0	-2.6	D - b3+	3450262	0	-2.6	1	1.96	10	343.138	344.145	TRUE
Low	MCM21 CTF5 YDR318W	IDDISTSDR	Unknown	20240425_PRM_SKP_HZY1128_Recons_M_3241_MUT_3	18.816	heavy	11.64	#N/A	516.248	1030.48	0	-2.9	D - b3+	3604749	0	-2.9	1	1.96	9	343.138	344.145	TRUE
Low	MCM21 CTF5 YDR318W	IDDISTSDR	Solvent	20240425_PRM_SKP_Blank_5	NaN	heavy	11.5	#N/A	516.248	1030.48	0	#N/A	D - b3+	0	0	#N/A	1	2.12	12	343.138	344.145	TRUE
Low	MCM21 CTF5 YDR318W	IDDISTSDR	Unknown	20240425_PRM_SKP_HZY1128_Recons_G1_3241_MUT_1	13.827	heavy	11.64	#N/A	516.248	1030.48	0	-1.7	D - b3+	2363362	0	-1.7	1	1.96	10	343.138	344.145	TRUE
Low	MCM21 CTF5 YDR318W	IDDISTSDR	Unknown	20240425_PRM_SKP_HZY1128_Recons_G1_3241_MUT_2	-1.7806	heavy	11.54	#N/A	516.248	1030.48	2283	-3.6	D - b3+	3922793	2283	-3.6	1	1.76	10	343.138	344.145	TRUE
Low	MCM21 CTF5 YDR318W	IDDISTSDR	Unknown	20240425_PRM_SKP_HZY1128_Recons_G1_3241_MUT_3	16.02	heavy	11.64	#N/A	516.248	1030.48	0	-2.1	D - b3+	2986375	0	-2.1	1	1.96	10	343.138	344.145	TRUE
Low	MCM21 CTF5 YDR318W	IDDISTSDR	Solvent	20240425_PRM_SKP_Blank_6	NaN	heavy	11.51	#N/A	516.248	1030.48	0	#N/A	D - b3+	0	0	#N/A	1	1.96	13	343.138	344.145	TRUE
Low	MCM21 CTF5 YDR318W	IDDISTSDR	Unknown	20240425_PRM_SKP_HZY1128_Recons_M_3246_ARS_1	-4.0171	heavy	11.57	#N/A	516.248	1030.48	0	-1.8	D - b3+	2102709	0	-1.8	1	1.96	10	343.138	344.145	TRUE
Low	MCM21 CTF5 YDR318W	IDDISTSDR	Unknown	20240425_PRM_SKP_HZY1128_Recons_M_3246_ARS_2	-4.0171	heavy	11.55	#N/A	516.248	1030.48	0	-1	D - b3+	2431668	0	-1	1	1.96	10	343.138	344.145	TRUE
Low	MCM21 CTF5 YDR318W	IDDISTSDR	Unknown	20240425_PRM_SKP_HZY1128_Recons_M_3246_ARS_3	4.9344	heavy	11.51	#N/A	516.248	1030.48	0	0.9	D - b3+	2461567	0	0.9	1	1.96	10	343.138	344.145	TRUE
Low	MCM21 CTF5 YDR318W	IDDISTSDR	Solvent	20240425_PRM_SKP_Blank_7	NaN	heavy	11.51	#N/A	516.248	1030.48	0	#N/A	D - b3+	0	0	#N/A	1	1.96	13	343.138	344.145	TRUE
Low	MCM21 CTF5 YDR318W	IDDISTSDR	Unknown	20240425_PRM_SKP_HZ2347_2Step_1	128.3	heavy	11.68	#N/A	516.248	1030.48	0	-2	D - b3+	2153190	0	-2	1	1.96	10	343.138	344.145	TRUE
Low	MCM21 CTF5 YDR318W	IDDISTSDR	Unknown	20240427_PRM_SKP_HZY1128_Recons_M_3240_CEN3_01prct_1	42.279	heavy	11.68	#N/A	516.248	1030.48	0	-1.8	D - b3+	3175037	0	-1.8	1	1.96	13	343.138	344.145	TRUE
Low	MCM21 CTF5 YDR318W	IDDISTSDR	Unknown	20240427_PRM_SKP_HZY1128_Recons_M_3240_CEN3_01prct_2	45.191	heavy	11.68	#N/A	516.248	1030.48	0	-1.7	D - b3+	3425455	0	-1.7	1	1.96	12	343.138	344.145	TRUE
Low	MCM21 CTF5 YDR318W	IDDISTSDR	Unknown	20240427_PRM_SKP_HZY1128_Recons_M_3240_CEN3_01prct_3	46.492	heavy	11.68	#N/A	516.248	1030.48	0	-1.5	D - b3+	3106522	0	-1.5	1	1.96	11	343.138	344.145	TRUE
Low	MCM21 CTF5 YDR318W	IDDISTSDR	Unknown	20240427_PRM_SKP_HZY1128_Recons_M_3240_CEN3_10prct_1	2402.2	heavy	11.33	#N/A	516.248	1030.48	0	-1.3	D - b3+	2427137	0	-1.3	1	1.96	16	343.138	344.145	TRUE
Low	MCM21 CTF5 YDR318W	IDDISTSDR	Unknown	20240427_PRM_SKP_HZY1128_Recons_M_3240_CEN3_10prct_3	2660.5	heavy	11.35	#N/A	516.248	1030.48	0	-0.5	D - b3+	2045462	0	-0.5	1	1.96	12	343.138	344.145	TRUE
Low	MCM21 CTF5 YDR318W	IDDISTSDR	Unknown	20240427_PRM_SKP_HZY1128_Recons_G1_3240_CEN3_10prct_2	147.52	heavy	11.42	#N/A	516.248	1030.48	0	-1.2	D - b3+	3104893	0	-1.2	1	1.96	12	343.138	344.145	TRUE
Low	MCM21 CTF5 YDR318W	IDDISTSDR	Unknown	20240427_PRM_SKP_HZY1128_Recons_G1_3240_CEN3_10prct_3	252.86	heavy	11.38	#N/A	516.248	1030.48	0	-1	D - b3+	2314687	0	-1	1	2.03	10	343.138	344.145	TRUE
Low	MCM21 CTF5 YDR318W	IDDISTSDR	Unknown	20240501_PRM_SKP_HZY1128_Recons_M_3241_MUT_10prct_1	126.71	heavy	11.34	#N/A	516.248	1030.48	0	-1.8	D - b3+	2643872	0	-1.8	1	1.96	11	343.138	344.145	TRUE
Low	MCM21 CTF5 YDR318W	IDDISTSDR	Unknown	20240501_PRM_SKP_HZY1128_Recons_M_3241_MUT_10prct_2	81.929	heavy	11.38	#N/A	516.248	1030.48	0	-1.7	D - b3+	2687611	0	-1.7	1	2.03	10	343.138	344.145	TRUE
Low	MCM21 CTF5 YDR318W	IDDISTSDR	Unknown	20240501_PRM_SKP_HZY1128_Recons_M_3241_MUT_10prct_3	142.74	heavy	11.35	#N/A	516.248	1030.48	34072	-2.7	D - b3+	2716603	34072	-2.7	1	1.96	11	343.138	344.145	TRUE
Low	MCM21 CTF5 YDR318W	IDDISTSDR	Unknown	20240501_PRM_SKP_HZY1128_Recons_M_3246_ARS_10prct_1	-1.6297	heavy	11.17	#N/A	516.248	1030.48	0	-1.6	D - b3+	2729067	0	-1.6	1	2.11	9	343.138	344.145	TRUE
Low	MCM21 CTF5 YDR318W	IDDISTSDR	Unknown	20240501_PRM_SKP_HZY1128_Recons_M_3246_ARS_10prct_2	15.342	heavy	11.2	#N/A	516.248	1030.48	0	-0.7	D - b3+	2824744	0	-0.7	1	2.13	9	343.138	344.145	TRUE
Low	MCM21 CTF5 YDR318W	IDDISTSDR	Unknown	20240501_PRM_SKP_HZY1128_Recons_M_3246_ARS_10prct_3	21.956	heavy	11.06	#N/A	516.248	1030.48	22273	1.4	D - b3+	2561392	22273	1.4	1	1.9	9	343.138	344.145	TRUE
Low	MCM21 CTF5 YDR318W	IDDISTSDR	Unknown	20240501_PRM_SKP_HZY1128_Recons_G1_3241_MUT_10prct_1	64.087	heavy	11.41	#N/A	516.248	1030.48	0	-2.1	D - b3+	3202638	0	-2.1	1	1.96	11	343.138	344.145	TRUE
Low	MCM21 CTF5 YDR318W	IDDISTSDR	Unknown	20240501_PRM_SKP_HZY1128_Recons_G1_3241_MUT_10prct_2	117.07	heavy	11.28	#N/A	516.248	1030.48	0	-0.9	D - b3+	1954191	0	-0.9	1	1.9	9	343.138	344.145	TRUE
Low	MCM21 CTF5 YDR318W	IDDISTSDR	Unknown	20240501_PRM_SKP_HZY1128_Recons_G1_3241_MUT_10prct_3	103.92	heavy	11.41	#N/A	516.248	1030.48	0	-2.6	D - b3+	2910645	0	-2.6	1	1.85	9	343.138	344.145	TRUE
Low	CTF19 MCM18 YPL018W LPB13W	QQLSLLDDDQVR	Standard	20240217_PRM_SKP_Cal_1	107.46	light	22.36	1.376	715.368	1428.72	0	1.9	D - y6+	252540	0	1.9	1	1.81	15	746.319	747.327	TRUE
Low	CTF19 MCM18 YPL018W LPB13W	QQLSLLDDDQVR	Standard	20240217_PRM_SKP_Cal_2	166.35	light	22.38	1.065	715.368	1428.72	0	4.7	D - y6+	524228	0	4.7	1	1.81	15	746.319	747.327	TRUE
Low	CTF19 MCM18 YPL018W LPB13W	QQLSLLDDDQVR	Standard	20240217_PRM_SKP_Cal_3	320.72	light	22.38	1.026	715.368	1428.72	0	2	D - y6+	1205068	0	2	1	1.7	15	746.319	747.327	TRUE
Low	CTF19 MCM18 YPL018W LPB13W	QQLSLLDDDQVR	Standard	20240217_PRM_SKP_Cal_4	628.23	light	22.38	1.005	715.368	1428.72	0	0.6	D - y6+	2344253	0	0.6	1	1.7	14	746.319	747.327	TRUE
Low	CTF19 MCM18 YPL018W LPB13W	QQLSLLDDDQVR	Standard	20240217_PRM_SKP_Cal_5	1278.7	light	22.39	1.023	715.368	1428.72	0	0	D - y6+	5594340	0	0	1	1.7	15	746.319	747.327	TRUE
Low	CTF19 MCM18 YPL018W LPB13W	QQLSLLDDDQVR	Standard	20240217_PRM_SKP_Cal_6	2187.8	light	22.37	0.875	715.368	1428.72	2321	-0.2	D - y6+	9630314	2321	-0.2	1	1.7	14	746.319	747.327	TRUE
Low	CTF19 MCM18 YPL018W LPB13W	QQLSLLDDDQVR	Standard	20240217_PRM_SKP_Cal_7	5192.9	light	22.38	1.039	715.368	1428.72	299176	-1.2	D - y6+	22379252	299176	-1.2	1	1.7	13	746.319	747.327	TRUE
Low	CTF19 MCM18 YPL018W LPB13W	QQLSLLDDDQVR	Standard	20240217_PRM_SKP_Cal_8	9592.6	light	22.38	0.959	715.368	1428.72	648901	-0.3	D - y6+	44381968	648901	-0.3	1	1.7	15	746.319	747.327	TRUE
Low	CTF19 MCM18 YPL018W LPB13W	QQLSLLDDDQVR	Standard	20240217_PRM_SKP_Cal_9	15617	light	22.37	0.781	715.368	1428.72	775036	2.5	D - y6+	81535272	775036	2.5	1	1.7	14	746.319	747.327	TRUE
Low	CTF19 MCM18 YPL018W LPB13W	QQLSLLDDDQVR	Standard	20240217_PRM_SKP_Cal_10	60476	light	22.34	1.008	715.368	1428.72	3560265	6.2	D - y6+	290868384	3560265	6.2	1	1.7	13	746.319	747.327	TRUE
Low	CTF19 MCM18 YPL018W LPB13W	QQLSLLDDDQVR	Solvent	20240424_PRM_SKP_Blank_1	NaN	light	22.14	#N/A	715.368	1428.72	0	#N/A	D - y6+	0	0	#N/A	1	1.8	16	746.319	747.327	TRUE
Low	CTF19 MCM18 YPL018W LPB13W	QQLSLLDDDQVR	Unknown	20240425_PRM_SKP_HZY1128_Recons_M_3240_CEN3_1	718.58	light	22.66	#N/A	715.368	1428.72	0	2.8	D - y6+	2970482	0	2.8	1	1.7	12	746.319	747.327	TRUE
Low	CTF19 MCM18 YPL018W LPB13W	QQLSLLDDDQVR	Unknown	20240425_PRM_SKP_HZY1128_Recons_M_3240_CEN3_2	921.31	light	22.62	#N/A	715.368	1428.72	0	5	D - y6+	3773383	0	5	1	1.7	11	746.319	747.327	TRUE
Low	CTF19 MCM18 YPL018W LPB13W	QQLSLLDDDQVR	Unknown	20240425_PRM_SKP_HZY1128_Recons_M_3240_CEN3_3	779.3	light	22.66	#N/A	715.368	1428.72	0	3.7	D - y6+	3437610	0	3.7	1	1.7	13	746.319	747.327	TRUE
Low	CTF19 MCM18 YPL018W LPB13W	QQLSLLDDDQVR	Solvent	20240425_PRM_SKP_Blank_2	NaN	light	22.14	#N/A	715.368	1428.72	0	#N/A	D - y6+	0	0	#N/A	1	1.7	17	746.319	747.327	TRUE
Low	CTF19 MCM18 YPL018W LPB13W	QQLSLLDDDQVR	Unknown	20240425_PRM_SKP_HZY1128_Recons_G1_3240_CEN3_1	116.64	light	22.66	#N/A	715.368	1428.72	0	-0.5	D - y6+	299392	0	-0.5	1	1.7	12	746.319	747.327	TRUE
Low	CTF19 MCM18 YPL018W LPB13W	QQLSLLDDDQVR	Unknown	20240425_PRM_SKP_HZY1128_Recons_G1_3240_CEN3_2	102.98	light	22.72	#N/A	715.368	1428.72	0	-1.1	D - y6+	210389	0	-1.1	1	1.57	13	746.319	747.327	TRUE
Low	CTF19 MCM18 YPL018W LPB13W	QQLSLLDDDQVR	Unknown	20240425_PRM_SKP_HZY1128_Recons_G1_3240_CEN3_3	122.94	light	22.63	#N/A	715.368	1428.72	0	-1.2	D - y6+	324263	0	-1.2	1	1.7	12	746.319	747.327	TRUE
Low	CTF19 MCM18 YPL018W LPB13W	QQLSLLDDDQVR	Solvent	20240425_PRM_SKP_Blank_3	NaN	light	22.14	#N/A	715.368	1428.72	0	#N/A	D - y6+	0	0	#N/A	1	1.7	17	746.319	747.327	TRUE
Low	CTF19 MCM18 YPL018W LPB13W	QQLSLLDDDQVR	Unknown	20240425_PRM_SKP_HZY1128_Recons_M_3241_MUT_1	88.993	light	22.63	#N/A	715.368	1428.72	0	-2.4	D - y6+	177302	0	-2.4	1	1.7	11	746.319	747.327	TRUE
Low	CTF19 MCM18 YPL018W LPB13W	QQLSLLDDDQVR	Unknown	20240425_PRM_SKP_HZY1128_Recons_M_3241_MUT_2	103.3	light	22.61	#N/A	715.368	1428.72	0	0.1	D - y6+	286218	0	0.1	1	1.7	12	746.319	747.327	TRUE
Low	CTF19 MCM18 YPL018W LPB13W	QQLSLLDDDQVR	Unknown	20240425_PRM_SKP_HZY1128_Recons_M_3241_MUT_3	82.327	light	22.64	#N/A	715.368	1428.72	0	0.5	D - y6+	161291	0	0.5	1	1.7	12	746.319	747.327	TRUE
Low	CTF19 MCM18 YPL018W LPB13W	QQLSLLDDDQVR	Solvent	20240425_PRM_SKP_Blank_5	NaN	light	22.15	#N/A	715.368	1428.72	0	#N/A	D - y6+	0	0	#N/A	1	1.7	17	746.319	747.327	TRUE
Low	CTF19 MCM18 YPL018W LPB13W	QQLSLLDDDQVR	Unknown	20240425_PRM_SKP_HZY1128_Recons_G1_3241_MUT_1	79.69	light	22.68	#N/A	715.368	1428.72	0	0.7	D - y6+	140740	0	0.7	1	1.7	12	746.319	747.327	TRUE
Low	CTF19 MCM18 YPL018W LPB13W	QQLSLLDDDQVR	Unknown	20240425_PRM_SKP_HZY1128_Recons_G1_3241_MUT_2	116.82	light	22.51	#N/A	715.368	1428.72	0	3.9	D - y6+	315119	0	3.9	1	1.7	13	746.319	747.327	TRUE
Low	CTF19 MCM18 YPL018W LPB13W	QQLSLLDDDQVR	Unknown	20240425_PRM_SKP_HZY1128_Recons_G1_3241_MUT_3	104.61	light	22.63	#N/A	715.368	1428.72	0	0.7	D - y6+	276642	0	0.7	1	1.7	12	746.319	747.327	TRUE
Low	CTF19 MCM18 YPL018W LPB13W	QQLSLLDDDQVR	Solvent	20240425_PRM_SKP_Blank_6	NaN	light	22.15	#N/A	715.368	1428.72	0	#N/A	D - y6+	0	0	#N/A	1	1.7	17	746.319	747.327	TRUE
Low	CTF19 MCM18 YPL018W LPB13W	QQLSLLDDDQVR	Unknown	20240425_PRM_SKP_HZY1128_Recons_M_3246_ARS_1	71.712	light	22.53	#N/A	715.368	1428.72	0	-8	D - y6+	60028	0	-8	1	1.7	15	746.319	747.327	TRUE
Low	CTF19 MCM18 YPL018W LPB13W	QQLSLLDDDQVR	Unknown	20240425_PRM_SKP_HZY1128_Recons_M_3246_ARS_2	68.189	light	22.54	#N/A	715.368	1428.72	0	-5.2	D - y6+	53190	0	-5.2	1	1.7	13	746.319	747.327	TRUE
Low	CTF19 MCM18 YPL018W LPB13W	QQLSLLDDDQVR	Unknown	20240425_PRM_SKP_HZY1128_Recons_M_3246_ARS_3	74.231	light	22.48	#N/A	715.368	1428.72	0	-1.7	D - y6+	67330	0	-1.7	1	1.7	12	746.319	747.327	TRUE
Low	CTF19 MCM18 YPL018W LPB13W	QQLSLLDDDQVR	Solvent	20240425_PRM_SKP_Blank_7	NaN	light	22.14	#N/A	715.368	1428.72	0	#N/A	D - y6+	0	0	#N/A	1	1.7	17	746.319	747.327	TRUE
Low	CTF19 MCM18 YPL018W LPB13W	QQLSLLDDDQVR	Unknown	20240425_PRM_SKP_HZ2347_2Step_1	328.24	light	22.68	#N/A	715.368	1428.72	0	-3.7	D - y6+	1004117	0	-3.7	1	1.7	11	746.319	747.327	TRUE
Low	CTF19 MCM18 YPL018W LPB13W	QQLSLLDDDQVR	Unknown	20240427_PRM_SKP_HZY1128_Recons_M_3240_CEN3_01prct_1	139.67	light	22.69	#N/A	715.368	1428.72	0	-0.5	D - y6+	148838	0	-0.5	1	1.7	14	746.319	747.327	TRUE
Low	CTF19 MCM18 YPL018W LPB13W	QQLSLLDDDQVR	Unknown	20240427_PRM_SKP_HZY1128_Recons_M_3240_CEN3_01prct_2	159.52	light	22.69	#N/A	715.368	1428.72	0	-1.9	D - y6+	185987	0	-1.9	1	1.7	13	746.319	747.327	TRUE
Low	CTF19 MCM18 YPL018W LPB13W	QQLSLLDDDQVR	Unknown	20240427_PRM_SKP_HZY1128_Recons_M_3240_CEN3_01prct_3	128.07	light	22.69	#N/A	715.368	1428.72	0	-1.7	D - y6+	139904	0	-1.7	1	1.7	14	746.319	747.327	TRUE
Low	CTF19 MCM18 YPL018W LPB13W	QQLSLLDDDQVR	Unknown	20240427_PRM_SKP_HZY1128_Recons_M_3240_CEN3_10prct_1	2838.3	light	22.31	#N/A	715.368	1428.72	191935	3.9	D - y6+	13977212	191935	3.9	1	1.77	11	746.319	747.327	TRUE
Low	CTF19 MCM18 YPL018W LPB13W	QQLSLLDDDQVR	Unknown	20240427_PRM_SKP_HZY1128_Recons_M_3240_CEN3_10prct_3	3302.5	light	22.34	#N/A	715.368	1428.72	62123	3.8	D - y6+	9338745	62123	3.8	1	1.7	13	746.319	747.327	TRUE
Low	CTF19 MCM18 YPL018W LPB13W	QQLSLLDDDQVR	Unknown	20240427_PRM_SKP_HZY1128_Recons_G1_3240_CEN3_10prct_2	278.69	light	22.45	#N/A	715.368	1428.72	0	-1.6	D - y6+	710557	0	-1.6	1	1.7	13	746.319	747.327	TRUE
Low	CTF19 MCM18 YPL018W LPB13W	QQLSLLDDDQVR	Unknown	20240427_PRM_SKP_HZY1128_Recons_G1_3240_CEN3_10prct_3	380.56	light	22.36	#N/A	715.368	1428.72	0	2.6	D - y6+	968169	0	2.6	1	1.7	13	746.319	747.327	TRUE
Low	CTF19 MCM18 YPL018W LPB13W	QQLSLLDDDQVR	Unknown	20240501_PRM_SKP_HZY1128_Recons_M_3241_MUT_10prct_1	283.46	light	22.33	#N/A	715.368	1428.72	0	-4.1	D - y6+	569793	0	-4.1	1	1.7	10	746.319	747.327	TRUE
Low	CTF19 MCM18 YPL018W LPB13W	QQLSLLDDDQVR	Unknown	20240501_PRM_SKP_HZY1128_Recons_M_3241_MUT_10prct_2	227.56	light	22.35	#N/A	715.368	1428.72	0	-1	D - y6+	489054	0	-1	1	1.7	10	746.319	747.327	TRUE
Low	CTF19 MCM18 YPL018W LPB13W	QQLSLLDDDQVR	Unknown	20240501_PRM_SKP_HZY1128_Recons_M_3241_MUT_10prct_3	281.49	light	22.31	#N/A	715.368	1428.72	0	-3.1	D - y6+	599627	0	-3.1	1	1.51	9	746.319	747.327	TRUE
Low	CTF19 MCM18 YPL018W LPB13W	QQLSLLDDDQVR	Unknown	20240501_PRM_SKP_HZY1128_Recons_M_3246_ARS_10prct_1	103.14	light	22.08	#N/A	715.368	1428.72	0	-2.4	D - y6+	139603	0	-2.4	1	1.7	9	746.319	747.327	TRUE
Low	CTF19 MCM18 YPL018W LPB13W	QQLSLLDDDQVR	Unknown	20240501_PRM_SKP_HZY1128_Recons_M_3246_ARS_10prct_2	117.43	light	22.11	#N/A	715.368	1428.72	0	4.3	D - y6+	161550	0	4.3	1	1.54	11	746.319	747.327	TRUE
Low	CTF19 MCM18 YPL018W LPB13W	QQLSLLDDDQVR	Unknown	20240501_PRM_SKP_HZY1128_Recons_M_3246_ARS_10prct_3	124.94	light	21.97	#N/A	715.368	1428.72	0	-0.8	D - y6+	203364	0	-0.8	1	1.78	9	746.319	747.327	TRUE
Low	CTF19 MCM18 YPL018W LPB13W	QQLSLLDDDQVR	Unknown	20240501_PRM_SKP_HZY1128_Recons_G1_3241_MUT_10prct_1	167.05	light	22.43	#N/A	715.368	1428.72	0	-0.7	D - y6+	370013	0	-0.7	1	1.7	10	746.319	747.327	TRUE
Low	CTF19 MCM18 YPL018W LPB13W	QQLSLLDDDQVR	Unknown	20240501_PRM_SKP_HZY1128_Recons_G1_3241_MUT_10prct_2	277.56	light	22.2	#N/A	715.368	1428.72	0	-0.5	D - y6+	487333	0	-0.5	1	1.64	7	746.319	747.327	TRUE
Low	CTF19 MCM18 YPL018W LPB13W	QQLSLLDDDQVR	Unknown	20240501_PRM_SKP_HZY1128_Recons_G1_3241_MUT_10prct_3	223.41	light	22.39	#N/A	715.368	1428.72	0	-1.7	D - y6+	547605	0	-1.7	1	1.7	10	746.319	747.327	TRUE
Low	CTF19 MCM18 YPL018W LPB13W	QQLSLLDDDQVR	Standard	20240217_PRM_SKP_Cal_1	107.46	heavy	22.38	1.376	720.372	1438.73	0	6.1	D - y6+	3287360	0	6.1	1	1.81	15	756.328	757.335	TRUE
Low	CTF19 MCM18 YPL018W LPB13W	QQLSLLDDDQVR	Standard	20240217_PRM_SKP_Cal_2	166.35	heavy	22.38	1.065	720.372	1438.73	0	7.8	D - y6+	3194620	0	7.8	1	1.7	16	756.328	757.335	TRUE
Low	CTF19 MCM18 YPL018W LPB13W	QQLSLLDDDQVR	Standard	20240217_PRM_SKP_Cal_3	320.72	heavy	22.38	1.026	720.372	1438.73	0	7.9	D - y6+	3067280	0	7.9	1	1.82	14	756.328	757.335	TRUE
Low	CTF19 MCM18 YPL018W LPB13W	QQLSLLDDDQVR	Standard	20240217_PRM_SKP_Cal_4	628.23	heavy	22.38	1.005	720.372	1438.73	0	7.1	D - y6+	2762406	0	7.1	1	1.83	13	756.328	757.335	TRUE
Low	CTF19 MCM18 YPL018W LPB13W	QQLSLLDDDQVR	Standard	20240217_PRM_SKP_Cal_5	1278.7	heavy	22.39	1.023	720.372	1438.73	0	7.7	D - y6+	3086208	0	7.7	1	1.7	15	756.328	757.335	TRUE
Low	CTF19 MCM18 YPL018W LPB13W	QQLSLLDDDQVR	Standard	20240217_PRM_SKP_Cal_6	2187.8	heavy	22.37	0.875	720.372	1438.73	0	8.1	D - y6+	3047509	0	8.1	1	1.7	14	756.328	757.335	TRUE
Low	CTF19 MCM18 YPL018W LPB13W	QQLSLLDDDQVR	Standard	20240217_PRM_SKP_Cal_7	5192.9	heavy	22.38	1.039	720.372	1438.73	0	7.1	D - y6+	2939362	0	7.1	1	1.84	12	756.328	757.335	TRUE
Low	CTF19 MCM18 YPL018W LPB13W	QQLSLLDDDQVR	Standard	20240217_PRM_SKP_Cal_8	9592.6	heavy	22.38	0.959	720.372	1438.73	0	8.3	D - y6+	3140026	0	8.3	1	1.82	14	756.328	757.335	TRUE
Low	CTF19 MCM18 YPL018W LPB13W	QQLSLLDDDQVR	Standard	20240217_PRM_SKP_Cal_9	15617	heavy	22.4	0.781	720.372	1438.73	0	8.2	D - y6+	3535258	0	8.2	1	1.83	13	756.328	757.335	TRUE
Low	CTF19 MCM18 YPL018W LPB13W	QQLSLLDDDQVR	Standard	20240217_PRM_SKP_Cal_10	60476	heavy	22.34	1.008	720.372	1438.73	0	7.8	D - y6+	3248224	0	7.8	1	1.7	13	756.328	757.335	TRUE
Low	CTF19 MCM18 YPL018W LPB13W	QQLSLLDDDQVR	Solvent	20240424_PRM_SKP_Blank_1	NaN	heavy	22.14	#N/A	720.372	1438.73	0	#N/A	D - y6+	0	0	#N/A	1	1.8	16	756.328	757.335	TRUE
Low	CTF19 MCM18 YPL018W LPB13W	QQLSLLDDDQVR	Unknown	20240425_PRM_SKP_HZY1128_Recons_M_3240_CEN3_1	718.58	heavy	22.66	#N/A	720.372	1438.73	0	2.5	D - y6+	3023300	0	2.5	1	1.7	12	756.328	757.335	TRUE
Low	CTF19 MCM18 YPL018W LPB13W	QQLSLLDDDQVR	Unknown	20240425_PRM_SKP_HZY1128_Recons_M_3240_CEN3_2	921.31	heavy	22.65	#N/A	720.372	1438.73	0	2	D - y6+	2941094	0	2	1	1.7	11	756.328	757.335	TRUE
Low	CTF19 MCM18 YPL018W LPB13W	QQLSLLDDDQVR	Unknown	20240425_PRM_SKP_HZY1128_Recons_M_3240_CEN3_3	779.3	heavy	22.66	#N/A	720.372	1438.73	0	2.1	D - y6+	3205168	0	2.1	1	1.7	13	756.328	757.335	TRUE
Low	CTF19 MCM18 YPL018W LPB13W	QQLSLLDDDQVR	Solvent	20240425_PRM_SKP_Blank_2	NaN	heavy	22.14	#N/A	720.372	1438.73	0	#N/A	D - y6+	0	0	#N/A	1	1.7	17	756.328	757.335	TRUE
Low	CTF19 MCM18 YPL018W LPB13W	QQLSLLDDDQVR	Unknown	20240425_PRM_SKP_HZY1128_Recons_G1_3240_CEN3_1	116.64	heavy	22.63	#N/A	720.372	1438.73	0	1.9	D - y6+	3311284	0	1.9	1	1.7	12	756.328	757.335	TRUE
Low	CTF19 MCM18 YPL018W LPB13W	QQLSLLDDDQVR	Unknown	20240425_PRM_SKP_HZY1128_Recons_G1_3240_CEN3_2	102.98	heavy	22.72	#N/A	720.372	1438.73	0	2.1	D - y6+	2998072	0	2.1	1	1.7	12	756.328	757.335	TRUE
Low	CTF19 MCM18 YPL018W LPB13W	QQLSLLDDDQVR	Unknown	20240425_PRM_SKP_HZY1128_Recons_G1_3240_CEN3_3	122.94	heavy	22.63	#N/A	720.372	1438.73	0	2.5	D - y6+	3250358	0	2.5	1	1.85	11	756.328	757.335	TRUE
Low	CTF19 MCM18 YPL018W LPB13W	QQLSLLDDDQVR	Solvent	20240425_PRM_SKP_Blank_3	NaN	heavy	22.14	#N/A	720.372	1438.73	0	#N/A	D - y6+	0	0	#N/A	1	1.7	17	756.328	757.335	TRUE
Low	CTF19 MCM18 YPL018W LPB13W	QQLSLLDDDQVR	Unknown	20240425_PRM_SKP_HZY1128_Recons_M_3241_MUT_1	88.993	heavy	22.63	#N/A	720.372	1438.73	0	1.6	D - y6+	3585545	0	1.6	1	1.7	11	756.328	757.335	TRUE
Low	CTF19 MCM18 YPL018W LPB13W	QQLSLLDDDQVR	Unknown	20240425_PRM_SKP_HZY1128_Recons_M_3241_MUT_2	103.3	heavy	22.61	#N/A	720.372	1438.73	0	0.7	D - y6+	4051116	0	0.7	1	1.7	12	756.328	757.335	TRUE
Low	CTF19 MCM18 YPL018W LPB13W	QQLSLLDDDQVR	Unknown	20240425_PRM_SKP_HZY1128_Recons_M_3241_MUT_3	82.327	heavy	22.64	#N/A	720.372	1438.73	0	0.6	D - y6+	4076146	0	0.6	1	1.7	12	756.328	757.335	TRUE
Low	CTF19 MCM18 YPL018W LPB13W	QQLSLLDDDQVR	Solvent	20240425_PRM_SKP_Blank_5	NaN	heavy	22.15	#N/A	720.372	1438.73	0	#N/A	D - y6+	0	0	#N/A	1	1.7	17	756.328	757.335	TRUE
Low	CTF19 MCM18 YPL018W LPB13W	QQLSLLDDDQVR	Unknown	20240425_PRM_SKP_HZY1128_Recons_G1_3241_MUT_1	79.69	heavy	22.68	#N/A	720.372	1438.73	0	1.3	D - y6+	3946579	0	1.3	1	1.7	12	756.328	757.335	TRUE
Low	CTF19 MCM18 YPL018W LPB13W	QQLSLLDDDQVR	Unknown	20240425_PRM_SKP_HZY1128_Recons_G1_3241_MUT_2	116.82	heavy	22.51	#N/A	720.372	1438.73	0	2.5	D - y6+	3474635	0	2.5	1	1.7	13	756.328	757.335	TRUE
Low	CTF19 MCM18 YPL018W LPB13W	QQLSLLDDDQVR	Unknown	20240425_PRM_SKP_HZY1128_Recons_G1_3241_MUT_3	104.61	heavy	22.66	#N/A	720.372	1438.73	0	1.1	D - y6+	3810504	0	1.1	1	1.7	12	756.328	757.335	TRUE
Low	CTF19 MCM18 YPL018W LPB13W	QQLSLLDDDQVR	Solvent	20240425_PRM_SKP_Blank_6	NaN	heavy	22.15	#N/A	720.372	1438.73	0	#N/A	D - y6+	0	0	#N/A	1	1.7	17	756.328	757.335	TRUE
Low	CTF19 MCM18 YPL018W LPB13W	QQLSLLDDDQVR	Unknown	20240425_PRM_SKP_HZY1128_Recons_M_3246_ARS_1	71.712	heavy	22.53	#N/A	720.372	1438.73	0	1.7	D - y6+	2518260	0	1.7	1	1.7	15	756.328	757.335	TRUE
Low	CTF19 MCM18 YPL018W LPB13W	QQLSLLDDDQVR	Unknown	20240425_PRM_SKP_HZY1128_Recons_M_3246_ARS_2	68.189	heavy	22.54	#N/A	720.372	1438.73	0	2.1	D - y6+	2857304	0	2.1	1	1.7	13	756.328	757.335	TRUE
Low	CTF19 MCM18 YPL018W LPB13W	QQLSLLDDDQVR	Unknown	20240425_PRM_SKP_HZY1128_Recons_M_3246_ARS_3	74.231	heavy	22.48	#N/A	720.372	1438.73	0	1.6	D - y6+	2442081	0	1.6	1	1.57	13	756.328	757.335	TRUE
Low	CTF19 MCM18 YPL018W LPB13W	QQLSLLDDDQVR	Solvent	20240425_PRM_SKP_Blank_7	NaN	heavy	22.14	#N/A	720.372	1438.73	0	#N/A	D - y6+	0	0	#N/A	1	1.7	17	756.328	757.335	TRUE
Low	CTF19 MCM18 YPL018W LPB13W	QQLSLLDDDQVR	Unknown	20240425_PRM_SKP_HZ2347_2Step_1	328.24	heavy	22.68	#N/A	720.372	1438.73	0	1.9	D - y6+	2485254	0	1.9	1	1.7	11	756.328	757.335	TRUE
Low	CTF19 MCM18 YPL018W LPB13W	QQLSLLDDDQVR	Unknown	20240427_PRM_SKP_HZY1128_Recons_M_3240_CEN3_01prct_1	139.67	heavy	22.69	#N/A	720.372	1438.73	0	2.3	D - y6+	1194953	0	2.3	1	1.7	14	756.328	757.335	TRUE
Low	CTF19 MCM18 YPL018W LPB13W	QQLSLLDDDQVR	Unknown	20240427_PRM_SKP_HZY1128_Recons_M_3240_CEN3_01prct_2	159.52	heavy	22.69	#N/A	720.372	1438.73	0	2	D - y6+	1207913	0	2	1	1.7	13	756.328	757.335	TRUE
Low	CTF19 MCM18 YPL018W LPB13W	QQLSLLDDDQVR	Unknown	20240427_PRM_SKP_HZY1128_Recons_M_3240_CEN3_01prct_3	128.07	heavy	22.69	#N/A	720.372	1438.73	0	2.9	D - y6+	1303154	0	2.9	1	1.7	14	756.328	757.335	TRUE
Low	CTF19 MCM18 YPL018W LPB13W	QQLSLLDDDQVR	Unknown	20240427_PRM_SKP_HZY1128_Recons_M_3240_CEN3_10prct_1	2838.3	heavy	22.31	#N/A	720.372	1438.73	0	1.6	D - y6+	3389239	0	1.6	1	1.77	11	756.328	757.335	TRUE
Low	CTF19 MCM18 YPL018W LPB13W	QQLSLLDDDQVR	Unknown	20240427_PRM_SKP_HZY1128_Recons_M_3240_CEN3_10prct_3	3302.5	heavy	22.34	#N/A	720.372	1438.73	0	1.4	D - y6+	1940731	0	1.4	1	1.7	13	756.328	757.335	TRUE
Low	CTF19 MCM18 YPL018W LPB13W	QQLSLLDDDQVR	Unknown	20240427_PRM_SKP_HZY1128_Recons_G1_3240_CEN3_10prct_2	278.69	heavy	22.45	#N/A	720.372	1438.73	0	1.7	D - y6+	2149380	0	1.7	1	1.7	13	756.328	757.335	TRUE
Low	CTF19 MCM18 YPL018W LPB13W	QQLSLLDDDQVR	Unknown	20240427_PRM_SKP_HZY1128_Recons_G1_3240_CEN3_10prct_3	380.56	heavy	22.36	#N/A	720.372	1438.73	0	1.2	D - y6+	2010430	0	1.2	1	1.7	13	756.328	757.335	TRUE
Low	CTF19 MCM18 YPL018W LPB13W	QQLSLLDDDQVR	Unknown	20240501_PRM_SKP_HZY1128_Recons_M_3241_MUT_10prct_1	283.46	heavy	22.33	#N/A	720.372	1438.73	0	0.8	D - y6+	1687451	0	0.8	1	1.7	10	756.328	757.335	TRUE
Low	CTF19 MCM18 YPL018W LPB13W	QQLSLLDDDQVR	Unknown	20240501_PRM_SKP_HZY1128_Recons_M_3241_MUT_10prct_2	227.56	heavy	22.35	#N/A	720.372	1438.73	0	0.7	D - y6+	1919293	0	0.7	1	1.7	10	756.328	757.335	TRUE
Low	CTF19 MCM18 YPL018W LPB13W	QQLSLLDDDQVR	Unknown	20240501_PRM_SKP_HZY1128_Recons_M_3241_MUT_10prct_3	281.49	heavy	22.31	#N/A	720.372	1438.73	0	0.1	D - y6+	1791345	0	0.1	1	1.7	8	756.328	757.335	TRUE
Low	CTF19 MCM18 YPL018W LPB13W	QQLSLLDDDQVR	Unknown	20240501_PRM_SKP_HZY1128_Recons_M_3246_ARS_10prct_1	103.14	heavy	22.08	#N/A	720.372	1438.73	0	-0.5	D - y6+	1982707	0	-0.5	1	1.7	9	756.328	757.335	TRUE
Low	CTF19 MCM18 YPL018W LPB13W	QQLSLLDDDQVR	Unknown	20240501_PRM_SKP_HZY1128_Recons_M_3246_ARS_10prct_2	117.43	heavy	22.11	#N/A	720.372	1438.73	0	-1.5	D - y6+	1763692	0	-1.5	1	1.54	11	756.328	757.335	TRUE
Low	CTF19 MCM18 YPL018W LPB13W	QQLSLLDDDQVR	Unknown	20240501_PRM_SKP_HZY1128_Recons_M_3246_ARS_10prct_3	124.94	heavy	21.97	#N/A	720.372	1438.73	0	-0.7	D - y6+	1979575	0	-0.7	1	1.78	9	756.328	757.335	TRUE
Low	CTF19 MCM18 YPL018W LPB13W	QQLSLLDDDQVR	Unknown	20240501_PRM_SKP_HZY1128_Recons_G1_3241_MUT_10prct_1	167.05	heavy	22.43	#N/A	720.372	1438.73	0	0.4	D - y6+	2240743	0	0.4	1	1.7	10	756.328	757.335	TRUE
Low	CTF19 MCM18 YPL018W LPB13W	QQLSLLDDDQVR	Unknown	20240501_PRM_SKP_HZY1128_Recons_G1_3241_MUT_10prct_2	277.56	heavy	22.2	#N/A	720.372	1438.73	1373	1.2	D - y6+	1481637	1373	1.2	1	1.64	7	756.328	757.335	TRUE
Low	CTF19 MCM18 YPL018W LPB13W	QQLSLLDDDQVR	Unknown	20240501_PRM_SKP_HZY1128_Recons_G1_3241_MUT_10prct_3	223.41	heavy	22.39	#N/A	720.372	1438.73	0	0.5	D - y6+	2202165	0	0.5	1	1.7	10	756.328	757.335	TRUE
Low	CTF3 CHL3 YLR381W	DAPGSATLILQR	Standard	20240217_PRM_SKP_Cal_1	79.833	light	21.64	1.022	621.346	1240.68	0	-0.1	G - y9+	121041	0	-0.1	1	1.91	16	957.561	958.568	TRUE
Low	CTF3 CHL3 YLR381W	DAPGSATLILQR	Standard	20240217_PRM_SKP_Cal_2	154.58	light	21.64	0.989	621.346	1240.68	0	0.2	G - y9+	279368	0	0.2	1	1.94	14	957.561	958.568	TRUE
Low	CTF3 CHL3 YLR381W	DAPGSATLILQR	Standard	20240217_PRM_SKP_Cal_3	285.68	light	21.64	0.914	621.346	1240.68	0	2.4	G - y9+	566400	0	2.4	1	1.92	15	957.561	958.568	TRUE
Low	CTF3 CHL3 YLR381W	DAPGSATLILQR	Standard	20240217_PRM_SKP_Cal_4	650.44	light	21.64	1.041	621.346	1240.68	0	4	G - y9+	1224126	0	4	1	1.94	14	957.561	958.568	TRUE
Low	CTF3 CHL3 YLR381W	DAPGSATLILQR	Standard	20240217_PRM_SKP_Cal_5	1227.9	light	21.64	0.982	621.346	1240.68	0	5.1	G - y9+	2521759	0	5.1	1	1.92	15	957.561	958.568	TRUE
Low	CTF3 CHL3 YLR381W	DAPGSATLILQR	Standard	20240217_PRM_SKP_Cal_6	2496.8	light	21.63	0.999	621.346	1240.68	0	2.8	G - y9+	5058770	0	2.8	1	1.96	13	957.561	958.568	TRUE
Low	CTF3 CHL3 YLR381W	DAPGSATLILQR	Standard	20240217_PRM_SKP_Cal_7	5326	light	21.61	1.065	621.346	1240.68	0	2.5	G - y9+	10258745	0	2.5	1	1.94	14	957.561	958.568	TRUE
Low	CTF3 CHL3 YLR381W	DAPGSATLILQR	Standard	20240217_PRM_SKP_Cal_8	9911.3	light	21.63	0.991	621.346	1240.68	0	1.9	G - y9+	20737354	0	1.9	1	1.96	13	957.561	958.568	TRUE
Low	CTF3 CHL3 YLR381W	DAPGSATLILQR	Standard	20240217_PRM_SKP_Cal_9	15721	light	21.6	0.786	621.346	1240.68	0	1.2	G - y9+	40328932	0	1.2	1	1.91	16	957.561	958.568	TRUE
Low	CTF3 CHL3 YLR381W	DAPGSATLILQR	Standard	20240217_PRM_SKP_Cal_10	59789	light	21.59	0.996	621.346	1240.68	0	0.5	G - y9+	134722016	0	0.5	1	1.94	14	957.561	958.568	TRUE
Low	CTF3 CHL3 YLR381W	DAPGSATLILQR	Solvent	20240424_PRM_SKP_Blank_1	NaN	light	21.44	#N/A	621.346	1240.68	0	#N/A	G - y9+	0	0	#N/A	1	2.01	11	957.561	958.568	TRUE
Low	CTF3 CHL3 YLR381W	DAPGSATLILQR	Unknown	20240425_PRM_SKP_HZY1128_Recons_M_3240_CEN3_1	394.93	light	21.86	#N/A	621.346	1240.68	0	-1.7	G - y9+	600313	0	-1.7	1	2.01	11	957.561	958.568	TRUE
Low	CTF3 CHL3 YLR381W	DAPGSATLILQR	Unknown	20240425_PRM_SKP_HZY1128_Recons_M_3240_CEN3_2	515.49	light	21.85	#N/A	621.346	1240.68	0	-4.7	G - y9+	689587	0	-4.7	1	1.96	13	957.561	958.568	TRUE
Low	CTF3 CHL3 YLR381W	DAPGSATLILQR	Unknown	20240425_PRM_SKP_HZY1128_Recons_M_3240_CEN3_3	495.81	light	21.88	#N/A	621.346	1240.68	0	-2.4	G - y9+	812794	0	-2.4	1	1.98	12	957.561	958.568	TRUE
Low	CTF3 CHL3 YLR381W	DAPGSATLILQR	Solvent	20240425_PRM_SKP_Blank_2	NaN	light	21.44	#N/A	621.346	1240.68	0	#N/A	G - y9+	0	0	#N/A	1	2.01	11	957.561	958.568	TRUE
Low	CTF3 CHL3 YLR381W	DAPGSATLILQR	Unknown	20240425_PRM_SKP_HZY1128_Recons_G1_3240_CEN3_1	72.946	light	21.86	#N/A	621.346	1240.68	0	-6.2	G - y9+	92640	0	-6.2	1	2.01	11	957.561	958.568	TRUE
Low	CTF3 CHL3 YLR381W	DAPGSATLILQR	Unknown	20240425_PRM_SKP_HZY1128_Recons_G1_3240_CEN3_2	47.331	light	21.94	#N/A	621.346	1240.68	0	-5.8	G - y9+	41600	0	-5.8	1	1.84	12	957.561	958.568	TRUE
Low	CTF3 CHL3 YLR381W	DAPGSATLILQR	Unknown	20240425_PRM_SKP_HZY1128_Recons_G1_3240_CEN3_3	83.789	light	21.86	#N/A	621.346	1240.68	0	-5.2	G - y9+	106733	0	-5.2	1	1.84	12	957.561	958.568	TRUE
Low	CTF3 CHL3 YLR381W	DAPGSATLILQR	Solvent	20240425_PRM_SKP_Blank_3	NaN	light	21.44	#N/A	621.346	1240.68	0	#N/A	G - y9+	0	0	#N/A	1	2.01	11	957.561	958.568	TRUE
Low	CTF3 CHL3 YLR381W	DAPGSATLILQR	Unknown	20240425_PRM_SKP_HZY1128_Recons_M_3241_MUT_1	61.171	light	21.86	#N/A	621.346	1240.68	0	-3.3	G - y9+	78560	0	-3.3	1	2.04	10	957.561	958.568	TRUE
Low	CTF3 CHL3 YLR381W	DAPGSATLILQR	Unknown	20240425_PRM_SKP_HZY1128_Recons_M_3241_MUT_2	58.591	light	21.84	#N/A	621.346	1240.68	0	-3.8	G - y9+	93332	0	-3.8	1	2.01	11	957.561	958.568	TRUE
Low	CTF3 CHL3 YLR381W	DAPGSATLILQR	Unknown	20240425_PRM_SKP_HZY1128_Recons_M_3241_MUT_3	43.938	light	21.83	#N/A	621.346	1240.68	0	-2.1	G - y9+	53605	0	-2.1	1	1.84	12	957.561	958.568	TRUE
Low	CTF3 CHL3 YLR381W	DAPGSATLILQR	Solvent	20240425_PRM_SKP_Blank_5	NaN	light	21.43	#N/A	621.346	1240.68	0	#N/A	G - y9+	0	0	#N/A	1	1.84	12	957.561	958.568	TRUE
Low	CTF3 CHL3 YLR381W	DAPGSATLILQR	Unknown	20240425_PRM_SKP_HZY1128_Recons_G1_3241_MUT_1	40.967	light	21.88	#N/A	621.346	1240.68	0	-12	G - y9+	41410	0	-12	1	1.84	12	957.561	958.568	TRUE
Low	CTF3 CHL3 YLR381W	DAPGSATLILQR	Unknown	20240425_PRM_SKP_HZY1128_Recons_G1_3241_MUT_2	69.815	light	21.74	#N/A	621.346	1240.68	0	-5	G - y9+	122010	0	-5	1	1.89	9	957.561	958.568	TRUE
Low	CTF3 CHL3 YLR381W	DAPGSATLILQR	Unknown	20240425_PRM_SKP_HZY1128_Recons_G1_3241_MUT_3	60.159	light	21.86	#N/A	621.346	1240.68	0	-0.6	G - y9+	99590	0	-0.6	1	1.87	10	957.561	958.568	TRUE
Low	CTF3 CHL3 YLR381W	DAPGSATLILQR	Solvent	20240425_PRM_SKP_Blank_6	NaN	light	21.43	#N/A	621.346	1240.68	0	#N/A	G - y9+	0	0	#N/A	1	2.01	11	957.561	958.568	TRUE
Low	CTF3 CHL3 YLR381W	DAPGSATLILQR	Unknown	20240425_PRM_SKP_HZY1128_Recons_M_3246_ARS_1	23.74	light	21.59	#N/A	621.346	1240.68	0	#N/A	G - y9+	0	0	#N/A	1	1.84	12	957.561	958.568	TRUE
Low	CTF3 CHL3 YLR381W	DAPGSATLILQR	Unknown	20240425_PRM_SKP_HZY1128_Recons_M_3246_ARS_2	23.74	light	21.6	#N/A	621.346	1240.68	0	#N/A	G - y9+	0	0	#N/A	1	1.85	11	957.561	958.568	TRUE
Low	CTF3 CHL3 YLR381W	DAPGSATLILQR	Unknown	20240425_PRM_SKP_HZY1128_Recons_M_3246_ARS_3	23.74	light	21.54	#N/A	621.346	1240.68	0	#N/A	G - y9+	0	0	#N/A	1	1.85	11	957.561	958.568	TRUE
Low	CTF3 CHL3 YLR381W	DAPGSATLILQR	Solvent	20240425_PRM_SKP_Blank_7	NaN	light	21.44	#N/A	621.346	1240.68	0	#N/A	G - y9+	0	0	#N/A	1	2.01	11	957.561	958.568	TRUE
Low	CTF3 CHL3 YLR381W	DAPGSATLILQR	Unknown	20240425_PRM_SKP_HZ2347_2Step_1	133.09	light	21.9	#N/A	621.346	1240.68	0	-1.5	G - y9+	168720	0	-1.5	1	1.87	10	957.561	958.568	TRUE
Low	CTF3 CHL3 YLR381W	DAPGSATLILQR	Unknown	20240427_PRM_SKP_HZY1128_Recons_M_3240_CEN3_01prct_1	53.353	light	21.91	#N/A	621.346	1240.68	0	-2.6	G - y9+	30876	0	-2.6	1	1.85	11	957.561	958.568	TRUE
Low	CTF3 CHL3 YLR381W	DAPGSATLILQR	Unknown	20240427_PRM_SKP_HZY1128_Recons_M_3240_CEN3_01prct_2	40.117	light	21.88	#N/A	621.346	1240.68	0	0.2	G - y9+	19620	0	0.2	1	1.84	12	957.561	958.568	TRUE
Low	CTF3 CHL3 YLR381W	DAPGSATLILQR	Unknown	20240427_PRM_SKP_HZY1128_Recons_M_3240_CEN3_01prct_3	63.691	light	21.89	#N/A	621.346	1240.68	0	-3.2	G - y9+	50604	0	-3.2	1	1.85	11	957.561	958.568	TRUE
Low	CTF3 CHL3 YLR381W	DAPGSATLILQR	Unknown	20240427_PRM_SKP_HZY1128_Recons_M_3240_CEN3_10prct_1	1327.9	light	21.54	#N/A	621.346	1240.68	0	-2.7	G - y9+	3234840	0	-2.7	1	1.85	11	957.561	958.568	TRUE
Low	CTF3 CHL3 YLR381W	DAPGSATLILQR	Unknown	20240427_PRM_SKP_HZY1128_Recons_M_3240_CEN3_10prct_3	1583	light	21.55	#N/A	621.346	1240.68	0	-2.3	G - y9+	1990274	0	-2.3	1	1.87	10	957.561	958.568	TRUE
Low	CTF3 CHL3 YLR381W	DAPGSATLILQR	Unknown	20240427_PRM_SKP_HZY1128_Recons_G1_3240_CEN3_10prct_2	128.53	light	21.69	#N/A	621.346	1240.68	0	-1.3	G - y9+	189288	0	-1.3	1	1.85	11	957.561	958.568	TRUE
Low	CTF3 CHL3 YLR381W	DAPGSATLILQR	Unknown	20240427_PRM_SKP_HZY1128_Recons_G1_3240_CEN3_10prct_3	286.91	light	21.59	#N/A	621.346	1240.68	0	-3.3	G - y9+	342412	0	-3.3	1	1.87	10	957.561	958.568	TRUE
Low	CTF3 CHL3 YLR381W	DAPGSATLILQR	Unknown	20240501_PRM_SKP_HZY1128_Recons_M_3241_MUT_10prct_1	183.89	light	21.59	#N/A	621.346	1240.68	0	-3.5	G - y9+	262826	0	-3.5	1	1.87	10	957.561	958.568	TRUE
Low	CTF3 CHL3 YLR381W	DAPGSATLILQR	Unknown	20240501_PRM_SKP_HZY1128_Recons_M_3241_MUT_10prct_2	133.68	light	21.58	#N/A	621.346	1240.68	0	-6.6	G - y9+	190082	0	-6.6	1	1.85	11	957.561	958.568	TRUE
Low	CTF3 CHL3 YLR381W	DAPGSATLILQR	Unknown	20240501_PRM_SKP_HZY1128_Recons_M_3241_MUT_10prct_3	204.54	light	21.55	#N/A	621.346	1240.68	0	-3	G - y9+	322893	0	-3	1	1.87	10	957.561	958.568	TRUE
Low	CTF3 CHL3 YLR381W	DAPGSATLILQR	Unknown	20240501_PRM_SKP_HZY1128_Recons_M_3246_ARS_10prct_1	37.94	light	21.32	#N/A	621.346	1240.68	0	-0.9	G - y9+	22073	0	-0.9	1	1.87	10	957.561	958.568	TRUE
Low	CTF3 CHL3 YLR381W	DAPGSATLILQR	Unknown	20240501_PRM_SKP_HZY1128_Recons_M_3246_ARS_10prct_2	23.74	light	21.24	#N/A	621.346	1240.68	0	#N/A	G - y9+	0	0	#N/A	1	1.89	9	957.561	958.568	TRUE
Low	CTF3 CHL3 YLR381W	DAPGSATLILQR	Unknown	20240501_PRM_SKP_HZY1128_Recons_M_3246_ARS_10prct_3	36.943	light	21.23	#N/A	621.346	1240.68	0	-4.9	G - y9+	19371	0	-4.9	1	1.89	9	957.561	958.568	TRUE
Low	CTF3 CHL3 YLR381W	DAPGSATLILQR	Unknown	20240501_PRM_SKP_HZY1128_Recons_G1_3241_MUT_10prct_1	123.88	light	21.66	#N/A	621.346	1240.68	0	-4.5	G - y9+	170846	0	-4.5	1	2.08	9	957.561	958.568	TRUE
Low	CTF3 CHL3 YLR381W	DAPGSATLILQR	Unknown	20240501_PRM_SKP_HZY1128_Recons_G1_3241_MUT_10prct_2	237.14	light	21.48	#N/A	621.346	1240.68	0	-5.1	G - y9+	238911	0	-5.1	1	1.87	10	957.561	958.568	TRUE
Low	CTF3 CHL3 YLR381W	DAPGSATLILQR	Unknown	20240501_PRM_SKP_HZY1128_Recons_G1_3241_MUT_10prct_3	179.37	light	21.62	#N/A	621.346	1240.68	0	-2.5	G - y9+	284826	0	-2.5	1	1.84	12	957.561	958.568	TRUE
Low	CTF3 CHL3 YLR381W	DAPGSATLILQR	Standard	20240217_PRM_SKP_Cal_1	79.833	heavy	21.61	1.022	626.35	1250.69	0	6.6	G - y9+	1139987	0	6.6	1	1.91	16	967.569	968.576	TRUE
Low	CTF3 CHL3 YLR381W	DAPGSATLILQR	Standard	20240217_PRM_SKP_Cal_2	154.58	heavy	21.64	0.989	626.35	1250.69	0	6.5	G - y9+	1127975	0	6.5	1	1.94	14	967.569	968.576	TRUE
Low	CTF3 CHL3 YLR381W	DAPGSATLILQR	Standard	20240217_PRM_SKP_Cal_3	285.68	heavy	21.64	0.914	626.35	1250.69	0	6.7	G - y9+	1142325	0	6.7	1	1.92	15	967.569	968.576	TRUE
Low	CTF3 CHL3 YLR381W	DAPGSATLILQR	Standard	20240217_PRM_SKP_Cal_4	650.44	heavy	21.64	1.041	626.35	1250.69	0	8.1	G - y9+	1031910	0	8.1	1	1.94	14	967.569	968.576	TRUE
Low	CTF3 CHL3 YLR381W	DAPGSATLILQR	Standard	20240217_PRM_SKP_Cal_5	1227.9	heavy	21.61	0.982	626.35	1250.69	0	6.8	G - y9+	1106317	0	6.8	1	1.92	15	967.569	968.576	TRUE
Low	CTF3 CHL3 YLR381W	DAPGSATLILQR	Standard	20240217_PRM_SKP_Cal_6	2496.8	heavy	21.63	0.999	626.35	1250.69	0	6.4	G - y9+	1080656	0	6.4	1	1.96	13	967.569	968.576	TRUE
Low	CTF3 CHL3 YLR381W	DAPGSATLILQR	Standard	20240217_PRM_SKP_Cal_7	5326	heavy	21.64	1.065	626.35	1250.69	0	6	G - y9+	1022129	0	6	1	1.94	14	967.569	968.576	TRUE
Low	CTF3 CHL3 YLR381W	DAPGSATLILQR	Standard	20240217_PRM_SKP_Cal_8	9911.3	heavy	21.63	0.991	626.35	1250.69	0	5.8	G - y9+	1107995	0	5.8	1	1.96	13	967.569	968.576	TRUE
Low	CTF3 CHL3 YLR381W	DAPGSATLILQR	Standard	20240217_PRM_SKP_Cal_9	15721	heavy	21.63	0.786	626.35	1250.69	0	6.6	G - y9+	1357248	0	6.6	1	1.91	16	967.569	968.576	TRUE
Low	CTF3 CHL3 YLR381W	DAPGSATLILQR	Standard	20240217_PRM_SKP_Cal_10	59789	heavy	21.59	0.996	626.35	1250.69	0	6.7	G - y9+	1190869	0	6.7	1	1.94	14	967.569	968.576	TRUE
Low	CTF3 CHL3 YLR381W	DAPGSATLILQR	Solvent	20240424_PRM_SKP_Blank_1	NaN	heavy	21.44	#N/A	626.35	1250.69	0	#N/A	G - y9+	0	0	#N/A	1	2.01	11	967.569	968.576	TRUE
Low	CTF3 CHL3 YLR381W	DAPGSATLILQR	Unknown	20240425_PRM_SKP_HZY1128_Recons_M_3240_CEN3_1	394.93	heavy	21.86	#N/A	626.35	1250.69	0	-1.1	G - y9+	854395	0	-1.1	1	2.01	11	967.569	968.576	TRUE
Low	CTF3 CHL3 YLR381W	DAPGSATLILQR	Unknown	20240425_PRM_SKP_HZY1128_Recons_M_3240_CEN3_2	515.49	heavy	21.85	#N/A	626.35	1250.69	0	-1.2	G - y9+	740828	0	-1.2	1	1.96	13	967.569	968.576	TRUE
Low	CTF3 CHL3 YLR381W	DAPGSATLILQR	Unknown	20240425_PRM_SKP_HZY1128_Recons_M_3240_CEN3_3	495.81	heavy	21.88	#N/A	626.35	1250.69	0	-0.9	G - y9+	909602	0	-0.9	1	1.98	12	967.569	968.576	TRUE
Low	CTF3 CHL3 YLR381W	DAPGSATLILQR	Solvent	20240425_PRM_SKP_Blank_2	NaN	heavy	21.44	#N/A	626.35	1250.69	0	#N/A	G - y9+	0	0	#N/A	1	2.01	11	967.569	968.576	TRUE
Low	CTF3 CHL3 YLR381W	DAPGSATLILQR	Unknown	20240425_PRM_SKP_HZY1128_Recons_G1_3240_CEN3_1	72.946	heavy	21.86	#N/A	626.35	1250.69	0	1.8	G - y9+	994626	0	1.8	1	2.01	11	967.569	968.576	TRUE
Low	CTF3 CHL3 YLR381W	DAPGSATLILQR	Unknown	20240425_PRM_SKP_HZY1128_Recons_G1_3240_CEN3_2	47.331	heavy	21.91	#N/A	626.35	1250.69	0	0.2	G - y9+	931608	0	0.2	1	1.84	12	967.569	968.576	TRUE
Low	CTF3 CHL3 YLR381W	DAPGSATLILQR	Unknown	20240425_PRM_SKP_HZY1128_Recons_G1_3240_CEN3_3	83.789	heavy	21.86	#N/A	626.35	1250.69	0	-0.7	G - y9+	939001	0	-0.7	1	1.84	12	967.569	968.576	TRUE
Low	CTF3 CHL3 YLR381W	DAPGSATLILQR	Solvent	20240425_PRM_SKP_Blank_3	NaN	heavy	21.44	#N/A	626.35	1250.69	0	#N/A	G - y9+	0	0	#N/A	1	2.01	11	967.569	968.576	TRUE
Low	CTF3 CHL3 YLR381W	DAPGSATLILQR	Unknown	20240425_PRM_SKP_HZY1128_Recons_M_3241_MUT_1	61.171	heavy	21.86	#N/A	626.35	1250.69	0	-0.4	G - y9+	1108779	0	-0.4	1	2.04	10	967.569	968.576	TRUE
Low	CTF3 CHL3 YLR381W	DAPGSATLILQR	Unknown	20240425_PRM_SKP_HZY1128_Recons_M_3241_MUT_2	58.591	heavy	21.84	#N/A	626.35	1250.69	0	-0.5	G - y9+	1414777	0	-0.5	1	2.01	11	967.569	968.576	TRUE
Low	CTF3 CHL3 YLR381W	DAPGSATLILQR	Unknown	20240425_PRM_SKP_HZY1128_Recons_M_3241_MUT_3	43.938	heavy	21.86	#N/A	626.35	1250.69	0	-0.6	G - y9+	1402125	0	-0.6	1	1.84	12	967.569	968.576	TRUE
Low	CTF3 CHL3 YLR381W	DAPGSATLILQR	Solvent	20240425_PRM_SKP_Blank_5	NaN	heavy	21.43	#N/A	626.35	1250.69	0	#N/A	G - y9+	0	0	#N/A	1	1.84	12	967.569	968.576	TRUE
Low	CTF3 CHL3 YLR381W	DAPGSATLILQR	Unknown	20240425_PRM_SKP_HZY1128_Recons_G1_3241_MUT_1	40.967	heavy	21.88	#N/A	626.35	1250.69	0	0.3	G - y9+	1269900	0	0.3	1	1.84	12	967.569	968.576	TRUE
Low	CTF3 CHL3 YLR381W	DAPGSATLILQR	Unknown	20240425_PRM_SKP_HZY1128_Recons_G1_3241_MUT_2	69.815	heavy	21.74	#N/A	626.35	1250.69	0	-0.9	G - y9+	1398977	0	-0.9	1	1.89	9	967.569	968.576	TRUE
Low	CTF3 CHL3 YLR381W	DAPGSATLILQR	Unknown	20240425_PRM_SKP_HZY1128_Recons_G1_3241_MUT_3	60.159	heavy	21.86	#N/A	626.35	1250.69	0	-1.4	G - y9+	1444642	0	-1.4	1	1.87	10	967.569	968.576	TRUE
Low	CTF3 CHL3 YLR381W	DAPGSATLILQR	Solvent	20240425_PRM_SKP_Blank_6	NaN	heavy	21.43	#N/A	626.35	1250.69	0	#N/A	G - y9+	0	0	#N/A	1	1.84	12	967.569	968.576	TRUE
Low	CTF3 CHL3 YLR381W	DAPGSATLILQR	Unknown	20240425_PRM_SKP_HZY1128_Recons_M_3246_ARS_1	23.74	heavy	21.76	#N/A	626.35	1250.69	0	-0.4	G - y9+	914914	0	-0.4	1	1.84	12	967.569	968.576	TRUE
Low	CTF3 CHL3 YLR381W	DAPGSATLILQR	Unknown	20240425_PRM_SKP_HZY1128_Recons_M_3246_ARS_2	23.74	heavy	21.77	#N/A	626.35	1250.69	0	1.3	G - y9+	997017	0	1.3	1	1.85	11	967.569	968.576	TRUE
Low	CTF3 CHL3 YLR381W	DAPGSATLILQR	Unknown	20240425_PRM_SKP_HZY1128_Recons_M_3246_ARS_3	23.74	heavy	21.68	#N/A	626.35	1250.69	0	0.5	G - y9+	967145	0	0.5	1	1.85	11	967.569	968.576	TRUE
Low	CTF3 CHL3 YLR381W	DAPGSATLILQR	Solvent	20240425_PRM_SKP_Blank_7	NaN	heavy	21.44	#N/A	626.35	1250.69	0	#N/A	G - y9+	0	0	#N/A	1	2.01	11	967.569	968.576	TRUE
Low	CTF3 CHL3 YLR381W	DAPGSATLILQR	Unknown	20240425_PRM_SKP_HZ2347_2Step_1	133.09	heavy	21.9	#N/A	626.35	1250.69	0	-1.1	G - y9+	815115	0	-1.1	1	1.87	10	967.569	968.576	TRUE
Low	CTF3 CHL3 YLR381W	DAPGSATLILQR	Unknown	20240427_PRM_SKP_HZY1128_Recons_M_3240_CEN3_01prct_1	53.353	heavy	21.91	#N/A	626.35	1250.69	0	-1.4	G - y9+	550837	0	-1.4	1	1.85	11	967.569	968.576	TRUE
Low	CTF3 CHL3 YLR381W	DAPGSATLILQR	Unknown	20240427_PRM_SKP_HZY1128_Recons_M_3240_CEN3_01prct_2	40.117	heavy	21.88	#N/A	626.35	1250.69	0	1.3	G - y9+	632925	0	1.3	1	1.84	12	967.569	968.576	TRUE
Low	CTF3 CHL3 YLR381W	DAPGSATLILQR	Unknown	20240427_PRM_SKP_HZY1128_Recons_M_3240_CEN3_01prct_3	63.691	heavy	21.89	#N/A	626.35	1250.69	0	0	G - y9+	669161	0	0	1	1.85	11	967.569	968.576	TRUE
Low	CTF3 CHL3 YLR381W	DAPGSATLILQR	Unknown	20240427_PRM_SKP_HZY1128_Recons_M_3240_CEN3_10prct_1	1327.9	heavy	21.54	#N/A	626.35	1250.69	0	0.3	G - y9+	1310412	0	0.3	1	1.85	11	967.569	968.576	TRUE
Low	CTF3 CHL3 YLR381W	DAPGSATLILQR	Unknown	20240427_PRM_SKP_HZY1128_Recons_M_3240_CEN3_10prct_3	1583	heavy	21.55	#N/A	626.35	1250.69	0	-1.3	G - y9+	674335	0	-1.3	1	1.87	10	967.569	968.576	TRUE
Low	CTF3 CHL3 YLR381W	DAPGSATLILQR	Unknown	20240427_PRM_SKP_HZY1128_Recons_G1_3240_CEN3_10prct_2	128.53	heavy	21.67	#N/A	626.35	1250.69	0	-0.1	G - y9+	954290	0	-0.1	1	1.85	11	967.569	968.576	TRUE
Low	CTF3 CHL3 YLR381W	DAPGSATLILQR	Unknown	20240427_PRM_SKP_HZY1128_Recons_G1_3240_CEN3_10prct_3	286.91	heavy	21.59	#N/A	626.35	1250.69	0	2	G - y9+	687363	0	2	1	1.87	10	967.569	968.576	TRUE
Low	CTF3 CHL3 YLR381W	DAPGSATLILQR	Unknown	20240501_PRM_SKP_HZY1128_Recons_M_3241_MUT_10prct_1	183.89	heavy	21.59	#N/A	626.35	1250.69	0	-2.1	G - y9+	866991	0	-2.1	1	1.87	10	967.569	968.576	TRUE
Low	CTF3 CHL3 YLR381W	DAPGSATLILQR	Unknown	20240501_PRM_SKP_HZY1128_Recons_M_3241_MUT_10prct_2	133.68	heavy	21.61	#N/A	626.35	1250.69	0	-1	G - y9+	913376	0	-1	1	1.85	11	967.569	968.576	TRUE
Low	CTF3 CHL3 YLR381W	DAPGSATLILQR	Unknown	20240501_PRM_SKP_HZY1128_Recons_M_3241_MUT_10prct_3	204.54	heavy	21.55	#N/A	626.35	1250.69	0	-1.5	G - y9+	943481	0	-1.5	1	1.87	10	967.569	968.576	TRUE
Low	CTF3 CHL3 YLR381W	DAPGSATLILQR	Unknown	20240501_PRM_SKP_HZY1128_Recons_M_3246_ARS_10prct_1	37.94	heavy	21.32	#N/A	626.35	1250.69	0	-0.3	G - y9+	821214	0	-0.3	1	1.87	10	967.569	968.576	TRUE
Low	CTF3 CHL3 YLR381W	DAPGSATLILQR	Unknown	20240501_PRM_SKP_HZY1128_Recons_M_3246_ARS_10prct_2	23.74	heavy	21.38	#N/A	626.35	1250.69	0	-0.9	G - y9+	789586	0	-0.9	1	1.89	9	967.569	968.576	TRUE
Low	CTF3 CHL3 YLR381W	DAPGSATLILQR	Unknown	20240501_PRM_SKP_HZY1128_Recons_M_3246_ARS_10prct_3	36.943	heavy	21.23	#N/A	626.35	1250.69	0	0.7	G - y9+	775124	0	0.7	1	1.89	9	967.569	968.576	TRUE
Low	CTF3 CHL3 YLR381W	DAPGSATLILQR	Unknown	20240501_PRM_SKP_HZY1128_Recons_G1_3241_MUT_10prct_1	123.88	heavy	21.66	#N/A	626.35	1250.69	0	0	G - y9+	901299	0	0	1	2.08	9	967.569	968.576	TRUE
Low	CTF3 CHL3 YLR381W	DAPGSATLILQR	Unknown	20240501_PRM_SKP_HZY1128_Recons_G1_3241_MUT_10prct_2	237.14	heavy	21.45	#N/A	626.35	1250.69	0	1.3	G - y9+	591456	0	1.3	1	1.87	10	967.569	968.576	TRUE
Low	CTF3 CHL3 YLR381W	DAPGSATLILQR	Unknown	20240501_PRM_SKP_HZY1128_Recons_G1_3241_MUT_10prct_3	179.37	heavy	21.62	#N/A	626.35	1250.69	0	-0.5	G - y9+	966860	0	-0.5	1	2.01	11	967.569	968.576	TRUE
Low	IML3 MCM19 YBR107C YBR0836	ESIVTSTR	Standard	20240217_PRM_SKP_Cal_1	78.434	light	10.7	1.004	446.74	891.466	0	2.2	T - y4+	393520	0	2.2	1	1.93	16	463.239	464.246	TRUE
Low	IML3 MCM19 YBR107C YBR0836	ESIVTSTR	Standard	20240217_PRM_SKP_Cal_2	156.35	light	10.71	1.001	446.74	891.466	0	0.8	T - y4+	789813	0	0.8	1	1.99	15	463.239	464.246	TRUE
Low	IML3 MCM19 YBR107C YBR0836	ESIVTSTR	Standard	20240217_PRM_SKP_Cal_3	297.34	light	10.71	0.951	446.74	891.466	0	2.2	T - y4+	1356445	0	2.2	1	2.05	14	463.239	464.246	TRUE
Low	IML3 MCM19 YBR107C YBR0836	ESIVTSTR	Standard	20240217_PRM_SKP_Cal_4	693.56	light	10.71	1.11	446.74	891.466	0	1	T - y4+	2953472	0	1	1	2.13	14	463.239	464.246	TRUE
Low	IML3 MCM19 YBR107C YBR0836	ESIVTSTR	Standard	20240217_PRM_SKP_Cal_5	1206.1	light	10.71	0.965	446.74	891.466	0	0.7	T - y4+	5261688	0	0.7	1	2.05	14	463.239	464.246	TRUE
Low	IML3 MCM19 YBR107C YBR0836	ESIVTSTR	Standard	20240217_PRM_SKP_Cal_6	2565	light	10.71	1.026	446.74	891.466	0	0.5	T - y4+	11123773	0	0.5	1	2.06	15	463.239	464.246	TRUE
Low	IML3 MCM19 YBR107C YBR0836	ESIVTSTR	Standard	20240217_PRM_SKP_Cal_7	4931.5	light	10.71	0.986	446.74	891.466	0	0.4	T - y4+	22356126	0	0.4	1	2.05	14	463.239	464.246	TRUE
Low	IML3 MCM19 YBR107C YBR0836	ESIVTSTR	Standard	20240217_PRM_SKP_Cal_8	9973.1	light	10.71	0.997	446.74	891.466	0	0.5	T - y4+	44903668	0	0.5	1	2.02	17	463.239	464.246	TRUE
Low	IML3 MCM19 YBR107C YBR0836	ESIVTSTR	Standard	20240217_PRM_SKP_Cal_9	18781	light	10.71	0.939	446.74	891.466	0	1.1	T - y4+	84308608	0	1.1	1	1.89	17	463.239	464.246	TRUE
Low	IML3 MCM19 YBR107C YBR0836	ESIVTSTR	Standard	20240217_PRM_SKP_Cal_10	61240	light	10.68	1.021	446.74	891.466	0	0.2	T - y4+	274937408	0	0.2	1	1.89	15	463.239	464.246	TRUE
Low	IML3 MCM19 YBR107C YBR0836	ESIVTSTR	Solvent	20240424_PRM_SKP_Blank_1	NaN	light	10.5	#N/A	446.74	891.466	0	#N/A	T - y4+	0	0	#N/A	1	1.98	15	463.239	464.246	TRUE
Low	IML3 MCM19 YBR107C YBR0836	ESIVTSTR	Unknown	20240425_PRM_SKP_HZY1128_Recons_M_3240_CEN3_1	386.66	light	10.58	#N/A	446.74	891.466	0	3.9	T - y4+	1253098	0	3.9	1	1.76	13	463.239	464.246	TRUE
Low	IML3 MCM19 YBR107C YBR0836	ESIVTSTR	Unknown	20240425_PRM_SKP_HZY1128_Recons_M_3240_CEN3_2	516.79	light	10.59	#N/A	446.74	891.466	0	3.5	T - y4+	1604379	0	3.5	1	1.89	14	463.239	464.246	TRUE
Low	IML3 MCM19 YBR107C YBR0836	ESIVTSTR	Unknown	20240425_PRM_SKP_HZY1128_Recons_M_3240_CEN3_3	416.71	light	10.59	#N/A	446.74	891.466	0	3.2	T - y4+	1536758	0	3.2	1	1.76	13	463.239	464.246	TRUE
Low	IML3 MCM19 YBR107C YBR0836	ESIVTSTR	Solvent	20240425_PRM_SKP_Blank_2	NaN	light	10.5	#N/A	446.74	891.466	0	#N/A	T - y4+	0	0	#N/A	1	2.1	14	463.239	464.246	TRUE
Low	IML3 MCM19 YBR107C YBR0836	ESIVTSTR	Unknown	20240425_PRM_SKP_HZY1128_Recons_G1_3240_CEN3_1	29.746	light	10.59	#N/A	446.74	891.466	0	1	T - y4+	137732	0	1	1	1.76	14	463.239	464.246	TRUE
Low	IML3 MCM19 YBR107C YBR0836	ESIVTSTR	Unknown	20240425_PRM_SKP_HZY1128_Recons_G1_3240_CEN3_2	22.239	light	10.65	#N/A	446.74	891.466	0	0.6	T - y4+	110436	0	0.6	1	1.84	11	463.239	464.246	TRUE
Low	IML3 MCM19 YBR107C YBR0836	ESIVTSTR	Unknown	20240425_PRM_SKP_HZY1128_Recons_G1_3240_CEN3_3	48.642	light	10.61	#N/A	446.74	891.466	0	-0.6	T - y4+	190083	0	-0.6	1	1.76	15	463.239	464.246	TRUE
Low	IML3 MCM19 YBR107C YBR0836	ESIVTSTR	Solvent	20240425_PRM_SKP_Blank_3	NaN	light	10.49	#N/A	446.74	891.466	0	#N/A	T - y4+	0	0	#N/A	1	2.1	14	463.239	464.246	TRUE
Low	IML3 MCM19 YBR107C YBR0836	ESIVTSTR	Unknown	20240425_PRM_SKP_HZY1128_Recons_M_3241_MUT_1	23.349	light	10.58	#N/A	446.74	891.466	0	3.4	T - y4+	114957	0	3.4	1	1.69	12	463.239	464.246	TRUE
Low	IML3 MCM19 YBR107C YBR0836	ESIVTSTR	Unknown	20240425_PRM_SKP_HZY1128_Recons_M_3241_MUT_2	31.369	light	10.56	#N/A	446.74	891.466	0	2.1	T - y4+	170696	0	2.1	1	1.76	12	463.239	464.246	TRUE
Low	IML3 MCM19 YBR107C YBR0836	ESIVTSTR	Unknown	20240425_PRM_SKP_HZY1128_Recons_M_3241_MUT_3	18.848	light	10.61	#N/A	446.74	891.466	0	3.2	T - y4+	143175	0	3.2	1	1.84	11	463.239	464.246	TRUE
Low	IML3 MCM19 YBR107C YBR0836	ESIVTSTR	Solvent	20240425_PRM_SKP_Blank_5	NaN	light	10.49	#N/A	446.74	891.466	0	#N/A	T - y4+	0	0	#N/A	1	2.1	14	463.239	464.246	TRUE
Low	IML3 MCM19 YBR107C YBR0836	ESIVTSTR	Unknown	20240425_PRM_SKP_HZY1128_Recons_G1_3241_MUT_1	11.846	light	10.6	#N/A	446.74	891.466	0	3.4	T - y4+	90188	0	3.4	1	1.71	12	463.239	464.246	TRUE
Low	IML3 MCM19 YBR107C YBR0836	ESIVTSTR	Unknown	20240425_PRM_SKP_HZY1128_Recons_G1_3241_MUT_2	30.736	light	10.49	#N/A	446.74	891.466	0	-0.9	T - y4+	190858	0	-0.9	1	1.63	13	463.239	464.246	TRUE
Low	IML3 MCM19 YBR107C YBR0836	ESIVTSTR	Unknown	20240425_PRM_SKP_HZY1128_Recons_G1_3241_MUT_3	30.196	light	10.61	#N/A	446.74	891.466	0	2	T - y4+	165082	0	2	1	1.84	12	463.239	464.246	TRUE
Low	IML3 MCM19 YBR107C YBR0836	ESIVTSTR	Solvent	20240425_PRM_SKP_Blank_6	NaN	light	10.5	#N/A	446.74	891.466	0	#N/A	T - y4+	0	0	#N/A	1	1.96	15	463.239	464.246	TRUE
Low	IML3 MCM19 YBR107C YBR0836	ESIVTSTR	Unknown	20240425_PRM_SKP_HZY1128_Recons_M_3246_ARS_1	2.9395	light	10.51	#N/A	446.74	891.466	0	3.9	T - y4+	37032	0	3.9	1	1.56	13	463.239	464.246	TRUE
Low	IML3 MCM19 YBR107C YBR0836	ESIVTSTR	Unknown	20240425_PRM_SKP_HZY1128_Recons_M_3246_ARS_2	-1.9571	light	10.51	#N/A	446.74	891.466	0	1.2	T - y4+	16048	0	1.2	1	1.69	12	463.239	464.246	TRUE
Low	IML3 MCM19 YBR107C YBR0836	ESIVTSTR	Unknown	20240425_PRM_SKP_HZY1128_Recons_M_3246_ARS_3	2.7904	light	10.44	#N/A	446.74	891.466	0	3.7	T - y4+	32827	0	3.7	1	1.59	15	463.239	464.246	TRUE
Low	IML3 MCM19 YBR107C YBR0836	ESIVTSTR	Solvent	20240425_PRM_SKP_Blank_7	NaN	light	10.5	#N/A	446.74	891.466	0	#N/A	T - y4+	0	0	#N/A	1	2.1	14	463.239	464.246	TRUE
Low	IML3 MCM19 YBR107C YBR0836	ESIVTSTR	Unknown	20240425_PRM_SKP_HZ2347_2Step_1	101.79	light	10.64	#N/A	446.74	891.466	0	3.5	T - y4+	451288	0	3.5	1	1.79	14	463.239	464.246	TRUE
Low	IML3 MCM19 YBR107C YBR0836	ESIVTSTR	Unknown	20240427_PRM_SKP_HZY1128_Recons_M_3240_CEN3_01prct_1	25.346	light	10.68	#N/A	446.74	891.466	0	1.3	T - y4+	165934	0	1.3	1	2.02	14	463.239	464.246	TRUE
Low	IML3 MCM19 YBR107C YBR0836	ESIVTSTR	Unknown	20240427_PRM_SKP_HZY1128_Recons_M_3240_CEN3_01prct_2	34.809	light	10.64	#N/A	446.74	891.466	0	-0.8	T - y4+	212061	0	-0.8	1	1.9	15	463.239	464.246	TRUE
Low	IML3 MCM19 YBR107C YBR0836	ESIVTSTR	Unknown	20240427_PRM_SKP_HZY1128_Recons_M_3240_CEN3_01prct_3	28.651	light	10.65	#N/A	446.74	891.466	0	1.6	T - y4+	157433	0	1.6	1	1.89	14	463.239	464.246	TRUE
Low	IML3 MCM19 YBR107C YBR0836	ESIVTSTR	Unknown	20240427_PRM_SKP_HZY1128_Recons_M_3240_CEN3_10prct_1	1680.8	light	10.14	#N/A	446.74	891.466	0	3.4	T - y4+	6179592	0	3.4	1	1.19	19	463.239	464.246	TRUE
Low	IML3 MCM19 YBR107C YBR0836	ESIVTSTR	Unknown	20240427_PRM_SKP_HZY1128_Recons_M_3240_CEN3_10prct_3	2034.9	light	10.19	#N/A	446.74	891.466	0	3.5	T - y4+	4583654	0	3.5	1	1.19	17	463.239	464.246	TRUE
Low	IML3 MCM19 YBR107C YBR0836	ESIVTSTR	Unknown	20240427_PRM_SKP_HZY1128_Recons_G1_3240_CEN3_10prct_2	138.33	light	10.37	#N/A	446.74	891.466	0	3.4	T - y4+	683452	0	3.4	1	1.32	18	463.239	464.246	TRUE
Low	IML3 MCM19 YBR107C YBR0836	ESIVTSTR	Unknown	20240427_PRM_SKP_HZY1128_Recons_G1_3240_CEN3_10prct_3	234.85	light	10.23	#N/A	446.74	891.466	0	2.5	T - y4+	728443	0	2.5	1	1.23	20	463.239	464.246	TRUE
Low	IML3 MCM19 YBR107C YBR0836	ESIVTSTR	Unknown	20240501_PRM_SKP_HZY1128_Recons_M_3241_MUT_10prct_1	142.42	light	10.25	#N/A	446.74	891.466	0	2.5	T - y4+	615688	0	2.5	1	1.26	18	463.239	464.246	TRUE
Low	IML3 MCM19 YBR107C YBR0836	ESIVTSTR	Unknown	20240501_PRM_SKP_HZY1128_Recons_M_3241_MUT_10prct_2	111.13	light	10.27	#N/A	446.74	891.466	0	1.9	T - y4+	520245	0	1.9	1	1.25	17	463.239	464.246	TRUE
Low	IML3 MCM19 YBR107C YBR0836	ESIVTSTR	Unknown	20240501_PRM_SKP_HZY1128_Recons_M_3241_MUT_10prct_3	179.22	light	10.2	#N/A	446.74	891.466	0	2.8	T - y4+	825403	0	2.8	1	1.19	19	463.239	464.246	TRUE
Low	IML3 MCM19 YBR107C YBR0836	ESIVTSTR	Unknown	20240501_PRM_SKP_HZY1128_Recons_M_3246_ARS_10prct_1	30.781	light	10.01	#N/A	446.74	891.466	0	2.1	T - y4+	145018	0	2.1	1	1.06	23	463.239	464.246	TRUE
Low	IML3 MCM19 YBR107C YBR0836	ESIVTSTR	Unknown	20240501_PRM_SKP_HZY1128_Recons_M_3246_ARS_10prct_2	19.951	light	10.04	#N/A	446.74	891.466	0	3.5	T - y4+	112404	0	3.5	1	1.03	22	463.239	464.246	TRUE
Low	IML3 MCM19 YBR107C YBR0836	ESIVTSTR	Unknown	20240501_PRM_SKP_HZY1128_Recons_M_3246_ARS_10prct_3	45.155	light	9.88	#N/A	446.74	891.466	0	2.8	T - y4+	236227	0	2.8	1	0.98	21	463.239	464.246	TRUE
Low	IML3 MCM19 YBR107C YBR0836	ESIVTSTR	Unknown	20240501_PRM_SKP_HZY1128_Recons_G1_3241_MUT_10prct_1	62.053	light	10.3	#N/A	446.74	891.466	0	1.6	T - y4+	329830	0	1.6	1	1.37	18	463.239	464.246	TRUE
Low	IML3 MCM19 YBR107C YBR0836	ESIVTSTR	Unknown	20240501_PRM_SKP_HZY1128_Recons_G1_3241_MUT_10prct_2	153.27	light	10.13	#N/A	446.74	891.466	0	2	T - y4+	544669	0	2	1	1.08	18	463.239	464.246	TRUE
Low	IML3 MCM19 YBR107C YBR0836	ESIVTSTR	Unknown	20240501_PRM_SKP_HZY1128_Recons_G1_3241_MUT_10prct_3	123.03	light	10.31	#N/A	446.74	891.466	0	1.3	T - y4+	649791	0	1.3	1	1.2	14	463.239	464.246	TRUE
Low	IML3 MCM19 YBR107C YBR0836	ESIVTSTR	Standard	20240217_PRM_SKP_Cal_1	78.434	heavy	10.7	1.004	451.744	901.474	0	7.2	T - y4+	5019072	0	7.2	1	1.93	16	473.247	474.255	TRUE
Low	IML3 MCM19 YBR107C YBR0836	ESIVTSTR	Standard	20240217_PRM_SKP_Cal_2	156.35	heavy	10.71	1.001	451.744	901.474	0	6.2	T - y4+	5247410	0	6.2	1	1.99	15	473.247	474.255	TRUE
Low	IML3 MCM19 YBR107C YBR0836	ESIVTSTR	Standard	20240217_PRM_SKP_Cal_3	297.34	heavy	10.71	0.951	451.744	901.474	0	5.1	T - y4+	4827207	0	5.1	1	2.05	14	473.247	474.255	TRUE
Low	IML3 MCM19 YBR107C YBR0836	ESIVTSTR	Standard	20240217_PRM_SKP_Cal_4	693.56	heavy	10.71	1.11	451.744	901.474	0	4.8	T - y4+	4560010	0	4.8	1	2.13	14	473.247	474.255	TRUE
Low	IML3 MCM19 YBR107C YBR0836	ESIVTSTR	Standard	20240217_PRM_SKP_Cal_5	1206.1	heavy	10.71	0.965	451.744	901.474	0	2.2	T - y4+	4689259	0	2.2	1	2.05	14	473.247	474.255	TRUE
Low	IML3 MCM19 YBR107C YBR0836	ESIVTSTR	Standard	20240217_PRM_SKP_Cal_6	2565	heavy	10.71	1.026	451.744	901.474	0	2.9	T - y4+	4674475	0	2.9	1	2.06	15	473.247	474.255	TRUE
Low	IML3 MCM19 YBR107C YBR0836	ESIVTSTR	Standard	20240217_PRM_SKP_Cal_7	4931.5	heavy	10.71	0.986	451.744	901.474	0	3.2	T - y4+	4892166	0	3.2	1	2.05	14	473.247	474.255	TRUE
Low	IML3 MCM19 YBR107C YBR0836	ESIVTSTR	Standard	20240217_PRM_SKP_Cal_8	9973.1	heavy	10.71	0.997	451.744	901.474	0	3.8	T - y4+	4861973	0	3.8	1	2.02	17	473.247	474.255	TRUE
Low	IML3 MCM19 YBR107C YBR0836	ESIVTSTR	Standard	20240217_PRM_SKP_Cal_9	18781	heavy	10.71	0.939	451.744	901.474	0	3.1	T - y4+	4848928	0	3.1	1	1.89	17	473.247	474.255	TRUE
Low	IML3 MCM19 YBR107C YBR0836	ESIVTSTR	Standard	20240217_PRM_SKP_Cal_10	61240	heavy	10.68	1.021	451.744	901.474	0	5.6	T - y4+	4850523	0	5.6	1	1.89	15	473.247	474.255	TRUE
Low	IML3 MCM19 YBR107C YBR0836	ESIVTSTR	Solvent	20240424_PRM_SKP_Blank_1	NaN	heavy	10.5	#N/A	451.744	901.474	0	#N/A	T - y4+	0	0	#N/A	1	1.98	15	473.247	474.255	TRUE
Low	IML3 MCM19 YBR107C YBR0836	ESIVTSTR	Unknown	20240425_PRM_SKP_HZY1128_Recons_M_3240_CEN3_1	386.66	heavy	10.58	#N/A	451.744	901.474	0	2	T - y4+	3445740	0	2	1	1.76	13	473.247	474.255	TRUE
Low	IML3 MCM19 YBR107C YBR0836	ESIVTSTR	Unknown	20240425_PRM_SKP_HZY1128_Recons_M_3240_CEN3_2	516.79	heavy	10.59	#N/A	451.744	901.474	0	3.1	T - y4+	3314207	0	3.1	1	1.76	15	473.247	474.255	TRUE
Low	IML3 MCM19 YBR107C YBR0836	ESIVTSTR	Unknown	20240425_PRM_SKP_HZY1128_Recons_M_3240_CEN3_3	416.71	heavy	10.59	#N/A	451.744	901.474	0	3.1	T - y4+	3925572	0	3.1	1	1.76	13	473.247	474.255	TRUE
Low	IML3 MCM19 YBR107C YBR0836	ESIVTSTR	Solvent	20240425_PRM_SKP_Blank_2	NaN	heavy	10.5	#N/A	451.744	901.474	0	#N/A	T - y4+	0	0	#N/A	1	2.1	14	473.247	474.255	TRUE
Low	IML3 MCM19 YBR107C YBR0836	ESIVTSTR	Unknown	20240425_PRM_SKP_HZY1128_Recons_G1_3240_CEN3_1	29.746	heavy	10.58	#N/A	451.744	901.474	0	2	T - y4+	4130496	0	2	1	1.76	14	473.247	474.255	TRUE
Low	IML3 MCM19 YBR107C YBR0836	ESIVTSTR	Unknown	20240425_PRM_SKP_HZY1128_Recons_G1_3240_CEN3_2	22.239	heavy	10.67	#N/A	451.744	901.474	0	2.1	T - y4+	4183622	0	2.1	1	1.84	11	473.247	474.255	TRUE
Low	IML3 MCM19 YBR107C YBR0836	ESIVTSTR	Unknown	20240425_PRM_SKP_HZY1128_Recons_G1_3240_CEN3_3	48.642	heavy	10.61	#N/A	451.744	901.474	0	2.7	T - y4+	3739397	0	2.7	1	1.76	15	473.247	474.255	TRUE
Low	IML3 MCM19 YBR107C YBR0836	ESIVTSTR	Solvent	20240425_PRM_SKP_Blank_3	NaN	heavy	10.49	#N/A	451.744	901.474	0	#N/A	T - y4+	0	0	#N/A	1	2.1	14	473.247	474.255	TRUE
Low	IML3 MCM19 YBR107C YBR0836	ESIVTSTR	Unknown	20240425_PRM_SKP_HZY1128_Recons_M_3241_MUT_1	23.349	heavy	10.58	#N/A	451.744	901.474	0	1.6	T - y4+	4191764	0	1.6	1	1.69	12	473.247	474.255	TRUE
Low	IML3 MCM19 YBR107C YBR0836	ESIVTSTR	Unknown	20240425_PRM_SKP_HZY1128_Recons_M_3241_MUT_2	31.369	heavy	10.56	#N/A	451.744	901.474	0	2.1	T - y4+	4898444	0	2.1	1	1.76	12	473.247	474.255	TRUE
Low	IML3 MCM19 YBR107C YBR0836	ESIVTSTR	Unknown	20240425_PRM_SKP_HZY1128_Recons_M_3241_MUT_3	18.848	heavy	10.61	#N/A	451.744	901.474	0	1.3	T - y4+	6155753	0	1.3	1	1.84	11	473.247	474.255	TRUE
Low	IML3 MCM19 YBR107C YBR0836	ESIVTSTR	Solvent	20240425_PRM_SKP_Blank_5	NaN	heavy	10.49	#N/A	451.744	901.474	0	#N/A	T - y4+	0	0	#N/A	1	2.1	14	473.247	474.255	TRUE
Low	IML3 MCM19 YBR107C YBR0836	ESIVTSTR	Unknown	20240425_PRM_SKP_HZY1128_Recons_G1_3241_MUT_1	11.846	heavy	10.6	#N/A	451.744	901.474	0	3.4	T - y4+	5375038	0	3.4	1	1.71	12	473.247	474.255	TRUE
Low	IML3 MCM19 YBR107C YBR0836	ESIVTSTR	Unknown	20240425_PRM_SKP_HZY1128_Recons_G1_3241_MUT_2	30.736	heavy	10.47	#N/A	451.744	901.474	0	1.5	T - y4+	5570661	0	1.5	1	1.51	14	473.247	474.255	TRUE
Low	IML3 MCM19 YBR107C YBR0836	ESIVTSTR	Unknown	20240425_PRM_SKP_HZY1128_Recons_G1_3241_MUT_3	30.196	heavy	10.62	#N/A	451.744	901.474	0	0.6	T - y4+	4889735	0	0.6	1	1.84	12	473.247	474.255	TRUE
Low	IML3 MCM19 YBR107C YBR0836	ESIVTSTR	Solvent	20240425_PRM_SKP_Blank_6	NaN	heavy	10.5	#N/A	451.744	901.474	0	#N/A	T - y4+	0	0	#N/A	1	1.96	15	473.247	474.255	TRUE
Low	IML3 MCM19 YBR107C YBR0836	ESIVTSTR	Unknown	20240425_PRM_SKP_HZY1128_Recons_M_3246_ARS_1	2.9395	heavy	10.52	#N/A	451.744	901.474	0	3.6	T - y4+	4338307	0	3.6	1	1.56	13	473.247	474.255	TRUE
Low	IML3 MCM19 YBR107C YBR0836	ESIVTSTR	Unknown	20240425_PRM_SKP_HZY1128_Recons_M_3246_ARS_2	-1.9571	heavy	10.51	#N/A	451.744	901.474	0	3.2	T - y4+	4007711	0	3.2	1	1.69	12	473.247	474.255	TRUE
Low	IML3 MCM19 YBR107C YBR0836	ESIVTSTR	Unknown	20240425_PRM_SKP_HZY1128_Recons_M_3246_ARS_3	2.7904	heavy	10.44	#N/A	451.744	901.474	0	3.2	T - y4+	3908906	0	3.2	1	1.59	15	473.247	474.255	TRUE
Low	IML3 MCM19 YBR107C YBR0836	ESIVTSTR	Solvent	20240425_PRM_SKP_Blank_7	NaN	heavy	10.5	#N/A	451.744	901.474	0	#N/A	T - y4+	0	0	#N/A	1	2.1	14	473.247	474.255	TRUE
Low	IML3 MCM19 YBR107C YBR0836	ESIVTSTR	Unknown	20240425_PRM_SKP_HZ2347_2Step_1	101.79	heavy	10.62	#N/A	451.744	901.474	0	3.1	T - y4+	4511879	0	3.1	1	1.79	14	473.247	474.255	TRUE
Low	IML3 MCM19 YBR107C YBR0836	ESIVTSTR	Unknown	20240427_PRM_SKP_HZY1128_Recons_M_3240_CEN3_01prct_1	25.346	heavy	10.68	#N/A	451.744	901.474	0	3.2	T - y4+	5668614	0	3.2	1	2.02	14	473.247	474.255	TRUE
Low	IML3 MCM19 YBR107C YBR0836	ESIVTSTR	Unknown	20240427_PRM_SKP_HZY1128_Recons_M_3240_CEN3_01prct_2	34.809	heavy	10.64	#N/A	451.744	901.474	0	3.2	T - y4+	5576113	0	3.2	1	1.9	15	473.247	474.255	TRUE
Low	IML3 MCM19 YBR107C YBR0836	ESIVTSTR	Unknown	20240427_PRM_SKP_HZY1128_Recons_M_3240_CEN3_01prct_3	28.651	heavy	10.65	#N/A	451.744	901.474	0	3.2	T - y4+	4869341	0	3.2	1	1.89	14	473.247	474.255	TRUE
Low	IML3 MCM19 YBR107C YBR0836	ESIVTSTR	Unknown	20240427_PRM_SKP_HZY1128_Recons_M_3240_CEN3_10prct_1	1680.8	heavy	10.14	#N/A	451.744	901.474	0	2.6	T - y4+	3957881	0	2.6	1	1.19	19	473.247	474.255	TRUE
Low	IML3 MCM19 YBR107C YBR0836	ESIVTSTR	Unknown	20240427_PRM_SKP_HZY1128_Recons_M_3240_CEN3_10prct_3	2034.9	heavy	10.18	#N/A	451.744	901.474	0	6.8	T - y4+	2426387	0	6.8	1	1.19	17	473.247	474.255	TRUE
Low	IML3 MCM19 YBR107C YBR0836	ESIVTSTR	Unknown	20240427_PRM_SKP_HZY1128_Recons_G1_3240_CEN3_10prct_2	138.33	heavy	10.37	#N/A	451.744	901.474	0	2.8	T - y4+	5106422	0	2.8	1	1.32	18	473.247	474.255	TRUE
Low	IML3 MCM19 YBR107C YBR0836	ESIVTSTR	Unknown	20240427_PRM_SKP_HZY1128_Recons_G1_3240_CEN3_10prct_3	234.85	heavy	10.23	#N/A	451.744	901.474	0	3.5	T - y4+	3264119	0	3.5	1	1.23	20	473.247	474.255	TRUE
Low	IML3 MCM19 YBR107C YBR0836	ESIVTSTR	Unknown	20240501_PRM_SKP_HZY1128_Recons_M_3241_MUT_10prct_1	142.42	heavy	10.27	#N/A	451.744	901.474	0	0.1	T - y4+	4473638	0	0.1	1	1.26	18	473.247	474.255	TRUE
Low	IML3 MCM19 YBR107C YBR0836	ESIVTSTR	Unknown	20240501_PRM_SKP_HZY1128_Recons_M_3241_MUT_10prct_2	111.13	heavy	10.27	#N/A	451.744	901.474	0	1.9	T - y4+	4787691	0	1.9	1	1.25	17	473.247	474.255	TRUE
Low	IML3 MCM19 YBR107C YBR0836	ESIVTSTR	Unknown	20240501_PRM_SKP_HZY1128_Recons_M_3241_MUT_10prct_3	179.22	heavy	10.2	#N/A	451.744	901.474	0	0.5	T - y4+	4807726	0	0.5	1	1.19	19	473.247	474.255	TRUE
Low	IML3 MCM19 YBR107C YBR0836	ESIVTSTR	Unknown	20240501_PRM_SKP_HZY1128_Recons_M_3246_ARS_10prct_1	30.781	heavy	10	#N/A	451.744	901.474	0	3.4	T - y4+	4227561	0	3.4	1	1.02	24	473.247	474.255	TRUE
Low	IML3 MCM19 YBR107C YBR0836	ESIVTSTR	Unknown	20240501_PRM_SKP_HZY1128_Recons_M_3246_ARS_10prct_2	19.951	heavy	10.02	#N/A	451.744	901.474	0	2.2	T - y4+	4629497	0	2.2	1	1.03	22	473.247	474.255	TRUE
Low	IML3 MCM19 YBR107C YBR0836	ESIVTSTR	Unknown	20240501_PRM_SKP_HZY1128_Recons_M_3246_ARS_10prct_3	45.155	heavy	9.87	#N/A	451.744	901.474	0	4.1	T - y4+	4962160	0	4.1	1	0.98	21	473.247	474.255	TRUE
Low	IML3 MCM19 YBR107C YBR0836	ESIVTSTR	Unknown	20240501_PRM_SKP_HZY1128_Recons_G1_3241_MUT_10prct_1	62.053	heavy	10.28	#N/A	451.744	901.474	0	1.3	T - y4+	5215154	0	1.3	1	1.3	19	473.247	474.255	TRUE
Low	IML3 MCM19 YBR107C YBR0836	ESIVTSTR	Unknown	20240501_PRM_SKP_HZY1128_Recons_G1_3241_MUT_10prct_2	153.27	heavy	10.13	#N/A	451.744	901.474	0	2.2	T - y4+	3688610	0	2.2	1	1.08	18	473.247	474.255	TRUE
Low	IML3 MCM19 YBR107C YBR0836	ESIVTSTR	Unknown	20240501_PRM_SKP_HZY1128_Recons_G1_3241_MUT_10prct_3	123.03	heavy	10.28	#N/A	451.744	901.474	0	2.3	T - y4+	5429496	0	2.3	1	1.2	14	473.247	474.255	TRUE
Low	CHL4 CTF17 MCM17 YDR254W YD9320A.04	NEDSGEPVYISR	Standard	20240217_PRM_SKP_Cal_1	65.428	light	15.85	0.837	683.318	1364.62	0	0.8	P - y6+	721774	0	0.8	1	1.7	13	733.412	734.42	TRUE
Low	CHL4 CTF17 MCM17 YDR254W YD9320A.04	NEDSGEPVYISR	Standard	20240217_PRM_SKP_Cal_2	147.15	light	15.85	0.942	683.318	1364.62	0	-0.4	P - y6+	1496247	0	-0.4	1	1.7	14	733.412	734.42	TRUE
Low	CHL4 CTF17 MCM17 YDR254W YD9320A.04	NEDSGEPVYISR	Standard	20240217_PRM_SKP_Cal_3	297.72	light	15.85	0.953	683.318	1364.62	0	1.2	P - y6+	2911321	0	1.2	1	1.7	13	733.412	734.42	TRUE
Low	CHL4 CTF17 MCM17 YDR254W YD9320A.04	NEDSGEPVYISR	Standard	20240217_PRM_SKP_Cal_4	645.88	light	15.85	1.033	683.318	1364.62	0	1	P - y6+	5545579	0	1	1	1.7	13	733.412	734.42	TRUE
Low	CHL4 CTF17 MCM17 YDR254W YD9320A.04	NEDSGEPVYISR	Standard	20240217_PRM_SKP_Cal_5	1315.3	light	15.85	1.052	683.318	1364.62	0	5.8	P - y6+	11544252	0	5.8	1	1.7	14	733.412	734.42	TRUE
Low	CHL4 CTF17 MCM17 YDR254W YD9320A.04	NEDSGEPVYISR	Standard	20240217_PRM_SKP_Cal_6	2761.7	light	15.85	1.105	683.318	1364.62	0	6.6	P - y6+	24114792	0	6.6	1	1.7	13	733.412	734.42	TRUE
Low	CHL4 CTF17 MCM17 YDR254W YD9320A.04	NEDSGEPVYISR	Standard	20240217_PRM_SKP_Cal_7	5574.9	light	15.84	1.115	683.318	1364.62	122615	8.1	P - y6+	47940216	122615	8.1	1	1.7	14	733.412	734.42	TRUE
Low	CHL4 CTF17 MCM17 YDR254W YD9320A.04	NEDSGEPVYISR	Standard	20240217_PRM_SKP_Cal_8	10059	light	15.84	1.006	683.318	1364.62	66873	7.6	P - y6+	92276032	66873	7.6	1	1.74	13	733.412	734.42	TRUE
Low	CHL4 CTF17 MCM17 YDR254W YD9320A.04	NEDSGEPVYISR	Standard	20240217_PRM_SKP_Cal_9	19179	light	15.85	0.959	683.318	1364.62	0	7.9	P - y6+	172513248	0	7.9	1	1.7	14	733.412	734.42	TRUE
Low	CHL4 CTF17 MCM17 YDR254W YD9320A.04	NEDSGEPVYISR	Standard	20240217_PRM_SKP_Cal_10	59877	light	15.81	0.998	683.318	1364.62	1421952	7.6	P - y6+	547757376	1421952	7.6	1	1.7	15	733.412	734.42	TRUE
Low	CHL4 CTF17 MCM17 YDR254W YD9320A.04	NEDSGEPVYISR	Solvent	20240424_PRM_SKP_Blank_1	NaN	light	15.68	#N/A	683.318	1364.62	0	#N/A	P - y6+	0	0	#N/A	1	1.7	13	733.412	734.42	TRUE
Low	CHL4 CTF17 MCM17 YDR254W YD9320A.04	NEDSGEPVYISR	Unknown	20240425_PRM_SKP_HZY1128_Recons_M_3240_CEN3_1	246.61	light	15.93	#N/A	683.318	1364.62	0	3.7	P - y6+	1776746	0	3.7	1	1.7	11	733.412	734.42	TRUE
Low	CHL4 CTF17 MCM17 YDR254W YD9320A.04	NEDSGEPVYISR	Unknown	20240425_PRM_SKP_HZY1128_Recons_M_3240_CEN3_2	278.64	light	15.92	#N/A	683.318	1364.62	0	4.4	P - y6+	2251698	0	4.4	1	1.79	11	733.412	734.42	TRUE
Low	CHL4 CTF17 MCM17 YDR254W YD9320A.04	NEDSGEPVYISR	Unknown	20240425_PRM_SKP_HZY1128_Recons_M_3240_CEN3_3	268.3	light	15.92	#N/A	683.318	1364.62	0	4.3	P - y6+	2003706	0	4.3	1	1.79	11	733.412	734.42	TRUE
Low	CHL4 CTF17 MCM17 YDR254W YD9320A.04	NEDSGEPVYISR	Solvent	20240425_PRM_SKP_Blank_2	NaN	light	15.68	#N/A	683.318	1364.62	0	#N/A	P - y6+	0	0	#N/A	1	1.7	13	733.412	734.42	TRUE
Low	CHL4 CTF17 MCM17 YDR254W YD9320A.04	NEDSGEPVYISR	Unknown	20240425_PRM_SKP_HZY1128_Recons_G1_3240_CEN3_1	2.8915	light	15.93	#N/A	683.318	1364.62	0	2.2	P - y6+	192949	0	2.2	1	1.83	10	733.412	734.42	TRUE
Low	CHL4 CTF17 MCM17 YDR254W YD9320A.04	NEDSGEPVYISR	Unknown	20240425_PRM_SKP_HZY1128_Recons_G1_3240_CEN3_2	-5.0519	light	16.01	#N/A	683.318	1364.62	0	3.3	P - y6+	145839	0	3.3	1	1.64	12	733.412	734.42	TRUE
Low	CHL4 CTF17 MCM17 YDR254W YD9320A.04	NEDSGEPVYISR	Unknown	20240425_PRM_SKP_HZY1128_Recons_G1_3240_CEN3_3	16.897	light	15.92	#N/A	683.318	1364.62	0	3.5	P - y6+	293935	0	3.5	1	1.73	13	733.412	734.42	TRUE
Low	CHL4 CTF17 MCM17 YDR254W YD9320A.04	NEDSGEPVYISR	Solvent	20240425_PRM_SKP_Blank_3	NaN	light	15.66	#N/A	683.318	1364.62	0	#N/A	P - y6+	0	0	#N/A	1	1.85	12	733.412	734.42	TRUE
Low	CHL4 CTF17 MCM17 YDR254W YD9320A.04	NEDSGEPVYISR	Unknown	20240425_PRM_SKP_HZY1128_Recons_M_3241_MUT_1	-5.6673	light	15.92	#N/A	683.318	1364.62	0	3.4	P - y6+	151823	0	3.4	1	1.79	11	733.412	734.42	TRUE
Low	CHL4 CTF17 MCM17 YDR254W YD9320A.04	NEDSGEPVYISR	Unknown	20240425_PRM_SKP_HZY1128_Recons_M_3241_MUT_2	4.7349	light	15.91	#N/A	683.318	1364.62	0	3.6	P - y6+	242303	0	3.6	1	1.7	11	733.412	734.42	TRUE
Low	CHL4 CTF17 MCM17 YDR254W YD9320A.04	NEDSGEPVYISR	Unknown	20240425_PRM_SKP_HZY1128_Recons_M_3241_MUT_3	-4.4897	light	15.92	#N/A	683.318	1364.62	0	1.7	P - y6+	183587	0	1.7	1	1.75	12	733.412	734.42	TRUE
Low	CHL4 CTF17 MCM17 YDR254W YD9320A.04	NEDSGEPVYISR	Solvent	20240425_PRM_SKP_Blank_5	NaN	light	15.67	#N/A	683.318	1364.62	0	#N/A	P - y6+	0	0	#N/A	1	1.7	13	733.412	734.42	TRUE
Low	CHL4 CTF17 MCM17 YDR254W YD9320A.04	NEDSGEPVYISR	Unknown	20240425_PRM_SKP_HZY1128_Recons_G1_3241_MUT_1	-9.019	light	15.94	#N/A	683.318	1364.62	0	3.8	P - y6+	120011	0	3.8	1	1.79	11	733.412	734.42	TRUE
Low	CHL4 CTF17 MCM17 YDR254W YD9320A.04	NEDSGEPVYISR	Unknown	20240425_PRM_SKP_HZY1128_Recons_G1_3241_MUT_2	-0.79218	light	15.79	#N/A	683.318	1364.62	0	-1.3	P - y6+	198792	0	-1.3	1	1.73	13	733.412	734.42	TRUE
Low	CHL4 CTF17 MCM17 YDR254W YD9320A.04	NEDSGEPVYISR	Unknown	20240425_PRM_SKP_HZY1128_Recons_G1_3241_MUT_3	-2.285	light	15.95	#N/A	683.318	1364.62	0	3.6	P - y6+	196933	0	3.6	1	1.73	13	733.412	734.42	TRUE
Low	CHL4 CTF17 MCM17 YDR254W YD9320A.04	NEDSGEPVYISR	Solvent	20240425_PRM_SKP_Blank_6	NaN	light	15.67	#N/A	683.318	1364.62	0	#N/A	P - y6+	0	0	#N/A	1	1.7	13	733.412	734.42	TRUE
Low	CHL4 CTF17 MCM17 YDR254W YD9320A.04	NEDSGEPVYISR	Unknown	20240425_PRM_SKP_HZY1128_Recons_M_3246_ARS_1	-19.84	light	15.83	#N/A	683.318	1364.62	0	2.3	P - y6+	33082	0	2.3	1	1.79	11	733.412	734.42	TRUE
Low	CHL4 CTF17 MCM17 YDR254W YD9320A.04	NEDSGEPVYISR	Unknown	20240425_PRM_SKP_HZY1128_Recons_M_3246_ARS_2	-19.386	light	15.82	#N/A	683.318	1364.62	0	1.3	P - y6+	38369	0	1.3	1	1.79	11	733.412	734.42	TRUE
Low	CHL4 CTF17 MCM17 YDR254W YD9320A.04	NEDSGEPVYISR	Unknown	20240425_PRM_SKP_HZY1128_Recons_M_3246_ARS_3	-16.642	light	15.76	#N/A	683.318	1364.62	0	3.6	P - y6+	55910	0	3.6	1	1.68	10	733.412	734.42	TRUE
Low	CHL4 CTF17 MCM17 YDR254W YD9320A.04	NEDSGEPVYISR	Solvent	20240425_PRM_SKP_Blank_7	NaN	light	15.66	#N/A	683.318	1364.62	0	#N/A	P - y6+	0	0	#N/A	1	1.85	12	733.412	734.42	TRUE
Low	CHL4 CTF17 MCM17 YDR254W YD9320A.04	NEDSGEPVYISR	Unknown	20240425_PRM_SKP_HZ2347_2Step_1	44.76	light	15.99	#N/A	683.318	1364.62	0	2.3	P - y6+	468980	0	2.3	1	1.7	14	733.412	734.42	TRUE
Low	CHL4 CTF17 MCM17 YDR254W YD9320A.04	NEDSGEPVYISR	Unknown	20240427_PRM_SKP_HZY1128_Recons_M_3240_CEN3_01prct_1	1.317	light	15.99	#N/A	683.318	1364.62	0	2.4	P - y6+	151527	0	2.4	1	1.7	13	733.412	734.42	TRUE
Low	CHL4 CTF17 MCM17 YDR254W YD9320A.04	NEDSGEPVYISR	Unknown	20240427_PRM_SKP_HZY1128_Recons_M_3240_CEN3_01prct_2	3.1949	light	15.97	#N/A	683.318	1364.62	0	1.7	P - y6+	182408	0	1.7	1	1.7	13	733.412	734.42	TRUE
Low	CHL4 CTF17 MCM17 YDR254W YD9320A.04	NEDSGEPVYISR	Unknown	20240427_PRM_SKP_HZY1128_Recons_M_3240_CEN3_01prct_3	-1.0382	light	15.96	#N/A	683.318	1364.62	0	0.8	P - y6+	153034	0	0.8	1	1.7	16	733.412	734.42	TRUE
Low	CHL4 CTF17 MCM17 YDR254W YD9320A.04	NEDSGEPVYISR	Unknown	20240427_PRM_SKP_HZY1128_Recons_M_3240_CEN3_10prct_1	994.33	light	15.55	#N/A	683.318	1364.62	0	3.3	P - y6+	7054002	0	3.3	1	1.51	18	733.412	734.42	TRUE
Low	CHL4 CTF17 MCM17 YDR254W YD9320A.04	NEDSGEPVYISR	Unknown	20240427_PRM_SKP_HZY1128_Recons_M_3240_CEN3_10prct_3	1316.4	light	15.58	#N/A	683.318	1364.62	0	4.2	P - y6+	5947307	0	4.2	1	1.51	13	733.412	734.42	TRUE
Low	CHL4 CTF17 MCM17 YDR254W YD9320A.04	NEDSGEPVYISR	Unknown	20240427_PRM_SKP_HZY1128_Recons_G1_3240_CEN3_10prct_2	66.951	light	15.71	#N/A	683.318	1364.62	0	3.4	P - y6+	569785	0	3.4	1	1.6	14	733.412	734.42	TRUE
Low	CHL4 CTF17 MCM17 YDR254W YD9320A.04	NEDSGEPVYISR	Unknown	20240427_PRM_SKP_HZY1128_Recons_G1_3240_CEN3_10prct_3	123.96	light	15.62	#N/A	683.318	1364.62	0	2.3	P - y6+	744238	0	2.3	1	1.6	14	733.412	734.42	TRUE
Low	CHL4 CTF17 MCM17 YDR254W YD9320A.04	NEDSGEPVYISR	Unknown	20240501_PRM_SKP_HZY1128_Recons_M_3241_MUT_10prct_1	59.615	light	15.58	#N/A	683.318	1364.62	0	3.3	P - y6+	495996	0	3.3	1	1.51	13	733.412	734.42	TRUE
Low	CHL4 CTF17 MCM17 YDR254W YD9320A.04	NEDSGEPVYISR	Unknown	20240501_PRM_SKP_HZY1128_Recons_M_3241_MUT_10prct_2	40.371	light	15.59	#N/A	683.318	1364.62	0	-1.2	P - y6+	406668	0	-1.2	1	1.51	13	733.412	734.42	TRUE
Low	CHL4 CTF17 MCM17 YDR254W YD9320A.04	NEDSGEPVYISR	Unknown	20240501_PRM_SKP_HZY1128_Recons_M_3241_MUT_10prct_3	67.741	light	15.55	#N/A	683.318	1364.62	0	3.9	P - y6+	531248	0	3.9	1	1.4	13	733.412	734.42	TRUE
Low	CHL4 CTF17 MCM17 YDR254W YD9320A.04	NEDSGEPVYISR	Unknown	20240501_PRM_SKP_HZY1128_Recons_M_3246_ARS_10prct_1	-3.967	light	15.31	#N/A	683.318	1364.62	0	3.2	P - y6+	115576	0	3.2	1	1.4	16	733.412	734.42	TRUE
Low	CHL4 CTF17 MCM17 YDR254W YD9320A.04	NEDSGEPVYISR	Unknown	20240501_PRM_SKP_HZY1128_Recons_M_3246_ARS_10prct_2	1.6521	light	15.35	#N/A	683.318	1364.62	0	0.2	P - y6+	144613	0	0.2	1	1.4	15	733.412	734.42	TRUE
Low	CHL4 CTF17 MCM17 YDR254W YD9320A.04	NEDSGEPVYISR	Unknown	20240501_PRM_SKP_HZY1128_Recons_M_3246_ARS_10prct_3	-4.302	light	15.21	#N/A	683.318	1364.62	0	-1.6	P - y6+	112970	0	-1.6	1	1.4	20	733.412	734.42	TRUE
Low	CHL4 CTF17 MCM17 YDR254W YD9320A.04	NEDSGEPVYISR	Unknown	20240501_PRM_SKP_HZY1128_Recons_G1_3241_MUT_10prct_1	30.59	light	15.66	#N/A	683.318	1364.62	0	2	P - y6+	364860	0	2	1	1.66	11	733.412	734.42	TRUE
Low	CHL4 CTF17 MCM17 YDR254W YD9320A.04	NEDSGEPVYISR	Unknown	20240501_PRM_SKP_HZY1128_Recons_G1_3241_MUT_10prct_2	66.038	light	15.44	#N/A	683.318	1364.62	0	-0.5	P - y6+	375728	0	-0.5	1	1.31	13	733.412	734.42	TRUE
Low	CHL4 CTF17 MCM17 YDR254W YD9320A.04	NEDSGEPVYISR	Unknown	20240501_PRM_SKP_HZY1128_Recons_G1_3241_MUT_10prct_3	35.774	light	15.65	#N/A	683.318	1364.62	0	0.3	P - y6+	409396	0	0.3	1	1.51	13	733.412	734.42	TRUE
Low	CHL4 CTF17 MCM17 YDR254W YD9320A.04	NEDSGEPVYISR	Standard	20240217_PRM_SKP_Cal_1	65.428	heavy	15.85	0.837	688.322	1374.63	0	-1.6	P - y6+	8520387	0	-1.6	1	1.7	13	743.421	744.428	TRUE
Low	CHL4 CTF17 MCM17 YDR254W YD9320A.04	NEDSGEPVYISR	Standard	20240217_PRM_SKP_Cal_2	147.15	heavy	15.85	0.942	688.322	1374.63	0	2.4	P - y6+	9259478	0	2.4	1	1.7	14	743.421	744.428	TRUE
Low	CHL4 CTF17 MCM17 YDR254W YD9320A.04	NEDSGEPVYISR	Standard	20240217_PRM_SKP_Cal_3	297.72	heavy	15.85	0.953	688.322	1374.63	0	2.4	P - y6+	9601005	0	2.4	1	1.7	13	743.421	744.428	TRUE
Low	CHL4 CTF17 MCM17 YDR254W YD9320A.04	NEDSGEPVYISR	Standard	20240217_PRM_SKP_Cal_4	645.88	heavy	15.85	1.033	688.322	1374.63	0	2.4	P - y6+	8792097	0	2.4	1	1.7	13	743.421	744.428	TRUE
Low	CHL4 CTF17 MCM17 YDR254W YD9320A.04	NEDSGEPVYISR	Standard	20240217_PRM_SKP_Cal_5	1315.3	heavy	15.85	1.052	688.322	1374.63	0	2.8	P - y6+	9158611	0	2.8	1	1.7	14	743.421	744.428	TRUE
Low	CHL4 CTF17 MCM17 YDR254W YD9320A.04	NEDSGEPVYISR	Standard	20240217_PRM_SKP_Cal_6	2761.7	heavy	15.85	1.105	688.322	1374.63	0	1.8	P - y6+	9200025	0	1.8	1	1.7	13	743.421	744.428	TRUE
Low	CHL4 CTF17 MCM17 YDR254W YD9320A.04	NEDSGEPVYISR	Standard	20240217_PRM_SKP_Cal_7	5574.9	heavy	15.84	1.115	688.322	1374.63	0	2.5	P - y6+	9101142	0	2.5	1	1.7	14	743.421	744.428	TRUE
Low	CHL4 CTF17 MCM17 YDR254W YD9320A.04	NEDSGEPVYISR	Standard	20240217_PRM_SKP_Cal_8	10059	heavy	15.84	1.006	688.322	1374.63	0	1.7	P - y6+	9728266	0	1.7	1	1.74	13	743.421	744.428	TRUE
Low	CHL4 CTF17 MCM17 YDR254W YD9320A.04	NEDSGEPVYISR	Standard	20240217_PRM_SKP_Cal_9	19179	heavy	15.85	0.959	688.322	1374.63	0	0.3	P - y6+	9549695	0	0.3	1	1.7	14	743.421	744.428	TRUE
Low	CHL4 CTF17 MCM17 YDR254W YD9320A.04	NEDSGEPVYISR	Standard	20240217_PRM_SKP_Cal_10	59877	heavy	15.81	0.998	688.322	1374.63	0	2.1	P - y6+	9720689	0	2.1	1	1.7	15	743.421	744.428	TRUE
Low	CHL4 CTF17 MCM17 YDR254W YD9320A.04	NEDSGEPVYISR	Solvent	20240424_PRM_SKP_Blank_1	NaN	heavy	15.68	#N/A	688.322	1374.63	0	#N/A	P - y6+	0	0	#N/A	1	1.7	13	743.421	744.428	TRUE
Low	CHL4 CTF17 MCM17 YDR254W YD9320A.04	NEDSGEPVYISR	Unknown	20240425_PRM_SKP_HZY1128_Recons_M_3240_CEN3_1	246.61	heavy	15.93	#N/A	688.322	1374.63	0	1.1	P - y6+	6963413	0	1.1	1	1.7	11	743.421	744.428	TRUE
Low	CHL4 CTF17 MCM17 YDR254W YD9320A.04	NEDSGEPVYISR	Unknown	20240425_PRM_SKP_HZY1128_Recons_M_3240_CEN3_2	278.64	heavy	15.92	#N/A	688.322	1374.63	0	2.8	P - y6+	7892998	0	2.8	1	1.79	11	743.421	744.428	TRUE
Low	CHL4 CTF17 MCM17 YDR254W YD9320A.04	NEDSGEPVYISR	Unknown	20240425_PRM_SKP_HZY1128_Recons_M_3240_CEN3_3	268.3	heavy	15.92	#N/A	688.322	1374.63	0	2.8	P - y6+	7271577	0	2.8	1	1.79	11	743.421	744.428	TRUE
Low	CHL4 CTF17 MCM17 YDR254W YD9320A.04	NEDSGEPVYISR	Solvent	20240425_PRM_SKP_Blank_2	NaN	heavy	15.68	#N/A	688.322	1374.63	0	#N/A	P - y6+	0	0	#N/A	1	1.7	13	743.421	744.428	TRUE
Low	CHL4 CTF17 MCM17 YDR254W YD9320A.04	NEDSGEPVYISR	Unknown	20240425_PRM_SKP_HZY1128_Recons_G1_3240_CEN3_1	2.8915	heavy	15.93	#N/A	688.322	1374.63	0	1.7	P - y6+	7454663	0	1.7	1	1.66	11	743.421	744.428	TRUE
Low	CHL4 CTF17 MCM17 YDR254W YD9320A.04	NEDSGEPVYISR	Unknown	20240425_PRM_SKP_HZY1128_Recons_G1_3240_CEN3_2	-5.0519	heavy	15.99	#N/A	688.322	1374.63	0	0.7	P - y6+	7921513	0	0.7	1	1.79	11	743.421	744.428	TRUE
Low	CHL4 CTF17 MCM17 YDR254W YD9320A.04	NEDSGEPVYISR	Unknown	20240425_PRM_SKP_HZY1128_Recons_G1_3240_CEN3_3	16.897	heavy	15.92	#N/A	688.322	1374.63	0	-1.5	P - y6+	7525641	0	-1.5	1	1.73	13	743.421	744.428	TRUE
Low	CHL4 CTF17 MCM17 YDR254W YD9320A.04	NEDSGEPVYISR	Solvent	20240425_PRM_SKP_Blank_3	NaN	heavy	15.66	#N/A	688.322	1374.63	0	#N/A	P - y6+	0	0	#N/A	1	1.85	12	743.421	744.428	TRUE
Low	CHL4 CTF17 MCM17 YDR254W YD9320A.04	NEDSGEPVYISR	Unknown	20240425_PRM_SKP_HZY1128_Recons_M_3241_MUT_1	-5.6673	heavy	15.92	#N/A	688.322	1374.63	0	2.4	P - y6+	8514255	0	2.4	1	1.79	11	743.421	744.428	TRUE
Low	CHL4 CTF17 MCM17 YDR254W YD9320A.04	NEDSGEPVYISR	Unknown	20240425_PRM_SKP_HZY1128_Recons_M_3241_MUT_2	4.7349	heavy	15.88	#N/A	688.322	1374.63	0	1	P - y6+	8773673	0	1	1	1.7	11	743.421	744.428	TRUE
Low	CHL4 CTF17 MCM17 YDR254W YD9320A.04	NEDSGEPVYISR	Unknown	20240425_PRM_SKP_HZY1128_Recons_M_3241_MUT_3	-4.4897	heavy	15.92	#N/A	688.322	1374.63	0	2.6	P - y6+	9693431	0	2.6	1	1.75	12	743.421	744.428	TRUE
Low	CHL4 CTF17 MCM17 YDR254W YD9320A.04	NEDSGEPVYISR	Solvent	20240425_PRM_SKP_Blank_5	NaN	heavy	15.67	#N/A	688.322	1374.63	0	#N/A	P - y6+	0	0	#N/A	1	1.7	13	743.421	744.428	TRUE
Low	CHL4 CTF17 MCM17 YDR254W YD9320A.04	NEDSGEPVYISR	Unknown	20240425_PRM_SKP_HZY1128_Recons_G1_3241_MUT_1	-9.019	heavy	15.94	#N/A	688.322	1374.63	0	0.2	P - y6+	8175936	0	0.2	1	1.79	11	743.421	744.428	TRUE
Low	CHL4 CTF17 MCM17 YDR254W YD9320A.04	NEDSGEPVYISR	Unknown	20240425_PRM_SKP_HZY1128_Recons_G1_3241_MUT_2	-0.79218	heavy	15.79	#N/A	688.322	1374.63	0	2.1	P - y6+	8867661	0	2.1	1	1.73	13	743.421	744.428	TRUE
Low	CHL4 CTF17 MCM17 YDR254W YD9320A.04	NEDSGEPVYISR	Unknown	20240425_PRM_SKP_HZY1128_Recons_G1_3241_MUT_3	-2.285	heavy	15.92	#N/A	688.322	1374.63	0	4.4	P - y6+	9371812	0	4.4	1	1.73	13	743.421	744.428	TRUE
Low	CHL4 CTF17 MCM17 YDR254W YD9320A.04	NEDSGEPVYISR	Solvent	20240425_PRM_SKP_Blank_6	NaN	heavy	15.67	#N/A	688.322	1374.63	0	#N/A	P - y6+	0	0	#N/A	1	1.7	13	743.421	744.428	TRUE
Low	CHL4 CTF17 MCM17 YDR254W YD9320A.04	NEDSGEPVYISR	Unknown	20240425_PRM_SKP_HZY1128_Recons_M_3246_ARS_1	-19.84	heavy	15.83	#N/A	688.322	1374.63	0	3	P - y6+	7353399	0	3	1	1.79	11	743.421	744.428	TRUE
Low	CHL4 CTF17 MCM17 YDR254W YD9320A.04	NEDSGEPVYISR	Unknown	20240425_PRM_SKP_HZY1128_Recons_M_3246_ARS_2	-19.386	heavy	15.82	#N/A	688.322	1374.63	0	2.6	P - y6+	7788916	0	2.6	1	1.79	11	743.421	744.428	TRUE
Low	CHL4 CTF17 MCM17 YDR254W YD9320A.04	NEDSGEPVYISR	Unknown	20240425_PRM_SKP_HZY1128_Recons_M_3246_ARS_3	-16.642	heavy	15.76	#N/A	688.322	1374.63	0	4.7	P - y6+	7447220	0	4.7	1	1.68	10	743.421	744.428	TRUE
Low	CHL4 CTF17 MCM17 YDR254W YD9320A.04	NEDSGEPVYISR	Solvent	20240425_PRM_SKP_Blank_7	NaN	heavy	15.66	#N/A	688.322	1374.63	0	#N/A	P - y6+	0	0	#N/A	1	1.85	12	743.421	744.428	TRUE
Low	CHL4 CTF17 MCM17 YDR254W YD9320A.04	NEDSGEPVYISR	Unknown	20240425_PRM_SKP_HZ2347_2Step_1	44.76	heavy	15.96	#N/A	688.322	1374.63	0	-3.7	P - y6+	7185331	0	-3.7	1	1.7	14	743.421	744.428	TRUE
Low	CHL4 CTF17 MCM17 YDR254W YD9320A.04	NEDSGEPVYISR	Unknown	20240427_PRM_SKP_HZY1128_Recons_M_3240_CEN3_01prct_1	1.317	heavy	15.97	#N/A	688.322	1374.63	0	-4.3	P - y6+	6209697	0	-4.3	1	1.7	13	743.421	744.428	TRUE
Low	CHL4 CTF17 MCM17 YDR254W YD9320A.04	NEDSGEPVYISR	Unknown	20240427_PRM_SKP_HZY1128_Recons_M_3240_CEN3_01prct_2	3.1949	heavy	15.97	#N/A	688.322	1374.63	0	-2.3	P - y6+	6970557	0	-2.3	1	1.7	13	743.421	744.428	TRUE
Low	CHL4 CTF17 MCM17 YDR254W YD9320A.04	NEDSGEPVYISR	Unknown	20240427_PRM_SKP_HZY1128_Recons_M_3240_CEN3_01prct_3	-1.0382	heavy	15.96	#N/A	688.322	1374.63	0	-4.9	P - y6+	6897693	0	-4.9	1	1.7	16	743.421	744.428	TRUE
Low	CHL4 CTF17 MCM17 YDR254W YD9320A.04	NEDSGEPVYISR	Unknown	20240427_PRM_SKP_HZY1128_Recons_M_3240_CEN3_10prct_1	994.33	heavy	15.55	#N/A	688.322	1374.63	0	1.3	P - y6+	7359109	0	1.3	1	1.6	17	743.421	744.428	TRUE
Low	CHL4 CTF17 MCM17 YDR254W YD9320A.04	NEDSGEPVYISR	Unknown	20240427_PRM_SKP_HZY1128_Recons_M_3240_CEN3_10prct_3	1316.4	heavy	15.58	#N/A	688.322	1374.63	0	-1.3	P - y6+	4714316	0	-1.3	1	1.51	13	743.421	744.428	TRUE
Low	CHL4 CTF17 MCM17 YDR254W YD9320A.04	NEDSGEPVYISR	Unknown	20240427_PRM_SKP_HZY1128_Recons_G1_3240_CEN3_10prct_2	66.951	heavy	15.71	#N/A	688.322	1374.63	0	-1	P - y6+	6614312	0	-1	1	1.6	14	743.421	744.428	TRUE
Low	CHL4 CTF17 MCM17 YDR254W YD9320A.04	NEDSGEPVYISR	Unknown	20240427_PRM_SKP_HZY1128_Recons_G1_3240_CEN3_10prct_3	123.96	heavy	15.62	#N/A	688.322	1374.63	0	-2.8	P - y6+	5324776	0	-2.8	1	1.6	14	743.421	744.428	TRUE
Low	CHL4 CTF17 MCM17 YDR254W YD9320A.04	NEDSGEPVYISR	Unknown	20240501_PRM_SKP_HZY1128_Recons_M_3241_MUT_10prct_1	59.615	heavy	15.58	#N/A	688.322	1374.63	0	2.1	P - y6+	6259178	0	2.1	1	1.51	13	743.421	744.428	TRUE
Low	CHL4 CTF17 MCM17 YDR254W YD9320A.04	NEDSGEPVYISR	Unknown	20240501_PRM_SKP_HZY1128_Recons_M_3241_MUT_10prct_2	40.371	heavy	15.59	#N/A	688.322	1374.63	0	-0.1	P - y6+	6651415	0	-0.1	1	1.51	13	743.421	744.428	TRUE
Low	CHL4 CTF17 MCM17 YDR254W YD9320A.04	NEDSGEPVYISR	Unknown	20240501_PRM_SKP_HZY1128_Recons_M_3241_MUT_10prct_3	67.741	heavy	15.55	#N/A	688.322	1374.63	0	-0.2	P - y6+	6114173	0	-0.2	1	1.4	13	743.421	744.428	TRUE
Low	CHL4 CTF17 MCM17 YDR254W YD9320A.04	NEDSGEPVYISR	Unknown	20240501_PRM_SKP_HZY1128_Recons_M_3246_ARS_10prct_1	-3.967	heavy	15.31	#N/A	688.322	1374.63	0	1.9	P - y6+	5947981	0	1.9	1	1.4	16	743.421	744.428	TRUE
Low	CHL4 CTF17 MCM17 YDR254W YD9320A.04	NEDSGEPVYISR	Unknown	20240501_PRM_SKP_HZY1128_Recons_M_3246_ARS_10prct_2	1.6521	heavy	15.35	#N/A	688.322	1374.63	0	2.1	P - y6+	5850732	0	2.1	1	1.4	15	743.421	744.428	TRUE
Low	CHL4 CTF17 MCM17 YDR254W YD9320A.04	NEDSGEPVYISR	Unknown	20240501_PRM_SKP_HZY1128_Recons_M_3246_ARS_10prct_3	-4.302	heavy	15.21	#N/A	688.322	1374.63	0	-1	P - y6+	5909719	0	-1	1	1.4	20	743.421	744.428	TRUE
Low	CHL4 CTF17 MCM17 YDR254W YD9320A.04	NEDSGEPVYISR	Unknown	20240501_PRM_SKP_HZY1128_Recons_G1_3241_MUT_10prct_1	30.59	heavy	15.66	#N/A	688.322	1374.63	0	2.6	P - y6+	7024704	0	2.6	1	1.66	11	743.421	744.428	TRUE
Low	CHL4 CTF17 MCM17 YDR254W YD9320A.04	NEDSGEPVYISR	Unknown	20240501_PRM_SKP_HZY1128_Recons_G1_3241_MUT_10prct_2	66.038	heavy	15.44	#N/A	688.322	1374.63	0	-2.1	P - y6+	4405549	0	-2.1	1	1.31	13	743.421	744.428	TRUE
Low	CHL4 CTF17 MCM17 YDR254W YD9320A.04	NEDSGEPVYISR	Unknown	20240501_PRM_SKP_HZY1128_Recons_G1_3241_MUT_10prct_3	35.774	heavy	15.65	#N/A	688.322	1374.63	0	-0.9	P - y6+	7205688	0	-0.9	1	1.64	12	743.421	744.428	TRUE
Low	MTW1 DSN3 NSL2 YAL034W-A YAL034AW	IPEEYLDANVFR	Standard	20240217_PRM_SKP_Cal_1	227.17	light	26.83	2.908	733.37	1464.72	0	4.8	P - y11++	80078	0	4.8	2	0.89	32	1351.64	676.828	TRUE
Low	MTW1 DSN3 NSL2 YAL034W-A YAL034AW	IPEEYLDANVFR	Standard	20240217_PRM_SKP_Cal_2	255.45	light	26.84	1.635	733.37	1464.72	0	7.4	P - y11++	184356	0	7.4	2	0.89	28	1351.64	676.828	TRUE
Low	MTW1 DSN3 NSL2 YAL034W-A YAL034AW	IPEEYLDANVFR	Standard	20240217_PRM_SKP_Cal_3	355.22	light	26.82	1.137	733.37	1464.72	0	6	P - y11++	470376	0	6	2	0.89	28	1351.64	676.828	TRUE
Low	MTW1 DSN3 NSL2 YAL034W-A YAL034AW	IPEEYLDANVFR	Standard	20240217_PRM_SKP_Cal_4	543.18	light	26.82	0.869	733.37	1464.72	0	6.7	P - y11++	1115125	0	6.7	2	0.89	29	1351.64	676.828	TRUE
Low	MTW1 DSN3 NSL2 YAL034W-A YAL034AW	IPEEYLDANVFR	Standard	20240217_PRM_SKP_Cal_5	1196.4	light	26.85	0.957	733.37	1464.72	0	6.4	P - y11++	3212900	0	6.4	2	0.89	29	1351.64	676.828	TRUE
Low	MTW1 DSN3 NSL2 YAL034W-A YAL034AW	IPEEYLDANVFR	Standard	20240217_PRM_SKP_Cal_6	2592.7	light	26.85	1.037	733.37	1464.72	0	6	P - y11++	9117892	0	6	2	0.89	27	1351.64	676.828	TRUE
Low	MTW1 DSN3 NSL2 YAL034W-A YAL034AW	IPEEYLDANVFR	Standard	20240217_PRM_SKP_Cal_7	6912.7	light	26.84	1.383	733.37	1464.72	65280	5.3	P - y11++	24880296	65280	5.3	2	0.89	24	1351.64	676.828	TRUE
Low	MTW1 DSN3 NSL2 YAL034W-A YAL034AW	IPEEYLDANVFR	Standard	20240217_PRM_SKP_Cal_8	15467	light	26.83	1.547	733.37	1464.72	159568	4.7	P - y11++	59977216	159568	4.7	2	0.89	23	1351.64	676.828	TRUE
Low	MTW1 DSN3 NSL2 YAL034W-A YAL034AW	IPEEYLDANVFR	Standard	20240217_PRM_SKP_Cal_9	32797	light	26.83	1.64	733.37	1464.72	197471	4.3	P - y11++	111764872	197471	4.3	2	0.89	24	1351.64	676.828	TRUE
Low	MTW1 DSN3 NSL2 YAL034W-A YAL034AW	IPEEYLDANVFR	Standard	20240217_PRM_SKP_Cal_10	113910	light	26.81	1.899	733.37	1464.72	750642	3.6	P - y11++	476644416	750642	3.6	2	0.82	26	1351.64	676.828	TRUE
Low	MTW1 DSN3 NSL2 YAL034W-A YAL034AW	IPEEYLDANVFR	Solvent	20240424_PRM_SKP_Blank_1	NaN	light	26.59	#N/A	733.37	1464.72	0	#N/A	P - y11++	0	0	#N/A	2	0.89	30	1351.64	676.828	TRUE
Low	MTW1 DSN3 NSL2 YAL034W-A YAL034AW	IPEEYLDANVFR	Unknown	20240425_PRM_SKP_HZY1128_Recons_M_3240_CEN3_1	329.6	light	27.25	#N/A	733.37	1464.72	0	2.2	P - y11++	507121	0	2.2	2	0.88	28	1351.64	676.828	TRUE
Low	MTW1 DSN3 NSL2 YAL034W-A YAL034AW	IPEEYLDANVFR	Unknown	20240425_PRM_SKP_HZY1128_Recons_M_3240_CEN3_2	347.1	light	27.25	#N/A	733.37	1464.72	0	2.8	P - y11++	607222	0	2.8	2	0.88	22	1351.64	676.828	TRUE
Low	MTW1 DSN3 NSL2 YAL034W-A YAL034AW	IPEEYLDANVFR	Unknown	20240425_PRM_SKP_HZY1128_Recons_M_3240_CEN3_3	319.79	light	27.25	#N/A	733.37	1464.72	0	1.3	P - y11++	496274	0	1.3	2	0.88	24	1351.64	676.828	TRUE
Low	MTW1 DSN3 NSL2 YAL034W-A YAL034AW	IPEEYLDANVFR	Solvent	20240425_PRM_SKP_Blank_2	NaN	light	26.6	#N/A	733.37	1464.72	0	#N/A	P - y11++	0	0	#N/A	2	0.93	28	1351.64	676.828	TRUE
Low	MTW1 DSN3 NSL2 YAL034W-A YAL034AW	IPEEYLDANVFR	Unknown	20240425_PRM_SKP_HZY1128_Recons_G1_3240_CEN3_1	253.01	light	27.23	#N/A	733.37	1464.72	0	1.8	P - y11++	245411	0	1.8	2	0.88	25	1351.64	676.828	TRUE
Low	MTW1 DSN3 NSL2 YAL034W-A YAL034AW	IPEEYLDANVFR	Unknown	20240425_PRM_SKP_HZY1128_Recons_G1_3240_CEN3_2	248.25	light	27.31	#N/A	733.37	1464.72	0	1.2	P - y11++	186064	0	1.2	2	0.89	23	1351.64	676.828	TRUE
Low	MTW1 DSN3 NSL2 YAL034W-A YAL034AW	IPEEYLDANVFR	Unknown	20240425_PRM_SKP_HZY1128_Recons_G1_3240_CEN3_3	260.2	light	27.26	#N/A	733.37	1464.72	0	1.5	P - y11++	308891	0	1.5	2	0.92	21	1351.64	676.828	TRUE
Low	MTW1 DSN3 NSL2 YAL034W-A YAL034AW	IPEEYLDANVFR	Solvent	20240425_PRM_SKP_Blank_3	NaN	light	26.6	#N/A	733.37	1464.72	0	#N/A	P - y11++	0	0	#N/A	2	0.91	29	1351.64	676.828	TRUE
Low	MTW1 DSN3 NSL2 YAL034W-A YAL034AW	IPEEYLDANVFR	Unknown	20240425_PRM_SKP_HZY1128_Recons_M_3241_MUT_1	238.86	light	27.22	#N/A	733.37	1464.72	0	-4.2	P - y11++	193472	0	-4.2	2	0.89	25	1351.64	676.828	TRUE
Low	MTW1 DSN3 NSL2 YAL034W-A YAL034AW	IPEEYLDANVFR	Unknown	20240425_PRM_SKP_HZY1128_Recons_M_3241_MUT_2	253.72	light	27.23	#N/A	733.37	1464.72	0	-0.9	P - y11++	315959	0	-0.9	2	0.89	23	1351.64	676.828	TRUE
Low	MTW1 DSN3 NSL2 YAL034W-A YAL034AW	IPEEYLDANVFR	Unknown	20240425_PRM_SKP_HZY1128_Recons_M_3241_MUT_3	238.34	light	27.26	#N/A	733.37	1464.72	0	-0.8	P - y11++	217445	0	-0.8	2	0.89	23	1351.64	676.828	TRUE
Low	MTW1 DSN3 NSL2 YAL034W-A YAL034AW	IPEEYLDANVFR	Solvent	20240425_PRM_SKP_Blank_5	NaN	light	26.59	#N/A	733.37	1464.72	0	#N/A	P - y11++	0	0	#N/A	2	0.94	29	1351.64	676.828	TRUE
Low	MTW1 DSN3 NSL2 YAL034W-A YAL034AW	IPEEYLDANVFR	Unknown	20240425_PRM_SKP_HZY1128_Recons_G1_3241_MUT_1	225.85	light	27.28	#N/A	733.37	1464.72	0	0.9	P - y11++	89759	0	0.9	2	0.89	25	1351.64	676.828	TRUE
Low	MTW1 DSN3 NSL2 YAL034W-A YAL034AW	IPEEYLDANVFR	Unknown	20240425_PRM_SKP_HZY1128_Recons_G1_3241_MUT_2	307.17	light	27.15	#N/A	733.37	1464.72	0	1.6	P - y11++	561056	0	1.6	2	0.88	21	1351.64	676.828	TRUE
Low	MTW1 DSN3 NSL2 YAL034W-A YAL034AW	IPEEYLDANVFR	Unknown	20240425_PRM_SKP_HZY1128_Recons_G1_3241_MUT_3	250.2	light	27.23	#N/A	733.37	1464.72	0	-1	P - y11++	217503	0	-1	2	0.93	21	1351.64	676.828	TRUE
Low	MTW1 DSN3 NSL2 YAL034W-A YAL034AW	IPEEYLDANVFR	Solvent	20240425_PRM_SKP_Blank_6	NaN	light	26.6	#N/A	733.37	1464.72	0	#N/A	P - y11++	0	0	#N/A	2	0.9	29	1351.64	676.828	TRUE
Low	MTW1 DSN3 NSL2 YAL034W-A YAL034AW	IPEEYLDANVFR	Unknown	20240425_PRM_SKP_HZY1128_Recons_M_3246_ARS_1	275.6	light	27.16	#N/A	733.37	1464.72	0	1	P - y11++	253659	0	1	2	0.88	19	1351.64	676.828	TRUE
Low	MTW1 DSN3 NSL2 YAL034W-A YAL034AW	IPEEYLDANVFR	Unknown	20240425_PRM_SKP_HZY1128_Recons_M_3246_ARS_2	255.88	light	27.16	#N/A	733.37	1464.72	0	1.7	P - y11++	208231	0	1.7	2	0.88	21	1351.64	676.828	TRUE
Low	MTW1 DSN3 NSL2 YAL034W-A YAL034AW	IPEEYLDANVFR	Unknown	20240425_PRM_SKP_HZY1128_Recons_M_3246_ARS_3	282.84	light	27.11	#N/A	733.37	1464.72	0	3	P - y11++	303246	0	3	2	0.92	21	1351.64	676.828	TRUE
Low	MTW1 DSN3 NSL2 YAL034W-A YAL034AW	IPEEYLDANVFR	Solvent	20240425_PRM_SKP_Blank_7	NaN	light	26.6	#N/A	733.37	1464.72	0	#N/A	P - y11++	0	0	#N/A	2	0.93	28	1351.64	676.828	TRUE
Low	MTW1 DSN3 NSL2 YAL034W-A YAL034AW	IPEEYLDANVFR	Unknown	20240425_PRM_SKP_HZ2347_2Step_1	331.05	light	27.25	#N/A	733.37	1464.72	0	0.6	P - y11++	453014	0	0.6	2	0.89	21	1351.64	676.828	TRUE
Low	MTW1 DSN3 NSL2 YAL034W-A YAL034AW	IPEEYLDANVFR	Unknown	20240427_PRM_SKP_HZY1128_Recons_M_3240_CEN3_01prct_1	206.81	light	27.13	#N/A	733.37	1464.72	0	#N/A	P - y11++	0	0	#N/A	2	0.93	20	1351.64	676.828	TRUE
Low	MTW1 DSN3 NSL2 YAL034W-A YAL034AW	IPEEYLDANVFR	Unknown	20240427_PRM_SKP_HZY1128_Recons_M_3240_CEN3_01prct_2	206.81	light	27.1	#N/A	733.37	1464.72	0	#N/A	P - y11++	0	0	#N/A	2	0.89	24	1351.64	676.828	TRUE
Low	MTW1 DSN3 NSL2 YAL034W-A YAL034AW	IPEEYLDANVFR	Unknown	20240427_PRM_SKP_HZY1128_Recons_M_3240_CEN3_01prct_3	211.2	light	27.29	#N/A	733.37	1464.72	0	3	P - y11++	6614	0	3	2	0.93	21	1351.64	676.828	TRUE
Low	MTW1 DSN3 NSL2 YAL034W-A YAL034AW	IPEEYLDANVFR	Unknown	20240427_PRM_SKP_HZY1128_Recons_M_3240_CEN3_10prct_1	688.8	light	26.98	#N/A	733.37	1464.72	0	2	P - y11++	1816454	0	2	2	0.88	23	1351.64	676.828	TRUE
Low	MTW1 DSN3 NSL2 YAL034W-A YAL034AW	IPEEYLDANVFR	Unknown	20240427_PRM_SKP_HZY1128_Recons_M_3240_CEN3_10prct_3	784.28	light	26.98	#N/A	733.37	1464.72	0	3	P - y11++	978713	0	3	2	0.88	22	1351.64	676.828	TRUE
Low	MTW1 DSN3 NSL2 YAL034W-A YAL034AW	IPEEYLDANVFR	Unknown	20240427_PRM_SKP_HZY1128_Recons_G1_3240_CEN3_10prct_2	363.36	light	27.07	#N/A	733.37	1464.72	0	3	P - y11++	500669	0	3	2	0.88	21	1351.64	676.828	TRUE
Low	MTW1 DSN3 NSL2 YAL034W-A YAL034AW	IPEEYLDANVFR	Unknown	20240427_PRM_SKP_HZY1128_Recons_G1_3240_CEN3_10prct_3	471.72	light	27.03	#N/A	733.37	1464.72	0	1.9	P - y11++	436998	0	1.9	2	0.88	21	1351.64	676.828	TRUE
Low	MTW1 DSN3 NSL2 YAL034W-A YAL034AW	IPEEYLDANVFR	Unknown	20240501_PRM_SKP_HZY1128_Recons_M_3241_MUT_10prct_1	366.47	light	26.98	#N/A	733.37	1464.72	0	1	P - y11++	474011	0	1	2	0.93	20	1351.64	676.828	TRUE
Low	MTW1 DSN3 NSL2 YAL034W-A YAL034AW	IPEEYLDANVFR	Unknown	20240501_PRM_SKP_HZY1128_Recons_M_3241_MUT_10prct_2	380.2	light	27.03	#N/A	733.37	1464.72	0	-2	P - y11++	514557	0	-2	2	0.93	19	1351.64	676.828	TRUE
Low	MTW1 DSN3 NSL2 YAL034W-A YAL034AW	IPEEYLDANVFR	Unknown	20240501_PRM_SKP_HZY1128_Recons_M_3241_MUT_10prct_3	451.61	light	27.01	#N/A	733.37	1464.72	0	0	P - y11++	702599	0	0	2	0.92	21	1351.64	676.828	TRUE
Low	MTW1 DSN3 NSL2 YAL034W-A YAL034AW	IPEEYLDANVFR	Unknown	20240501_PRM_SKP_HZY1128_Recons_M_3246_ARS_10prct_1	476.53	light	26.78	#N/A	733.37	1464.72	0	1.6	P - y11++	898660	0	1.6	2	0.88	22	1351.64	676.828	TRUE
Low	MTW1 DSN3 NSL2 YAL034W-A YAL034AW	IPEEYLDANVFR	Unknown	20240501_PRM_SKP_HZY1128_Recons_M_3246_ARS_10prct_2	442.99	light	26.81	#N/A	733.37	1464.72	0	1.1	P - y11++	632696	0	1.1	2	0.88	20	1351.64	676.828	TRUE
Low	MTW1 DSN3 NSL2 YAL034W-A YAL034AW	IPEEYLDANVFR	Unknown	20240501_PRM_SKP_HZY1128_Recons_M_3246_ARS_10prct_3	543.01	light	26.72	#N/A	733.37	1464.72	0	-2.6	P - y11++	976838	0	-2.6	2	0.88	20	1351.64	676.828	TRUE
Low	MTW1 DSN3 NSL2 YAL034W-A YAL034AW	IPEEYLDANVFR	Unknown	20240501_PRM_SKP_HZY1128_Recons_G1_3241_MUT_10prct_1	275.02	light	27.07	#N/A	733.37	1464.72	0	0.8	P - y11++	232525	0	0.8	2	0.93	18	1351.64	676.828	TRUE
Low	MTW1 DSN3 NSL2 YAL034W-A YAL034AW	IPEEYLDANVFR	Unknown	20240501_PRM_SKP_HZY1128_Recons_G1_3241_MUT_10prct_2	552.4	light	26.9	#N/A	733.37	1464.72	0	2	P - y11++	793132	0	2	2	0.88	16	1351.64	676.828	TRUE
Low	MTW1 DSN3 NSL2 YAL034W-A YAL034AW	IPEEYLDANVFR	Unknown	20240501_PRM_SKP_HZY1128_Recons_G1_3241_MUT_10prct_3	357.48	light	27.03	#N/A	733.37	1464.72	0	1.3	P - y11++	525617	0	1.3	2	0.88	19	1351.64	676.828	TRUE
Low	MTW1 DSN3 NSL2 YAL034W-A YAL034AW	IPEEYLDANVFR	Standard	20240217_PRM_SKP_Cal_1	227.17	heavy	26.82	2.908	738.374	1474.73	0	6.2	P - y11++	4892824	0	6.2	2	0.92	31	1361.65	681.832	TRUE
Low	MTW1 DSN3 NSL2 YAL034W-A YAL034AW	IPEEYLDANVFR	Standard	20240217_PRM_SKP_Cal_2	255.45	heavy	26.84	1.635	738.374	1474.73	0	6	P - y11++	4716380	0	6	2	0.89	28	1361.65	681.832	TRUE
Low	MTW1 DSN3 NSL2 YAL034W-A YAL034AW	IPEEYLDANVFR	Standard	20240217_PRM_SKP_Cal_3	355.22	heavy	26.83	1.137	738.374	1474.73	0	6.5	P - y11++	3944504	0	6.5	2	0.89	28	1361.65	681.832	TRUE
Low	MTW1 DSN3 NSL2 YAL034W-A YAL034AW	IPEEYLDANVFR	Standard	20240217_PRM_SKP_Cal_4	543.18	heavy	26.84	0.869	738.374	1474.73	0	6.3	P - y11++	4125905	0	6.3	2	0.89	29	1361.65	681.832	TRUE
Low	MTW1 DSN3 NSL2 YAL034W-A YAL034AW	IPEEYLDANVFR	Standard	20240217_PRM_SKP_Cal_5	1196.4	heavy	26.85	0.957	738.374	1474.73	0	6.6	P - y11++	4040739	0	6.6	2	0.89	29	1361.65	681.832	TRUE
Low	MTW1 DSN3 NSL2 YAL034W-A YAL034AW	IPEEYLDANVFR	Standard	20240217_PRM_SKP_Cal_6	2592.7	heavy	26.83	1.037	738.374	1474.73	0	6.2	P - y11++	4756307	0	6.2	2	0.92	26	1361.65	681.832	TRUE
Low	MTW1 DSN3 NSL2 YAL034W-A YAL034AW	IPEEYLDANVFR	Standard	20240217_PRM_SKP_Cal_7	6912.7	heavy	26.84	1.383	738.374	1474.73	0	6.3	P - y11++	4617674	0	6.3	2	0.89	24	1361.65	681.832	TRUE
Low	MTW1 DSN3 NSL2 YAL034W-A YAL034AW	IPEEYLDANVFR	Standard	20240217_PRM_SKP_Cal_8	15467	heavy	26.85	1.547	738.374	1474.73	0	6.6	P - y11++	4891719	0	6.6	2	0.93	22	1361.65	681.832	TRUE
Low	MTW1 DSN3 NSL2 YAL034W-A YAL034AW	IPEEYLDANVFR	Standard	20240217_PRM_SKP_Cal_9	32797	heavy	26.83	1.64	738.374	1474.73	0	6.4	P - y11++	4268193	0	6.4	2	0.89	24	1361.65	681.832	TRUE
Low	MTW1 DSN3 NSL2 YAL034W-A YAL034AW	IPEEYLDANVFR	Standard	20240217_PRM_SKP_Cal_10	113910	heavy	26.81	1.899	738.374	1474.73	0	6.2	P - y11++	5217123	0	6.2	2	0.82	26	1361.65	681.832	TRUE
Low	MTW1 DSN3 NSL2 YAL034W-A YAL034AW	IPEEYLDANVFR	Solvent	20240424_PRM_SKP_Blank_1	NaN	heavy	26.59	#N/A	738.374	1474.73	0	#N/A	P - y11++	0	0	#N/A	2	0.89	30	1361.65	681.832	TRUE
Low	MTW1 DSN3 NSL2 YAL034W-A YAL034AW	IPEEYLDANVFR	Unknown	20240425_PRM_SKP_HZY1128_Recons_M_3240_CEN3_1	329.6	heavy	27.25	#N/A	738.374	1474.73	0	1.5	P - y11++	5140005	0	1.5	2	0.88	28	1361.65	681.832	TRUE
Low	MTW1 DSN3 NSL2 YAL034W-A YAL034AW	IPEEYLDANVFR	Unknown	20240425_PRM_SKP_HZY1128_Recons_M_3240_CEN3_2	347.1	heavy	27.26	#N/A	738.374	1474.73	0	1.1	P - y11++	5386607	0	1.1	2	0.88	22	1361.65	681.832	TRUE
Low	MTW1 DSN3 NSL2 YAL034W-A YAL034AW	IPEEYLDANVFR	Unknown	20240425_PRM_SKP_HZY1128_Recons_M_3240_CEN3_3	319.79	heavy	27.25	#N/A	738.374	1474.73	0	1.5	P - y11++	5466677	0	1.5	2	0.92	23	1361.65	681.832	TRUE
Low	MTW1 DSN3 NSL2 YAL034W-A YAL034AW	IPEEYLDANVFR	Solvent	20240425_PRM_SKP_Blank_2	NaN	heavy	26.6	#N/A	738.374	1474.73	0	#N/A	P - y11++	0	0	#N/A	2	0.93	28	1361.65	681.832	TRUE
Low	MTW1 DSN3 NSL2 YAL034W-A YAL034AW	IPEEYLDANVFR	Unknown	20240425_PRM_SKP_HZY1128_Recons_G1_3240_CEN3_1	253.01	heavy	27.23	#N/A	738.374	1474.73	0	1.4	P - y11++	6611051	0	1.4	2	0.92	24	1361.65	681.832	TRUE
Low	MTW1 DSN3 NSL2 YAL034W-A YAL034AW	IPEEYLDANVFR	Unknown	20240425_PRM_SKP_HZY1128_Recons_G1_3240_CEN3_2	248.25	heavy	27.32	#N/A	738.374	1474.73	0	1.2	P - y11++	5587792	0	1.2	2	0.89	23	1361.65	681.832	TRUE
Low	MTW1 DSN3 NSL2 YAL034W-A YAL034AW	IPEEYLDANVFR	Unknown	20240425_PRM_SKP_HZY1128_Recons_G1_3240_CEN3_3	260.2	heavy	27.23	#N/A	738.374	1474.73	0	1.5	P - y11++	7199338	0	1.5	2	0.92	21	1361.65	681.832	TRUE
Low	MTW1 DSN3 NSL2 YAL034W-A YAL034AW	IPEEYLDANVFR	Solvent	20240425_PRM_SKP_Blank_3	NaN	heavy	26.6	#N/A	738.374	1474.73	0	#N/A	P - y11++	0	0	#N/A	2	0.91	29	1361.65	681.832	TRUE
Low	MTW1 DSN3 NSL2 YAL034W-A YAL034AW	IPEEYLDANVFR	Unknown	20240425_PRM_SKP_HZY1128_Recons_M_3241_MUT_1	238.86	heavy	27.23	#N/A	738.374	1474.73	0	0.8	P - y11++	7512904	0	0.8	2	0.89	25	1361.65	681.832	TRUE
Low	MTW1 DSN3 NSL2 YAL034W-A YAL034AW	IPEEYLDANVFR	Unknown	20240425_PRM_SKP_HZY1128_Recons_M_3241_MUT_2	253.72	heavy	27.23	#N/A	738.374	1474.73	0	0.4	P - y11++	8381661	0	0.4	2	0.89	23	1361.65	681.832	TRUE
Low	MTW1 DSN3 NSL2 YAL034W-A YAL034AW	IPEEYLDANVFR	Unknown	20240425_PRM_SKP_HZY1128_Recons_M_3241_MUT_3	238.34	heavy	27.26	#N/A	738.374	1474.73	0	0.7	P - y11++	8582021	0	0.7	2	0.89	23	1361.65	681.832	TRUE
Low	MTW1 DSN3 NSL2 YAL034W-A YAL034AW	IPEEYLDANVFR	Solvent	20240425_PRM_SKP_Blank_5	NaN	heavy	26.59	#N/A	738.374	1474.73	0	#N/A	P - y11++	0	0	#N/A	2	0.94	29	1361.65	681.832	TRUE
Low	MTW1 DSN3 NSL2 YAL034W-A YAL034AW	IPEEYLDANVFR	Unknown	20240425_PRM_SKP_HZY1128_Recons_G1_3241_MUT_1	225.85	heavy	27.26	#N/A	738.374	1474.73	0	1.3	P - y11++	5865731	0	1.3	2	0.89	25	1361.65	681.832	TRUE
Low	MTW1 DSN3 NSL2 YAL034W-A YAL034AW	IPEEYLDANVFR	Unknown	20240425_PRM_SKP_HZY1128_Recons_G1_3241_MUT_2	307.17	heavy	27.13	#N/A	738.374	1474.73	0	1	P - y11++	6957641	0	1	2	0.88	21	1361.65	681.832	TRUE
Low	MTW1 DSN3 NSL2 YAL034W-A YAL034AW	IPEEYLDANVFR	Unknown	20240425_PRM_SKP_HZY1128_Recons_G1_3241_MUT_3	250.2	heavy	27.26	#N/A	738.374	1474.73	0	0.2	P - y11++	6237401	0	0.2	2	0.89	22	1361.65	681.832	TRUE
Low	MTW1 DSN3 NSL2 YAL034W-A YAL034AW	IPEEYLDANVFR	Solvent	20240425_PRM_SKP_Blank_6	NaN	heavy	26.6	#N/A	738.374	1474.73	0	#N/A	P - y11++	0	0	#N/A	2	0.9	29	1361.65	681.832	TRUE
Low	MTW1 DSN3 NSL2 YAL034W-A YAL034AW	IPEEYLDANVFR	Unknown	20240425_PRM_SKP_HZY1128_Recons_M_3246_ARS_1	275.6	heavy	27.16	#N/A	738.374	1474.73	0	2.4	P - y11++	4588994	0	2.4	2	0.93	18	1361.65	681.832	TRUE
Low	MTW1 DSN3 NSL2 YAL034W-A YAL034AW	IPEEYLDANVFR	Unknown	20240425_PRM_SKP_HZY1128_Recons_M_3246_ARS_2	255.88	heavy	27.16	#N/A	738.374	1474.73	0	1.5	P - y11++	5280473	0	1.5	2	0.93	20	1361.65	681.832	TRUE
Low	MTW1 DSN3 NSL2 YAL034W-A YAL034AW	IPEEYLDANVFR	Unknown	20240425_PRM_SKP_HZY1128_Recons_M_3246_ARS_3	282.84	heavy	27.1	#N/A	738.374	1474.73	0	2	P - y11++	4963808	0	2	2	0.88	22	1361.65	681.832	TRUE
Low	MTW1 DSN3 NSL2 YAL034W-A YAL034AW	IPEEYLDANVFR	Solvent	20240425_PRM_SKP_Blank_7	NaN	heavy	26.6	#N/A	738.374	1474.73	0	#N/A	P - y11++	0	0	#N/A	2	0.93	28	1361.65	681.832	TRUE
Low	MTW1 DSN3 NSL2 YAL034W-A YAL034AW	IPEEYLDANVFR	Unknown	20240425_PRM_SKP_HZ2347_2Step_1	331.05	heavy	27.27	#N/A	738.374	1474.73	0	1.3	P - y11++	4537761	0	1.3	2	0.89	21	1361.65	681.832	TRUE
Low	MTW1 DSN3 NSL2 YAL034W-A YAL034AW	IPEEYLDANVFR	Unknown	20240427_PRM_SKP_HZY1128_Recons_M_3240_CEN3_01prct_1	206.81	heavy	27.27	#N/A	738.374	1474.73	0	0.7	P - y11++	1622218	0	0.7	2	0.89	21	1361.65	681.832	TRUE
Low	MTW1 DSN3 NSL2 YAL034W-A YAL034AW	IPEEYLDANVFR	Unknown	20240427_PRM_SKP_HZY1128_Recons_M_3240_CEN3_01prct_2	206.81	heavy	27.28	#N/A	738.374	1474.73	0	1.8	P - y11++	1912449	0	1.8	2	0.89	24	1361.65	681.832	TRUE
Low	MTW1 DSN3 NSL2 YAL034W-A YAL034AW	IPEEYLDANVFR	Unknown	20240427_PRM_SKP_HZY1128_Recons_M_3240_CEN3_01prct_3	211.2	heavy	27.28	#N/A	738.374	1474.73	0	1.7	P - y11++	1872706	0	1.7	2	0.89	22	1361.65	681.832	TRUE
Low	MTW1 DSN3 NSL2 YAL034W-A YAL034AW	IPEEYLDANVFR	Unknown	20240427_PRM_SKP_HZY1128_Recons_M_3240_CEN3_10prct_1	688.8	heavy	26.98	#N/A	738.374	1474.73	0	1.9	P - y11++	4690362	0	1.9	2	0.88	23	1361.65	681.832	TRUE
Low	MTW1 DSN3 NSL2 YAL034W-A YAL034AW	IPEEYLDANVFR	Unknown	20240427_PRM_SKP_HZY1128_Recons_M_3240_CEN3_10prct_3	784.28	heavy	27.01	#N/A	738.374	1474.73	0	1.6	P - y11++	2109342	0	1.6	2	0.88	22	1361.65	681.832	TRUE
Low	MTW1 DSN3 NSL2 YAL034W-A YAL034AW	IPEEYLDANVFR	Unknown	20240427_PRM_SKP_HZY1128_Recons_G1_3240_CEN3_10prct_2	363.36	heavy	27.07	#N/A	738.374	1474.73	0	1.8	P - y11++	3980339	0	1.8	2	0.88	21	1361.65	681.832	TRUE
Low	MTW1 DSN3 NSL2 YAL034W-A YAL034AW	IPEEYLDANVFR	Unknown	20240427_PRM_SKP_HZY1128_Recons_G1_3240_CEN3_10prct_3	471.72	heavy	27	#N/A	738.374	1474.73	0	2.5	P - y11++	2053043	0	2.5	2	0.88	21	1361.65	681.832	TRUE
Low	MTW1 DSN3 NSL2 YAL034W-A YAL034AW	IPEEYLDANVFR	Unknown	20240501_PRM_SKP_HZY1128_Recons_M_3241_MUT_10prct_1	366.47	heavy	26.98	#N/A	738.374	1474.73	0	1.4	P - y11++	3695011	0	1.4	2	0.88	21	1361.65	681.832	TRUE
Low	MTW1 DSN3 NSL2 YAL034W-A YAL034AW	IPEEYLDANVFR	Unknown	20240501_PRM_SKP_HZY1128_Recons_M_3241_MUT_10prct_2	380.2	heavy	27.01	#N/A	738.374	1474.73	0	0.7	P - y11++	3693298	0	0.7	2	0.88	20	1361.65	681.832	TRUE
Low	MTW1 DSN3 NSL2 YAL034W-A YAL034AW	IPEEYLDANVFR	Unknown	20240501_PRM_SKP_HZY1128_Recons_M_3241_MUT_10prct_3	451.61	heavy	27	#N/A	738.374	1474.73	0	1.2	P - y11++	3572044	0	1.2	2	0.88	22	1361.65	681.832	TRUE
Low	MTW1 DSN3 NSL2 YAL034W-A YAL034AW	IPEEYLDANVFR	Unknown	20240501_PRM_SKP_HZY1128_Recons_M_3246_ARS_10prct_1	476.53	heavy	26.78	#N/A	738.374	1474.73	0	2.1	P - y11++	4146687	0	2.1	2	0.88	22	1361.65	681.832	TRUE
Low	MTW1 DSN3 NSL2 YAL034W-A YAL034AW	IPEEYLDANVFR	Unknown	20240501_PRM_SKP_HZY1128_Recons_M_3246_ARS_10prct_2	442.99	heavy	26.79	#N/A	738.374	1474.73	0	1.8	P - y11++	3334005	0	1.8	2	0.93	19	1361.65	681.832	TRUE
Low	MTW1 DSN3 NSL2 YAL034W-A YAL034AW	IPEEYLDANVFR	Unknown	20240501_PRM_SKP_HZY1128_Recons_M_3246_ARS_10prct_3	543.01	heavy	26.7	#N/A	738.374	1474.73	23140	1.6	P - y11++	3616129	23140	1.6	2	0.88	20	1361.65	681.832	TRUE
Low	MTW1 DSN3 NSL2 YAL034W-A YAL034AW	IPEEYLDANVFR	Unknown	20240501_PRM_SKP_HZY1128_Recons_G1_3241_MUT_10prct_1	275.02	heavy	27.09	#N/A	738.374	1474.73	0	1.4	P - y11++	4242297	0	1.4	2	0.88	19	1361.65	681.832	TRUE
Low	MTW1 DSN3 NSL2 YAL034W-A YAL034AW	IPEEYLDANVFR	Unknown	20240501_PRM_SKP_HZY1128_Recons_G1_3241_MUT_10prct_2	552.4	heavy	26.87	#N/A	738.374	1474.73	0	2	P - y11++	2856308	0	2	2	0.88	16	1361.65	681.832	TRUE
Low	MTW1 DSN3 NSL2 YAL034W-A YAL034AW	IPEEYLDANVFR	Unknown	20240501_PRM_SKP_HZY1128_Recons_G1_3241_MUT_10prct_3	357.48	heavy	27.04	#N/A	738.374	1474.73	0	2.2	P - y11++	4341574	0	2.2	2	0.93	18	1361.65	681.832	TRUE
Low	CNN1 YFR046C	SFLQDLSQVLAR	Standard	20240217_PRM_SKP_Cal_1	1971.6	light	35.39	25.237	688.88	1375.75	0	4.1	A - y2+	1262	0	4.1	1	0.34	81	245.149	246.156	TRUE
Low	CNN1 YFR046C	SFLQDLSQVLAR	Standard	20240217_PRM_SKP_Cal_2	1982.4	light	35.43	12.687	688.88	1375.75	0	3.2	A - y2+	19381	0	3.2	1	0.34	80	245.149	246.156	TRUE
Low	CNN1 YFR046C	SFLQDLSQVLAR	Standard	20240217_PRM_SKP_Cal_3	2017.8	light	35.43	6.457	688.88	1375.75	0	3.8	A - y2+	62863	0	3.8	1	0.34	81	245.149	246.156	TRUE
Low	CNN1 YFR046C	SFLQDLSQVLAR	Standard	20240217_PRM_SKP_Cal_4	2089.3	light	35.41	3.343	688.88	1375.75	0	2.8	A - y2+	177998	0	2.8	1	0.34	80	245.149	246.156	TRUE
Low	CNN1 YFR046C	SFLQDLSQVLAR	Standard	20240217_PRM_SKP_Cal_5	2308.7	light	35.44	1.847	688.88	1375.75	0	3.2	A - y2+	496186	0	3.2	1	0.34	81	245.149	246.156	TRUE
Low	CNN1 YFR046C	SFLQDLSQVLAR	Standard	20240217_PRM_SKP_Cal_6	2897.8	light	35.42	1.159	688.88	1375.75	0	1.6	A - y2+	1668111	0	1.6	1	0.34	80	245.149	246.156	TRUE
Low	CNN1 YFR046C	SFLQDLSQVLAR	Standard	20240217_PRM_SKP_Cal_7	4279	light	35.41	0.856	688.88	1375.75	0	1.6	A - y2+	3899800	0	1.6	1	0.34	80	245.149	246.156	TRUE
Low	CNN1 YFR046C	SFLQDLSQVLAR	Standard	20240217_PRM_SKP_Cal_8	9378	light	35.4	0.938	688.88	1375.75	0	1.5	A - y2+	13668923	0	1.5	1	0.34	80	245.149	246.156	TRUE
Low	CNN1 YFR046C	SFLQDLSQVLAR	Standard	20240217_PRM_SKP_Cal_9	20945	light	35.4	1.047	688.88	1375.75	0	1.3	A - y2+	24633478	0	1.3	1	0.34	80	245.149	246.156	TRUE
Low	CNN1 YFR046C	SFLQDLSQVLAR	Standard	20240217_PRM_SKP_Cal_10	77887	light	35.39	1.298	688.88	1375.75	577059	0.9	A - y2+	180798848	577059	0.9	1	0.34	81	245.149	246.156	TRUE
Low	CNN1 YFR046C	SFLQDLSQVLAR	Solvent	20240424_PRM_SKP_Blank_1	NaN	light	35.19	#N/A	688.88	1375.75	0	#N/A	A - y2+	0	0	#N/A	1	0.34	100	245.149	246.156	TRUE
Low	CNN1 YFR046C	SFLQDLSQVLAR	Unknown	20240425_PRM_SKP_HZY1128_Recons_M_3240_CEN3_1	2273.3	light	36.22	#N/A	688.88	1375.75	0	-0.6	A - y2+	672175	0	-0.6	1	0.34	65	245.149	246.156	TRUE
Low	CNN1 YFR046C	SFLQDLSQVLAR	Unknown	20240425_PRM_SKP_HZY1128_Recons_M_3240_CEN3_2	2364.3	light	36.22	#N/A	688.88	1375.75	0	-0.1	A - y2+	545201	0	-0.1	1	0.34	65	245.149	246.156	TRUE
Low	CNN1 YFR046C	SFLQDLSQVLAR	Unknown	20240425_PRM_SKP_HZY1128_Recons_M_3240_CEN3_3	2301.9	light	36.21	#N/A	688.88	1375.75	0	0.2	A - y2+	621648	0	0.2	1	0.34	68	245.149	246.156	TRUE
Low	CNN1 YFR046C	SFLQDLSQVLAR	Solvent	20240425_PRM_SKP_Blank_2	NaN	light	35.19	#N/A	688.88	1375.75	0	#N/A	A - y2+	0	0	#N/A	1	0.34	100	245.149	246.156	TRUE
Low	CNN1 YFR046C	SFLQDLSQVLAR	Unknown	20240425_PRM_SKP_HZY1128_Recons_G1_3240_CEN3_1	2006.2	light	36.19	#N/A	688.88	1375.75	0	-2.8	A - y2+	109767	0	-2.8	1	0.34	70	245.149	246.156	TRUE
Low	CNN1 YFR046C	SFLQDLSQVLAR	Unknown	20240425_PRM_SKP_HZY1128_Recons_G1_3240_CEN3_2	1980.8	light	36.27	#N/A	688.88	1375.75	0	-2.3	A - y2+	18103	0	-2.3	1	0.34	61	245.149	246.156	TRUE
Low	CNN1 YFR046C	SFLQDLSQVLAR	Unknown	20240425_PRM_SKP_HZY1128_Recons_G1_3240_CEN3_3	2015.6	light	36.2	#N/A	688.88	1375.75	0	-2.2	A - y2+	126664	0	-2.2	1	0.34	65	245.149	246.156	TRUE
Low	CNN1 YFR046C	SFLQDLSQVLAR	Solvent	20240425_PRM_SKP_Blank_3	NaN	light	35.19	#N/A	688.88	1375.75	0	#N/A	A - y2+	0	0	#N/A	1	0.34	100	245.149	246.156	TRUE
Low	CNN1 YFR046C	SFLQDLSQVLAR	Unknown	20240425_PRM_SKP_HZY1128_Recons_M_3241_MUT_1	2020	light	36.16	#N/A	688.88	1375.75	0	-3	A - y2+	149266	0	-3	1	0.34	64	245.149	246.156	TRUE
Low	CNN1 YFR046C	SFLQDLSQVLAR	Unknown	20240425_PRM_SKP_HZY1128_Recons_M_3241_MUT_2	1996.6	light	36.22	#N/A	688.88	1375.75	0	-3.5	A - y2+	41757	0	-3.5	1	0.34	62	245.149	246.156	TRUE
Low	CNN1 YFR046C	SFLQDLSQVLAR	Unknown	20240425_PRM_SKP_HZY1128_Recons_M_3241_MUT_3	2004.4	light	36.18	#N/A	688.88	1375.75	0	-3	A - y2+	106978	0	-3	1	0.34	64	245.149	246.156	TRUE
Low	CNN1 YFR046C	SFLQDLSQVLAR	Solvent	20240425_PRM_SKP_Blank_5	NaN	light	35.19	#N/A	688.88	1375.75	0	#N/A	A - y2+	0	0	#N/A	1	0.34	100	245.149	246.156	TRUE
Low	CNN1 YFR046C	SFLQDLSQVLAR	Unknown	20240425_PRM_SKP_HZY1128_Recons_G1_3241_MUT_1	1989.9	light	36.24	#N/A	688.88	1375.75	0	-1.7	A - y2+	38568	0	-1.7	1	0.34	63	245.149	246.156	TRUE
Low	CNN1 YFR046C	SFLQDLSQVLAR	Unknown	20240425_PRM_SKP_HZY1128_Recons_G1_3241_MUT_2	2028.2	light	36.11	#N/A	688.88	1375.75	0	-2.8	A - y2+	121715	0	-2.8	1	0.34	68	245.149	246.156	TRUE
Low	CNN1 YFR046C	SFLQDLSQVLAR	Unknown	20240425_PRM_SKP_HZY1128_Recons_G1_3241_MUT_3	1991.9	light	36.22	#N/A	688.88	1375.75	0	0	A - y2+	41343	0	0	1	0.34	53	245.149	246.156	TRUE
Low	CNN1 YFR046C	SFLQDLSQVLAR	Solvent	20240425_PRM_SKP_Blank_6	NaN	light	35.19	#N/A	688.88	1375.75	0	#N/A	A - y2+	0	0	#N/A	1	0.34	100	245.149	246.156	TRUE
Low	CNN1 YFR046C	SFLQDLSQVLAR	Unknown	20240425_PRM_SKP_HZY1128_Recons_M_3246_ARS_1	1994.1	light	36.14	#N/A	688.88	1375.75	0	-0.7	A - y2+	42355	0	-0.7	1	0.34	61	245.149	246.156	TRUE
Low	CNN1 YFR046C	SFLQDLSQVLAR	Unknown	20240425_PRM_SKP_HZY1128_Recons_M_3246_ARS_2	1988.2	light	36.12	#N/A	688.88	1375.75	0	-0.2	A - y2+	34823	0	-0.2	1	0.34	67	245.149	246.156	TRUE
Low	CNN1 YFR046C	SFLQDLSQVLAR	Unknown	20240425_PRM_SKP_HZY1128_Recons_M_3246_ARS_3	1991.6	light	36.13	#N/A	688.88	1375.75	0	-1.3	A - y2+	40380	0	-1.3	1	0.34	64	245.149	246.156	TRUE
Low	CNN1 YFR046C	SFLQDLSQVLAR	Solvent	20240425_PRM_SKP_Blank_7	NaN	light	35.19	#N/A	688.88	1375.75	0	#N/A	A - y2+	0	0	#N/A	1	0.34	100	245.149	246.156	TRUE
Low	CNN1 YFR046C	SFLQDLSQVLAR	Unknown	20240425_PRM_SKP_HZ2347_2Step_1	2395.8	light	36.17	#N/A	688.88	1375.75	0	-0.9	A - y2+	656602	0	-0.9	1	0.34	68	245.149	246.156	TRUE
Low	CNN1 YFR046C	SFLQDLSQVLAR	Unknown	20240427_PRM_SKP_HZY1128_Recons_M_3240_CEN3_01prct_1	1970.9	light	36.05	#N/A	688.88	1375.75	0	#N/A	A - y2+	0	0	#N/A	1	0.34	49	245.149	246.156	TRUE
Low	CNN1 YFR046C	SFLQDLSQVLAR	Unknown	20240427_PRM_SKP_HZY1128_Recons_M_3240_CEN3_01prct_2	1970.9	light	36.08	#N/A	688.88	1375.75	0	#N/A	A - y2+	0	0	#N/A	1	0.34	40	245.149	246.156	TRUE
Low	CNN1 YFR046C	SFLQDLSQVLAR	Unknown	20240427_PRM_SKP_HZY1128_Recons_M_3240_CEN3_01prct_3	1970.9	light	36.07	#N/A	688.88	1375.75	0	#N/A	A - y2+	0	0	#N/A	1	0.34	43	245.149	246.156	TRUE
Low	CNN1 YFR046C	SFLQDLSQVLAR	Unknown	20240427_PRM_SKP_HZY1128_Recons_M_3240_CEN3_10prct_1	3946	light	36.1	#N/A	688.88	1375.75	0	-0.6	A - y2+	2251424	0	-0.6	1	0.34	99	245.149	246.156	TRUE
Low	CNN1 YFR046C	SFLQDLSQVLAR	Unknown	20240427_PRM_SKP_HZY1128_Recons_M_3240_CEN3_10prct_3	4198.2	light	36.16	#N/A	688.88	1375.75	0	0.2	A - y2+	989022	0	0.2	1	0.34	79	245.149	246.156	TRUE
Low	CNN1 YFR046C	SFLQDLSQVLAR	Unknown	20240427_PRM_SKP_HZY1128_Recons_G1_3240_CEN3_10prct_2	2148.6	light	36.09	#N/A	688.88	1375.75	0	-0.9	A - y2+	201083	0	-0.9	1	0.34	63	245.149	246.156	TRUE
Low	CNN1 YFR046C	SFLQDLSQVLAR	Unknown	20240427_PRM_SKP_HZY1128_Recons_G1_3240_CEN3_10prct_3	2511.9	light	36.09	#N/A	688.88	1375.75	0	-1.3	A - y2+	159264	0	-1.3	1	0.34	54	245.149	246.156	TRUE
Low	CNN1 YFR046C	SFLQDLSQVLAR	Unknown	20240501_PRM_SKP_HZY1128_Recons_M_3241_MUT_10prct_1	2223.7	light	36.12	#N/A	688.88	1375.75	0	-1	A - y2+	275643	0	-1	1	0.34	110	245.149	246.156	TRUE
Low	CNN1 YFR046C	SFLQDLSQVLAR	Unknown	20240501_PRM_SKP_HZY1128_Recons_M_3241_MUT_10prct_2	2151.2	light	36.14	#N/A	688.88	1375.75	0	-1.3	A - y2+	244908	0	-1.3	1	0.34	103	245.149	246.156	TRUE
Low	CNN1 YFR046C	SFLQDLSQVLAR	Unknown	20240501_PRM_SKP_HZY1128_Recons_M_3241_MUT_10prct_3	2017.9	light	36.43	#N/A	688.88	1375.75	0	-3.4	A - y2+	5267	0	-3.4	1	0.34	70	245.149	246.156	TRUE
Low	CNN1 YFR046C	SFLQDLSQVLAR	Unknown	20240501_PRM_SKP_HZY1128_Recons_M_3246_ARS_10prct_1	2071	light	36.01	#N/A	688.88	1375.75	0	-2	A - y2+	144265	0	-2	1	0.34	65	245.149	246.156	TRUE
Low	CNN1 YFR046C	SFLQDLSQVLAR	Unknown	20240501_PRM_SKP_HZY1128_Recons_M_3246_ARS_10prct_2	2058.1	light	35.98	#N/A	688.88	1375.75	0	-2.5	A - y2+	146791	0	-2.5	1	0.34	63	245.149	246.156	TRUE
Low	CNN1 YFR046C	SFLQDLSQVLAR	Unknown	20240501_PRM_SKP_HZY1128_Recons_M_3246_ARS_10prct_3	2082	light	35.97	#N/A	688.88	1375.75	0	-2.7	A - y2+	136256	0	-2.7	1	0.34	65	245.149	246.156	TRUE
Low	CNN1 YFR046C	SFLQDLSQVLAR	Unknown	20240501_PRM_SKP_HZY1128_Recons_G1_3241_MUT_10prct_1	2076.1	light	36.19	#N/A	688.88	1375.75	0	-1.3	A - y2+	132566	0	-1.3	1	0.34	55	245.149	246.156	TRUE
Low	CNN1 YFR046C	SFLQDLSQVLAR	Unknown	20240501_PRM_SKP_HZY1128_Recons_G1_3241_MUT_10prct_2	2141.6	light	36.05	#N/A	688.88	1375.75	0	-1.2	A - y2+	254361	0	-1.2	1	0.34	63	245.149	246.156	TRUE
Low	CNN1 YFR046C	SFLQDLSQVLAR	Unknown	20240501_PRM_SKP_HZY1128_Recons_G1_3241_MUT_10prct_3	2127.8	light	36.15	#N/A	688.88	1375.75	0	-0.6	A - y2+	220947	0	-0.6	1	0.34	66	245.149	246.156	TRUE
Low	CNN1 YFR046C	SFLQDLSQVLAR	Standard	20240217_PRM_SKP_Cal_1	1971.6	heavy	35.39	25.237	693.884	1385.75	0	4.7	A - y2+	2400300	0	4.7	1	0.34	80	255.157	256.164	TRUE
Low	CNN1 YFR046C	SFLQDLSQVLAR	Standard	20240217_PRM_SKP_Cal_2	1982.4	heavy	35.39	12.687	693.884	1385.75	0	5	A - y2+	2303542	0	5	1	0.34	80	255.157	256.164	TRUE
Low	CNN1 YFR046C	SFLQDLSQVLAR	Standard	20240217_PRM_SKP_Cal_3	2017.8	heavy	35.4	6.457	693.884	1385.75	0	5.1	A - y2+	1833038	0	5.1	1	0.34	80	255.157	256.164	TRUE
Low	CNN1 YFR046C	SFLQDLSQVLAR	Standard	20240217_PRM_SKP_Cal_4	2089.3	heavy	35.41	3.343	693.884	1385.75	0	5	A - y2+	2054840	0	5	1	0.34	81	255.157	256.164	TRUE
Low	CNN1 YFR046C	SFLQDLSQVLAR	Standard	20240217_PRM_SKP_Cal_5	2308.7	heavy	35.42	1.847	693.884	1385.75	0	5.1	A - y2+	2007455	0	5.1	1	0.34	80	255.157	256.164	TRUE
Low	CNN1 YFR046C	SFLQDLSQVLAR	Standard	20240217_PRM_SKP_Cal_6	2897.8	heavy	35.42	1.159	693.884	1385.75	0	4.9	A - y2+	2459064	0	4.9	1	0.34	81	255.157	256.164	TRUE
Low	CNN1 YFR046C	SFLQDLSQVLAR	Standard	20240217_PRM_SKP_Cal_7	4279	heavy	35.39	0.856	693.884	1385.75	0	5.1	A - y2+	2308764	0	5.1	1	0.34	80	255.157	256.164	TRUE
Low	CNN1 YFR046C	SFLQDLSQVLAR	Standard	20240217_PRM_SKP_Cal_8	9378	heavy	35.4	0.938	693.884	1385.75	0	4.8	A - y2+	2521623	0	4.8	1	0.34	81	255.157	256.164	TRUE
Low	CNN1 YFR046C	SFLQDLSQVLAR	Standard	20240217_PRM_SKP_Cal_9	20945	heavy	35.39	1.047	693.884	1385.75	0	4.9	A - y2+	1774004	0	4.9	1	0.34	81	255.157	256.164	TRUE
Low	CNN1 YFR046C	SFLQDLSQVLAR	Standard	20240217_PRM_SKP_Cal_10	77887	heavy	35.4	1.298	693.884	1385.75	0	4.3	A - y2+	3254279	0	4.3	1	0.34	81	255.157	256.164	TRUE
Low	CNN1 YFR046C	SFLQDLSQVLAR	Solvent	20240424_PRM_SKP_Blank_1	NaN	heavy	35.19	#N/A	693.884	1385.75	0	#N/A	A - y2+	0	0	#N/A	1	0.34	100	255.157	256.164	TRUE
Low	CNN1 YFR046C	SFLQDLSQVLAR	Unknown	20240425_PRM_SKP_HZY1128_Recons_M_3240_CEN3_1	2273.3	heavy	36.22	#N/A	693.884	1385.75	0	1.7	A - y2+	3037489	0	1.7	1	0.34	64	255.157	256.164	TRUE
Low	CNN1 YFR046C	SFLQDLSQVLAR	Unknown	20240425_PRM_SKP_HZY1128_Recons_M_3240_CEN3_2	2364.3	heavy	36.21	#N/A	693.884	1385.75	0	1.5	A - y2+	1893934	0	1.5	1	0.34	64	255.157	256.164	TRUE
Low	CNN1 YFR046C	SFLQDLSQVLAR	Unknown	20240425_PRM_SKP_HZY1128_Recons_M_3240_CEN3_3	2301.9	heavy	36.22	#N/A	693.884	1385.75	0	1.6	A - y2+	2566618	0	1.6	1	0.34	67	255.157	256.164	TRUE
Low	CNN1 YFR046C	SFLQDLSQVLAR	Solvent	20240425_PRM_SKP_Blank_2	NaN	heavy	35.19	#N/A	693.884	1385.75	0	#N/A	A - y2+	0	0	#N/A	1	0.34	100	255.157	256.164	TRUE
Low	CNN1 YFR046C	SFLQDLSQVLAR	Unknown	20240425_PRM_SKP_HZY1128_Recons_G1_3240_CEN3_1	2006.2	heavy	36.19	#N/A	693.884	1385.75	0	1.8	A - y2+	4253574	0	1.8	1	0.34	70	255.157	256.164	TRUE
Low	CNN1 YFR046C	SFLQDLSQVLAR	Unknown	20240425_PRM_SKP_HZY1128_Recons_G1_3240_CEN3_2	1980.8	heavy	36.25	#N/A	693.884	1385.75	0	1.3	A - y2+	2492570	0	1.3	1	0.34	62	255.157	256.164	TRUE
Low	CNN1 YFR046C	SFLQDLSQVLAR	Unknown	20240425_PRM_SKP_HZY1128_Recons_G1_3240_CEN3_3	2015.6	heavy	36.2	#N/A	693.884	1385.75	0	1.5	A - y2+	3875262	0	1.5	1	0.34	66	255.157	256.164	TRUE
Low	CNN1 YFR046C	SFLQDLSQVLAR	Solvent	20240425_PRM_SKP_Blank_3	NaN	heavy	35.19	#N/A	693.884	1385.75	0	#N/A	A - y2+	0	0	#N/A	1	0.34	100	255.157	256.164	TRUE
Low	CNN1 YFR046C	SFLQDLSQVLAR	Unknown	20240425_PRM_SKP_HZY1128_Recons_M_3241_MUT_1	2020	heavy	36.18	#N/A	693.884	1385.75	0	0.4	A - y2+	4158653	0	0.4	1	0.34	65	255.157	256.164	TRUE
Low	CNN1 YFR046C	SFLQDLSQVLAR	Unknown	20240425_PRM_SKP_HZY1128_Recons_M_3241_MUT_2	1996.6	heavy	36.23	#N/A	693.884	1385.75	0	0.4	A - y2+	2224745	0	0.4	1	0.34	63	255.157	256.164	TRUE
Low	CNN1 YFR046C	SFLQDLSQVLAR	Unknown	20240425_PRM_SKP_HZY1128_Recons_M_3241_MUT_3	2004.4	heavy	36.18	#N/A	693.884	1385.75	0	1.1	A - y2+	4367277	0	1.1	1	0.34	65	255.157	256.164	TRUE
Low	CNN1 YFR046C	SFLQDLSQVLAR	Solvent	20240425_PRM_SKP_Blank_5	NaN	heavy	35.19	#N/A	693.884	1385.75	0	#N/A	A - y2+	0	0	#N/A	1	0.34	100	255.157	256.164	TRUE
Low	CNN1 YFR046C	SFLQDLSQVLAR	Unknown	20240425_PRM_SKP_HZY1128_Recons_G1_3241_MUT_1	1989.9	heavy	36.23	#N/A	693.884	1385.75	0	1.3	A - y2+	2777482	0	1.3	1	0.34	63	255.157	256.164	TRUE
Low	CNN1 YFR046C	SFLQDLSQVLAR	Unknown	20240425_PRM_SKP_HZY1128_Recons_G1_3241_MUT_2	2028.2	heavy	36.12	#N/A	693.884	1385.75	0	0.8	A - y2+	2904366	0	0.8	1	0.34	68	255.157	256.164	TRUE
Low	CNN1 YFR046C	SFLQDLSQVLAR	Unknown	20240425_PRM_SKP_HZY1128_Recons_G1_3241_MUT_3	1991.9	heavy	36.22	#N/A	693.884	1385.75	0	0.5	A - y2+	2693570	0	0.5	1	0.34	53	255.157	256.164	TRUE
Low	CNN1 YFR046C	SFLQDLSQVLAR	Solvent	20240425_PRM_SKP_Blank_6	NaN	heavy	35.19	#N/A	693.884	1385.75	0	#N/A	A - y2+	0	0	#N/A	1	0.34	100	255.157	256.164	TRUE
Low	CNN1 YFR046C	SFLQDLSQVLAR	Unknown	20240425_PRM_SKP_HZY1128_Recons_M_3246_ARS_1	1994.1	heavy	36.14	#N/A	693.884	1385.75	0	1.4	A - y2+	2492589	0	1.4	1	0.34	61	255.157	256.164	TRUE
Low	CNN1 YFR046C	SFLQDLSQVLAR	Unknown	20240425_PRM_SKP_HZY1128_Recons_M_3246_ARS_2	1988.2	heavy	36.12	#N/A	693.884	1385.75	0	1.6	A - y2+	2756435	0	1.6	1	0.34	67	255.157	256.164	TRUE
Low	CNN1 YFR046C	SFLQDLSQVLAR	Unknown	20240425_PRM_SKP_HZY1128_Recons_M_3246_ARS_3	1991.6	heavy	36.09	#N/A	693.884	1385.75	0	1.5	A - y2+	2666502	0	1.5	1	0.34	64	255.157	256.164	TRUE
Low	CNN1 YFR046C	SFLQDLSQVLAR	Solvent	20240425_PRM_SKP_Blank_7	NaN	heavy	35.19	#N/A	693.884	1385.75	0	#N/A	A - y2+	0	0	#N/A	1	0.34	100	255.157	256.164	TRUE
Low	CNN1 YFR046C	SFLQDLSQVLAR	Unknown	20240425_PRM_SKP_HZ2347_2Step_1	2395.8	heavy	36.17	#N/A	693.884	1385.75	0	1.4	A - y2+	2111471	0	1.4	1	0.34	68	255.157	256.164	TRUE
Low	CNN1 YFR046C	SFLQDLSQVLAR	Unknown	20240427_PRM_SKP_HZY1128_Recons_M_3240_CEN3_01prct_1	1970.9	heavy	36.2	#N/A	693.884	1385.75	0	1.7	A - y2+	296115	0	1.7	1	0.34	48	255.157	256.164	TRUE
Low	CNN1 YFR046C	SFLQDLSQVLAR	Unknown	20240427_PRM_SKP_HZY1128_Recons_M_3240_CEN3_01prct_2	1970.9	heavy	36.2	#N/A	693.884	1385.75	0	1.3	A - y2+	117748	0	1.3	1	0.34	39	255.157	256.164	TRUE
Low	CNN1 YFR046C	SFLQDLSQVLAR	Unknown	20240427_PRM_SKP_HZY1128_Recons_M_3240_CEN3_01prct_3	1970.9	heavy	36.2	#N/A	693.884	1385.75	0	1	A - y2+	149856	0	1	1	0.34	43	255.157	256.164	TRUE
Low	CNN1 YFR046C	SFLQDLSQVLAR	Unknown	20240427_PRM_SKP_HZY1128_Recons_M_3240_CEN3_10prct_1	3946	heavy	36.1	#N/A	693.884	1385.75	0	1.2	A - y2+	1557650	0	1.2	1	0.34	100	255.157	256.164	TRUE
Low	CNN1 YFR046C	SFLQDLSQVLAR	Unknown	20240427_PRM_SKP_HZY1128_Recons_M_3240_CEN3_10prct_3	4198.2	heavy	36.17	#N/A	693.884	1385.75	0	1.4	A - y2+	606782	0	1.4	1	0.34	79	255.157	256.164	TRUE
Low	CNN1 YFR046C	SFLQDLSQVLAR	Unknown	20240427_PRM_SKP_HZY1128_Recons_G1_3240_CEN3_10prct_2	2148.6	heavy	36.09	#N/A	693.884	1385.75	0	1.6	A - y2+	1546565	0	1.6	1	0.34	63	255.157	256.164	TRUE
Low	CNN1 YFR046C	SFLQDLSQVLAR	Unknown	20240427_PRM_SKP_HZY1128_Recons_G1_3240_CEN3_10prct_3	2511.9	heavy	36.08	#N/A	693.884	1385.75	0	0.9	A - y2+	402256	0	0.9	1	0.34	54	255.157	256.164	TRUE
Low	CNN1 YFR046C	SFLQDLSQVLAR	Unknown	20240501_PRM_SKP_HZY1128_Recons_M_3241_MUT_10prct_1	2223.7	heavy	36.13	#N/A	693.884	1385.75	0	-0.3	A - y2+	1489994	0	-0.3	1	0.34	111	255.157	256.164	TRUE
Low	CNN1 YFR046C	SFLQDLSQVLAR	Unknown	20240501_PRM_SKP_HZY1128_Recons_M_3241_MUT_10prct_2	2151.2	heavy	36.14	#N/A	693.884	1385.75	0	-0.4	A - y2+	1855895	0	-0.4	1	0.34	104	255.157	256.164	TRUE
Low	CNN1 YFR046C	SFLQDLSQVLAR	Unknown	20240501_PRM_SKP_HZY1128_Recons_M_3241_MUT_10prct_3	2017.9	heavy	36.27	#N/A	693.884	1385.75	0	0.2	A - y2+	153044	0	0.2	1	0.34	70	255.157	256.164	TRUE
Low	CNN1 YFR046C	SFLQDLSQVLAR	Unknown	20240501_PRM_SKP_HZY1128_Recons_M_3246_ARS_10prct_1	2071	heavy	35.99	#N/A	693.884	1385.75	0	-0.2	A - y2+	1968795	0	-0.2	1	0.34	65	255.157	256.164	TRUE
Low	CNN1 YFR046C	SFLQDLSQVLAR	Unknown	20240501_PRM_SKP_HZY1128_Recons_M_3246_ARS_10prct_2	2058.1	heavy	35.98	#N/A	693.884	1385.75	0	-0.3	A - y2+	2301717	0	-0.3	1	0.34	63	255.157	256.164	TRUE
Low	CNN1 YFR046C	SFLQDLSQVLAR	Unknown	20240501_PRM_SKP_HZY1128_Recons_M_3246_ARS_10prct_3	2082	heavy	35.97	#N/A	693.884	1385.75	0	-0.8	A - y2+	1676588	0	-0.8	1	0.34	66	255.157	256.164	TRUE
Low	CNN1 YFR046C	SFLQDLSQVLAR	Unknown	20240501_PRM_SKP_HZY1128_Recons_G1_3241_MUT_10prct_1	2076.1	heavy	36.18	#N/A	693.884	1385.75	0	0.4	A - y2+	1722225	0	0.4	1	0.34	55	255.157	256.164	TRUE
Low	CNN1 YFR046C	SFLQDLSQVLAR	Unknown	20240501_PRM_SKP_HZY1128_Recons_G1_3241_MUT_10prct_2	2141.6	heavy	36.05	#N/A	693.884	1385.75	0	0.1	A - y2+	2035793	0	0.1	1	0.34	63	255.157	256.164	TRUE
Low	CNN1 YFR046C	SFLQDLSQVLAR	Unknown	20240501_PRM_SKP_HZY1128_Recons_G1_3241_MUT_10prct_3	2127.8	heavy	36.18	#N/A	693.884	1385.75	0	0.6	A - y2+	1924133	0	0.6	1	0.34	66	255.157	256.164	TRUE
Low	NKP1 YDR383C	EIYDNESELR	Standard	20240217_PRM_SKP_Cal_1	28.738	light	16.19	0.368	634.294	1266.57	0	6.3	E - y3+	52080	0	6.3	1	1.84	13	416.238	417.246	TRUE
Low	NKP1 YDR383C	EIYDNESELR	Standard	20240217_PRM_SKP_Cal_2	85.657	light	16.18	0.548	634.294	1266.57	0	6.2	E - y3+	74553	0	6.2	1	1.76	12	416.238	417.246	TRUE
Low	NKP1 YDR383C	EIYDNESELR	Standard	20240217_PRM_SKP_Cal_3	189.01	light	16.19	0.605	634.294	1266.57	0	7	E - y3+	142546	0	7	1	1.76	12	416.238	417.246	TRUE
Low	NKP1 YDR383C	EIYDNESELR	Standard	20240217_PRM_SKP_Cal_4	613.58	light	16.19	0.982	634.294	1266.57	0	6.8	E - y3+	348010	0	6.8	1	1.85	12	416.238	417.246	TRUE
Low	NKP1 YDR383C	EIYDNESELR	Standard	20240217_PRM_SKP_Cal_5	1174.1	light	16.16	0.939	634.294	1266.57	0	5.5	E - y3+	678256	0	5.5	1	1.76	12	416.238	417.246	TRUE
Low	NKP1 YDR383C	EIYDNESELR	Standard	20240217_PRM_SKP_Cal_6	2726.8	light	16.18	1.091	634.294	1266.57	0	5.6	E - y3+	1372297	0	5.6	1	1.65	12	416.238	417.246	TRUE
Low	NKP1 YDR383C	EIYDNESELR	Standard	20240217_PRM_SKP_Cal_7	5276	light	16.18	1.055	634.294	1266.57	0	4.7	E - y3+	2801074	0	4.7	1	1.86	11	416.238	417.246	TRUE
Low	NKP1 YDR383C	EIYDNESELR	Standard	20240217_PRM_SKP_Cal_8	10284	light	16.19	1.028	634.294	1266.57	0	5.2	E - y3+	5625191	0	5.2	1	1.74	13	416.238	417.246	TRUE
Low	NKP1 YDR383C	EIYDNESELR	Standard	20240217_PRM_SKP_Cal_9	17489	light	16.19	0.874	634.294	1266.57	0	5.1	E - y3+	10880262	0	5.1	1	1.74	13	416.238	417.246	TRUE
Low	NKP1 YDR383C	EIYDNESELR	Standard	20240217_PRM_SKP_Cal_10	61811	light	16.15	1.03	634.294	1266.57	0	4.5	E - y3+	37738256	0	4.5	1	1.76	12	416.238	417.246	TRUE
Low	NKP1 YDR383C	EIYDNESELR	Solvent	20240424_PRM_SKP_Blank_1	NaN	light	16.02	#N/A	634.294	1266.57	0	#N/A	E - y3+	0	0	#N/A	1	1.7	12	416.238	417.246	TRUE
Low	NKP1 YDR383C	EIYDNESELR	Unknown	20240425_PRM_SKP_HZY1128_Recons_M_3240_CEN3_1	437.02	light	16.27	#N/A	634.294	1266.57	0	1.1	E - y3+	280498	0	1.1	1	1.56	9	416.238	417.246	TRUE
Low	NKP1 YDR383C	EIYDNESELR	Unknown	20240425_PRM_SKP_HZY1128_Recons_M_3240_CEN3_2	537.09	light	16.27	#N/A	634.294	1266.57	0	1.8	E - y3+	348728	0	1.8	1	1.87	9	416.238	417.246	TRUE
Low	NKP1 YDR383C	EIYDNESELR	Unknown	20240425_PRM_SKP_HZY1128_Recons_M_3240_CEN3_3	351.22	light	16.24	#N/A	634.294	1266.57	0	3.5	E - y3+	285084	0	3.5	1	1.56	9	416.238	417.246	TRUE
Low	NKP1 YDR383C	EIYDNESELR	Solvent	20240425_PRM_SKP_Blank_2	NaN	light	16	#N/A	634.294	1266.57	0	#N/A	E - y3+	0	0	#N/A	1	1.77	12	416.238	417.246	TRUE
Low	NKP1 YDR383C	EIYDNESELR	Unknown	20240425_PRM_SKP_HZY1128_Recons_G1_3240_CEN3_1	-30.202	light	16.27	#N/A	634.294	1266.57	0	3.2	E - y3+	28300	0	3.2	1	1.72	9	416.238	417.246	TRUE
Low	NKP1 YDR383C	EIYDNESELR	Unknown	20240425_PRM_SKP_HZY1128_Recons_G1_3240_CEN3_2	-75.968	light	16.19	#N/A	634.294	1266.57	0	#N/A	E - y3+	0	0	#N/A	1	1.68	10	416.238	417.246	TRUE
Low	NKP1 YDR383C	EIYDNESELR	Unknown	20240425_PRM_SKP_HZY1128_Recons_G1_3240_CEN3_3	-52.311	light	16.27	#N/A	634.294	1266.57	0	1.3	E - y3+	14801	0	1.3	1	1.56	9	416.238	417.246	TRUE
Low	NKP1 YDR383C	EIYDNESELR	Solvent	20240425_PRM_SKP_Blank_3	NaN	light	16.01	#N/A	634.294	1266.57	0	#N/A	E - y3+	0	0	#N/A	1	1.77	12	416.238	417.246	TRUE
Low	NKP1 YDR383C	EIYDNESELR	Unknown	20240425_PRM_SKP_HZY1128_Recons_M_3241_MUT_1	-54.143	light	16.22	#N/A	634.294	1266.57	0	7	E - y3+	15685	0	7	1	1.75	8	416.238	417.246	TRUE
Low	NKP1 YDR383C	EIYDNESELR	Unknown	20240425_PRM_SKP_HZY1128_Recons_M_3241_MUT_2	-51.822	light	16.23	#N/A	634.294	1266.57	0	-0.8	E - y3+	19160	0	-0.8	1	2.01	7	416.238	417.246	TRUE
Low	NKP1 YDR383C	EIYDNESELR	Unknown	20240425_PRM_SKP_HZY1128_Recons_M_3241_MUT_3	-75.968	light	16.13	#N/A	634.294	1266.57	0	#N/A	E - y3+	0	0	#N/A	1	1.68	10	416.238	417.246	TRUE
Low	NKP1 YDR383C	EIYDNESELR	Solvent	20240425_PRM_SKP_Blank_5	NaN	light	16.01	#N/A	634.294	1266.57	0	#N/A	E - y3+	0	0	#N/A	1	1.86	11	416.238	417.246	TRUE
Low	NKP1 YDR383C	EIYDNESELR	Unknown	20240425_PRM_SKP_HZY1128_Recons_G1_3241_MUT_1	-57.281	light	16.24	#N/A	634.294	1266.57	0	3.9	E - y3+	13142	0	3.9	1	1.72	9	416.238	417.246	TRUE
Low	NKP1 YDR383C	EIYDNESELR	Unknown	20240425_PRM_SKP_HZY1128_Recons_G1_3241_MUT_2	-35.482	light	16.15	#N/A	634.294	1266.57	0	-1.4	E - y3+	36698	0	-1.4	1	1.75	8	416.238	417.246	TRUE
Low	NKP1 YDR383C	EIYDNESELR	Unknown	20240425_PRM_SKP_HZY1128_Recons_G1_3241_MUT_3	-26.569	light	16.24	#N/A	634.294	1266.57	0	2.1	E - y3+	38379	0	2.1	1	1.72	9	416.238	417.246	TRUE
Low	NKP1 YDR383C	EIYDNESELR	Solvent	20240425_PRM_SKP_Blank_6	NaN	light	16.01	#N/A	634.294	1266.57	0	#N/A	E - y3+	0	0	#N/A	1	1.86	11	416.238	417.246	TRUE
Low	NKP1 YDR383C	EIYDNESELR	Unknown	20240425_PRM_SKP_HZY1128_Recons_M_3246_ARS_1	-75.968	light	16.06	#N/A	634.294	1266.57	0	#N/A	E - y3+	0	0	#N/A	1	1.68	10	416.238	417.246	TRUE
Low	NKP1 YDR383C	EIYDNESELR	Unknown	20240425_PRM_SKP_HZY1128_Recons_M_3246_ARS_2	-58.914	light	16.1	#N/A	634.294	1266.57	0	12.9	E - y3+	10647	0	12.9	1	1.93	8	416.238	417.246	TRUE
Low	NKP1 YDR383C	EIYDNESELR	Unknown	20240425_PRM_SKP_HZY1128_Recons_M_3246_ARS_3	-75.968	light	16.01	#N/A	634.294	1266.57	0	#N/A	E - y3+	0	0	#N/A	1	1.81	7	416.238	417.246	TRUE
Low	NKP1 YDR383C	EIYDNESELR	Solvent	20240425_PRM_SKP_Blank_7	NaN	light	16.03	#N/A	634.294	1266.57	0	#N/A	E - y3+	0	0	#N/A	1	1.7	12	416.238	417.246	TRUE
Low	NKP1 YDR383C	EIYDNESELR	Unknown	20240425_PRM_SKP_HZ2347_2Step_1	294.87	light	16.3	#N/A	634.294	1266.57	0	2	E - y3+	225880	0	2	1	1.7	9	416.238	417.246	TRUE
Low	NKP1 YDR383C	EIYDNESELR	Unknown	20240427_PRM_SKP_HZY1128_Recons_M_3240_CEN3_01prct_1	-50.575	light	16.3	#N/A	634.294	1266.57	0	0.5	E - y3+	12015	0	0.5	1	1.88	9	416.238	417.246	TRUE
Low	NKP1 YDR383C	EIYDNESELR	Unknown	20240427_PRM_SKP_HZY1128_Recons_M_3240_CEN3_01prct_2	-52.811	light	16.31	#N/A	634.294	1266.57	0	-0.2	E - y3+	13603	0	-0.2	1	1.7	9	416.238	417.246	TRUE
Low	NKP1 YDR383C	EIYDNESELR	Unknown	20240427_PRM_SKP_HZY1128_Recons_M_3240_CEN3_01prct_3	-33.115	light	16.28	#N/A	634.294	1266.57	0	0.8	E - y3+	22329	0	0.8	1	1.88	9	416.238	417.246	TRUE
Low	NKP1 YDR383C	EIYDNESELR	Unknown	20240427_PRM_SKP_HZY1128_Recons_M_3240_CEN3_10prct_1	3042.4	light	15.93	#N/A	634.294	1266.57	0	0.8	E - y3+	1670658	0	0.8	1	1.87	9	416.238	417.246	TRUE
Low	NKP1 YDR383C	EIYDNESELR	Unknown	20240427_PRM_SKP_HZY1128_Recons_M_3240_CEN3_10prct_3	2983.7	light	15.95	#N/A	634.294	1266.57	0	0.9	E - y3+	1159956	0	0.9	1	1.66	11	416.238	417.246	TRUE
Low	NKP1 YDR383C	EIYDNESELR	Unknown	20240427_PRM_SKP_HZY1128_Recons_G1_3240_CEN3_10prct_2	99.02	light	16.06	#N/A	634.294	1266.57	0	2.6	E - y3+	96942	0	2.6	1	1.66	11	416.238	417.246	TRUE
Low	NKP1 YDR383C	EIYDNESELR	Unknown	20240427_PRM_SKP_HZY1128_Recons_G1_3240_CEN3_10prct_3	233.82	light	15.99	#N/A	634.294	1266.57	0	0.8	E - y3+	122522	0	0.8	1	1.76	8	416.238	417.246	TRUE
Low	NKP1 YDR383C	EIYDNESELR	Unknown	20240501_PRM_SKP_HZY1128_Recons_M_3241_MUT_10prct_1	14.684	light	15.95	#N/A	634.294	1266.57	0	0.7	E - y3+	45504	0	0.7	1	1.56	9	416.238	417.246	TRUE
Low	NKP1 YDR383C	EIYDNESELR	Unknown	20240501_PRM_SKP_HZY1128_Recons_M_3241_MUT_10prct_2	22.475	light	15.96	#N/A	634.294	1266.57	0	-1.6	E - y3+	48760	0	-1.6	1	1.76	8	416.238	417.246	TRUE
Low	NKP1 YDR383C	EIYDNESELR	Unknown	20240501_PRM_SKP_HZY1128_Recons_M_3241_MUT_10prct_3	43.597	light	15.94	#N/A	634.294	1266.57	0	0.6	E - y3+	63308	0	0.6	1	1.56	9	416.238	417.246	TRUE
Low	NKP1 YDR383C	EIYDNESELR	Unknown	20240501_PRM_SKP_HZY1128_Recons_M_3246_ARS_10prct_1	-57.771	light	15.75	#N/A	634.294	1266.57	0	0.7	E - y3+	8266	0	0.7	1	1.58	8	416.238	417.246	TRUE
Low	NKP1 YDR383C	EIYDNESELR	Unknown	20240501_PRM_SKP_HZY1128_Recons_M_3246_ARS_10prct_2	-75.968	light	15.67	#N/A	634.294	1266.57	0	#N/A	E - y3+	0	0	#N/A	1	1.81	7	416.238	417.246	TRUE
Low	NKP1 YDR383C	EIYDNESELR	Unknown	20240501_PRM_SKP_HZY1128_Recons_M_3246_ARS_10prct_3	-16.713	light	15.65	#N/A	634.294	1266.57	0	2.7	E - y3+	21540	0	2.7	1	1.87	6	416.238	417.246	TRUE
Low	NKP1 YDR383C	EIYDNESELR	Unknown	20240501_PRM_SKP_HZY1128_Recons_G1_3241_MUT_10prct_1	52.232	light	15.91	#N/A	634.294	1266.57	0	7.3	E - y3+	67208	0	7.3	1	1.58	8	416.238	417.246	TRUE
Low	NKP1 YDR383C	EIYDNESELR	Unknown	20240501_PRM_SKP_HZY1128_Recons_G1_3241_MUT_10prct_2	137.49	light	15.83	#N/A	634.294	1266.57	0	0.2	E - y3+	70365	0	0.2	1	1.58	8	416.238	417.246	TRUE
Low	NKP1 YDR383C	EIYDNESELR	Unknown	20240501_PRM_SKP_HZY1128_Recons_G1_3241_MUT_10prct_3	98.771	light	15.99	#N/A	634.294	1266.57	0	3.8	E - y3+	87962	0	3.8	1	1.58	8	416.238	417.246	TRUE
Low	NKP1 YDR383C	EIYDNESELR	Standard	20240217_PRM_SKP_Cal_1	28.738	heavy	16.16	0.368	639.298	1276.58	0	4.7	E - y3+	480898	0	4.7	1	1.7	14	426.247	427.254	TRUE
Low	NKP1 YDR383C	EIYDNESELR	Standard	20240217_PRM_SKP_Cal_2	85.657	heavy	16.18	0.548	639.298	1276.58	0	5.3	E - y3+	445970	0	5.3	1	1.76	12	426.247	427.254	TRUE
Low	NKP1 YDR383C	EIYDNESELR	Standard	20240217_PRM_SKP_Cal_3	189.01	heavy	16.19	0.605	639.298	1276.58	0	5.3	E - y3+	520115	0	5.3	1	1.76	12	426.247	427.254	TRUE
Low	NKP1 YDR383C	EIYDNESELR	Standard	20240217_PRM_SKP_Cal_4	613.58	heavy	16.19	0.982	639.298	1276.58	0	5.5	E - y3+	487954	0	5.5	1	1.85	12	426.247	427.254	TRUE
Low	NKP1 YDR383C	EIYDNESELR	Standard	20240217_PRM_SKP_Cal_5	1174.1	heavy	16.16	0.939	639.298	1276.58	0	4.3	E - y3+	524573	0	4.3	1	1.76	12	426.247	427.254	TRUE
Low	NKP1 YDR383C	EIYDNESELR	Standard	20240217_PRM_SKP_Cal_6	2726.8	heavy	16.18	1.091	639.298	1276.58	0	3.7	E - y3+	473386	0	3.7	1	1.65	12	426.247	427.254	TRUE
Low	NKP1 YDR383C	EIYDNESELR	Standard	20240217_PRM_SKP_Cal_7	5276	heavy	16.18	1.055	639.298	1276.58	0	6.2	E - y3+	506019	0	6.2	1	1.86	11	426.247	427.254	TRUE
Low	NKP1 YDR383C	EIYDNESELR	Standard	20240217_PRM_SKP_Cal_8	10284	heavy	16.19	1.028	639.298	1276.58	0	5.4	E - y3+	524951	0	5.4	1	1.74	13	426.247	427.254	TRUE
Low	NKP1 YDR383C	EIYDNESELR	Standard	20240217_PRM_SKP_Cal_9	17489	heavy	16.19	0.874	639.298	1276.58	0	5	E - y3+	598896	0	5	1	1.74	13	426.247	427.254	TRUE
Low	NKP1 YDR383C	EIYDNESELR	Standard	20240217_PRM_SKP_Cal_10	61811	heavy	16.15	1.03	639.298	1276.58	0	5.1	E - y3+	589566	0	5.1	1	1.76	12	426.247	427.254	TRUE
Low	NKP1 YDR383C	EIYDNESELR	Solvent	20240424_PRM_SKP_Blank_1	NaN	heavy	16.02	#N/A	639.298	1276.58	0	#N/A	E - y3+	0	0	#N/A	1	1.7	12	426.247	427.254	TRUE
Low	NKP1 YDR383C	EIYDNESELR	Unknown	20240425_PRM_SKP_HZY1128_Recons_M_3240_CEN3_1	437.02	heavy	16.27	#N/A	639.298	1276.58	0	-1.6	E - y3+	528661	0	-1.6	1	1.75	8	426.247	427.254	TRUE
Low	NKP1 YDR383C	EIYDNESELR	Unknown	20240425_PRM_SKP_HZY1128_Recons_M_3240_CEN3_2	537.09	heavy	16.27	#N/A	639.298	1276.58	0	0.4	E - y3+	549967	0	0.4	1	1.87	9	426.247	427.254	TRUE
Low	NKP1 YDR383C	EIYDNESELR	Unknown	20240425_PRM_SKP_HZY1128_Recons_M_3240_CEN3_3	351.22	heavy	16.24	#N/A	639.298	1276.58	0	0.2	E - y3+	645216	0	0.2	1	1.56	9	426.247	427.254	TRUE
Low	NKP1 YDR383C	EIYDNESELR	Solvent	20240425_PRM_SKP_Blank_2	NaN	heavy	16	#N/A	639.298	1276.58	0	#N/A	E - y3+	0	0	#N/A	1	1.77	12	426.247	427.254	TRUE
Low	NKP1 YDR383C	EIYDNESELR	Unknown	20240425_PRM_SKP_HZY1128_Recons_G1_3240_CEN3_1	-30.202	heavy	16.25	#N/A	639.298	1276.58	0	-0.1	E - y3+	597864	0	-0.1	1	1.72	9	426.247	427.254	TRUE
Low	NKP1 YDR383C	EIYDNESELR	Unknown	20240425_PRM_SKP_HZY1128_Recons_G1_3240_CEN3_2	-75.968	heavy	16.31	#N/A	639.298	1276.58	0	-2	E - y3+	606094	0	-2	1	1.68	10	426.247	427.254	TRUE
Low	NKP1 YDR383C	EIYDNESELR	Unknown	20240425_PRM_SKP_HZY1128_Recons_G1_3240_CEN3_3	-52.311	heavy	16.25	#N/A	639.298	1276.58	0	-0.4	E - y3+	604886	0	-0.4	1	1.56	9	426.247	427.254	TRUE
Low	NKP1 YDR383C	EIYDNESELR	Solvent	20240425_PRM_SKP_Blank_3	NaN	heavy	16.01	#N/A	639.298	1276.58	0	#N/A	E - y3+	0	0	#N/A	1	1.63	13	426.247	427.254	TRUE
Low	NKP1 YDR383C	EIYDNESELR	Unknown	20240425_PRM_SKP_HZY1128_Recons_M_3241_MUT_1	-54.143	heavy	16.24	#N/A	639.298	1276.58	0	-0.9	E - y3+	694812	0	-0.9	1	1.56	9	426.247	427.254	TRUE
Low	NKP1 YDR383C	EIYDNESELR	Unknown	20240425_PRM_SKP_HZY1128_Recons_M_3241_MUT_2	-51.822	heavy	16.23	#N/A	639.298	1276.58	0	-2.7	E - y3+	767181	0	-2.7	1	1.75	8	426.247	427.254	TRUE
Low	NKP1 YDR383C	EIYDNESELR	Unknown	20240425_PRM_SKP_HZY1128_Recons_M_3241_MUT_3	-75.968	heavy	16.27	#N/A	639.298	1276.58	0	-0.3	E - y3+	921431	0	-0.3	1	1.68	10	426.247	427.254	TRUE
Low	NKP1 YDR383C	EIYDNESELR	Solvent	20240425_PRM_SKP_Blank_5	NaN	heavy	16.01	#N/A	639.298	1276.58	0	#N/A	E - y3+	0	0	#N/A	1	1.86	11	426.247	427.254	TRUE
Low	NKP1 YDR383C	EIYDNESELR	Unknown	20240425_PRM_SKP_HZY1128_Recons_G1_3241_MUT_1	-57.281	heavy	16.27	#N/A	639.298	1276.58	0	-0.4	E - y3+	679930	0	-0.4	1	1.72	9	426.247	427.254	TRUE
Low	NKP1 YDR383C	EIYDNESELR	Unknown	20240425_PRM_SKP_HZY1128_Recons_G1_3241_MUT_2	-35.482	heavy	16.15	#N/A	639.298	1276.58	0	-0.7	E - y3+	876372	0	-0.7	1	1.75	8	426.247	427.254	TRUE
Low	NKP1 YDR383C	EIYDNESELR	Unknown	20240425_PRM_SKP_HZY1128_Recons_G1_3241_MUT_3	-26.569	heavy	16.27	#N/A	639.298	1276.58	0	-1	E - y3+	751142	0	-1	1	1.72	9	426.247	427.254	TRUE
Low	NKP1 YDR383C	EIYDNESELR	Solvent	20240425_PRM_SKP_Blank_6	NaN	heavy	16.01	#N/A	639.298	1276.58	0	#N/A	E - y3+	0	0	#N/A	1	1.86	11	426.247	427.254	TRUE
Low	NKP1 YDR383C	EIYDNESELR	Unknown	20240425_PRM_SKP_HZY1128_Recons_M_3246_ARS_1	-75.968	heavy	16.18	#N/A	639.298	1276.58	0	0.4	E - y3+	588450	0	0.4	1	1.68	10	426.247	427.254	TRUE
Low	NKP1 YDR383C	EIYDNESELR	Unknown	20240425_PRM_SKP_HZY1128_Recons_M_3246_ARS_2	-58.914	heavy	16.17	#N/A	639.298	1276.58	0	1.1	E - y3+	603623	0	1.1	1	1.93	8	426.247	427.254	TRUE
Low	NKP1 YDR383C	EIYDNESELR	Unknown	20240425_PRM_SKP_HZY1128_Recons_M_3246_ARS_3	-75.968	heavy	16.11	#N/A	639.298	1276.58	0	2.1	E - y3+	610433	0	2.1	1	1.58	8	426.247	427.254	TRUE
Low	NKP1 YDR383C	EIYDNESELR	Solvent	20240425_PRM_SKP_Blank_7	NaN	heavy	16.03	#N/A	639.298	1276.58	0	#N/A	E - y3+	0	0	#N/A	1	1.7	12	426.247	427.254	TRUE
[truncated: 793 more rows]

## Sheet: Rename
Range	Gene	Peptide	Sample Type	Date	Method	Sample label	Level	Replicate	Plasmid	DNA	Amount (%)	Arrest	Strain	Calc conc	Isotope	RT	Accuracy	Prec m/z	Prec m	Total background fragment	Average mass error ppm	Transition	Area	Background	Mass error ppm	Prod z	Cycle time across peak	Points across peak	Prod m	Prod m/z	Quantitative
Low	GST-1	YGVSR	Unknown	20240427	PRM	Recons		1	3240	CEN3	30	M	HZY1128	139.4	heavy	4.81	#N/A	296.16	590.305	0	2.8	G - y4+	154025	0	2.8	1	0.33	38	427.242	428.249	TRUE
Low	CEP3	LVYLTER	Unknown	20240427	PRM	Recons		1	3240	CEN3	30	M	HZY1128	53517	light	17.36	#N/A	447.258	892.502	131106	1.6	Y - y5+	265139456	131106	1.6	1	1.89	18	680.349	681.357	TRUE
Low	GST-1	YGVSR	Unknown	20240501	PRM	Recons		1	3241	MUT	30	M	HZY1128	23.164	heavy	4.8	#N/A	296.16	590.305	0	0.9	G - y4+	1034486	0	0.9	1	0.31	79	427.242	428.249	TRUE
Low	GST-1	YGVSR	Unknown	20240501	PRM	Recons		1	3241	MUT	30	G1	HZY1128	15.121	heavy	4.9	#N/A	296.16	590.305	0	1.3	G - y4+	2842750	0	1.3	1	0.32	96	427.242	428.249	TRUE
Low	CEP3	LVYLTER	Unknown	20240501	PRM	Recons		1	3241	MUT	30	M	HZY1128	346.04	light	17.44	#N/A	447.258	892.502	0	1.6	Y - y5+	1405453	0	1.6	1	1.86	11	680.349	681.357	TRUE
Low	CEP3	LVYLTER	Unknown	20240501	PRM	Recons		1	3241	MUT	30	G1	HZY1128	64.283	light	17.53	#N/A	447.258	892.502	37761	1.3	Y - y5+	372235	37761	1.3	1	1.95	14	680.349	681.357	TRUE
Low	GST-1	YGVSR	Unknown	20240501	PRM	Recons		1	3246	ARS	30	M	HZY1128	921.47	heavy	4.84	#N/A	296.16	590.305	0	-3.8	G - y4+	1369	0	-3.8	1	0.34	27	427.242	428.249	TRUE
Low	CEP3	LVYLTER	Unknown	20240501	PRM	Recons		1	3246	ARS	30	M	HZY1128	892.36	light	17.12	#N/A	447.258	892.502	0	5	Y - y5+	3599366	0	5	1	1.9	12	680.349	681.357	TRUE
Low	GST-1	YGVSR	Unknown	20240427	PRM	Recons		2	3240	CEN3	30	G1	HZY1128	1.1202	heavy	5.03	#N/A	296.16	590.305	0	2.6	G - y4+	2872522	0	2.6	1	0.32	144	427.242	428.249	TRUE
Low	CEP3	LVYLTER	Unknown	20240427	PRM	Recons		2	3240	CEN3	30	G1	HZY1128	25037	light	17.56	#N/A	447.258	892.502	34754	2.1	Y - y5+	116412176	34754	2.1	1	1.92	16	680.349	681.357	TRUE
Low	GST-1	YGVSR	Unknown	20240501	PRM	Recons		2	3241	MUT	30	M	HZY1128	14.223	heavy	4.83	#N/A	296.16	590.305	0	1	G - y4+	1914400	0	1	1	0.31	91	427.242	428.249	TRUE
Low	GST-1	YGVSR	Unknown	20240501	PRM	Recons		2	3241	MUT	30	G1	HZY1128	66.202	heavy	4.81	#N/A	296.16	590.305	0	-1.2	G - y4+	107363	0	-1.2	1	0.32	51	427.242	428.249	TRUE
Low	CEP3	LVYLTER	Unknown	20240501	PRM	Recons		2	3241	MUT	30	M	HZY1128	281.62	light	17.47	#N/A	447.258	892.502	0	0.9	Y - y5+	1131891	0	0.9	1	1.97	13	680.349	681.357	TRUE
Low	CEP3	LVYLTER	Unknown	20240501	PRM	Recons		2	3241	MUT	30	G1	HZY1128	182.05	light	17.26	#N/A	447.258	892.502	0	0.9	Y - y5+	590916	0	0.9	1	1.86	11	680.349	681.357	TRUE
Low	GST-1	YGVSR	Unknown	20240501	PRM	Recons		2	3246	ARS	30	M	HZY1128	402.49	heavy	4.84	#N/A	296.16	590.305	0	-2.1	G - y4+	21591	0	-2.1	1	0.34	42	427.242	428.249	TRUE
Low	CEP3	LVYLTER	Unknown	20240501	PRM	Recons		2	3246	ARS	30	M	HZY1128	668.26	light	17.17	#N/A	447.258	892.502	0	0.8	Y - y5+	2753238	0	0.8	1	1.83	14	680.349	681.357	TRUE
Low	GST-1	YGVSR	Unknown	20240427	PRM	Recons		3	3240	CEN3	30	M	HZY1128	#N/A	heavy	4.81	#N/A	296.16	590.305	0	2.8	G - y4+	972033	0	2.8	1	0.31	66	427.242	428.249	TRUE
Low	GST-1	YGVSR	Unknown	20240427	PRM	Recons		3	3240	CEN3	30	G1	HZY1128	#N/A	heavy	4.81	#N/A	296.16	590.305	0	1.6	G - y4+	1581369	0	1.6	1	0.31	99	427.242	428.249	TRUE
Low	CEP3	LVYLTER	Unknown	20240427	PRM	Recons		3	3240	CEN3	30	M	HZY1128	54555	light	17.42	#N/A	447.258	892.502	0	1.8	Y - y5+	156562464	0	1.8	1	1.81	16	680.349	681.357	TRUE
Low	CEP3	LVYLTER	Unknown	20240427	PRM	Recons		3	3240	CEN3	30	G1	HZY1128	46083	light	17.48	#N/A	447.258	892.502	0	1.9	Y - y5+	148858160	0	1.9	1	1.9	17	680.349	681.357	TRUE
Low	GST-1	YGVSR	Unknown	20240501	PRM	Recons		3	3241	MUT	30	M	HZY1128	9.1393	heavy	4.81	#N/A	296.16	590.305	0	0.3	G - y4+	1194507	0	0.3	1	0.31	78	427.242	428.249	TRUE
Low	GST-1	YGVSR	Unknown	20240501	PRM	Recons		3	3241	MUT	30	G1	HZY1128	19.21	heavy	4.87	#N/A	296.16	590.305	0	1.6	G - y4+	3755641	0	1.6	1	0.31	98	427.242	428.249	TRUE
Low	CEP3	LVYLTER	Unknown	20240501	PRM	Recons		3	3241	MUT	30	M	HZY1128	315.05	light	17.39	#N/A	447.258	892.502	0	1.7	Y - y5+	1389965	0	1.7	1	1.86	11	680.349	681.357	TRUE
Low	CEP3	LVYLTER	Unknown	20240501	PRM	Recons		3	3241	MUT	30	G1	HZY1128	107.46	light	17.51	#N/A	447.258	892.502	0	1.2	Y - y5+	552911	0	1.2	1	1.85	12	680.349	681.357	TRUE
Low	GST-1	YGVSR	Unknown	20240501	PRM	Recons		3	3246	ARS	30	M	HZY1128	∞	heavy	4.81	#N/A	296.16	590.305	0	#N/A	G - y4+	0	0	#N/A	1	0.31	29	427.242	428.249	TRUE
Low	CEP3	LVYLTER	Unknown	20240501	PRM	Recons		3	3246	ARS	30	M	HZY1128	876.52	light	16.97	#N/A	447.258	892.502	0	6.5	Y - y5+	3231857	0	6.5	1	1.74	18	680.349	681.357	TRUE
Low	GST-1	YGVSR	Unknown	20240427	PRM	Recons		1	3240	CEN3	30	M	HZY1128	139.4	light	4.86	#N/A	291.156	580.297	0	23.3	G - y4+	22619	0	23.3	1	0.32	39	417.234	418.241	TRUE
Low	GST-1	YGVSR	Unknown	20240427	PRM	Recons		3	3240	CEN3	30	M	HZY1128	#N/A	light	4.81	#N/A	291.156	580.297	0	15.8	G - y4+	42711	0	15.8	1	0.3	67	417.234	418.241	TRUE
Low	GST-1	YGVSR	Unknown	20240427	PRM	Recons		2	3240	CEN3	30	G1	HZY1128	1.1202	light	5.05	#N/A	291.156	580.297	0	14	G - y4+	17015	0	14	1	0.32	144	417.234	418.241	TRUE
Low	GST-1	YGVSR	Unknown	20240427	PRM	Recons		3	3240	CEN3	30	G1	HZY1128	#N/A	light	4.81	#N/A	291.156	580.297	0	16.8	G - y4+	19523	0	16.8	1	0.31	99	417.234	418.241	TRUE
Low	GST-2	GLVQPTR	Unknown	20240427	PRM	Recons		1	3240	CEN3	30	M	HZY1128	0.90954	light	10.55	#N/A	385.73	769.445	0	-4.7	P - y3+	12070	0	-4.7	1	1.66	13	372.212	373.219	TRUE
Low	GST-2	GLVQPTR	Unknown	20240427	PRM	Recons		3	3240	CEN3	30	M	HZY1128	11.655	light	10.61	#N/A	385.73	769.445	0	14.2	P - y3+	21040	0	14.2	1	1.77	13	372.212	373.219	TRUE
Low	GST-2	GLVQPTR	Unknown	20240427	PRM	Recons		2	3240	CEN3	30	G1	HZY1128	-7.8277	light	10.64	#N/A	385.73	769.445	0	#N/A	P - y3+	0	0	#N/A	1	2.05	10	372.212	373.219	TRUE
Low	GST-2	GLVQPTR	Unknown	20240427	PRM	Recons		3	3240	CEN3	30	G1	HZY1128	-7.8277	light	10.5	#N/A	385.73	769.445	0	#N/A	P - y3+	0	0	#N/A	1	1.73	10	372.212	373.219	TRUE
Low	GST-2	GLVQPTR	Unknown	20240427	PRM	Recons		1	3240	CEN3	30	M	HZY1128	0.90954	heavy	10.55	#N/A	390.734	779.453	0	0.8	P - y3+	2843439	0	0.8	1	1.66	13	382.22	383.228	TRUE
Low	GST-2	GLVQPTR	Unknown	20240427	PRM	Recons		3	3240	CEN3	30	M	HZY1128	11.655	heavy	10.61	#N/A	390.734	779.453	0	1.4	P - y3+	2222739	0	1.4	1	1.77	13	382.22	383.228	TRUE
Low	GST-2	GLVQPTR	Unknown	20240427	PRM	Recons		2	3240	CEN3	30	G1	HZY1128	-7.8277	heavy	10.78	#N/A	390.734	779.453	0	1.5	P - y3+	3253560	0	1.5	1	2.05	10	382.22	383.228	TRUE
Low	GST-2	GLVQPTR	Unknown	20240427	PRM	Recons		3	3240	CEN3	30	G1	HZY1128	-7.8277	heavy	10.65	#N/A	390.734	779.453	0	1.9	P - y3+	2783542	0	1.9	1	1.73	10	382.22	383.228	TRUE
Low	CBF1	LSTEDEEIHSAR	Unknown	20240427	PRM	Recons		1	3240	CEN3	30	M	HZY1128	49086	light	11.93	#N/A	462.888	1385.64	0	0.7	T - y10++	627980032	0	0.7	2	1.85	17	1185.53	593.77	TRUE
Low	CBF1	LSTEDEEIHSAR	Unknown	20240427	PRM	Recons		3	3240	CEN3	30	M	HZY1128	59965	light	11.99	#N/A	462.888	1385.64	1483578	0.6	T - y10++	697700416	1483578	0.6	2	1.81	13	1185.53	593.77	TRUE
Low	CBF1	LSTEDEEIHSAR	Unknown	20240427	PRM	Recons		2	3240	CEN3	30	G1	HZY1128	43073	light	12.11	#N/A	462.888	1385.64	2779935	1.1	T - y10++	816462464	2779935	1.1	2	1.96	13	1185.53	593.77	TRUE
Low	CBF1	LSTEDEEIHSAR	Unknown	20240427	PRM	Recons		3	3240	CEN3	30	G1	HZY1128	74310	light	12.02	#N/A	462.888	1385.64	1532731	0.8	T - y10++	1007574016	1532731	0.8	2	1.83	15	1185.53	593.77	TRUE
Low	CBF1	LSTEDEEIHSAR	Unknown	20240427	PRM	Recons		1	3240	CEN3	30	M	HZY1128	49086	heavy	11.93	#N/A	466.224	1395.65	0	-1.9	T - y10++	15889931	0	-1.9	2	1.85	17	1195.53	598.775	TRUE
Low	CBF1	LSTEDEEIHSAR	Unknown	20240427	PRM	Recons		3	3240	CEN3	30	M	HZY1128	59965	heavy	11.99	#N/A	466.224	1395.65	0	-1.3	T - y10++	14451493	0	-1.3	2	1.81	13	1195.53	598.775	TRUE
Low	CBF1	LSTEDEEIHSAR	Unknown	20240427	PRM	Recons		2	3240	CEN3	30	G1	HZY1128	43073	heavy	12.08	#N/A	466.224	1395.65	162040	-1.4	T - y10++	23542866	162040	-1.4	2	1.96	13	1195.53	598.775	TRUE
Low	CBF1	LSTEDEEIHSAR	Unknown	20240427	PRM	Recons		3	3240	CEN3	30	G1	HZY1128	74310	heavy	12.02	#N/A	466.224	1395.65	66431	-1.8	T - y10++	16841440	66431	-1.8	2	1.83	15	1195.53	598.775	TRUE
Low	CEP3	LVYLTER	Unknown	20240427	PRM	Recons		1	3240	CEN3	30	M	HZY1128	53517	heavy	17.36	#N/A	452.262	902.51	160835	2.9	Y - y5+	7082653	160835	2.9	1	1.89	18	690.358	691.365	TRUE
Low	CEP3	LVYLTER	Unknown	20240427	PRM	Recons		3	3240	CEN3	30	M	HZY1128	54555	heavy	17.45	#N/A	452.262	902.51	0	2.5	Y - y5+	4102666	0	2.5	1	1.81	16	690.358	691.365	TRUE
Low	CEP3	LVYLTER	Unknown	20240427	PRM	Recons		2	3240	CEN3	30	G1	HZY1128	25037	heavy	17.56	#N/A	452.262	902.51	0	-0.3	Y - y5+	6645668	0	-0.3	1	1.92	16	690.358	691.365	TRUE
Low	CEP3	LVYLTER	Unknown	20240427	PRM	Recons		3	3240	CEN3	30	G1	HZY1128	46083	heavy	17.48	#N/A	452.262	902.51	0	0.9	Y - y5+	4617817	0	0.9	1	1.9	17	690.358	691.365	TRUE
Low	CTF13	TGLADFTR	Unknown	20240427	PRM	Recons		1	3240	CEN3	30	M	HZY1128	36903	light	18.2	#N/A	440.73	879.445	0	3.6	D - y4+	76891672	0	3.6	1	2.02	16	537.255	538.262	TRUE
Low	CTF13	TGLADFTR	Unknown	20240427	PRM	Recons		3	3240	CEN3	30	M	HZY1128	39388	light	18.24	#N/A	440.73	879.445	0	3.8	D - y4+	45644260	0	3.8	1	2.17	11	537.255	538.262	TRUE
Low	CTF13	TGLADFTR	Unknown	20240427	PRM	Recons		2	3240	CEN3	30	G1	HZY1128	19996	light	18.39	#N/A	440.73	879.445	0	4.1	D - y4+	31598648	0	4.1	1	2	17	537.255	538.262	TRUE
Low	CTF13	TGLADFTR	Unknown	20240427	PRM	Recons		3	3240	CEN3	30	G1	HZY1128	34915	light	18.27	#N/A	440.73	879.445	56023	3.8	D - y4+	44321124	56023	3.8	1	2.08	18	537.255	538.262	TRUE
Low	CTF13	TGLADFTR	Unknown	20240427	PRM	Recons		1	3240	CEN3	30	M	HZY1128	36903	heavy	18.2	#N/A	445.734	889.453	0	0.8	D - y4+	2645510	0	0.8	1	2.02	16	547.263	548.27	TRUE
Low	CTF13	TGLADFTR	Unknown	20240427	PRM	Recons		3	3240	CEN3	30	M	HZY1128	39388	heavy	18.26	#N/A	445.734	889.453	0	1.3	D - y4+	1471421	0	1.3	1	2.17	11	547.263	548.27	TRUE
Low	CTF13	TGLADFTR	Unknown	20240427	PRM	Recons		2	3240	CEN3	30	G1	HZY1128	19996	heavy	18.39	#N/A	445.734	889.453	0	-1	D - y4+	2005199	0	-1	1	2	17	547.263	548.27	TRUE
Low	CTF13	TGLADFTR	Unknown	20240427	PRM	Recons		3	3240	CEN3	30	G1	HZY1128	34915	heavy	18.27	#N/A	445.734	889.453	0	0.3	D - y4+	1611643	0	0.3	1	2.08	18	547.263	548.27	TRUE
Low	CSE4	YTPSELALYEIR	Unknown	20240427	PRM	Recons		1	3240	CEN3	30	M	HZY1128	16804	light	27.38	#N/A	727.88	1453.75	115542	-2.5	A - y6+	22758488	115542	-2.5	1	0.88	27	763.423	764.43	TRUE
Low	CSE4	YTPSELALYEIR	Unknown	20240427	PRM	Recons		3	3240	CEN3	30	M	HZY1128	21211	light	27.4	#N/A	727.88	1453.75	0	-2.4	A - y6+	14900244	0	-2.4	1	0.92	21	763.423	764.43	TRUE
Low	CSE4	YTPSELALYEIR	Unknown	20240427	PRM	Recons		2	3240	CEN3	30	G1	HZY1128	648.98	light	27.47	#N/A	727.88	1453.75	0	-1.7	A - y6+	508030	0	-1.7	1	0.92	26	763.423	764.43	TRUE
Low	CSE4	YTPSELALYEIR	Unknown	20240427	PRM	Recons		3	3240	CEN3	30	G1	HZY1128	1224.9	light	27.41	#N/A	727.88	1453.75	0	-1	A - y6+	739476	0	-1	1	0.92	22	763.423	764.43	TRUE
Low	CSE4	YTPSELALYEIR	Unknown	20240427	PRM	Recons		1	3240	CEN3	30	M	HZY1128	16804	heavy	27.38	#N/A	732.884	1463.75	0	2.3	A - y6+	3309184	0	2.3	1	0.92	26	773.431	774.438	TRUE
Low	CSE4	YTPSELALYEIR	Unknown	20240427	PRM	Recons		3	3240	CEN3	30	M	HZY1128	21211	heavy	27.41	#N/A	732.884	1463.75	0	2.1	A - y6+	1712538	0	2.1	1	0.88	22	773.431	774.438	TRUE
Low	CSE4	YTPSELALYEIR	Unknown	20240427	PRM	Recons		2	3240	CEN3	30	G1	HZY1128	648.98	heavy	27.44	#N/A	732.884	1463.75	0	1.9	A - y6+	2632244	0	1.9	1	0.92	26	773.431	774.438	TRUE
Low	CSE4	YTPSELALYEIR	Unknown	20240427	PRM	Recons		3	3240	CEN3	30	G1	HZY1128	1224.9	heavy	27.4	#N/A	732.884	1463.75	0	1.5	A - y6+	1714594	0	1.5	1	0.88	23	773.431	774.438	TRUE
Low	HTB2	HAVSEGTR	Unknown	20240427	PRM	Recons		1	3240	CEN3	30	M	HZY1128	255030	light	1.78	#N/A	428.717	855.42	119561	2.3	A - b2+	4539688	119561	2.3	1	0.34	48	208.096	209.103	TRUE
Low	HTB2	HAVSEGTR	Unknown	20240427	PRM	Recons		3	3240	CEN3	30	M	HZY1128	157500	light	1.77	#N/A	428.717	855.42	0	2.4	A - b2+	1806775	0	2.4	1	0.34	53	208.096	209.103	TRUE
Low	HTB2	HAVSEGTR	Unknown	20240427	PRM	Recons		2	3240	CEN3	30	G1	HZY1128	62680	light	1.78	#N/A	428.717	855.42	0	2	A - b2+	775030	0	2	1	0.34	46	208.096	209.103	TRUE
Low	HTB2	HAVSEGTR	Unknown	20240427	PRM	Recons		3	3240	CEN3	30	G1	HZY1128	115870	light	1.77	#N/A	428.717	855.42	145769	2.4	A - b2+	1849688	145769	2.4	1	0.35	35	208.096	209.103	TRUE
Low	HTB2	HAVSEGTR	Unknown	20240427	PRM	Recons		1	3240	CEN3	30	M	HZY1128	255030	heavy	1.77	#N/A	433.721	865.428	0	2.4	A - b2+	21329	0	2.4	1	0.34	47	208.096	209.103	TRUE
Low	HTB2	HAVSEGTR	Unknown	20240427	PRM	Recons		3	3240	CEN3	30	M	HZY1128	157500	heavy	1.77	#N/A	433.721	865.428	0	1.7	A - b2+	13741	0	1.7	1	0.34	52	208.096	209.103	TRUE
Low	HTB2	HAVSEGTR	Unknown	20240427	PRM	Recons		2	3240	CEN3	30	G1	HZY1128	62680	heavy	1.78	#N/A	433.721	865.428	0	1.2	A - b2+	14792	0	1.2	1	0.34	45	208.096	209.103	TRUE
Low	HTB2	HAVSEGTR	Unknown	20240427	PRM	Recons		3	3240	CEN3	30	G1	HZY1128	115870	heavy	1.77	#N/A	433.721	865.428	0	1.6	A - b2+	19116	0	1.6	1	0.34	36	208.096	209.103	TRUE
Low	HTA2	AGLTFPVGR	Unknown	20240427	PRM	Recons		1	3240	CEN3	30	M	HZY1128	70212	light	21.88	#N/A	459.264	916.513	556155	-0.9	P - y4+	327055296	556155	-0.9	1	1.81	15	427.254	428.262	TRUE
Low	HTA2	AGLTFPVGR	Unknown	20240427	PRM	Recons		3	3240	CEN3	30	M	HZY1128	67500	light	21.92	#N/A	459.264	916.513	197801	-0.8	P - y4+	174040608	197801	-0.8	1	1.83	13	427.254	428.262	TRUE
Low	HTA2	AGLTFPVGR	Unknown	20240427	PRM	Recons		2	3240	CEN3	30	G1	HZY1128	27494	light	22.08	#N/A	459.264	916.513	156317	-0.8	P - y4+	110104568	156317	-0.8	1	1.7	15	427.254	428.262	TRUE
Low	HTA2	AGLTFPVGR	Unknown	20240427	PRM	Recons		3	3240	CEN3	30	G1	HZY1128	47457	light	21.97	#N/A	459.264	916.513	145267	-1	P - y4+	143146096	145267	-1	1	1.7	16	427.254	428.262	TRUE
Low	HTA2	AGLTFPVGR	Unknown	20240427	PRM	Recons		1	3240	CEN3	30	M	HZY1128	70212	heavy	21.88	#N/A	464.268	926.521	0	0.3	P - y4+	4527420	0	0.3	1	1.81	15	437.263	438.27	TRUE
Low	HTA2	AGLTFPVGR	Unknown	20240427	PRM	Recons		3	3240	CEN3	30	M	HZY1128	67500	heavy	21.92	#N/A	464.268	926.521	0	0.4	P - y4+	2506051	0	0.4	1	1.83	13	437.263	438.27	TRUE
Low	HTA2	AGLTFPVGR	Unknown	20240427	PRM	Recons		2	3240	CEN3	30	G1	HZY1128	27494	heavy	22.05	#N/A	464.268	926.521	0	-0.9	P - y4+	3891581	0	-0.9	1	1.82	14	437.263	438.27	TRUE
Low	HTA2	AGLTFPVGR	Unknown	20240427	PRM	Recons		3	3240	CEN3	30	G1	HZY1128	47457	heavy	21.97	#N/A	464.268	926.521	0	-0.2	P - y4+	2931512	0	-0.2	1	1.7	16	437.263	438.27	TRUE
Low	HHF1	ISGLIYEEVR	Unknown	20240427	PRM	Recons		1	3240	CEN3	30	M	HZY1128	76930	light	22.65	#N/A	589.824	1177.63	0	0.5	Y - y5+	149139152	0	0.5	1	1.74	16	694.329	695.336	TRUE
Low	HHF1	ISGLIYEEVR	Unknown	20240427	PRM	Recons		3	3240	CEN3	30	M	HZY1128	85237	light	22.67	#N/A	589.824	1177.63	198760	0.4	Y - y5+	103634840	198760	0.4	1	1.66	15	694.329	695.336	TRUE
Low	HHF1	ISGLIYEEVR	Unknown	20240427	PRM	Recons		2	3240	CEN3	30	G1	HZY1128	33675	light	22.78	#N/A	589.824	1177.63	0	0.7	Y - y5+	56642020	0	0.7	1	1.74	15	694.329	695.336	TRUE
Low	HHF1	ISGLIYEEVR	Unknown	20240427	PRM	Recons		3	3240	CEN3	30	G1	HZY1128	76105	light	22.69	#N/A	589.824	1177.63	0	0.1	Y - y5+	93485248	0	0.1	1	1.66	15	694.329	695.336	TRUE
Low	HHF1	ISGLIYEEVR	Unknown	20240427	PRM	Recons		1	3240	CEN3	30	M	HZY1128	76930	heavy	22.62	#N/A	594.829	1187.64	0	-1.1	Y - y5+	2602209	0	-1.1	1	1.74	16	704.337	705.344	TRUE
Low	HHF1	ISGLIYEEVR	Unknown	20240427	PRM	Recons		3	3240	CEN3	30	M	HZY1128	85237	heavy	22.68	#N/A	594.829	1187.64	0	-0.7	Y - y5+	1631225	0	-0.7	1	1.66	15	704.337	705.344	TRUE
Low	HHF1	ISGLIYEEVR	Unknown	20240427	PRM	Recons		2	3240	CEN3	30	G1	HZY1128	33675	heavy	22.78	#N/A	594.829	1187.64	0	-1.4	Y - y5+	2272296	0	-1.4	1	1.74	15	704.337	705.344	TRUE
Low	HHF1	ISGLIYEEVR	Unknown	20240427	PRM	Recons		3	3240	CEN3	30	G1	HZY1128	76105	heavy	22.67	#N/A	594.829	1187.64	0	-1.3	Y - y5+	1648920	0	-1.3	1	1.66	15	704.337	705.344	TRUE
Low	HHT1	STELLIR	Unknown	20240427	PRM	Recons		1	3240	CEN3	30	M	HZY1128	73556	light	17.5	#N/A	416.25	830.486	0	-0.9	E - y5+	115371688	0	-0.9	1	1.92	16	642.406	643.414	TRUE
Low	HHT1	STELLIR	Unknown	20240427	PRM	Recons		3	3240	CEN3	30	M	HZY1128	73873	light	17.59	#N/A	416.25	830.486	0	-0.8	E - y5+	78068992	0	-0.8	1	1.84	13	642.406	643.414	TRUE
Low	HHT1	STELLIR	Unknown	20240427	PRM	Recons		2	3240	CEN3	30	G1	HZY1128	35416	light	17.76	#N/A	416.25	830.486	0	-0.7	E - y5+	55341492	0	-0.7	1	1.93	15	642.406	643.414	TRUE
Low	HHT1	STELLIR	Unknown	20240427	PRM	Recons		3	3240	CEN3	30	G1	HZY1128	74875	light	17.64	#N/A	416.25	830.486	0	-1.2	E - y5+	87379624	0	-1.2	1	1.92	16	642.406	643.414	TRUE
Low	HHT1	STELLIR	Unknown	20240427	PRM	Recons		1	3240	CEN3	30	M	HZY1128	73556	heavy	17.5	#N/A	421.254	840.494	0	-0.6	E - y5+	1942362	0	-0.6	1	1.92	16	652.415	653.422	TRUE
Low	HHT1	STELLIR	Unknown	20240427	PRM	Recons		3	3240	CEN3	30	M	HZY1128	73873	heavy	17.59	#N/A	421.254	840.494	0	3.4	E - y5+	1308723	0	3.4	1	1.84	13	652.415	653.422	TRUE
Low	HHT1	STELLIR	Unknown	20240427	PRM	Recons		2	3240	CEN3	30	G1	HZY1128	35416	heavy	17.76	#N/A	421.254	840.494	0	-0.8	E - y5+	1930227	0	-0.8	1	1.93	15	652.415	653.422	TRUE
Low	HHT1	STELLIR	Unknown	20240427	PRM	Recons		3	3240	CEN3	30	G1	HZY1128	74875	heavy	17.64	#N/A	421.254	840.494	0	0.1	E - y5+	1445241	0	0.1	1	1.92	16	652.415	653.422	TRUE
Low	MIF2-1	YSLDTSESPSVR	Unknown	20240427	PRM	Recons		1	3240	CEN3	30	M	HZY1128	5754.7	light	17.04	#N/A	670.82	1339.63	0	-3	S - y5+	11757083	0	-3	1	1.7	13	544.297	545.304	TRUE
Low	MIF2-1	YSLDTSESPSVR	Unknown	20240427	PRM	Recons		3	3240	CEN3	30	M	HZY1128	6749.5	light	17.05	#N/A	670.82	1339.63	0	1	S - y5+	8089906	0	1	1	1.7	10	544.297	545.304	TRUE
Low	MIF2-1	YSLDTSESPSVR	Unknown	20240427	PRM	Recons		2	3240	CEN3	30	G1	HZY1128	-21.889	light	17.13	#N/A	670.82	1339.63	0	-3.6	S - y5+	288329	0	-3.6	1	1.86	11	544.297	545.304	TRUE
Low	MIF2-1	YSLDTSESPSVR	Unknown	20240427	PRM	Recons		3	3240	CEN3	30	G1	HZY1128	106.07	light	17.08	#N/A	670.82	1339.63	0	-0.5	S - y5+	405731	0	-0.5	1	1.86	11	544.297	545.304	TRUE
Low	MIF2-1	YSLDTSESPSVR	Unknown	20240427	PRM	Recons		1	3240	CEN3	30	M	HZY1128	5754.7	heavy	17.01	#N/A	675.824	1349.63	0	1	S - y5+	2408203	0	1	1	1.7	13	554.305	555.312	TRUE
Low	MIF2-1	YSLDTSESPSVR	Unknown	20240427	PRM	Recons		3	3240	CEN3	30	M	HZY1128	6749.5	heavy	17.05	#N/A	675.824	1349.63	0	1.7	S - y5+	1419575	0	1.7	1	1.7	10	554.305	555.312	TRUE
Low	MIF2-1	YSLDTSESPSVR	Unknown	20240427	PRM	Recons		2	3240	CEN3	30	G1	HZY1128	-21.889	heavy	17.13	#N/A	675.824	1349.63	0	1.9	S - y5+	2070205	0	1.9	1	1.86	11	554.305	555.312	TRUE
Low	MIF2-1	YSLDTSESPSVR	Unknown	20240427	PRM	Recons		3	3240	CEN3	30	G1	HZY1128	106.07	heavy	17.08	#N/A	675.824	1349.63	0	1.4	S - y5+	1660539	0	1.4	1	1.86	11	554.305	555.312	TRUE
Low	MIF2-2	VAPLQYWR	Unknown	20240427	PRM	Recons		1	3240	CEN3	30	M	HZY1128	2998	light	22.84	#N/A	516.785	1031.56	0	0.3	L - y5+	5170247	0	0.3	1	1.67	16	764.397	765.404	TRUE
Low	MIF2-2	VAPLQYWR	Unknown	20240427	PRM	Recons		3	3240	CEN3	30	M	HZY1128	3236.5	light	22.87	#N/A	516.785	1031.56	0	1.1	L - y5+	3036364	0	1.1	1	1.68	12	764.397	765.404	TRUE
Low	MIF2-2	VAPLQYWR	Unknown	20240427	PRM	Recons		2	3240	CEN3	30	G1	HZY1128	104.82	light	23.02	#N/A	516.785	1031.56	0	2.4	L - y5+	131225	0	2.4	1	1.7	14	764.397	765.404	TRUE
Low	MIF2-2	VAPLQYWR	Unknown	20240427	PRM	Recons		3	3240	CEN3	30	G1	HZY1128	178.5	light	22.87	#N/A	516.785	1031.56	0	3.4	L - y5+	144225	0	3.4	1	1.78	13	764.397	765.404	TRUE
Low	MIF2-2	VAPLQYWR	Unknown	20240427	PRM	Recons		1	3240	CEN3	30	M	HZY1128	2998	heavy	22.84	#N/A	521.789	1041.56	0	-1.8	L - y5+	1667361	0	-1.8	1	1.67	16	774.405	775.413	TRUE
Low	MIF2-2	VAPLQYWR	Unknown	20240427	PRM	Recons		3	3240	CEN3	30	M	HZY1128	3236.5	heavy	22.85	#N/A	521.789	1041.56	0	-2.4	L - y5+	906440	0	-2.4	1	1.68	12	774.405	775.413	TRUE
Low	MIF2-2	VAPLQYWR	Unknown	20240427	PRM	Recons		2	3240	CEN3	30	G1	HZY1128	104.82	heavy	23.02	#N/A	521.789	1041.56	0	-2.2	L - y5+	1633010	0	-2.2	1	1.7	14	774.405	775.413	TRUE
Low	MIF2-2	VAPLQYWR	Unknown	20240427	PRM	Recons		3	3240	CEN3	30	G1	HZY1128	178.5	heavy	22.9	#N/A	521.789	1041.56	0	-1.6	L - y5+	916949	0	-1.6	1	1.78	13	774.405	775.413	TRUE
Low	CBF2	EENIVNEDGPNTSR	Unknown	20240427	PRM	Recons		1	3240	CEN3	30	M	HZY1128	64090	light	14	#N/A	787.358	1572.7	175572	1.2	N - y9+	217513168	175572	1.2	1	1.97	13	988.421	989.428	TRUE
Low	CBF2	EENIVNEDGPNTSR	Unknown	20240427	PRM	Recons		3	3240	CEN3	30	M	HZY1128	80339	light	13.98	#N/A	787.358	1572.7	1063330	1.2	N - y9+	208852096	1063330	1.2	1	2.11	8	988.421	989.428	TRUE
Low	CBF2	EENIVNEDGPNTSR	Unknown	20240427	PRM	Recons		2	3240	CEN3	30	G1	HZY1128	30278	light	14.09	#N/A	787.358	1572.7	293165	2	N - y9+	101695008	293165	2	1	2.03	9	988.421	989.428	TRUE
Low	CBF2	EENIVNEDGPNTSR	Unknown	20240427	PRM	Recons		3	3240	CEN3	30	G1	HZY1128	55838	light	14.03	#N/A	787.358	1572.7	266553	1.4	N - y9+	131595648	266553	1.4	1	2.03	9	988.421	989.428	TRUE
Low	CBF2	EENIVNEDGPNTSR	Unknown	20240427	PRM	Recons		1	3240	CEN3	30	M	HZY1128	64090	heavy	13.97	#N/A	792.362	1582.71	0	-2.6	N - y9+	3529362	0	-2.6	1	1.97	13	998.429	999.437	TRUE
Low	CBF2	EENIVNEDGPNTSR	Unknown	20240427	PRM	Recons		3	3240	CEN3	30	M	HZY1128	80339	heavy	13.98	#N/A	792.362	1582.71	0	-0.1	N - y9+	2704801	0	-0.1	1	2.11	8	998.429	999.437	TRUE
[truncated: 2,672 more rows]

## Sheet: Cal curves
Peptide	Gene	Protein	R2	Slope	Intercept	Point count	Pep length	Avg RT	Isotope	Prec M/z	Prec z	Prod m/z	Prod z	Transition	Quantitative	Cal curve	LLoQ (pM)	ULoQ (pM)	Range
[truncated: 29 more rows]

[truncated: 4 more sheets: Pivot, AvgandStdDev, LoQ_incorporated, Plots]
