# Supplementary material for: Concatemer-assisted stoichiometry analysis: targeted mass spectrometry for protein quantification
Source: Life Sci Alliance. 2024 Dec 31;8(3):e202403007. doi: 10.26508/lsa.202403007 (PMC11707388; doi:10.26508/lsa.202403007)
Supplement: Supplementary file 19 [file LSA-2024-03007_SdataFS6_TS12.xlsx]

## Sheet: Raw
Peptide	Replicate	Sample type	Tot area fragment	Analyte conc	Calc conc	Accuracy	R Squared	Slope	Intercept	Point	Pep seq length	RT	Isotope	Prec m/z	z
YGVSR	20240208_PRM_GSTPeptide_Cal_0	Blank	0		-69.131	#N/A	0.9972	4074.8	281690	6	5	6.12	light	291.156	2
YGVSR	20240208_PRM_GSTPeptide_625pM_Cal_1	Standard	2566701	625	560.77	0.897	0.9972	4074.8	281690	6	5	6.12	light	291.156	2
YGVSR	20240208_PRM_GSTPeptide_1250pM_Cal_2	Standard	5745743	1250	1340.9	1.073	0.9972	4074.8	281690	6	5	6.12	light	291.156	2
YGVSR	20240208_PRM_GSTPeptide_2500pM_Cal_3	Standard	10154848	2500	2423	0.969	0.9972	4074.8	281690	6	5	6.12	light	291.156	2
YGVSR	20240208_PRM_GSTPeptide_5000pM_Cal_4	Standard	23085984	5000	5596.4	1.119	0.9972	4074.8	281690	6	5	6.12	light	291.156	2
YGVSR	20240208_PRM_GSTPeptide_10000pM_Cal_5	Standard	38491716	10000	9377.1	0.938	0.9972	4074.8	281690	6	5	6.12	light	291.156	2
YGVSR	20240208_PRM_GSTPeptide_20000pM_Cal_6	Standard	82090496	20000	20077	1.004	0.9972	4074.8	281690	6	5	6.12	light	291.156	2
YGVSR	20240208_PRM_GSTPeptide_QC_2500pM	Quality Control	9723234	2500	2317.1	0.927	0.9972	4074.8	281690	6	5	6.12	light	291.156	2
YGVSR	20240211_PRM_SKP_Blank_0	Blank	0		-69.131	#N/A	0.9972	4074.8	281690	6	5	6.12	light	291.156	2
YGVSR	20240211_PRM_GSTPeptide_QC_2500pM_New	Quality Control	9921090	2500	2365.6	0.946	0.9972	4074.8	281690	6	5	6.12	light	291.156	2
YGVSR	20240211_PRM_GSTPeptide_QC_2500pM_Old	Quality Control	9556533	2500	2276.1	0.91	0.9972	4074.8	281690	6	5	6.12	light	291.156	2
YGVSR	20240211_PRM_GSTPeptide_QC_10000pM_New	Quality Control	41966884	10000	10230	1.023	0.9972	4074.8	281690	6	5	6.12	light	291.156	2
YGVSR	20240211_PRM_GSTPeptide_QC_10000pM_Old	Quality Control	41844776	10000	10200	1.02	0.9972	4074.8	281690	6	5	6.12	light	291.156	2
YGVSR	SKP_Blank_2	Blank	0		-69.131	#N/A	0.9972	4074.8	281690	6	5	6.12	light	291.156	2
YGVSR	SKP_Heavy_2nM_1	Unknown	1408		3073.3	#N/A	0.9972	4074.8	281690	6	5	6.12	light	291.156	2
YGVSR	SKP_Heavy_2nM_2	Unknown	0		3302.9	#N/A	0.9972	4074.8	281690	6	5	6.12	light	291.156	2
YGVSR	SKP_Heavy_2nM_3	Unknown	1240		3427.6	#N/A	0.9972	4074.8	281690	6	5	6.12	light	291.156	2
YGVSR	SKP_Light_18300pM_1	Unknown	59331456		14491	#N/A	0.9972	4074.8	281690	6	5	6.12	light	291.156	2
YGVSR	SKP_Light_18300pM_2	Unknown	56841920		13881	#N/A	0.9972	4074.8	281690	6	5	6.12	light	291.156	2
YGVSR	SKP_Light_18300pM_3	Unknown	55550320		13564	#N/A	0.9972	4074.8	281690	6	5	6.12	light	291.156	2
YGVSR	20240211_PRM_GSTProteinDigest_2500pM_1	Unknown	8775991		2084.6	#N/A	0.9972	4074.8	281690	6	5	6.12	light	291.156	2
YGVSR	20240211_PRM_GSTProteinDigest_2500pM_2	Unknown	7005945		1650.4	#N/A	0.9972	4074.8	281690	6	5	6.12	light	291.156	2
YGVSR	20240211_PRM_GSTProteinDigest_2500pM_3	Unknown	8068575		1911	#N/A	0.9972	4074.8	281690	6	5	6.12	light	291.156	2
YGVSR	20240208_PRM_GSTPeptide_Cal_0	Blank	0		-69.131	#N/A	0.9972	4074.8	281690	6	5	6.12	heavy	296.16	2
YGVSR	20240208_PRM_GSTPeptide_625pM_Cal_1	Standard	0	625	560.77	0.897	0.9972	4074.8	281690	6	5	6.12	heavy	296.16	2
YGVSR	20240208_PRM_GSTPeptide_1250pM_Cal_2	Standard	0	1250	1340.9	1.073	0.9972	4074.8	281690	6	5	6.12	heavy	296.16	2
YGVSR	20240208_PRM_GSTPeptide_2500pM_Cal_3	Standard	0	2500	2423	0.969	0.9972	4074.8	281690	6	5	6.12	heavy	296.16	2
YGVSR	20240208_PRM_GSTPeptide_5000pM_Cal_4	Standard	0	5000	5596.4	1.119	0.9972	4074.8	281690	6	5	6.12	heavy	296.16	2
YGVSR	20240208_PRM_GSTPeptide_10000pM_Cal_5	Standard	0	10000	9377.1	0.938	0.9972	4074.8	281690	6	5	6.12	heavy	296.16	2
YGVSR	20240208_PRM_GSTPeptide_20000pM_Cal_6	Standard	0	20000	20077	1.004	0.9972	4074.8	281690	6	5	6.12	heavy	296.16	2
YGVSR	20240208_PRM_GSTPeptide_QC_2500pM	Quality Control	0	2500	2317.1	0.927	0.9972	4074.8	281690	6	5	6.12	heavy	296.16	2
YGVSR	20240211_PRM_SKP_Blank_0	Blank	0		-69.131	#N/A	0.9972	4074.8	281690	6	5	6.12	heavy	296.16	2
YGVSR	20240211_PRM_GSTPeptide_QC_2500pM_New	Quality Control	0	2500	2365.6	0.946	0.9972	4074.8	281690	6	5	6.12	heavy	296.16	2
YGVSR	20240211_PRM_GSTPeptide_QC_2500pM_Old	Quality Control	0	2500	2276.1	0.91	0.9972	4074.8	281690	6	5	6.12	heavy	296.16	2
YGVSR	20240211_PRM_GSTPeptide_QC_10000pM_New	Quality Control	0	10000	10230	1.023	0.9972	4074.8	281690	6	5	6.12	heavy	296.16	2
YGVSR	20240211_PRM_GSTPeptide_QC_10000pM_Old	Quality Control	0	10000	10200	1.02	0.9972	4074.8	281690	6	5	6.12	heavy	296.16	2
YGVSR	SKP_Blank_2	Blank	0		-69.131	#N/A	0.9972	4074.8	281690	6	5	6.12	heavy	296.16	2
YGVSR	SKP_Heavy_2nM_1	Unknown	12803536		3073.3	#N/A	0.9972	4074.8	281690	6	5	6.12	heavy	296.16	2
YGVSR	SKP_Heavy_2nM_2	Unknown	13740317		3302.9	#N/A	0.9972	4074.8	281690	6	5	6.12	heavy	296.16	2
YGVSR	SKP_Heavy_2nM_3	Unknown	14247308		3427.6	#N/A	0.9972	4074.8	281690	6	5	6.12	heavy	296.16	2
YGVSR	SKP_Light_18300pM_1	Unknown	0		14491	#N/A	0.9972	4074.8	281690	6	5	6.12	heavy	296.16	2
YGVSR	SKP_Light_18300pM_2	Unknown	1735		13881	#N/A	0.9972	4074.8	281690	6	5	6.12	heavy	296.16	2
YGVSR	SKP_Light_18300pM_3	Unknown	0		13564	#N/A	0.9972	4074.8	281690	6	5	6.12	heavy	296.16	2
YGVSR	20240211_PRM_GSTProteinDigest_2500pM_1	Unknown	0		2084.6	#N/A	0.9972	4074.8	281690	6	5	6.12	heavy	296.16	2
YGVSR	20240211_PRM_GSTProteinDigest_2500pM_2	Unknown	883		1650.4	#N/A	0.9972	4074.8	281690	6	5	6.12	heavy	296.16	2
YGVSR	20240211_PRM_GSTProteinDigest_2500pM_3	Unknown	0		1911	#N/A	0.9972	4074.8	281690	6	5	6.12	heavy	296.16	2
GLVQPTR	20240208_PRM_GSTPeptide_Cal_0	Blank	0		-141.29	#N/A	0.9966	3412.8	482210	6	7	11.29	light	385.73	2
GLVQPTR	20240208_PRM_GSTPeptide_625pM_Cal_1	Standard	2309280	625	535.35	0.857	0.9966	3412.8	482210	6	7	11.29	light	385.73	2
GLVQPTR	20240208_PRM_GSTPeptide_1250pM_Cal_2	Standard	5095759	1250	1351.8	1.081	0.9966	3412.8	482210	6	7	11.29	light	385.73	2
GLVQPTR	20240208_PRM_GSTPeptide_2500pM_Cal_3	Standard	9037157	2500	2506.7	1.003	0.9966	3412.8	482210	6	7	11.29	light	385.73	2
GLVQPTR	20240208_PRM_GSTPeptide_5000pM_Cal_4	Standard	19715180	5000	5635.5	1.127	0.9966	3412.8	482210	6	7	11.29	light	385.73	2
GLVQPTR	20240208_PRM_GSTPeptide_10000pM_Cal_5	Standard	32216532	10000	9298.5	0.93	0.9966	3412.8	482210	6	7	11.29	light	385.73	2
GLVQPTR	20240208_PRM_GSTPeptide_20000pM_Cal_6	Standard	68899936	20000	20047	1.002	0.9966	3412.8	482210	6	7	11.29	light	385.73	2
GLVQPTR	20240208_PRM_GSTPeptide_QC_2500pM	Quality Control	8594943	2500	2377.1	0.951	0.9966	3412.8	482210	6	7	11.29	light	385.73	2
GLVQPTR	20240211_PRM_SKP_Blank_0	Blank	0		-141.29	#N/A	0.9966	3412.8	482210	6	7	11.29	light	385.73	2
GLVQPTR	20240211_PRM_GSTPeptide_QC_2500pM_New	Quality Control	8994875	2500	2494.3	0.998	0.9966	3412.8	482210	6	7	11.29	light	385.73	2
GLVQPTR	20240211_PRM_GSTPeptide_QC_2500pM_Old	Quality Control	8466609	2500	2339.5	0.936	0.9966	3412.8	482210	6	7	11.29	light	385.73	2
GLVQPTR	20240211_PRM_GSTPeptide_QC_10000pM_New	Quality Control	36328804	10000	10503	1.05	0.9966	3412.8	482210	6	7	11.29	light	385.73	2
GLVQPTR	20240211_PRM_GSTPeptide_QC_10000pM_Old	Quality Control	34086492	10000	9846.4	0.985	0.9966	3412.8	482210	6	7	11.29	light	385.73	2
GLVQPTR	SKP_Blank_2	Blank	0		-141.29	#N/A	0.9966	3412.8	482210	6	7	11.29	light	385.73	2
GLVQPTR	SKP_Heavy_2nM_1	Unknown	0		3393.1	#N/A	0.9966	3412.8	482210	6	7	11.29	light	385.73	2
GLVQPTR	SKP_Heavy_2nM_2	Unknown	0		3798.6	#N/A	0.9966	3412.8	482210	6	7	11.29	light	385.73	2
GLVQPTR	SKP_Heavy_2nM_3	Unknown	0		3781.5	#N/A	0.9966	3412.8	482210	6	7	11.29	light	385.73	2
GLVQPTR	SKP_Light_18300pM_1	Unknown	28393812		8178.4	#N/A	0.9966	3412.8	482210	6	7	11.29	light	385.73	2
GLVQPTR	SKP_Light_18300pM_2	Unknown	28649568		8253.3	#N/A	0.9966	3412.8	482210	6	7	11.29	light	385.73	2
GLVQPTR	SKP_Light_18300pM_3	Unknown	26917998		7746	#N/A	0.9966	3412.8	482210	6	7	11.29	light	385.73	2
GLVQPTR	20240211_PRM_GSTProteinDigest_2500pM_1	Unknown	7877600		2166.9	#N/A	0.9966	3412.8	482210	6	7	11.29	light	385.73	2
GLVQPTR	20240211_PRM_GSTProteinDigest_2500pM_2	Unknown	7003696		1910.9	#N/A	0.9966	3412.8	482210	6	7	11.29	light	385.73	2
GLVQPTR	20240211_PRM_GSTProteinDigest_2500pM_3	Unknown	6712450		1825.5	#N/A	0.9966	3412.8	482210	6	7	11.29	light	385.73	2
GLVQPTR	20240208_PRM_GSTPeptide_Cal_0	Blank	0		-141.29	#N/A	0.9966	3412.8	482210	6	7	11.29	heavy	390.734	2
GLVQPTR	20240208_PRM_GSTPeptide_625pM_Cal_1	Standard	0	625	535.35	0.857	0.9966	3412.8	482210	6	7	11.29	heavy	390.734	2
GLVQPTR	20240208_PRM_GSTPeptide_1250pM_Cal_2	Standard	0	1250	1351.8	1.081	0.9966	3412.8	482210	6	7	11.29	heavy	390.734	2
GLVQPTR	20240208_PRM_GSTPeptide_2500pM_Cal_3	Standard	0	2500	2506.7	1.003	0.9966	3412.8	482210	6	7	11.29	heavy	390.734	2
GLVQPTR	20240208_PRM_GSTPeptide_5000pM_Cal_4	Standard	0	5000	5635.5	1.127	0.9966	3412.8	482210	6	7	11.29	heavy	390.734	2
GLVQPTR	20240208_PRM_GSTPeptide_10000pM_Cal_5	Standard	0	10000	9298.5	0.93	0.9966	3412.8	482210	6	7	11.29	heavy	390.734	2
GLVQPTR	20240208_PRM_GSTPeptide_20000pM_Cal_6	Standard	0	20000	20047	1.002	0.9966	3412.8	482210	6	7	11.29	heavy	390.734	2
GLVQPTR	20240208_PRM_GSTPeptide_QC_2500pM	Quality Control	0	2500	2377.1	0.951	0.9966	3412.8	482210	6	7	11.29	heavy	390.734	2
GLVQPTR	20240211_PRM_SKP_Blank_0	Blank	0		-141.29	#N/A	0.9966	3412.8	482210	6	7	11.29	heavy	390.734	2
GLVQPTR	20240211_PRM_GSTPeptide_QC_2500pM_New	Quality Control	0	2500	2494.3	0.998	0.9966	3412.8	482210	6	7	11.29	heavy	390.734	2
GLVQPTR	20240211_PRM_GSTPeptide_QC_2500pM_Old	Quality Control	0	2500	2339.5	0.936	0.9966	3412.8	482210	6	7	11.29	heavy	390.734	2
GLVQPTR	20240211_PRM_GSTPeptide_QC_10000pM_New	Quality Control	0	10000	10503	1.05	0.9966	3412.8	482210	6	7	11.29	heavy	390.734	2
GLVQPTR	20240211_PRM_GSTPeptide_QC_10000pM_Old	Quality Control	0	10000	9846.4	0.985	0.9966	3412.8	482210	6	7	11.29	heavy	390.734	2
GLVQPTR	SKP_Blank_2	Blank	0		-141.29	#N/A	0.9966	3412.8	482210	6	7	11.29	heavy	390.734	2
GLVQPTR	SKP_Heavy_2nM_1	Unknown	12062337		3393.1	#N/A	0.9966	3412.8	482210	6	7	11.29	heavy	390.734	2
GLVQPTR	SKP_Heavy_2nM_2	Unknown	13446097		3798.6	#N/A	0.9966	3412.8	482210	6	7	11.29	heavy	390.734	2
GLVQPTR	SKP_Heavy_2nM_3	Unknown	13387717		3781.5	#N/A	0.9966	3412.8	482210	6	7	11.29	heavy	390.734	2
GLVQPTR	SKP_Light_18300pM_1	Unknown	0		8178.4	#N/A	0.9966	3412.8	482210	6	7	11.29	heavy	390.734	2
GLVQPTR	SKP_Light_18300pM_2	Unknown	0		8253.3	#N/A	0.9966	3412.8	482210	6	7	11.29	heavy	390.734	2
GLVQPTR	SKP_Light_18300pM_3	Unknown	0		7746	#N/A	0.9966	3412.8	482210	6	7	11.29	heavy	390.734	2
GLVQPTR	20240211_PRM_GSTProteinDigest_2500pM_1	Unknown	0		2166.9	#N/A	0.9966	3412.8	482210	6	7	11.29	heavy	390.734	2
GLVQPTR	20240211_PRM_GSTProteinDigest_2500pM_2	Unknown	0		1910.9	#N/A	0.9966	3412.8	482210	6	7	11.29	heavy	390.734	2
GLVQPTR	20240211_PRM_GSTProteinDigest_2500pM_3	Unknown	0		1825.5	#N/A	0.9966	3412.8	482210	6	7	11.29	heavy	390.734	2

## Sheet: Standard
Peptide	Replicate	Sample type	Tot area fragment	Analyte conc	Calc conc	Accuracy	R Squared	Slope	Intercept	Point	Pep seq length	RT	Isotope	Prec m/z	z
YGVSR	20240208_PRM_GSTPeptide_625pM_Cal_1	Standard	2566701	625	560.77	0.897	0.9972	4074.8	281690	6	5	6.12	light	291.156	2
YGVSR	20240208_PRM_GSTPeptide_1250pM_Cal_2	Standard	5745743	1250	1340.9	1.073	0.9972	4074.8	281690	6	5	6.12	light	291.156	2
YGVSR	20240208_PRM_GSTPeptide_2500pM_Cal_3	Standard	10154848	2500	2423	0.969	0.9972	4074.8	281690	6	5	6.12	light	291.156	2
YGVSR	20240208_PRM_GSTPeptide_5000pM_Cal_4	Standard	23085984	5000	5596.4	1.119	0.9972	4074.8	281690	6	5	6.12	light	291.156	2
YGVSR	20240208_PRM_GSTPeptide_10000pM_Cal_5	Standard	38491716	10000	9377.1	0.938	0.9972	4074.8	281690	6	5	6.12	light	291.156	2
YGVSR	20240208_PRM_GSTPeptide_20000pM_Cal_6	Standard	82090496	20000	20077	1.004	0.9972	4074.8	281690	6	5	6.12	light	291.156	2
GLVQPTR	20240208_PRM_GSTPeptide_625pM_Cal_1	Standard	2309280	625	535.35	0.857	0.9966	3412.8	482210	6	7	11.29	light	385.73	2
GLVQPTR	20240208_PRM_GSTPeptide_1250pM_Cal_2	Standard	5095759	1250	1351.8	1.081	0.9966	3412.8	482210	6	7	11.29	light	385.73	2
GLVQPTR	20240208_PRM_GSTPeptide_2500pM_Cal_3	Standard	9037157	2500	2506.7	1.003	0.9966	3412.8	482210	6	7	11.29	light	385.73	2
GLVQPTR	20240208_PRM_GSTPeptide_5000pM_Cal_4	Standard	19715180	5000	5635.5	1.127	0.9966	3412.8	482210	6	7	11.29	light	385.73	2
GLVQPTR	20240208_PRM_GSTPeptide_10000pM_Cal_5	Standard	32216532	10000	9298.5	0.93	0.9966	3412.8	482210	6	7	11.29	light	385.73	2
GLVQPTR	20240208_PRM_GSTPeptide_20000pM_Cal_6	Standard	68899936	20000	20047	1.002	0.9966	3412.8	482210	6	7	11.29	light	385.73	2

## Sheet: QC
Peptide	Replicate	Sample type	Tot area fragment	Analyte conc	Calc conc	Accuracy	R Squared	Slope	Intercept	Point	Pep seq length	RT	Isotope	Prec m/z	z
YGVSR	20240208_PRM_GSTPeptide_QC_2500pM	Quality Control	9723234	2500	2317.1	0.927	0.9972	4074.8	281690	6	5	6.12	light	291.156	2
YGVSR	20240211_PRM_GSTPeptide_QC_2500pM_New	Quality Control	9921090	2500	2365.6	0.946	0.9972	4074.8	281690	6	5	6.12	light	291.156	2
YGVSR	20240211_PRM_GSTPeptide_QC_2500pM_Old	Quality Control	9556533	2500	2276.1	0.91	0.9972	4074.8	281690	6	5	6.12	light	291.156	2
YGVSR	20240211_PRM_GSTPeptide_QC_10000pM_New	Quality Control	41966884	10000	10230	1.023	0.9972	4074.8	281690	6	5	6.12	light	291.156	2
YGVSR	20240211_PRM_GSTPeptide_QC_10000pM_Old	Quality Control	41844776	10000	10200	1.02	0.9972	4074.8	281690	6	5	6.12	light	291.156	2
GLVQPTR	20240208_PRM_GSTPeptide_QC_2500pM	Quality Control	8594943	2500	2377.1	0.951	0.9966	3412.8	482210	6	7	11.29	light	385.73	2
GLVQPTR	20240211_PRM_GSTPeptide_QC_2500pM_New	Quality Control	8994875	2500	2494.3	0.998	0.9966	3412.8	482210	6	7	11.29	light	385.73	2
GLVQPTR	20240211_PRM_GSTPeptide_QC_2500pM_Old	Quality Control	8466609	2500	2339.5	0.936	0.9966	3412.8	482210	6	7	11.29	light	385.73	2
GLVQPTR	20240211_PRM_GSTPeptide_QC_10000pM_New	Quality Control	36328804	10000	10503	1.05	0.9966	3412.8	482210	6	7	11.29	light	385.73	2
GLVQPTR	20240211_PRM_GSTPeptide_QC_10000pM_Old	Quality Control	34086492	10000	9846.4	0.985	0.9966	3412.8	482210	6	7	11.29	light	385.73	2

## Sheet: Unknown
Peptide	Replicate	Sample type	Tot area fragment	Analyte conc	Calc conc	Accuracy	R Squared	Slope	Intercept	Point	Pep seq length	RT	Isotope	Prec m/z	z
YGVSR	SKP_Light_18300pM_1	Unknown	59331456		14491	#N/A	0.9972	4074.8	281690	6	5	6.12	light	291.156	2
YGVSR	SKP_Light_18300pM_2	Unknown	56841920		13881	#N/A	0.9972	4074.8	281690	6	5	6.12	light	291.156	2
YGVSR	SKP_Light_18300pM_3	Unknown	55550320		13564	#N/A	0.9972	4074.8	281690	6	5	6.12	light	291.156	2
YGVSR	20240211_PRM_GSTProteinDigest_2500pM_1	Unknown	8775991		2084.6	#N/A	0.9972	4074.8	281690	6	5	6.12	light	291.156	2
YGVSR	20240211_PRM_GSTProteinDigest_2500pM_2	Unknown	7005945		1650.4	#N/A	0.9972	4074.8	281690	6	5	6.12	light	291.156	2
YGVSR	20240211_PRM_GSTProteinDigest_2500pM_3	Unknown	8068575		1911	#N/A	0.9972	4074.8	281690	6	5	6.12	light	291.156	2
YGVSR	SKP_Heavy_2nM_1	Unknown	12803536		3073.3	#N/A	0.9972	4074.8	281690	6	5	6.12	heavy	296.16	2
YGVSR	SKP_Heavy_2nM_2	Unknown	13740317		3302.9	#N/A	0.9972	4074.8	281690	6	5	6.12	heavy	296.16	2
YGVSR	SKP_Heavy_2nM_3	Unknown	14247308		3427.6	#N/A	0.9972	4074.8	281690	6	5	6.12	heavy	296.16	2
GLVQPTR	SKP_Light_18300pM_1	Unknown	28393812		8178.4	#N/A	0.9966	3412.8	482210	6	7	11.29	light	385.73	2
GLVQPTR	SKP_Light_18300pM_2	Unknown	28649568		8253.3	#N/A	0.9966	3412.8	482210	6	7	11.29	light	385.73	2
GLVQPTR	SKP_Light_18300pM_3	Unknown	26917998		7746	#N/A	0.9966	3412.8	482210	6	7	11.29	light	385.73	2
GLVQPTR	20240211_PRM_GSTProteinDigest_2500pM_1	Unknown	7877600		2166.9	#N/A	0.9966	3412.8	482210	6	7	11.29	light	385.73	2
GLVQPTR	20240211_PRM_GSTProteinDigest_2500pM_2	Unknown	7003696		1910.9	#N/A	0.9966	3412.8	482210	6	7	11.29	light	385.73	2
GLVQPTR	20240211_PRM_GSTProteinDigest_2500pM_3	Unknown	6712450		1825.5	#N/A	0.9966	3412.8	482210	6	7	11.29	light	385.73	2
GLVQPTR	SKP_Heavy_2nM_1	Unknown	12062337		3393.1	#N/A	0.9966	3412.8	482210	6	7	11.29	heavy	390.734	2
GLVQPTR	SKP_Heavy_2nM_2	Unknown	13446097		3798.6	#N/A	0.9966	3412.8	482210	6	7	11.29	heavy	390.734	2
GLVQPTR	SKP_Heavy_2nM_3	Unknown	13387717		3781.5	#N/A	0.9966	3412.8	482210	6	7	11.29	heavy	390.734	2

## Sheet: GST Cal Curve
Peptide	R Squared	Slope	Intercept	Point	Pep seq length	RT	Isotope	Prec m/z	z
YGVSR	0.9972	4074.8	281690	6	5	6.12	light	291.156	2
GLVQPTR	0.9966	3412.8	482210	6	7	11.29	light	385.73	2

## Sheet: Plots
Peptide	Replicate	Sample type	Tot area fragment	Analyte conc	Calc conc			Peptide source	YGVSR Standard						Light SKP			GST Protein Digest			Heavy SKP
YGVSR	SKP_Light_18300pM_1	Unknown	59331456		14491			Cal Levels/sample	1	2	3	4	5	6	1	2	3	1	2	3	1	2	3
YGVSR	SKP_Light_18300pM_2	Unknown	56841920		13881			Concentration (pM)	625	1250	2500	5000	10000	20000	14491	13881	13564	2084.6	1650.4	1911	3073.3	3302.9	3427.6
YGVSR	SKP_Light_18300pM_3	Unknown	55550320		13564			AUC	2566701	5745743	10154848	23085984	38491716	82090496	59331456	56841920	55550320	8775991	7005945	8068575	12803536	13740317	14247308
YGVSR	20240211_PRM_GSTProteinDigest_2500pM_1	Unknown	8775991		2084.6			avg conc							13978.7			1882			3267.93
YGVSR	20240211_PRM_GSTProteinDigest_2500pM_2	Unknown	7005945		1650.4			avg AUC							57241232			7.95017e+06			1.35971e+07
YGVSR	20240211_PRM_GSTProteinDigest_2500pM_3	Unknown	8068575		1911			Std conc							471.154			218.548			179.72
YGVSR	SKP_Heavy_2nM_1	Unknown	12803536		3073.3			Std AUC							1.92194e+06			890944			732470
YGVSR	SKP_Heavy_2nM_2	Unknown	13740317		3302.9			Concentration (nM)	0.625	1.25	2.5	5	10	20
YGVSR	SKP_Heavy_2nM_3	Unknown	14247308		3427.6			Peak Area	2566701	5745743	10154848	23085984	38491716	82090496
GLVQPTR	SKP_Light_18300pM_1	Unknown	28393812		8178.4			Peptide source	GLVQPTR Standard						Light SKP			GST Protein Digest			Heavy SKP
GLVQPTR	SKP_Light_18300pM_2	Unknown	28649568		8253.3			Cal Levels/sample	1	2	3	4	5	6	1	2	3	1	2	3	1	2	3
GLVQPTR	SKP_Light_18300pM_3	Unknown	26917998		7746			Concentration (pM)	625	1250	2500	5000	10000	20000	8178.4	8253.3	7746	2166.9	1910.9	1825.5	3393.1	3798.6	3781.5
GLVQPTR	20240211_PRM_GSTProteinDigest_2500pM_1	Unknown	7877600		2166.9			AUC	2309280	5095759	9037157	19715180	32216532	68899936	28393812	28649568	26917998	7877600	7003696	6712450	12062337	13446097	13387717
GLVQPTR	20240211_PRM_GSTProteinDigest_2500pM_2	Unknown	7003696		1910.9			avg conc							8059.23			1967.77			3657.73
GLVQPTR	20240211_PRM_GSTProteinDigest_2500pM_3	Unknown	6712450		1825.5			avg AUC							27987126			7.19792e+06			1.29654e+07
GLVQPTR	SKP_Heavy_2nM_1	Unknown	12062337		3393.1			Std conc							273.841			177.662			229.339
GLVQPTR	SKP_Heavy_2nM_2	Unknown	13446097		3798.6			Std AUC							934681			606370			782606
GLVQPTR	SKP_Heavy_2nM_3	Unknown	13387717		3781.5
YGVSR	20240208_PRM_GSTPeptide_625pM_Cal_1	Standard	2566701	625	560.77
YGVSR	20240208_PRM_GSTPeptide_1250pM_Cal_2	Standard	5745743	1250	1340.9													YGVSR			GLVQPTR
YGVSR	20240208_PRM_GSTPeptide_2500pM_Cal_3	Standard	10154848	2500	2423													Light SKP	GST Protein Digest	Heavy SKP	Light SKP	GST Protein Digest	Heavy SKP
YGVSR	20240208_PRM_GSTPeptide_5000pM_Cal_4	Standard	23085984	5000	5596.4											pM	avg conc	13978.7	1882	3267.93	8059.23	1967.77	3657.73
YGVSR	20240208_PRM_GSTPeptide_10000pM_Cal_5	Standard	38491716	10000	9377.1												avg AUC	57241232	7.95017e+06	1.35971e+07	27987126	7.19792e+06	1.29654e+07
YGVSR	20240208_PRM_GSTPeptide_20000pM_Cal_6	Standard	82090496	20000	20077												Std conc	471.154	218.548	179.72	273.841	177.662	229.339
GLVQPTR	20240208_PRM_GSTPeptide_625pM_Cal_1	Standard	2309280	625	535.35												Std AUC	1.92194e+06	890944	732470	934681	606370	782606
GLVQPTR	20240208_PRM_GSTPeptide_1250pM_Cal_2	Standard	5095759	1250	1351.8											nM	avg conc	13.9787	1.882	3.26793	8.05923	1.96777	3.65773
GLVQPTR	20240208_PRM_GSTPeptide_2500pM_Cal_3	Standard	9037157	2500	2506.7												avg AUC	57241232	7.95017e+06	1.35971e+07	27987126	7.19792e+06	1.29654e+07
GLVQPTR	20240208_PRM_GSTPeptide_5000pM_Cal_4	Standard	19715180	5000	5635.5												Std conc	0.471154	0.218548	0.17972	0.273841	0.177662	0.229339
GLVQPTR	20240208_PRM_GSTPeptide_10000pM_Cal_5	Standard	32216532	10000	9298.5												Std AUC	1.92194e+06	890944	732470	934681	606370	782606
GLVQPTR	20240208_PRM_GSTPeptide_20000pM_Cal_6	Standard	68899936	20000	20047
																	Quantification by	Concentrations (nM)
																		Heavy SKP	Light SKP	GST protein
																	Absorption			2.5	+-
																	GST peptide	3.26793	13.9787	1.882
																		+-0.5	+-0.2	+-0.2
													Light SKP (14.0nM)	GST (1.9nM)	Heavy SKP (3.3nM)
	Light SKP (13979pM)	GST (1882pM)	Heavy SKP (3268pM)				Light SKP (8059pM)	GST (1968pM)	Heavy SKP (3658pM)
