# Supplementary material for: Concatemer-assisted stoichiometry analysis: targeted mass spectrometry for protein quantification
Source: Life Sci Alliance. 2024 Dec 31;8(3):e202403007. doi: 10.26508/lsa.202403007 (PMC11707388; doi:10.26508/lsa.202403007)
Supplement: Supplementary file 20 [file LSA-2024-03007_SdataFS7.xlsx]

## Sheet: Set 1 raw
Set	Replicate	Gene	Peptide	Calculated conc.
1	20240217_PRM_SKP_Cal_1	CBF1 CEP1 CP1 CPF1 YJR060W J1730	LSTEDEEIHSAR	84.306
1	20240217_PRM_SKP_Cal_2	CBF1 CEP1 CP1 CPF1 YJR060W J1730	LSTEDEEIHSAR	170.69
1	20240217_PRM_SKP_Cal_3	CBF1 CEP1 CP1 CPF1 YJR060W J1730	LSTEDEEIHSAR	307.49
1	20240217_PRM_SKP_Cal_4	CBF1 CEP1 CP1 CPF1 YJR060W J1730	LSTEDEEIHSAR	620.48
1	20240217_PRM_SKP_Cal_5	CBF1 CEP1 CP1 CPF1 YJR060W J1730	LSTEDEEIHSAR	1218.3
1	20240217_PRM_SKP_Cal_6	CBF1 CEP1 CP1 CPF1 YJR060W J1730	LSTEDEEIHSAR	2484.9
1	20240217_PRM_SKP_Cal_7	CBF1 CEP1 CP1 CPF1 YJR060W J1730	LSTEDEEIHSAR	4982.6
1	20240217_PRM_SKP_Cal_8	CBF1 CEP1 CP1 CPF1 YJR060W J1730	LSTEDEEIHSAR	9310.1
1	20240217_PRM_SKP_Cal_9	CBF1 CEP1 CP1 CPF1 YJR060W J1730	LSTEDEEIHSAR	18200
1	20240217_PRM_SKP_Cal_10	CBF1 CEP1 CP1 CPF1 YJR060W J1730	LSTEDEEIHSAR	62525
1	20240427_PRM_SKP_HZY1128_Recons_M_3240_CEN3_01prct_1	CBF1 CEP1 CP1 CPF1 YJR060W J1730	LSTEDEEIHSAR	1020.3
1	20240427_PRM_SKP_HZY1128_Recons_M_3240_CEN3_01prct_2	CBF1 CEP1 CP1 CPF1 YJR060W J1730	LSTEDEEIHSAR	991.94
1	20240427_PRM_SKP_HZY1128_Recons_M_3240_CEN3_01prct_3	CBF1 CEP1 CP1 CPF1 YJR060W J1730	LSTEDEEIHSAR	1035.2
1	20240425_PRM_SKP_HZY1128_Recons_M_3240_CEN3_1	CBF1 CEP1 CP1 CPF1 YJR060W J1730	LSTEDEEIHSAR	10966
1	20240425_PRM_SKP_HZY1128_Recons_M_3240_CEN3_2	CBF1 CEP1 CP1 CPF1 YJR060W J1730	LSTEDEEIHSAR	14210
1	20240425_PRM_SKP_HZY1128_Recons_M_3240_CEN3_3	CBF1 CEP1 CP1 CPF1 YJR060W J1730	LSTEDEEIHSAR	12097
1	20240425_PRM_SKP_HZY1128_Recons_G1_3240_CEN3_1	CBF1 CEP1 CP1 CPF1 YJR060W J1730	LSTEDEEIHSAR	13206
1	20240425_PRM_SKP_HZY1128_Recons_G1_3240_CEN3_2	CBF1 CEP1 CP1 CPF1 YJR060W J1730	LSTEDEEIHSAR	13426
1	20240425_PRM_SKP_HZY1128_Recons_G1_3240_CEN3_3	CBF1 CEP1 CP1 CPF1 YJR060W J1730	LSTEDEEIHSAR	16195
1	20240425_PRM_SKP_HZY1128_Recons_M_3241_MUT_1	CBF1 CEP1 CP1 CPF1 YJR060W J1730	LSTEDEEIHSAR	11107
1	20240425_PRM_SKP_HZY1128_Recons_M_3241_MUT_2	CBF1 CEP1 CP1 CPF1 YJR060W J1730	LSTEDEEIHSAR	11354
1	20240425_PRM_SKP_HZY1128_Recons_M_3241_MUT_3	CBF1 CEP1 CP1 CPF1 YJR060W J1730	LSTEDEEIHSAR	8176.7
1	20240425_PRM_SKP_HZY1128_Recons_G1_3241_MUT_1	CBF1 CEP1 CP1 CPF1 YJR060W J1730	LSTEDEEIHSAR	11247
1	20240425_PRM_SKP_HZY1128_Recons_G1_3241_MUT_2	CBF1 CEP1 CP1 CPF1 YJR060W J1730	LSTEDEEIHSAR	18416
1	20240425_PRM_SKP_HZY1128_Recons_G1_3241_MUT_3	CBF1 CEP1 CP1 CPF1 YJR060W J1730	LSTEDEEIHSAR	18805
1	20240425_PRM_SKP_HZY1128_Recons_M_3246_ARS_1	CBF1 CEP1 CP1 CPF1 YJR060W J1730	LSTEDEEIHSAR	27.787
1	20240425_PRM_SKP_HZY1128_Recons_M_3246_ARS_2	CBF1 CEP1 CP1 CPF1 YJR060W J1730	LSTEDEEIHSAR	29.328
1	20240425_PRM_SKP_HZY1128_Recons_M_3246_ARS_3	CBF1 CEP1 CP1 CPF1 YJR060W J1730	LSTEDEEIHSAR	82.213
1	20240427_PRM_SKP_HZY1128_Recons_M_3240_CEN3_10prct_1	CBF1 CEP1 CP1 CPF1 YJR060W J1730	LSTEDEEIHSAR	49086
1	20240427_PRM_SKP_HZY1128_Recons_M_3240_CEN3_10prct_3	CBF1 CEP1 CP1 CPF1 YJR060W J1730	LSTEDEEIHSAR	59965
1	20240427_PRM_SKP_HZY1128_Recons_G1_3240_CEN3_10prct_2	CBF1 CEP1 CP1 CPF1 YJR060W J1730	LSTEDEEIHSAR	43073
1	20240427_PRM_SKP_HZY1128_Recons_G1_3240_CEN3_10prct_3	CBF1 CEP1 CP1 CPF1 YJR060W J1730	LSTEDEEIHSAR	74310
1	20240501_PRM_SKP_HZY1128_Recons_M_3241_MUT_10prct_1	CBF1 CEP1 CP1 CPF1 YJR060W J1730	LSTEDEEIHSAR	43013
1	20240501_PRM_SKP_HZY1128_Recons_M_3241_MUT_10prct_2	CBF1 CEP1 CP1 CPF1 YJR060W J1730	LSTEDEEIHSAR	36000
1	20240501_PRM_SKP_HZY1128_Recons_M_3241_MUT_10prct_3	CBF1 CEP1 CP1 CPF1 YJR060W J1730	LSTEDEEIHSAR	36239
1	20240501_PRM_SKP_HZY1128_Recons_M_3246_ARS_10prct_1	CBF1 CEP1 CP1 CPF1 YJR060W J1730	LSTEDEEIHSAR	114.15
1	20240501_PRM_SKP_HZY1128_Recons_M_3246_ARS_10prct_2	CBF1 CEP1 CP1 CPF1 YJR060W J1730	LSTEDEEIHSAR	100.91
1	20240501_PRM_SKP_HZY1128_Recons_M_3246_ARS_10prct_3	CBF1 CEP1 CP1 CPF1 YJR060W J1730	LSTEDEEIHSAR	371.35
1	20240501_PRM_SKP_HZY1128_Recons_G1_3241_MUT_10prct_1	CBF1 CEP1 CP1 CPF1 YJR060W J1730	LSTEDEEIHSAR	40810
1	20240501_PRM_SKP_HZY1128_Recons_G1_3241_MUT_10prct_2	CBF1 CEP1 CP1 CPF1 YJR060W J1730	LSTEDEEIHSAR	65494
1	20240501_PRM_SKP_HZY1128_Recons_G1_3241_MUT_10prct_3	CBF1 CEP1 CP1 CPF1 YJR060W J1730	LSTEDEEIHSAR	60195
1	20240217_PRM_SKP_Cal_1	CEP3 CBF3 CBF3B CSL1 YMR168C YM8520.17C	LVYLTER	81.069
1	20240217_PRM_SKP_Cal_2	CEP3 CBF3 CBF3B CSL1 YMR168C YM8520.17C	LVYLTER	160.63
1	20240217_PRM_SKP_Cal_3	CEP3 CBF3 CBF3B CSL1 YMR168C YM8520.17C	LVYLTER	293.69
1	20240217_PRM_SKP_Cal_4	CEP3 CBF3 CBF3B CSL1 YMR168C YM8520.17C	LVYLTER	677.17
1	20240217_PRM_SKP_Cal_5	CEP3 CBF3 CBF3B CSL1 YMR168C YM8520.17C	LVYLTER	1235.2
1	20240217_PRM_SKP_Cal_6	CEP3 CBF3 CBF3B CSL1 YMR168C YM8520.17C	LVYLTER	2449
1	20240217_PRM_SKP_Cal_7	CEP3 CBF3 CBF3B CSL1 YMR168C YM8520.17C	LVYLTER	5085.9
1	20240217_PRM_SKP_Cal_8	CEP3 CBF3 CBF3B CSL1 YMR168C YM8520.17C	LVYLTER	10331
1	20240217_PRM_SKP_Cal_9	CEP3 CBF3 CBF3B CSL1 YMR168C YM8520.17C	LVYLTER	16985
1	20240217_PRM_SKP_Cal_10	CEP3 CBF3 CBF3B CSL1 YMR168C YM8520.17C	LVYLTER	62624
1	20240427_PRM_SKP_HZY1128_Recons_M_3240_CEN3_01prct_1	CEP3 CBF3 CBF3B CSL1 YMR168C YM8520.17C	LVYLTER	985.52
1	20240427_PRM_SKP_HZY1128_Recons_M_3240_CEN3_01prct_2	CEP3 CBF3 CBF3B CSL1 YMR168C YM8520.17C	LVYLTER	1011.6
1	20240427_PRM_SKP_HZY1128_Recons_M_3240_CEN3_01prct_3	CEP3 CBF3 CBF3B CSL1 YMR168C YM8520.17C	LVYLTER	1130.5
1	20240425_PRM_SKP_HZY1128_Recons_M_3240_CEN3_1	CEP3 CBF3 CBF3B CSL1 YMR168C YM8520.17C	LVYLTER	8328.2
1	20240425_PRM_SKP_HZY1128_Recons_M_3240_CEN3_2	CEP3 CBF3 CBF3B CSL1 YMR168C YM8520.17C	LVYLTER	12055
1	20240425_PRM_SKP_HZY1128_Recons_M_3240_CEN3_3	CEP3 CBF3 CBF3B CSL1 YMR168C YM8520.17C	LVYLTER	11799
1	20240425_PRM_SKP_HZY1128_Recons_G1_3240_CEN3_1	CEP3 CBF3 CBF3B CSL1 YMR168C YM8520.17C	LVYLTER	10056
1	20240425_PRM_SKP_HZY1128_Recons_G1_3240_CEN3_2	CEP3 CBF3 CBF3B CSL1 YMR168C YM8520.17C	LVYLTER	5917.1
1	20240425_PRM_SKP_HZY1128_Recons_G1_3240_CEN3_3	CEP3 CBF3 CBF3B CSL1 YMR168C YM8520.17C	LVYLTER	9709.8
1	20240425_PRM_SKP_HZY1128_Recons_M_3241_MUT_1	CEP3 CBF3 CBF3B CSL1 YMR168C YM8520.17C	LVYLTER	140.6
1	20240425_PRM_SKP_HZY1128_Recons_M_3241_MUT_2	CEP3 CBF3 CBF3B CSL1 YMR168C YM8520.17C	LVYLTER	121.91
1	20240425_PRM_SKP_HZY1128_Recons_M_3241_MUT_3	CEP3 CBF3 CBF3B CSL1 YMR168C YM8520.17C	LVYLTER	83.188
1	20240425_PRM_SKP_HZY1128_Recons_G1_3241_MUT_1	CEP3 CBF3 CBF3B CSL1 YMR168C YM8520.17C	LVYLTER	50.772
1	20240425_PRM_SKP_HZY1128_Recons_G1_3241_MUT_2	CEP3 CBF3 CBF3B CSL1 YMR168C YM8520.17C	LVYLTER	39.075
1	20240425_PRM_SKP_HZY1128_Recons_G1_3241_MUT_3	CEP3 CBF3 CBF3B CSL1 YMR168C YM8520.17C	LVYLTER	48.361
1	20240425_PRM_SKP_HZY1128_Recons_M_3246_ARS_1	CEP3 CBF3 CBF3B CSL1 YMR168C YM8520.17C	LVYLTER	253.87
1	20240425_PRM_SKP_HZY1128_Recons_M_3246_ARS_2	CEP3 CBF3 CBF3B CSL1 YMR168C YM8520.17C	LVYLTER	171.5
1	20240425_PRM_SKP_HZY1128_Recons_M_3246_ARS_3	CEP3 CBF3 CBF3B CSL1 YMR168C YM8520.17C	LVYLTER	250.42
1	20240427_PRM_SKP_HZY1128_Recons_M_3240_CEN3_10prct_1	CEP3 CBF3 CBF3B CSL1 YMR168C YM8520.17C	LVYLTER	53518
1	20240427_PRM_SKP_HZY1128_Recons_M_3240_CEN3_10prct_3	CEP3 CBF3 CBF3B CSL1 YMR168C YM8520.17C	LVYLTER	54557
1	20240427_PRM_SKP_HZY1128_Recons_G1_3240_CEN3_10prct_2	CEP3 CBF3 CBF3B CSL1 YMR168C YM8520.17C	LVYLTER	25038
1	20240427_PRM_SKP_HZY1128_Recons_G1_3240_CEN3_10prct_3	CEP3 CBF3 CBF3B CSL1 YMR168C YM8520.17C	LVYLTER	46084
1	20240501_PRM_SKP_HZY1128_Recons_M_3241_MUT_10prct_1	CEP3 CBF3 CBF3B CSL1 YMR168C YM8520.17C	LVYLTER	345.76
1	20240501_PRM_SKP_HZY1128_Recons_M_3241_MUT_10prct_2	CEP3 CBF3 CBF3B CSL1 YMR168C YM8520.17C	LVYLTER	281.33
1	20240501_PRM_SKP_HZY1128_Recons_M_3241_MUT_10prct_3	CEP3 CBF3 CBF3B CSL1 YMR168C YM8520.17C	LVYLTER	313.48
1	20240501_PRM_SKP_HZY1128_Recons_M_3246_ARS_10prct_1	CEP3 CBF3 CBF3B CSL1 YMR168C YM8520.17C	LVYLTER	892.09
1	20240501_PRM_SKP_HZY1128_Recons_M_3246_ARS_10prct_2	CEP3 CBF3 CBF3B CSL1 YMR168C YM8520.17C	LVYLTER	667.99
1	20240501_PRM_SKP_HZY1128_Recons_M_3246_ARS_10prct_3	CEP3 CBF3 CBF3B CSL1 YMR168C YM8520.17C	LVYLTER	876.25
1	20240501_PRM_SKP_HZY1128_Recons_G1_3241_MUT_10prct_1	CEP3 CBF3 CBF3B CSL1 YMR168C YM8520.17C	LVYLTER	63.993
1	20240501_PRM_SKP_HZY1128_Recons_G1_3241_MUT_10prct_2	CEP3 CBF3 CBF3B CSL1 YMR168C YM8520.17C	LVYLTER	181.76
1	20240501_PRM_SKP_HZY1128_Recons_G1_3241_MUT_10prct_3	CEP3 CBF3 CBF3B CSL1 YMR168C YM8520.17C	LVYLTER	107.57
1	20240217_PRM_SKP_Cal_1	CTF13 CBF3C YMR094W YM6543.01 YM9582.19	TGLADFTR	60.356
1	20240217_PRM_SKP_Cal_2	CTF13 CBF3C YMR094W YM6543.01 YM9582.19	TGLADFTR	157.46
1	20240217_PRM_SKP_Cal_3	CTF13 CBF3C YMR094W YM6543.01 YM9582.19	TGLADFTR	287.32
1	20240217_PRM_SKP_Cal_4	CTF13 CBF3C YMR094W YM6543.01 YM9582.19	TGLADFTR	638.41
1	20240217_PRM_SKP_Cal_5	CTF13 CBF3C YMR094W YM6543.01 YM9582.19	TGLADFTR	1252
1	20240217_PRM_SKP_Cal_6	CTF13 CBF3C YMR094W YM6543.01 YM9582.19	TGLADFTR	2525.5
1	20240217_PRM_SKP_Cal_7	CTF13 CBF3C YMR094W YM6543.01 YM9582.19	TGLADFTR	5291.3
1	20240217_PRM_SKP_Cal_8	CTF13 CBF3C YMR094W YM6543.01 YM9582.19	TGLADFTR	9935.2
1	20240217_PRM_SKP_Cal_9	CTF13 CBF3C YMR094W YM6543.01 YM9582.19	TGLADFTR	19757
1	20240217_PRM_SKP_Cal_10	CTF13 CBF3C YMR094W YM6543.01 YM9582.19	TGLADFTR	69764
1	20240427_PRM_SKP_HZY1128_Recons_M_3240_CEN3_01prct_1	CTF13 CBF3C YMR094W YM6543.01 YM9582.19	TGLADFTR	672.56
1	20240427_PRM_SKP_HZY1128_Recons_M_3240_CEN3_01prct_2	CTF13 CBF3C YMR094W YM6543.01 YM9582.19	TGLADFTR	615.44
1	20240427_PRM_SKP_HZY1128_Recons_M_3240_CEN3_01prct_3	CTF13 CBF3C YMR094W YM6543.01 YM9582.19	TGLADFTR	682.77
1	20240425_PRM_SKP_HZY1128_Recons_M_3240_CEN3_1	CTF13 CBF3C YMR094W YM6543.01 YM9582.19	TGLADFTR	8487
1	20240425_PRM_SKP_HZY1128_Recons_M_3240_CEN3_2	CTF13 CBF3C YMR094W YM6543.01 YM9582.19	TGLADFTR	10095
1	20240425_PRM_SKP_HZY1128_Recons_M_3240_CEN3_3	CTF13 CBF3C YMR094W YM6543.01 YM9582.19	TGLADFTR	9591
1	20240425_PRM_SKP_HZY1128_Recons_G1_3240_CEN3_1	CTF13 CBF3C YMR094W YM6543.01 YM9582.19	TGLADFTR	6239.9
1	20240425_PRM_SKP_HZY1128_Recons_G1_3240_CEN3_2	CTF13 CBF3C YMR094W YM6543.01 YM9582.19	TGLADFTR	4298.4
1	20240425_PRM_SKP_HZY1128_Recons_G1_3240_CEN3_3	CTF13 CBF3C YMR094W YM6543.01 YM9582.19	TGLADFTR	9126.4
1	20240425_PRM_SKP_HZY1128_Recons_M_3241_MUT_1	CTF13 CBF3C YMR094W YM6543.01 YM9582.19	TGLADFTR	38.687
1	20240425_PRM_SKP_HZY1128_Recons_M_3241_MUT_2	CTF13 CBF3C YMR094W YM6543.01 YM9582.19	TGLADFTR	32.446
1	20240425_PRM_SKP_HZY1128_Recons_M_3241_MUT_3	CTF13 CBF3C YMR094W YM6543.01 YM9582.19	TGLADFTR	3.5974
1	20240425_PRM_SKP_HZY1128_Recons_G1_3241_MUT_1	CTF13 CBF3C YMR094W YM6543.01 YM9582.19	TGLADFTR	-26.959
1	20240425_PRM_SKP_HZY1128_Recons_G1_3241_MUT_2	CTF13 CBF3C YMR094W YM6543.01 YM9582.19	TGLADFTR	-1.2845
1	20240425_PRM_SKP_HZY1128_Recons_G1_3241_MUT_3	CTF13 CBF3C YMR094W YM6543.01 YM9582.19	TGLADFTR	0.84857
1	20240425_PRM_SKP_HZY1128_Recons_M_3246_ARS_1	CTF13 CBF3C YMR094W YM6543.01 YM9582.19	TGLADFTR	183.56
1	20240425_PRM_SKP_HZY1128_Recons_M_3246_ARS_2	CTF13 CBF3C YMR094W YM6543.01 YM9582.19	TGLADFTR	134.21
1	20240425_PRM_SKP_HZY1128_Recons_M_3246_ARS_3	CTF13 CBF3C YMR094W YM6543.01 YM9582.19	TGLADFTR	133.94
1	20240427_PRM_SKP_HZY1128_Recons_M_3240_CEN3_10prct_1	CTF13 CBF3C YMR094W YM6543.01 YM9582.19	TGLADFTR	36903
1	20240427_PRM_SKP_HZY1128_Recons_M_3240_CEN3_10prct_3	CTF13 CBF3C YMR094W YM6543.01 YM9582.19	TGLADFTR	39388
1	20240427_PRM_SKP_HZY1128_Recons_G1_3240_CEN3_10prct_2	CTF13 CBF3C YMR094W YM6543.01 YM9582.19	TGLADFTR	19996
1	20240427_PRM_SKP_HZY1128_Recons_G1_3240_CEN3_10prct_3	CTF13 CBF3C YMR094W YM6543.01 YM9582.19	TGLADFTR	34915
1	20240501_PRM_SKP_HZY1128_Recons_M_3241_MUT_10prct_1	CTF13 CBF3C YMR094W YM6543.01 YM9582.19	TGLADFTR	195.17
1	20240501_PRM_SKP_HZY1128_Recons_M_3241_MUT_10prct_2	CTF13 CBF3C YMR094W YM6543.01 YM9582.19	TGLADFTR	124.1
1	20240501_PRM_SKP_HZY1128_Recons_M_3241_MUT_10prct_3	CTF13 CBF3C YMR094W YM6543.01 YM9582.19	TGLADFTR	234.74
1	20240501_PRM_SKP_HZY1128_Recons_M_3246_ARS_10prct_1	CTF13 CBF3C YMR094W YM6543.01 YM9582.19	TGLADFTR	640.33
1	20240501_PRM_SKP_HZY1128_Recons_M_3246_ARS_10prct_2	CTF13 CBF3C YMR094W YM6543.01 YM9582.19	TGLADFTR	554.65
1	20240501_PRM_SKP_HZY1128_Recons_M_3246_ARS_10prct_3	CTF13 CBF3C YMR094W YM6543.01 YM9582.19	TGLADFTR	497.22
1	20240501_PRM_SKP_HZY1128_Recons_G1_3241_MUT_10prct_1	CTF13 CBF3C YMR094W YM6543.01 YM9582.19	TGLADFTR	25.57
1	20240501_PRM_SKP_HZY1128_Recons_G1_3241_MUT_10prct_2	CTF13 CBF3C YMR094W YM6543.01 YM9582.19	TGLADFTR	55.47
1	20240501_PRM_SKP_HZY1128_Recons_G1_3241_MUT_10prct_3	CTF13 CBF3C YMR094W YM6543.01 YM9582.19	TGLADFTR	29.564
1	20240217_PRM_SKP_Cal_1	CSE4 CSL2 YKL049C YKL262	YTPSELALYEIR	185.46
1	20240217_PRM_SKP_Cal_2	CSE4 CSL2 YKL049C YKL262	YTPSELALYEIR	234.12
1	20240217_PRM_SKP_Cal_3	CSE4 CSL2 YKL049C YKL262	YTPSELALYEIR	346.93
1	20240217_PRM_SKP_Cal_4	CSE4 CSL2 YKL049C YKL262	YTPSELALYEIR	579.46
1	20240217_PRM_SKP_Cal_5	CSE4 CSL2 YKL049C YKL262	YTPSELALYEIR	1145.6
1	20240217_PRM_SKP_Cal_6	CSE4 CSL2 YKL049C YKL262	YTPSELALYEIR	2615.5
1	20240217_PRM_SKP_Cal_7	CSE4 CSL2 YKL049C YKL262	YTPSELALYEIR	6791.5
1	20240217_PRM_SKP_Cal_8	CSE4 CSL2 YKL049C YKL262	YTPSELALYEIR	16367
1	20240217_PRM_SKP_Cal_9	CSE4 CSL2 YKL049C YKL262	YTPSELALYEIR	35320
1	20240217_PRM_SKP_Cal_10	CSE4 CSL2 YKL049C YKL262	YTPSELALYEIR	120270
1	20240427_PRM_SKP_HZY1128_Recons_M_3240_CEN3_01prct_1	CSE4 CSL2 YKL049C YKL262	YTPSELALYEIR	560.77
1	20240427_PRM_SKP_HZY1128_Recons_M_3240_CEN3_01prct_2	CSE4 CSL2 YKL049C YKL262	YTPSELALYEIR	607.66
1	20240427_PRM_SKP_HZY1128_Recons_M_3240_CEN3_01prct_3	CSE4 CSL2 YKL049C YKL262	YTPSELALYEIR	657.13
1	20240425_PRM_SKP_HZY1128_Recons_M_3240_CEN3_1	CSE4 CSL2 YKL049C YKL262	YTPSELALYEIR	3349.4
1	20240425_PRM_SKP_HZY1128_Recons_M_3240_CEN3_2	CSE4 CSL2 YKL049C YKL262	YTPSELALYEIR	4322.8
1	20240425_PRM_SKP_HZY1128_Recons_M_3240_CEN3_3	CSE4 CSL2 YKL049C YKL262	YTPSELALYEIR	3856.8
1	20240425_PRM_SKP_HZY1128_Recons_G1_3240_CEN3_1	CSE4 CSL2 YKL049C YKL262	YTPSELALYEIR	292.96
1	20240425_PRM_SKP_HZY1128_Recons_G1_3240_CEN3_2	CSE4 CSL2 YKL049C YKL262	YTPSELALYEIR	285.12
1	20240425_PRM_SKP_HZY1128_Recons_G1_3240_CEN3_3	CSE4 CSL2 YKL049C YKL262	YTPSELALYEIR	358.3
1	20240425_PRM_SKP_HZY1128_Recons_M_3241_MUT_1	CSE4 CSL2 YKL049C YKL262	YTPSELALYEIR	221.74
1	20240425_PRM_SKP_HZY1128_Recons_M_3241_MUT_2	CSE4 CSL2 YKL049C YKL262	YTPSELALYEIR	236.51
1	20240425_PRM_SKP_HZY1128_Recons_M_3241_MUT_3	CSE4 CSL2 YKL049C YKL262	YTPSELALYEIR	215.66
1	20240425_PRM_SKP_HZY1128_Recons_G1_3241_MUT_1	CSE4 CSL2 YKL049C YKL262	YTPSELALYEIR	190.73
1	20240425_PRM_SKP_HZY1128_Recons_G1_3241_MUT_2	CSE4 CSL2 YKL049C YKL262	YTPSELALYEIR	207.08
1	20240425_PRM_SKP_HZY1128_Recons_G1_3241_MUT_3	CSE4 CSL2 YKL049C YKL262	YTPSELALYEIR	189.01
1	20240425_PRM_SKP_HZY1128_Recons_M_3246_ARS_1	CSE4 CSL2 YKL049C YKL262	YTPSELALYEIR	290.15
1	20240425_PRM_SKP_HZY1128_Recons_M_3246_ARS_2	CSE4 CSL2 YKL049C YKL262	YTPSELALYEIR	249.48
1	20240425_PRM_SKP_HZY1128_Recons_M_3246_ARS_3	CSE4 CSL2 YKL049C YKL262	YTPSELALYEIR	276
1	20240427_PRM_SKP_HZY1128_Recons_M_3240_CEN3_10prct_1	CSE4 CSL2 YKL049C YKL262	YTPSELALYEIR	16804
1	20240427_PRM_SKP_HZY1128_Recons_M_3240_CEN3_10prct_3	CSE4 CSL2 YKL049C YKL262	YTPSELALYEIR	21211
1	20240427_PRM_SKP_HZY1128_Recons_G1_3240_CEN3_10prct_2	CSE4 CSL2 YKL049C YKL262	YTPSELALYEIR	648.98
1	20240427_PRM_SKP_HZY1128_Recons_G1_3240_CEN3_10prct_3	CSE4 CSL2 YKL049C YKL262	YTPSELALYEIR	1224.9
1	20240501_PRM_SKP_HZY1128_Recons_M_3241_MUT_10prct_1	CSE4 CSL2 YKL049C YKL262	YTPSELALYEIR	424.35
1	20240501_PRM_SKP_HZY1128_Recons_M_3241_MUT_10prct_2	CSE4 CSL2 YKL049C YKL262	YTPSELALYEIR	374.84
1	20240501_PRM_SKP_HZY1128_Recons_M_3241_MUT_10prct_3	CSE4 CSL2 YKL049C YKL262	YTPSELALYEIR	407.85
1	20240501_PRM_SKP_HZY1128_Recons_M_3246_ARS_10prct_1	CSE4 CSL2 YKL049C YKL262	YTPSELALYEIR	565.31
1	20240501_PRM_SKP_HZY1128_Recons_M_3246_ARS_10prct_2	CSE4 CSL2 YKL049C YKL262	YTPSELALYEIR	513.36
1	20240501_PRM_SKP_HZY1128_Recons_M_3246_ARS_10prct_3	CSE4 CSL2 YKL049C YKL262	YTPSELALYEIR	558.9
1	20240501_PRM_SKP_HZY1128_Recons_G1_3241_MUT_10prct_1	CSE4 CSL2 YKL049C YKL262	YTPSELALYEIR	242.64
1	20240501_PRM_SKP_HZY1128_Recons_G1_3241_MUT_10prct_2	CSE4 CSL2 YKL049C YKL262	YTPSELALYEIR	321.05
1	20240501_PRM_SKP_HZY1128_Recons_G1_3241_MUT_10prct_3	CSE4 CSL2 YKL049C YKL262	YTPSELALYEIR	268.55
1	20240217_PRM_SKP_Cal_1	HTB2 H2B2 YBL002W YBL0104	HAVSEGTR	99.547
1	20240217_PRM_SKP_Cal_2	HTB2 H2B2 YBL002W YBL0104	HAVSEGTR	150.78
1	20240217_PRM_SKP_Cal_3	HTB2 H2B2 YBL002W YBL0104	HAVSEGTR	303.46
1	20240217_PRM_SKP_Cal_4	HTB2 H2B2 YBL002W YBL0104	HAVSEGTR	652.67
1	20240217_PRM_SKP_Cal_5	HTB2 H2B2 YBL002W YBL0104	HAVSEGTR	1240
1	20240217_PRM_SKP_Cal_6	HTB2 H2B2 YBL002W YBL0104	HAVSEGTR	2586.1
1	20240217_PRM_SKP_Cal_7	HTB2 H2B2 YBL002W YBL0104	HAVSEGTR	4934.2
1	20240217_PRM_SKP_Cal_8	HTB2 H2B2 YBL002W YBL0104	HAVSEGTR	9775.3
1	20240217_PRM_SKP_Cal_9	HTB2 H2B2 YBL002W YBL0104	HAVSEGTR	19719
1	20240217_PRM_SKP_Cal_10	HTB2 H2B2 YBL002W YBL0104	HAVSEGTR	60477
1	20240427_PRM_SKP_HZY1128_Recons_M_3240_CEN3_01prct_1	HTB2 H2B2 YBL002W YBL0104	HAVSEGTR	1821.6
1	20240427_PRM_SKP_HZY1128_Recons_M_3240_CEN3_01prct_2	HTB2 H2B2 YBL002W YBL0104	HAVSEGTR	1801.7
1	20240427_PRM_SKP_HZY1128_Recons_M_3240_CEN3_01prct_3	HTB2 H2B2 YBL002W YBL0104	HAVSEGTR	1794.7
1	20240425_PRM_SKP_HZY1128_Recons_M_3240_CEN3_1	HTB2 H2B2 YBL002W YBL0104	HAVSEGTR	22490
1	20240425_PRM_SKP_HZY1128_Recons_M_3240_CEN3_2	HTB2 H2B2 YBL002W YBL0104	HAVSEGTR	21191
1	20240425_PRM_SKP_HZY1128_Recons_M_3240_CEN3_3	HTB2 H2B2 YBL002W YBL0104	HAVSEGTR	24364
1	20240425_PRM_SKP_HZY1128_Recons_G1_3240_CEN3_1	HTB2 H2B2 YBL002W YBL0104	HAVSEGTR	15687
1	20240425_PRM_SKP_HZY1128_Recons_G1_3240_CEN3_2	HTB2 H2B2 YBL002W YBL0104	HAVSEGTR	13674
1	20240425_PRM_SKP_HZY1128_Recons_G1_3240_CEN3_3	HTB2 H2B2 YBL002W YBL0104	HAVSEGTR	27029
1	20240425_PRM_SKP_HZY1128_Recons_M_3241_MUT_1	HTB2 H2B2 YBL002W YBL0104	HAVSEGTR	46824
1	20240425_PRM_SKP_HZY1128_Recons_M_3241_MUT_2	HTB2 H2B2 YBL002W YBL0104	HAVSEGTR	51981
1	20240425_PRM_SKP_HZY1128_Recons_M_3241_MUT_3	HTB2 H2B2 YBL002W YBL0104	HAVSEGTR	34784
1	20240425_PRM_SKP_HZY1128_Recons_G1_3241_MUT_1	HTB2 H2B2 YBL002W YBL0104	HAVSEGTR	25881
1	20240425_PRM_SKP_HZY1128_Recons_G1_3241_MUT_2	HTB2 H2B2 YBL002W YBL0104	HAVSEGTR	37778
1	20240425_PRM_SKP_HZY1128_Recons_G1_3241_MUT_3	HTB2 H2B2 YBL002W YBL0104	HAVSEGTR	25344
1	20240425_PRM_SKP_HZY1128_Recons_M_3246_ARS_1	HTB2 H2B2 YBL002W YBL0104	HAVSEGTR	24731
1	20240425_PRM_SKP_HZY1128_Recons_M_3246_ARS_2	HTB2 H2B2 YBL002W YBL0104	HAVSEGTR	23355
1	20240425_PRM_SKP_HZY1128_Recons_M_3246_ARS_3	HTB2 H2B2 YBL002W YBL0104	HAVSEGTR	22170
1	20240427_PRM_SKP_HZY1128_Recons_M_3240_CEN3_10prct_1	HTB2 H2B2 YBL002W YBL0104	HAVSEGTR	192650
1	20240427_PRM_SKP_HZY1128_Recons_M_3240_CEN3_10prct_3	HTB2 H2B2 YBL002W YBL0104	HAVSEGTR	157410
1	20240427_PRM_SKP_HZY1128_Recons_G1_3240_CEN3_10prct_2	HTB2 H2B2 YBL002W YBL0104	HAVSEGTR	53743
1	20240427_PRM_SKP_HZY1128_Recons_G1_3240_CEN3_10prct_3	HTB2 H2B2 YBL002W YBL0104	HAVSEGTR	107060
1	20240501_PRM_SKP_HZY1128_Recons_M_3241_MUT_10prct_1	HTB2 H2B2 YBL002W YBL0104	HAVSEGTR	137170
1	20240501_PRM_SKP_HZY1128_Recons_M_3241_MUT_10prct_2	HTB2 H2B2 YBL002W YBL0104	HAVSEGTR	135490
1	20240501_PRM_SKP_HZY1128_Recons_M_3241_MUT_10prct_3	HTB2 H2B2 YBL002W YBL0104	HAVSEGTR	131880
1	20240501_PRM_SKP_HZY1128_Recons_M_3246_ARS_10prct_1	HTB2 H2B2 YBL002W YBL0104	HAVSEGTR	146780
1	20240501_PRM_SKP_HZY1128_Recons_M_3246_ARS_10prct_2	HTB2 H2B2 YBL002W YBL0104	HAVSEGTR	74395
1	20240501_PRM_SKP_HZY1128_Recons_M_3246_ARS_10prct_3	HTB2 H2B2 YBL002W YBL0104	HAVSEGTR	243620
1	20240501_PRM_SKP_HZY1128_Recons_G1_3241_MUT_10prct_1	HTB2 H2B2 YBL002W YBL0104	HAVSEGTR	70977
1	20240501_PRM_SKP_HZY1128_Recons_G1_3241_MUT_10prct_2	HTB2 H2B2 YBL002W YBL0104	HAVSEGTR	126210
1	20240501_PRM_SKP_HZY1128_Recons_G1_3241_MUT_10prct_3	HTB2 H2B2 YBL002W YBL0104	HAVSEGTR	108840
1	20240217_PRM_SKP_Cal_1	HTA2 H2A2 YBL003C YBL0103	AGLTFPVGR	73.115
1	20240217_PRM_SKP_Cal_2	HTA2 H2A2 YBL003C YBL0103	AGLTFPVGR	155.37
1	20240217_PRM_SKP_Cal_3	HTA2 H2A2 YBL003C YBL0103	AGLTFPVGR	308.32
1	20240217_PRM_SKP_Cal_4	HTA2 H2A2 YBL003C YBL0103	AGLTFPVGR	699.7
1	20240217_PRM_SKP_Cal_5	HTA2 H2A2 YBL003C YBL0103	AGLTFPVGR	1296.8
1	20240217_PRM_SKP_Cal_6	HTA2 H2A2 YBL003C YBL0103	AGLTFPVGR	2500
1	20240217_PRM_SKP_Cal_7	HTA2 H2A2 YBL003C YBL0103	AGLTFPVGR	5298.5
1	20240217_PRM_SKP_Cal_8	HTA2 H2A2 YBL003C YBL0103	AGLTFPVGR	9914.3
1	20240217_PRM_SKP_Cal_9	HTA2 H2A2 YBL003C YBL0103	AGLTFPVGR	16413
1	20240217_PRM_SKP_Cal_10	HTA2 H2A2 YBL003C YBL0103	AGLTFPVGR	63263
1	20240427_PRM_SKP_HZY1128_Recons_M_3240_CEN3_01prct_1	HTA2 H2A2 YBL003C YBL0103	AGLTFPVGR	1685
1	20240427_PRM_SKP_HZY1128_Recons_M_3240_CEN3_01prct_2	HTA2 H2A2 YBL003C YBL0103	AGLTFPVGR	1514.6
1	20240427_PRM_SKP_HZY1128_Recons_M_3240_CEN3_01prct_3	HTA2 H2A2 YBL003C YBL0103	AGLTFPVGR	1493.8
1	20240425_PRM_SKP_HZY1128_Recons_M_3240_CEN3_1	HTA2 H2A2 YBL003C YBL0103	AGLTFPVGR	17359
1	20240425_PRM_SKP_HZY1128_Recons_M_3240_CEN3_2	HTA2 H2A2 YBL003C YBL0103	AGLTFPVGR	18424
1	20240425_PRM_SKP_HZY1128_Recons_M_3240_CEN3_3	HTA2 H2A2 YBL003C YBL0103	AGLTFPVGR	17671
1	20240425_PRM_SKP_HZY1128_Recons_G1_3240_CEN3_1	HTA2 H2A2 YBL003C YBL0103	AGLTFPVGR	9877.1
1	20240425_PRM_SKP_HZY1128_Recons_G1_3240_CEN3_2	HTA2 H2A2 YBL003C YBL0103	AGLTFPVGR	7226.6
1	20240425_PRM_SKP_HZY1128_Recons_G1_3240_CEN3_3	HTA2 H2A2 YBL003C YBL0103	AGLTFPVGR	14487
1	20240425_PRM_SKP_HZY1128_Recons_M_3241_MUT_1	HTA2 H2A2 YBL003C YBL0103	AGLTFPVGR	17785
1	20240425_PRM_SKP_HZY1128_Recons_M_3241_MUT_2	HTA2 H2A2 YBL003C YBL0103	AGLTFPVGR	18464
1	20240425_PRM_SKP_HZY1128_Recons_M_3241_MUT_3	HTA2 H2A2 YBL003C YBL0103	AGLTFPVGR	15101
1	20240425_PRM_SKP_HZY1128_Recons_G1_3241_MUT_1	HTA2 H2A2 YBL003C YBL0103	AGLTFPVGR	10717
1	20240425_PRM_SKP_HZY1128_Recons_G1_3241_MUT_2	HTA2 H2A2 YBL003C YBL0103	AGLTFPVGR	14334
1	20240425_PRM_SKP_HZY1128_Recons_G1_3241_MUT_3	HTA2 H2A2 YBL003C YBL0103	AGLTFPVGR	12728
1	20240425_PRM_SKP_HZY1128_Recons_M_3246_ARS_1	HTA2 H2A2 YBL003C YBL0103	AGLTFPVGR	20374
1	20240425_PRM_SKP_HZY1128_Recons_M_3246_ARS_2	HTA2 H2A2 YBL003C YBL0103	AGLTFPVGR	18288
1	20240425_PRM_SKP_HZY1128_Recons_M_3246_ARS_3	HTA2 H2A2 YBL003C YBL0103	AGLTFPVGR	18723
1	20240427_PRM_SKP_HZY1128_Recons_M_3240_CEN3_10prct_1	HTA2 H2A2 YBL003C YBL0103	AGLTFPVGR	73427
1	20240427_PRM_SKP_HZY1128_Recons_M_3240_CEN3_10prct_3	HTA2 H2A2 YBL003C YBL0103	AGLTFPVGR	70590
1	20240427_PRM_SKP_HZY1128_Recons_G1_3240_CEN3_10prct_2	HTA2 H2A2 YBL003C YBL0103	AGLTFPVGR	28747
1	20240427_PRM_SKP_HZY1128_Recons_G1_3240_CEN3_10prct_3	HTA2 H2A2 YBL003C YBL0103	AGLTFPVGR	49627
1	20240501_PRM_SKP_HZY1128_Recons_M_3241_MUT_10prct_1	HTA2 H2A2 YBL003C YBL0103	AGLTFPVGR	65293
1	20240501_PRM_SKP_HZY1128_Recons_M_3241_MUT_10prct_2	HTA2 H2A2 YBL003C YBL0103	AGLTFPVGR	53712
1	20240501_PRM_SKP_HZY1128_Recons_M_3241_MUT_10prct_3	HTA2 H2A2 YBL003C YBL0103	AGLTFPVGR	58681
1	20240501_PRM_SKP_HZY1128_Recons_M_3246_ARS_10prct_1	HTA2 H2A2 YBL003C YBL0103	AGLTFPVGR	64606
1	20240501_PRM_SKP_HZY1128_Recons_M_3246_ARS_10prct_2	HTA2 H2A2 YBL003C YBL0103	AGLTFPVGR	56585
1	20240501_PRM_SKP_HZY1128_Recons_M_3246_ARS_10prct_3	HTA2 H2A2 YBL003C YBL0103	AGLTFPVGR	67942
1	20240501_PRM_SKP_HZY1128_Recons_G1_3241_MUT_10prct_1	HTA2 H2A2 YBL003C YBL0103	AGLTFPVGR	46241
1	20240501_PRM_SKP_HZY1128_Recons_G1_3241_MUT_10prct_2	HTA2 H2A2 YBL003C YBL0103	AGLTFPVGR	61273
1	20240501_PRM_SKP_HZY1128_Recons_G1_3241_MUT_10prct_3	HTA2 H2A2 YBL003C YBL0103	AGLTFPVGR	48180
1	20240217_PRM_SKP_Cal_1	HHF1 YBR009C YBR0122; HHF2 YNL030W N2752	ISGLIYEEVR	347.01
1	20240217_PRM_SKP_Cal_2	HHF1 YBR009C YBR0122; HHF2 YNL030W N2752	ISGLIYEEVR	373.13
1	20240217_PRM_SKP_Cal_3	HHF1 YBR009C YBR0122; HHF2 YNL030W N2752	ISGLIYEEVR	494.48
1	20240217_PRM_SKP_Cal_4	HHF1 YBR009C YBR0122; HHF2 YNL030W N2752	ISGLIYEEVR	738.43
1	20240217_PRM_SKP_Cal_5	HHF1 YBR009C YBR0122; HHF2 YNL030W N2752	ISGLIYEEVR	1309.8
1	20240217_PRM_SKP_Cal_6	HHF1 YBR009C YBR0122; HHF2 YNL030W N2752	ISGLIYEEVR	2255.7
1	20240217_PRM_SKP_Cal_7	HHF1 YBR009C YBR0122; HHF2 YNL030W N2752	ISGLIYEEVR	5056.4
1	20240217_PRM_SKP_Cal_8	HHF1 YBR009C YBR0122; HHF2 YNL030W N2752	ISGLIYEEVR	9641.9
1	20240217_PRM_SKP_Cal_9	HHF1 YBR009C YBR0122; HHF2 YNL030W N2752	ISGLIYEEVR	16603
1	20240217_PRM_SKP_Cal_10	HHF1 YBR009C YBR0122; HHF2 YNL030W N2752	ISGLIYEEVR	63770
1	20240427_PRM_SKP_HZY1128_Recons_M_3240_CEN3_01prct_1	HHF1 YBR009C YBR0122; HHF2 YNL030W N2752	ISGLIYEEVR	2326.3
1	20240427_PRM_SKP_HZY1128_Recons_M_3240_CEN3_01prct_2	HHF1 YBR009C YBR0122; HHF2 YNL030W N2752	ISGLIYEEVR	2357.8
1	20240427_PRM_SKP_HZY1128_Recons_M_3240_CEN3_01prct_3	HHF1 YBR009C YBR0122; HHF2 YNL030W N2752	ISGLIYEEVR	2417.2
1	20240425_PRM_SKP_HZY1128_Recons_M_3240_CEN3_1	HHF1 YBR009C YBR0122; HHF2 YNL030W N2752	ISGLIYEEVR	16143
1	20240425_PRM_SKP_HZY1128_Recons_M_3240_CEN3_2	HHF1 YBR009C YBR0122; HHF2 YNL030W N2752	ISGLIYEEVR	19721
1	20240425_PRM_SKP_HZY1128_Recons_M_3240_CEN3_3	HHF1 YBR009C YBR0122; HHF2 YNL030W N2752	ISGLIYEEVR	19392
1	20240425_PRM_SKP_HZY1128_Recons_G1_3240_CEN3_1	HHF1 YBR009C YBR0122; HHF2 YNL030W N2752	ISGLIYEEVR	13972
1	20240425_PRM_SKP_HZY1128_Recons_G1_3240_CEN3_2	HHF1 YBR009C YBR0122; HHF2 YNL030W N2752	ISGLIYEEVR	8375.5
1	20240425_PRM_SKP_HZY1128_Recons_G1_3240_CEN3_3	HHF1 YBR009C YBR0122; HHF2 YNL030W N2752	ISGLIYEEVR	15259
1	20240425_PRM_SKP_HZY1128_Recons_M_3241_MUT_1	HHF1 YBR009C YBR0122; HHF2 YNL030W N2752	ISGLIYEEVR	20851
1	20240425_PRM_SKP_HZY1128_Recons_M_3241_MUT_2	HHF1 YBR009C YBR0122; HHF2 YNL030W N2752	ISGLIYEEVR	24954
1	20240425_PRM_SKP_HZY1128_Recons_M_3241_MUT_3	HHF1 YBR009C YBR0122; HHF2 YNL030W N2752	ISGLIYEEVR	17352
1	20240425_PRM_SKP_HZY1128_Recons_G1_3241_MUT_1	HHF1 YBR009C YBR0122; HHF2 YNL030W N2752	ISGLIYEEVR	11055
1	20240425_PRM_SKP_HZY1128_Recons_G1_3241_MUT_2	HHF1 YBR009C YBR0122; HHF2 YNL030W N2752	ISGLIYEEVR	29565
1	20240425_PRM_SKP_HZY1128_Recons_G1_3241_MUT_3	HHF1 YBR009C YBR0122; HHF2 YNL030W N2752	ISGLIYEEVR	21697
1	20240425_PRM_SKP_HZY1128_Recons_M_3246_ARS_1	HHF1 YBR009C YBR0122; HHF2 YNL030W N2752	ISGLIYEEVR	24262
1	20240425_PRM_SKP_HZY1128_Recons_M_3246_ARS_2	HHF1 YBR009C YBR0122; HHF2 YNL030W N2752	ISGLIYEEVR	20138
1	20240425_PRM_SKP_HZY1128_Recons_M_3246_ARS_3	HHF1 YBR009C YBR0122; HHF2 YNL030W N2752	ISGLIYEEVR	24708
1	20240427_PRM_SKP_HZY1128_Recons_M_3240_CEN3_10prct_1	HHF1 YBR009C YBR0122; HHF2 YNL030W N2752	ISGLIYEEVR	80851
1	20240427_PRM_SKP_HZY1128_Recons_M_3240_CEN3_10prct_3	HHF1 YBR009C YBR0122; HHF2 YNL030W N2752	ISGLIYEEVR	89601
1	20240427_PRM_SKP_HZY1128_Recons_G1_3240_CEN3_10prct_2	HHF1 YBR009C YBR0122; HHF2 YNL030W N2752	ISGLIYEEVR	35288
1	20240427_PRM_SKP_HZY1128_Recons_G1_3240_CEN3_10prct_3	HHF1 YBR009C YBR0122; HHF2 YNL030W N2752	ISGLIYEEVR	79982
1	20240501_PRM_SKP_HZY1128_Recons_M_3241_MUT_10prct_1	HHF1 YBR009C YBR0122; HHF2 YNL030W N2752	ISGLIYEEVR	106560
1	20240501_PRM_SKP_HZY1128_Recons_M_3241_MUT_10prct_2	HHF1 YBR009C YBR0122; HHF2 YNL030W N2752	ISGLIYEEVR	77174
1	20240501_PRM_SKP_HZY1128_Recons_M_3241_MUT_10prct_3	HHF1 YBR009C YBR0122; HHF2 YNL030W N2752	ISGLIYEEVR	109030
1	20240501_PRM_SKP_HZY1128_Recons_M_3246_ARS_10prct_1	HHF1 YBR009C YBR0122; HHF2 YNL030W N2752	ISGLIYEEVR	98860
1	20240501_PRM_SKP_HZY1128_Recons_M_3246_ARS_10prct_2	HHF1 YBR009C YBR0122; HHF2 YNL030W N2752	ISGLIYEEVR	83403
1	20240501_PRM_SKP_HZY1128_Recons_M_3246_ARS_10prct_3	HHF1 YBR009C YBR0122; HHF2 YNL030W N2752	ISGLIYEEVR	102610
1	20240501_PRM_SKP_HZY1128_Recons_G1_3241_MUT_10prct_1	HHF1 YBR009C YBR0122; HHF2 YNL030W N2752	ISGLIYEEVR	47799
1	20240501_PRM_SKP_HZY1128_Recons_G1_3241_MUT_10prct_2	HHF1 YBR009C YBR0122; HHF2 YNL030W N2752	ISGLIYEEVR	102140
1	20240501_PRM_SKP_HZY1128_Recons_G1_3241_MUT_10prct_3	HHF1 YBR009C YBR0122; HHF2 YNL030W N2752	ISGLIYEEVR	78555
1	20240217_PRM_SKP_Cal_1	HHT1 YBR010W YBR0201; HHT2 SIN2 YNL031C N2749	STELLIR	94.348
1	20240217_PRM_SKP_Cal_2	HHT1 YBR010W YBR0201; HHT2 SIN2 YNL031C N2749	STELLIR	147.39
1	20240217_PRM_SKP_Cal_3	HHT1 YBR010W YBR0201; HHT2 SIN2 YNL031C N2749	STELLIR	324.63
1	20240217_PRM_SKP_Cal_4	HHT1 YBR010W YBR0201; HHT2 SIN2 YNL031C N2749	STELLIR	654.25
1	20240217_PRM_SKP_Cal_5	HHT1 YBR010W YBR0201; HHT2 SIN2 YNL031C N2749	STELLIR	1292.6
1	20240217_PRM_SKP_Cal_6	HHT1 YBR010W YBR0201; HHT2 SIN2 YNL031C N2749	STELLIR	2443.2
1	20240217_PRM_SKP_Cal_7	HHT1 YBR010W YBR0201; HHT2 SIN2 YNL031C N2749	STELLIR	4849.3
1	20240217_PRM_SKP_Cal_8	HHT1 YBR010W YBR0201; HHT2 SIN2 YNL031C N2749	STELLIR	9901.3
1	20240217_PRM_SKP_Cal_9	HHT1 YBR010W YBR0201; HHT2 SIN2 YNL031C N2749	STELLIR	19876
1	20240217_PRM_SKP_Cal_10	HHT1 YBR010W YBR0201; HHT2 SIN2 YNL031C N2749	STELLIR	60355
1	20240427_PRM_SKP_HZY1128_Recons_M_3240_CEN3_01prct_1	HHT1 YBR010W YBR0201; HHT2 SIN2 YNL031C N2749	STELLIR	1198
1	20240427_PRM_SKP_HZY1128_Recons_M_3240_CEN3_01prct_2	HHT1 YBR010W YBR0201; HHT2 SIN2 YNL031C N2749	STELLIR	1297.1
1	20240427_PRM_SKP_HZY1128_Recons_M_3240_CEN3_01prct_3	HHT1 YBR010W YBR0201; HHT2 SIN2 YNL031C N2749	STELLIR	1227.9
1	20240425_PRM_SKP_HZY1128_Recons_M_3240_CEN3_1	HHT1 YBR010W YBR0201; HHT2 SIN2 YNL031C N2749	STELLIR	14427
1	20240425_PRM_SKP_HZY1128_Recons_M_3240_CEN3_2	HHT1 YBR010W YBR0201; HHT2 SIN2 YNL031C N2749	STELLIR	16039
1	20240425_PRM_SKP_HZY1128_Recons_M_3240_CEN3_3	HHT1 YBR010W YBR0201; HHT2 SIN2 YNL031C N2749	STELLIR	16218
1	20240425_PRM_SKP_HZY1128_Recons_G1_3240_CEN3_1	HHT1 YBR010W YBR0201; HHT2 SIN2 YNL031C N2749	STELLIR	14412
1	20240425_PRM_SKP_HZY1128_Recons_G1_3240_CEN3_2	HHT1 YBR010W YBR0201; HHT2 SIN2 YNL031C N2749	STELLIR	8671.9
1	20240425_PRM_SKP_HZY1128_Recons_G1_3240_CEN3_3	HHT1 YBR010W YBR0201; HHT2 SIN2 YNL031C N2749	STELLIR	15284
1	20240425_PRM_SKP_HZY1128_Recons_M_3241_MUT_1	HHT1 YBR010W YBR0201; HHT2 SIN2 YNL031C N2749	STELLIR	19726
1	20240425_PRM_SKP_HZY1128_Recons_M_3241_MUT_2	HHT1 YBR010W YBR0201; HHT2 SIN2 YNL031C N2749	STELLIR	21653
1	20240425_PRM_SKP_HZY1128_Recons_M_3241_MUT_3	HHT1 YBR010W YBR0201; HHT2 SIN2 YNL031C N2749	STELLIR	15412
1	20240425_PRM_SKP_HZY1128_Recons_G1_3241_MUT_1	HHT1 YBR010W YBR0201; HHT2 SIN2 YNL031C N2749	STELLIR	13590
1	20240425_PRM_SKP_HZY1128_Recons_G1_3241_MUT_2	HHT1 YBR010W YBR0201; HHT2 SIN2 YNL031C N2749	STELLIR	27386
1	20240425_PRM_SKP_HZY1128_Recons_G1_3241_MUT_3	HHT1 YBR010W YBR0201; HHT2 SIN2 YNL031C N2749	STELLIR	19767
1	20240425_PRM_SKP_HZY1128_Recons_M_3246_ARS_1	HHT1 YBR010W YBR0201; HHT2 SIN2 YNL031C N2749	STELLIR	21211
1	20240425_PRM_SKP_HZY1128_Recons_M_3246_ARS_2	HHT1 YBR010W YBR0201; HHT2 SIN2 YNL031C N2749	STELLIR	16501
1	20240425_PRM_SKP_HZY1128_Recons_M_3246_ARS_3	HHT1 YBR010W YBR0201; HHT2 SIN2 YNL031C N2749	STELLIR	18769
1	20240427_PRM_SKP_HZY1128_Recons_M_3240_CEN3_10prct_1	HHT1 YBR010W YBR0201; HHT2 SIN2 YNL031C N2749	STELLIR	73515
1	20240427_PRM_SKP_HZY1128_Recons_M_3240_CEN3_10prct_3	HHT1 YBR010W YBR0201; HHT2 SIN2 YNL031C N2749	STELLIR	73831
1	20240427_PRM_SKP_HZY1128_Recons_G1_3240_CEN3_10prct_2	HHT1 YBR010W YBR0201; HHT2 SIN2 YNL031C N2749	STELLIR	35401
1	20240427_PRM_SKP_HZY1128_Recons_G1_3240_CEN3_10prct_3	HHT1 YBR010W YBR0201; HHT2 SIN2 YNL031C N2749	STELLIR	74833
1	20240501_PRM_SKP_HZY1128_Recons_M_3241_MUT_10prct_1	HHT1 YBR010W YBR0201; HHT2 SIN2 YNL031C N2749	STELLIR	76741
1	20240501_PRM_SKP_HZY1128_Recons_M_3241_MUT_10prct_2	HHT1 YBR010W YBR0201; HHT2 SIN2 YNL031C N2749	STELLIR	70381
1	20240501_PRM_SKP_HZY1128_Recons_M_3241_MUT_10prct_3	HHT1 YBR010W YBR0201; HHT2 SIN2 YNL031C N2749	STELLIR	84922
1	20240501_PRM_SKP_HZY1128_Recons_M_3246_ARS_10prct_1	HHT1 YBR010W YBR0201; HHT2 SIN2 YNL031C N2749	STELLIR	97792
1	20240501_PRM_SKP_HZY1128_Recons_M_3246_ARS_10prct_2	HHT1 YBR010W YBR0201; HHT2 SIN2 YNL031C N2749	STELLIR	66508
1	20240501_PRM_SKP_HZY1128_Recons_M_3246_ARS_10prct_3	HHT1 YBR010W YBR0201; HHT2 SIN2 YNL031C N2749	STELLIR	87435
1	20240501_PRM_SKP_HZY1128_Recons_G1_3241_MUT_10prct_1	HHT1 YBR010W YBR0201; HHT2 SIN2 YNL031C N2749	STELLIR	55340
1	20240501_PRM_SKP_HZY1128_Recons_G1_3241_MUT_10prct_2	HHT1 YBR010W YBR0201; HHT2 SIN2 YNL031C N2749	STELLIR	126000
1	20240501_PRM_SKP_HZY1128_Recons_G1_3241_MUT_10prct_3	HHT1 YBR010W YBR0201; HHT2 SIN2 YNL031C N2749	STELLIR	83106
1	20240217_PRM_SKP_Cal_1	MIF2 YKL089W	YSLDTSESPSVR	-103.62
1	20240217_PRM_SKP_Cal_2	MIF2 YKL089W	YSLDTSESPSVR	-12.437
1	20240217_PRM_SKP_Cal_3	MIF2 YKL089W	YSLDTSESPSVR	166.76
1	20240217_PRM_SKP_Cal_4	MIF2 YKL089W	YSLDTSESPSVR	568.22
1	20240217_PRM_SKP_Cal_5	MIF2 YKL089W	YSLDTSESPSVR	1236.3
1	20240217_PRM_SKP_Cal_6	MIF2 YKL089W	YSLDTSESPSVR	2607.2
1	20240217_PRM_SKP_Cal_7	MIF2 YKL089W	YSLDTSESPSVR	5089.4
1	20240217_PRM_SKP_Cal_8	MIF2 YKL089W	YSLDTSESPSVR	10518
1	20240217_PRM_SKP_Cal_9	MIF2 YKL089W	YSLDTSESPSVR	17230
1	20240217_PRM_SKP_Cal_10	MIF2 YKL089W	YSLDTSESPSVR	59356
1	20240427_PRM_SKP_HZY1128_Recons_M_3240_CEN3_01prct_1	MIF2 YKL089W	YSLDTSESPSVR	-59.093
1	20240427_PRM_SKP_HZY1128_Recons_M_3240_CEN3_01prct_2	MIF2 YKL089W	YSLDTSESPSVR	-42.666
1	20240427_PRM_SKP_HZY1128_Recons_M_3240_CEN3_01prct_3	MIF2 YKL089W	YSLDTSESPSVR	-71.945
1	20240425_PRM_SKP_HZY1128_Recons_M_3240_CEN3_1	MIF2 YKL089W	YSLDTSESPSVR	1216.4
1	20240425_PRM_SKP_HZY1128_Recons_M_3240_CEN3_2	MIF2 YKL089W	YSLDTSESPSVR	1378.2
1	20240425_PRM_SKP_HZY1128_Recons_M_3240_CEN3_3	MIF2 YKL089W	YSLDTSESPSVR	1173
1	20240425_PRM_SKP_HZY1128_Recons_G1_3240_CEN3_1	MIF2 YKL089W	YSLDTSESPSVR	-163.19
1	20240425_PRM_SKP_HZY1128_Recons_G1_3240_CEN3_2	MIF2 YKL089W	YSLDTSESPSVR	-167.56
1	20240425_PRM_SKP_HZY1128_Recons_G1_3240_CEN3_3	MIF2 YKL089W	YSLDTSESPSVR	-131.75
1	20240425_PRM_SKP_HZY1128_Recons_M_3241_MUT_1	MIF2 YKL089W	YSLDTSESPSVR	-191.52
1	20240425_PRM_SKP_HZY1128_Recons_M_3241_MUT_2	MIF2 YKL089W	YSLDTSESPSVR	-191.52
1	20240425_PRM_SKP_HZY1128_Recons_M_3241_MUT_3	MIF2 YKL089W	YSLDTSESPSVR	-191.52
1	20240425_PRM_SKP_HZY1128_Recons_G1_3241_MUT_1	MIF2 YKL089W	YSLDTSESPSVR	-191.52
1	20240425_PRM_SKP_HZY1128_Recons_G1_3241_MUT_2	MIF2 YKL089W	YSLDTSESPSVR	-191.52
1	20240425_PRM_SKP_HZY1128_Recons_G1_3241_MUT_3	MIF2 YKL089W	YSLDTSESPSVR	-191.52
1	20240425_PRM_SKP_HZY1128_Recons_M_3246_ARS_1	MIF2 YKL089W	YSLDTSESPSVR	-179.9
1	20240425_PRM_SKP_HZY1128_Recons_M_3246_ARS_2	MIF2 YKL089W	YSLDTSESPSVR	-180.49
1	20240425_PRM_SKP_HZY1128_Recons_M_3246_ARS_3	MIF2 YKL089W	YSLDTSESPSVR	-168.91
1	20240427_PRM_SKP_HZY1128_Recons_M_3240_CEN3_10prct_1	MIF2 YKL089W	YSLDTSESPSVR	5754.7
1	20240427_PRM_SKP_HZY1128_Recons_M_3240_CEN3_10prct_3	MIF2 YKL089W	YSLDTSESPSVR	6749.5
1	20240427_PRM_SKP_HZY1128_Recons_G1_3240_CEN3_10prct_2	MIF2 YKL089W	YSLDTSESPSVR	-21.889
1	20240427_PRM_SKP_HZY1128_Recons_G1_3240_CEN3_10prct_3	MIF2 YKL089W	YSLDTSESPSVR	106.07
1	20240501_PRM_SKP_HZY1128_Recons_M_3241_MUT_10prct_1	MIF2 YKL089W	YSLDTSESPSVR	-133.57
1	20240501_PRM_SKP_HZY1128_Recons_M_3241_MUT_10prct_2	MIF2 YKL089W	YSLDTSESPSVR	-152.49
1	20240501_PRM_SKP_HZY1128_Recons_M_3241_MUT_10prct_3	MIF2 YKL089W	YSLDTSESPSVR	-146.04
1	20240501_PRM_SKP_HZY1128_Recons_M_3246_ARS_10prct_1	MIF2 YKL089W	YSLDTSESPSVR	-67.963
1	20240501_PRM_SKP_HZY1128_Recons_M_3246_ARS_10prct_2	MIF2 YKL089W	YSLDTSESPSVR	-60.753
1	20240501_PRM_SKP_HZY1128_Recons_M_3246_ARS_10prct_3	MIF2 YKL089W	YSLDTSESPSVR	-35.715
1	20240501_PRM_SKP_HZY1128_Recons_G1_3241_MUT_10prct_1	MIF2 YKL089W	YSLDTSESPSVR	-184.86
1	20240501_PRM_SKP_HZY1128_Recons_G1_3241_MUT_10prct_2	MIF2 YKL089W	YSLDTSESPSVR	-144.89
1	20240501_PRM_SKP_HZY1128_Recons_G1_3241_MUT_10prct_3	MIF2 YKL089W	YSLDTSESPSVR	-170.19
1	20240217_PRM_SKP_Cal_1	MIF2 YKL089W	VAPLQYWR	89.274
1	20240217_PRM_SKP_Cal_2	MIF2 YKL089W	VAPLQYWR	153.83
1	20240217_PRM_SKP_Cal_3	MIF2 YKL089W	VAPLQYWR	336.25
1	20240217_PRM_SKP_Cal_4	MIF2 YKL089W	VAPLQYWR	655.05
1	20240217_PRM_SKP_Cal_5	MIF2 YKL089W	VAPLQYWR	1196
1	20240217_PRM_SKP_Cal_6	MIF2 YKL089W	VAPLQYWR	2146.3
1	20240217_PRM_SKP_Cal_7	MIF2 YKL089W	VAPLQYWR	4898.4
1	20240217_PRM_SKP_Cal_8	MIF2 YKL089W	VAPLQYWR	9131.1
1	20240217_PRM_SKP_Cal_9	MIF2 YKL089W	VAPLQYWR	14860
1	20240217_PRM_SKP_Cal_10	MIF2 YKL089W	VAPLQYWR	61214
1	20240427_PRM_SKP_HZY1128_Recons_M_3240_CEN3_01prct_1	MIF2 YKL089W	VAPLQYWR	237.11
1	20240427_PRM_SKP_HZY1128_Recons_M_3240_CEN3_01prct_2	MIF2 YKL089W	VAPLQYWR	326.83
1	20240427_PRM_SKP_HZY1128_Recons_M_3240_CEN3_01prct_3	MIF2 YKL089W	VAPLQYWR	27.845
1	20240425_PRM_SKP_HZY1128_Recons_M_3240_CEN3_1	MIF2 YKL089W	VAPLQYWR	716.65
1	20240425_PRM_SKP_HZY1128_Recons_M_3240_CEN3_2	MIF2 YKL089W	VAPLQYWR	921.08
1	20240425_PRM_SKP_HZY1128_Recons_M_3240_CEN3_3	MIF2 YKL089W	VAPLQYWR	833.45
1	20240425_PRM_SKP_HZY1128_Recons_G1_3240_CEN3_1	MIF2 YKL089W	VAPLQYWR	48.359
1	20240425_PRM_SKP_HZY1128_Recons_G1_3240_CEN3_2	MIF2 YKL089W	VAPLQYWR	35.043
1	20240425_PRM_SKP_HZY1128_Recons_G1_3240_CEN3_3	MIF2 YKL089W	VAPLQYWR	59.817
1	20240425_PRM_SKP_HZY1128_Recons_M_3241_MUT_1	MIF2 YKL089W	VAPLQYWR	27.845
1	20240425_PRM_SKP_HZY1128_Recons_M_3241_MUT_2	MIF2 YKL089W	VAPLQYWR	27.845
1	20240425_PRM_SKP_HZY1128_Recons_M_3241_MUT_3	MIF2 YKL089W	VAPLQYWR	27.845
1	20240425_PRM_SKP_HZY1128_Recons_G1_3241_MUT_1	MIF2 YKL089W	VAPLQYWR	27.845
1	20240425_PRM_SKP_HZY1128_Recons_G1_3241_MUT_2	MIF2 YKL089W	VAPLQYWR	27.845
1	20240425_PRM_SKP_HZY1128_Recons_G1_3241_MUT_3	MIF2 YKL089W	VAPLQYWR	27.845
1	20240425_PRM_SKP_HZY1128_Recons_M_3246_ARS_1	MIF2 YKL089W	VAPLQYWR	40.832
1	20240425_PRM_SKP_HZY1128_Recons_M_3246_ARS_2	MIF2 YKL089W	VAPLQYWR	39.993
1	20240425_PRM_SKP_HZY1128_Recons_M_3246_ARS_3	MIF2 YKL089W	VAPLQYWR	37.249
1	20240427_PRM_SKP_HZY1128_Recons_M_3240_CEN3_10prct_1	MIF2 YKL089W	VAPLQYWR	2998
1	20240427_PRM_SKP_HZY1128_Recons_M_3240_CEN3_10prct_3	MIF2 YKL089W	VAPLQYWR	3236.5
1	20240427_PRM_SKP_HZY1128_Recons_G1_3240_CEN3_10prct_2	MIF2 YKL089W	VAPLQYWR	104.82
1	20240427_PRM_SKP_HZY1128_Recons_G1_3240_CEN3_10prct_3	MIF2 YKL089W	VAPLQYWR	178.5
1	20240501_PRM_SKP_HZY1128_Recons_M_3241_MUT_10prct_1	MIF2 YKL089W	VAPLQYWR	27.845
1	20240501_PRM_SKP_HZY1128_Recons_M_3241_MUT_10prct_2	MIF2 YKL089W	VAPLQYWR	38.276
1	20240501_PRM_SKP_HZY1128_Recons_M_3241_MUT_10prct_3	MIF2 YKL089W	VAPLQYWR	27.845
1	20240501_PRM_SKP_HZY1128_Recons_M_3246_ARS_10prct_1	MIF2 YKL089W	VAPLQYWR	104.7
1	20240501_PRM_SKP_HZY1128_Recons_M_3246_ARS_10prct_2	MIF2 YKL089W	VAPLQYWR	90.657
1	20240501_PRM_SKP_HZY1128_Recons_M_3246_ARS_10prct_3	MIF2 YKL089W	VAPLQYWR	125.69
1	20240501_PRM_SKP_HZY1128_Recons_G1_3241_MUT_10prct_1	MIF2 YKL089W	VAPLQYWR	27.845
1	20240501_PRM_SKP_HZY1128_Recons_G1_3241_MUT_10prct_2	MIF2 YKL089W	VAPLQYWR	48.725
1	20240501_PRM_SKP_HZY1128_Recons_G1_3241_MUT_10prct_3	MIF2 YKL089W	VAPLQYWR	28.95
1	20240217_PRM_SKP_Cal_1	CBF2 CBF3A CEP2 CTF14 NDC10 YGR140W	EENIVNEDGPNTSR	-70.016
1	20240217_PRM_SKP_Cal_2	CBF2 CBF3A CEP2 CTF14 NDC10 YGR140W	EENIVNEDGPNTSR	31.912
1	20240217_PRM_SKP_Cal_3	CBF2 CBF3A CEP2 CTF14 NDC10 YGR140W	EENIVNEDGPNTSR	179.28
1	20240217_PRM_SKP_Cal_4	CBF2 CBF3A CEP2 CTF14 NDC10 YGR140W	EENIVNEDGPNTSR	604.51
1	20240217_PRM_SKP_Cal_5	CBF2 CBF3A CEP2 CTF14 NDC10 YGR140W	EENIVNEDGPNTSR	1174.8
1	20240217_PRM_SKP_Cal_6	CBF2 CBF3A CEP2 CTF14 NDC10 YGR140W	EENIVNEDGPNTSR	2680.8
1	20240217_PRM_SKP_Cal_7	CBF2 CBF3A CEP2 CTF14 NDC10 YGR140W	EENIVNEDGPNTSR	5444.8
1	20240217_PRM_SKP_Cal_8	CBF2 CBF3A CEP2 CTF14 NDC10 YGR140W	EENIVNEDGPNTSR	10330
1	20240217_PRM_SKP_Cal_9	CBF2 CBF3A CEP2 CTF14 NDC10 YGR140W	EENIVNEDGPNTSR	17391
1	20240217_PRM_SKP_Cal_10	CBF2 CBF3A CEP2 CTF14 NDC10 YGR140W	EENIVNEDGPNTSR	61749
1	20240427_PRM_SKP_HZY1128_Recons_M_3240_CEN3_01prct_1	CBF2 CBF3A CEP2 CTF14 NDC10 YGR140W	EENIVNEDGPNTSR	1415.8
1	20240427_PRM_SKP_HZY1128_Recons_M_3240_CEN3_01prct_2	CBF2 CBF3A CEP2 CTF14 NDC10 YGR140W	EENIVNEDGPNTSR	1371.3
1	20240427_PRM_SKP_HZY1128_Recons_M_3240_CEN3_01prct_3	CBF2 CBF3A CEP2 CTF14 NDC10 YGR140W	EENIVNEDGPNTSR	1203.6
1	20240425_PRM_SKP_HZY1128_Recons_M_3240_CEN3_1	CBF2 CBF3A CEP2 CTF14 NDC10 YGR140W	EENIVNEDGPNTSR	15496
1	20240425_PRM_SKP_HZY1128_Recons_M_3240_CEN3_2	CBF2 CBF3A CEP2 CTF14 NDC10 YGR140W	EENIVNEDGPNTSR	16839
1	20240425_PRM_SKP_HZY1128_Recons_M_3240_CEN3_3	CBF2 CBF3A CEP2 CTF14 NDC10 YGR140W	EENIVNEDGPNTSR	15831
1	20240425_PRM_SKP_HZY1128_Recons_G1_3240_CEN3_1	CBF2 CBF3A CEP2 CTF14 NDC10 YGR140W	EENIVNEDGPNTSR	9925.3
1	20240425_PRM_SKP_HZY1128_Recons_G1_3240_CEN3_2	CBF2 CBF3A CEP2 CTF14 NDC10 YGR140W	EENIVNEDGPNTSR	6670.4
1	20240425_PRM_SKP_HZY1128_Recons_G1_3240_CEN3_3	CBF2 CBF3A CEP2 CTF14 NDC10 YGR140W	EENIVNEDGPNTSR	13600
1	20240425_PRM_SKP_HZY1128_Recons_M_3241_MUT_1	CBF2 CBF3A CEP2 CTF14 NDC10 YGR140W	EENIVNEDGPNTSR	77.759
1	20240425_PRM_SKP_HZY1128_Recons_M_3241_MUT_2	CBF2 CBF3A CEP2 CTF14 NDC10 YGR140W	EENIVNEDGPNTSR	32.54
1	20240425_PRM_SKP_HZY1128_Recons_M_3241_MUT_3	CBF2 CBF3A CEP2 CTF14 NDC10 YGR140W	EENIVNEDGPNTSR	-28.985
1	20240425_PRM_SKP_HZY1128_Recons_G1_3241_MUT_1	CBF2 CBF3A CEP2 CTF14 NDC10 YGR140W	EENIVNEDGPNTSR	-89.965
1	20240425_PRM_SKP_HZY1128_Recons_G1_3241_MUT_2	CBF2 CBF3A CEP2 CTF14 NDC10 YGR140W	EENIVNEDGPNTSR	-56.239
1	20240425_PRM_SKP_HZY1128_Recons_G1_3241_MUT_3	CBF2 CBF3A CEP2 CTF14 NDC10 YGR140W	EENIVNEDGPNTSR	-61.645
1	20240425_PRM_SKP_HZY1128_Recons_M_3246_ARS_1	CBF2 CBF3A CEP2 CTF14 NDC10 YGR140W	EENIVNEDGPNTSR	167.3
1	20240425_PRM_SKP_HZY1128_Recons_M_3246_ARS_2	CBF2 CBF3A CEP2 CTF14 NDC10 YGR140W	EENIVNEDGPNTSR	165.72
1	20240425_PRM_SKP_HZY1128_Recons_M_3246_ARS_3	CBF2 CBF3A CEP2 CTF14 NDC10 YGR140W	EENIVNEDGPNTSR	184.85
1	20240427_PRM_SKP_HZY1128_Recons_M_3240_CEN3_10prct_1	CBF2 CBF3A CEP2 CTF14 NDC10 YGR140W	EENIVNEDGPNTSR	64090
1	20240427_PRM_SKP_HZY1128_Recons_M_3240_CEN3_10prct_3	CBF2 CBF3A CEP2 CTF14 NDC10 YGR140W	EENIVNEDGPNTSR	80339
1	20240427_PRM_SKP_HZY1128_Recons_G1_3240_CEN3_10prct_2	CBF2 CBF3A CEP2 CTF14 NDC10 YGR140W	EENIVNEDGPNTSR	30278
1	20240427_PRM_SKP_HZY1128_Recons_G1_3240_CEN3_10prct_3	CBF2 CBF3A CEP2 CTF14 NDC10 YGR140W	EENIVNEDGPNTSR	55838
1	20240501_PRM_SKP_HZY1128_Recons_M_3241_MUT_10prct_1	CBF2 CBF3A CEP2 CTF14 NDC10 YGR140W	EENIVNEDGPNTSR	701.8
1	20240501_PRM_SKP_HZY1128_Recons_M_3241_MUT_10prct_2	CBF2 CBF3A CEP2 CTF14 NDC10 YGR140W	EENIVNEDGPNTSR	484.71
1	20240501_PRM_SKP_HZY1128_Recons_M_3241_MUT_10prct_3	CBF2 CBF3A CEP2 CTF14 NDC10 YGR140W	EENIVNEDGPNTSR	715.4
1	20240501_PRM_SKP_HZY1128_Recons_M_3246_ARS_10prct_1	CBF2 CBF3A CEP2 CTF14 NDC10 YGR140W	EENIVNEDGPNTSR	1415.5
1	20240501_PRM_SKP_HZY1128_Recons_M_3246_ARS_10prct_2	CBF2 CBF3A CEP2 CTF14 NDC10 YGR140W	EENIVNEDGPNTSR	1252
1	20240501_PRM_SKP_HZY1128_Recons_M_3246_ARS_10prct_3	CBF2 CBF3A CEP2 CTF14 NDC10 YGR140W	EENIVNEDGPNTSR	1319.2
1	20240501_PRM_SKP_HZY1128_Recons_G1_3241_MUT_10prct_1	CBF2 CBF3A CEP2 CTF14 NDC10 YGR140W	EENIVNEDGPNTSR	33.768
1	20240501_PRM_SKP_HZY1128_Recons_G1_3241_MUT_10prct_2	CBF2 CBF3A CEP2 CTF14 NDC10 YGR140W	EENIVNEDGPNTSR	242.4
1	20240501_PRM_SKP_HZY1128_Recons_G1_3241_MUT_10prct_3	CBF2 CBF3A CEP2 CTF14 NDC10 YGR140W	EENIVNEDGPNTSR	165.17
1	20240217_PRM_SKP_Cal_1	MCM21 CTF5 YDR318W	IDDISTSDR	75.069
1	20240217_PRM_SKP_Cal_2	MCM21 CTF5 YDR318W	IDDISTSDR	150.76
1	20240217_PRM_SKP_Cal_3	MCM21 CTF5 YDR318W	IDDISTSDR	323.11
1	20240217_PRM_SKP_Cal_4	MCM21 CTF5 YDR318W	IDDISTSDR	661.02
1	20240217_PRM_SKP_Cal_5	MCM21 CTF5 YDR318W	IDDISTSDR	1228.7
1	20240217_PRM_SKP_Cal_6	MCM21 CTF5 YDR318W	IDDISTSDR	2472.7
1	20240217_PRM_SKP_Cal_7	MCM21 CTF5 YDR318W	IDDISTSDR	5273.8
1	20240217_PRM_SKP_Cal_8	MCM21 CTF5 YDR318W	IDDISTSDR	9799.9
1	20240217_PRM_SKP_Cal_9	MCM21 CTF5 YDR318W	IDDISTSDR	19308
1	20240217_PRM_SKP_Cal_10	MCM21 CTF5 YDR318W	IDDISTSDR	60629
1	20240427_PRM_SKP_HZY1128_Recons_M_3240_CEN3_01prct_1	MCM21 CTF5 YDR318W	IDDISTSDR	42.279
1	20240427_PRM_SKP_HZY1128_Recons_M_3240_CEN3_01prct_2	MCM21 CTF5 YDR318W	IDDISTSDR	45.191
1	20240427_PRM_SKP_HZY1128_Recons_M_3240_CEN3_01prct_3	MCM21 CTF5 YDR318W	IDDISTSDR	46.492
1	20240425_PRM_SKP_HZY1128_Recons_M_3240_CEN3_1	MCM21 CTF5 YDR318W	IDDISTSDR	565.71
1	20240425_PRM_SKP_HZY1128_Recons_M_3240_CEN3_2	MCM21 CTF5 YDR318W	IDDISTSDR	605.04
1	20240425_PRM_SKP_HZY1128_Recons_M_3240_CEN3_3	MCM21 CTF5 YDR318W	IDDISTSDR	624.89
1	20240425_PRM_SKP_HZY1128_Recons_G1_3240_CEN3_1	MCM21 CTF5 YDR318W	IDDISTSDR	28.55
1	20240425_PRM_SKP_HZY1128_Recons_G1_3240_CEN3_2	MCM21 CTF5 YDR318W	IDDISTSDR	31.926
1	20240425_PRM_SKP_HZY1128_Recons_G1_3240_CEN3_3	MCM21 CTF5 YDR318W	IDDISTSDR	52.868
1	20240425_PRM_SKP_HZY1128_Recons_M_3241_MUT_1	MCM21 CTF5 YDR318W	IDDISTSDR	30.518
1	20240425_PRM_SKP_HZY1128_Recons_M_3241_MUT_2	MCM21 CTF5 YDR318W	IDDISTSDR	28.531
1	20240425_PRM_SKP_HZY1128_Recons_M_3241_MUT_3	MCM21 CTF5 YDR318W	IDDISTSDR	18.816
1	20240425_PRM_SKP_HZY1128_Recons_G1_3241_MUT_1	MCM21 CTF5 YDR318W	IDDISTSDR	13.827
1	20240425_PRM_SKP_HZY1128_Recons_G1_3241_MUT_2	MCM21 CTF5 YDR318W	IDDISTSDR	-1.7806
1	20240425_PRM_SKP_HZY1128_Recons_G1_3241_MUT_3	MCM21 CTF5 YDR318W	IDDISTSDR	16.02
1	20240425_PRM_SKP_HZY1128_Recons_M_3246_ARS_1	MCM21 CTF5 YDR318W	IDDISTSDR	-4.0171
1	20240425_PRM_SKP_HZY1128_Recons_M_3246_ARS_2	MCM21 CTF5 YDR318W	IDDISTSDR	-4.0171
1	20240425_PRM_SKP_HZY1128_Recons_M_3246_ARS_3	MCM21 CTF5 YDR318W	IDDISTSDR	4.9344
1	20240427_PRM_SKP_HZY1128_Recons_M_3240_CEN3_10prct_1	MCM21 CTF5 YDR318W	IDDISTSDR	2402.2
1	20240427_PRM_SKP_HZY1128_Recons_M_3240_CEN3_10prct_3	MCM21 CTF5 YDR318W	IDDISTSDR	2660.5
1	20240427_PRM_SKP_HZY1128_Recons_G1_3240_CEN3_10prct_2	MCM21 CTF5 YDR318W	IDDISTSDR	147.52
1	20240427_PRM_SKP_HZY1128_Recons_G1_3240_CEN3_10prct_3	MCM21 CTF5 YDR318W	IDDISTSDR	252.86
1	20240501_PRM_SKP_HZY1128_Recons_M_3241_MUT_10prct_1	MCM21 CTF5 YDR318W	IDDISTSDR	126.71
1	20240501_PRM_SKP_HZY1128_Recons_M_3241_MUT_10prct_2	MCM21 CTF5 YDR318W	IDDISTSDR	81.929
1	20240501_PRM_SKP_HZY1128_Recons_M_3241_MUT_10prct_3	MCM21 CTF5 YDR318W	IDDISTSDR	142.74
1	20240501_PRM_SKP_HZY1128_Recons_M_3246_ARS_10prct_1	MCM21 CTF5 YDR318W	IDDISTSDR	-1.6297
1	20240501_PRM_SKP_HZY1128_Recons_M_3246_ARS_10prct_2	MCM21 CTF5 YDR318W	IDDISTSDR	15.342
1	20240501_PRM_SKP_HZY1128_Recons_M_3246_ARS_10prct_3	MCM21 CTF5 YDR318W	IDDISTSDR	21.956
1	20240501_PRM_SKP_HZY1128_Recons_G1_3241_MUT_10prct_1	MCM21 CTF5 YDR318W	IDDISTSDR	64.087
1	20240501_PRM_SKP_HZY1128_Recons_G1_3241_MUT_10prct_2	MCM21 CTF5 YDR318W	IDDISTSDR	117.07
1	20240501_PRM_SKP_HZY1128_Recons_G1_3241_MUT_10prct_3	MCM21 CTF5 YDR318W	IDDISTSDR	103.92
1	20240217_PRM_SKP_Cal_1	CTF19 MCM18 YPL018W LPB13W	QQLSLLDDDQVR	92.396
1	20240217_PRM_SKP_Cal_2	CTF19 MCM18 YPL018W LPB13W	QQLSLLDDDQVR	151.36
1	20240217_PRM_SKP_Cal_3	CTF19 MCM18 YPL018W LPB13W	QQLSLLDDDQVR	305.94
1	20240217_PRM_SKP_Cal_4	CTF19 MCM18 YPL018W LPB13W	QQLSLLDDDQVR	613.86
1	20240217_PRM_SKP_Cal_5	CTF19 MCM18 YPL018W LPB13W	QQLSLLDDDQVR	1265.2
1	20240217_PRM_SKP_Cal_6	CTF19 MCM18 YPL018W LPB13W	QQLSLLDDDQVR	2175.6
1	20240217_PRM_SKP_Cal_7	CTF19 MCM18 YPL018W LPB13W	QQLSLLDDDQVR	5184.6
1	20240217_PRM_SKP_Cal_8	CTF19 MCM18 YPL018W LPB13W	QQLSLLDDDQVR	9590.3
1	20240217_PRM_SKP_Cal_9	CTF19 MCM18 YPL018W LPB13W	QQLSLLDDDQVR	15623
1	20240217_PRM_SKP_Cal_10	CTF19 MCM18 YPL018W LPB13W	QQLSLLDDDQVR	60543
1	20240427_PRM_SKP_HZY1128_Recons_M_3240_CEN3_01prct_1	CTF19 MCM18 YPL018W LPB13W	QQLSLLDDDQVR	124.65
1	20240427_PRM_SKP_HZY1128_Recons_M_3240_CEN3_01prct_2	CTF19 MCM18 YPL018W LPB13W	QQLSLLDDDQVR	144.52
1	20240427_PRM_SKP_HZY1128_Recons_M_3240_CEN3_01prct_3	CTF19 MCM18 YPL018W LPB13W	QQLSLLDDDQVR	113.03
1	20240425_PRM_SKP_HZY1128_Recons_M_3240_CEN3_1	CTF19 MCM18 YPL018W LPB13W	QQLSLLDDDQVR	704.34
1	20240425_PRM_SKP_HZY1128_Recons_M_3240_CEN3_2	CTF19 MCM18 YPL018W LPB13W	QQLSLLDDDQVR	907.34
1	20240425_PRM_SKP_HZY1128_Recons_M_3240_CEN3_3	CTF19 MCM18 YPL018W LPB13W	QQLSLLDDDQVR	765.14
1	20240425_PRM_SKP_HZY1128_Recons_G1_3240_CEN3_1	CTF19 MCM18 YPL018W LPB13W	QQLSLLDDDQVR	101.58
1	20240425_PRM_SKP_HZY1128_Recons_G1_3240_CEN3_2	CTF19 MCM18 YPL018W LPB13W	QQLSLLDDDQVR	87.905
1	20240425_PRM_SKP_HZY1128_Recons_G1_3240_CEN3_3	CTF19 MCM18 YPL018W LPB13W	QQLSLLDDDQVR	107.9
1	20240425_PRM_SKP_HZY1128_Recons_M_3241_MUT_1	CTF19 MCM18 YPL018W LPB13W	QQLSLLDDDQVR	73.902
1	20240425_PRM_SKP_HZY1128_Recons_M_3241_MUT_2	CTF19 MCM18 YPL018W LPB13W	QQLSLLDDDQVR	88.228
1	20240425_PRM_SKP_HZY1128_Recons_M_3241_MUT_3	CTF19 MCM18 YPL018W LPB13W	QQLSLLDDDQVR	67.227
1	20240425_PRM_SKP_HZY1128_Recons_G1_3241_MUT_1	CTF19 MCM18 YPL018W LPB13W	QQLSLLDDDQVR	64.586
1	20240425_PRM_SKP_HZY1128_Recons_G1_3241_MUT_2	CTF19 MCM18 YPL018W LPB13W	QQLSLLDDDQVR	101.77
1	20240425_PRM_SKP_HZY1128_Recons_G1_3241_MUT_3	CTF19 MCM18 YPL018W LPB13W	QQLSLLDDDQVR	89.544
1	20240425_PRM_SKP_HZY1128_Recons_M_3246_ARS_1	CTF19 MCM18 YPL018W LPB13W	QQLSLLDDDQVR	56.597
1	20240425_PRM_SKP_HZY1128_Recons_M_3246_ARS_2	CTF19 MCM18 YPL018W LPB13W	QQLSLLDDDQVR	53.069
1	20240425_PRM_SKP_HZY1128_Recons_M_3246_ARS_3	CTF19 MCM18 YPL018W LPB13W	QQLSLLDDDQVR	59.12
1	20240427_PRM_SKP_HZY1128_Recons_M_3240_CEN3_10prct_1	CTF19 MCM18 YPL018W LPB13W	QQLSLLDDDQVR	2826.9
1	20240427_PRM_SKP_HZY1128_Recons_M_3240_CEN3_10prct_3	CTF19 MCM18 YPL018W LPB13W	QQLSLLDDDQVR	3291.7
1	20240427_PRM_SKP_HZY1128_Recons_G1_3240_CEN3_10prct_2	CTF19 MCM18 YPL018W LPB13W	QQLSLLDDDQVR	263.85
1	20240427_PRM_SKP_HZY1128_Recons_G1_3240_CEN3_10prct_3	CTF19 MCM18 YPL018W LPB13W	QQLSLLDDDQVR	365.87
1	20240501_PRM_SKP_HZY1128_Recons_M_3241_MUT_10prct_1	CTF19 MCM18 YPL018W LPB13W	QQLSLLDDDQVR	268.63
1	20240501_PRM_SKP_HZY1128_Recons_M_3241_MUT_10prct_2	CTF19 MCM18 YPL018W LPB13W	QQLSLLDDDQVR	212.65
1	20240501_PRM_SKP_HZY1128_Recons_M_3241_MUT_10prct_3	CTF19 MCM18 YPL018W LPB13W	QQLSLLDDDQVR	266.66
1	20240501_PRM_SKP_HZY1128_Recons_M_3246_ARS_10prct_1	CTF19 MCM18 YPL018W LPB13W	QQLSLLDDDQVR	88.065
1	20240501_PRM_SKP_HZY1128_Recons_M_3246_ARS_10prct_2	CTF19 MCM18 YPL018W LPB13W	QQLSLLDDDQVR	102.38
1	20240501_PRM_SKP_HZY1128_Recons_M_3246_ARS_10prct_3	CTF19 MCM18 YPL018W LPB13W	QQLSLLDDDQVR	109.9
1	20240501_PRM_SKP_HZY1128_Recons_G1_3241_MUT_10prct_1	CTF19 MCM18 YPL018W LPB13W	QQLSLLDDDQVR	152.06
1	20240501_PRM_SKP_HZY1128_Recons_G1_3241_MUT_10prct_2	CTF19 MCM18 YPL018W LPB13W	QQLSLLDDDQVR	262.72
1	20240501_PRM_SKP_HZY1128_Recons_G1_3241_MUT_10prct_3	CTF19 MCM18 YPL018W LPB13W	QQLSLLDDDQVR	208.5
1	20240217_PRM_SKP_Cal_1	CTF3 CHL3 YLR381W	DAPGSATLILQR	79.833
1	20240217_PRM_SKP_Cal_2	CTF3 CHL3 YLR381W	DAPGSATLILQR	154.58
1	20240217_PRM_SKP_Cal_3	CTF3 CHL3 YLR381W	DAPGSATLILQR	285.68
1	20240217_PRM_SKP_Cal_4	CTF3 CHL3 YLR381W	DAPGSATLILQR	650.44
1	20240217_PRM_SKP_Cal_5	CTF3 CHL3 YLR381W	DAPGSATLILQR	1227.9
1	20240217_PRM_SKP_Cal_6	CTF3 CHL3 YLR381W	DAPGSATLILQR	2496.8
1	20240217_PRM_SKP_Cal_7	CTF3 CHL3 YLR381W	DAPGSATLILQR	5326
1	20240217_PRM_SKP_Cal_8	CTF3 CHL3 YLR381W	DAPGSATLILQR	9911.3
1	20240217_PRM_SKP_Cal_9	CTF3 CHL3 YLR381W	DAPGSATLILQR	15721
1	20240217_PRM_SKP_Cal_10	CTF3 CHL3 YLR381W	DAPGSATLILQR	59789
1	20240427_PRM_SKP_HZY1128_Recons_M_3240_CEN3_01prct_1	CTF3 CHL3 YLR381W	DAPGSATLILQR	53.353
1	20240427_PRM_SKP_HZY1128_Recons_M_3240_CEN3_01prct_2	CTF3 CHL3 YLR381W	DAPGSATLILQR	40.117
1	20240427_PRM_SKP_HZY1128_Recons_M_3240_CEN3_01prct_3	CTF3 CHL3 YLR381W	DAPGSATLILQR	63.691
1	20240425_PRM_SKP_HZY1128_Recons_M_3240_CEN3_1	CTF3 CHL3 YLR381W	DAPGSATLILQR	394.93
1	20240425_PRM_SKP_HZY1128_Recons_M_3240_CEN3_2	CTF3 CHL3 YLR381W	DAPGSATLILQR	515.49
1	20240425_PRM_SKP_HZY1128_Recons_M_3240_CEN3_3	CTF3 CHL3 YLR381W	DAPGSATLILQR	495.81
1	20240425_PRM_SKP_HZY1128_Recons_G1_3240_CEN3_1	CTF3 CHL3 YLR381W	DAPGSATLILQR	72.946
1	20240425_PRM_SKP_HZY1128_Recons_G1_3240_CEN3_2	CTF3 CHL3 YLR381W	DAPGSATLILQR	47.331
1	20240425_PRM_SKP_HZY1128_Recons_G1_3240_CEN3_3	CTF3 CHL3 YLR381W	DAPGSATLILQR	83.789
1	20240425_PRM_SKP_HZY1128_Recons_M_3241_MUT_1	CTF3 CHL3 YLR381W	DAPGSATLILQR	61.171
1	20240425_PRM_SKP_HZY1128_Recons_M_3241_MUT_2	CTF3 CHL3 YLR381W	DAPGSATLILQR	58.591
1	20240425_PRM_SKP_HZY1128_Recons_M_3241_MUT_3	CTF3 CHL3 YLR381W	DAPGSATLILQR	43.938
1	20240425_PRM_SKP_HZY1128_Recons_G1_3241_MUT_1	CTF3 CHL3 YLR381W	DAPGSATLILQR	40.967
1	20240425_PRM_SKP_HZY1128_Recons_G1_3241_MUT_2	CTF3 CHL3 YLR381W	DAPGSATLILQR	69.815
1	20240425_PRM_SKP_HZY1128_Recons_G1_3241_MUT_3	CTF3 CHL3 YLR381W	DAPGSATLILQR	60.159
1	20240425_PRM_SKP_HZY1128_Recons_M_3246_ARS_1	CTF3 CHL3 YLR381W	DAPGSATLILQR	23.74
1	20240425_PRM_SKP_HZY1128_Recons_M_3246_ARS_2	CTF3 CHL3 YLR381W	DAPGSATLILQR	23.74
1	20240425_PRM_SKP_HZY1128_Recons_M_3246_ARS_3	CTF3 CHL3 YLR381W	DAPGSATLILQR	23.74
1	20240427_PRM_SKP_HZY1128_Recons_M_3240_CEN3_10prct_1	CTF3 CHL3 YLR381W	DAPGSATLILQR	1327.9
1	20240427_PRM_SKP_HZY1128_Recons_M_3240_CEN3_10prct_3	CTF3 CHL3 YLR381W	DAPGSATLILQR	1583
1	20240427_PRM_SKP_HZY1128_Recons_G1_3240_CEN3_10prct_2	CTF3 CHL3 YLR381W	DAPGSATLILQR	128.53
1	20240427_PRM_SKP_HZY1128_Recons_G1_3240_CEN3_10prct_3	CTF3 CHL3 YLR381W	DAPGSATLILQR	286.91
1	20240501_PRM_SKP_HZY1128_Recons_M_3241_MUT_10prct_1	CTF3 CHL3 YLR381W	DAPGSATLILQR	183.89
1	20240501_PRM_SKP_HZY1128_Recons_M_3241_MUT_10prct_2	CTF3 CHL3 YLR381W	DAPGSATLILQR	133.68
1	20240501_PRM_SKP_HZY1128_Recons_M_3241_MUT_10prct_3	CTF3 CHL3 YLR381W	DAPGSATLILQR	204.54
1	20240501_PRM_SKP_HZY1128_Recons_M_3246_ARS_10prct_1	CTF3 CHL3 YLR381W	DAPGSATLILQR	37.94
1	20240501_PRM_SKP_HZY1128_Recons_M_3246_ARS_10prct_2	CTF3 CHL3 YLR381W	DAPGSATLILQR	23.74
1	20240501_PRM_SKP_HZY1128_Recons_M_3246_ARS_10prct_3	CTF3 CHL3 YLR381W	DAPGSATLILQR	36.943
1	20240501_PRM_SKP_HZY1128_Recons_G1_3241_MUT_10prct_1	CTF3 CHL3 YLR381W	DAPGSATLILQR	123.88
1	20240501_PRM_SKP_HZY1128_Recons_G1_3241_MUT_10prct_2	CTF3 CHL3 YLR381W	DAPGSATLILQR	237.14
1	20240501_PRM_SKP_HZY1128_Recons_G1_3241_MUT_10prct_3	CTF3 CHL3 YLR381W	DAPGSATLILQR	179.37
1	20240217_PRM_SKP_Cal_1	IML3 MCM19 YBR107C YBR0836	ESIVTSTR	78.434
1	20240217_PRM_SKP_Cal_2	IML3 MCM19 YBR107C YBR0836	ESIVTSTR	156.35
1	20240217_PRM_SKP_Cal_3	IML3 MCM19 YBR107C YBR0836	ESIVTSTR	297.34
1	20240217_PRM_SKP_Cal_4	IML3 MCM19 YBR107C YBR0836	ESIVTSTR	693.56
1	20240217_PRM_SKP_Cal_5	IML3 MCM19 YBR107C YBR0836	ESIVTSTR	1206.1
1	20240217_PRM_SKP_Cal_6	IML3 MCM19 YBR107C YBR0836	ESIVTSTR	2565
1	20240217_PRM_SKP_Cal_7	IML3 MCM19 YBR107C YBR0836	ESIVTSTR	4931.5
1	20240217_PRM_SKP_Cal_8	IML3 MCM19 YBR107C YBR0836	ESIVTSTR	9973.1
1	20240217_PRM_SKP_Cal_9	IML3 MCM19 YBR107C YBR0836	ESIVTSTR	18781
1	20240217_PRM_SKP_Cal_10	IML3 MCM19 YBR107C YBR0836	ESIVTSTR	61240
1	20240427_PRM_SKP_HZY1128_Recons_M_3240_CEN3_01prct_1	IML3 MCM19 YBR107C YBR0836	ESIVTSTR	25.346
1	20240427_PRM_SKP_HZY1128_Recons_M_3240_CEN3_01prct_2	IML3 MCM19 YBR107C YBR0836	ESIVTSTR	34.809
1	20240427_PRM_SKP_HZY1128_Recons_M_3240_CEN3_01prct_3	IML3 MCM19 YBR107C YBR0836	ESIVTSTR	28.651
1	20240425_PRM_SKP_HZY1128_Recons_M_3240_CEN3_1	IML3 MCM19 YBR107C YBR0836	ESIVTSTR	386.66
1	20240425_PRM_SKP_HZY1128_Recons_M_3240_CEN3_2	IML3 MCM19 YBR107C YBR0836	ESIVTSTR	516.79
1	20240425_PRM_SKP_HZY1128_Recons_M_3240_CEN3_3	IML3 MCM19 YBR107C YBR0836	ESIVTSTR	416.71
1	20240425_PRM_SKP_HZY1128_Recons_G1_3240_CEN3_1	IML3 MCM19 YBR107C YBR0836	ESIVTSTR	29.746
1	20240425_PRM_SKP_HZY1128_Recons_G1_3240_CEN3_2	IML3 MCM19 YBR107C YBR0836	ESIVTSTR	22.239
1	20240425_PRM_SKP_HZY1128_Recons_G1_3240_CEN3_3	IML3 MCM19 YBR107C YBR0836	ESIVTSTR	48.642
1	20240425_PRM_SKP_HZY1128_Recons_M_3241_MUT_1	IML3 MCM19 YBR107C YBR0836	ESIVTSTR	23.349
1	20240425_PRM_SKP_HZY1128_Recons_M_3241_MUT_2	IML3 MCM19 YBR107C YBR0836	ESIVTSTR	31.369
1	20240425_PRM_SKP_HZY1128_Recons_M_3241_MUT_3	IML3 MCM19 YBR107C YBR0836	ESIVTSTR	18.848
1	20240425_PRM_SKP_HZY1128_Recons_G1_3241_MUT_1	IML3 MCM19 YBR107C YBR0836	ESIVTSTR	11.846
1	20240425_PRM_SKP_HZY1128_Recons_G1_3241_MUT_2	IML3 MCM19 YBR107C YBR0836	ESIVTSTR	30.736
1	20240425_PRM_SKP_HZY1128_Recons_G1_3241_MUT_3	IML3 MCM19 YBR107C YBR0836	ESIVTSTR	30.196
1	20240425_PRM_SKP_HZY1128_Recons_M_3246_ARS_1	IML3 MCM19 YBR107C YBR0836	ESIVTSTR	2.9395
1	20240425_PRM_SKP_HZY1128_Recons_M_3246_ARS_2	IML3 MCM19 YBR107C YBR0836	ESIVTSTR	-1.9571
1	20240425_PRM_SKP_HZY1128_Recons_M_3246_ARS_3	IML3 MCM19 YBR107C YBR0836	ESIVTSTR	2.7904
1	20240427_PRM_SKP_HZY1128_Recons_M_3240_CEN3_10prct_1	IML3 MCM19 YBR107C YBR0836	ESIVTSTR	1680.8
1	20240427_PRM_SKP_HZY1128_Recons_M_3240_CEN3_10prct_3	IML3 MCM19 YBR107C YBR0836	ESIVTSTR	2034.9
1	20240427_PRM_SKP_HZY1128_Recons_G1_3240_CEN3_10prct_2	IML3 MCM19 YBR107C YBR0836	ESIVTSTR	138.33
1	20240427_PRM_SKP_HZY1128_Recons_G1_3240_CEN3_10prct_3	IML3 MCM19 YBR107C YBR0836	ESIVTSTR	234.85
1	20240501_PRM_SKP_HZY1128_Recons_M_3241_MUT_10prct_1	IML3 MCM19 YBR107C YBR0836	ESIVTSTR	142.42
1	20240501_PRM_SKP_HZY1128_Recons_M_3241_MUT_10prct_2	IML3 MCM19 YBR107C YBR0836	ESIVTSTR	111.13
1	20240501_PRM_SKP_HZY1128_Recons_M_3241_MUT_10prct_3	IML3 MCM19 YBR107C YBR0836	ESIVTSTR	179.22
1	20240501_PRM_SKP_HZY1128_Recons_M_3246_ARS_10prct_1	IML3 MCM19 YBR107C YBR0836	ESIVTSTR	30.781
1	20240501_PRM_SKP_HZY1128_Recons_M_3246_ARS_10prct_2	IML3 MCM19 YBR107C YBR0836	ESIVTSTR	19.951
1	20240501_PRM_SKP_HZY1128_Recons_M_3246_ARS_10prct_3	IML3 MCM19 YBR107C YBR0836	ESIVTSTR	45.155
1	20240501_PRM_SKP_HZY1128_Recons_G1_3241_MUT_10prct_1	IML3 MCM19 YBR107C YBR0836	ESIVTSTR	62.053
1	20240501_PRM_SKP_HZY1128_Recons_G1_3241_MUT_10prct_2	IML3 MCM19 YBR107C YBR0836	ESIVTSTR	153.27
1	20240501_PRM_SKP_HZY1128_Recons_G1_3241_MUT_10prct_3	IML3 MCM19 YBR107C YBR0836	ESIVTSTR	123.03
1	20240217_PRM_SKP_Cal_1	CHL4 CTF17 MCM17 YDR254W YD9320A.04	NEDSGEPVYISR	65.428
1	20240217_PRM_SKP_Cal_2	CHL4 CTF17 MCM17 YDR254W YD9320A.04	NEDSGEPVYISR	147.15
1	20240217_PRM_SKP_Cal_3	CHL4 CTF17 MCM17 YDR254W YD9320A.04	NEDSGEPVYISR	297.72
1	20240217_PRM_SKP_Cal_4	CHL4 CTF17 MCM17 YDR254W YD9320A.04	NEDSGEPVYISR	645.88
1	20240217_PRM_SKP_Cal_5	CHL4 CTF17 MCM17 YDR254W YD9320A.04	NEDSGEPVYISR	1315.3
1	20240217_PRM_SKP_Cal_6	CHL4 CTF17 MCM17 YDR254W YD9320A.04	NEDSGEPVYISR	2761.7
1	20240217_PRM_SKP_Cal_7	CHL4 CTF17 MCM17 YDR254W YD9320A.04	NEDSGEPVYISR	5574.9
1	20240217_PRM_SKP_Cal_8	CHL4 CTF17 MCM17 YDR254W YD9320A.04	NEDSGEPVYISR	10059
1	20240217_PRM_SKP_Cal_9	CHL4 CTF17 MCM17 YDR254W YD9320A.04	NEDSGEPVYISR	19179
1	20240217_PRM_SKP_Cal_10	CHL4 CTF17 MCM17 YDR254W YD9320A.04	NEDSGEPVYISR	59877
1	20240427_PRM_SKP_HZY1128_Recons_M_3240_CEN3_01prct_1	CHL4 CTF17 MCM17 YDR254W YD9320A.04	NEDSGEPVYISR	1.317
1	20240427_PRM_SKP_HZY1128_Recons_M_3240_CEN3_01prct_2	CHL4 CTF17 MCM17 YDR254W YD9320A.04	NEDSGEPVYISR	3.1949
1	20240427_PRM_SKP_HZY1128_Recons_M_3240_CEN3_01prct_3	CHL4 CTF17 MCM17 YDR254W YD9320A.04	NEDSGEPVYISR	-1.0382
1	20240425_PRM_SKP_HZY1128_Recons_M_3240_CEN3_1	CHL4 CTF17 MCM17 YDR254W YD9320A.04	NEDSGEPVYISR	246.61
1	20240425_PRM_SKP_HZY1128_Recons_M_3240_CEN3_2	CHL4 CTF17 MCM17 YDR254W YD9320A.04	NEDSGEPVYISR	278.64
1	20240425_PRM_SKP_HZY1128_Recons_M_3240_CEN3_3	CHL4 CTF17 MCM17 YDR254W YD9320A.04	NEDSGEPVYISR	268.3
1	20240425_PRM_SKP_HZY1128_Recons_G1_3240_CEN3_1	CHL4 CTF17 MCM17 YDR254W YD9320A.04	NEDSGEPVYISR	2.8915
1	20240425_PRM_SKP_HZY1128_Recons_G1_3240_CEN3_2	CHL4 CTF17 MCM17 YDR254W YD9320A.04	NEDSGEPVYISR	-5.0519
1	20240425_PRM_SKP_HZY1128_Recons_G1_3240_CEN3_3	CHL4 CTF17 MCM17 YDR254W YD9320A.04	NEDSGEPVYISR	16.897
1	20240425_PRM_SKP_HZY1128_Recons_M_3241_MUT_1	CHL4 CTF17 MCM17 YDR254W YD9320A.04	NEDSGEPVYISR	-5.6673
1	20240425_PRM_SKP_HZY1128_Recons_M_3241_MUT_2	CHL4 CTF17 MCM17 YDR254W YD9320A.04	NEDSGEPVYISR	4.7349
1	20240425_PRM_SKP_HZY1128_Recons_M_3241_MUT_3	CHL4 CTF17 MCM17 YDR254W YD9320A.04	NEDSGEPVYISR	-4.4897
1	20240425_PRM_SKP_HZY1128_Recons_G1_3241_MUT_1	CHL4 CTF17 MCM17 YDR254W YD9320A.04	NEDSGEPVYISR	-9.019
1	20240425_PRM_SKP_HZY1128_Recons_G1_3241_MUT_2	CHL4 CTF17 MCM17 YDR254W YD9320A.04	NEDSGEPVYISR	-0.79218
1	20240425_PRM_SKP_HZY1128_Recons_G1_3241_MUT_3	CHL4 CTF17 MCM17 YDR254W YD9320A.04	NEDSGEPVYISR	-2.285
1	20240425_PRM_SKP_HZY1128_Recons_M_3246_ARS_1	CHL4 CTF17 MCM17 YDR254W YD9320A.04	NEDSGEPVYISR	-19.84
1	20240425_PRM_SKP_HZY1128_Recons_M_3246_ARS_2	CHL4 CTF17 MCM17 YDR254W YD9320A.04	NEDSGEPVYISR	-19.386
1	20240425_PRM_SKP_HZY1128_Recons_M_3246_ARS_3	CHL4 CTF17 MCM17 YDR254W YD9320A.04	NEDSGEPVYISR	-16.642
1	20240427_PRM_SKP_HZY1128_Recons_M_3240_CEN3_10prct_1	CHL4 CTF17 MCM17 YDR254W YD9320A.04	NEDSGEPVYISR	994.33
1	20240427_PRM_SKP_HZY1128_Recons_M_3240_CEN3_10prct_3	CHL4 CTF17 MCM17 YDR254W YD9320A.04	NEDSGEPVYISR	1316.4
1	20240427_PRM_SKP_HZY1128_Recons_G1_3240_CEN3_10prct_2	CHL4 CTF17 MCM17 YDR254W YD9320A.04	NEDSGEPVYISR	66.951
1	20240427_PRM_SKP_HZY1128_Recons_G1_3240_CEN3_10prct_3	CHL4 CTF17 MCM17 YDR254W YD9320A.04	NEDSGEPVYISR	123.96
1	20240501_PRM_SKP_HZY1128_Recons_M_3241_MUT_10prct_1	CHL4 CTF17 MCM17 YDR254W YD9320A.04	NEDSGEPVYISR	59.615
1	20240501_PRM_SKP_HZY1128_Recons_M_3241_MUT_10prct_2	CHL4 CTF17 MCM17 YDR254W YD9320A.04	NEDSGEPVYISR	40.371
1	20240501_PRM_SKP_HZY1128_Recons_M_3241_MUT_10prct_3	CHL4 CTF17 MCM17 YDR254W YD9320A.04	NEDSGEPVYISR	67.741
1	20240501_PRM_SKP_HZY1128_Recons_M_3246_ARS_10prct_1	CHL4 CTF17 MCM17 YDR254W YD9320A.04	NEDSGEPVYISR	-3.967
1	20240501_PRM_SKP_HZY1128_Recons_M_3246_ARS_10prct_2	CHL4 CTF17 MCM17 YDR254W YD9320A.04	NEDSGEPVYISR	1.6521
1	20240501_PRM_SKP_HZY1128_Recons_M_3246_ARS_10prct_3	CHL4 CTF17 MCM17 YDR254W YD9320A.04	NEDSGEPVYISR	-4.302
1	20240501_PRM_SKP_HZY1128_Recons_G1_3241_MUT_10prct_1	CHL4 CTF17 MCM17 YDR254W YD9320A.04	NEDSGEPVYISR	30.59
1	20240501_PRM_SKP_HZY1128_Recons_G1_3241_MUT_10prct_2	CHL4 CTF17 MCM17 YDR254W YD9320A.04	NEDSGEPVYISR	66.038
1	20240501_PRM_SKP_HZY1128_Recons_G1_3241_MUT_10prct_3	CHL4 CTF17 MCM17 YDR254W YD9320A.04	NEDSGEPVYISR	35.774
1	20240217_PRM_SKP_Cal_1	MTW1 DSN3 NSL2 YAL034W-A YAL034AW	IPEEYLDANVFR	227.17
1	20240217_PRM_SKP_Cal_2	MTW1 DSN3 NSL2 YAL034W-A YAL034AW	IPEEYLDANVFR	255.45
1	20240217_PRM_SKP_Cal_3	MTW1 DSN3 NSL2 YAL034W-A YAL034AW	IPEEYLDANVFR	355.22
1	20240217_PRM_SKP_Cal_4	MTW1 DSN3 NSL2 YAL034W-A YAL034AW	IPEEYLDANVFR	543.18
1	20240217_PRM_SKP_Cal_5	MTW1 DSN3 NSL2 YAL034W-A YAL034AW	IPEEYLDANVFR	1196.4
1	20240217_PRM_SKP_Cal_6	MTW1 DSN3 NSL2 YAL034W-A YAL034AW	IPEEYLDANVFR	2592.7
1	20240217_PRM_SKP_Cal_7	MTW1 DSN3 NSL2 YAL034W-A YAL034AW	IPEEYLDANVFR	6912.7
1	20240217_PRM_SKP_Cal_8	MTW1 DSN3 NSL2 YAL034W-A YAL034AW	IPEEYLDANVFR	15467
1	20240217_PRM_SKP_Cal_9	MTW1 DSN3 NSL2 YAL034W-A YAL034AW	IPEEYLDANVFR	32797
1	20240217_PRM_SKP_Cal_10	MTW1 DSN3 NSL2 YAL034W-A YAL034AW	IPEEYLDANVFR	113910
1	20240427_PRM_SKP_HZY1128_Recons_M_3240_CEN3_01prct_1	MTW1 DSN3 NSL2 YAL034W-A YAL034AW	IPEEYLDANVFR	206.81
1	20240427_PRM_SKP_HZY1128_Recons_M_3240_CEN3_01prct_2	MTW1 DSN3 NSL2 YAL034W-A YAL034AW	IPEEYLDANVFR	206.81
1	20240427_PRM_SKP_HZY1128_Recons_M_3240_CEN3_01prct_3	MTW1 DSN3 NSL2 YAL034W-A YAL034AW	IPEEYLDANVFR	211.2
1	20240425_PRM_SKP_HZY1128_Recons_M_3240_CEN3_1	MTW1 DSN3 NSL2 YAL034W-A YAL034AW	IPEEYLDANVFR	329.6
1	20240425_PRM_SKP_HZY1128_Recons_M_3240_CEN3_2	MTW1 DSN3 NSL2 YAL034W-A YAL034AW	IPEEYLDANVFR	347.1
1	20240425_PRM_SKP_HZY1128_Recons_M_3240_CEN3_3	MTW1 DSN3 NSL2 YAL034W-A YAL034AW	IPEEYLDANVFR	319.79
1	20240425_PRM_SKP_HZY1128_Recons_G1_3240_CEN3_1	MTW1 DSN3 NSL2 YAL034W-A YAL034AW	IPEEYLDANVFR	253.01
1	20240425_PRM_SKP_HZY1128_Recons_G1_3240_CEN3_2	MTW1 DSN3 NSL2 YAL034W-A YAL034AW	IPEEYLDANVFR	248.25
1	20240425_PRM_SKP_HZY1128_Recons_G1_3240_CEN3_3	MTW1 DSN3 NSL2 YAL034W-A YAL034AW	IPEEYLDANVFR	260.2
1	20240425_PRM_SKP_HZY1128_Recons_M_3241_MUT_1	MTW1 DSN3 NSL2 YAL034W-A YAL034AW	IPEEYLDANVFR	238.86
1	20240425_PRM_SKP_HZY1128_Recons_M_3241_MUT_2	MTW1 DSN3 NSL2 YAL034W-A YAL034AW	IPEEYLDANVFR	253.72
1	20240425_PRM_SKP_HZY1128_Recons_M_3241_MUT_3	MTW1 DSN3 NSL2 YAL034W-A YAL034AW	IPEEYLDANVFR	238.34
1	20240425_PRM_SKP_HZY1128_Recons_G1_3241_MUT_1	MTW1 DSN3 NSL2 YAL034W-A YAL034AW	IPEEYLDANVFR	225.85
1	20240425_PRM_SKP_HZY1128_Recons_G1_3241_MUT_2	MTW1 DSN3 NSL2 YAL034W-A YAL034AW	IPEEYLDANVFR	307.17
1	20240425_PRM_SKP_HZY1128_Recons_G1_3241_MUT_3	MTW1 DSN3 NSL2 YAL034W-A YAL034AW	IPEEYLDANVFR	250.2
1	20240425_PRM_SKP_HZY1128_Recons_M_3246_ARS_1	MTW1 DSN3 NSL2 YAL034W-A YAL034AW	IPEEYLDANVFR	275.6
1	20240425_PRM_SKP_HZY1128_Recons_M_3246_ARS_2	MTW1 DSN3 NSL2 YAL034W-A YAL034AW	IPEEYLDANVFR	255.88
1	20240425_PRM_SKP_HZY1128_Recons_M_3246_ARS_3	MTW1 DSN3 NSL2 YAL034W-A YAL034AW	IPEEYLDANVFR	282.84
1	20240427_PRM_SKP_HZY1128_Recons_M_3240_CEN3_10prct_1	MTW1 DSN3 NSL2 YAL034W-A YAL034AW	IPEEYLDANVFR	688.8
1	20240427_PRM_SKP_HZY1128_Recons_M_3240_CEN3_10prct_3	MTW1 DSN3 NSL2 YAL034W-A YAL034AW	IPEEYLDANVFR	784.28
1	20240427_PRM_SKP_HZY1128_Recons_G1_3240_CEN3_10prct_2	MTW1 DSN3 NSL2 YAL034W-A YAL034AW	IPEEYLDANVFR	363.36
1	20240427_PRM_SKP_HZY1128_Recons_G1_3240_CEN3_10prct_3	MTW1 DSN3 NSL2 YAL034W-A YAL034AW	IPEEYLDANVFR	471.72
1	20240501_PRM_SKP_HZY1128_Recons_M_3241_MUT_10prct_1	MTW1 DSN3 NSL2 YAL034W-A YAL034AW	IPEEYLDANVFR	366.47
1	20240501_PRM_SKP_HZY1128_Recons_M_3241_MUT_10prct_2	MTW1 DSN3 NSL2 YAL034W-A YAL034AW	IPEEYLDANVFR	380.2
1	20240501_PRM_SKP_HZY1128_Recons_M_3241_MUT_10prct_3	MTW1 DSN3 NSL2 YAL034W-A YAL034AW	IPEEYLDANVFR	451.61
1	20240501_PRM_SKP_HZY1128_Recons_M_3246_ARS_10prct_1	MTW1 DSN3 NSL2 YAL034W-A YAL034AW	IPEEYLDANVFR	476.53
1	20240501_PRM_SKP_HZY1128_Recons_M_3246_ARS_10prct_2	MTW1 DSN3 NSL2 YAL034W-A YAL034AW	IPEEYLDANVFR	442.99
1	20240501_PRM_SKP_HZY1128_Recons_M_3246_ARS_10prct_3	MTW1 DSN3 NSL2 YAL034W-A YAL034AW	IPEEYLDANVFR	543.01
1	20240501_PRM_SKP_HZY1128_Recons_G1_3241_MUT_10prct_1	MTW1 DSN3 NSL2 YAL034W-A YAL034AW	IPEEYLDANVFR	275.02
1	20240501_PRM_SKP_HZY1128_Recons_G1_3241_MUT_10prct_2	MTW1 DSN3 NSL2 YAL034W-A YAL034AW	IPEEYLDANVFR	552.4
1	20240501_PRM_SKP_HZY1128_Recons_G1_3241_MUT_10prct_3	MTW1 DSN3 NSL2 YAL034W-A YAL034AW	IPEEYLDANVFR	357.48
1	20240217_PRM_SKP_Cal_1	CNN1 YFR046C	SFLQDLSQVLAR	1971.6
1	20240217_PRM_SKP_Cal_2	CNN1 YFR046C	SFLQDLSQVLAR	1982.4
1	20240217_PRM_SKP_Cal_3	CNN1 YFR046C	SFLQDLSQVLAR	2017.8
1	20240217_PRM_SKP_Cal_4	CNN1 YFR046C	SFLQDLSQVLAR	2089.3
1	20240217_PRM_SKP_Cal_5	CNN1 YFR046C	SFLQDLSQVLAR	2308.7
1	20240217_PRM_SKP_Cal_6	CNN1 YFR046C	SFLQDLSQVLAR	2897.8
1	20240217_PRM_SKP_Cal_7	CNN1 YFR046C	SFLQDLSQVLAR	4279
1	20240217_PRM_SKP_Cal_8	CNN1 YFR046C	SFLQDLSQVLAR	9378
1	20240217_PRM_SKP_Cal_9	CNN1 YFR046C	SFLQDLSQVLAR	20945
1	20240217_PRM_SKP_Cal_10	CNN1 YFR046C	SFLQDLSQVLAR	77887
1	20240427_PRM_SKP_HZY1128_Recons_M_3240_CEN3_01prct_1	CNN1 YFR046C	SFLQDLSQVLAR	1970.9
1	20240427_PRM_SKP_HZY1128_Recons_M_3240_CEN3_01prct_2	CNN1 YFR046C	SFLQDLSQVLAR	1970.9
1	20240427_PRM_SKP_HZY1128_Recons_M_3240_CEN3_01prct_3	CNN1 YFR046C	SFLQDLSQVLAR	1970.9
1	20240425_PRM_SKP_HZY1128_Recons_M_3240_CEN3_1	CNN1 YFR046C	SFLQDLSQVLAR	2273.3
1	20240425_PRM_SKP_HZY1128_Recons_M_3240_CEN3_2	CNN1 YFR046C	SFLQDLSQVLAR	2364.3
1	20240425_PRM_SKP_HZY1128_Recons_M_3240_CEN3_3	CNN1 YFR046C	SFLQDLSQVLAR	2301.9
1	20240425_PRM_SKP_HZY1128_Recons_G1_3240_CEN3_1	CNN1 YFR046C	SFLQDLSQVLAR	2006.2
1	20240425_PRM_SKP_HZY1128_Recons_G1_3240_CEN3_2	CNN1 YFR046C	SFLQDLSQVLAR	1980.8
1	20240425_PRM_SKP_HZY1128_Recons_G1_3240_CEN3_3	CNN1 YFR046C	SFLQDLSQVLAR	2015.6
1	20240425_PRM_SKP_HZY1128_Recons_M_3241_MUT_1	CNN1 YFR046C	SFLQDLSQVLAR	2020
1	20240425_PRM_SKP_HZY1128_Recons_M_3241_MUT_2	CNN1 YFR046C	SFLQDLSQVLAR	1996.6
1	20240425_PRM_SKP_HZY1128_Recons_M_3241_MUT_3	CNN1 YFR046C	SFLQDLSQVLAR	2004.4
1	20240425_PRM_SKP_HZY1128_Recons_G1_3241_MUT_1	CNN1 YFR046C	SFLQDLSQVLAR	1989.9
1	20240425_PRM_SKP_HZY1128_Recons_G1_3241_MUT_2	CNN1 YFR046C	SFLQDLSQVLAR	2028.2
1	20240425_PRM_SKP_HZY1128_Recons_G1_3241_MUT_3	CNN1 YFR046C	SFLQDLSQVLAR	1991.9
1	20240425_PRM_SKP_HZY1128_Recons_M_3246_ARS_1	CNN1 YFR046C	SFLQDLSQVLAR	1994.1
1	20240425_PRM_SKP_HZY1128_Recons_M_3246_ARS_2	CNN1 YFR046C	SFLQDLSQVLAR	1988.2
1	20240425_PRM_SKP_HZY1128_Recons_M_3246_ARS_3	CNN1 YFR046C	SFLQDLSQVLAR	1991.6
1	20240427_PRM_SKP_HZY1128_Recons_M_3240_CEN3_10prct_1	CNN1 YFR046C	SFLQDLSQVLAR	3946
1	20240427_PRM_SKP_HZY1128_Recons_M_3240_CEN3_10prct_3	CNN1 YFR046C	SFLQDLSQVLAR	4198.2
1	20240427_PRM_SKP_HZY1128_Recons_G1_3240_CEN3_10prct_2	CNN1 YFR046C	SFLQDLSQVLAR	2148.6
1	20240427_PRM_SKP_HZY1128_Recons_G1_3240_CEN3_10prct_3	CNN1 YFR046C	SFLQDLSQVLAR	2511.9
1	20240501_PRM_SKP_HZY1128_Recons_M_3241_MUT_10prct_1	CNN1 YFR046C	SFLQDLSQVLAR	2223.7
1	20240501_PRM_SKP_HZY1128_Recons_M_3241_MUT_10prct_2	CNN1 YFR046C	SFLQDLSQVLAR	2151.2
1	20240501_PRM_SKP_HZY1128_Recons_M_3241_MUT_10prct_3	CNN1 YFR046C	SFLQDLSQVLAR	2017.9
1	20240501_PRM_SKP_HZY1128_Recons_M_3246_ARS_10prct_1	CNN1 YFR046C	SFLQDLSQVLAR	2071
1	20240501_PRM_SKP_HZY1128_Recons_M_3246_ARS_10prct_2	CNN1 YFR046C	SFLQDLSQVLAR	2058.1
1	20240501_PRM_SKP_HZY1128_Recons_M_3246_ARS_10prct_3	CNN1 YFR046C	SFLQDLSQVLAR	2082
1	20240501_PRM_SKP_HZY1128_Recons_G1_3241_MUT_10prct_1	CNN1 YFR046C	SFLQDLSQVLAR	2076.1
1	20240501_PRM_SKP_HZY1128_Recons_G1_3241_MUT_10prct_2	CNN1 YFR046C	SFLQDLSQVLAR	2141.6
1	20240501_PRM_SKP_HZY1128_Recons_G1_3241_MUT_10prct_3	CNN1 YFR046C	SFLQDLSQVLAR	2127.8
1	20240217_PRM_SKP_Cal_1	NKP1 YDR383C	EIYDNESELR	87.651
1	20240217_PRM_SKP_Cal_2	NKP1 YDR383C	EIYDNESELR	144.37
1	20240217_PRM_SKP_Cal_3	NKP1 YDR383C	EIYDNESELR	247.36
1	20240217_PRM_SKP_Cal_4	NKP1 YDR383C	EIYDNESELR	670.46
1	20240217_PRM_SKP_Cal_5	NKP1 YDR383C	EIYDNESELR	1229.1
1	20240217_PRM_SKP_Cal_6	NKP1 YDR383C	EIYDNESELR	2776.3
1	20240217_PRM_SKP_Cal_7	NKP1 YDR383C	EIYDNESELR	5316.6
1	20240217_PRM_SKP_Cal_8	NKP1 YDR383C	EIYDNESELR	10308
1	20240217_PRM_SKP_Cal_9	NKP1 YDR383C	EIYDNESELR	17487
1	20240217_PRM_SKP_Cal_10	NKP1 YDR383C	EIYDNESELR	61656
1	20240427_PRM_SKP_HZY1128_Recons_M_3240_CEN3_01prct_1	NKP1 YDR383C	EIYDNESELR	8.6128
1	20240427_PRM_SKP_HZY1128_Recons_M_3240_CEN3_01prct_2	NKP1 YDR383C	EIYDNESELR	6.3851
1	20240427_PRM_SKP_HZY1128_Recons_M_3240_CEN3_01prct_3	NKP1 YDR383C	EIYDNESELR	26.013
1	20240425_PRM_SKP_HZY1128_Recons_M_3240_CEN3_1	NKP1 YDR383C	EIYDNESELR	494.51
1	20240425_PRM_SKP_HZY1128_Recons_M_3240_CEN3_2	NKP1 YDR383C	EIYDNESELR	594.24
1	20240425_PRM_SKP_HZY1128_Recons_M_3240_CEN3_3	NKP1 YDR383C	EIYDNESELR	409.01
1	20240425_PRM_SKP_HZY1128_Recons_G1_3240_CEN3_1	NKP1 YDR383C	EIYDNESELR	28.915
1	20240425_PRM_SKP_HZY1128_Recons_G1_3240_CEN3_2	NKP1 YDR383C	EIYDNESELR	-16.692
1	20240425_PRM_SKP_HZY1128_Recons_G1_3240_CEN3_3	NKP1 YDR383C	EIYDNESELR	6.8827
1	20240425_PRM_SKP_HZY1128_Recons_M_3241_MUT_1	NKP1 YDR383C	EIYDNESELR	5.0573
1	20240425_PRM_SKP_HZY1128_Recons_M_3241_MUT_2	NKP1 YDR383C	EIYDNESELR	7.3703
1	20240425_PRM_SKP_HZY1128_Recons_M_3241_MUT_3	NKP1 YDR383C	EIYDNESELR	-16.692
1	20240425_PRM_SKP_HZY1128_Recons_G1_3241_MUT_1	NKP1 YDR383C	EIYDNESELR	1.9302
1	20240425_PRM_SKP_HZY1128_Recons_G1_3241_MUT_2	NKP1 YDR383C	EIYDNESELR	23.654
1	20240425_PRM_SKP_HZY1128_Recons_G1_3241_MUT_3	NKP1 YDR383C	EIYDNESELR	32.535
1	20240425_PRM_SKP_HZY1128_Recons_M_3246_ARS_1	NKP1 YDR383C	EIYDNESELR	-16.692
1	20240425_PRM_SKP_HZY1128_Recons_M_3246_ARS_2	NKP1 YDR383C	EIYDNESELR	0.30274
1	20240425_PRM_SKP_HZY1128_Recons_M_3246_ARS_3	NKP1 YDR383C	EIYDNESELR	-16.692
1	20240427_PRM_SKP_HZY1128_Recons_M_3240_CEN3_10prct_1	NKP1 YDR383C	EIYDNESELR	3090.9
1	20240427_PRM_SKP_HZY1128_Recons_M_3240_CEN3_10prct_3	NKP1 YDR383C	EIYDNESELR	3032.3
1	20240427_PRM_SKP_HZY1128_Recons_G1_3240_CEN3_10prct_2	NKP1 YDR383C	EIYDNESELR	157.69
1	20240427_PRM_SKP_HZY1128_Recons_G1_3240_CEN3_10prct_3	NKP1 YDR383C	EIYDNESELR	292.02
1	20240501_PRM_SKP_HZY1128_Recons_M_3241_MUT_10prct_1	NKP1 YDR383C	EIYDNESELR	73.645
1	20240501_PRM_SKP_HZY1128_Recons_M_3241_MUT_10prct_2	NKP1 YDR383C	EIYDNESELR	81.409
1	20240501_PRM_SKP_HZY1128_Recons_M_3241_MUT_10prct_3	NKP1 YDR383C	EIYDNESELR	102.46
1	20240501_PRM_SKP_HZY1128_Recons_M_3246_ARS_10prct_1	NKP1 YDR383C	EIYDNESELR	1.4419
1	20240501_PRM_SKP_HZY1128_Recons_M_3246_ARS_10prct_2	NKP1 YDR383C	EIYDNESELR	-16.692
1	20240501_PRM_SKP_HZY1128_Recons_M_3246_ARS_10prct_3	NKP1 YDR383C	EIYDNESELR	42.357
1	20240501_PRM_SKP_HZY1128_Recons_G1_3241_MUT_10prct_1	NKP1 YDR383C	EIYDNESELR	111.06
1	20240501_PRM_SKP_HZY1128_Recons_G1_3241_MUT_10prct_2	NKP1 YDR383C	EIYDNESELR	196.02
1	20240501_PRM_SKP_HZY1128_Recons_G1_3241_MUT_10prct_3	NKP1 YDR383C	EIYDNESELR	157.44
1	20240217_PRM_SKP_Cal_1	NKP2 YLR315W	VTSELEAR	37.278
1	20240217_PRM_SKP_Cal_2	NKP2 YLR315W	VTSELEAR	124.18
1	20240217_PRM_SKP_Cal_3	NKP2 YLR315W	VTSELEAR	320.8
1	20240217_PRM_SKP_Cal_4	NKP2 YLR315W	VTSELEAR	635.79
1	20240217_PRM_SKP_Cal_5	NKP2 YLR315W	VTSELEAR	1294
1	20240217_PRM_SKP_Cal_6	NKP2 YLR315W	VTSELEAR	2683.7
1	20240217_PRM_SKP_Cal_7	NKP2 YLR315W	VTSELEAR	5226.9
1	20240217_PRM_SKP_Cal_8	NKP2 YLR315W	VTSELEAR	10369
1	20240217_PRM_SKP_Cal_9	NKP2 YLR315W	VTSELEAR	19519
1	20240217_PRM_SKP_Cal_10	NKP2 YLR315W	VTSELEAR	59671
1	20240427_PRM_SKP_HZY1128_Recons_M_3240_CEN3_01prct_1	NKP2 YLR315W	VTSELEAR	-14.005
1	20240427_PRM_SKP_HZY1128_Recons_M_3240_CEN3_01prct_2	NKP2 YLR315W	VTSELEAR	-3.472
1	20240427_PRM_SKP_HZY1128_Recons_M_3240_CEN3_01prct_3	NKP2 YLR315W	VTSELEAR	-8.5917
1	20240425_PRM_SKP_HZY1128_Recons_M_3240_CEN3_1	NKP2 YLR315W	VTSELEAR	288.05
1	20240425_PRM_SKP_HZY1128_Recons_M_3240_CEN3_2	NKP2 YLR315W	VTSELEAR	446.68
1	20240425_PRM_SKP_HZY1128_Recons_M_3240_CEN3_3	NKP2 YLR315W	VTSELEAR	236.19
1	20240425_PRM_SKP_HZY1128_Recons_G1_3240_CEN3_1	NKP2 YLR315W	VTSELEAR	4.2309
1	20240425_PRM_SKP_HZY1128_Recons_G1_3240_CEN3_2	NKP2 YLR315W	VTSELEAR	-29.306
1	20240425_PRM_SKP_HZY1128_Recons_G1_3240_CEN3_3	NKP2 YLR315W	VTSELEAR	29.753
1	20240425_PRM_SKP_HZY1128_Recons_M_3241_MUT_1	NKP2 YLR315W	VTSELEAR	-19.711
1	20240425_PRM_SKP_HZY1128_Recons_M_3241_MUT_2	NKP2 YLR315W	VTSELEAR	-4.5316
1	20240425_PRM_SKP_HZY1128_Recons_M_3241_MUT_3	NKP2 YLR315W	VTSELEAR	-20.177
1	20240425_PRM_SKP_HZY1128_Recons_G1_3241_MUT_1	NKP2 YLR315W	VTSELEAR	-32.127
1	20240425_PRM_SKP_HZY1128_Recons_G1_3241_MUT_2	NKP2 YLR315W	VTSELEAR	2.4618
1	20240425_PRM_SKP_HZY1128_Recons_G1_3241_MUT_3	NKP2 YLR315W	VTSELEAR	-2.5397
1	20240425_PRM_SKP_HZY1128_Recons_M_3246_ARS_1	NKP2 YLR315W	VTSELEAR	-38.944
1	20240425_PRM_SKP_HZY1128_Recons_M_3246_ARS_2	NKP2 YLR315W	VTSELEAR	-38.944
1	20240425_PRM_SKP_HZY1128_Recons_M_3246_ARS_3	NKP2 YLR315W	VTSELEAR	-38.944
1	20240427_PRM_SKP_HZY1128_Recons_M_3240_CEN3_10prct_1	NKP2 YLR315W	VTSELEAR	1056.4
1	20240427_PRM_SKP_HZY1128_Recons_M_3240_CEN3_10prct_3	NKP2 YLR315W	VTSELEAR	1885.8
1	20240427_PRM_SKP_HZY1128_Recons_G1_3240_CEN3_10prct_2	NKP2 YLR315W	VTSELEAR	49.15
1	20240427_PRM_SKP_HZY1128_Recons_G1_3240_CEN3_10prct_3	NKP2 YLR315W	VTSELEAR	232.93
1	20240501_PRM_SKP_HZY1128_Recons_M_3241_MUT_10prct_1	NKP2 YLR315W	VTSELEAR	49.686
1	20240501_PRM_SKP_HZY1128_Recons_M_3241_MUT_10prct_2	NKP2 YLR315W	VTSELEAR	15.327
1	20240501_PRM_SKP_HZY1128_Recons_M_3241_MUT_10prct_3	NKP2 YLR315W	VTSELEAR	105.18
1	20240501_PRM_SKP_HZY1128_Recons_M_3246_ARS_10prct_1	NKP2 YLR315W	VTSELEAR	-11.643
1	20240501_PRM_SKP_HZY1128_Recons_M_3246_ARS_10prct_2	NKP2 YLR315W	VTSELEAR	-24.38
1	20240501_PRM_SKP_HZY1128_Recons_M_3246_ARS_10prct_3	NKP2 YLR315W	VTSELEAR	17.56
1	20240501_PRM_SKP_HZY1128_Recons_G1_3241_MUT_10prct_1	NKP2 YLR315W	VTSELEAR	16.392
1	20240501_PRM_SKP_HZY1128_Recons_G1_3241_MUT_10prct_2	NKP2 YLR315W	VTSELEAR	102.11
1	20240501_PRM_SKP_HZY1128_Recons_G1_3241_MUT_10prct_3	NKP2 YLR315W	VTSELEAR	87.945
1	20240217_PRM_SKP_Cal_1	NDC80 HEC1 TID3 YIL144W	QYDSSIQNLTR	79.804
1	20240217_PRM_SKP_Cal_2	NDC80 HEC1 TID3 YIL144W	QYDSSIQNLTR	186.35
1	20240217_PRM_SKP_Cal_3	NDC80 HEC1 TID3 YIL144W	QYDSSIQNLTR	281.81
1	20240217_PRM_SKP_Cal_4	NDC80 HEC1 TID3 YIL144W	QYDSSIQNLTR	618.72
1	20240217_PRM_SKP_Cal_5	NDC80 HEC1 TID3 YIL144W	QYDSSIQNLTR	1225.4
1	20240217_PRM_SKP_Cal_6	NDC80 HEC1 TID3 YIL144W	QYDSSIQNLTR	2367.6
1	20240217_PRM_SKP_Cal_7	NDC80 HEC1 TID3 YIL144W	QYDSSIQNLTR	4993.2
1	20240217_PRM_SKP_Cal_8	NDC80 HEC1 TID3 YIL144W	QYDSSIQNLTR	9584.1
1	20240217_PRM_SKP_Cal_9	NDC80 HEC1 TID3 YIL144W	QYDSSIQNLTR	14519
1	20240217_PRM_SKP_Cal_10	NDC80 HEC1 TID3 YIL144W	QYDSSIQNLTR	60585
1	20240427_PRM_SKP_HZY1128_Recons_M_3240_CEN3_01prct_1	NDC80 HEC1 TID3 YIL144W	QYDSSIQNLTR	3.9762
1	20240427_PRM_SKP_HZY1128_Recons_M_3240_CEN3_01prct_2	NDC80 HEC1 TID3 YIL144W	QYDSSIQNLTR	3.9762
1	20240427_PRM_SKP_HZY1128_Recons_M_3240_CEN3_01prct_3	NDC80 HEC1 TID3 YIL144W	QYDSSIQNLTR	3.9762
1	20240425_PRM_SKP_HZY1128_Recons_M_3240_CEN3_1	NDC80 HEC1 TID3 YIL144W	QYDSSIQNLTR	26.273
1	20240425_PRM_SKP_HZY1128_Recons_M_3240_CEN3_2	NDC80 HEC1 TID3 YIL144W	QYDSSIQNLTR	58.116
1	20240425_PRM_SKP_HZY1128_Recons_M_3240_CEN3_3	NDC80 HEC1 TID3 YIL144W	QYDSSIQNLTR	49.63
1	20240425_PRM_SKP_HZY1128_Recons_G1_3240_CEN3_1	NDC80 HEC1 TID3 YIL144W	QYDSSIQNLTR	3.9762
1	20240425_PRM_SKP_HZY1128_Recons_G1_3240_CEN3_2	NDC80 HEC1 TID3 YIL144W	QYDSSIQNLTR	3.9762
1	20240425_PRM_SKP_HZY1128_Recons_G1_3240_CEN3_3	NDC80 HEC1 TID3 YIL144W	QYDSSIQNLTR	11.904
1	20240425_PRM_SKP_HZY1128_Recons_M_3241_MUT_1	NDC80 HEC1 TID3 YIL144W	QYDSSIQNLTR	3.9762
1	20240425_PRM_SKP_HZY1128_Recons_M_3241_MUT_2	NDC80 HEC1 TID3 YIL144W	QYDSSIQNLTR	3.9762
1	20240425_PRM_SKP_HZY1128_Recons_M_3241_MUT_3	NDC80 HEC1 TID3 YIL144W	QYDSSIQNLTR	3.9762
1	20240425_PRM_SKP_HZY1128_Recons_G1_3241_MUT_1	NDC80 HEC1 TID3 YIL144W	QYDSSIQNLTR	3.9762
1	20240425_PRM_SKP_HZY1128_Recons_G1_3241_MUT_2	NDC80 HEC1 TID3 YIL144W	QYDSSIQNLTR	3.9762
1	20240425_PRM_SKP_HZY1128_Recons_G1_3241_MUT_3	NDC80 HEC1 TID3 YIL144W	QYDSSIQNLTR	3.9762
1	20240425_PRM_SKP_HZY1128_Recons_M_3246_ARS_1	NDC80 HEC1 TID3 YIL144W	QYDSSIQNLTR	3.9762
1	20240425_PRM_SKP_HZY1128_Recons_M_3246_ARS_2	NDC80 HEC1 TID3 YIL144W	QYDSSIQNLTR	3.9762
1	20240425_PRM_SKP_HZY1128_Recons_M_3246_ARS_3	NDC80 HEC1 TID3 YIL144W	QYDSSIQNLTR	3.9762
1	20240427_PRM_SKP_HZY1128_Recons_M_3240_CEN3_10prct_1	NDC80 HEC1 TID3 YIL144W	QYDSSIQNLTR	157.21
1	20240427_PRM_SKP_HZY1128_Recons_M_3240_CEN3_10prct_3	NDC80 HEC1 TID3 YIL144W	QYDSSIQNLTR	202.66
1	20240427_PRM_SKP_HZY1128_Recons_G1_3240_CEN3_10prct_2	NDC80 HEC1 TID3 YIL144W	QYDSSIQNLTR	36.95
1	20240427_PRM_SKP_HZY1128_Recons_G1_3240_CEN3_10prct_3	NDC80 HEC1 TID3 YIL144W	QYDSSIQNLTR	26.106
1	20240501_PRM_SKP_HZY1128_Recons_M_3241_MUT_10prct_1	NDC80 HEC1 TID3 YIL144W	QYDSSIQNLTR	27.662
1	20240501_PRM_SKP_HZY1128_Recons_M_3241_MUT_10prct_2	NDC80 HEC1 TID3 YIL144W	QYDSSIQNLTR	31.523
1	20240501_PRM_SKP_HZY1128_Recons_M_3241_MUT_10prct_3	NDC80 HEC1 TID3 YIL144W	QYDSSIQNLTR	37.369
1	20240501_PRM_SKP_HZY1128_Recons_M_3246_ARS_10prct_1	NDC80 HEC1 TID3 YIL144W	QYDSSIQNLTR	3.9762
1	20240501_PRM_SKP_HZY1128_Recons_M_3246_ARS_10prct_2	NDC80 HEC1 TID3 YIL144W	QYDSSIQNLTR	19.29
1	20240501_PRM_SKP_HZY1128_Recons_M_3246_ARS_10prct_3	NDC80 HEC1 TID3 YIL144W	QYDSSIQNLTR	29.532
1	20240501_PRM_SKP_HZY1128_Recons_G1_3241_MUT_10prct_1	NDC80 HEC1 TID3 YIL144W	QYDSSIQNLTR	14.86
1	20240501_PRM_SKP_HZY1128_Recons_G1_3241_MUT_10prct_2	NDC80 HEC1 TID3 YIL144W	QYDSSIQNLTR	67.264
1	20240501_PRM_SKP_HZY1128_Recons_G1_3241_MUT_10prct_3	NDC80 HEC1 TID3 YIL144W	QYDSSIQNLTR	42.27
1	20240217_PRM_SKP_Cal_1	DSN1 YIR010W YIB10W	ILDNTENYDDTELR	93.409
1	20240217_PRM_SKP_Cal_2	DSN1 YIR010W YIB10W	ILDNTENYDDTELR	161.45
1	20240217_PRM_SKP_Cal_3	DSN1 YIR010W YIB10W	ILDNTENYDDTELR	311.99
1	20240217_PRM_SKP_Cal_4	DSN1 YIR010W YIB10W	ILDNTENYDDTELR	615.88
1	20240217_PRM_SKP_Cal_5	DSN1 YIR010W YIB10W	ILDNTENYDDTELR	1163.2
1	20240217_PRM_SKP_Cal_6	DSN1 YIR010W YIB10W	ILDNTENYDDTELR	2462.1
1	20240217_PRM_SKP_Cal_7	DSN1 YIR010W YIB10W	ILDNTENYDDTELR	5298.4
1	20240217_PRM_SKP_Cal_8	DSN1 YIR010W YIB10W	ILDNTENYDDTELR	10128
1	20240217_PRM_SKP_Cal_9	DSN1 YIR010W YIB10W	ILDNTENYDDTELR	15130
1	20240217_PRM_SKP_Cal_10	DSN1 YIR010W YIB10W	ILDNTENYDDTELR	59702
1	20240427_PRM_SKP_HZY1128_Recons_M_3240_CEN3_01prct_1	DSN1 YIR010W YIB10W	ILDNTENYDDTELR	33.762
1	20240427_PRM_SKP_HZY1128_Recons_M_3240_CEN3_01prct_2	DSN1 YIR010W YIB10W	ILDNTENYDDTELR	33.762
1	20240427_PRM_SKP_HZY1128_Recons_M_3240_CEN3_01prct_3	DSN1 YIR010W YIB10W	ILDNTENYDDTELR	33.762
1	20240425_PRM_SKP_HZY1128_Recons_M_3240_CEN3_1	DSN1 YIR010W YIB10W	ILDNTENYDDTELR	59.575
1	20240425_PRM_SKP_HZY1128_Recons_M_3240_CEN3_2	DSN1 YIR010W YIB10W	ILDNTENYDDTELR	58.523
1	20240425_PRM_SKP_HZY1128_Recons_M_3240_CEN3_3	DSN1 YIR010W YIB10W	ILDNTENYDDTELR	62.189
1	20240425_PRM_SKP_HZY1128_Recons_G1_3240_CEN3_1	DSN1 YIR010W YIB10W	ILDNTENYDDTELR	37.574
1	20240425_PRM_SKP_HZY1128_Recons_G1_3240_CEN3_2	DSN1 YIR010W YIB10W	ILDNTENYDDTELR	38.336
1	20240425_PRM_SKP_HZY1128_Recons_G1_3240_CEN3_3	DSN1 YIR010W YIB10W	ILDNTENYDDTELR	53.262
1	20240425_PRM_SKP_HZY1128_Recons_M_3241_MUT_1	DSN1 YIR010W YIB10W	ILDNTENYDDTELR	33.762
1	20240425_PRM_SKP_HZY1128_Recons_M_3241_MUT_2	DSN1 YIR010W YIB10W	ILDNTENYDDTELR	33.762
1	20240425_PRM_SKP_HZY1128_Recons_M_3241_MUT_3	DSN1 YIR010W YIB10W	ILDNTENYDDTELR	33.762
1	20240425_PRM_SKP_HZY1128_Recons_G1_3241_MUT_1	DSN1 YIR010W YIB10W	ILDNTENYDDTELR	33.762
1	20240425_PRM_SKP_HZY1128_Recons_G1_3241_MUT_2	DSN1 YIR010W YIB10W	ILDNTENYDDTELR	33.762
1	20240425_PRM_SKP_HZY1128_Recons_G1_3241_MUT_3	DSN1 YIR010W YIB10W	ILDNTENYDDTELR	33.762
1	20240425_PRM_SKP_HZY1128_Recons_M_3246_ARS_1	DSN1 YIR010W YIB10W	ILDNTENYDDTELR	33.762
1	20240425_PRM_SKP_HZY1128_Recons_M_3246_ARS_2	DSN1 YIR010W YIB10W	ILDNTENYDDTELR	33.762
1	20240425_PRM_SKP_HZY1128_Recons_M_3246_ARS_3	DSN1 YIR010W YIB10W	ILDNTENYDDTELR	40.814
1	20240427_PRM_SKP_HZY1128_Recons_M_3240_CEN3_10prct_1	DSN1 YIR010W YIB10W	ILDNTENYDDTELR	217.35
1	20240427_PRM_SKP_HZY1128_Recons_M_3240_CEN3_10prct_3	DSN1 YIR010W YIB10W	ILDNTENYDDTELR	222.47
1	20240427_PRM_SKP_HZY1128_Recons_G1_3240_CEN3_10prct_2	DSN1 YIR010W YIB10W	ILDNTENYDDTELR	72.9
1	20240427_PRM_SKP_HZY1128_Recons_G1_3240_CEN3_10prct_3	DSN1 YIR010W YIB10W	ILDNTENYDDTELR	113.64
1	20240501_PRM_SKP_HZY1128_Recons_M_3241_MUT_10prct_1	DSN1 YIR010W YIB10W	ILDNTENYDDTELR	68.47
1	20240501_PRM_SKP_HZY1128_Recons_M_3241_MUT_10prct_2	DSN1 YIR010W YIB10W	ILDNTENYDDTELR	41.092
1	20240501_PRM_SKP_HZY1128_Recons_M_3241_MUT_10prct_3	DSN1 YIR010W YIB10W	ILDNTENYDDTELR	48.378
1	20240501_PRM_SKP_HZY1128_Recons_M_3246_ARS_10prct_1	DSN1 YIR010W YIB10W	ILDNTENYDDTELR	175.94
1	20240501_PRM_SKP_HZY1128_Recons_M_3246_ARS_10prct_2	DSN1 YIR010W YIB10W	ILDNTENYDDTELR	181.38
1	20240501_PRM_SKP_HZY1128_Recons_M_3246_ARS_10prct_3	DSN1 YIR010W YIB10W	ILDNTENYDDTELR	157.13
1	20240501_PRM_SKP_HZY1128_Recons_G1_3241_MUT_10prct_1	DSN1 YIR010W YIB10W	ILDNTENYDDTELR	53.04
1	20240501_PRM_SKP_HZY1128_Recons_G1_3241_MUT_10prct_2	DSN1 YIR010W YIB10W	ILDNTENYDDTELR	112.13
1	20240501_PRM_SKP_HZY1128_Recons_G1_3241_MUT_10prct_3	DSN1 YIR010W YIB10W	ILDNTENYDDTELR	66.167
1	20240217_PRM_SKP_Cal_1	SPC105 YGL093W	VHISTQQDYSPSR	88.854
1	20240217_PRM_SKP_Cal_2	SPC105 YGL093W	VHISTQQDYSPSR	151.58
1	20240217_PRM_SKP_Cal_3	SPC105 YGL093W	VHISTQQDYSPSR	322.48
1	20240217_PRM_SKP_Cal_4	SPC105 YGL093W	VHISTQQDYSPSR	600.04
1	20240217_PRM_SKP_Cal_5	SPC105 YGL093W	VHISTQQDYSPSR	1238
1	20240217_PRM_SKP_Cal_6	SPC105 YGL093W	VHISTQQDYSPSR	2490.8
1	20240217_PRM_SKP_Cal_7	SPC105 YGL093W	VHISTQQDYSPSR	5185.3
1	20240217_PRM_SKP_Cal_8	SPC105 YGL093W	VHISTQQDYSPSR	10198
1	20240217_PRM_SKP_Cal_9	SPC105 YGL093W	VHISTQQDYSPSR	15755
1	20240217_PRM_SKP_Cal_10	SPC105 YGL093W	VHISTQQDYSPSR	59658
1	20240427_PRM_SKP_HZY1128_Recons_M_3240_CEN3_01prct_1	SPC105 YGL093W	VHISTQQDYSPSR	21.954
1	20240427_PRM_SKP_HZY1128_Recons_M_3240_CEN3_01prct_2	SPC105 YGL093W	VHISTQQDYSPSR	28.6
1	20240427_PRM_SKP_HZY1128_Recons_M_3240_CEN3_01prct_3	SPC105 YGL093W	VHISTQQDYSPSR	22.972
1	20240425_PRM_SKP_HZY1128_Recons_M_3240_CEN3_1	SPC105 YGL093W	VHISTQQDYSPSR	45.528
1	20240425_PRM_SKP_HZY1128_Recons_M_3240_CEN3_2	SPC105 YGL093W	VHISTQQDYSPSR	66.466
1	20240425_PRM_SKP_HZY1128_Recons_M_3240_CEN3_3	SPC105 YGL093W	VHISTQQDYSPSR	61.731
1	20240425_PRM_SKP_HZY1128_Recons_G1_3240_CEN3_1	SPC105 YGL093W	VHISTQQDYSPSR	35.793
1	20240425_PRM_SKP_HZY1128_Recons_G1_3240_CEN3_2	SPC105 YGL093W	VHISTQQDYSPSR	22.579
1	20240425_PRM_SKP_HZY1128_Recons_G1_3240_CEN3_3	SPC105 YGL093W	VHISTQQDYSPSR	31.034
1	20240425_PRM_SKP_HZY1128_Recons_M_3241_MUT_1	SPC105 YGL093W	VHISTQQDYSPSR	21.876
1	20240425_PRM_SKP_HZY1128_Recons_M_3241_MUT_2	SPC105 YGL093W	VHISTQQDYSPSR	18.078
1	20240425_PRM_SKP_HZY1128_Recons_M_3241_MUT_3	SPC105 YGL093W	VHISTQQDYSPSR	18.078
1	20240425_PRM_SKP_HZY1128_Recons_G1_3241_MUT_1	SPC105 YGL093W	VHISTQQDYSPSR	18.078
1	20240425_PRM_SKP_HZY1128_Recons_G1_3241_MUT_2	SPC105 YGL093W	VHISTQQDYSPSR	24.534
1	20240425_PRM_SKP_HZY1128_Recons_G1_3241_MUT_3	SPC105 YGL093W	VHISTQQDYSPSR	23.16
1	20240425_PRM_SKP_HZY1128_Recons_M_3246_ARS_1	SPC105 YGL093W	VHISTQQDYSPSR	34.688
1	20240425_PRM_SKP_HZY1128_Recons_M_3246_ARS_2	SPC105 YGL093W	VHISTQQDYSPSR	18.078
1	20240425_PRM_SKP_HZY1128_Recons_M_3246_ARS_3	SPC105 YGL093W	VHISTQQDYSPSR	29.776
1	20240427_PRM_SKP_HZY1128_Recons_M_3240_CEN3_10prct_1	SPC105 YGL093W	VHISTQQDYSPSR	168.3
1	20240427_PRM_SKP_HZY1128_Recons_M_3240_CEN3_10prct_3	SPC105 YGL093W	VHISTQQDYSPSR	185.52
1	20240427_PRM_SKP_HZY1128_Recons_G1_3240_CEN3_10prct_2	SPC105 YGL093W	VHISTQQDYSPSR	52.375
1	20240427_PRM_SKP_HZY1128_Recons_G1_3240_CEN3_10prct_3	SPC105 YGL093W	VHISTQQDYSPSR	89.788
1	20240501_PRM_SKP_HZY1128_Recons_M_3241_MUT_10prct_1	SPC105 YGL093W	VHISTQQDYSPSR	56.382
1	20240501_PRM_SKP_HZY1128_Recons_M_3241_MUT_10prct_2	SPC105 YGL093W	VHISTQQDYSPSR	48.02
1	20240501_PRM_SKP_HZY1128_Recons_M_3241_MUT_10prct_3	SPC105 YGL093W	VHISTQQDYSPSR	59.068
1	20240501_PRM_SKP_HZY1128_Recons_M_3246_ARS_10prct_1	SPC105 YGL093W	VHISTQQDYSPSR	58.835
1	20240501_PRM_SKP_HZY1128_Recons_M_3246_ARS_10prct_2	SPC105 YGL093W	VHISTQQDYSPSR	53.503
1	20240501_PRM_SKP_HZY1128_Recons_M_3246_ARS_10prct_3	SPC105 YGL093W	VHISTQQDYSPSR	77.619
1	20240501_PRM_SKP_HZY1128_Recons_G1_3241_MUT_10prct_1	SPC105 YGL093W	VHISTQQDYSPSR	32.814
1	20240501_PRM_SKP_HZY1128_Recons_G1_3241_MUT_10prct_2	SPC105 YGL093W	VHISTQQDYSPSR	63.262
1	20240501_PRM_SKP_HZY1128_Recons_G1_3241_MUT_10prct_3	SPC105 YGL093W	VHISTQQDYSPSR	51.107
1	20240217_PRM_SKP_Cal_1	OKP1 YGR179C	VIQAEYR	49.814
1	20240217_PRM_SKP_Cal_2	OKP1 YGR179C	VIQAEYR	138.2
1	20240217_PRM_SKP_Cal_3	OKP1 YGR179C	VIQAEYR	320.53
1	20240217_PRM_SKP_Cal_4	OKP1 YGR179C	VIQAEYR	678.22
1	20240217_PRM_SKP_Cal_5	OKP1 YGR179C	VIQAEYR	1251.9
1	20240217_PRM_SKP_Cal_6	OKP1 YGR179C	VIQAEYR	2616.5
1	20240217_PRM_SKP_Cal_7	OKP1 YGR179C	VIQAEYR	5018.5
1	20240217_PRM_SKP_Cal_8	OKP1 YGR179C	VIQAEYR	9917.3
1	20240217_PRM_SKP_Cal_9	OKP1 YGR179C	VIQAEYR	18881
1	20240217_PRM_SKP_Cal_10	OKP1 YGR179C	VIQAEYR	61021
1	20240427_PRM_SKP_HZY1128_Recons_M_3240_CEN3_01prct_1	OKP1 YGR179C	VIQAEYR	22.785
1	20240427_PRM_SKP_HZY1128_Recons_M_3240_CEN3_01prct_2	OKP1 YGR179C	VIQAEYR	34.615
1	20240427_PRM_SKP_HZY1128_Recons_M_3240_CEN3_01prct_3	OKP1 YGR179C	VIQAEYR	19.512
1	20240425_PRM_SKP_HZY1128_Recons_M_3240_CEN3_1	OKP1 YGR179C	VIQAEYR	690.98
1	20240425_PRM_SKP_HZY1128_Recons_M_3240_CEN3_2	OKP1 YGR179C	VIQAEYR	828.98
1	20240425_PRM_SKP_HZY1128_Recons_M_3240_CEN3_3	OKP1 YGR179C	VIQAEYR	781.82
1	20240425_PRM_SKP_HZY1128_Recons_G1_3240_CEN3_1	OKP1 YGR179C	VIQAEYR	51.185
1	20240425_PRM_SKP_HZY1128_Recons_G1_3240_CEN3_2	OKP1 YGR179C	VIQAEYR	23.965
1	20240425_PRM_SKP_HZY1128_Recons_G1_3240_CEN3_3	OKP1 YGR179C	VIQAEYR	97.927
1	20240425_PRM_SKP_HZY1128_Recons_M_3241_MUT_1	OKP1 YGR179C	VIQAEYR	27.086
1	20240425_PRM_SKP_HZY1128_Recons_M_3241_MUT_2	OKP1 YGR179C	VIQAEYR	26.079
1	20240425_PRM_SKP_HZY1128_Recons_M_3241_MUT_3	OKP1 YGR179C	VIQAEYR	24.685
1	20240425_PRM_SKP_HZY1128_Recons_G1_3241_MUT_1	OKP1 YGR179C	VIQAEYR	9.4151
1	20240425_PRM_SKP_HZY1128_Recons_G1_3241_MUT_2	OKP1 YGR179C	VIQAEYR	44.194
1	20240425_PRM_SKP_HZY1128_Recons_G1_3241_MUT_3	OKP1 YGR179C	VIQAEYR	37.749
1	20240425_PRM_SKP_HZY1128_Recons_M_3246_ARS_1	OKP1 YGR179C	VIQAEYR	41.2
1	20240425_PRM_SKP_HZY1128_Recons_M_3246_ARS_2	OKP1 YGR179C	VIQAEYR	17.707
1	20240425_PRM_SKP_HZY1128_Recons_M_3246_ARS_3	OKP1 YGR179C	VIQAEYR	27.879
1	20240427_PRM_SKP_HZY1128_Recons_M_3240_CEN3_10prct_1	OKP1 YGR179C	VIQAEYR	3262.8
1	20240427_PRM_SKP_HZY1128_Recons_M_3240_CEN3_10prct_3	OKP1 YGR179C	VIQAEYR	4007.3
1	20240427_PRM_SKP_HZY1128_Recons_G1_3240_CEN3_10prct_2	OKP1 YGR179C	VIQAEYR	288.01
1	20240427_PRM_SKP_HZY1128_Recons_G1_3240_CEN3_10prct_3	OKP1 YGR179C	VIQAEYR	455.51
1	20240501_PRM_SKP_HZY1128_Recons_M_3241_MUT_10prct_1	OKP1 YGR179C	VIQAEYR	234.15
1	20240501_PRM_SKP_HZY1128_Recons_M_3241_MUT_10prct_2	OKP1 YGR179C	VIQAEYR	210.93
1	20240501_PRM_SKP_HZY1128_Recons_M_3241_MUT_10prct_3	OKP1 YGR179C	VIQAEYR	192.59
1	20240501_PRM_SKP_HZY1128_Recons_M_3246_ARS_10prct_1	OKP1 YGR179C	VIQAEYR	85.658
1	20240501_PRM_SKP_HZY1128_Recons_M_3246_ARS_10prct_2	OKP1 YGR179C	VIQAEYR	92.218
1	20240501_PRM_SKP_HZY1128_Recons_M_3246_ARS_10prct_3	OKP1 YGR179C	VIQAEYR	90.296
1	20240501_PRM_SKP_HZY1128_Recons_G1_3241_MUT_10prct_1	OKP1 YGR179C	VIQAEYR	189.97
1	20240501_PRM_SKP_HZY1128_Recons_G1_3241_MUT_10prct_2	OKP1 YGR179C	VIQAEYR	301.87
1	20240501_PRM_SKP_HZY1128_Recons_G1_3241_MUT_10prct_3	OKP1 YGR179C	VIQAEYR	299.31
1	20240217_PRM_SKP_Cal_1	AME1 ARP100 YBR211C YBR1458	NDEDLTTR	92.202
1	20240217_PRM_SKP_Cal_2	AME1 ARP100 YBR211C YBR1458	NDEDLTTR	164.39
1	20240217_PRM_SKP_Cal_3	AME1 ARP100 YBR211C YBR1458	NDEDLTTR	308.86
1	20240217_PRM_SKP_Cal_4	AME1 ARP100 YBR211C YBR1458	NDEDLTTR	636.97
1	20240217_PRM_SKP_Cal_5	AME1 ARP100 YBR211C YBR1458	NDEDLTTR	1125.3
1	20240217_PRM_SKP_Cal_6	AME1 ARP100 YBR211C YBR1458	NDEDLTTR	2386.2
1	20240217_PRM_SKP_Cal_7	AME1 ARP100 YBR211C YBR1458	NDEDLTTR	4823.9
1	20240217_PRM_SKP_Cal_8	AME1 ARP100 YBR211C YBR1458	NDEDLTTR	9613.9
1	20240217_PRM_SKP_Cal_9	AME1 ARP100 YBR211C YBR1458	NDEDLTTR	18996
1	20240217_PRM_SKP_Cal_10	AME1 ARP100 YBR211C YBR1458	NDEDLTTR	61774
1	20240427_PRM_SKP_HZY1128_Recons_M_3240_CEN3_01prct_1	AME1 ARP100 YBR211C YBR1458	NDEDLTTR	104.15
1	20240427_PRM_SKP_HZY1128_Recons_M_3240_CEN3_01prct_2	AME1 ARP100 YBR211C YBR1458	NDEDLTTR	104.09
1	20240427_PRM_SKP_HZY1128_Recons_M_3240_CEN3_01prct_3	AME1 ARP100 YBR211C YBR1458	NDEDLTTR	102.93
1	20240425_PRM_SKP_HZY1128_Recons_M_3240_CEN3_1	AME1 ARP100 YBR211C YBR1458	NDEDLTTR	1015.7
1	20240425_PRM_SKP_HZY1128_Recons_M_3240_CEN3_2	AME1 ARP100 YBR211C YBR1458	NDEDLTTR	1084.2
1	20240425_PRM_SKP_HZY1128_Recons_M_3240_CEN3_3	AME1 ARP100 YBR211C YBR1458	NDEDLTTR	1018.1
1	20240425_PRM_SKP_HZY1128_Recons_G1_3240_CEN3_1	AME1 ARP100 YBR211C YBR1458	NDEDLTTR	81.854
1	20240425_PRM_SKP_HZY1128_Recons_G1_3240_CEN3_2	AME1 ARP100 YBR211C YBR1458	NDEDLTTR	72.046
1	20240425_PRM_SKP_HZY1128_Recons_G1_3240_CEN3_3	AME1 ARP100 YBR211C YBR1458	NDEDLTTR	113.61
1	20240425_PRM_SKP_HZY1128_Recons_M_3241_MUT_1	AME1 ARP100 YBR211C YBR1458	NDEDLTTR	66.499
1	20240425_PRM_SKP_HZY1128_Recons_M_3241_MUT_2	AME1 ARP100 YBR211C YBR1458	NDEDLTTR	78.442
1	20240425_PRM_SKP_HZY1128_Recons_M_3241_MUT_3	AME1 ARP100 YBR211C YBR1458	NDEDLTTR	39.808
1	20240425_PRM_SKP_HZY1128_Recons_G1_3241_MUT_1	AME1 ARP100 YBR211C YBR1458	NDEDLTTR	45.984
1	20240425_PRM_SKP_HZY1128_Recons_G1_3241_MUT_2	AME1 ARP100 YBR211C YBR1458	NDEDLTTR	74.299
1	20240425_PRM_SKP_HZY1128_Recons_G1_3241_MUT_3	AME1 ARP100 YBR211C YBR1458	NDEDLTTR	68.104
1	20240425_PRM_SKP_HZY1128_Recons_M_3246_ARS_1	AME1 ARP100 YBR211C YBR1458	NDEDLTTR	38.856
1	20240425_PRM_SKP_HZY1128_Recons_M_3246_ARS_2	AME1 ARP100 YBR211C YBR1458	NDEDLTTR	34.821
1	20240425_PRM_SKP_HZY1128_Recons_M_3246_ARS_3	AME1 ARP100 YBR211C YBR1458	NDEDLTTR	44.837
1	20240427_PRM_SKP_HZY1128_Recons_M_3240_CEN3_10prct_1	AME1 ARP100 YBR211C YBR1458	NDEDLTTR	4080.5
1	20240427_PRM_SKP_HZY1128_Recons_M_3240_CEN3_10prct_3	AME1 ARP100 YBR211C YBR1458	NDEDLTTR	4291.3
1	20240427_PRM_SKP_HZY1128_Recons_G1_3240_CEN3_10prct_2	AME1 ARP100 YBR211C YBR1458	NDEDLTTR	269.07
1	20240427_PRM_SKP_HZY1128_Recons_G1_3240_CEN3_10prct_3	AME1 ARP100 YBR211C YBR1458	NDEDLTTR	436.04
1	20240501_PRM_SKP_HZY1128_Recons_M_3241_MUT_10prct_1	AME1 ARP100 YBR211C YBR1458	NDEDLTTR	231.97
1	20240501_PRM_SKP_HZY1128_Recons_M_3241_MUT_10prct_2	AME1 ARP100 YBR211C YBR1458	NDEDLTTR	167.85
1	20240501_PRM_SKP_HZY1128_Recons_M_3241_MUT_10prct_3	AME1 ARP100 YBR211C YBR1458	NDEDLTTR	258.7
1	20240501_PRM_SKP_HZY1128_Recons_M_3246_ARS_10prct_1	AME1 ARP100 YBR211C YBR1458	NDEDLTTR	123.51
1	20240501_PRM_SKP_HZY1128_Recons_M_3246_ARS_10prct_2	AME1 ARP100 YBR211C YBR1458	NDEDLTTR	113.39
1	20240501_PRM_SKP_HZY1128_Recons_M_3246_ARS_10prct_3	AME1 ARP100 YBR211C YBR1458	NDEDLTTR	163.41
1	20240501_PRM_SKP_HZY1128_Recons_G1_3241_MUT_10prct_1	AME1 ARP100 YBR211C YBR1458	NDEDLTTR	158.61
1	20240501_PRM_SKP_HZY1128_Recons_G1_3241_MUT_10prct_2	AME1 ARP100 YBR211C YBR1458	NDEDLTTR	265.63
1	20240501_PRM_SKP_HZY1128_Recons_G1_3241_MUT_10prct_3	AME1 ARP100 YBR211C YBR1458	NDEDLTTR	166.87

## Sheet: Set 5 raw
Set	Replicate	Gene	Peptide	Calculated conc.
5	20240217_PRM_SKP_Cal_1	CBF1 CEP1 CP1 CPF1 YJR060W J1730	LSTEDEEIHSAR	81.862
5	20240217_PRM_SKP_Cal_2	CBF1 CEP1 CP1 CPF1 YJR060W J1730	LSTEDEEIHSAR	169.46
5	20240217_PRM_SKP_Cal_3	CBF1 CEP1 CP1 CPF1 YJR060W J1730	LSTEDEEIHSAR	305.03
5	20240217_PRM_SKP_Cal_4	CBF1 CEP1 CP1 CPF1 YJR060W J1730	LSTEDEEIHSAR	633.74
5	20240217_PRM_SKP_Cal_5	CBF1 CEP1 CP1 CPF1 YJR060W J1730	LSTEDEEIHSAR	1256
5	20240217_PRM_SKP_Cal_6	CBF1 CEP1 CP1 CPF1 YJR060W J1730	LSTEDEEIHSAR	2503.1
5	20240217_PRM_SKP_Cal_7	CBF1 CEP1 CP1 CPF1 YJR060W J1730	LSTEDEEIHSAR	5034.7
5	20240217_PRM_SKP_Cal_8	CBF1 CEP1 CP1 CPF1 YJR060W J1730	LSTEDEEIHSAR	9306.8
5	20240217_PRM_SKP_Cal_9	CBF1 CEP1 CP1 CPF1 YJR060W J1730	LSTEDEEIHSAR	17893
5	20240217_PRM_SKP_Cal_10	CBF1 CEP1 CP1 CPF1 YJR060W J1730	LSTEDEEIHSAR	62772
5	20240427_PRM_SKP_HZY1128_Recons_M_3240_CEN3_01prct_1	CBF1 CEP1 CP1 CPF1 YJR060W J1730	LSTEDEEIHSAR	1034.8
5	20240427_PRM_SKP_HZY1128_Recons_M_3240_CEN3_01prct_2	CBF1 CEP1 CP1 CPF1 YJR060W J1730	LSTEDEEIHSAR	1005.5
5	20240427_PRM_SKP_HZY1128_Recons_M_3240_CEN3_01prct_3	CBF1 CEP1 CP1 CPF1 YJR060W J1730	LSTEDEEIHSAR	1038.7
5	20240425_PRM_SKP_HZY1128_Recons_M_3240_CEN3_1	CBF1 CEP1 CP1 CPF1 YJR060W J1730	LSTEDEEIHSAR	11175
5	20240425_PRM_SKP_HZY1128_Recons_M_3240_CEN3_2	CBF1 CEP1 CP1 CPF1 YJR060W J1730	LSTEDEEIHSAR	14071
5	20240425_PRM_SKP_HZY1128_Recons_M_3240_CEN3_3	CBF1 CEP1 CP1 CPF1 YJR060W J1730	LSTEDEEIHSAR	12426
5	20240425_PRM_SKP_HZY1128_Recons_G1_3240_CEN3_1	CBF1 CEP1 CP1 CPF1 YJR060W J1730	LSTEDEEIHSAR	12899
5	20240425_PRM_SKP_HZY1128_Recons_G1_3240_CEN3_2	CBF1 CEP1 CP1 CPF1 YJR060W J1730	LSTEDEEIHSAR	13118
5	20240425_PRM_SKP_HZY1128_Recons_G1_3240_CEN3_3	CBF1 CEP1 CP1 CPF1 YJR060W J1730	LSTEDEEIHSAR	16321
5	20240425_PRM_SKP_HZY1128_Recons_M_3241_MUT_1	CBF1 CEP1 CP1 CPF1 YJR060W J1730	LSTEDEEIHSAR	11008
5	20240425_PRM_SKP_HZY1128_Recons_M_3241_MUT_2	CBF1 CEP1 CP1 CPF1 YJR060W J1730	LSTEDEEIHSAR	11478
5	20240425_PRM_SKP_HZY1128_Recons_M_3241_MUT_3	CBF1 CEP1 CP1 CPF1 YJR060W J1730	LSTEDEEIHSAR	8253
5	20240425_PRM_SKP_HZY1128_Recons_G1_3241_MUT_1	CBF1 CEP1 CP1 CPF1 YJR060W J1730	LSTEDEEIHSAR	11624
5	20240425_PRM_SKP_HZY1128_Recons_G1_3241_MUT_2	CBF1 CEP1 CP1 CPF1 YJR060W J1730	LSTEDEEIHSAR	17820
5	20240425_PRM_SKP_HZY1128_Recons_G1_3241_MUT_3	CBF1 CEP1 CP1 CPF1 YJR060W J1730	LSTEDEEIHSAR	18644
5	20240425_PRM_SKP_HZY1128_Recons_M_3246_ARS_1	CBF1 CEP1 CP1 CPF1 YJR060W J1730	LSTEDEEIHSAR	18.431
5	20240425_PRM_SKP_HZY1128_Recons_M_3246_ARS_2	CBF1 CEP1 CP1 CPF1 YJR060W J1730	LSTEDEEIHSAR	19.877
5	20240425_PRM_SKP_HZY1128_Recons_M_3246_ARS_3	CBF1 CEP1 CP1 CPF1 YJR060W J1730	LSTEDEEIHSAR	72.583
5	20240427_PRM_SKP_HZY1128_Recons_M_3240_CEN3_10prct_1	CBF1 CEP1 CP1 CPF1 YJR060W J1730	LSTEDEEIHSAR	47817
5	20240427_PRM_SKP_HZY1128_Recons_M_3240_CEN3_10prct_3	CBF1 CEP1 CP1 CPF1 YJR060W J1730	LSTEDEEIHSAR	60271
5	20240427_PRM_SKP_HZY1128_Recons_G1_3240_CEN3_10prct_2	CBF1 CEP1 CP1 CPF1 YJR060W J1730	LSTEDEEIHSAR	43500
5	20240427_PRM_SKP_HZY1128_Recons_G1_3240_CEN3_10prct_3	CBF1 CEP1 CP1 CPF1 YJR060W J1730	LSTEDEEIHSAR	74813
5	20240501_PRM_SKP_HZY1128_Recons_M_3241_MUT_10prct_1	CBF1 CEP1 CP1 CPF1 YJR060W J1730	LSTEDEEIHSAR	42035
5	20240501_PRM_SKP_HZY1128_Recons_M_3241_MUT_10prct_2	CBF1 CEP1 CP1 CPF1 YJR060W J1730	LSTEDEEIHSAR	35199
5	20240501_PRM_SKP_HZY1128_Recons_M_3241_MUT_10prct_3	CBF1 CEP1 CP1 CPF1 YJR060W J1730	LSTEDEEIHSAR	34394
5	20240501_PRM_SKP_HZY1128_Recons_M_3246_ARS_10prct_1	CBF1 CEP1 CP1 CPF1 YJR060W J1730	LSTEDEEIHSAR	119.1
5	20240501_PRM_SKP_HZY1128_Recons_M_3246_ARS_10prct_2	CBF1 CEP1 CP1 CPF1 YJR060W J1730	LSTEDEEIHSAR	120.92
5	20240501_PRM_SKP_HZY1128_Recons_M_3246_ARS_10prct_3	CBF1 CEP1 CP1 CPF1 YJR060W J1730	LSTEDEEIHSAR	368.68
5	20240501_PRM_SKP_HZY1128_Recons_G1_3241_MUT_10prct_1	CBF1 CEP1 CP1 CPF1 YJR060W J1730	LSTEDEEIHSAR	40892
5	20240501_PRM_SKP_HZY1128_Recons_G1_3241_MUT_10prct_2	CBF1 CEP1 CP1 CPF1 YJR060W J1730	LSTEDEEIHSAR	63281
5	20240501_PRM_SKP_HZY1128_Recons_G1_3241_MUT_10prct_3	CBF1 CEP1 CP1 CPF1 YJR060W J1730	LSTEDEEIHSAR	57967
5	20240217_PRM_SKP_Cal_1	CEP3 CBF3 CBF3B CSL1 YMR168C YM8520.17C	LVYLTER	77.402
5	20240217_PRM_SKP_Cal_2	CEP3 CBF3 CBF3B CSL1 YMR168C YM8520.17C	LVYLTER	158.05
5	20240217_PRM_SKP_Cal_3	CEP3 CBF3 CBF3B CSL1 YMR168C YM8520.17C	LVYLTER	294.37
5	20240217_PRM_SKP_Cal_4	CEP3 CBF3 CBF3B CSL1 YMR168C YM8520.17C	LVYLTER	676.83
5	20240217_PRM_SKP_Cal_5	CEP3 CBF3 CBF3B CSL1 YMR168C YM8520.17C	LVYLTER	1231.3
5	20240217_PRM_SKP_Cal_6	CEP3 CBF3 CBF3B CSL1 YMR168C YM8520.17C	LVYLTER	2473.5
5	20240217_PRM_SKP_Cal_7	CEP3 CBF3 CBF3B CSL1 YMR168C YM8520.17C	LVYLTER	5178.3
5	20240217_PRM_SKP_Cal_8	CEP3 CBF3 CBF3B CSL1 YMR168C YM8520.17C	LVYLTER	10506
5	20240217_PRM_SKP_Cal_9	CEP3 CBF3 CBF3B CSL1 YMR168C YM8520.17C	LVYLTER	17699
5	20240217_PRM_SKP_Cal_10	CEP3 CBF3 CBF3B CSL1 YMR168C YM8520.17C	LVYLTER	61627
5	20240427_PRM_SKP_HZY1128_Recons_M_3240_CEN3_01prct_1	CEP3 CBF3 CBF3B CSL1 YMR168C YM8520.17C	LVYLTER	946.27
5	20240427_PRM_SKP_HZY1128_Recons_M_3240_CEN3_01prct_2	CEP3 CBF3 CBF3B CSL1 YMR168C YM8520.17C	LVYLTER	981.12
5	20240427_PRM_SKP_HZY1128_Recons_M_3240_CEN3_01prct_3	CEP3 CBF3 CBF3B CSL1 YMR168C YM8520.17C	LVYLTER	1108.1
5	20240425_PRM_SKP_HZY1128_Recons_M_3240_CEN3_1	CEP3 CBF3 CBF3B CSL1 YMR168C YM8520.17C	LVYLTER	8721.3
5	20240425_PRM_SKP_HZY1128_Recons_M_3240_CEN3_2	CEP3 CBF3 CBF3B CSL1 YMR168C YM8520.17C	LVYLTER	12539
5	20240425_PRM_SKP_HZY1128_Recons_M_3240_CEN3_3	CEP3 CBF3 CBF3B CSL1 YMR168C YM8520.17C	LVYLTER	12203
5	20240425_PRM_SKP_HZY1128_Recons_G1_3240_CEN3_1	CEP3 CBF3 CBF3B CSL1 YMR168C YM8520.17C	LVYLTER	9862.2
5	20240425_PRM_SKP_HZY1128_Recons_G1_3240_CEN3_2	CEP3 CBF3 CBF3B CSL1 YMR168C YM8520.17C	LVYLTER	6128.7
5	20240425_PRM_SKP_HZY1128_Recons_G1_3240_CEN3_3	CEP3 CBF3 CBF3B CSL1 YMR168C YM8520.17C	LVYLTER	9598.2
5	20240425_PRM_SKP_HZY1128_Recons_M_3241_MUT_1	CEP3 CBF3 CBF3B CSL1 YMR168C YM8520.17C	LVYLTER	123.06
5	20240425_PRM_SKP_HZY1128_Recons_M_3241_MUT_2	CEP3 CBF3 CBF3B CSL1 YMR168C YM8520.17C	LVYLTER	122.49
5	20240425_PRM_SKP_HZY1128_Recons_M_3241_MUT_3	CEP3 CBF3 CBF3B CSL1 YMR168C YM8520.17C	LVYLTER	82.254
5	20240425_PRM_SKP_HZY1128_Recons_G1_3241_MUT_1	CEP3 CBF3 CBF3B CSL1 YMR168C YM8520.17C	LVYLTER	47.301
5	20240425_PRM_SKP_HZY1128_Recons_G1_3241_MUT_2	CEP3 CBF3 CBF3B CSL1 YMR168C YM8520.17C	LVYLTER	32.896
5	20240425_PRM_SKP_HZY1128_Recons_G1_3241_MUT_3	CEP3 CBF3 CBF3B CSL1 YMR168C YM8520.17C	LVYLTER	60.588
5	20240425_PRM_SKP_HZY1128_Recons_M_3246_ARS_1	CEP3 CBF3 CBF3B CSL1 YMR168C YM8520.17C	LVYLTER	244.62
5	20240425_PRM_SKP_HZY1128_Recons_M_3246_ARS_2	CEP3 CBF3 CBF3B CSL1 YMR168C YM8520.17C	LVYLTER	186.38
5	20240425_PRM_SKP_HZY1128_Recons_M_3246_ARS_3	CEP3 CBF3 CBF3B CSL1 YMR168C YM8520.17C	LVYLTER	235.33
5	20240427_PRM_SKP_HZY1128_Recons_M_3240_CEN3_10prct_1	CEP3 CBF3 CBF3B CSL1 YMR168C YM8520.17C	LVYLTER	50835
5	20240427_PRM_SKP_HZY1128_Recons_M_3240_CEN3_10prct_3	CEP3 CBF3 CBF3B CSL1 YMR168C YM8520.17C	LVYLTER	52294
5	20240427_PRM_SKP_HZY1128_Recons_G1_3240_CEN3_10prct_2	CEP3 CBF3 CBF3B CSL1 YMR168C YM8520.17C	LVYLTER	25912
5	20240427_PRM_SKP_HZY1128_Recons_G1_3240_CEN3_10prct_3	CEP3 CBF3 CBF3B CSL1 YMR168C YM8520.17C	LVYLTER	44188
5	20240501_PRM_SKP_HZY1128_Recons_M_3241_MUT_10prct_1	CEP3 CBF3 CBF3B CSL1 YMR168C YM8520.17C	LVYLTER	331.35
5	20240501_PRM_SKP_HZY1128_Recons_M_3241_MUT_10prct_2	CEP3 CBF3 CBF3B CSL1 YMR168C YM8520.17C	LVYLTER	267.97
5	20240501_PRM_SKP_HZY1128_Recons_M_3241_MUT_10prct_3	CEP3 CBF3 CBF3B CSL1 YMR168C YM8520.17C	LVYLTER	320.07
5	20240501_PRM_SKP_HZY1128_Recons_M_3246_ARS_10prct_1	CEP3 CBF3 CBF3B CSL1 YMR168C YM8520.17C	LVYLTER	872.94
5	20240501_PRM_SKP_HZY1128_Recons_M_3246_ARS_10prct_2	CEP3 CBF3 CBF3B CSL1 YMR168C YM8520.17C	LVYLTER	663.22
5	20240501_PRM_SKP_HZY1128_Recons_M_3246_ARS_10prct_3	CEP3 CBF3 CBF3B CSL1 YMR168C YM8520.17C	LVYLTER	893.12
5	20240501_PRM_SKP_HZY1128_Recons_G1_3241_MUT_10prct_1	CEP3 CBF3 CBF3B CSL1 YMR168C YM8520.17C	LVYLTER	75.416
5	20240501_PRM_SKP_HZY1128_Recons_G1_3241_MUT_10prct_2	CEP3 CBF3 CBF3B CSL1 YMR168C YM8520.17C	LVYLTER	159.02
5	20240501_PRM_SKP_HZY1128_Recons_G1_3241_MUT_10prct_3	CEP3 CBF3 CBF3B CSL1 YMR168C YM8520.17C	LVYLTER	105.93
5	20240217_PRM_SKP_Cal_1	CTF13 CBF3C YMR094W YM6543.01 YM9582.19	TGLADFTR	37.736
5	20240217_PRM_SKP_Cal_2	CTF13 CBF3C YMR094W YM6543.01 YM9582.19	TGLADFTR	150.29
5	20240217_PRM_SKP_Cal_3	CTF13 CBF3C YMR094W YM6543.01 YM9582.19	TGLADFTR	302.26
5	20240217_PRM_SKP_Cal_4	CTF13 CBF3C YMR094W YM6543.01 YM9582.19	TGLADFTR	629.38
5	20240217_PRM_SKP_Cal_5	CTF13 CBF3C YMR094W YM6543.01 YM9582.19	TGLADFTR	1243.5
5	20240217_PRM_SKP_Cal_6	CTF13 CBF3C YMR094W YM6543.01 YM9582.19	TGLADFTR	2550.8
5	20240217_PRM_SKP_Cal_7	CTF13 CBF3C YMR094W YM6543.01 YM9582.19	TGLADFTR	5338.7
5	20240217_PRM_SKP_Cal_8	CTF13 CBF3C YMR094W YM6543.01 YM9582.19	TGLADFTR	9992.2
5	20240217_PRM_SKP_Cal_9	CTF13 CBF3C YMR094W YM6543.01 YM9582.19	TGLADFTR	19637
5	20240217_PRM_SKP_Cal_10	CTF13 CBF3C YMR094W YM6543.01 YM9582.19	TGLADFTR	68393
5	20240427_PRM_SKP_HZY1128_Recons_M_3240_CEN3_01prct_1	CTF13 CBF3C YMR094W YM6543.01 YM9582.19	TGLADFTR	573.53
5	20240427_PRM_SKP_HZY1128_Recons_M_3240_CEN3_01prct_2	CTF13 CBF3C YMR094W YM6543.01 YM9582.19	TGLADFTR	525.64
5	20240427_PRM_SKP_HZY1128_Recons_M_3240_CEN3_01prct_3	CTF13 CBF3C YMR094W YM6543.01 YM9582.19	TGLADFTR	583.97
5	20240425_PRM_SKP_HZY1128_Recons_M_3240_CEN3_1	CTF13 CBF3C YMR094W YM6543.01 YM9582.19	TGLADFTR	7558.7
5	20240425_PRM_SKP_HZY1128_Recons_M_3240_CEN3_2	CTF13 CBF3C YMR094W YM6543.01 YM9582.19	TGLADFTR	8892.2
5	20240425_PRM_SKP_HZY1128_Recons_M_3240_CEN3_3	CTF13 CBF3C YMR094W YM6543.01 YM9582.19	TGLADFTR	8638.3
5	20240425_PRM_SKP_HZY1128_Recons_G1_3240_CEN3_1	CTF13 CBF3C YMR094W YM6543.01 YM9582.19	TGLADFTR	5777.1
5	20240425_PRM_SKP_HZY1128_Recons_G1_3240_CEN3_2	CTF13 CBF3C YMR094W YM6543.01 YM9582.19	TGLADFTR	4039.5
5	20240425_PRM_SKP_HZY1128_Recons_G1_3240_CEN3_3	CTF13 CBF3C YMR094W YM6543.01 YM9582.19	TGLADFTR	8326.8
5	20240425_PRM_SKP_HZY1128_Recons_M_3241_MUT_1	CTF13 CBF3C YMR094W YM6543.01 YM9582.19	TGLADFTR	-38.452
5	20240425_PRM_SKP_HZY1128_Recons_M_3241_MUT_2	CTF13 CBF3C YMR094W YM6543.01 YM9582.19	TGLADFTR	-52.456
5	20240425_PRM_SKP_HZY1128_Recons_M_3241_MUT_3	CTF13 CBF3C YMR094W YM6543.01 YM9582.19	TGLADFTR	-72.325
5	20240425_PRM_SKP_HZY1128_Recons_G1_3241_MUT_1	CTF13 CBF3C YMR094W YM6543.01 YM9582.19	TGLADFTR	-98.872
5	20240425_PRM_SKP_HZY1128_Recons_G1_3241_MUT_2	CTF13 CBF3C YMR094W YM6543.01 YM9582.19	TGLADFTR	26.052
5	20240425_PRM_SKP_HZY1128_Recons_G1_3241_MUT_3	CTF13 CBF3C YMR094W YM6543.01 YM9582.19	TGLADFTR	-77.299
5	20240425_PRM_SKP_HZY1128_Recons_M_3246_ARS_1	CTF13 CBF3C YMR094W YM6543.01 YM9582.19	TGLADFTR	61.404
5	20240425_PRM_SKP_HZY1128_Recons_M_3246_ARS_2	CTF13 CBF3C YMR094W YM6543.01 YM9582.19	TGLADFTR	24.299
5	20240425_PRM_SKP_HZY1128_Recons_M_3246_ARS_3	CTF13 CBF3C YMR094W YM6543.01 YM9582.19	TGLADFTR	26.597
5	20240427_PRM_SKP_HZY1128_Recons_M_3240_CEN3_10prct_1	CTF13 CBF3C YMR094W YM6543.01 YM9582.19	TGLADFTR	31809
5	20240427_PRM_SKP_HZY1128_Recons_M_3240_CEN3_10prct_3	CTF13 CBF3C YMR094W YM6543.01 YM9582.19	TGLADFTR	33311
5	20240427_PRM_SKP_HZY1128_Recons_G1_3240_CEN3_10prct_2	CTF13 CBF3C YMR094W YM6543.01 YM9582.19	TGLADFTR	17852
5	20240427_PRM_SKP_HZY1128_Recons_G1_3240_CEN3_10prct_3	CTF13 CBF3C YMR094W YM6543.01 YM9582.19	TGLADFTR	31912
5	20240501_PRM_SKP_HZY1128_Recons_M_3241_MUT_10prct_1	CTF13 CBF3C YMR094W YM6543.01 YM9582.19	TGLADFTR	161.39
5	20240501_PRM_SKP_HZY1128_Recons_M_3241_MUT_10prct_2	CTF13 CBF3C YMR094W YM6543.01 YM9582.19	TGLADFTR	112.9
5	20240501_PRM_SKP_HZY1128_Recons_M_3241_MUT_10prct_3	CTF13 CBF3C YMR094W YM6543.01 YM9582.19	TGLADFTR	189.68
5	20240501_PRM_SKP_HZY1128_Recons_M_3246_ARS_10prct_1	CTF13 CBF3C YMR094W YM6543.01 YM9582.19	TGLADFTR	497.08
5	20240501_PRM_SKP_HZY1128_Recons_M_3246_ARS_10prct_2	CTF13 CBF3C YMR094W YM6543.01 YM9582.19	TGLADFTR	419.13
5	20240501_PRM_SKP_HZY1128_Recons_M_3246_ARS_10prct_3	CTF13 CBF3C YMR094W YM6543.01 YM9582.19	TGLADFTR	458.9
5	20240501_PRM_SKP_HZY1128_Recons_G1_3241_MUT_10prct_1	CTF13 CBF3C YMR094W YM6543.01 YM9582.19	TGLADFTR	-4.0801
5	20240501_PRM_SKP_HZY1128_Recons_G1_3241_MUT_10prct_2	CTF13 CBF3C YMR094W YM6543.01 YM9582.19	TGLADFTR	85.711
5	20240501_PRM_SKP_HZY1128_Recons_G1_3241_MUT_10prct_3	CTF13 CBF3C YMR094W YM6543.01 YM9582.19	TGLADFTR	0.86589
5	20240217_PRM_SKP_Cal_1	CSE4 CSL2 YKL049C YKL262	YTPSELALYEIR	203.42
5	20240217_PRM_SKP_Cal_2	CSE4 CSL2 YKL049C YKL262	YTPSELALYEIR	238.5
5	20240217_PRM_SKP_Cal_3	CSE4 CSL2 YKL049C YKL262	YTPSELALYEIR	351.22
5	20240217_PRM_SKP_Cal_4	CSE4 CSL2 YKL049C YKL262	YTPSELALYEIR	573.77
5	20240217_PRM_SKP_Cal_5	CSE4 CSL2 YKL049C YKL262	YTPSELALYEIR	1132.7
5	20240217_PRM_SKP_Cal_6	CSE4 CSL2 YKL049C YKL262	YTPSELALYEIR	2629.8
5	20240217_PRM_SKP_Cal_7	CSE4 CSL2 YKL049C YKL262	YTPSELALYEIR	6821.3
5	20240217_PRM_SKP_Cal_8	CSE4 CSL2 YKL049C YKL262	YTPSELALYEIR	16201
5	20240217_PRM_SKP_Cal_9	CSE4 CSL2 YKL049C YKL262	YTPSELALYEIR	35847
5	20240217_PRM_SKP_Cal_10	CSE4 CSL2 YKL049C YKL262	YTPSELALYEIR	121300
5	20240427_PRM_SKP_HZY1128_Recons_M_3240_CEN3_01prct_1	CSE4 CSL2 YKL049C YKL262	YTPSELALYEIR	554.72
5	20240427_PRM_SKP_HZY1128_Recons_M_3240_CEN3_01prct_2	CSE4 CSL2 YKL049C YKL262	YTPSELALYEIR	601
5	20240427_PRM_SKP_HZY1128_Recons_M_3240_CEN3_01prct_3	CSE4 CSL2 YKL049C YKL262	YTPSELALYEIR	648.88
5	20240425_PRM_SKP_HZY1128_Recons_M_3240_CEN3_1	CSE4 CSL2 YKL049C YKL262	YTPSELALYEIR	3316.5
5	20240425_PRM_SKP_HZY1128_Recons_M_3240_CEN3_2	CSE4 CSL2 YKL049C YKL262	YTPSELALYEIR	4314.3
5	20240425_PRM_SKP_HZY1128_Recons_M_3240_CEN3_3	CSE4 CSL2 YKL049C YKL262	YTPSELALYEIR	3885.4
5	20240425_PRM_SKP_HZY1128_Recons_G1_3240_CEN3_1	CSE4 CSL2 YKL049C YKL262	YTPSELALYEIR	316
5	20240425_PRM_SKP_HZY1128_Recons_G1_3240_CEN3_2	CSE4 CSL2 YKL049C YKL262	YTPSELALYEIR	275.94
5	20240425_PRM_SKP_HZY1128_Recons_G1_3240_CEN3_3	CSE4 CSL2 YKL049C YKL262	YTPSELALYEIR	360.48
5	20240425_PRM_SKP_HZY1128_Recons_M_3241_MUT_1	CSE4 CSL2 YKL049C YKL262	YTPSELALYEIR	232.34
5	20240425_PRM_SKP_HZY1128_Recons_M_3241_MUT_2	CSE4 CSL2 YKL049C YKL262	YTPSELALYEIR	224.01
5	20240425_PRM_SKP_HZY1128_Recons_M_3241_MUT_3	CSE4 CSL2 YKL049C YKL262	YTPSELALYEIR	219.03
5	20240425_PRM_SKP_HZY1128_Recons_G1_3241_MUT_1	CSE4 CSL2 YKL049C YKL262	YTPSELALYEIR	202.9
5	20240425_PRM_SKP_HZY1128_Recons_G1_3241_MUT_2	CSE4 CSL2 YKL049C YKL262	YTPSELALYEIR	209.17
5	20240425_PRM_SKP_HZY1128_Recons_G1_3241_MUT_3	CSE4 CSL2 YKL049C YKL262	YTPSELALYEIR	207.62
5	20240425_PRM_SKP_HZY1128_Recons_M_3246_ARS_1	CSE4 CSL2 YKL049C YKL262	YTPSELALYEIR	283.1
5	20240425_PRM_SKP_HZY1128_Recons_M_3246_ARS_2	CSE4 CSL2 YKL049C YKL262	YTPSELALYEIR	260.42
5	20240425_PRM_SKP_HZY1128_Recons_M_3246_ARS_3	CSE4 CSL2 YKL049C YKL262	YTPSELALYEIR	276.54
5	20240427_PRM_SKP_HZY1128_Recons_M_3240_CEN3_10prct_1	CSE4 CSL2 YKL049C YKL262	YTPSELALYEIR	17040
5	20240427_PRM_SKP_HZY1128_Recons_M_3240_CEN3_10prct_3	CSE4 CSL2 YKL049C YKL262	YTPSELALYEIR	20830
5	20240427_PRM_SKP_HZY1128_Recons_G1_3240_CEN3_10prct_2	CSE4 CSL2 YKL049C YKL262	YTPSELALYEIR	647.07
5	20240427_PRM_SKP_HZY1128_Recons_G1_3240_CEN3_10prct_3	CSE4 CSL2 YKL049C YKL262	YTPSELALYEIR	1174.2
5	20240501_PRM_SKP_HZY1128_Recons_M_3241_MUT_10prct_1	CSE4 CSL2 YKL049C YKL262	YTPSELALYEIR	438.71
5	20240501_PRM_SKP_HZY1128_Recons_M_3241_MUT_10prct_2	CSE4 CSL2 YKL049C YKL262	YTPSELALYEIR	370.45
5	20240501_PRM_SKP_HZY1128_Recons_M_3241_MUT_10prct_3	CSE4 CSL2 YKL049C YKL262	YTPSELALYEIR	422.81
5	20240501_PRM_SKP_HZY1128_Recons_M_3246_ARS_10prct_1	CSE4 CSL2 YKL049C YKL262	YTPSELALYEIR	559.28
5	20240501_PRM_SKP_HZY1128_Recons_M_3246_ARS_10prct_2	CSE4 CSL2 YKL049C YKL262	YTPSELALYEIR	492.74
5	20240501_PRM_SKP_HZY1128_Recons_M_3246_ARS_10prct_3	CSE4 CSL2 YKL049C YKL262	YTPSELALYEIR	558.64
5	20240501_PRM_SKP_HZY1128_Recons_G1_3241_MUT_10prct_1	CSE4 CSL2 YKL049C YKL262	YTPSELALYEIR	238.33
5	20240501_PRM_SKP_HZY1128_Recons_G1_3241_MUT_10prct_2	CSE4 CSL2 YKL049C YKL262	YTPSELALYEIR	294.92
5	20240501_PRM_SKP_HZY1128_Recons_G1_3241_MUT_10prct_3	CSE4 CSL2 YKL049C YKL262	YTPSELALYEIR	255.84
5	20240217_PRM_SKP_Cal_1	HTB2 H2B2 YBL002W YBL0104	HAVSEGTR	37.327
5	20240217_PRM_SKP_Cal_2	HTB2 H2B2 YBL002W YBL0104	HAVSEGTR	88.533
5	20240217_PRM_SKP_Cal_3	HTB2 H2B2 YBL002W YBL0104	HAVSEGTR	309.7
5	20240217_PRM_SKP_Cal_4	HTB2 H2B2 YBL002W YBL0104	HAVSEGTR	656.66
5	20240217_PRM_SKP_Cal_5	HTB2 H2B2 YBL002W YBL0104	HAVSEGTR	1176.7
5	20240217_PRM_SKP_Cal_6	HTB2 H2B2 YBL002W YBL0104	HAVSEGTR	2581.7
5	20240217_PRM_SKP_Cal_7	HTB2 H2B2 YBL002W YBL0104	HAVSEGTR	5053.3
5	20240217_PRM_SKP_Cal_8	HTB2 H2B2 YBL002W YBL0104	HAVSEGTR	9923.9
5	20240217_PRM_SKP_Cal_9	HTB2 H2B2 YBL002W YBL0104	HAVSEGTR	19444
5	20240217_PRM_SKP_Cal_10	HTB2 H2B2 YBL002W YBL0104	HAVSEGTR	60541
5	20240427_PRM_SKP_HZY1128_Recons_M_3240_CEN3_01prct_1	HTB2 H2B2 YBL002W YBL0104	HAVSEGTR	1829.5
5	20240427_PRM_SKP_HZY1128_Recons_M_3240_CEN3_01prct_2	HTB2 H2B2 YBL002W YBL0104	HAVSEGTR	1770
5	20240427_PRM_SKP_HZY1128_Recons_M_3240_CEN3_01prct_3	HTB2 H2B2 YBL002W YBL0104	HAVSEGTR	1769.3
5	20240425_PRM_SKP_HZY1128_Recons_M_3240_CEN3_1	HTB2 H2B2 YBL002W YBL0104	HAVSEGTR	35819
5	20240425_PRM_SKP_HZY1128_Recons_M_3240_CEN3_2	HTB2 H2B2 YBL002W YBL0104	HAVSEGTR	35286
5	20240425_PRM_SKP_HZY1128_Recons_M_3240_CEN3_3	HTB2 H2B2 YBL002W YBL0104	HAVSEGTR	42806
5	20240425_PRM_SKP_HZY1128_Recons_G1_3240_CEN3_1	HTB2 H2B2 YBL002W YBL0104	HAVSEGTR	25938
5	20240425_PRM_SKP_HZY1128_Recons_G1_3240_CEN3_2	HTB2 H2B2 YBL002W YBL0104	HAVSEGTR	18369
5	20240425_PRM_SKP_HZY1128_Recons_G1_3240_CEN3_3	HTB2 H2B2 YBL002W YBL0104	HAVSEGTR	30372
5	20240425_PRM_SKP_HZY1128_Recons_M_3241_MUT_1	HTB2 H2B2 YBL002W YBL0104	HAVSEGTR	60889
5	20240425_PRM_SKP_HZY1128_Recons_M_3241_MUT_2	HTB2 H2B2 YBL002W YBL0104	HAVSEGTR	109950
5	20240425_PRM_SKP_HZY1128_Recons_M_3241_MUT_3	HTB2 H2B2 YBL002W YBL0104	HAVSEGTR	44792
5	20240425_PRM_SKP_HZY1128_Recons_G1_3241_MUT_1	HTB2 H2B2 YBL002W YBL0104	HAVSEGTR	11843
5	20240425_PRM_SKP_HZY1128_Recons_G1_3241_MUT_2	HTB2 H2B2 YBL002W YBL0104	HAVSEGTR	51501
5	20240425_PRM_SKP_HZY1128_Recons_G1_3241_MUT_3	HTB2 H2B2 YBL002W YBL0104	HAVSEGTR	42086
5	20240425_PRM_SKP_HZY1128_Recons_M_3246_ARS_1	HTB2 H2B2 YBL002W YBL0104	HAVSEGTR	33740
5	20240425_PRM_SKP_HZY1128_Recons_M_3246_ARS_2	HTB2 H2B2 YBL002W YBL0104	HAVSEGTR	38877
5	20240425_PRM_SKP_HZY1128_Recons_M_3246_ARS_3	HTB2 H2B2 YBL002W YBL0104	HAVSEGTR	41007
5	20240427_PRM_SKP_HZY1128_Recons_M_3240_CEN3_10prct_1	HTB2 H2B2 YBL002W YBL0104	HAVSEGTR	275610
5	20240427_PRM_SKP_HZY1128_Recons_M_3240_CEN3_10prct_3	HTB2 H2B2 YBL002W YBL0104	HAVSEGTR	260210
5	20240427_PRM_SKP_HZY1128_Recons_G1_3240_CEN3_10prct_2	HTB2 H2B2 YBL002W YBL0104	HAVSEGTR	103210
5	20240427_PRM_SKP_HZY1128_Recons_G1_3240_CEN3_10prct_3	HTB2 H2B2 YBL002W YBL0104	HAVSEGTR	143930
5	20240501_PRM_SKP_HZY1128_Recons_M_3241_MUT_10prct_1	HTB2 H2B2 YBL002W YBL0104	HAVSEGTR	235170
5	20240501_PRM_SKP_HZY1128_Recons_M_3241_MUT_10prct_2	HTB2 H2B2 YBL002W YBL0104	HAVSEGTR	214290
5	20240501_PRM_SKP_HZY1128_Recons_M_3241_MUT_10prct_3	HTB2 H2B2 YBL002W YBL0104	HAVSEGTR	229170
5	20240501_PRM_SKP_HZY1128_Recons_M_3246_ARS_10prct_1	HTB2 H2B2 YBL002W YBL0104	HAVSEGTR	242990
5	20240501_PRM_SKP_HZY1128_Recons_M_3246_ARS_10prct_2	HTB2 H2B2 YBL002W YBL0104	HAVSEGTR	140690
5	20240501_PRM_SKP_HZY1128_Recons_M_3246_ARS_10prct_3	HTB2 H2B2 YBL002W YBL0104	HAVSEGTR	508770
5	20240501_PRM_SKP_HZY1128_Recons_G1_3241_MUT_10prct_1	HTB2 H2B2 YBL002W YBL0104	HAVSEGTR	120730
5	20240501_PRM_SKP_HZY1128_Recons_G1_3241_MUT_10prct_2	HTB2 H2B2 YBL002W YBL0104	HAVSEGTR	236250
5	20240501_PRM_SKP_HZY1128_Recons_G1_3241_MUT_10prct_3	HTB2 H2B2 YBL002W YBL0104	HAVSEGTR	147370
5	20240217_PRM_SKP_Cal_1	HTA2 H2A2 YBL003C YBL0103	AGLTFPVGR	70.446
5	20240217_PRM_SKP_Cal_2	HTA2 H2A2 YBL003C YBL0103	AGLTFPVGR	158.85
5	20240217_PRM_SKP_Cal_3	HTA2 H2A2 YBL003C YBL0103	AGLTFPVGR	311.43
5	20240217_PRM_SKP_Cal_4	HTA2 H2A2 YBL003C YBL0103	AGLTFPVGR	682.09
5	20240217_PRM_SKP_Cal_5	HTA2 H2A2 YBL003C YBL0103	AGLTFPVGR	1299
5	20240217_PRM_SKP_Cal_6	HTA2 H2A2 YBL003C YBL0103	AGLTFPVGR	2515.6
5	20240217_PRM_SKP_Cal_7	HTA2 H2A2 YBL003C YBL0103	AGLTFPVGR	5322.5
5	20240217_PRM_SKP_Cal_8	HTA2 H2A2 YBL003C YBL0103	AGLTFPVGR	10058
5	20240217_PRM_SKP_Cal_9	HTA2 H2A2 YBL003C YBL0103	AGLTFPVGR	16586
5	20240217_PRM_SKP_Cal_10	HTA2 H2A2 YBL003C YBL0103	AGLTFPVGR	62917
5	20240427_PRM_SKP_HZY1128_Recons_M_3240_CEN3_01prct_1	HTA2 H2A2 YBL003C YBL0103	AGLTFPVGR	1699.4
5	20240427_PRM_SKP_HZY1128_Recons_M_3240_CEN3_01prct_2	HTA2 H2A2 YBL003C YBL0103	AGLTFPVGR	1553.5
5	20240427_PRM_SKP_HZY1128_Recons_M_3240_CEN3_01prct_3	HTA2 H2A2 YBL003C YBL0103	AGLTFPVGR	1550.4
5	20240425_PRM_SKP_HZY1128_Recons_M_3240_CEN3_1	HTA2 H2A2 YBL003C YBL0103	AGLTFPVGR	17585
5	20240425_PRM_SKP_HZY1128_Recons_M_3240_CEN3_2	HTA2 H2A2 YBL003C YBL0103	AGLTFPVGR	18773
5	20240425_PRM_SKP_HZY1128_Recons_M_3240_CEN3_3	HTA2 H2A2 YBL003C YBL0103	AGLTFPVGR	18091
5	20240425_PRM_SKP_HZY1128_Recons_G1_3240_CEN3_1	HTA2 H2A2 YBL003C YBL0103	AGLTFPVGR	10098
5	20240425_PRM_SKP_HZY1128_Recons_G1_3240_CEN3_2	HTA2 H2A2 YBL003C YBL0103	AGLTFPVGR	7330.5
5	20240425_PRM_SKP_HZY1128_Recons_G1_3240_CEN3_3	HTA2 H2A2 YBL003C YBL0103	AGLTFPVGR	15090
5	20240425_PRM_SKP_HZY1128_Recons_M_3241_MUT_1	HTA2 H2A2 YBL003C YBL0103	AGLTFPVGR	18326
5	20240425_PRM_SKP_HZY1128_Recons_M_3241_MUT_2	HTA2 H2A2 YBL003C YBL0103	AGLTFPVGR	18877
5	20240425_PRM_SKP_HZY1128_Recons_M_3241_MUT_3	HTA2 H2A2 YBL003C YBL0103	AGLTFPVGR	15094
5	20240425_PRM_SKP_HZY1128_Recons_G1_3241_MUT_1	HTA2 H2A2 YBL003C YBL0103	AGLTFPVGR	10850
5	20240425_PRM_SKP_HZY1128_Recons_G1_3241_MUT_2	HTA2 H2A2 YBL003C YBL0103	AGLTFPVGR	14466
5	20240425_PRM_SKP_HZY1128_Recons_G1_3241_MUT_3	HTA2 H2A2 YBL003C YBL0103	AGLTFPVGR	13254
5	20240425_PRM_SKP_HZY1128_Recons_M_3246_ARS_1	HTA2 H2A2 YBL003C YBL0103	AGLTFPVGR	21755
5	20240425_PRM_SKP_HZY1128_Recons_M_3246_ARS_2	HTA2 H2A2 YBL003C YBL0103	AGLTFPVGR	18912
5	20240425_PRM_SKP_HZY1128_Recons_M_3246_ARS_3	HTA2 H2A2 YBL003C YBL0103	AGLTFPVGR	19105
5	20240427_PRM_SKP_HZY1128_Recons_M_3240_CEN3_10prct_1	HTA2 H2A2 YBL003C YBL0103	AGLTFPVGR	76635
5	20240427_PRM_SKP_HZY1128_Recons_M_3240_CEN3_10prct_3	HTA2 H2A2 YBL003C YBL0103	AGLTFPVGR	73095
5	20240427_PRM_SKP_HZY1128_Recons_G1_3240_CEN3_10prct_2	HTA2 H2A2 YBL003C YBL0103	AGLTFPVGR	29138
5	20240427_PRM_SKP_HZY1128_Recons_G1_3240_CEN3_10prct_3	HTA2 H2A2 YBL003C YBL0103	AGLTFPVGR	51002
5	20240501_PRM_SKP_HZY1128_Recons_M_3241_MUT_10prct_1	HTA2 H2A2 YBL003C YBL0103	AGLTFPVGR	66587
5	20240501_PRM_SKP_HZY1128_Recons_M_3241_MUT_10prct_2	HTA2 H2A2 YBL003C YBL0103	AGLTFPVGR	55022
5	20240501_PRM_SKP_HZY1128_Recons_M_3241_MUT_10prct_3	HTA2 H2A2 YBL003C YBL0103	AGLTFPVGR	59997
5	20240501_PRM_SKP_HZY1128_Recons_M_3246_ARS_10prct_1	HTA2 H2A2 YBL003C YBL0103	AGLTFPVGR	66943
5	20240501_PRM_SKP_HZY1128_Recons_M_3246_ARS_10prct_2	HTA2 H2A2 YBL003C YBL0103	AGLTFPVGR	58542
5	20240501_PRM_SKP_HZY1128_Recons_M_3246_ARS_10prct_3	HTA2 H2A2 YBL003C YBL0103	AGLTFPVGR	69440
5	20240501_PRM_SKP_HZY1128_Recons_G1_3241_MUT_10prct_1	HTA2 H2A2 YBL003C YBL0103	AGLTFPVGR	45646
5	20240501_PRM_SKP_HZY1128_Recons_G1_3241_MUT_10prct_2	HTA2 H2A2 YBL003C YBL0103	AGLTFPVGR	63031
5	20240501_PRM_SKP_HZY1128_Recons_G1_3241_MUT_10prct_3	HTA2 H2A2 YBL003C YBL0103	AGLTFPVGR	48963
5	20240217_PRM_SKP_Cal_1	HHF1 YBR009C YBR0122; HHF2 YNL030W N2752	ISGLIYEEVR	314.02
5	20240217_PRM_SKP_Cal_2	HHF1 YBR009C YBR0122; HHF2 YNL030W N2752	ISGLIYEEVR	351.89
5	20240217_PRM_SKP_Cal_3	HHF1 YBR009C YBR0122; HHF2 YNL030W N2752	ISGLIYEEVR	485.15
5	20240217_PRM_SKP_Cal_4	HHF1 YBR009C YBR0122; HHF2 YNL030W N2752	ISGLIYEEVR	740.01
5	20240217_PRM_SKP_Cal_5	HHF1 YBR009C YBR0122; HHF2 YNL030W N2752	ISGLIYEEVR	1299.4
5	20240217_PRM_SKP_Cal_6	HHF1 YBR009C YBR0122; HHF2 YNL030W N2752	ISGLIYEEVR	2240.8
5	20240217_PRM_SKP_Cal_7	HHF1 YBR009C YBR0122; HHF2 YNL030W N2752	ISGLIYEEVR	5046.4
5	20240217_PRM_SKP_Cal_8	HHF1 YBR009C YBR0122; HHF2 YNL030W N2752	ISGLIYEEVR	9721.5
5	20240217_PRM_SKP_Cal_9	HHF1 YBR009C YBR0122; HHF2 YNL030W N2752	ISGLIYEEVR	16797
5	20240217_PRM_SKP_Cal_10	HHF1 YBR009C YBR0122; HHF2 YNL030W N2752	ISGLIYEEVR	63530
5	20240427_PRM_SKP_HZY1128_Recons_M_3240_CEN3_01prct_1	HHF1 YBR009C YBR0122; HHF2 YNL030W N2752	ISGLIYEEVR	2375.4
5	20240427_PRM_SKP_HZY1128_Recons_M_3240_CEN3_01prct_2	HHF1 YBR009C YBR0122; HHF2 YNL030W N2752	ISGLIYEEVR	2538.2
5	20240427_PRM_SKP_HZY1128_Recons_M_3240_CEN3_01prct_3	HHF1 YBR009C YBR0122; HHF2 YNL030W N2752	ISGLIYEEVR	2481
5	20240425_PRM_SKP_HZY1128_Recons_M_3240_CEN3_1	HHF1 YBR009C YBR0122; HHF2 YNL030W N2752	ISGLIYEEVR	16059
5	20240425_PRM_SKP_HZY1128_Recons_M_3240_CEN3_2	HHF1 YBR009C YBR0122; HHF2 YNL030W N2752	ISGLIYEEVR	19912
5	20240425_PRM_SKP_HZY1128_Recons_M_3240_CEN3_3	HHF1 YBR009C YBR0122; HHF2 YNL030W N2752	ISGLIYEEVR	19715
5	20240425_PRM_SKP_HZY1128_Recons_G1_3240_CEN3_1	HHF1 YBR009C YBR0122; HHF2 YNL030W N2752	ISGLIYEEVR	13870
5	20240425_PRM_SKP_HZY1128_Recons_G1_3240_CEN3_2	HHF1 YBR009C YBR0122; HHF2 YNL030W N2752	ISGLIYEEVR	8407.3
5	20240425_PRM_SKP_HZY1128_Recons_G1_3240_CEN3_3	HHF1 YBR009C YBR0122; HHF2 YNL030W N2752	ISGLIYEEVR	15134
5	20240425_PRM_SKP_HZY1128_Recons_M_3241_MUT_1	HHF1 YBR009C YBR0122; HHF2 YNL030W N2752	ISGLIYEEVR	20756
5	20240425_PRM_SKP_HZY1128_Recons_M_3241_MUT_2	HHF1 YBR009C YBR0122; HHF2 YNL030W N2752	ISGLIYEEVR	25383
5	20240425_PRM_SKP_HZY1128_Recons_M_3241_MUT_3	HHF1 YBR009C YBR0122; HHF2 YNL030W N2752	ISGLIYEEVR	16826
5	20240425_PRM_SKP_HZY1128_Recons_G1_3241_MUT_1	HHF1 YBR009C YBR0122; HHF2 YNL030W N2752	ISGLIYEEVR	11190
5	20240425_PRM_SKP_HZY1128_Recons_G1_3241_MUT_2	HHF1 YBR009C YBR0122; HHF2 YNL030W N2752	ISGLIYEEVR	28596
5	20240425_PRM_SKP_HZY1128_Recons_G1_3241_MUT_3	HHF1 YBR009C YBR0122; HHF2 YNL030W N2752	ISGLIYEEVR	21598
5	20240425_PRM_SKP_HZY1128_Recons_M_3246_ARS_1	HHF1 YBR009C YBR0122; HHF2 YNL030W N2752	ISGLIYEEVR	24389
5	20240425_PRM_SKP_HZY1128_Recons_M_3246_ARS_2	HHF1 YBR009C YBR0122; HHF2 YNL030W N2752	ISGLIYEEVR	19720
5	20240425_PRM_SKP_HZY1128_Recons_M_3246_ARS_3	HHF1 YBR009C YBR0122; HHF2 YNL030W N2752	ISGLIYEEVR	24412
5	20240427_PRM_SKP_HZY1128_Recons_M_3240_CEN3_10prct_1	HHF1 YBR009C YBR0122; HHF2 YNL030W N2752	ISGLIYEEVR	77659
5	20240427_PRM_SKP_HZY1128_Recons_M_3240_CEN3_10prct_3	HHF1 YBR009C YBR0122; HHF2 YNL030W N2752	ISGLIYEEVR	88530
5	20240427_PRM_SKP_HZY1128_Recons_G1_3240_CEN3_10prct_2	HHF1 YBR009C YBR0122; HHF2 YNL030W N2752	ISGLIYEEVR	34443
5	20240427_PRM_SKP_HZY1128_Recons_G1_3240_CEN3_10prct_3	HHF1 YBR009C YBR0122; HHF2 YNL030W N2752	ISGLIYEEVR	77497
5	20240501_PRM_SKP_HZY1128_Recons_M_3241_MUT_10prct_1	HHF1 YBR009C YBR0122; HHF2 YNL030W N2752	ISGLIYEEVR	101300
5	20240501_PRM_SKP_HZY1128_Recons_M_3241_MUT_10prct_2	HHF1 YBR009C YBR0122; HHF2 YNL030W N2752	ISGLIYEEVR	75136
5	20240501_PRM_SKP_HZY1128_Recons_M_3241_MUT_10prct_3	HHF1 YBR009C YBR0122; HHF2 YNL030W N2752	ISGLIYEEVR	108280
5	20240501_PRM_SKP_HZY1128_Recons_M_3246_ARS_10prct_1	HHF1 YBR009C YBR0122; HHF2 YNL030W N2752	ISGLIYEEVR	98978
5	20240501_PRM_SKP_HZY1128_Recons_M_3246_ARS_10prct_2	HHF1 YBR009C YBR0122; HHF2 YNL030W N2752	ISGLIYEEVR	85081
5	20240501_PRM_SKP_HZY1128_Recons_M_3246_ARS_10prct_3	HHF1 YBR009C YBR0122; HHF2 YNL030W N2752	ISGLIYEEVR	100880
5	20240501_PRM_SKP_HZY1128_Recons_G1_3241_MUT_10prct_1	HHF1 YBR009C YBR0122; HHF2 YNL030W N2752	ISGLIYEEVR	47172
5	20240501_PRM_SKP_HZY1128_Recons_G1_3241_MUT_10prct_2	HHF1 YBR009C YBR0122; HHF2 YNL030W N2752	ISGLIYEEVR	101640
5	20240501_PRM_SKP_HZY1128_Recons_G1_3241_MUT_10prct_3	HHF1 YBR009C YBR0122; HHF2 YNL030W N2752	ISGLIYEEVR	75808
5	20240217_PRM_SKP_Cal_1	HHT1 YBR010W YBR0201; HHT2 SIN2 YNL031C N2749	STELLIR	98.654
5	20240217_PRM_SKP_Cal_2	HHT1 YBR010W YBR0201; HHT2 SIN2 YNL031C N2749	STELLIR	173.28
5	20240217_PRM_SKP_Cal_3	HHT1 YBR010W YBR0201; HHT2 SIN2 YNL031C N2749	STELLIR	302.95
5	20240217_PRM_SKP_Cal_4	HHT1 YBR010W YBR0201; HHT2 SIN2 YNL031C N2749	STELLIR	655.64
5	20240217_PRM_SKP_Cal_5	HHT1 YBR010W YBR0201; HHT2 SIN2 YNL031C N2749	STELLIR	1246.5
5	20240217_PRM_SKP_Cal_6	HHT1 YBR010W YBR0201; HHT2 SIN2 YNL031C N2749	STELLIR	2423.2
5	20240217_PRM_SKP_Cal_7	HHT1 YBR010W YBR0201; HHT2 SIN2 YNL031C N2749	STELLIR	4803
5	20240217_PRM_SKP_Cal_8	HHT1 YBR010W YBR0201; HHT2 SIN2 YNL031C N2749	STELLIR	9473.4
5	20240217_PRM_SKP_Cal_9	HHT1 YBR010W YBR0201; HHT2 SIN2 YNL031C N2749	STELLIR	19560
5	20240217_PRM_SKP_Cal_10	HHT1 YBR010W YBR0201; HHT2 SIN2 YNL031C N2749	STELLIR	61206
5	20240427_PRM_SKP_HZY1128_Recons_M_3240_CEN3_01prct_1	HHT1 YBR010W YBR0201; HHT2 SIN2 YNL031C N2749	STELLIR	1178.6
5	20240427_PRM_SKP_HZY1128_Recons_M_3240_CEN3_01prct_2	HHT1 YBR010W YBR0201; HHT2 SIN2 YNL031C N2749	STELLIR	1239.3
5	20240427_PRM_SKP_HZY1128_Recons_M_3240_CEN3_01prct_3	HHT1 YBR010W YBR0201; HHT2 SIN2 YNL031C N2749	STELLIR	1239.5
5	20240425_PRM_SKP_HZY1128_Recons_M_3240_CEN3_1	HHT1 YBR010W YBR0201; HHT2 SIN2 YNL031C N2749	STELLIR	13811
5	20240425_PRM_SKP_HZY1128_Recons_M_3240_CEN3_2	HHT1 YBR010W YBR0201; HHT2 SIN2 YNL031C N2749	STELLIR	15883
5	20240425_PRM_SKP_HZY1128_Recons_M_3240_CEN3_3	HHT1 YBR010W YBR0201; HHT2 SIN2 YNL031C N2749	STELLIR	15602
5	20240425_PRM_SKP_HZY1128_Recons_G1_3240_CEN3_1	HHT1 YBR010W YBR0201; HHT2 SIN2 YNL031C N2749	STELLIR	13408
5	20240425_PRM_SKP_HZY1128_Recons_G1_3240_CEN3_2	HHT1 YBR010W YBR0201; HHT2 SIN2 YNL031C N2749	STELLIR	8165.4
5	20240425_PRM_SKP_HZY1128_Recons_G1_3240_CEN3_3	HHT1 YBR010W YBR0201; HHT2 SIN2 YNL031C N2749	STELLIR	14378
5	20240425_PRM_SKP_HZY1128_Recons_M_3241_MUT_1	HHT1 YBR010W YBR0201; HHT2 SIN2 YNL031C N2749	STELLIR	18631
5	20240425_PRM_SKP_HZY1128_Recons_M_3241_MUT_2	HHT1 YBR010W YBR0201; HHT2 SIN2 YNL031C N2749	STELLIR	20313
5	20240425_PRM_SKP_HZY1128_Recons_M_3241_MUT_3	HHT1 YBR010W YBR0201; HHT2 SIN2 YNL031C N2749	STELLIR	15046
5	20240425_PRM_SKP_HZY1128_Recons_G1_3241_MUT_1	HHT1 YBR010W YBR0201; HHT2 SIN2 YNL031C N2749	STELLIR	13026
5	20240425_PRM_SKP_HZY1128_Recons_G1_3241_MUT_2	HHT1 YBR010W YBR0201; HHT2 SIN2 YNL031C N2749	STELLIR	24356
5	20240425_PRM_SKP_HZY1128_Recons_G1_3241_MUT_3	HHT1 YBR010W YBR0201; HHT2 SIN2 YNL031C N2749	STELLIR	19352
5	20240425_PRM_SKP_HZY1128_Recons_M_3246_ARS_1	HHT1 YBR010W YBR0201; HHT2 SIN2 YNL031C N2749	STELLIR	19346
5	20240425_PRM_SKP_HZY1128_Recons_M_3246_ARS_2	HHT1 YBR010W YBR0201; HHT2 SIN2 YNL031C N2749	STELLIR	14798
5	20240425_PRM_SKP_HZY1128_Recons_M_3246_ARS_3	HHT1 YBR010W YBR0201; HHT2 SIN2 YNL031C N2749	STELLIR	18019
5	20240427_PRM_SKP_HZY1128_Recons_M_3240_CEN3_10prct_1	HHT1 YBR010W YBR0201; HHT2 SIN2 YNL031C N2749	STELLIR	65406
5	20240427_PRM_SKP_HZY1128_Recons_M_3240_CEN3_10prct_3	HHT1 YBR010W YBR0201; HHT2 SIN2 YNL031C N2749	STELLIR	68237
5	20240427_PRM_SKP_HZY1128_Recons_G1_3240_CEN3_10prct_2	HHT1 YBR010W YBR0201; HHT2 SIN2 YNL031C N2749	STELLIR	33911
5	20240427_PRM_SKP_HZY1128_Recons_G1_3240_CEN3_10prct_3	HHT1 YBR010W YBR0201; HHT2 SIN2 YNL031C N2749	STELLIR	72701
5	20240501_PRM_SKP_HZY1128_Recons_M_3241_MUT_10prct_1	HHT1 YBR010W YBR0201; HHT2 SIN2 YNL031C N2749	STELLIR	68633
5	20240501_PRM_SKP_HZY1128_Recons_M_3241_MUT_10prct_2	HHT1 YBR010W YBR0201; HHT2 SIN2 YNL031C N2749	STELLIR	65282
5	20240501_PRM_SKP_HZY1128_Recons_M_3241_MUT_10prct_3	HHT1 YBR010W YBR0201; HHT2 SIN2 YNL031C N2749	STELLIR	75419
5	20240501_PRM_SKP_HZY1128_Recons_M_3246_ARS_10prct_1	HHT1 YBR010W YBR0201; HHT2 SIN2 YNL031C N2749	STELLIR	83810
5	20240501_PRM_SKP_HZY1128_Recons_M_3246_ARS_10prct_2	HHT1 YBR010W YBR0201; HHT2 SIN2 YNL031C N2749	STELLIR	60639
5	20240501_PRM_SKP_HZY1128_Recons_M_3246_ARS_10prct_3	HHT1 YBR010W YBR0201; HHT2 SIN2 YNL031C N2749	STELLIR	78685
5	20240501_PRM_SKP_HZY1128_Recons_G1_3241_MUT_10prct_1	HHT1 YBR010W YBR0201; HHT2 SIN2 YNL031C N2749	STELLIR	49522
5	20240501_PRM_SKP_HZY1128_Recons_G1_3241_MUT_10prct_2	HHT1 YBR010W YBR0201; HHT2 SIN2 YNL031C N2749	STELLIR	102460
5	20240501_PRM_SKP_HZY1128_Recons_G1_3241_MUT_10prct_3	HHT1 YBR010W YBR0201; HHT2 SIN2 YNL031C N2749	STELLIR	75132
5	20240217_PRM_SKP_Cal_1	MIF2 YKL089W	YSLDTSESPSVR	-4.9484
5	20240217_PRM_SKP_Cal_2	MIF2 YKL089W	YSLDTSESPSVR	88.445
5	20240217_PRM_SKP_Cal_3	MIF2 YKL089W	YSLDTSESPSVR	256.61
5	20240217_PRM_SKP_Cal_4	MIF2 YKL089W	YSLDTSESPSVR	586.05
5	20240217_PRM_SKP_Cal_5	MIF2 YKL089W	YSLDTSESPSVR	1269.1
5	20240217_PRM_SKP_Cal_6	MIF2 YKL089W	YSLDTSESPSVR	2558.2
5	20240217_PRM_SKP_Cal_7	MIF2 YKL089W	YSLDTSESPSVR	4972.2
5	20240217_PRM_SKP_Cal_8	MIF2 YKL089W	YSLDTSESPSVR	10354
5	20240217_PRM_SKP_Cal_9	MIF2 YKL089W	YSLDTSESPSVR	16347
5	20240217_PRM_SKP_Cal_10	MIF2 YKL089W	YSLDTSESPSVR	59636
5	20240427_PRM_SKP_HZY1128_Recons_M_3240_CEN3_01prct_1	MIF2 YKL089W	YSLDTSESPSVR	49.111
5	20240427_PRM_SKP_HZY1128_Recons_M_3240_CEN3_01prct_2	MIF2 YKL089W	YSLDTSESPSVR	57.617
5	20240427_PRM_SKP_HZY1128_Recons_M_3240_CEN3_01prct_3	MIF2 YKL089W	YSLDTSESPSVR	36.74
5	20240425_PRM_SKP_HZY1128_Recons_M_3240_CEN3_1	MIF2 YKL089W	YSLDTSESPSVR	1271
5	20240425_PRM_SKP_HZY1128_Recons_M_3240_CEN3_2	MIF2 YKL089W	YSLDTSESPSVR	1504.4
5	20240425_PRM_SKP_HZY1128_Recons_M_3240_CEN3_3	MIF2 YKL089W	YSLDTSESPSVR	1236.8
5	20240425_PRM_SKP_HZY1128_Recons_G1_3240_CEN3_1	MIF2 YKL089W	YSLDTSESPSVR	-48.617
5	20240425_PRM_SKP_HZY1128_Recons_G1_3240_CEN3_2	MIF2 YKL089W	YSLDTSESPSVR	-53.393
5	20240425_PRM_SKP_HZY1128_Recons_G1_3240_CEN3_3	MIF2 YKL089W	YSLDTSESPSVR	-20.138
5	20240425_PRM_SKP_HZY1128_Recons_M_3241_MUT_1	MIF2 YKL089W	YSLDTSESPSVR	-76.238
5	20240425_PRM_SKP_HZY1128_Recons_M_3241_MUT_2	MIF2 YKL089W	YSLDTSESPSVR	-76.238
5	20240425_PRM_SKP_HZY1128_Recons_M_3241_MUT_3	MIF2 YKL089W	YSLDTSESPSVR	-76.238
5	20240425_PRM_SKP_HZY1128_Recons_G1_3241_MUT_1	MIF2 YKL089W	YSLDTSESPSVR	-76.238
5	20240425_PRM_SKP_HZY1128_Recons_G1_3241_MUT_2	MIF2 YKL089W	YSLDTSESPSVR	-75.975
5	20240425_PRM_SKP_HZY1128_Recons_G1_3241_MUT_3	MIF2 YKL089W	YSLDTSESPSVR	-76.238
5	20240425_PRM_SKP_HZY1128_Recons_M_3246_ARS_1	MIF2 YKL089W	YSLDTSESPSVR	87.575
5	20240425_PRM_SKP_HZY1128_Recons_M_3246_ARS_2	MIF2 YKL089W	YSLDTSESPSVR	47.248
5	20240425_PRM_SKP_HZY1128_Recons_M_3246_ARS_3	MIF2 YKL089W	YSLDTSESPSVR	80.647
5	20240427_PRM_SKP_HZY1128_Recons_M_3240_CEN3_10prct_1	MIF2 YKL089W	YSLDTSESPSVR	5635.8
5	20240427_PRM_SKP_HZY1128_Recons_M_3240_CEN3_10prct_3	MIF2 YKL089W	YSLDTSESPSVR	6902.9
5	20240427_PRM_SKP_HZY1128_Recons_G1_3240_CEN3_10prct_2	MIF2 YKL089W	YSLDTSESPSVR	72.575
5	20240427_PRM_SKP_HZY1128_Recons_G1_3240_CEN3_10prct_3	MIF2 YKL089W	YSLDTSESPSVR	193.63
5	20240501_PRM_SKP_HZY1128_Recons_M_3241_MUT_10prct_1	MIF2 YKL089W	YSLDTSESPSVR	-33.064
5	20240501_PRM_SKP_HZY1128_Recons_M_3241_MUT_10prct_2	MIF2 YKL089W	YSLDTSESPSVR	-48.916
5	20240501_PRM_SKP_HZY1128_Recons_M_3241_MUT_10prct_3	MIF2 YKL089W	YSLDTSESPSVR	-35.404
5	20240501_PRM_SKP_HZY1128_Recons_M_3246_ARS_10prct_1	MIF2 YKL089W	YSLDTSESPSVR	118.4
5	20240501_PRM_SKP_HZY1128_Recons_M_3246_ARS_10prct_2	MIF2 YKL089W	YSLDTSESPSVR	67.052
5	20240501_PRM_SKP_HZY1128_Recons_M_3246_ARS_10prct_3	MIF2 YKL089W	YSLDTSESPSVR	53.723
5	20240501_PRM_SKP_HZY1128_Recons_G1_3241_MUT_10prct_1	MIF2 YKL089W	YSLDTSESPSVR	-67.941
5	20240501_PRM_SKP_HZY1128_Recons_G1_3241_MUT_10prct_2	MIF2 YKL089W	YSLDTSESPSVR	-50.971
5	20240501_PRM_SKP_HZY1128_Recons_G1_3241_MUT_10prct_3	MIF2 YKL089W	YSLDTSESPSVR	-59.89
5	20240217_PRM_SKP_Cal_1	MIF2 YKL089W	VAPLQYWR	79.672
5	20240217_PRM_SKP_Cal_2	MIF2 YKL089W	VAPLQYWR	151.6
5	20240217_PRM_SKP_Cal_3	MIF2 YKL089W	VAPLQYWR	332.94
5	20240217_PRM_SKP_Cal_4	MIF2 YKL089W	VAPLQYWR	661.16
5	20240217_PRM_SKP_Cal_5	MIF2 YKL089W	VAPLQYWR	1248
5	20240217_PRM_SKP_Cal_6	MIF2 YKL089W	VAPLQYWR	2324.1
5	20240217_PRM_SKP_Cal_7	MIF2 YKL089W	VAPLQYWR	5167.8
5	20240217_PRM_SKP_Cal_8	MIF2 YKL089W	VAPLQYWR	9479.1
5	20240217_PRM_SKP_Cal_9	MIF2 YKL089W	VAPLQYWR	14870
5	20240217_PRM_SKP_Cal_10	MIF2 YKL089W	VAPLQYWR	60645
5	20240427_PRM_SKP_HZY1128_Recons_M_3240_CEN3_01prct_1	MIF2 YKL089W	VAPLQYWR	215.28
5	20240427_PRM_SKP_HZY1128_Recons_M_3240_CEN3_01prct_2	MIF2 YKL089W	VAPLQYWR	292.92
5	20240427_PRM_SKP_HZY1128_Recons_M_3240_CEN3_01prct_3	MIF2 YKL089W	VAPLQYWR	76.535
5	20240425_PRM_SKP_HZY1128_Recons_M_3240_CEN3_1	MIF2 YKL089W	VAPLQYWR	713.27
5	20240425_PRM_SKP_HZY1128_Recons_M_3240_CEN3_2	MIF2 YKL089W	VAPLQYWR	902.98
5	20240425_PRM_SKP_HZY1128_Recons_M_3240_CEN3_3	MIF2 YKL089W	VAPLQYWR	819.3
5	20240425_PRM_SKP_HZY1128_Recons_G1_3240_CEN3_1	MIF2 YKL089W	VAPLQYWR	43.479
5	20240425_PRM_SKP_HZY1128_Recons_G1_3240_CEN3_2	MIF2 YKL089W	VAPLQYWR	30.112
5	20240425_PRM_SKP_HZY1128_Recons_G1_3240_CEN3_3	MIF2 YKL089W	VAPLQYWR	53.233
5	20240425_PRM_SKP_HZY1128_Recons_M_3241_MUT_1	MIF2 YKL089W	VAPLQYWR	22.86
5	20240425_PRM_SKP_HZY1128_Recons_M_3241_MUT_2	MIF2 YKL089W	VAPLQYWR	22.127
5	20240425_PRM_SKP_HZY1128_Recons_M_3241_MUT_3	MIF2 YKL089W	VAPLQYWR	22.995
5	20240425_PRM_SKP_HZY1128_Recons_G1_3241_MUT_1	MIF2 YKL089W	VAPLQYWR	16.9
5	20240425_PRM_SKP_HZY1128_Recons_G1_3241_MUT_2	MIF2 YKL089W	VAPLQYWR	27.131
5	20240425_PRM_SKP_HZY1128_Recons_G1_3241_MUT_3	MIF2 YKL089W	VAPLQYWR	20.145
5	20240425_PRM_SKP_HZY1128_Recons_M_3246_ARS_1	MIF2 YKL089W	VAPLQYWR	42.789
5	20240425_PRM_SKP_HZY1128_Recons_M_3246_ARS_2	MIF2 YKL089W	VAPLQYWR	35.135
5	20240425_PRM_SKP_HZY1128_Recons_M_3246_ARS_3	MIF2 YKL089W	VAPLQYWR	53.097
5	20240427_PRM_SKP_HZY1128_Recons_M_3240_CEN3_10prct_1	MIF2 YKL089W	VAPLQYWR	2946.1
5	20240427_PRM_SKP_HZY1128_Recons_M_3240_CEN3_10prct_3	MIF2 YKL089W	VAPLQYWR	3497.5
5	20240427_PRM_SKP_HZY1128_Recons_G1_3240_CEN3_10prct_2	MIF2 YKL089W	VAPLQYWR	90.145
5	20240427_PRM_SKP_HZY1128_Recons_G1_3240_CEN3_10prct_3	MIF2 YKL089W	VAPLQYWR	166.83
5	20240501_PRM_SKP_HZY1128_Recons_M_3241_MUT_10prct_1	MIF2 YKL089W	VAPLQYWR	17.595
5	20240501_PRM_SKP_HZY1128_Recons_M_3241_MUT_10prct_2	MIF2 YKL089W	VAPLQYWR	23.811
5	20240501_PRM_SKP_HZY1128_Recons_M_3241_MUT_10prct_3	MIF2 YKL089W	VAPLQYWR	24.415
5	20240501_PRM_SKP_HZY1128_Recons_M_3246_ARS_10prct_1	MIF2 YKL089W	VAPLQYWR	82.214
5	20240501_PRM_SKP_HZY1128_Recons_M_3246_ARS_10prct_2	MIF2 YKL089W	VAPLQYWR	87.907
5	20240501_PRM_SKP_HZY1128_Recons_M_3246_ARS_10prct_3	MIF2 YKL089W	VAPLQYWR	103.73
5	20240501_PRM_SKP_HZY1128_Recons_G1_3241_MUT_10prct_1	MIF2 YKL089W	VAPLQYWR	17.521
5	20240501_PRM_SKP_HZY1128_Recons_G1_3241_MUT_10prct_2	MIF2 YKL089W	VAPLQYWR	43.57
5	20240501_PRM_SKP_HZY1128_Recons_G1_3241_MUT_10prct_3	MIF2 YKL089W	VAPLQYWR	20.865
5	20240217_PRM_SKP_Cal_1	CBF2 CBF3A CEP2 CTF14 NDC10 YGR140W	EENIVNEDGPNTSR	-117.6
5	20240217_PRM_SKP_Cal_2	CBF2 CBF3A CEP2 CTF14 NDC10 YGR140W	EENIVNEDGPNTSR	-21.853
5	20240217_PRM_SKP_Cal_3	CBF2 CBF3A CEP2 CTF14 NDC10 YGR140W	EENIVNEDGPNTSR	133.8
5	20240217_PRM_SKP_Cal_4	CBF2 CBF3A CEP2 CTF14 NDC10 YGR140W	EENIVNEDGPNTSR	568.83
5	20240217_PRM_SKP_Cal_5	CBF2 CBF3A CEP2 CTF14 NDC10 YGR140W	EENIVNEDGPNTSR	1162.7
5	20240217_PRM_SKP_Cal_6	CBF2 CBF3A CEP2 CTF14 NDC10 YGR140W	EENIVNEDGPNTSR	2732.2
5	20240217_PRM_SKP_Cal_7	CBF2 CBF3A CEP2 CTF14 NDC10 YGR140W	EENIVNEDGPNTSR	5492.9
5	20240217_PRM_SKP_Cal_8	CBF2 CBF3A CEP2 CTF14 NDC10 YGR140W	EENIVNEDGPNTSR	10547
5	20240217_PRM_SKP_Cal_9	CBF2 CBF3A CEP2 CTF14 NDC10 YGR140W	EENIVNEDGPNTSR	17969
5	20240217_PRM_SKP_Cal_10	CBF2 CBF3A CEP2 CTF14 NDC10 YGR140W	EENIVNEDGPNTSR	60902
5	20240427_PRM_SKP_HZY1128_Recons_M_3240_CEN3_01prct_1	CBF2 CBF3A CEP2 CTF14 NDC10 YGR140W	EENIVNEDGPNTSR	1405.7
5	20240427_PRM_SKP_HZY1128_Recons_M_3240_CEN3_01prct_2	CBF2 CBF3A CEP2 CTF14 NDC10 YGR140W	EENIVNEDGPNTSR	1366.4
5	20240427_PRM_SKP_HZY1128_Recons_M_3240_CEN3_01prct_3	CBF2 CBF3A CEP2 CTF14 NDC10 YGR140W	EENIVNEDGPNTSR	1182.6
5	20240425_PRM_SKP_HZY1128_Recons_M_3240_CEN3_1	CBF2 CBF3A CEP2 CTF14 NDC10 YGR140W	EENIVNEDGPNTSR	16080
5	20240425_PRM_SKP_HZY1128_Recons_M_3240_CEN3_2	CBF2 CBF3A CEP2 CTF14 NDC10 YGR140W	EENIVNEDGPNTSR	17362
5	20240425_PRM_SKP_HZY1128_Recons_M_3240_CEN3_3	CBF2 CBF3A CEP2 CTF14 NDC10 YGR140W	EENIVNEDGPNTSR	16089
5	20240425_PRM_SKP_HZY1128_Recons_G1_3240_CEN3_1	CBF2 CBF3A CEP2 CTF14 NDC10 YGR140W	EENIVNEDGPNTSR	10316
5	20240425_PRM_SKP_HZY1128_Recons_G1_3240_CEN3_2	CBF2 CBF3A CEP2 CTF14 NDC10 YGR140W	EENIVNEDGPNTSR	6837.3
5	20240425_PRM_SKP_HZY1128_Recons_G1_3240_CEN3_3	CBF2 CBF3A CEP2 CTF14 NDC10 YGR140W	EENIVNEDGPNTSR	13896
5	20240425_PRM_SKP_HZY1128_Recons_M_3241_MUT_1	CBF2 CBF3A CEP2 CTF14 NDC10 YGR140W	EENIVNEDGPNTSR	35.286
5	20240425_PRM_SKP_HZY1128_Recons_M_3241_MUT_2	CBF2 CBF3A CEP2 CTF14 NDC10 YGR140W	EENIVNEDGPNTSR	2.0573
5	20240425_PRM_SKP_HZY1128_Recons_M_3241_MUT_3	CBF2 CBF3A CEP2 CTF14 NDC10 YGR140W	EENIVNEDGPNTSR	-65.539
5	20240425_PRM_SKP_HZY1128_Recons_G1_3241_MUT_1	CBF2 CBF3A CEP2 CTF14 NDC10 YGR140W	EENIVNEDGPNTSR	-144.08
5	20240425_PRM_SKP_HZY1128_Recons_G1_3241_MUT_2	CBF2 CBF3A CEP2 CTF14 NDC10 YGR140W	EENIVNEDGPNTSR	-97.021
5	20240425_PRM_SKP_HZY1128_Recons_G1_3241_MUT_3	CBF2 CBF3A CEP2 CTF14 NDC10 YGR140W	EENIVNEDGPNTSR	-108.06
5	20240425_PRM_SKP_HZY1128_Recons_M_3246_ARS_1	CBF2 CBF3A CEP2 CTF14 NDC10 YGR140W	EENIVNEDGPNTSR	136.35
5	20240425_PRM_SKP_HZY1128_Recons_M_3246_ARS_2	CBF2 CBF3A CEP2 CTF14 NDC10 YGR140W	EENIVNEDGPNTSR	132.83
5	20240425_PRM_SKP_HZY1128_Recons_M_3246_ARS_3	CBF2 CBF3A CEP2 CTF14 NDC10 YGR140W	EENIVNEDGPNTSR	142.42
5	20240427_PRM_SKP_HZY1128_Recons_M_3240_CEN3_10prct_1	CBF2 CBF3A CEP2 CTF14 NDC10 YGR140W	EENIVNEDGPNTSR	65931
5	20240427_PRM_SKP_HZY1128_Recons_M_3240_CEN3_10prct_3	CBF2 CBF3A CEP2 CTF14 NDC10 YGR140W	EENIVNEDGPNTSR	79666
5	20240427_PRM_SKP_HZY1128_Recons_G1_3240_CEN3_10prct_2	CBF2 CBF3A CEP2 CTF14 NDC10 YGR140W	EENIVNEDGPNTSR	30994
5	20240427_PRM_SKP_HZY1128_Recons_G1_3240_CEN3_10prct_3	CBF2 CBF3A CEP2 CTF14 NDC10 YGR140W	EENIVNEDGPNTSR	57333
5	20240501_PRM_SKP_HZY1128_Recons_M_3241_MUT_10prct_1	CBF2 CBF3A CEP2 CTF14 NDC10 YGR140W	EENIVNEDGPNTSR	689.08
5	20240501_PRM_SKP_HZY1128_Recons_M_3241_MUT_10prct_2	CBF2 CBF3A CEP2 CTF14 NDC10 YGR140W	EENIVNEDGPNTSR	457.74
5	20240501_PRM_SKP_HZY1128_Recons_M_3241_MUT_10prct_3	CBF2 CBF3A CEP2 CTF14 NDC10 YGR140W	EENIVNEDGPNTSR	705.93
5	20240501_PRM_SKP_HZY1128_Recons_M_3246_ARS_10prct_1	CBF2 CBF3A CEP2 CTF14 NDC10 YGR140W	EENIVNEDGPNTSR	1395.9
5	20240501_PRM_SKP_HZY1128_Recons_M_3246_ARS_10prct_2	CBF2 CBF3A CEP2 CTF14 NDC10 YGR140W	EENIVNEDGPNTSR	1269.2
5	20240501_PRM_SKP_HZY1128_Recons_M_3246_ARS_10prct_3	CBF2 CBF3A CEP2 CTF14 NDC10 YGR140W	EENIVNEDGPNTSR	1334.2
5	20240501_PRM_SKP_HZY1128_Recons_G1_3241_MUT_10prct_1	CBF2 CBF3A CEP2 CTF14 NDC10 YGR140W	EENIVNEDGPNTSR	1.9605
5	20240501_PRM_SKP_HZY1128_Recons_G1_3241_MUT_10prct_2	CBF2 CBF3A CEP2 CTF14 NDC10 YGR140W	EENIVNEDGPNTSR	247.67
5	20240501_PRM_SKP_HZY1128_Recons_G1_3241_MUT_10prct_3	CBF2 CBF3A CEP2 CTF14 NDC10 YGR140W	EENIVNEDGPNTSR	139.77
5	20240217_PRM_SKP_Cal_1	MCM21 CTF5 YDR318W	IDDISTSDR	67.897
5	20240217_PRM_SKP_Cal_2	MCM21 CTF5 YDR318W	IDDISTSDR	157.14
5	20240217_PRM_SKP_Cal_3	MCM21 CTF5 YDR318W	IDDISTSDR	313.71
5	20240217_PRM_SKP_Cal_4	MCM21 CTF5 YDR318W	IDDISTSDR	661.52
5	20240217_PRM_SKP_Cal_5	MCM21 CTF5 YDR318W	IDDISTSDR	1229
5	20240217_PRM_SKP_Cal_6	MCM21 CTF5 YDR318W	IDDISTSDR	2540.4
5	20240217_PRM_SKP_Cal_7	MCM21 CTF5 YDR318W	IDDISTSDR	5419.5
5	20240217_PRM_SKP_Cal_8	MCM21 CTF5 YDR318W	IDDISTSDR	9932.3
5	20240217_PRM_SKP_Cal_9	MCM21 CTF5 YDR318W	IDDISTSDR	19793
5	20240217_PRM_SKP_Cal_10	MCM21 CTF5 YDR318W	IDDISTSDR	59808
5	20240427_PRM_SKP_HZY1128_Recons_M_3240_CEN3_01prct_1	MCM21 CTF5 YDR318W	IDDISTSDR	33.571
5	20240427_PRM_SKP_HZY1128_Recons_M_3240_CEN3_01prct_2	MCM21 CTF5 YDR318W	IDDISTSDR	36.487
5	20240427_PRM_SKP_HZY1128_Recons_M_3240_CEN3_01prct_3	MCM21 CTF5 YDR318W	IDDISTSDR	37.206
5	20240425_PRM_SKP_HZY1128_Recons_M_3240_CEN3_1	MCM21 CTF5 YDR318W	IDDISTSDR	513.18
5	20240425_PRM_SKP_HZY1128_Recons_M_3240_CEN3_2	MCM21 CTF5 YDR318W	IDDISTSDR	596.44
5	20240425_PRM_SKP_HZY1128_Recons_M_3240_CEN3_3	MCM21 CTF5 YDR318W	IDDISTSDR	608.4
5	20240425_PRM_SKP_HZY1128_Recons_G1_3240_CEN3_1	MCM21 CTF5 YDR318W	IDDISTSDR	32.038
5	20240425_PRM_SKP_HZY1128_Recons_G1_3240_CEN3_2	MCM21 CTF5 YDR318W	IDDISTSDR	20.396
5	20240425_PRM_SKP_HZY1128_Recons_G1_3240_CEN3_3	MCM21 CTF5 YDR318W	IDDISTSDR	47.224
5	20240425_PRM_SKP_HZY1128_Recons_M_3241_MUT_1	MCM21 CTF5 YDR318W	IDDISTSDR	14.257
5	20240425_PRM_SKP_HZY1128_Recons_M_3241_MUT_2	MCM21 CTF5 YDR318W	IDDISTSDR	14.349
5	20240425_PRM_SKP_HZY1128_Recons_M_3241_MUT_3	MCM21 CTF5 YDR318W	IDDISTSDR	3.9589
5	20240425_PRM_SKP_HZY1128_Recons_G1_3241_MUT_1	MCM21 CTF5 YDR318W	IDDISTSDR	15.509
5	20240425_PRM_SKP_HZY1128_Recons_G1_3241_MUT_2	MCM21 CTF5 YDR318W	IDDISTSDR	-2.0314
5	20240425_PRM_SKP_HZY1128_Recons_G1_3241_MUT_3	MCM21 CTF5 YDR318W	IDDISTSDR	15.256
5	20240425_PRM_SKP_HZY1128_Recons_M_3246_ARS_1	MCM21 CTF5 YDR318W	IDDISTSDR	-11.511
5	20240425_PRM_SKP_HZY1128_Recons_M_3246_ARS_2	MCM21 CTF5 YDR318W	IDDISTSDR	-9.9232
5	20240425_PRM_SKP_HZY1128_Recons_M_3246_ARS_3	MCM21 CTF5 YDR318W	IDDISTSDR	-9.5027
5	20240427_PRM_SKP_HZY1128_Recons_M_3240_CEN3_10prct_1	MCM21 CTF5 YDR318W	IDDISTSDR	2672.8
5	20240427_PRM_SKP_HZY1128_Recons_M_3240_CEN3_10prct_3	MCM21 CTF5 YDR318W	IDDISTSDR	2924
5	20240427_PRM_SKP_HZY1128_Recons_G1_3240_CEN3_10prct_2	MCM21 CTF5 YDR318W	IDDISTSDR	151.73
5	20240427_PRM_SKP_HZY1128_Recons_G1_3240_CEN3_10prct_3	MCM21 CTF5 YDR318W	IDDISTSDR	259.35
5	20240501_PRM_SKP_HZY1128_Recons_M_3241_MUT_10prct_1	MCM21 CTF5 YDR318W	IDDISTSDR	126.44
5	20240501_PRM_SKP_HZY1128_Recons_M_3241_MUT_10prct_2	MCM21 CTF5 YDR318W	IDDISTSDR	90.897
5	20240501_PRM_SKP_HZY1128_Recons_M_3241_MUT_10prct_3	MCM21 CTF5 YDR318W	IDDISTSDR	130.22
5	20240501_PRM_SKP_HZY1128_Recons_M_3246_ARS_10prct_1	MCM21 CTF5 YDR318W	IDDISTSDR	13.153
5	20240501_PRM_SKP_HZY1128_Recons_M_3246_ARS_10prct_2	MCM21 CTF5 YDR318W	IDDISTSDR	3.9965
5	20240501_PRM_SKP_HZY1128_Recons_M_3246_ARS_10prct_3	MCM21 CTF5 YDR318W	IDDISTSDR	7.7202
5	20240501_PRM_SKP_HZY1128_Recons_G1_3241_MUT_10prct_1	MCM21 CTF5 YDR318W	IDDISTSDR	74.406
5	20240501_PRM_SKP_HZY1128_Recons_G1_3241_MUT_10prct_2	MCM21 CTF5 YDR318W	IDDISTSDR	128.56
5	20240501_PRM_SKP_HZY1128_Recons_G1_3241_MUT_10prct_3	MCM21 CTF5 YDR318W	IDDISTSDR	99.694
5	20240217_PRM_SKP_Cal_1	CTF19 MCM18 YPL018W LPB13W	QQLSLLDDDQVR	91.926
5	20240217_PRM_SKP_Cal_2	CTF19 MCM18 YPL018W LPB13W	QQLSLLDDDQVR	153.92
5	20240217_PRM_SKP_Cal_3	CTF19 MCM18 YPL018W LPB13W	QQLSLLDDDQVR	310.36
5	20240217_PRM_SKP_Cal_4	CTF19 MCM18 YPL018W LPB13W	QQLSLLDDDQVR	608.08
5	20240217_PRM_SKP_Cal_5	CTF19 MCM18 YPL018W LPB13W	QQLSLLDDDQVR	1280.4
5	20240217_PRM_SKP_Cal_6	CTF19 MCM18 YPL018W LPB13W	QQLSLLDDDQVR	2163.2
5	20240217_PRM_SKP_Cal_7	CTF19 MCM18 YPL018W LPB13W	QQLSLLDDDQVR	5060.3
5	20240217_PRM_SKP_Cal_8	CTF19 MCM18 YPL018W LPB13W	QQLSLLDDDQVR	9595.7
5	20240217_PRM_SKP_Cal_9	CTF19 MCM18 YPL018W LPB13W	QQLSLLDDDQVR	15283
5	20240217_PRM_SKP_Cal_10	CTF19 MCM18 YPL018W LPB13W	QQLSLLDDDQVR	60658
5	20240427_PRM_SKP_HZY1128_Recons_M_3240_CEN3_01prct_1	CTF19 MCM18 YPL018W LPB13W	QQLSLLDDDQVR	120.34
5	20240427_PRM_SKP_HZY1128_Recons_M_3240_CEN3_01prct_2	CTF19 MCM18 YPL018W LPB13W	QQLSLLDDDQVR	138.45
5	20240427_PRM_SKP_HZY1128_Recons_M_3240_CEN3_01prct_3	CTF19 MCM18 YPL018W LPB13W	QQLSLLDDDQVR	116.45
5	20240425_PRM_SKP_HZY1128_Recons_M_3240_CEN3_1	CTF19 MCM18 YPL018W LPB13W	QQLSLLDDDQVR	702.98
5	20240425_PRM_SKP_HZY1128_Recons_M_3240_CEN3_2	CTF19 MCM18 YPL018W LPB13W	QQLSLLDDDQVR	900.22
5	20240425_PRM_SKP_HZY1128_Recons_M_3240_CEN3_3	CTF19 MCM18 YPL018W LPB13W	QQLSLLDDDQVR	769.2
5	20240425_PRM_SKP_HZY1128_Recons_G1_3240_CEN3_1	CTF19 MCM18 YPL018W LPB13W	QQLSLLDDDQVR	124.45
5	20240425_PRM_SKP_HZY1128_Recons_G1_3240_CEN3_2	CTF19 MCM18 YPL018W LPB13W	QQLSLLDDDQVR	100.44
5	20240425_PRM_SKP_HZY1128_Recons_G1_3240_CEN3_3	CTF19 MCM18 YPL018W LPB13W	QQLSLLDDDQVR	124.2
5	20240425_PRM_SKP_HZY1128_Recons_M_3241_MUT_1	CTF19 MCM18 YPL018W LPB13W	QQLSLLDDDQVR	90.685
5	20240425_PRM_SKP_HZY1128_Recons_M_3241_MUT_2	CTF19 MCM18 YPL018W LPB13W	QQLSLLDDDQVR	108.75
5	20240425_PRM_SKP_HZY1128_Recons_M_3241_MUT_3	CTF19 MCM18 YPL018W LPB13W	QQLSLLDDDQVR	80.229
5	20240425_PRM_SKP_HZY1128_Recons_G1_3241_MUT_1	CTF19 MCM18 YPL018W LPB13W	QQLSLLDDDQVR	82.688
5	20240425_PRM_SKP_HZY1128_Recons_G1_3241_MUT_2	CTF19 MCM18 YPL018W LPB13W	QQLSLLDDDQVR	184.88
5	20240425_PRM_SKP_HZY1128_Recons_G1_3241_MUT_3	CTF19 MCM18 YPL018W LPB13W	QQLSLLDDDQVR	116.81
5	20240425_PRM_SKP_HZY1128_Recons_M_3246_ARS_1	CTF19 MCM18 YPL018W LPB13W	QQLSLLDDDQVR	63.727
5	20240425_PRM_SKP_HZY1128_Recons_M_3246_ARS_2	CTF19 MCM18 YPL018W LPB13W	QQLSLLDDDQVR	63.585
5	20240425_PRM_SKP_HZY1128_Recons_M_3246_ARS_3	CTF19 MCM18 YPL018W LPB13W	QQLSLLDDDQVR	87.432
5	20240427_PRM_SKP_HZY1128_Recons_M_3240_CEN3_10prct_1	CTF19 MCM18 YPL018W LPB13W	QQLSLLDDDQVR	2820.5
5	20240427_PRM_SKP_HZY1128_Recons_M_3240_CEN3_10prct_3	CTF19 MCM18 YPL018W LPB13W	QQLSLLDDDQVR	3295.9
5	20240427_PRM_SKP_HZY1128_Recons_G1_3240_CEN3_10prct_2	CTF19 MCM18 YPL018W LPB13W	QQLSLLDDDQVR	332.82
5	20240427_PRM_SKP_HZY1128_Recons_G1_3240_CEN3_10prct_3	CTF19 MCM18 YPL018W LPB13W	QQLSLLDDDQVR	470.41
5	20240501_PRM_SKP_HZY1128_Recons_M_3241_MUT_10prct_1	CTF19 MCM18 YPL018W LPB13W	QQLSLLDDDQVR	288.63
5	20240501_PRM_SKP_HZY1128_Recons_M_3241_MUT_10prct_2	CTF19 MCM18 YPL018W LPB13W	QQLSLLDDDQVR	245.96
5	20240501_PRM_SKP_HZY1128_Recons_M_3241_MUT_10prct_3	CTF19 MCM18 YPL018W LPB13W	QQLSLLDDDQVR	276.53
5	20240501_PRM_SKP_HZY1128_Recons_M_3246_ARS_10prct_1	CTF19 MCM18 YPL018W LPB13W	QQLSLLDDDQVR	113.18
5	20240501_PRM_SKP_HZY1128_Recons_M_3246_ARS_10prct_2	CTF19 MCM18 YPL018W LPB13W	QQLSLLDDDQVR	132.4
5	20240501_PRM_SKP_HZY1128_Recons_M_3246_ARS_10prct_3	CTF19 MCM18 YPL018W LPB13W	QQLSLLDDDQVR	197.26
5	20240501_PRM_SKP_HZY1128_Recons_G1_3241_MUT_10prct_1	CTF19 MCM18 YPL018W LPB13W	QQLSLLDDDQVR	208.35
5	20240501_PRM_SKP_HZY1128_Recons_G1_3241_MUT_10prct_2	CTF19 MCM18 YPL018W LPB13W	QQLSLLDDDQVR	365.91
5	20240501_PRM_SKP_HZY1128_Recons_G1_3241_MUT_10prct_3	CTF19 MCM18 YPL018W LPB13W	QQLSLLDDDQVR	243.7
5	20240217_PRM_SKP_Cal_1	CTF3 CHL3 YLR381W	DAPGSATLILQR	78.564
5	20240217_PRM_SKP_Cal_2	CTF3 CHL3 YLR381W	DAPGSATLILQR	156.49
5	20240217_PRM_SKP_Cal_3	CTF3 CHL3 YLR381W	DAPGSATLILQR	312.53
5	20240217_PRM_SKP_Cal_4	CTF3 CHL3 YLR381W	DAPGSATLILQR	632.73
5	20240217_PRM_SKP_Cal_5	CTF3 CHL3 YLR381W	DAPGSATLILQR	1254.9
5	20240217_PRM_SKP_Cal_6	CTF3 CHL3 YLR381W	DAPGSATLILQR	2493.8
5	20240217_PRM_SKP_Cal_7	CTF3 CHL3 YLR381W	DAPGSATLILQR	5140
5	20240217_PRM_SKP_Cal_8	CTF3 CHL3 YLR381W	DAPGSATLILQR	9440.8
5	20240217_PRM_SKP_Cal_9	CTF3 CHL3 YLR381W	DAPGSATLILQR	15856
5	20240217_PRM_SKP_Cal_10	CTF3 CHL3 YLR381W	DAPGSATLILQR	60412
5	20240427_PRM_SKP_HZY1128_Recons_M_3240_CEN3_01prct_1	CTF3 CHL3 YLR381W	DAPGSATLILQR	49.737
5	20240427_PRM_SKP_HZY1128_Recons_M_3240_CEN3_01prct_2	CTF3 CHL3 YLR381W	DAPGSATLILQR	51.107
5	20240427_PRM_SKP_HZY1128_Recons_M_3240_CEN3_01prct_3	CTF3 CHL3 YLR381W	DAPGSATLILQR	56.754
5	20240425_PRM_SKP_HZY1128_Recons_M_3240_CEN3_1	CTF3 CHL3 YLR381W	DAPGSATLILQR	381.16
5	20240425_PRM_SKP_HZY1128_Recons_M_3240_CEN3_2	CTF3 CHL3 YLR381W	DAPGSATLILQR	484.41
5	20240425_PRM_SKP_HZY1128_Recons_M_3240_CEN3_3	CTF3 CHL3 YLR381W	DAPGSATLILQR	517.21
5	20240425_PRM_SKP_HZY1128_Recons_G1_3240_CEN3_1	CTF3 CHL3 YLR381W	DAPGSATLILQR	59.572
5	20240425_PRM_SKP_HZY1128_Recons_G1_3240_CEN3_2	CTF3 CHL3 YLR381W	DAPGSATLILQR	44.618
5	20240425_PRM_SKP_HZY1128_Recons_G1_3240_CEN3_3	CTF3 CHL3 YLR381W	DAPGSATLILQR	78.379
5	20240425_PRM_SKP_HZY1128_Recons_M_3241_MUT_1	CTF3 CHL3 YLR381W	DAPGSATLILQR	55.2
5	20240425_PRM_SKP_HZY1128_Recons_M_3241_MUT_2	CTF3 CHL3 YLR381W	DAPGSATLILQR	49.792
5	20240425_PRM_SKP_HZY1128_Recons_M_3241_MUT_3	CTF3 CHL3 YLR381W	DAPGSATLILQR	34.588
5	20240425_PRM_SKP_HZY1128_Recons_G1_3241_MUT_1	CTF3 CHL3 YLR381W	DAPGSATLILQR	34.36
5	20240425_PRM_SKP_HZY1128_Recons_G1_3241_MUT_2	CTF3 CHL3 YLR381W	DAPGSATLILQR	54.668
5	20240425_PRM_SKP_HZY1128_Recons_G1_3241_MUT_3	CTF3 CHL3 YLR381W	DAPGSATLILQR	46.469
5	20240425_PRM_SKP_HZY1128_Recons_M_3246_ARS_1	CTF3 CHL3 YLR381W	DAPGSATLILQR	22.392
5	20240425_PRM_SKP_HZY1128_Recons_M_3246_ARS_2	CTF3 CHL3 YLR381W	DAPGSATLILQR	22.501
5	20240425_PRM_SKP_HZY1128_Recons_M_3246_ARS_3	CTF3 CHL3 YLR381W	DAPGSATLILQR	22.392
5	20240427_PRM_SKP_HZY1128_Recons_M_3240_CEN3_10prct_1	CTF3 CHL3 YLR381W	DAPGSATLILQR	1333.8
5	20240427_PRM_SKP_HZY1128_Recons_M_3240_CEN3_10prct_3	CTF3 CHL3 YLR381W	DAPGSATLILQR	1681.6
5	20240427_PRM_SKP_HZY1128_Recons_G1_3240_CEN3_10prct_2	CTF3 CHL3 YLR381W	DAPGSATLILQR	146.43
5	20240427_PRM_SKP_HZY1128_Recons_G1_3240_CEN3_10prct_3	CTF3 CHL3 YLR381W	DAPGSATLILQR	256.01
5	20240501_PRM_SKP_HZY1128_Recons_M_3241_MUT_10prct_1	CTF3 CHL3 YLR381W	DAPGSATLILQR	188.72
5	20240501_PRM_SKP_HZY1128_Recons_M_3241_MUT_10prct_2	CTF3 CHL3 YLR381W	DAPGSATLILQR	135.91
5	20240501_PRM_SKP_HZY1128_Recons_M_3241_MUT_10prct_3	CTF3 CHL3 YLR381W	DAPGSATLILQR	213.65
5	20240501_PRM_SKP_HZY1128_Recons_M_3246_ARS_10prct_1	CTF3 CHL3 YLR381W	DAPGSATLILQR	44.313
5	20240501_PRM_SKP_HZY1128_Recons_M_3246_ARS_10prct_2	CTF3 CHL3 YLR381W	DAPGSATLILQR	37.054
5	20240501_PRM_SKP_HZY1128_Recons_M_3246_ARS_10prct_3	CTF3 CHL3 YLR381W	DAPGSATLILQR	33.748
5	20240501_PRM_SKP_HZY1128_Recons_G1_3241_MUT_10prct_1	CTF3 CHL3 YLR381W	DAPGSATLILQR	121.01
5	20240501_PRM_SKP_HZY1128_Recons_G1_3241_MUT_10prct_2	CTF3 CHL3 YLR381W	DAPGSATLILQR	213.56
5	20240501_PRM_SKP_HZY1128_Recons_G1_3241_MUT_10prct_3	CTF3 CHL3 YLR381W	DAPGSATLILQR	165.94
5	20240217_PRM_SKP_Cal_1	IML3 MCM19 YBR107C YBR0836	ESIVTSTR	83.426
5	20240217_PRM_SKP_Cal_2	IML3 MCM19 YBR107C YBR0836	ESIVTSTR	158.23
5	20240217_PRM_SKP_Cal_3	IML3 MCM19 YBR107C YBR0836	ESIVTSTR	310.72
5	20240217_PRM_SKP_Cal_4	IML3 MCM19 YBR107C YBR0836	ESIVTSTR	689.51
5	20240217_PRM_SKP_Cal_5	IML3 MCM19 YBR107C YBR0836	ESIVTSTR	1174
5	20240217_PRM_SKP_Cal_6	IML3 MCM19 YBR107C YBR0836	ESIVTSTR	2527
5	20240217_PRM_SKP_Cal_7	IML3 MCM19 YBR107C YBR0836	ESIVTSTR	4778.3
5	20240217_PRM_SKP_Cal_8	IML3 MCM19 YBR107C YBR0836	ESIVTSTR	9625.5
5	20240217_PRM_SKP_Cal_9	IML3 MCM19 YBR107C YBR0836	ESIVTSTR	18324
5	20240217_PRM_SKP_Cal_10	IML3 MCM19 YBR107C YBR0836	ESIVTSTR	62251
5	20240427_PRM_SKP_HZY1128_Recons_M_3240_CEN3_01prct_1	IML3 MCM19 YBR107C YBR0836	ESIVTSTR	27.015
5	20240427_PRM_SKP_HZY1128_Recons_M_3240_CEN3_01prct_2	IML3 MCM19 YBR107C YBR0836	ESIVTSTR	37.126
5	20240427_PRM_SKP_HZY1128_Recons_M_3240_CEN3_01prct_3	IML3 MCM19 YBR107C YBR0836	ESIVTSTR	32.86
5	20240425_PRM_SKP_HZY1128_Recons_M_3240_CEN3_1	IML3 MCM19 YBR107C YBR0836	ESIVTSTR	394.62
5	20240425_PRM_SKP_HZY1128_Recons_M_3240_CEN3_2	IML3 MCM19 YBR107C YBR0836	ESIVTSTR	500.31
5	20240425_PRM_SKP_HZY1128_Recons_M_3240_CEN3_3	IML3 MCM19 YBR107C YBR0836	ESIVTSTR	425.97
5	20240425_PRM_SKP_HZY1128_Recons_G1_3240_CEN3_1	IML3 MCM19 YBR107C YBR0836	ESIVTSTR	32.269
5	20240425_PRM_SKP_HZY1128_Recons_G1_3240_CEN3_2	IML3 MCM19 YBR107C YBR0836	ESIVTSTR	19.658
5	20240425_PRM_SKP_HZY1128_Recons_G1_3240_CEN3_3	IML3 MCM19 YBR107C YBR0836	ESIVTSTR	60.93
5	20240425_PRM_SKP_HZY1128_Recons_M_3241_MUT_1	IML3 MCM19 YBR107C YBR0836	ESIVTSTR	34.3
5	20240425_PRM_SKP_HZY1128_Recons_M_3241_MUT_2	IML3 MCM19 YBR107C YBR0836	ESIVTSTR	35.377
5	20240425_PRM_SKP_HZY1128_Recons_M_3241_MUT_3	IML3 MCM19 YBR107C YBR0836	ESIVTSTR	15.627
5	20240425_PRM_SKP_HZY1128_Recons_G1_3241_MUT_1	IML3 MCM19 YBR107C YBR0836	ESIVTSTR	14.396
5	20240425_PRM_SKP_HZY1128_Recons_G1_3241_MUT_2	IML3 MCM19 YBR107C YBR0836	ESIVTSTR	31.304
5	20240425_PRM_SKP_HZY1128_Recons_G1_3241_MUT_3	IML3 MCM19 YBR107C YBR0836	ESIVTSTR	31.757
5	20240425_PRM_SKP_HZY1128_Recons_M_3246_ARS_1	IML3 MCM19 YBR107C YBR0836	ESIVTSTR	11.03
5	20240425_PRM_SKP_HZY1128_Recons_M_3246_ARS_2	IML3 MCM19 YBR107C YBR0836	ESIVTSTR	9.8712
5	20240425_PRM_SKP_HZY1128_Recons_M_3246_ARS_3	IML3 MCM19 YBR107C YBR0836	ESIVTSTR	12.77
5	20240427_PRM_SKP_HZY1128_Recons_M_3240_CEN3_10prct_1	IML3 MCM19 YBR107C YBR0836	ESIVTSTR	1631.4
5	20240427_PRM_SKP_HZY1128_Recons_M_3240_CEN3_10prct_3	IML3 MCM19 YBR107C YBR0836	ESIVTSTR	2028
5	20240427_PRM_SKP_HZY1128_Recons_G1_3240_CEN3_10prct_2	IML3 MCM19 YBR107C YBR0836	ESIVTSTR	140.94
5	20240427_PRM_SKP_HZY1128_Recons_G1_3240_CEN3_10prct_3	IML3 MCM19 YBR107C YBR0836	ESIVTSTR	241.32
5	20240501_PRM_SKP_HZY1128_Recons_M_3241_MUT_10prct_1	IML3 MCM19 YBR107C YBR0836	ESIVTSTR	149.98
5	20240501_PRM_SKP_HZY1128_Recons_M_3241_MUT_10prct_2	IML3 MCM19 YBR107C YBR0836	ESIVTSTR	122.15
5	20240501_PRM_SKP_HZY1128_Recons_M_3241_MUT_10prct_3	IML3 MCM19 YBR107C YBR0836	ESIVTSTR	183.98
5	20240501_PRM_SKP_HZY1128_Recons_M_3246_ARS_10prct_1	IML3 MCM19 YBR107C YBR0836	ESIVTSTR	47.779
5	20240501_PRM_SKP_HZY1128_Recons_M_3246_ARS_10prct_2	IML3 MCM19 YBR107C YBR0836	ESIVTSTR	46.986
5	20240501_PRM_SKP_HZY1128_Recons_M_3246_ARS_10prct_3	IML3 MCM19 YBR107C YBR0836	ESIVTSTR	69.044
5	20240501_PRM_SKP_HZY1128_Recons_G1_3241_MUT_10prct_1	IML3 MCM19 YBR107C YBR0836	ESIVTSTR	72.747
5	20240501_PRM_SKP_HZY1128_Recons_G1_3241_MUT_10prct_2	IML3 MCM19 YBR107C YBR0836	ESIVTSTR	152.15
5	20240501_PRM_SKP_HZY1128_Recons_G1_3241_MUT_10prct_3	IML3 MCM19 YBR107C YBR0836	ESIVTSTR	128.3
5	20240217_PRM_SKP_Cal_1	CHL4 CTF17 MCM17 YDR254W YD9320A.04	NEDSGEPVYISR	68.412
5	20240217_PRM_SKP_Cal_2	CHL4 CTF17 MCM17 YDR254W YD9320A.04	NEDSGEPVYISR	148.63
5	20240217_PRM_SKP_Cal_3	CHL4 CTF17 MCM17 YDR254W YD9320A.04	NEDSGEPVYISR	301.84
5	20240217_PRM_SKP_Cal_4	CHL4 CTF17 MCM17 YDR254W YD9320A.04	NEDSGEPVYISR	641.99
5	20240217_PRM_SKP_Cal_5	CHL4 CTF17 MCM17 YDR254W YD9320A.04	NEDSGEPVYISR	1301.3
5	20240217_PRM_SKP_Cal_6	CHL4 CTF17 MCM17 YDR254W YD9320A.04	NEDSGEPVYISR	2673.5
5	20240217_PRM_SKP_Cal_7	CHL4 CTF17 MCM17 YDR254W YD9320A.04	NEDSGEPVYISR	5586.3
5	20240217_PRM_SKP_Cal_8	CHL4 CTF17 MCM17 YDR254W YD9320A.04	NEDSGEPVYISR	10028
5	20240217_PRM_SKP_Cal_9	CHL4 CTF17 MCM17 YDR254W YD9320A.04	NEDSGEPVYISR	18899
5	20240217_PRM_SKP_Cal_10	CHL4 CTF17 MCM17 YDR254W YD9320A.04	NEDSGEPVYISR	60272
5	20240427_PRM_SKP_HZY1128_Recons_M_3240_CEN3_01prct_1	CHL4 CTF17 MCM17 YDR254W YD9320A.04	NEDSGEPVYISR	1.4519
5	20240427_PRM_SKP_HZY1128_Recons_M_3240_CEN3_01prct_2	CHL4 CTF17 MCM17 YDR254W YD9320A.04	NEDSGEPVYISR	-1.3229
5	20240427_PRM_SKP_HZY1128_Recons_M_3240_CEN3_01prct_3	CHL4 CTF17 MCM17 YDR254W YD9320A.04	NEDSGEPVYISR	0.37437
5	20240425_PRM_SKP_HZY1128_Recons_M_3240_CEN3_1	CHL4 CTF17 MCM17 YDR254W YD9320A.04	NEDSGEPVYISR	242.44
5	20240425_PRM_SKP_HZY1128_Recons_M_3240_CEN3_2	CHL4 CTF17 MCM17 YDR254W YD9320A.04	NEDSGEPVYISR	274.54
5	20240425_PRM_SKP_HZY1128_Recons_M_3240_CEN3_3	CHL4 CTF17 MCM17 YDR254W YD9320A.04	NEDSGEPVYISR	254.12
5	20240425_PRM_SKP_HZY1128_Recons_G1_3240_CEN3_1	CHL4 CTF17 MCM17 YDR254W YD9320A.04	NEDSGEPVYISR	0.80682
5	20240425_PRM_SKP_HZY1128_Recons_G1_3240_CEN3_2	CHL4 CTF17 MCM17 YDR254W YD9320A.04	NEDSGEPVYISR	-2.5936
5	20240425_PRM_SKP_HZY1128_Recons_G1_3240_CEN3_3	CHL4 CTF17 MCM17 YDR254W YD9320A.04	NEDSGEPVYISR	17.204
5	20240425_PRM_SKP_HZY1128_Recons_M_3241_MUT_1	CHL4 CTF17 MCM17 YDR254W YD9320A.04	NEDSGEPVYISR	-8.4685
5	20240425_PRM_SKP_HZY1128_Recons_M_3241_MUT_2	CHL4 CTF17 MCM17 YDR254W YD9320A.04	NEDSGEPVYISR	5.6295
5	20240425_PRM_SKP_HZY1128_Recons_M_3241_MUT_3	CHL4 CTF17 MCM17 YDR254W YD9320A.04	NEDSGEPVYISR	1.9263
5	20240425_PRM_SKP_HZY1128_Recons_G1_3241_MUT_1	CHL4 CTF17 MCM17 YDR254W YD9320A.04	NEDSGEPVYISR	-10.578
5	20240425_PRM_SKP_HZY1128_Recons_G1_3241_MUT_2	CHL4 CTF17 MCM17 YDR254W YD9320A.04	NEDSGEPVYISR	-0.91463
5	20240425_PRM_SKP_HZY1128_Recons_G1_3241_MUT_3	CHL4 CTF17 MCM17 YDR254W YD9320A.04	NEDSGEPVYISR	-3.3674
5	20240425_PRM_SKP_HZY1128_Recons_M_3246_ARS_1	CHL4 CTF17 MCM17 YDR254W YD9320A.04	NEDSGEPVYISR	-16.571
5	20240425_PRM_SKP_HZY1128_Recons_M_3246_ARS_2	CHL4 CTF17 MCM17 YDR254W YD9320A.04	NEDSGEPVYISR	-16.293
5	20240425_PRM_SKP_HZY1128_Recons_M_3246_ARS_3	CHL4 CTF17 MCM17 YDR254W YD9320A.04	NEDSGEPVYISR	-13.583
5	20240427_PRM_SKP_HZY1128_Recons_M_3240_CEN3_10prct_1	CHL4 CTF17 MCM17 YDR254W YD9320A.04	NEDSGEPVYISR	967.23
5	20240427_PRM_SKP_HZY1128_Recons_M_3240_CEN3_10prct_3	CHL4 CTF17 MCM17 YDR254W YD9320A.04	NEDSGEPVYISR	1293.1
5	20240427_PRM_SKP_HZY1128_Recons_G1_3240_CEN3_10prct_2	CHL4 CTF17 MCM17 YDR254W YD9320A.04	NEDSGEPVYISR	63.58
5	20240427_PRM_SKP_HZY1128_Recons_G1_3240_CEN3_10prct_3	CHL4 CTF17 MCM17 YDR254W YD9320A.04	NEDSGEPVYISR	119.72
5	20240501_PRM_SKP_HZY1128_Recons_M_3241_MUT_10prct_1	CHL4 CTF17 MCM17 YDR254W YD9320A.04	NEDSGEPVYISR	61.213
5	20240501_PRM_SKP_HZY1128_Recons_M_3241_MUT_10prct_2	CHL4 CTF17 MCM17 YDR254W YD9320A.04	NEDSGEPVYISR	41.748
5	20240501_PRM_SKP_HZY1128_Recons_M_3241_MUT_10prct_3	CHL4 CTF17 MCM17 YDR254W YD9320A.04	NEDSGEPVYISR	65.817
5	20240501_PRM_SKP_HZY1128_Recons_M_3246_ARS_10prct_1	CHL4 CTF17 MCM17 YDR254W YD9320A.04	NEDSGEPVYISR	-5.7964
5	20240501_PRM_SKP_HZY1128_Recons_M_3246_ARS_10prct_2	CHL4 CTF17 MCM17 YDR254W YD9320A.04	NEDSGEPVYISR	-0.53574
5	20240501_PRM_SKP_HZY1128_Recons_M_3246_ARS_10prct_3	CHL4 CTF17 MCM17 YDR254W YD9320A.04	NEDSGEPVYISR	-2.4899
5	20240501_PRM_SKP_HZY1128_Recons_G1_3241_MUT_10prct_1	CHL4 CTF17 MCM17 YDR254W YD9320A.04	NEDSGEPVYISR	31.893
5	20240501_PRM_SKP_HZY1128_Recons_G1_3241_MUT_10prct_2	CHL4 CTF17 MCM17 YDR254W YD9320A.04	NEDSGEPVYISR	81.046
5	20240501_PRM_SKP_HZY1128_Recons_G1_3241_MUT_10prct_3	CHL4 CTF17 MCM17 YDR254W YD9320A.04	NEDSGEPVYISR	40.675
5	20240217_PRM_SKP_Cal_1	MTW1 DSN3 NSL2 YAL034W-A YAL034AW	IPEEYLDANVFR	209.88
5	20240217_PRM_SKP_Cal_2	MTW1 DSN3 NSL2 YAL034W-A YAL034AW	IPEEYLDANVFR	243.81
5	20240217_PRM_SKP_Cal_3	MTW1 DSN3 NSL2 YAL034W-A YAL034AW	IPEEYLDANVFR	354.02
5	20240217_PRM_SKP_Cal_4	MTW1 DSN3 NSL2 YAL034W-A YAL034AW	IPEEYLDANVFR	551.12
5	20240217_PRM_SKP_Cal_5	MTW1 DSN3 NSL2 YAL034W-A YAL034AW	IPEEYLDANVFR	1181
5	20240217_PRM_SKP_Cal_6	MTW1 DSN3 NSL2 YAL034W-A YAL034AW	IPEEYLDANVFR	2601.4
5	20240217_PRM_SKP_Cal_7	MTW1 DSN3 NSL2 YAL034W-A YAL034AW	IPEEYLDANVFR	6754.6
5	20240217_PRM_SKP_Cal_8	MTW1 DSN3 NSL2 YAL034W-A YAL034AW	IPEEYLDANVFR	15289
5	20240217_PRM_SKP_Cal_9	MTW1 DSN3 NSL2 YAL034W-A YAL034AW	IPEEYLDANVFR	32044
5	20240217_PRM_SKP_Cal_10	MTW1 DSN3 NSL2 YAL034W-A YAL034AW	IPEEYLDANVFR	114890
5	20240427_PRM_SKP_HZY1128_Recons_M_3240_CEN3_01prct_1	MTW1 DSN3 NSL2 YAL034W-A YAL034AW	IPEEYLDANVFR	194.57
5	20240427_PRM_SKP_HZY1128_Recons_M_3240_CEN3_01prct_2	MTW1 DSN3 NSL2 YAL034W-A YAL034AW	IPEEYLDANVFR	194.07
5	20240427_PRM_SKP_HZY1128_Recons_M_3240_CEN3_01prct_3	MTW1 DSN3 NSL2 YAL034W-A YAL034AW	IPEEYLDANVFR	196.23
5	20240425_PRM_SKP_HZY1128_Recons_M_3240_CEN3_1	MTW1 DSN3 NSL2 YAL034W-A YAL034AW	IPEEYLDANVFR	312.4
5	20240425_PRM_SKP_HZY1128_Recons_M_3240_CEN3_2	MTW1 DSN3 NSL2 YAL034W-A YAL034AW	IPEEYLDANVFR	331.33
5	20240425_PRM_SKP_HZY1128_Recons_M_3240_CEN3_3	MTW1 DSN3 NSL2 YAL034W-A YAL034AW	IPEEYLDANVFR	306.95
5	20240425_PRM_SKP_HZY1128_Recons_G1_3240_CEN3_1	MTW1 DSN3 NSL2 YAL034W-A YAL034AW	IPEEYLDANVFR	237.12
5	20240425_PRM_SKP_HZY1128_Recons_G1_3240_CEN3_2	MTW1 DSN3 NSL2 YAL034W-A YAL034AW	IPEEYLDANVFR	230.57
5	20240425_PRM_SKP_HZY1128_Recons_G1_3240_CEN3_3	MTW1 DSN3 NSL2 YAL034W-A YAL034AW	IPEEYLDANVFR	247.47
5	20240425_PRM_SKP_HZY1128_Recons_M_3241_MUT_1	MTW1 DSN3 NSL2 YAL034W-A YAL034AW	IPEEYLDANVFR	222.51
5	20240425_PRM_SKP_HZY1128_Recons_M_3241_MUT_2	MTW1 DSN3 NSL2 YAL034W-A YAL034AW	IPEEYLDANVFR	237.98
5	20240425_PRM_SKP_HZY1128_Recons_M_3241_MUT_3	MTW1 DSN3 NSL2 YAL034W-A YAL034AW	IPEEYLDANVFR	219.17
5	20240425_PRM_SKP_HZY1128_Recons_G1_3241_MUT_1	MTW1 DSN3 NSL2 YAL034W-A YAL034AW	IPEEYLDANVFR	205.35
5	20240425_PRM_SKP_HZY1128_Recons_G1_3241_MUT_2	MTW1 DSN3 NSL2 YAL034W-A YAL034AW	IPEEYLDANVFR	284.11
5	20240425_PRM_SKP_HZY1128_Recons_G1_3241_MUT_3	MTW1 DSN3 NSL2 YAL034W-A YAL034AW	IPEEYLDANVFR	232.22
5	20240425_PRM_SKP_HZY1128_Recons_M_3246_ARS_1	MTW1 DSN3 NSL2 YAL034W-A YAL034AW	IPEEYLDANVFR	264.92
5	20240425_PRM_SKP_HZY1128_Recons_M_3246_ARS_2	MTW1 DSN3 NSL2 YAL034W-A YAL034AW	IPEEYLDANVFR	234.59
5	20240425_PRM_SKP_HZY1128_Recons_M_3246_ARS_3	MTW1 DSN3 NSL2 YAL034W-A YAL034AW	IPEEYLDANVFR	269.93
5	20240427_PRM_SKP_HZY1128_Recons_M_3240_CEN3_10prct_1	MTW1 DSN3 NSL2 YAL034W-A YAL034AW	IPEEYLDANVFR	707.21
5	20240427_PRM_SKP_HZY1128_Recons_M_3240_CEN3_10prct_3	MTW1 DSN3 NSL2 YAL034W-A YAL034AW	IPEEYLDANVFR	785.76
5	20240427_PRM_SKP_HZY1128_Recons_G1_3240_CEN3_10prct_2	MTW1 DSN3 NSL2 YAL034W-A YAL034AW	IPEEYLDANVFR	348.13
5	20240427_PRM_SKP_HZY1128_Recons_G1_3240_CEN3_10prct_3	MTW1 DSN3 NSL2 YAL034W-A YAL034AW	IPEEYLDANVFR	461.16
5	20240501_PRM_SKP_HZY1128_Recons_M_3241_MUT_10prct_1	MTW1 DSN3 NSL2 YAL034W-A YAL034AW	IPEEYLDANVFR	357.96
5	20240501_PRM_SKP_HZY1128_Recons_M_3241_MUT_10prct_2	MTW1 DSN3 NSL2 YAL034W-A YAL034AW	IPEEYLDANVFR	349.51
5	20240501_PRM_SKP_HZY1128_Recons_M_3241_MUT_10prct_3	MTW1 DSN3 NSL2 YAL034W-A YAL034AW	IPEEYLDANVFR	444.63
5	20240501_PRM_SKP_HZY1128_Recons_M_3246_ARS_10prct_1	MTW1 DSN3 NSL2 YAL034W-A YAL034AW	IPEEYLDANVFR	478.68
5	20240501_PRM_SKP_HZY1128_Recons_M_3246_ARS_10prct_2	MTW1 DSN3 NSL2 YAL034W-A YAL034AW	IPEEYLDANVFR	424.87
5	20240501_PRM_SKP_HZY1128_Recons_M_3246_ARS_10prct_3	MTW1 DSN3 NSL2 YAL034W-A YAL034AW	IPEEYLDANVFR	542.22
5	20240501_PRM_SKP_HZY1128_Recons_G1_3241_MUT_10prct_1	MTW1 DSN3 NSL2 YAL034W-A YAL034AW	IPEEYLDANVFR	258.95
5	20240501_PRM_SKP_HZY1128_Recons_G1_3241_MUT_10prct_2	MTW1 DSN3 NSL2 YAL034W-A YAL034AW	IPEEYLDANVFR	530.81
5	20240501_PRM_SKP_HZY1128_Recons_G1_3241_MUT_10prct_3	MTW1 DSN3 NSL2 YAL034W-A YAL034AW	IPEEYLDANVFR	342.44
5	20240217_PRM_SKP_Cal_1	CNN1 YFR046C	SFLQDLSQVLAR	1988.2
5	20240217_PRM_SKP_Cal_2	CNN1 YFR046C	SFLQDLSQVLAR	1993.2
5	20240217_PRM_SKP_Cal_3	CNN1 YFR046C	SFLQDLSQVLAR	2038.5
5	20240217_PRM_SKP_Cal_4	CNN1 YFR046C	SFLQDLSQVLAR	2107.7
5	20240217_PRM_SKP_Cal_5	CNN1 YFR046C	SFLQDLSQVLAR	2313.4
5	20240217_PRM_SKP_Cal_6	CNN1 YFR046C	SFLQDLSQVLAR	2908.6
5	20240217_PRM_SKP_Cal_7	CNN1 YFR046C	SFLQDLSQVLAR	4284.7
5	20240217_PRM_SKP_Cal_8	CNN1 YFR046C	SFLQDLSQVLAR	9285.8
5	20240217_PRM_SKP_Cal_9	CNN1 YFR046C	SFLQDLSQVLAR	21021
5	20240217_PRM_SKP_Cal_10	CNN1 YFR046C	SFLQDLSQVLAR	77110
5	20240427_PRM_SKP_HZY1128_Recons_M_3240_CEN3_01prct_1	CNN1 YFR046C	SFLQDLSQVLAR	1983
5	20240427_PRM_SKP_HZY1128_Recons_M_3240_CEN3_01prct_2	CNN1 YFR046C	SFLQDLSQVLAR	1983
5	20240427_PRM_SKP_HZY1128_Recons_M_3240_CEN3_01prct_3	CNN1 YFR046C	SFLQDLSQVLAR	1983
5	20240425_PRM_SKP_HZY1128_Recons_M_3240_CEN3_1	CNN1 YFR046C	SFLQDLSQVLAR	2274.3
5	20240425_PRM_SKP_HZY1128_Recons_M_3240_CEN3_2	CNN1 YFR046C	SFLQDLSQVLAR	2351.2
5	20240425_PRM_SKP_HZY1128_Recons_M_3240_CEN3_3	CNN1 YFR046C	SFLQDLSQVLAR	2309.1
5	20240425_PRM_SKP_HZY1128_Recons_G1_3240_CEN3_1	CNN1 YFR046C	SFLQDLSQVLAR	2033.5
5	20240425_PRM_SKP_HZY1128_Recons_G1_3240_CEN3_2	CNN1 YFR046C	SFLQDLSQVLAR	2009.7
5	20240425_PRM_SKP_HZY1128_Recons_G1_3240_CEN3_3	CNN1 YFR046C	SFLQDLSQVLAR	2038.3
5	20240425_PRM_SKP_HZY1128_Recons_M_3241_MUT_1	CNN1 YFR046C	SFLQDLSQVLAR	2044.5
5	20240425_PRM_SKP_HZY1128_Recons_M_3241_MUT_2	CNN1 YFR046C	SFLQDLSQVLAR	2037.8
5	20240425_PRM_SKP_HZY1128_Recons_M_3241_MUT_3	CNN1 YFR046C	SFLQDLSQVLAR	2020.7
5	20240425_PRM_SKP_HZY1128_Recons_G1_3241_MUT_1	CNN1 YFR046C	SFLQDLSQVLAR	2048
5	20240425_PRM_SKP_HZY1128_Recons_G1_3241_MUT_2	CNN1 YFR046C	SFLQDLSQVLAR	2068.5
5	20240425_PRM_SKP_HZY1128_Recons_G1_3241_MUT_3	CNN1 YFR046C	SFLQDLSQVLAR	2031.4
5	20240425_PRM_SKP_HZY1128_Recons_M_3246_ARS_1	CNN1 YFR046C	SFLQDLSQVLAR	2011.1
5	20240425_PRM_SKP_HZY1128_Recons_M_3246_ARS_2	CNN1 YFR046C	SFLQDLSQVLAR	2012.7
5	20240425_PRM_SKP_HZY1128_Recons_M_3246_ARS_3	CNN1 YFR046C	SFLQDLSQVLAR	2005.4
5	20240427_PRM_SKP_HZY1128_Recons_M_3240_CEN3_10prct_1	CNN1 YFR046C	SFLQDLSQVLAR	3147.8
5	20240427_PRM_SKP_HZY1128_Recons_M_3240_CEN3_10prct_3	CNN1 YFR046C	SFLQDLSQVLAR	3364.1
5	20240427_PRM_SKP_HZY1128_Recons_G1_3240_CEN3_10prct_2	CNN1 YFR046C	SFLQDLSQVLAR	2154
5	20240427_PRM_SKP_HZY1128_Recons_G1_3240_CEN3_10prct_3	CNN1 YFR046C	SFLQDLSQVLAR	2424
5	20240501_PRM_SKP_HZY1128_Recons_M_3241_MUT_10prct_1	CNN1 YFR046C	SFLQDLSQVLAR	2206.4
5	20240501_PRM_SKP_HZY1128_Recons_M_3241_MUT_10prct_2	CNN1 YFR046C	SFLQDLSQVLAR	2166.4
5	20240501_PRM_SKP_HZY1128_Recons_M_3241_MUT_10prct_3	CNN1 YFR046C	SFLQDLSQVLAR	2251
5	20240501_PRM_SKP_HZY1128_Recons_M_3246_ARS_10prct_1	CNN1 YFR046C	SFLQDLSQVLAR	2124.4
5	20240501_PRM_SKP_HZY1128_Recons_M_3246_ARS_10prct_2	CNN1 YFR046C	SFLQDLSQVLAR	2083
5	20240501_PRM_SKP_HZY1128_Recons_M_3246_ARS_10prct_3	CNN1 YFR046C	SFLQDLSQVLAR	2129.7
5	20240501_PRM_SKP_HZY1128_Recons_G1_3241_MUT_10prct_1	CNN1 YFR046C	SFLQDLSQVLAR	2086.9
5	20240501_PRM_SKP_HZY1128_Recons_G1_3241_MUT_10prct_2	CNN1 YFR046C	SFLQDLSQVLAR	2137.7
5	20240501_PRM_SKP_HZY1128_Recons_G1_3241_MUT_10prct_3	CNN1 YFR046C	SFLQDLSQVLAR	2128.3
5	20240217_PRM_SKP_Cal_1	NKP1 YDR383C	EIYDNESELR	73.451
5	20240217_PRM_SKP_Cal_2	NKP1 YDR383C	EIYDNESELR	144.28
5	20240217_PRM_SKP_Cal_3	NKP1 YDR383C	EIYDNESELR	288.2
5	20240217_PRM_SKP_Cal_4	NKP1 YDR383C	EIYDNESELR	688.85
5	20240217_PRM_SKP_Cal_5	NKP1 YDR383C	EIYDNESELR	1282.9
5	20240217_PRM_SKP_Cal_6	NKP1 YDR383C	EIYDNESELR	2672.2
5	20240217_PRM_SKP_Cal_7	NKP1 YDR383C	EIYDNESELR	5354.6
5	20240217_PRM_SKP_Cal_8	NKP1 YDR383C	EIYDNESELR	10618
5	20240217_PRM_SKP_Cal_9	NKP1 YDR383C	EIYDNESELR	17122
5	20240217_PRM_SKP_Cal_10	NKP1 YDR383C	EIYDNESELR	61677
5	20240427_PRM_SKP_HZY1128_Recons_M_3240_CEN3_01prct_1	NKP1 YDR383C	EIYDNESELR	16.07
5	20240427_PRM_SKP_HZY1128_Recons_M_3240_CEN3_01prct_2	NKP1 YDR383C	EIYDNESELR	18.371
5	20240427_PRM_SKP_HZY1128_Recons_M_3240_CEN3_01prct_3	NKP1 YDR383C	EIYDNESELR	16.747
5	20240425_PRM_SKP_HZY1128_Recons_M_3240_CEN3_1	NKP1 YDR383C	EIYDNESELR	446.49
5	20240425_PRM_SKP_HZY1128_Recons_M_3240_CEN3_2	NKP1 YDR383C	EIYDNESELR	676.27
5	20240425_PRM_SKP_HZY1128_Recons_M_3240_CEN3_3	NKP1 YDR383C	EIYDNESELR	500.05
5	20240425_PRM_SKP_HZY1128_Recons_G1_3240_CEN3_1	NKP1 YDR383C	EIYDNESELR	41.59
5	20240425_PRM_SKP_HZY1128_Recons_G1_3240_CEN3_2	NKP1 YDR383C	EIYDNESELR	5.4824
5	20240425_PRM_SKP_HZY1128_Recons_G1_3240_CEN3_3	NKP1 YDR383C	EIYDNESELR	15.631
5	20240425_PRM_SKP_HZY1128_Recons_M_3241_MUT_1	NKP1 YDR383C	EIYDNESELR	-19.708
5	20240425_PRM_SKP_HZY1128_Recons_M_3241_MUT_2	NKP1 YDR383C	EIYDNESELR	8.1083
5	20240425_PRM_SKP_HZY1128_Recons_M_3241_MUT_3	NKP1 YDR383C	EIYDNESELR	0.21728
5	20240425_PRM_SKP_HZY1128_Recons_G1_3241_MUT_1	NKP1 YDR383C	EIYDNESELR	-20.608
5	20240425_PRM_SKP_HZY1128_Recons_G1_3241_MUT_2	NKP1 YDR383C	EIYDNESELR	13.015
5	20240425_PRM_SKP_HZY1128_Recons_G1_3241_MUT_3	NKP1 YDR383C	EIYDNESELR	22.802
5	20240425_PRM_SKP_HZY1128_Recons_M_3246_ARS_1	NKP1 YDR383C	EIYDNESELR	-14.584
5	20240425_PRM_SKP_HZY1128_Recons_M_3246_ARS_2	NKP1 YDR383C	EIYDNESELR	-20.414
5	20240425_PRM_SKP_HZY1128_Recons_M_3246_ARS_3	NKP1 YDR383C	EIYDNESELR	-7.6455
5	20240427_PRM_SKP_HZY1128_Recons_M_3240_CEN3_10prct_1	NKP1 YDR383C	EIYDNESELR	2885.7
5	20240427_PRM_SKP_HZY1128_Recons_M_3240_CEN3_10prct_3	NKP1 YDR383C	EIYDNESELR	2837.5
5	20240427_PRM_SKP_HZY1128_Recons_G1_3240_CEN3_10prct_2	NKP1 YDR383C	EIYDNESELR	153.28
5	20240427_PRM_SKP_HZY1128_Recons_G1_3240_CEN3_10prct_3	NKP1 YDR383C	EIYDNESELR	268.34
5	20240501_PRM_SKP_HZY1128_Recons_M_3241_MUT_10prct_1	NKP1 YDR383C	EIYDNESELR	116.36
5	20240501_PRM_SKP_HZY1128_Recons_M_3241_MUT_10prct_2	NKP1 YDR383C	EIYDNESELR	81.88
5	20240501_PRM_SKP_HZY1128_Recons_M_3241_MUT_10prct_3	NKP1 YDR383C	EIYDNESELR	102.44
5	20240501_PRM_SKP_HZY1128_Recons_M_3246_ARS_10prct_1	NKP1 YDR383C	EIYDNESELR	51.62
5	20240501_PRM_SKP_HZY1128_Recons_M_3246_ARS_10prct_2	NKP1 YDR383C	EIYDNESELR	14.634
5	20240501_PRM_SKP_HZY1128_Recons_M_3246_ARS_10prct_3	NKP1 YDR383C	EIYDNESELR	102.86
5	20240501_PRM_SKP_HZY1128_Recons_G1_3241_MUT_10prct_1	NKP1 YDR383C	EIYDNESELR	92.212
5	20240501_PRM_SKP_HZY1128_Recons_G1_3241_MUT_10prct_2	NKP1 YDR383C	EIYDNESELR	201.04
5	20240501_PRM_SKP_HZY1128_Recons_G1_3241_MUT_10prct_3	NKP1 YDR383C	EIYDNESELR	141.75
5	20240217_PRM_SKP_Cal_1	NKP2 YLR315W	VTSELEAR	40.272
5	20240217_PRM_SKP_Cal_2	NKP2 YLR315W	VTSELEAR	142.92
5	20240217_PRM_SKP_Cal_3	NKP2 YLR315W	VTSELEAR	309.18
5	20240217_PRM_SKP_Cal_4	NKP2 YLR315W	VTSELEAR	649.34
5	20240217_PRM_SKP_Cal_5	NKP2 YLR315W	VTSELEAR	1243.5
5	20240217_PRM_SKP_Cal_6	NKP2 YLR315W	VTSELEAR	2645.3
5	20240217_PRM_SKP_Cal_7	NKP2 YLR315W	VTSELEAR	5039.3
5	20240217_PRM_SKP_Cal_8	NKP2 YLR315W	VTSELEAR	10386
5	20240217_PRM_SKP_Cal_9	NKP2 YLR315W	VTSELEAR	19014
5	20240217_PRM_SKP_Cal_10	NKP2 YLR315W	VTSELEAR	60414
5	20240427_PRM_SKP_HZY1128_Recons_M_3240_CEN3_01prct_1	NKP2 YLR315W	VTSELEAR	-9.6217
5	20240427_PRM_SKP_HZY1128_Recons_M_3240_CEN3_01prct_2	NKP2 YLR315W	VTSELEAR	-3.3963
5	20240427_PRM_SKP_HZY1128_Recons_M_3240_CEN3_01prct_3	NKP2 YLR315W	VTSELEAR	-5.2508
5	20240425_PRM_SKP_HZY1128_Recons_M_3240_CEN3_1	NKP2 YLR315W	VTSELEAR	271.28
5	20240425_PRM_SKP_HZY1128_Recons_M_3240_CEN3_2	NKP2 YLR315W	VTSELEAR	428.75
5	20240425_PRM_SKP_HZY1128_Recons_M_3240_CEN3_3	NKP2 YLR315W	VTSELEAR	225.07
5	20240425_PRM_SKP_HZY1128_Recons_G1_3240_CEN3_1	NKP2 YLR315W	VTSELEAR	-3.0981
5	20240425_PRM_SKP_HZY1128_Recons_G1_3240_CEN3_2	NKP2 YLR315W	VTSELEAR	-23.851
5	20240425_PRM_SKP_HZY1128_Recons_G1_3240_CEN3_3	NKP2 YLR315W	VTSELEAR	21.322
5	20240425_PRM_SKP_HZY1128_Recons_M_3241_MUT_1	NKP2 YLR315W	VTSELEAR	-13.816
5	20240425_PRM_SKP_HZY1128_Recons_M_3241_MUT_2	NKP2 YLR315W	VTSELEAR	-7.7191
5	20240425_PRM_SKP_HZY1128_Recons_M_3241_MUT_3	NKP2 YLR315W	VTSELEAR	-1.1073
5	20240425_PRM_SKP_HZY1128_Recons_G1_3241_MUT_1	NKP2 YLR315W	VTSELEAR	-22.114
5	20240425_PRM_SKP_HZY1128_Recons_G1_3241_MUT_2	NKP2 YLR315W	VTSELEAR	-1.8128
5	20240425_PRM_SKP_HZY1128_Recons_G1_3241_MUT_3	NKP2 YLR315W	VTSELEAR	-4.8761
5	20240425_PRM_SKP_HZY1128_Recons_M_3246_ARS_1	NKP2 YLR315W	VTSELEAR	-26.493
5	20240425_PRM_SKP_HZY1128_Recons_M_3246_ARS_2	NKP2 YLR315W	VTSELEAR	-24.637
5	20240425_PRM_SKP_HZY1128_Recons_M_3246_ARS_3	NKP2 YLR315W	VTSELEAR	-18.611
5	20240427_PRM_SKP_HZY1128_Recons_M_3240_CEN3_10prct_1	NKP2 YLR315W	VTSELEAR	925.8
5	20240427_PRM_SKP_HZY1128_Recons_M_3240_CEN3_10prct_3	NKP2 YLR315W	VTSELEAR	1593.8
5	20240427_PRM_SKP_HZY1128_Recons_G1_3240_CEN3_10prct_2	NKP2 YLR315W	VTSELEAR	46.347
5	20240427_PRM_SKP_HZY1128_Recons_G1_3240_CEN3_10prct_3	NKP2 YLR315W	VTSELEAR	205.51
5	20240501_PRM_SKP_HZY1128_Recons_M_3241_MUT_10prct_1	NKP2 YLR315W	VTSELEAR	50.788
5	20240501_PRM_SKP_HZY1128_Recons_M_3241_MUT_10prct_2	NKP2 YLR315W	VTSELEAR	23.177
5	20240501_PRM_SKP_HZY1128_Recons_M_3241_MUT_10prct_3	NKP2 YLR315W	VTSELEAR	95.818
5	20240501_PRM_SKP_HZY1128_Recons_M_3246_ARS_10prct_1	NKP2 YLR315W	VTSELEAR	7.4821
5	20240501_PRM_SKP_HZY1128_Recons_M_3246_ARS_10prct_2	NKP2 YLR315W	VTSELEAR	1.1326
5	20240501_PRM_SKP_HZY1128_Recons_M_3246_ARS_10prct_3	NKP2 YLR315W	VTSELEAR	31.053
5	20240501_PRM_SKP_HZY1128_Recons_G1_3241_MUT_10prct_1	NKP2 YLR315W	VTSELEAR	13.301
5	20240501_PRM_SKP_HZY1128_Recons_G1_3241_MUT_10prct_2	NKP2 YLR315W	VTSELEAR	106.13
5	20240501_PRM_SKP_HZY1128_Recons_G1_3241_MUT_10prct_3	NKP2 YLR315W	VTSELEAR	85.675
5	20240217_PRM_SKP_Cal_1	NDC80 HEC1 TID3 YIL144W	QYDSSIQNLTR	74.213
5	20240217_PRM_SKP_Cal_2	NDC80 HEC1 TID3 YIL144W	QYDSSIQNLTR	162.23
5	20240217_PRM_SKP_Cal_3	NDC80 HEC1 TID3 YIL144W	QYDSSIQNLTR	289.12
5	20240217_PRM_SKP_Cal_4	NDC80 HEC1 TID3 YIL144W	QYDSSIQNLTR	639.82
5	20240217_PRM_SKP_Cal_5	NDC80 HEC1 TID3 YIL144W	QYDSSIQNLTR	1256.5
5	20240217_PRM_SKP_Cal_6	NDC80 HEC1 TID3 YIL144W	QYDSSIQNLTR	2470.2
5	20240217_PRM_SKP_Cal_7	NDC80 HEC1 TID3 YIL144W	QYDSSIQNLTR	5354.4
5	20240217_PRM_SKP_Cal_8	NDC80 HEC1 TID3 YIL144W	QYDSSIQNLTR	10049
5	20240217_PRM_SKP_Cal_9	NDC80 HEC1 TID3 YIL144W	QYDSSIQNLTR	14794
5	20240217_PRM_SKP_Cal_10	NDC80 HEC1 TID3 YIL144W	QYDSSIQNLTR	59626
5	20240427_PRM_SKP_HZY1128_Recons_M_3240_CEN3_01prct_1	NDC80 HEC1 TID3 YIL144W	QYDSSIQNLTR	-1.1447
5	20240427_PRM_SKP_HZY1128_Recons_M_3240_CEN3_01prct_2	NDC80 HEC1 TID3 YIL144W	QYDSSIQNLTR	-1.1447
5	20240427_PRM_SKP_HZY1128_Recons_M_3240_CEN3_01prct_3	NDC80 HEC1 TID3 YIL144W	QYDSSIQNLTR	-1.1447
5	20240425_PRM_SKP_HZY1128_Recons_M_3240_CEN3_1	NDC80 HEC1 TID3 YIL144W	QYDSSIQNLTR	33.157
5	20240425_PRM_SKP_HZY1128_Recons_M_3240_CEN3_2	NDC80 HEC1 TID3 YIL144W	QYDSSIQNLTR	44.771
5	20240425_PRM_SKP_HZY1128_Recons_M_3240_CEN3_3	NDC80 HEC1 TID3 YIL144W	QYDSSIQNLTR	40.9
5	20240425_PRM_SKP_HZY1128_Recons_G1_3240_CEN3_1	NDC80 HEC1 TID3 YIL144W	QYDSSIQNLTR	5.6371
5	20240425_PRM_SKP_HZY1128_Recons_G1_3240_CEN3_2	NDC80 HEC1 TID3 YIL144W	QYDSSIQNLTR	-1.1447
5	20240425_PRM_SKP_HZY1128_Recons_G1_3240_CEN3_3	NDC80 HEC1 TID3 YIL144W	QYDSSIQNLTR	11.816
5	20240425_PRM_SKP_HZY1128_Recons_M_3241_MUT_1	NDC80 HEC1 TID3 YIL144W	QYDSSIQNLTR	-1.1447
5	20240425_PRM_SKP_HZY1128_Recons_M_3241_MUT_2	NDC80 HEC1 TID3 YIL144W	QYDSSIQNLTR	-1.1447
5	20240425_PRM_SKP_HZY1128_Recons_M_3241_MUT_3	NDC80 HEC1 TID3 YIL144W	QYDSSIQNLTR	-1.1447
5	20240425_PRM_SKP_HZY1128_Recons_G1_3241_MUT_1	NDC80 HEC1 TID3 YIL144W	QYDSSIQNLTR	5.4742
5	20240425_PRM_SKP_HZY1128_Recons_G1_3241_MUT_2	NDC80 HEC1 TID3 YIL144W	QYDSSIQNLTR	32.703
5	20240425_PRM_SKP_HZY1128_Recons_G1_3241_MUT_3	NDC80 HEC1 TID3 YIL144W	QYDSSIQNLTR	63.7
5	20240425_PRM_SKP_HZY1128_Recons_M_3246_ARS_1	NDC80 HEC1 TID3 YIL144W	QYDSSIQNLTR	-1.1447
5	20240425_PRM_SKP_HZY1128_Recons_M_3246_ARS_2	NDC80 HEC1 TID3 YIL144W	QYDSSIQNLTR	-1.1447
5	20240425_PRM_SKP_HZY1128_Recons_M_3246_ARS_3	NDC80 HEC1 TID3 YIL144W	QYDSSIQNLTR	-1.1447
5	20240427_PRM_SKP_HZY1128_Recons_M_3240_CEN3_10prct_1	NDC80 HEC1 TID3 YIL144W	QYDSSIQNLTR	160.37
5	20240427_PRM_SKP_HZY1128_Recons_M_3240_CEN3_10prct_3	NDC80 HEC1 TID3 YIL144W	QYDSSIQNLTR	211.62
5	20240427_PRM_SKP_HZY1128_Recons_G1_3240_CEN3_10prct_2	NDC80 HEC1 TID3 YIL144W	QYDSSIQNLTR	29.147
5	20240427_PRM_SKP_HZY1128_Recons_G1_3240_CEN3_10prct_3	NDC80 HEC1 TID3 YIL144W	QYDSSIQNLTR	51.972
5	20240501_PRM_SKP_HZY1128_Recons_M_3241_MUT_10prct_1	NDC80 HEC1 TID3 YIL144W	QYDSSIQNLTR	28.972
5	20240501_PRM_SKP_HZY1128_Recons_M_3241_MUT_10prct_2	NDC80 HEC1 TID3 YIL144W	QYDSSIQNLTR	16.95
5	20240501_PRM_SKP_HZY1128_Recons_M_3241_MUT_10prct_3	NDC80 HEC1 TID3 YIL144W	QYDSSIQNLTR	37.435
5	20240501_PRM_SKP_HZY1128_Recons_M_3246_ARS_10prct_1	NDC80 HEC1 TID3 YIL144W	QYDSSIQNLTR	4.0004
5	20240501_PRM_SKP_HZY1128_Recons_M_3246_ARS_10prct_2	NDC80 HEC1 TID3 YIL144W	QYDSSIQNLTR	12.891
5	20240501_PRM_SKP_HZY1128_Recons_M_3246_ARS_10prct_3	NDC80 HEC1 TID3 YIL144W	QYDSSIQNLTR	21.235
5	20240501_PRM_SKP_HZY1128_Recons_G1_3241_MUT_10prct_1	NDC80 HEC1 TID3 YIL144W	QYDSSIQNLTR	6.3697
5	20240501_PRM_SKP_HZY1128_Recons_G1_3241_MUT_10prct_2	NDC80 HEC1 TID3 YIL144W	QYDSSIQNLTR	62.975
5	20240501_PRM_SKP_HZY1128_Recons_G1_3241_MUT_10prct_3	NDC80 HEC1 TID3 YIL144W	QYDSSIQNLTR	27.439
5	20240217_PRM_SKP_Cal_1	DSN1 YIR010W YIB10W	ILDNTENYDDTELR	129.28
5	20240217_PRM_SKP_Cal_2	DSN1 YIR010W YIB10W	ILDNTENYDDTELR	183.67
5	20240217_PRM_SKP_Cal_3	DSN1 YIR010W YIB10W	ILDNTENYDDTELR	331.63
5	20240217_PRM_SKP_Cal_4	DSN1 YIR010W YIB10W	ILDNTENYDDTELR	596.79
5	20240217_PRM_SKP_Cal_5	DSN1 YIR010W YIB10W	ILDNTENYDDTELR	1124
5	20240217_PRM_SKP_Cal_6	DSN1 YIR010W YIB10W	ILDNTENYDDTELR	2293.2
5	20240217_PRM_SKP_Cal_7	DSN1 YIR010W YIB10W	ILDNTENYDDTELR	4975.5
5	20240217_PRM_SKP_Cal_8	DSN1 YIR010W YIB10W	ILDNTENYDDTELR	9894.8
5	20240217_PRM_SKP_Cal_9	DSN1 YIR010W YIB10W	ILDNTENYDDTELR	14611
5	20240217_PRM_SKP_Cal_10	DSN1 YIR010W YIB10W	ILDNTENYDDTELR	60444
5	20240427_PRM_SKP_HZY1128_Recons_M_3240_CEN3_01prct_1	DSN1 YIR010W YIB10W	ILDNTENYDDTELR	70.41
5	20240427_PRM_SKP_HZY1128_Recons_M_3240_CEN3_01prct_2	DSN1 YIR010W YIB10W	ILDNTENYDDTELR	70.41
5	20240427_PRM_SKP_HZY1128_Recons_M_3240_CEN3_01prct_3	DSN1 YIR010W YIB10W	ILDNTENYDDTELR	70.41
5	20240425_PRM_SKP_HZY1128_Recons_M_3240_CEN3_1	DSN1 YIR010W YIB10W	ILDNTENYDDTELR	92.321
5	20240425_PRM_SKP_HZY1128_Recons_M_3240_CEN3_2	DSN1 YIR010W YIB10W	ILDNTENYDDTELR	94.337
5	20240425_PRM_SKP_HZY1128_Recons_M_3240_CEN3_3	DSN1 YIR010W YIB10W	ILDNTENYDDTELR	94.737
5	20240425_PRM_SKP_HZY1128_Recons_G1_3240_CEN3_1	DSN1 YIR010W YIB10W	ILDNTENYDDTELR	76.645
5	20240425_PRM_SKP_HZY1128_Recons_G1_3240_CEN3_2	DSN1 YIR010W YIB10W	ILDNTENYDDTELR	74.355
5	20240425_PRM_SKP_HZY1128_Recons_G1_3240_CEN3_3	DSN1 YIR010W YIB10W	ILDNTENYDDTELR	82.814
5	20240425_PRM_SKP_HZY1128_Recons_M_3241_MUT_1	DSN1 YIR010W YIB10W	ILDNTENYDDTELR	71.024
5	20240425_PRM_SKP_HZY1128_Recons_M_3241_MUT_2	DSN1 YIR010W YIB10W	ILDNTENYDDTELR	70.651
5	20240425_PRM_SKP_HZY1128_Recons_M_3241_MUT_3	DSN1 YIR010W YIB10W	ILDNTENYDDTELR	70.41
5	20240425_PRM_SKP_HZY1128_Recons_G1_3241_MUT_1	DSN1 YIR010W YIB10W	ILDNTENYDDTELR	72.069
5	20240425_PRM_SKP_HZY1128_Recons_G1_3241_MUT_2	DSN1 YIR010W YIB10W	ILDNTENYDDTELR	81.53
5	20240425_PRM_SKP_HZY1128_Recons_G1_3241_MUT_3	DSN1 YIR010W YIB10W	ILDNTENYDDTELR	102.25
5	20240425_PRM_SKP_HZY1128_Recons_M_3246_ARS_1	DSN1 YIR010W YIB10W	ILDNTENYDDTELR	71.604
5	20240425_PRM_SKP_HZY1128_Recons_M_3246_ARS_2	DSN1 YIR010W YIB10W	ILDNTENYDDTELR	70.41
5	20240425_PRM_SKP_HZY1128_Recons_M_3246_ARS_3	DSN1 YIR010W YIB10W	ILDNTENYDDTELR	71.596
5	20240427_PRM_SKP_HZY1128_Recons_M_3240_CEN3_10prct_1	DSN1 YIR010W YIB10W	ILDNTENYDDTELR	214.87
5	20240427_PRM_SKP_HZY1128_Recons_M_3240_CEN3_10prct_3	DSN1 YIR010W YIB10W	ILDNTENYDDTELR	201.06
5	20240427_PRM_SKP_HZY1128_Recons_G1_3240_CEN3_10prct_2	DSN1 YIR010W YIB10W	ILDNTENYDDTELR	106.26
5	20240427_PRM_SKP_HZY1128_Recons_G1_3240_CEN3_10prct_3	DSN1 YIR010W YIB10W	ILDNTENYDDTELR	141.92
5	20240501_PRM_SKP_HZY1128_Recons_M_3241_MUT_10prct_1	DSN1 YIR010W YIB10W	ILDNTENYDDTELR	85.579
5	20240501_PRM_SKP_HZY1128_Recons_M_3241_MUT_10prct_2	DSN1 YIR010W YIB10W	ILDNTENYDDTELR	74.094
5	20240501_PRM_SKP_HZY1128_Recons_M_3241_MUT_10prct_3	DSN1 YIR010W YIB10W	ILDNTENYDDTELR	80.41
5	20240501_PRM_SKP_HZY1128_Recons_M_3246_ARS_10prct_1	DSN1 YIR010W YIB10W	ILDNTENYDDTELR	96.698
5	20240501_PRM_SKP_HZY1128_Recons_M_3246_ARS_10prct_2	DSN1 YIR010W YIB10W	ILDNTENYDDTELR	97.98
5	20240501_PRM_SKP_HZY1128_Recons_M_3246_ARS_10prct_3	DSN1 YIR010W YIB10W	ILDNTENYDDTELR	94.764
5	20240501_PRM_SKP_HZY1128_Recons_G1_3241_MUT_10prct_1	DSN1 YIR010W YIB10W	ILDNTENYDDTELR	82.102
5	20240501_PRM_SKP_HZY1128_Recons_G1_3241_MUT_10prct_2	DSN1 YIR010W YIB10W	ILDNTENYDDTELR	110.1
5	20240501_PRM_SKP_HZY1128_Recons_G1_3241_MUT_10prct_3	DSN1 YIR010W YIB10W	ILDNTENYDDTELR	92.01
5	20240217_PRM_SKP_Cal_1	SPC105 YGL093W	VHISTQQDYSPSR	82.839
5	20240217_PRM_SKP_Cal_2	SPC105 YGL093W	VHISTQQDYSPSR	154.18
5	20240217_PRM_SKP_Cal_3	SPC105 YGL093W	VHISTQQDYSPSR	316.02
5	20240217_PRM_SKP_Cal_4	SPC105 YGL093W	VHISTQQDYSPSR	651.11
5	20240217_PRM_SKP_Cal_5	SPC105 YGL093W	VHISTQQDYSPSR	1223.5
5	20240217_PRM_SKP_Cal_6	SPC105 YGL093W	VHISTQQDYSPSR	2518.2
5	20240217_PRM_SKP_Cal_7	SPC105 YGL093W	VHISTQQDYSPSR	4914.9
5	20240217_PRM_SKP_Cal_8	SPC105 YGL093W	VHISTQQDYSPSR	9880.7
5	20240217_PRM_SKP_Cal_9	SPC105 YGL093W	VHISTQQDYSPSR	15232
5	20240217_PRM_SKP_Cal_10	SPC105 YGL093W	VHISTQQDYSPSR	60185
5	20240427_PRM_SKP_HZY1128_Recons_M_3240_CEN3_01prct_1	SPC105 YGL093W	VHISTQQDYSPSR	15.442
5	20240427_PRM_SKP_HZY1128_Recons_M_3240_CEN3_01prct_2	SPC105 YGL093W	VHISTQQDYSPSR	17.987
5	20240427_PRM_SKP_HZY1128_Recons_M_3240_CEN3_01prct_3	SPC105 YGL093W	VHISTQQDYSPSR	14.89
5	20240425_PRM_SKP_HZY1128_Recons_M_3240_CEN3_1	SPC105 YGL093W	VHISTQQDYSPSR	53.394
5	20240425_PRM_SKP_HZY1128_Recons_M_3240_CEN3_2	SPC105 YGL093W	VHISTQQDYSPSR	74.411
5	20240425_PRM_SKP_HZY1128_Recons_M_3240_CEN3_3	SPC105 YGL093W	VHISTQQDYSPSR	63.039
5	20240425_PRM_SKP_HZY1128_Recons_G1_3240_CEN3_1	SPC105 YGL093W	VHISTQQDYSPSR	34.512
5	20240425_PRM_SKP_HZY1128_Recons_G1_3240_CEN3_2	SPC105 YGL093W	VHISTQQDYSPSR	24.1
5	20240425_PRM_SKP_HZY1128_Recons_G1_3240_CEN3_3	SPC105 YGL093W	VHISTQQDYSPSR	44.943
5	20240425_PRM_SKP_HZY1128_Recons_M_3241_MUT_1	SPC105 YGL093W	VHISTQQDYSPSR	30.206
5	20240425_PRM_SKP_HZY1128_Recons_M_3241_MUT_2	SPC105 YGL093W	VHISTQQDYSPSR	33.08
5	20240425_PRM_SKP_HZY1128_Recons_M_3241_MUT_3	SPC105 YGL093W	VHISTQQDYSPSR	25.356
5	20240425_PRM_SKP_HZY1128_Recons_G1_3241_MUT_1	SPC105 YGL093W	VHISTQQDYSPSR	22.563
5	20240425_PRM_SKP_HZY1128_Recons_G1_3241_MUT_2	SPC105 YGL093W	VHISTQQDYSPSR	40.121
5	20240425_PRM_SKP_HZY1128_Recons_G1_3241_MUT_3	SPC105 YGL093W	VHISTQQDYSPSR	31.769
5	20240425_PRM_SKP_HZY1128_Recons_M_3246_ARS_1	SPC105 YGL093W	VHISTQQDYSPSR	34.7
5	20240425_PRM_SKP_HZY1128_Recons_M_3246_ARS_2	SPC105 YGL093W	VHISTQQDYSPSR	24.649
5	20240425_PRM_SKP_HZY1128_Recons_M_3246_ARS_3	SPC105 YGL093W	VHISTQQDYSPSR	43.169
5	20240427_PRM_SKP_HZY1128_Recons_M_3240_CEN3_10prct_1	SPC105 YGL093W	VHISTQQDYSPSR	208.99
5	20240427_PRM_SKP_HZY1128_Recons_M_3240_CEN3_10prct_3	SPC105 YGL093W	VHISTQQDYSPSR	263.22
5	20240427_PRM_SKP_HZY1128_Recons_G1_3240_CEN3_10prct_2	SPC105 YGL093W	VHISTQQDYSPSR	92.203
5	20240427_PRM_SKP_HZY1128_Recons_G1_3240_CEN3_10prct_3	SPC105 YGL093W	VHISTQQDYSPSR	167.01
5	20240501_PRM_SKP_HZY1128_Recons_M_3241_MUT_10prct_1	SPC105 YGL093W	VHISTQQDYSPSR	102.22
5	20240501_PRM_SKP_HZY1128_Recons_M_3241_MUT_10prct_2	SPC105 YGL093W	VHISTQQDYSPSR	91.697
5	20240501_PRM_SKP_HZY1128_Recons_M_3241_MUT_10prct_3	SPC105 YGL093W	VHISTQQDYSPSR	109.48
5	20240501_PRM_SKP_HZY1128_Recons_M_3246_ARS_10prct_1	SPC105 YGL093W	VHISTQQDYSPSR	116.06
5	20240501_PRM_SKP_HZY1128_Recons_M_3246_ARS_10prct_2	SPC105 YGL093W	VHISTQQDYSPSR	93.755
5	20240501_PRM_SKP_HZY1128_Recons_M_3246_ARS_10prct_3	SPC105 YGL093W	VHISTQQDYSPSR	151.16
5	20240501_PRM_SKP_HZY1128_Recons_G1_3241_MUT_10prct_1	SPC105 YGL093W	VHISTQQDYSPSR	64.858
5	20240501_PRM_SKP_HZY1128_Recons_G1_3241_MUT_10prct_2	SPC105 YGL093W	VHISTQQDYSPSR	#N/A
5	20240501_PRM_SKP_HZY1128_Recons_G1_3241_MUT_10prct_3	SPC105 YGL093W	VHISTQQDYSPSR	127.75
5	20240217_PRM_SKP_Cal_1	OKP1 YGR179C	VIQAEYR	60.137
5	20240217_PRM_SKP_Cal_2	OKP1 YGR179C	VIQAEYR	138.46
5	20240217_PRM_SKP_Cal_3	OKP1 YGR179C	VIQAEYR	324.94
5	20240217_PRM_SKP_Cal_4	OKP1 YGR179C	VIQAEYR	670.03
5	20240217_PRM_SKP_Cal_5	OKP1 YGR179C	VIQAEYR	1233.5
5	20240217_PRM_SKP_Cal_6	OKP1 YGR179C	VIQAEYR	2564.2
5	20240217_PRM_SKP_Cal_7	OKP1 YGR179C	VIQAEYR	5092.1
5	20240217_PRM_SKP_Cal_8	OKP1 YGR179C	VIQAEYR	9963.3
5	20240217_PRM_SKP_Cal_9	OKP1 YGR179C	VIQAEYR	19313
5	20240217_PRM_SKP_Cal_10	OKP1 YGR179C	VIQAEYR	60544
5	20240427_PRM_SKP_HZY1128_Recons_M_3240_CEN3_01prct_1	OKP1 YGR179C	VIQAEYR	33.856
5	20240427_PRM_SKP_HZY1128_Recons_M_3240_CEN3_01prct_2	OKP1 YGR179C	VIQAEYR	42.656
5	20240427_PRM_SKP_HZY1128_Recons_M_3240_CEN3_01prct_3	OKP1 YGR179C	VIQAEYR	30.941
5	20240425_PRM_SKP_HZY1128_Recons_M_3240_CEN3_1	OKP1 YGR179C	VIQAEYR	659.96
5	20240425_PRM_SKP_HZY1128_Recons_M_3240_CEN3_2	OKP1 YGR179C	VIQAEYR	798.64
5	20240425_PRM_SKP_HZY1128_Recons_M_3240_CEN3_3	OKP1 YGR179C	VIQAEYR	761.98
5	20240425_PRM_SKP_HZY1128_Recons_G1_3240_CEN3_1	OKP1 YGR179C	VIQAEYR	45.752
5	20240425_PRM_SKP_HZY1128_Recons_G1_3240_CEN3_2	OKP1 YGR179C	VIQAEYR	23.72
5	20240425_PRM_SKP_HZY1128_Recons_G1_3240_CEN3_3	OKP1 YGR179C	VIQAEYR	69.26
5	20240425_PRM_SKP_HZY1128_Recons_M_3241_MUT_1	OKP1 YGR179C	VIQAEYR	21.318
5	20240425_PRM_SKP_HZY1128_Recons_M_3241_MUT_2	OKP1 YGR179C	VIQAEYR	12.389
5	20240425_PRM_SKP_HZY1128_Recons_M_3241_MUT_3	OKP1 YGR179C	VIQAEYR	4.9292
5	20240425_PRM_SKP_HZY1128_Recons_G1_3241_MUT_1	OKP1 YGR179C	VIQAEYR	-0.94878
5	20240425_PRM_SKP_HZY1128_Recons_G1_3241_MUT_2	OKP1 YGR179C	VIQAEYR	21.199
5	20240425_PRM_SKP_HZY1128_Recons_G1_3241_MUT_3	OKP1 YGR179C	VIQAEYR	19.933
5	20240425_PRM_SKP_HZY1128_Recons_M_3246_ARS_1	OKP1 YGR179C	VIQAEYR	14.304
5	20240425_PRM_SKP_HZY1128_Recons_M_3246_ARS_2	OKP1 YGR179C	VIQAEYR	4.4124
5	20240425_PRM_SKP_HZY1128_Recons_M_3246_ARS_3	OKP1 YGR179C	VIQAEYR	13.916
5	20240427_PRM_SKP_HZY1128_Recons_M_3240_CEN3_10prct_1	OKP1 YGR179C	VIQAEYR	3124.1
5	20240427_PRM_SKP_HZY1128_Recons_M_3240_CEN3_10prct_3	OKP1 YGR179C	VIQAEYR	3698.2
5	20240427_PRM_SKP_HZY1128_Recons_G1_3240_CEN3_10prct_2	OKP1 YGR179C	VIQAEYR	224.52
5	20240427_PRM_SKP_HZY1128_Recons_G1_3240_CEN3_10prct_3	OKP1 YGR179C	VIQAEYR	368.83
5	20240501_PRM_SKP_HZY1128_Recons_M_3241_MUT_10prct_1	OKP1 YGR179C	VIQAEYR	204.54
5	20240501_PRM_SKP_HZY1128_Recons_M_3241_MUT_10prct_2	OKP1 YGR179C	VIQAEYR	170.29
5	20240501_PRM_SKP_HZY1128_Recons_M_3241_MUT_10prct_3	OKP1 YGR179C	VIQAEYR	168.84
5	20240501_PRM_SKP_HZY1128_Recons_M_3246_ARS_10prct_1	OKP1 YGR179C	VIQAEYR	84.195
5	20240501_PRM_SKP_HZY1128_Recons_M_3246_ARS_10prct_2	OKP1 YGR179C	VIQAEYR	61.607
5	20240501_PRM_SKP_HZY1128_Recons_M_3246_ARS_10prct_3	OKP1 YGR179C	VIQAEYR	109.85
5	20240501_PRM_SKP_HZY1128_Recons_G1_3241_MUT_10prct_1	OKP1 YGR179C	VIQAEYR	134.28
5	20240501_PRM_SKP_HZY1128_Recons_G1_3241_MUT_10prct_2	OKP1 YGR179C	VIQAEYR	145.81
5	20240501_PRM_SKP_HZY1128_Recons_G1_3241_MUT_10prct_3	OKP1 YGR179C	VIQAEYR	197.72
5	20240217_PRM_SKP_Cal_1	AME1 ARP100 YBR211C YBR1458	NDEDLTTR	92.107
5	20240217_PRM_SKP_Cal_2	AME1 ARP100 YBR211C YBR1458	NDEDLTTR	166.59
5	20240217_PRM_SKP_Cal_3	AME1 ARP100 YBR211C YBR1458	NDEDLTTR	310.88
5	20240217_PRM_SKP_Cal_4	AME1 ARP100 YBR211C YBR1458	NDEDLTTR	630.13
5	20240217_PRM_SKP_Cal_5	AME1 ARP100 YBR211C YBR1458	NDEDLTTR	1128.5
5	20240217_PRM_SKP_Cal_6	AME1 ARP100 YBR211C YBR1458	NDEDLTTR	2376.8
5	20240217_PRM_SKP_Cal_7	AME1 ARP100 YBR211C YBR1458	NDEDLTTR	4787.8
5	20240217_PRM_SKP_Cal_8	AME1 ARP100 YBR211C YBR1458	NDEDLTTR	9582
5	20240217_PRM_SKP_Cal_9	AME1 ARP100 YBR211C YBR1458	NDEDLTTR	19054
5	20240217_PRM_SKP_Cal_10	AME1 ARP100 YBR211C YBR1458	NDEDLTTR	61793
5	20240427_PRM_SKP_HZY1128_Recons_M_3240_CEN3_01prct_1	AME1 ARP100 YBR211C YBR1458	NDEDLTTR	99.282
5	20240427_PRM_SKP_HZY1128_Recons_M_3240_CEN3_01prct_2	AME1 ARP100 YBR211C YBR1458	NDEDLTTR	101.78
5	20240427_PRM_SKP_HZY1128_Recons_M_3240_CEN3_01prct_3	AME1 ARP100 YBR211C YBR1458	NDEDLTTR	101.14
5	20240425_PRM_SKP_HZY1128_Recons_M_3240_CEN3_1	AME1 ARP100 YBR211C YBR1458	NDEDLTTR	1014.2
5	20240425_PRM_SKP_HZY1128_Recons_M_3240_CEN3_2	AME1 ARP100 YBR211C YBR1458	NDEDLTTR	1091.3
5	20240425_PRM_SKP_HZY1128_Recons_M_3240_CEN3_3	AME1 ARP100 YBR211C YBR1458	NDEDLTTR	1022.9
5	20240425_PRM_SKP_HZY1128_Recons_G1_3240_CEN3_1	AME1 ARP100 YBR211C YBR1458	NDEDLTTR	84.495
5	20240425_PRM_SKP_HZY1128_Recons_G1_3240_CEN3_2	AME1 ARP100 YBR211C YBR1458	NDEDLTTR	71.911
5	20240425_PRM_SKP_HZY1128_Recons_G1_3240_CEN3_3	AME1 ARP100 YBR211C YBR1458	NDEDLTTR	115.65
5	20240425_PRM_SKP_HZY1128_Recons_M_3241_MUT_1	AME1 ARP100 YBR211C YBR1458	NDEDLTTR	67.164
5	20240425_PRM_SKP_HZY1128_Recons_M_3241_MUT_2	AME1 ARP100 YBR211C YBR1458	NDEDLTTR	71.067
5	20240425_PRM_SKP_HZY1128_Recons_M_3241_MUT_3	AME1 ARP100 YBR211C YBR1458	NDEDLTTR	50.103
5	20240425_PRM_SKP_HZY1128_Recons_G1_3241_MUT_1	AME1 ARP100 YBR211C YBR1458	NDEDLTTR	52.68
5	20240425_PRM_SKP_HZY1128_Recons_G1_3241_MUT_2	AME1 ARP100 YBR211C YBR1458	NDEDLTTR	67.823
5	20240425_PRM_SKP_HZY1128_Recons_G1_3241_MUT_3	AME1 ARP100 YBR211C YBR1458	NDEDLTTR	67.556
5	20240425_PRM_SKP_HZY1128_Recons_M_3246_ARS_1	AME1 ARP100 YBR211C YBR1458	NDEDLTTR	49.977
5	20240425_PRM_SKP_HZY1128_Recons_M_3246_ARS_2	AME1 ARP100 YBR211C YBR1458	NDEDLTTR	48.074
5	20240425_PRM_SKP_HZY1128_Recons_M_3246_ARS_3	AME1 ARP100 YBR211C YBR1458	NDEDLTTR	56.653
5	20240427_PRM_SKP_HZY1128_Recons_M_3240_CEN3_10prct_1	AME1 ARP100 YBR211C YBR1458	NDEDLTTR	4600.6
5	20240427_PRM_SKP_HZY1128_Recons_M_3240_CEN3_10prct_3	AME1 ARP100 YBR211C YBR1458	NDEDLTTR	4390.7
5	20240427_PRM_SKP_HZY1128_Recons_G1_3240_CEN3_10prct_2	AME1 ARP100 YBR211C YBR1458	NDEDLTTR	278.27
5	20240427_PRM_SKP_HZY1128_Recons_G1_3240_CEN3_10prct_3	AME1 ARP100 YBR211C YBR1458	NDEDLTTR	440.44
5	20240501_PRM_SKP_HZY1128_Recons_M_3241_MUT_10prct_1	AME1 ARP100 YBR211C YBR1458	NDEDLTTR	229.92
5	20240501_PRM_SKP_HZY1128_Recons_M_3241_MUT_10prct_2	AME1 ARP100 YBR211C YBR1458	NDEDLTTR	175.66
5	20240501_PRM_SKP_HZY1128_Recons_M_3241_MUT_10prct_3	AME1 ARP100 YBR211C YBR1458	NDEDLTTR	260.66
5	20240501_PRM_SKP_HZY1128_Recons_M_3246_ARS_10prct_1	AME1 ARP100 YBR211C YBR1458	NDEDLTTR	119.7
5	20240501_PRM_SKP_HZY1128_Recons_M_3246_ARS_10prct_2	AME1 ARP100 YBR211C YBR1458	NDEDLTTR	128.19
5	20240501_PRM_SKP_HZY1128_Recons_M_3246_ARS_10prct_3	AME1 ARP100 YBR211C YBR1458	NDEDLTTR	133.99
5	20240501_PRM_SKP_HZY1128_Recons_G1_3241_MUT_10prct_1	AME1 ARP100 YBR211C YBR1458	NDEDLTTR	158.53
5	20240501_PRM_SKP_HZY1128_Recons_G1_3241_MUT_10prct_2	AME1 ARP100 YBR211C YBR1458	NDEDLTTR	268.52
5	20240501_PRM_SKP_HZY1128_Recons_G1_3241_MUT_10prct_3	AME1 ARP100 YBR211C YBR1458	NDEDLTTR	192.09

## Sheet: Set 5 transition list
Transition	Prodcut z	Product m/z	Peptide	Gene	Isotope label	Precursor z	Precursor m/z
H - y4+	1	470.247	LSTEDEEIHSAR	CBF1 CEP1 CP1 CPF1 YJR060W J1730	light	3	462.888
S - y11++	2	637.286	LSTEDEEIHSAR	CBF1 CEP1 CP1 CPF1 YJR060W J1730	light	3	462.888
T - y10++	2	593.77	LSTEDEEIHSAR	CBF1 CEP1 CP1 CPF1 YJR060W J1730	light	3	462.888
E - y9++	2	543.247	LSTEDEEIHSAR	CBF1 CEP1 CP1 CPF1 YJR060W J1730	light	3	462.888
D - y8++	2	478.725	LSTEDEEIHSAR	CBF1 CEP1 CP1 CPF1 YJR060W J1730	light	3	462.888
H - y4+	1	480.255	LSTEDEEIHSAR	CBF1 CEP1 CP1 CPF1 YJR060W J1730	heavy	3	466.224
S - y11++	2	642.291	LSTEDEEIHSAR	CBF1 CEP1 CP1 CPF1 YJR060W J1730	heavy	3	466.224
T - y10++	2	598.775	LSTEDEEIHSAR	CBF1 CEP1 CP1 CPF1 YJR060W J1730	heavy	3	466.224
E - y9++	2	548.251	LSTEDEEIHSAR	CBF1 CEP1 CP1 CPF1 YJR060W J1730	heavy	3	466.224
D - y8++	2	483.729	LSTEDEEIHSAR	CBF1 CEP1 CP1 CPF1 YJR060W J1730	heavy	3	466.224
V - b2+	1	213.16	LVYLTER	CEP3 CBF3 CBF3B CSL1 YMR168C YM8520.17C	light	2	447.258
Y - b3+	1	376.223	LVYLTER	CEP3 CBF3 CBF3B CSL1 YMR168C YM8520.17C	light	2	447.258
Y - y5+	1	681.357	LVYLTER	CEP3 CBF3 CBF3B CSL1 YMR168C YM8520.17C	light	2	447.258
L - y4+	1	518.293	LVYLTER	CEP3 CBF3 CBF3B CSL1 YMR168C YM8520.17C	light	2	447.258
T - y3+	1	405.209	LVYLTER	CEP3 CBF3 CBF3B CSL1 YMR168C YM8520.17C	light	2	447.258
V - b2+	1	213.16	LVYLTER	CEP3 CBF3 CBF3B CSL1 YMR168C YM8520.17C	heavy	2	452.262
Y - b3+	1	376.223	LVYLTER	CEP3 CBF3 CBF3B CSL1 YMR168C YM8520.17C	heavy	2	452.262
Y - y5+	1	691.365	LVYLTER	CEP3 CBF3 CBF3B CSL1 YMR168C YM8520.17C	heavy	2	452.262
L - y4+	1	528.302	LVYLTER	CEP3 CBF3 CBF3B CSL1 YMR168C YM8520.17C	heavy	2	452.262
T - y3+	1	415.217	LVYLTER	CEP3 CBF3 CBF3B CSL1 YMR168C YM8520.17C	heavy	2	452.262
G - b2+	1	159.076	TGLADFTR	CTF13 CBF3C YMR094W YM6543.01 YM9582.19	light	2	440.73
L - b3+	1	272.16	TGLADFTR	CTF13 CBF3C YMR094W YM6543.01 YM9582.19	light	2	440.73
A - b4+	1	343.198	TGLADFTR	CTF13 CBF3C YMR094W YM6543.01 YM9582.19	light	2	440.73
D - y4+	1	538.262	TGLADFTR	CTF13 CBF3C YMR094W YM6543.01 YM9582.19	light	2	440.73
F - y3+	1	423.235	TGLADFTR	CTF13 CBF3C YMR094W YM6543.01 YM9582.19	light	2	440.73
G - b2+	1	159.076	TGLADFTR	CTF13 CBF3C YMR094W YM6543.01 YM9582.19	heavy	2	445.734
L - b3+	1	272.16	TGLADFTR	CTF13 CBF3C YMR094W YM6543.01 YM9582.19	heavy	2	445.734
A - b4+	1	343.198	TGLADFTR	CTF13 CBF3C YMR094W YM6543.01 YM9582.19	heavy	2	445.734
D - y4+	1	548.27	TGLADFTR	CTF13 CBF3C YMR094W YM6543.01 YM9582.19	heavy	2	445.734
F - y3+	1	433.243	TGLADFTR	CTF13 CBF3C YMR094W YM6543.01 YM9582.19	heavy	2	445.734
P - y10+	1	1190.64	YTPSELALYEIR	CSE4 CSL2 YKL049C YKL262	light	2	727.88
E - y8+	1	1006.56	YTPSELALYEIR	CSE4 CSL2 YKL049C YKL262	light	2	727.88
A - y6+	1	764.43	YTPSELALYEIR	CSE4 CSL2 YKL049C YKL262	light	2	727.88
L - y5+	1	693.393	YTPSELALYEIR	CSE4 CSL2 YKL049C YKL262	light	2	727.88
Y - y4+	1	580.309	YTPSELALYEIR	CSE4 CSL2 YKL049C YKL262	light	2	727.88
P - y10+	1	1200.65	YTPSELALYEIR	CSE4 CSL2 YKL049C YKL262	heavy	2	732.884
E - y8+	1	1016.57	YTPSELALYEIR	CSE4 CSL2 YKL049C YKL262	heavy	2	732.884
A - y6+	1	774.438	YTPSELALYEIR	CSE4 CSL2 YKL049C YKL262	heavy	2	732.884
L - y5+	1	703.401	YTPSELALYEIR	CSE4 CSL2 YKL049C YKL262	heavy	2	732.884
Y - y4+	1	590.317	YTPSELALYEIR	CSE4 CSL2 YKL049C YKL262	heavy	2	732.884
A - b2+	1	209.103	HAVSEGTR	HTB2 H2B2 YBL002W YBL0104	light	2	428.717
A - y7+	1	719.368	HAVSEGTR	HTB2 H2B2 YBL002W YBL0104	light	2	428.717
V - y6+	1	648.331	HAVSEGTR	HTB2 H2B2 YBL002W YBL0104	light	2	428.717
S - y5+	1	549.263	HAVSEGTR	HTB2 H2B2 YBL002W YBL0104	light	2	428.717
G - y3+	1	333.188	HAVSEGTR	HTB2 H2B2 YBL002W YBL0104	light	2	428.717
A - b2+	1	209.103	HAVSEGTR	HTB2 H2B2 YBL002W YBL0104	heavy	2	433.721
A - y7+	1	729.377	HAVSEGTR	HTB2 H2B2 YBL002W YBL0104	heavy	2	433.721
V - y6+	1	658.339	HAVSEGTR	HTB2 H2B2 YBL002W YBL0104	heavy	2	433.721
S - y5+	1	559.271	HAVSEGTR	HTB2 H2B2 YBL002W YBL0104	heavy	2	433.721
G - y3+	1	343.196	HAVSEGTR	HTB2 H2B2 YBL002W YBL0104	heavy	2	433.721
F - y5+	1	575.33	AGLTFPVGR	HTA2 H2A2 YBL003C YBL0103	light	2	459.264
P - y4+	1	428.262	AGLTFPVGR	HTA2 H2A2 YBL003C YBL0103	light	2	459.264
F - b5+	1	490.266	AGLTFPVGR	HTA2 H2A2 YBL003C YBL0103	light	2	459.264
F - y5+	1	585.338	AGLTFPVGR	HTA2 H2A2 YBL003C YBL0103	heavy	2	464.268
P - y4+	1	438.27	AGLTFPVGR	HTA2 H2A2 YBL003C YBL0103	heavy	2	464.268
F - b5+	1	490.266	AGLTFPVGR	HTA2 H2A2 YBL003C YBL0103	heavy	2	464.268
L - b4+	1	371.229	ISGLIYEEVR	HHF1 YBR009C YBR0122; HHF2 YNL030W N2752	light	2	589.824
S - y9+	1	1065.56	ISGLIYEEVR	HHF1 YBR009C YBR0122; HHF2 YNL030W N2752	light	2	589.824
I - y6+	1	808.42	ISGLIYEEVR	HHF1 YBR009C YBR0122; HHF2 YNL030W N2752	light	2	589.824
Y - y5+	1	695.336	ISGLIYEEVR	HHF1 YBR009C YBR0122; HHF2 YNL030W N2752	light	2	589.824
V - y2+	1	274.187	ISGLIYEEVR	HHF1 YBR009C YBR0122; HHF2 YNL030W N2752	light	2	589.824
L - b4+	1	371.229	ISGLIYEEVR	HHF1 YBR009C YBR0122; HHF2 YNL030W N2752	heavy	2	594.829
S - y9+	1	1075.57	ISGLIYEEVR	HHF1 YBR009C YBR0122; HHF2 YNL030W N2752	heavy	2	594.829
I - y6+	1	818.428	ISGLIYEEVR	HHF1 YBR009C YBR0122; HHF2 YNL030W N2752	heavy	2	594.829
Y - y5+	1	705.344	ISGLIYEEVR	HHF1 YBR009C YBR0122; HHF2 YNL030W N2752	heavy	2	594.829
V - y2+	1	284.196	ISGLIYEEVR	HHF1 YBR009C YBR0122; HHF2 YNL030W N2752	heavy	2	594.829
T - b2+	1	189.087	STELLIR	HHT1 YBR010W YBR0201; HHT2 SIN2 YNL031C N2749	light	2	416.25
E - y5+	1	643.414	STELLIR	HHT1 YBR010W YBR0201; HHT2 SIN2 YNL031C N2749	light	2	416.25
L - y4+	1	514.371	STELLIR	HHT1 YBR010W YBR0201; HHT2 SIN2 YNL031C N2749	light	2	416.25
L - y3+	1	401.287	STELLIR	HHT1 YBR010W YBR0201; HHT2 SIN2 YNL031C N2749	light	2	416.25
I - y2+	1	288.203	STELLIR	HHT1 YBR010W YBR0201; HHT2 SIN2 YNL031C N2749	light	2	416.25
T - b2+	1	189.087	STELLIR	HHT1 YBR010W YBR0201; HHT2 SIN2 YNL031C N2749	heavy	2	421.254
E - y5+	1	653.422	STELLIR	HHT1 YBR010W YBR0201; HHT2 SIN2 YNL031C N2749	heavy	2	421.254
L - y4+	1	524.379	STELLIR	HHT1 YBR010W YBR0201; HHT2 SIN2 YNL031C N2749	heavy	2	421.254
L - y3+	1	411.295	STELLIR	HHT1 YBR010W YBR0201; HHT2 SIN2 YNL031C N2749	heavy	2	421.254
I - y2+	1	298.211	STELLIR	HHT1 YBR010W YBR0201; HHT2 SIN2 YNL031C N2749	heavy	2	421.254
D - y9+	1	977.453	YSLDTSESPSVR	MIF2 YKL089W	light	2	670.82
S - y7+	1	761.379	YSLDTSESPSVR	MIF2 YKL089W	light	2	670.82
E - y6+	1	674.347	YSLDTSESPSVR	MIF2 YKL089W	light	2	670.82
S - y5+	1	545.304	YSLDTSESPSVR	MIF2 YKL089W	light	2	670.82
P - y4+	1	458.272	YSLDTSESPSVR	MIF2 YKL089W	light	2	670.82
D - y9+	1	987.462	YSLDTSESPSVR	MIF2 YKL089W	heavy	2	675.824
S - y7+	1	771.387	YSLDTSESPSVR	MIF2 YKL089W	heavy	2	675.824
E - y6+	1	684.355	YSLDTSESPSVR	MIF2 YKL089W	heavy	2	675.824
S - y5+	1	555.312	YSLDTSESPSVR	MIF2 YKL089W	heavy	2	675.824
P - y4+	1	468.28	YSLDTSESPSVR	MIF2 YKL089W	heavy	2	675.824
L - y5+	1	765.404	VAPLQYWR	MIF2 YKL089W	light	2	516.785
Q - y4+	1	652.32	VAPLQYWR	MIF2 YKL089W	light	2	516.785
Y - y3+	1	524.262	VAPLQYWR	MIF2 YKL089W	light	2	516.785
P - y6++	2	431.732	VAPLQYWR	MIF2 YKL089W	light	2	516.785
Q - z4+	1	635.294	VAPLQYWR	MIF2 YKL089W	light	2	516.785
L - y5+	1	775.413	VAPLQYWR	MIF2 YKL089W	heavy	2	521.789
Q - y4+	1	662.328	VAPLQYWR	MIF2 YKL089W	heavy	2	521.789
Y - y3+	1	534.27	VAPLQYWR	MIF2 YKL089W	heavy	2	521.789
P - y6++	2	436.736	VAPLQYWR	MIF2 YKL089W	heavy	2	521.789
Q - z4+	1	645.302	VAPLQYWR	MIF2 YKL089W	heavy	2	521.789
I - b4+	1	486.219	EENIVNEDGPNTSR	CBF2 CBF3A CEP2 CTF14 NDC10 YGR140W	light	2	787.358
V - b5+	1	585.288	EENIVNEDGPNTSR	CBF2 CBF3A CEP2 CTF14 NDC10 YGR140W	light	2	787.358
V - y10+	1	1088.5	EENIVNEDGPNTSR	CBF2 CBF3A CEP2 CTF14 NDC10 YGR140W	light	2	787.358
N - y9+	1	989.428	EENIVNEDGPNTSR	CBF2 CBF3A CEP2 CTF14 NDC10 YGR140W	light	2	787.358
G - y6+	1	631.316	EENIVNEDGPNTSR	CBF2 CBF3A CEP2 CTF14 NDC10 YGR140W	light	2	787.358
I - b4+	1	486.219	EENIVNEDGPNTSR	CBF2 CBF3A CEP2 CTF14 NDC10 YGR140W	heavy	2	792.362
V - b5+	1	585.288	EENIVNEDGPNTSR	CBF2 CBF3A CEP2 CTF14 NDC10 YGR140W	heavy	2	792.362
V - y10+	1	1098.5	EENIVNEDGPNTSR	CBF2 CBF3A CEP2 CTF14 NDC10 YGR140W	heavy	2	792.362
N - y9+	1	999.437	EENIVNEDGPNTSR	CBF2 CBF3A CEP2 CTF14 NDC10 YGR140W	heavy	2	792.362
G - y6+	1	641.324	EENIVNEDGPNTSR	CBF2 CBF3A CEP2 CTF14 NDC10 YGR140W	heavy	2	792.362
I - b4++	2	229.118	IDDISTSDR	MCM21 CTF5 YDR318W	light	2	511.243
D - y8+	1	908.396	IDDISTSDR	MCM21 CTF5 YDR318W	light	2	511.243
D - y7+	1	793.369	IDDISTSDR	MCM21 CTF5 YDR318W	light	2	511.243
I - y6+	1	678.342	IDDISTSDR	MCM21 CTF5 YDR318W	light	2	511.243
S - y5+	1	565.258	IDDISTSDR	MCM21 CTF5 YDR318W	light	2	511.243
I - b4++	2	229.118	IDDISTSDR	MCM21 CTF5 YDR318W	heavy	2	516.248
D - y8+	1	918.404	IDDISTSDR	MCM21 CTF5 YDR318W	heavy	2	516.248
D - y7+	1	803.377	IDDISTSDR	MCM21 CTF5 YDR318W	heavy	2	516.248
I - y6+	1	688.35	IDDISTSDR	MCM21 CTF5 YDR318W	heavy	2	516.248
S - y5+	1	575.266	IDDISTSDR	MCM21 CTF5 YDR318W	heavy	2	516.248
L - y10+	1	1173.61	QQLSLLDDDQVR	CTF19 MCM18 YPL018W LPB13W	light	2	715.368
S - y9+	1	1060.53	QQLSLLDDDQVR	CTF19 MCM18 YPL018W LPB13W	light	2	715.368
L - y8+	1	973.495	QQLSLLDDDQVR	CTF19 MCM18 YPL018W LPB13W	light	2	715.368
D - y6+	1	747.327	QQLSLLDDDQVR	CTF19 MCM18 YPL018W LPB13W	light	2	715.368
D - y5+	1	632.3	QQLSLLDDDQVR	CTF19 MCM18 YPL018W LPB13W	light	2	715.368
L - y10+	1	1183.62	QQLSLLDDDQVR	CTF19 MCM18 YPL018W LPB13W	heavy	2	720.372
S - y9+	1	1070.54	QQLSLLDDDQVR	CTF19 MCM18 YPL018W LPB13W	heavy	2	720.372
L - y8+	1	983.503	QQLSLLDDDQVR	CTF19 MCM18 YPL018W LPB13W	heavy	2	720.372
D - y6+	1	757.335	QQLSLLDDDQVR	CTF19 MCM18 YPL018W LPB13W	heavy	2	720.372
D - y5+	1	642.308	QQLSLLDDDQVR	CTF19 MCM18 YPL018W LPB13W	heavy	2	720.372
G - y9+	1	958.568	DAPGSATLILQR	CTF3 CHL3 YLR381W	light	2	621.346
T - y6+	1	743.477	DAPGSATLILQR	CTF3 CHL3 YLR381W	light	2	621.346
L - y5+	1	642.43	DAPGSATLILQR	CTF3 CHL3 YLR381W	light	2	621.346
I - y4+	1	529.346	DAPGSATLILQR	CTF3 CHL3 YLR381W	light	2	621.346
L - y3+	1	416.262	DAPGSATLILQR	CTF3 CHL3 YLR381W	light	2	621.346
G - y9+	1	968.576	DAPGSATLILQR	CTF3 CHL3 YLR381W	heavy	2	626.35
T - y6+	1	753.486	DAPGSATLILQR	CTF3 CHL3 YLR381W	heavy	2	626.35
L - y5+	1	652.438	DAPGSATLILQR	CTF3 CHL3 YLR381W	heavy	2	626.35
I - y4+	1	539.354	DAPGSATLILQR	CTF3 CHL3 YLR381W	heavy	2	626.35
L - y3+	1	426.27	DAPGSATLILQR	CTF3 CHL3 YLR381W	heavy	2	626.35
V - y5+	1	563.315	ESIVTSTR	IML3 MCM19 YBR107C YBR0836	light	2	446.74
T - y4+	1	464.246	ESIVTSTR	IML3 MCM19 YBR107C YBR0836	light	2	446.74
S - y3+	1	363.199	ESIVTSTR	IML3 MCM19 YBR107C YBR0836	light	2	446.74
T - y2+	1	276.167	ESIVTSTR	IML3 MCM19 YBR107C YBR0836	light	2	446.74
V - y5+	1	573.323	ESIVTSTR	IML3 MCM19 YBR107C YBR0836	heavy	2	451.744
T - y4+	1	474.255	ESIVTSTR	IML3 MCM19 YBR107C YBR0836	heavy	2	451.744
S - y3+	1	373.207	ESIVTSTR	IML3 MCM19 YBR107C YBR0836	heavy	2	451.744
T - y2+	1	286.175	ESIVTSTR	IML3 MCM19 YBR107C YBR0836	heavy	2	451.744
E - b6+	1	632.216	NEDSGEPVYISR	CHL4 CTF17 MCM17 YDR254W YD9320A.04	light	2	683.318
D - y10+	1	1122.54	NEDSGEPVYISR	CHL4 CTF17 MCM17 YDR254W YD9320A.04	light	2	683.318
G - y8+	1	920.484	NEDSGEPVYISR	CHL4 CTF17 MCM17 YDR254W YD9320A.04	light	2	683.318
P - y6+	1	734.42	NEDSGEPVYISR	CHL4 CTF17 MCM17 YDR254W YD9320A.04	light	2	683.318
Y - y4+	1	538.298	NEDSGEPVYISR	CHL4 CTF17 MCM17 YDR254W YD9320A.04	light	2	683.318
E - b6+	1	632.216	NEDSGEPVYISR	CHL4 CTF17 MCM17 YDR254W YD9320A.04	heavy	2	688.322
D - y10+	1	1132.55	NEDSGEPVYISR	CHL4 CTF17 MCM17 YDR254W YD9320A.04	heavy	2	688.322
G - y8+	1	930.492	NEDSGEPVYISR	CHL4 CTF17 MCM17 YDR254W YD9320A.04	heavy	2	688.322
P - y6+	1	744.428	NEDSGEPVYISR	CHL4 CTF17 MCM17 YDR254W YD9320A.04	heavy	2	688.322
Y - y4+	1	548.307	NEDSGEPVYISR	CHL4 CTF17 MCM17 YDR254W YD9320A.04	heavy	2	688.322
E - y9+	1	1126.55	IPEEYLDANVFR	MTW1 DSN3 NSL2 YAL034W-A YAL034AW	light	2	733.37
L - y7+	1	834.447	IPEEYLDANVFR	MTW1 DSN3 NSL2 YAL034W-A YAL034AW	light	2	733.37
A - y5+	1	606.336	IPEEYLDANVFR	MTW1 DSN3 NSL2 YAL034W-A YAL034AW	light	2	733.37
P - y11++	2	676.828	IPEEYLDANVFR	MTW1 DSN3 NSL2 YAL034W-A YAL034AW	light	2	733.37
E - y9+	1	1136.56	IPEEYLDANVFR	MTW1 DSN3 NSL2 YAL034W-A YAL034AW	heavy	2	738.374
L - y7+	1	844.455	IPEEYLDANVFR	MTW1 DSN3 NSL2 YAL034W-A YAL034AW	heavy	2	738.374
A - y5+	1	616.344	IPEEYLDANVFR	MTW1 DSN3 NSL2 YAL034W-A YAL034AW	heavy	2	738.374
P - y11++	2	681.832	IPEEYLDANVFR	MTW1 DSN3 NSL2 YAL034W-A YAL034AW	heavy	2	738.374
S - y6+	1	673.399	SFLQDLSQVLAR	CNN1 YFR046C	light	2	688.88
A - y2+	1	246.156	SFLQDLSQVLAR	CNN1 YFR046C	light	2	688.88
R - y1+	1	175.119	SFLQDLSQVLAR	CNN1 YFR046C	light	2	688.88
L - y3++	2	180.124	SFLQDLSQVLAR	CNN1 YFR046C	light	2	688.88
L - b10+	1	1131.6	SFLQDLSQVLAR	CNN1 YFR046C	light	2	688.88
S - y6+	1	683.407	SFLQDLSQVLAR	CNN1 YFR046C	heavy	2	693.884
A - y2+	1	256.164	SFLQDLSQVLAR	CNN1 YFR046C	heavy	2	693.884
R - y1+	1	185.127	SFLQDLSQVLAR	CNN1 YFR046C	heavy	2	693.884
L - y3++	2	185.128	SFLQDLSQVLAR	CNN1 YFR046C	heavy	2	693.884
L - b10+	1	1131.6	SFLQDLSQVLAR	CNN1 YFR046C	heavy	2	693.884
I - b2+	1	243.134	EIYDNESELR	NKP1 YDR383C	light	2	634.294
D - y7+	1	862.39	EIYDNESELR	NKP1 YDR383C	light	2	634.294
E - y3+	1	417.246	EIYDNESELR	NKP1 YDR383C	light	2	634.294
R - y1+	1	175.119	EIYDNESELR	NKP1 YDR383C	light	2	634.294
I - y9++	2	569.772	EIYDNESELR	NKP1 YDR383C	light	2	634.294
I - b2+	1	243.134	EIYDNESELR	NKP1 YDR383C	heavy	2	639.298
D - y7+	1	872.398	EIYDNESELR	NKP1 YDR383C	heavy	2	639.298
E - y3+	1	427.254	EIYDNESELR	NKP1 YDR383C	heavy	2	639.298
R - y1+	1	185.127	EIYDNESELR	NKP1 YDR383C	heavy	2	639.298
I - y9++	2	574.777	EIYDNESELR	NKP1 YDR383C	heavy	2	639.298
T - y7+	1	805.405	VTSELEAR	NKP2 YLR315W	light	2	452.74
S - y6+	1	704.357	VTSELEAR	NKP2 YLR315W	light	2	452.74
E - y5+	1	617.325	VTSELEAR	NKP2 YLR315W	light	2	452.74
L - y4+	1	488.283	VTSELEAR	NKP2 YLR315W	light	2	452.74
E - y3+	1	375.199	VTSELEAR	NKP2 YLR315W	light	2	452.74
T - y7+	1	815.413	VTSELEAR	NKP2 YLR315W	heavy	2	457.744
S - y6+	1	714.366	VTSELEAR	NKP2 YLR315W	heavy	2	457.744
E - y5+	1	627.334	VTSELEAR	NKP2 YLR315W	heavy	2	457.744
L - y4+	1	498.291	VTSELEAR	NKP2 YLR315W	heavy	2	457.744
E - y3+	1	385.207	VTSELEAR	NKP2 YLR315W	heavy	2	457.744
Y - y10+	1	1196.59	QYDSSIQNLTR	NDC80 HEC1 TID3 YIL144W	light	2	662.828
D - y9+	1	1033.53	QYDSSIQNLTR	NDC80 HEC1 TID3 YIL144W	light	2	662.828
S - y8+	1	918.5	QYDSSIQNLTR	NDC80 HEC1 TID3 YIL144W	light	2	662.828
S - y7+	1	831.468	QYDSSIQNLTR	NDC80 HEC1 TID3 YIL144W	light	2	662.828
N - y4+	1	503.294	QYDSSIQNLTR	NDC80 HEC1 TID3 YIL144W	light	2	662.828
Y - y10+	1	1206.6	QYDSSIQNLTR	NDC80 HEC1 TID3 YIL144W	heavy	2	667.832
D - y9+	1	1043.54	QYDSSIQNLTR	NDC80 HEC1 TID3 YIL144W	heavy	2	667.832
S - y8+	1	928.509	QYDSSIQNLTR	NDC80 HEC1 TID3 YIL144W	heavy	2	667.832
S - y7+	1	841.477	QYDSSIQNLTR	NDC80 HEC1 TID3 YIL144W	heavy	2	667.832
N - y4+	1	513.302	QYDSSIQNLTR	NDC80 HEC1 TID3 YIL144W	heavy	2	667.832
D - y12+	1	1484.61	ILDNTENYDDTELR	DSN1 YIR010W YIB10W	light	2	855.894
E - y9+	1	1154.5	ILDNTENYDDTELR	DSN1 YIR010W YIB10W	light	2	855.894
N - y8+	1	1025.45	ILDNTENYDDTELR	DSN1 YIR010W YIB10W	light	2	855.894
Y - y7+	1	911.411	ILDNTENYDDTELR	DSN1 YIR010W YIB10W	light	2	855.894
D - y6+	1	748.347	ILDNTENYDDTELR	DSN1 YIR010W YIB10W	light	2	855.894
T - y4+	1	518.293	ILDNTENYDDTELR	DSN1 YIR010W YIB10W	light	2	855.894
D - y12+	1	1494.62	ILDNTENYDDTELR	DSN1 YIR010W YIB10W	heavy	2	860.899
E - y9+	1	1164.5	ILDNTENYDDTELR	DSN1 YIR010W YIB10W	heavy	2	860.899
N - y8+	1	1035.46	ILDNTENYDDTELR	DSN1 YIR010W YIB10W	heavy	2	860.899
Y - y7+	1	921.419	ILDNTENYDDTELR	DSN1 YIR010W YIB10W	heavy	2	860.899
D - y6+	1	758.355	ILDNTENYDDTELR	DSN1 YIR010W YIB10W	heavy	2	860.899
T - y4+	1	528.302	ILDNTENYDDTELR	DSN1 YIR010W YIB10W	heavy	2	860.899
D - y6+	1	724.326	VHISTQQDYSPSR	SPC105 YGL093W	light	3	506.583
Y - y5+	1	609.299	VHISTQQDYSPSR	SPC105 YGL093W	light	3	506.583
S - y4+	1	446.236	VHISTQQDYSPSR	SPC105 YGL093W	light	3	506.583
P - y3+	1	359.204	VHISTQQDYSPSR	SPC105 YGL093W	light	3	506.583
D - y6+	1	734.334	VHISTQQDYSPSR	SPC105 YGL093W	heavy	3	509.919
Y - y5+	1	619.307	VHISTQQDYSPSR	SPC105 YGL093W	heavy	3	509.919
S - y4+	1	456.244	VHISTQQDYSPSR	SPC105 YGL093W	heavy	3	509.919
P - y3+	1	369.212	VHISTQQDYSPSR	SPC105 YGL093W	heavy	3	509.919
Q - y5+	1	666.321	VIQAEYR	OKP1 YGR179C	light	2	439.74
A - y4+	1	538.262	VIQAEYR	OKP1 YGR179C	light	2	439.74
E - y3+	1	467.225	VIQAEYR	OKP1 YGR179C	light	2	439.74
Q - y5++	2	333.664	VIQAEYR	OKP1 YGR179C	light	2	439.74
Q - b3+	1	341.218	VIQAEYR	OKP1 YGR179C	light	2	439.74
Q - y5+	1	676.329	VIQAEYR	OKP1 YGR179C	heavy	2	444.744
A - y4+	1	548.27	VIQAEYR	OKP1 YGR179C	heavy	2	444.744
E - y3+	1	477.233	VIQAEYR	OKP1 YGR179C	heavy	2	444.744
Q - y5++	2	338.668	VIQAEYR	OKP1 YGR179C	heavy	2	444.744
Q - b3+	1	341.218	VIQAEYR	OKP1 YGR179C	heavy	2	444.744
E - b3+	1	359.12	NDEDLTTR	AME1 ARP100 YBR211C YBR1458	light	2	482.223
D - b4+	1	474.147	NDEDLTTR	AME1 ARP100 YBR211C YBR1458	light	2	482.223
E - y6+	1	734.368	NDEDLTTR	AME1 ARP100 YBR211C YBR1458	light	2	482.223
D - y5+	1	605.325	NDEDLTTR	AME1 ARP100 YBR211C YBR1458	light	2	482.223
L - y4+	1	490.298	NDEDLTTR	AME1 ARP100 YBR211C YBR1458	light	2	482.223
T - y2+	1	276.167	NDEDLTTR	AME1 ARP100 YBR211C YBR1458	light	2	482.223
E - b3+	1	359.12	NDEDLTTR	AME1 ARP100 YBR211C YBR1458	heavy	2	487.227
D - b4+	1	474.147	NDEDLTTR	AME1 ARP100 YBR211C YBR1458	heavy	2	487.227
D - y5+	1	615.334	NDEDLTTR	AME1 ARP100 YBR211C YBR1458	heavy	2	487.227
L - y4+	1	500.307	NDEDLTTR	AME1 ARP100 YBR211C YBR1458	heavy	2	487.227
T - y2+	1	286.175	NDEDLTTR	AME1 ARP100 YBR211C YBR1458	heavy	2	487.227

## Sheet: Compare
				Calc. conc.							S/N		After manual inspection
Replicate	Gene	Name	Prec	Peptide	Set 1	Set 5	% bias	LLoQ	ULoQ	LoQ incorp	Light	Heavy	Set 5	% bias	LoQ incorp
20240501_PRM_SKP_HZY1128_Recons_M_3246_ARS_10prct_1	AME1	Ame1	Ame1	NDEDLTTR	123.51	119.7	-3.08477	78.125	60000	-3.08477	1		97.484	-21.072	S/N < 10
20240501_PRM_SKP_HZY1128_Recons_G1_3241_MUT_10prct_2	DSN1	Dsn1	Dsn1	ILDNTENYDDTELR	112.13	110.1	-1.8104	78.125	60000	-1.8104	1		89.136	-20.5066	S/N < 10
20240427_PRM_SKP_HZY1128_Recons_G1_3240_CEN3_10prct_3	OKP1	Okp1	Okp1	VIQAEYR	455.51	368.83	-19.0292	156.25	60000	-19.0292	1		368.83	-19.0292	S/N < 10
20240501_PRM_SKP_HZY1128_Recons_M_3241_MUT_10prct_1	AME1	Ame1	Ame1	NDEDLTTR	231.97	229.92	-0.883735	78.125	60000	-0.883735	1		204.12	-12.0059	S/N < 10
20240501_PRM_SKP_HZY1128_Recons_G1_3241_MUT_10prct_3	CEP3	Cep3	Cep3	LVYLTER	107.57	105.93	-1.52459	78.125	60000	-1.52459	1		95.319	-11.3889	S/N < 10
20240501_PRM_SKP_HZY1128_Recons_G1_3241_MUT_10prct_2	CTF3	Ctf3	Ctf3	DAPGSATLILQR	237.14	213.56	-9.94349	78.125	60000	-9.94349	1	0	211.3	-10.8965	S/N < 10
20240425_PRM_SKP_HZY1128_Recons_M_3241_MUT_2	CEP3	Cep3	Cep3	LVYLTER	121.91	122.49	0.475761	78.125	60000	0.475761	1		108.95	-10.6308	S/N < 10
20240501_PRM_SKP_HZY1128_Recons_M_3246_ARS_10prct_2	AME1	Ame1	Ame1	NDEDLTTR	113.39	128.19	13.0523	78.125	60000	13.0523	1	0	91.239	-19.5352	S/N < 10
20240501_PRM_SKP_HZY1128_Recons_M_3246_ARS_10prct_3	AME1	Ame1	Ame1	NDEDLTTR	163.41	133.99	-18.0038	78.125	60000	-18.0038	1	0	134.71	-17.5632	S/N < 10
20240425_PRM_SKP_HZY1128_Recons_M_3241_MUT_1	CEP3	Cep3	Cep3	LVYLTER	140.6	123.06	-12.4751	78.125	60000	-12.4751	1	0	117.18	-16.6572	S/N < 10
20240425_PRM_SKP_HZY1128_Recons_M_3240_CEN3_1	CTF13	Ctf13	Ctf13	TGLADFTR	8487	7558.7	-10.9379	156.25	20000	-10.9379	1	0	7964.6	-6.1553	S/N < 10
20240425_PRM_SKP_HZY1128_Recons_M_3240_CEN3_2	CTF13	Ctf13	Ctf13	TGLADFTR	10095	8892.2	-11.9148	156.25	20000	-11.9148	1	0	9371.3	-7.1689	S/N < 10
20240425_PRM_SKP_HZY1128_Recons_M_3240_CEN3_3	CTF13	Ctf13	Ctf13	TGLADFTR	9591	8638.3	-9.93327	156.25	20000	-9.93327	1	0	8951.1	-6.67188	S/N < 10
20240425_PRM_SKP_HZY1128_Recons_G1_3240_CEN3_3	CTF19	Ctf19	Ctf19	QQLSLLDDDQVR	107.9	124.2	15.1066	78.125	60000	15.1066	1	0	119.38	10.6395	S/N < 10
20240425_PRM_SKP_HZY1128_Recons_G1_3241_MUT_2	CTF19	Ctf19	Ctf19	QQLSLLDDDQVR	101.77	184.88	81.6645	78.125	60000	81.6645	1	0	110.02	8.10651	S/N < 10
20240425_PRM_SKP_HZY1128_Recons_G1_3241_MUT_3	CTF19	Ctf19	Ctf19	QQLSLLDDDQVR	89.544	116.81	30.4498	78.125	60000	30.4498	1	0	89.528	-0.0178683	S/N < 10
20240425_PRM_SKP_HZY1128_Recons_M_3241_MUT_2	CTF19	Ctf19	Ctf19	QQLSLLDDDQVR	88.228	108.75	23.2602	78.125	60000	23.2602	1	0	90.341	2.39493	S/N < 10
20240427_PRM_SKP_HZY1128_Recons_M_3240_CEN3_10prct_3	DSN1	Dsn1	Dsn1	ILDNTENYDDTELR	222.47	201.06	-9.62377	78.125	60000	-9.62377	1	0	190.93	-14.1772	S/N < 10
20240501_PRM_SKP_HZY1128_Recons_M_3246_ARS_10prct_1	DSN1	Dsn1	Dsn1	ILDNTENYDDTELR	175.94	96.698	-45.0392	78.125	60000	-45.0392	1	0	88.203	-49.8676	S/N < 10
20240501_PRM_SKP_HZY1128_Recons_M_3246_ARS_10prct_2	DSN1	Dsn1	Dsn1	ILDNTENYDDTELR	181.38	97.98	-45.9808	78.125	60000	-45.9808	1	0	93.288	-48.5676	S/N < 10
20240501_PRM_SKP_HZY1128_Recons_M_3246_ARS_10prct_3	DSN1	Dsn1	Dsn1	ILDNTENYDDTELR	157.13	94.764	-39.6907	78.125	60000	-39.6907	1	0	88.719	-43.5378	S/N < 10
20240501_PRM_SKP_HZY1128_Recons_G1_3241_MUT_10prct_2	MCM21	Mcm21	Mcm21	IDDISTSDR	117.07	128.56	9.81464	78.125	60000	9.81464	1	0	120.12	2.60528	S/N < 10
20240501_PRM_SKP_HZY1128_Recons_M_3241_MUT_10prct_3	MCM21	Mcm21	Mcm21	IDDISTSDR	142.74	130.22	-8.77119	78.125	60000	-8.77119	1	0	114.84	-19.546	S/N < 10
20240427_PRM_SKP_HZY1128_Recons_G1_3240_CEN3_10prct_2	MIF2	Mif2	Mif2-2	VAPLQYWR	104.82	90.145	-14.0002	78.125	60000	-14.0002	1	0	85.231	-18.6882	S/N < 10
20240427_PRM_SKP_HZY1128_Recons_G1_3240_CEN3_10prct_3	MIF2	Mif2	Mif2-2	VAPLQYWR	178.5	166.83	-6.53782	78.125	60000	-6.53782	1	0	161.19	-9.69748	S/N < 10
20240501_PRM_SKP_HZY1128_Recons_M_3246_ARS_10prct_1	MIF2	Mif2	Mif2-2	VAPLQYWR	104.7	82.214	-21.4766	78.125	60000	-21.4766	1	0	92.732	-11.4308	S/N < 10
20240427_PRM_SKP_HZY1128_Recons_G1_3240_CEN3_10prct_2	OKP1	Okp1	Okp1	VIQAEYR	288.01	224.52	-22.0444	156.25	60000	-22.0444	1	0	224.52	-22.0444	S/N < 10
20240501_PRM_SKP_HZY1128_Recons_G1_3241_MUT_10prct_3	OKP1	Okp1	Okp1	VIQAEYR	299.31	197.72	-33.9414	156.25	60000	-33.9414	1	0	197.72	-33.9414	S/N < 10
20240501_PRM_SKP_HZY1128_Recons_M_3241_MUT_10prct_1	OKP1	Okp1	Okp1	VIQAEYR	234.15	204.54	-12.6457	156.25	60000	-12.6457	1	0	204.54	-12.6457	S/N < 10
20240501_PRM_SKP_HZY1128_Recons_M_3241_MUT_10prct_2	OKP1	Okp1	Okp1	VIQAEYR	210.93	170.29	-19.2671	156.25	60000	-19.2671	1	0	170.29	-19.2671	S/N < 10
20240501_PRM_SKP_HZY1128_Recons_M_3241_MUT_10prct_3	OKP1	Okp1	Okp1	VIQAEYR	192.59	168.84	-12.3319	156.25	60000	-12.3319	1	0	168.84	-12.3319	S/N < 10
20240425_PRM_SKP_HZY1128_Recons_G1_3240_CEN3_1	HTB2	Htb2	Htb2	HAVSEGTR	15687	25938	65.3471	625	60000	65.3471	0	1	25938	65.3471	S/N < 10
20240425_PRM_SKP_HZY1128_Recons_G1_3240_CEN3_2	HTB2	Htb2	Htb2	HAVSEGTR	13674	18369	34.3352	625	60000	34.3352	0	1	18369	34.3352	S/N < 10
20240425_PRM_SKP_HZY1128_Recons_G1_3240_CEN3_3	HTB2	Htb2	Htb2	HAVSEGTR	27029	30372	12.3682	625	60000	12.3682	0	1	30372	12.3682	S/N < 10
20240425_PRM_SKP_HZY1128_Recons_G1_3241_MUT_1	HTB2	Htb2	Htb2	HAVSEGTR	25881	11843	-54.2406	625	60000	-54.2406	0	1	11843	-54.2406	S/N < 10
20240425_PRM_SKP_HZY1128_Recons_G1_3241_MUT_2	HTB2	Htb2	Htb2	HAVSEGTR	37778	51501	36.3254	625	60000	36.3254	0	1	51501	36.3254	S/N < 10
20240425_PRM_SKP_HZY1128_Recons_G1_3241_MUT_3	HTB2	Htb2	Htb2	HAVSEGTR	25344	42086	66.059	625	60000	66.059	0	1	42086	66.059	S/N < 10
20240425_PRM_SKP_HZY1128_Recons_M_3240_CEN3_1	HTB2	Htb2	Htb2	HAVSEGTR	22490	35819	59.2663	625	60000	59.2663	0	1	35819	59.2663	S/N < 10
20240425_PRM_SKP_HZY1128_Recons_M_3240_CEN3_2	HTB2	Htb2	Htb2	HAVSEGTR	21191	35286	66.5141	625	60000	66.5141	0	1	35286	66.5141	S/N < 10
20240425_PRM_SKP_HZY1128_Recons_M_3240_CEN3_3	HTB2	Htb2	Htb2	HAVSEGTR	24364	42806	75.6936	625	60000	75.6936	0	1	42806	75.6936	S/N < 10
20240425_PRM_SKP_HZY1128_Recons_M_3241_MUT_3	HTB2	Htb2	Htb2	HAVSEGTR	34784	44792	28.7718	625	60000	28.7718	0	1	44792	28.7718	S/N < 10
20240425_PRM_SKP_HZY1128_Recons_M_3246_ARS_1	HTB2	Htb2	Htb2	HAVSEGTR	24731	33740	36.428	625	60000	36.428	0	1	33740	36.428	S/N < 10
20240425_PRM_SKP_HZY1128_Recons_M_3246_ARS_2	HTB2	Htb2	Htb2	HAVSEGTR	23355	38877	66.4611	625	60000	66.4611	0	1	38877	66.4611	S/N < 10
20240425_PRM_SKP_HZY1128_Recons_M_3246_ARS_3	HTB2	Htb2	Htb2	HAVSEGTR	22170	41007	84.9662	625	60000	84.9662	0	1	41007	84.9662	S/N < 10
20240501_PRM_SKP_HZY1128_Recons_M_3246_ARS_10prct_2	CBF1	Cbf1	Cbf1	LSTEDEEIHSAR	100.91	120.92	19.8296	78.125	60000	19.8296	1	y11 bad	106.61	5.6486	S/N < 10
20240427_PRM_SKP_HZY1128_Recons_G1_3240_CEN3_10prct_3	CBF1	Cbf1	Cbf1	LSTEDEEIHSAR	74310	74813	0.676894	78.125	60000	>ULoQ			74345	0.0471	>ULoQ
20240501_PRM_SKP_HZY1128_Recons_G1_3241_MUT_10prct_2	CBF1	Cbf1	Cbf1	LSTEDEEIHSAR	65494	63281	-3.37894	78.125	60000	>ULoQ			64721	-1.18026	>ULoQ
20240501_PRM_SKP_HZY1128_Recons_G1_3241_MUT_10prct_3	CBF1	Cbf1	Cbf1	LSTEDEEIHSAR	60195	57967	-3.7013	78.125	60000	>ULoQ			59874	-0.533267	>ULoQ
20240427_PRM_SKP_HZY1128_Recons_M_3240_CEN3_10prct_1	CBF2	Cbf2	Cbf2	EENIVNEDGPNTSR	64090	65931	2.87252	625	60000	>ULoQ			65931	2.87252	>ULoQ
20240427_PRM_SKP_HZY1128_Recons_M_3240_CEN3_10prct_3	CBF2	Cbf2	Cbf2	EENIVNEDGPNTSR	80339	79666	-0.8377	625	60000	>ULoQ			79666	-0.8377	>ULoQ
20240425_PRM_SKP_HZY1128_Recons_M_3240_CEN3_1	CSE4	Cse4	Cse4	YTPSELALYEIR	3349.4	3316.5	-0.982265	312.5	2500	>ULoQ			3316.5	-0.982265	>ULoQ
20240425_PRM_SKP_HZY1128_Recons_M_3240_CEN3_2	CSE4	Cse4	Cse4	YTPSELALYEIR	4322.8	4314.3	-0.196632	312.5	2500	>ULoQ			4314.3	-0.196632	>ULoQ
20240425_PRM_SKP_HZY1128_Recons_M_3240_CEN3_3	CSE4	Cse4	Cse4	YTPSELALYEIR	3856.8	3885.4	0.741547	312.5	2500	>ULoQ			3885.4	0.741547	>ULoQ
20240427_PRM_SKP_HZY1128_Recons_M_3240_CEN3_10prct_1	CSE4	Cse4	Cse4	YTPSELALYEIR	16804	17040	1.40443	312.5	2500	>ULoQ			17040	1.40443	>ULoQ
20240427_PRM_SKP_HZY1128_Recons_M_3240_CEN3_10prct_3	CSE4	Cse4	Cse4	YTPSELALYEIR	21211	20830	-1.79624	312.5	2500	>ULoQ			20830	-1.79624	>ULoQ
20240427_PRM_SKP_HZY1128_Recons_G1_3240_CEN3_10prct_3	CTF13	Ctf13	Ctf13	TGLADFTR	34915	31912	-8.60089	156.25	20000	>ULoQ			33242	-4.79164	>ULoQ
20240427_PRM_SKP_HZY1128_Recons_M_3240_CEN3_10prct_1	CTF13	Ctf13	Ctf13	TGLADFTR	36903	31809	-13.8038	156.25	20000	>ULoQ			34779	-5.75563	>ULoQ
20240427_PRM_SKP_HZY1128_Recons_M_3240_CEN3_10prct_3	CTF13	Ctf13	Ctf13	TGLADFTR	39388	33311	-15.4286	156.25	20000	>ULoQ			38539	-2.15548	>ULoQ
20240427_PRM_SKP_HZY1128_Recons_G1_3240_CEN3_10prct_3	HHF1	Hhf1	Hhf1	ISGLIYEEVR	79982	77497	-3.10695	1250	60000	>ULoQ			77497	-3.10695	>ULoQ
20240427_PRM_SKP_HZY1128_Recons_M_3240_CEN3_10prct_1	HHF1	Hhf1	Hhf1	ISGLIYEEVR	80851	77659	-3.948	1250	60000	>ULoQ			77659	-3.948	>ULoQ
20240427_PRM_SKP_HZY1128_Recons_M_3240_CEN3_10prct_3	HHF1	Hhf1	Hhf1	ISGLIYEEVR	89601	88530	-1.1953	1250	60000	>ULoQ			88530	-1.1953	>ULoQ
20240501_PRM_SKP_HZY1128_Recons_G1_3241_MUT_10prct_2	HHF1	Hhf1	Hhf1	ISGLIYEEVR	102140	101640	-0.489524	1250	60000	>ULoQ			101640	-0.489524	>ULoQ
20240501_PRM_SKP_HZY1128_Recons_G1_3241_MUT_10prct_3	HHF1	Hhf1	Hhf1	ISGLIYEEVR	78555	75808	-3.49691	1250	60000	>ULoQ			75808	-3.49691	>ULoQ
20240501_PRM_SKP_HZY1128_Recons_M_3241_MUT_10prct_1	HHF1	Hhf1	Hhf1	ISGLIYEEVR	106560	101300	-4.93619	1250	60000	>ULoQ			101300	-4.93619	>ULoQ
20240501_PRM_SKP_HZY1128_Recons_M_3241_MUT_10prct_2	HHF1	Hhf1	Hhf1	ISGLIYEEVR	77174	75136	-2.64079	1250	60000	>ULoQ			75136	-2.64079	>ULoQ
20240501_PRM_SKP_HZY1128_Recons_M_3241_MUT_10prct_3	HHF1	Hhf1	Hhf1	ISGLIYEEVR	109030	108280	-0.687884	1250	60000	>ULoQ			108280	-0.687884	>ULoQ
20240501_PRM_SKP_HZY1128_Recons_M_3246_ARS_10prct_1	HHF1	Hhf1	Hhf1	ISGLIYEEVR	98860	98978	0.119361	1250	60000	>ULoQ			98978	0.119361	>ULoQ
20240501_PRM_SKP_HZY1128_Recons_M_3246_ARS_10prct_2	HHF1	Hhf1	Hhf1	ISGLIYEEVR	83403	85081	2.01192	1250	60000	>ULoQ			85081	2.01192	>ULoQ
20240501_PRM_SKP_HZY1128_Recons_M_3246_ARS_10prct_3	HHF1	Hhf1	Hhf1	ISGLIYEEVR	102610	100880	-1.686	1250	60000	>ULoQ			100880	-1.686	>ULoQ
20240427_PRM_SKP_HZY1128_Recons_G1_3240_CEN3_10prct_3	HHT1	Hht1	Hht1	STELLIR	74833	72701	-2.84901	312.5	60000	>ULoQ			72735	-2.80358	>ULoQ
20240427_PRM_SKP_HZY1128_Recons_M_3240_CEN3_10prct_1	HHT1	Hht1	Hht1	STELLIR	73515	65406	-11.0304	312.5	60000	>ULoQ			69172	-5.90764	>ULoQ
20240427_PRM_SKP_HZY1128_Recons_M_3240_CEN3_10prct_3	HHT1	Hht1	Hht1	STELLIR	73831	68237	-7.57676	312.5	60000	>ULoQ			71730	-2.84569	>ULoQ
20240501_PRM_SKP_HZY1128_Recons_G1_3241_MUT_10prct_2	HHT1	Hht1	Hht1	STELLIR	126000	102460	-18.6825	312.5	60000	>ULoQ			113370	-10.0238	>ULoQ
20240501_PRM_SKP_HZY1128_Recons_G1_3241_MUT_10prct_3	HHT1	Hht1	Hht1	STELLIR	83106	75132	-9.59498	312.5	60000	>ULoQ			77463	-6.79012	>ULoQ
20240501_PRM_SKP_HZY1128_Recons_M_3241_MUT_10prct_1	HHT1	Hht1	Hht1	STELLIR	76741	68633	-10.5654	312.5	60000	>ULoQ			72465	-5.57199	>ULoQ
20240501_PRM_SKP_HZY1128_Recons_M_3241_MUT_10prct_2	HHT1	Hht1	Hht1	STELLIR	70381	65282	-7.24485	312.5	60000	>ULoQ			66802	-5.08518	>ULoQ
20240501_PRM_SKP_HZY1128_Recons_M_3241_MUT_10prct_3	HHT1	Hht1	Hht1	STELLIR	84922	75419	-11.1903	312.5	60000	>ULoQ			78401	-7.67881	>ULoQ
20240501_PRM_SKP_HZY1128_Recons_M_3246_ARS_10prct_1	HHT1	Hht1	Hht1	STELLIR	97792	83810	-14.2977	312.5	60000	>ULoQ			90359	-7.60083	>ULoQ
20240501_PRM_SKP_HZY1128_Recons_M_3246_ARS_10prct_2	HHT1	Hht1	Hht1	STELLIR	66508	60639	-8.8245	312.5	60000	>ULoQ			62234	-6.42629	>ULoQ
20240501_PRM_SKP_HZY1128_Recons_M_3246_ARS_10prct_3	HHT1	Hht1	Hht1	STELLIR	87435	78685	-10.0074	312.5	60000	>ULoQ			84692	-3.13719	>ULoQ
20240427_PRM_SKP_HZY1128_Recons_M_3240_CEN3_10prct_1	HTA2	Hta2	Hta2	AGLTFPVGR	73427	76635	4.36897	78.125	60000	>ULoQ			76635	4.36897	>ULoQ
20240427_PRM_SKP_HZY1128_Recons_M_3240_CEN3_10prct_3	HTA2	Hta2	Hta2	AGLTFPVGR	70590	73095	3.54866	78.125	60000	>ULoQ			73095	3.54866	>ULoQ
20240501_PRM_SKP_HZY1128_Recons_G1_3241_MUT_10prct_2	HTA2	Hta2	Hta2	AGLTFPVGR	61273	63031	2.86913	78.125	60000	>ULoQ			63031	2.86913	>ULoQ
20240501_PRM_SKP_HZY1128_Recons_M_3241_MUT_10prct_1	HTA2	Hta2	Hta2	AGLTFPVGR	65293	66587	1.98184	78.125	60000	>ULoQ			66587	1.98184	>ULoQ
20240501_PRM_SKP_HZY1128_Recons_M_3246_ARS_10prct_1	HTA2	Hta2	Hta2	AGLTFPVGR	64606	66943	3.61731	78.125	60000	>ULoQ			66943	3.61731	>ULoQ
20240501_PRM_SKP_HZY1128_Recons_M_3246_ARS_10prct_3	HTA2	Hta2	Hta2	AGLTFPVGR	67942	69440	2.20482	78.125	60000	>ULoQ			69440	2.20482	>ULoQ
20240425_PRM_SKP_HZY1128_Recons_M_3241_MUT_1	HTB2	Htb2	Htb2	HAVSEGTR	46824	60889	30.038	625	60000	>ULoQ			60889	30.038	>ULoQ
20240425_PRM_SKP_HZY1128_Recons_M_3241_MUT_2	HTB2	Htb2	Htb2	HAVSEGTR	51981	109950	111.52	625	60000	>ULoQ			109950	111.52	>ULoQ
20240427_PRM_SKP_HZY1128_Recons_G1_3240_CEN3_10prct_2	HTB2	Htb2	Htb2	HAVSEGTR	53743	103210	92.0436	625	60000	>ULoQ			103210	92.0436	>ULoQ
20240427_PRM_SKP_HZY1128_Recons_G1_3240_CEN3_10prct_3	HTB2	Htb2	Htb2	HAVSEGTR	107060	143930	34.4386	625	60000	>ULoQ			143930	34.4386	>ULoQ
20240427_PRM_SKP_HZY1128_Recons_M_3240_CEN3_10prct_1	HTB2	Htb2	Htb2	HAVSEGTR	192650	275610	43.0625	625	60000	>ULoQ			275610	43.0625	>ULoQ
20240427_PRM_SKP_HZY1128_Recons_M_3240_CEN3_10prct_3	HTB2	Htb2	Htb2	HAVSEGTR	157410	260210	65.3072	625	60000	>ULoQ			260210	65.3072	>ULoQ
20240501_PRM_SKP_HZY1128_Recons_G1_3241_MUT_10prct_1	HTB2	Htb2	Htb2	HAVSEGTR	70977	120730	70.0974	625	60000	>ULoQ			120730	70.0974	>ULoQ
20240501_PRM_SKP_HZY1128_Recons_G1_3241_MUT_10prct_2	HTB2	Htb2	Htb2	HAVSEGTR	126210	236250	87.188	625	60000	>ULoQ			236250	87.188	>ULoQ
20240501_PRM_SKP_HZY1128_Recons_G1_3241_MUT_10prct_3	HTB2	Htb2	Htb2	HAVSEGTR	108840	147370	35.4006	625	60000	>ULoQ			147370	35.4006	>ULoQ
20240501_PRM_SKP_HZY1128_Recons_M_3241_MUT_10prct_1	HTB2	Htb2	Htb2	HAVSEGTR	137170	235170	71.4442	625	60000	>ULoQ			235170	71.4442	>ULoQ
20240501_PRM_SKP_HZY1128_Recons_M_3241_MUT_10prct_2	HTB2	Htb2	Htb2	HAVSEGTR	135490	214290	58.1593	625	60000	>ULoQ			214290	58.1593	>ULoQ
20240501_PRM_SKP_HZY1128_Recons_M_3241_MUT_10prct_3	HTB2	Htb2	Htb2	HAVSEGTR	131880	229170	73.7716	625	60000	>ULoQ			229170	73.7716	>ULoQ
20240501_PRM_SKP_HZY1128_Recons_M_3246_ARS_10prct_1	HTB2	Htb2	Htb2	HAVSEGTR	146780	242990	65.5471	625	60000	>ULoQ			242990	65.5471	>ULoQ
20240501_PRM_SKP_HZY1128_Recons_M_3246_ARS_10prct_2	HTB2	Htb2	Htb2	HAVSEGTR	74395	140690	89.1122	625	60000	>ULoQ			140690	89.1122	>ULoQ
20240501_PRM_SKP_HZY1128_Recons_M_3246_ARS_10prct_3	HTB2	Htb2	Htb2	HAVSEGTR	243620	508770	108.838	625	60000	>ULoQ			508770	108.838	>ULoQ
20240501_PRM_SKP_HZY1128_Recons_M_3241_MUT_10prct_2	MCM21	Mcm21	Mcm21	IDDISTSDR	81.929	90.897	10.9461	78.125	60000	10.9461	1	0	75.632	-7.68592	<LLoQ
20240425_PRM_SKP_HZY1128_Recons_G1_3240_CEN3_3	CTF3	Ctf3	Ctf3	DAPGSATLILQR	83.789	78.379	-6.45669	78.125	60000	-6.45669	0	0	75.528	-9.85929	<LLoQ
20240425_PRM_SKP_HZY1128_Recons_G1_3240_CEN3_2	AME1	Ame1	Ame1	NDEDLTTR	72.046	71.911	-0.18738	78.125	60000	<LLoQ			69.736	-3.20628	<LLoQ
20240425_PRM_SKP_HZY1128_Recons_G1_3241_MUT_1	AME1	Ame1	Ame1	NDEDLTTR	45.984	52.68	14.5616	78.125	60000	<LLoQ			52.875	14.9856	<LLoQ
20240425_PRM_SKP_HZY1128_Recons_G1_3241_MUT_2	AME1	Ame1	Ame1	NDEDLTTR	74.299	67.823	-8.71613	78.125	60000	<LLoQ			69.461	-6.51153	<LLoQ
20240425_PRM_SKP_HZY1128_Recons_G1_3241_MUT_3	AME1	Ame1	Ame1	NDEDLTTR	68.104	67.556	-0.804652	78.125	60000	<LLoQ			63.326	-7.01574	<LLoQ
20240425_PRM_SKP_HZY1128_Recons_M_3241_MUT_1	AME1	Ame1	Ame1	NDEDLTTR	66.499	67.164	1.00002	78.125	60000	<LLoQ			65.108	-2.09176	<LLoQ
20240425_PRM_SKP_HZY1128_Recons_M_3241_MUT_2	AME1	Ame1	Ame1	NDEDLTTR	78.442	71.067	-9.40185	78.125	60000	<LLoQ			73.176	-6.71324	<LLoQ
20240425_PRM_SKP_HZY1128_Recons_M_3241_MUT_3	AME1	Ame1	Ame1	NDEDLTTR	39.808	50.103	25.8616	78.125	60000	<LLoQ			52.642	32.2398	<LLoQ
20240425_PRM_SKP_HZY1128_Recons_M_3246_ARS_1	AME1	Ame1	Ame1	NDEDLTTR	38.856	49.977	28.6211	78.125	60000	<LLoQ			46.163	18.8053	<LLoQ
20240425_PRM_SKP_HZY1128_Recons_M_3246_ARS_2	AME1	Ame1	Ame1	NDEDLTTR	34.821	48.074	38.0604	78.125	60000	<LLoQ			43.368	24.5455	<LLoQ
20240425_PRM_SKP_HZY1128_Recons_M_3246_ARS_3	AME1	Ame1	Ame1	NDEDLTTR	44.837	56.653	26.3532	78.125	60000	<LLoQ			49.782	11.0288	<LLoQ
20240425_PRM_SKP_HZY1128_Recons_M_3246_ARS_1	CBF1	Cbf1	Cbf1	LSTEDEEIHSAR	27.787	18.431	-33.6704	78.125	60000	<LLoQ			22.431	-19.2752	<LLoQ
20240425_PRM_SKP_HZY1128_Recons_M_3246_ARS_2	CBF1	Cbf1	Cbf1	LSTEDEEIHSAR	29.328	19.877	-32.2252	78.125	60000	<LLoQ			23.466	-19.9877	<LLoQ
20240425_PRM_SKP_HZY1128_Recons_M_3246_ARS_3	CBF1	Cbf1	Cbf1	LSTEDEEIHSAR	82.213	72.583	-11.7135	78.125	60000	<LLoQ			75.535	-8.1228	<LLoQ
20240425_PRM_SKP_HZY1128_Recons_G1_3241_MUT_1	CBF2	Cbf2	Cbf2	EENIVNEDGPNTSR	-89.965	-144.08	60.1512	625	60000	<LLoQ			-144.08	60.1512	<LLoQ
20240425_PRM_SKP_HZY1128_Recons_G1_3241_MUT_2	CBF2	Cbf2	Cbf2	EENIVNEDGPNTSR	-56.239	-97.021	72.5155	625	60000	<LLoQ			-97.021	72.5155	<LLoQ
20240425_PRM_SKP_HZY1128_Recons_G1_3241_MUT_3	CBF2	Cbf2	Cbf2	EENIVNEDGPNTSR	-61.645	-108.06	75.294	625	60000	<LLoQ			-108.06	75.294	<LLoQ
20240425_PRM_SKP_HZY1128_Recons_M_3241_MUT_1	CBF2	Cbf2	Cbf2	EENIVNEDGPNTSR	77.759	35.286	-54.6213	625	60000	<LLoQ			35.286	-54.6213	<LLoQ
20240425_PRM_SKP_HZY1128_Recons_M_3241_MUT_2	CBF2	Cbf2	Cbf2	EENIVNEDGPNTSR	32.54	2.0573	-93.6776	625	60000	<LLoQ			2.0573	-93.6776	<LLoQ
20240425_PRM_SKP_HZY1128_Recons_M_3241_MUT_3	CBF2	Cbf2	Cbf2	EENIVNEDGPNTSR	-28.985	-65.539	126.114	625	60000	<LLoQ			-65.539	126.114	<LLoQ
20240425_PRM_SKP_HZY1128_Recons_M_3246_ARS_1	CBF2	Cbf2	Cbf2	EENIVNEDGPNTSR	167.3	136.35	-18.4997	625	60000	<LLoQ			136.35	-18.4997	<LLoQ
20240425_PRM_SKP_HZY1128_Recons_M_3246_ARS_2	CBF2	Cbf2	Cbf2	EENIVNEDGPNTSR	165.72	132.83	-19.8467	625	60000	<LLoQ			132.83	-19.8467	<LLoQ
20240425_PRM_SKP_HZY1128_Recons_M_3246_ARS_3	CBF2	Cbf2	Cbf2	EENIVNEDGPNTSR	184.85	142.42	-22.9537	625	60000	<LLoQ			142.42	-22.9537	<LLoQ
20240501_PRM_SKP_HZY1128_Recons_G1_3241_MUT_10prct_1	CBF2	Cbf2	Cbf2	EENIVNEDGPNTSR	33.768	1.9605	-94.1942	625	60000	<LLoQ			1.9605	-94.1942	<LLoQ
20240501_PRM_SKP_HZY1128_Recons_G1_3241_MUT_10prct_2	CBF2	Cbf2	Cbf2	EENIVNEDGPNTSR	242.4	247.67	2.17409	625	60000	<LLoQ			247.67	2.17409	<LLoQ
20240501_PRM_SKP_HZY1128_Recons_G1_3241_MUT_10prct_3	CBF2	Cbf2	Cbf2	EENIVNEDGPNTSR	165.17	139.77	-15.3781	625	60000	<LLoQ			139.77	-15.3781	<LLoQ
20240501_PRM_SKP_HZY1128_Recons_M_3241_MUT_10prct_2	CBF2	Cbf2	Cbf2	EENIVNEDGPNTSR	484.71	457.74	-5.56415	625	60000	<LLoQ			457.74	-5.56415	<LLoQ
20240425_PRM_SKP_HZY1128_Recons_G1_3241_MUT_1	CEP3	Cep3	Cep3	LVYLTER	50.772	47.301	-6.83645	78.125	60000	<LLoQ			42.16	-16.9621	<LLoQ
20240425_PRM_SKP_HZY1128_Recons_M_3241_MUT_3	CEP3	Cep3	Cep3	LVYLTER	83.188	82.254	-1.12276	78.125	60000	-1.12276			70.54	-15.2041	<LLoQ
20240425_PRM_SKP_HZY1128_Recons_G1_3241_MUT_2	CEP3	Cep3	Cep3	LVYLTER	39.075	32.896	-15.8132	78.125	60000	<LLoQ			23.93	-38.7588	<LLoQ
20240425_PRM_SKP_HZY1128_Recons_G1_3241_MUT_3	CEP3	Cep3	Cep3	LVYLTER	48.361	60.588	25.2828	78.125	60000	<LLoQ			60.768	25.655	<LLoQ
20240501_PRM_SKP_HZY1128_Recons_G1_3241_MUT_10prct_1	CEP3	Cep3	Cep3	LVYLTER	63.993	75.416	17.8504	78.125	60000	<LLoQ			60.135	-6.02878	<LLoQ
20240425_PRM_SKP_HZY1128_Recons_G1_3240_CEN3_1	CHL4	Chl4	Chl4	NEDSGEPVYISR	2.8915	0.80682	-72.0968	78.125	60000	<LLoQ			0.80682	-72.0968	<LLoQ
20240425_PRM_SKP_HZY1128_Recons_G1_3240_CEN3_2	CHL4	Chl4	Chl4	NEDSGEPVYISR	-5.0519	-2.5936	-48.6609	78.125	60000	<LLoQ			-2.5936	-48.6609	<LLoQ
20240425_PRM_SKP_HZY1128_Recons_G1_3240_CEN3_3	CHL4	Chl4	Chl4	NEDSGEPVYISR	16.897	17.204	1.81689	78.125	60000	<LLoQ			17.204	1.81689	<LLoQ
20240425_PRM_SKP_HZY1128_Recons_G1_3241_MUT_1	CHL4	Chl4	Chl4	NEDSGEPVYISR	-9.019	-10.578	17.2857	78.125	60000	<LLoQ			-10.578	17.2857	<LLoQ
20240425_PRM_SKP_HZY1128_Recons_G1_3241_MUT_2	CHL4	Chl4	Chl4	NEDSGEPVYISR	-0.79218	-0.91463	15.4573	78.125	60000	<LLoQ			-0.91463	15.4573	<LLoQ
20240425_PRM_SKP_HZY1128_Recons_G1_3241_MUT_3	CHL4	Chl4	Chl4	NEDSGEPVYISR	-2.285	-3.3674	47.3698	78.125	60000	<LLoQ			-3.3674	47.3698	<LLoQ
20240425_PRM_SKP_HZY1128_Recons_M_3241_MUT_1	CHL4	Chl4	Chl4	NEDSGEPVYISR	-5.6673	-8.4685	49.4274	78.125	60000	<LLoQ			-8.4685	49.4274	<LLoQ
20240425_PRM_SKP_HZY1128_Recons_M_3241_MUT_2	CHL4	Chl4	Chl4	NEDSGEPVYISR	4.7349	5.6295	18.8937	78.125	60000	<LLoQ			5.6295	18.8937	<LLoQ
20240425_PRM_SKP_HZY1128_Recons_M_3241_MUT_3	CHL4	Chl4	Chl4	NEDSGEPVYISR	-4.4897	1.9263	-142.905	78.125	60000	<LLoQ			1.9263	-142.905	<LLoQ
20240425_PRM_SKP_HZY1128_Recons_M_3246_ARS_1	CHL4	Chl4	Chl4	NEDSGEPVYISR	-19.84	-16.571	-16.4768	78.125	60000	<LLoQ			-16.571	-16.4768	<LLoQ
20240425_PRM_SKP_HZY1128_Recons_M_3246_ARS_2	CHL4	Chl4	Chl4	NEDSGEPVYISR	-19.386	-16.293	-15.9548	78.125	60000	<LLoQ			-16.293	-15.9548	<LLoQ
20240425_PRM_SKP_HZY1128_Recons_M_3246_ARS_3	CHL4	Chl4	Chl4	NEDSGEPVYISR	-16.642	-13.583	-18.3812	78.125	60000	<LLoQ			-13.583	-18.3812	<LLoQ
20240427_PRM_SKP_HZY1128_Recons_G1_3240_CEN3_10prct_2	CHL4	Chl4	Chl4	NEDSGEPVYISR	66.951	63.58	-5.03503	78.125	60000	<LLoQ			63.58	-5.03503	<LLoQ
20240427_PRM_SKP_HZY1128_Recons_M_3240_CEN3_01prct_1	CHL4	Chl4	Chl4	NEDSGEPVYISR	1.317	1.4519	10.243	78.125	60000	<LLoQ			1.4519	10.243	<LLoQ
20240427_PRM_SKP_HZY1128_Recons_M_3240_CEN3_01prct_2	CHL4	Chl4	Chl4	NEDSGEPVYISR	3.1949	-1.3229	-141.407	78.125	60000	<LLoQ			-1.3229	-141.407	<LLoQ
20240427_PRM_SKP_HZY1128_Recons_M_3240_CEN3_01prct_3	CHL4	Chl4	Chl4	NEDSGEPVYISR	-1.0382	0.37437	-136.06	78.125	60000	<LLoQ			0.37437	-136.06	<LLoQ
20240501_PRM_SKP_HZY1128_Recons_G1_3241_MUT_10prct_1	CHL4	Chl4	Chl4	NEDSGEPVYISR	30.59	31.893	4.25956	78.125	60000	<LLoQ			31.893	4.25956	<LLoQ
20240501_PRM_SKP_HZY1128_Recons_G1_3241_MUT_10prct_2	CHL4	Chl4	Chl4	NEDSGEPVYISR	66.038	81.046	22.7263	78.125	60000	<LLoQ			81.046	22.7263	<LLoQ
20240501_PRM_SKP_HZY1128_Recons_G1_3241_MUT_10prct_3	CHL4	Chl4	Chl4	NEDSGEPVYISR	35.774	40.675	13.6999	78.125	60000	<LLoQ			40.675	13.6999	<LLoQ
20240501_PRM_SKP_HZY1128_Recons_M_3241_MUT_10prct_1	CHL4	Chl4	Chl4	NEDSGEPVYISR	59.615	61.213	2.68053	78.125	60000	<LLoQ			61.213	2.68053	<LLoQ
20240501_PRM_SKP_HZY1128_Recons_M_3241_MUT_10prct_2	CHL4	Chl4	Chl4	NEDSGEPVYISR	40.371	41.748	3.41086	78.125	60000	<LLoQ			41.748	3.41086	<LLoQ
20240501_PRM_SKP_HZY1128_Recons_M_3241_MUT_10prct_3	CHL4	Chl4	Chl4	NEDSGEPVYISR	67.741	65.817	-2.84023	78.125	60000	<LLoQ			65.817	-2.84023	<LLoQ
20240501_PRM_SKP_HZY1128_Recons_M_3246_ARS_10prct_1	CHL4	Chl4	Chl4	NEDSGEPVYISR	-3.967	-5.7964	46.1155	78.125	60000	<LLoQ			-5.7964	46.1155	<LLoQ
20240501_PRM_SKP_HZY1128_Recons_M_3246_ARS_10prct_2	CHL4	Chl4	Chl4	NEDSGEPVYISR	1.6521	-0.53574	-132.428	78.125	60000	<LLoQ			-0.53574	-132.428	<LLoQ
20240501_PRM_SKP_HZY1128_Recons_M_3246_ARS_10prct_3	CHL4	Chl4	Chl4	NEDSGEPVYISR	-4.302	-2.4899	-42.1223	78.125	60000	<LLoQ			-2.4899	-42.1223	<LLoQ
20240425_PRM_SKP_HZY1128_Recons_G1_3240_CEN3_1	CNN1	Cnn1	Cnn1	SFLQDLSQVLAR	2006.2	2033.5	1.36078	2500	20000	<LLoQ			2047.5	2.05862	<LLoQ
20240425_PRM_SKP_HZY1128_Recons_G1_3240_CEN3_2	CNN1	Cnn1	Cnn1	SFLQDLSQVLAR	1980.8	2009.7	1.45901	2500	20000	<LLoQ			2021.9	2.07492	<LLoQ
20240425_PRM_SKP_HZY1128_Recons_G1_3240_CEN3_3	CNN1	Cnn1	Cnn1	SFLQDLSQVLAR	2015.6	2038.3	1.12622	2500	20000	<LLoQ			2051.8	1.79599	<LLoQ
20240425_PRM_SKP_HZY1128_Recons_G1_3241_MUT_1	CNN1	Cnn1	Cnn1	SFLQDLSQVLAR	1989.9	2048	2.91974	2500	20000	<LLoQ			2069.6	4.00523	<LLoQ
20240425_PRM_SKP_HZY1128_Recons_G1_3241_MUT_2	CNN1	Cnn1	Cnn1	SFLQDLSQVLAR	2028.2	2068.5	1.98698	2500	20000	<LLoQ			2093.1	3.19988	<LLoQ
20240425_PRM_SKP_HZY1128_Recons_G1_3241_MUT_3	CNN1	Cnn1	Cnn1	SFLQDLSQVLAR	1991.9	2031.4	1.98303	2500	20000	<LLoQ			2048.7	2.85155	<LLoQ
20240425_PRM_SKP_HZY1128_Recons_M_3240_CEN3_1	CNN1	Cnn1	Cnn1	SFLQDLSQVLAR	2273.3	2274.3	0.0439889	2500	20000	<LLoQ			2285.5	0.536665	<LLoQ
20240425_PRM_SKP_HZY1128_Recons_M_3240_CEN3_2	CNN1	Cnn1	Cnn1	SFLQDLSQVLAR	2364.3	2351.2	-0.554075	2500	20000	<LLoQ			2364.9	0.0253775	<LLoQ
20240425_PRM_SKP_HZY1128_Recons_M_3240_CEN3_3	CNN1	Cnn1	Cnn1	SFLQDLSQVLAR	2301.9	2309.1	0.312785	2500	20000	<LLoQ			2326.9	1.08606	<LLoQ
20240425_PRM_SKP_HZY1128_Recons_M_3241_MUT_1	CNN1	Cnn1	Cnn1	SFLQDLSQVLAR	2020	2044.5	1.21287	2500	20000	<LLoQ			2060.2	1.9901	<LLoQ
20240425_PRM_SKP_HZY1128_Recons_M_3241_MUT_2	CNN1	Cnn1	Cnn1	SFLQDLSQVLAR	1996.6	2037.8	2.06351	2500	20000	<LLoQ			2055.3	2.94	<LLoQ
20240425_PRM_SKP_HZY1128_Recons_M_3241_MUT_3	CNN1	Cnn1	Cnn1	SFLQDLSQVLAR	2004.4	2020.7	0.813211	2500	20000	<LLoQ			2034.2	1.48673	<LLoQ
20240425_PRM_SKP_HZY1128_Recons_M_3246_ARS_1	CNN1	Cnn1	Cnn1	SFLQDLSQVLAR	1994.1	2011.1	0.852515	2500	20000	<LLoQ			2023	1.44928	<LLoQ
20240425_PRM_SKP_HZY1128_Recons_M_3246_ARS_2	CNN1	Cnn1	Cnn1	SFLQDLSQVLAR	1988.2	2012.7	1.23227	2500	20000	<LLoQ			2025.6	1.8811	<LLoQ
20240425_PRM_SKP_HZY1128_Recons_M_3246_ARS_3	CNN1	Cnn1	Cnn1	SFLQDLSQVLAR	1991.6	2005.4	0.69291	2500	20000	<LLoQ			2014.9	1.16991	<LLoQ
20240427_PRM_SKP_HZY1128_Recons_G1_3240_CEN3_10prct_2	CNN1	Cnn1	Cnn1	SFLQDLSQVLAR	2148.6	2154	0.251326	2500	20000	<LLoQ			2169.9	0.991343	<LLoQ
20240427_PRM_SKP_HZY1128_Recons_G1_3240_CEN3_10prct_3	CNN1	Cnn1	Cnn1	SFLQDLSQVLAR	2511.9	2424	-3.49934	2500	20000	<LLoQ			2448.9	-2.50806	<LLoQ
20240427_PRM_SKP_HZY1128_Recons_M_3240_CEN3_01prct_1	CNN1	Cnn1	Cnn1	SFLQDLSQVLAR	1970.9	1983	0.613933	2500	20000	<LLoQ			1988.6	0.898067	<LLoQ
20240427_PRM_SKP_HZY1128_Recons_M_3240_CEN3_01prct_2	CNN1	Cnn1	Cnn1	SFLQDLSQVLAR	1970.9	1983	0.613933	2500	20000	<LLoQ			1988.6	0.898067	<LLoQ
20240427_PRM_SKP_HZY1128_Recons_M_3240_CEN3_01prct_3	CNN1	Cnn1	Cnn1	SFLQDLSQVLAR	1970.9	1983	0.613933	2500	20000	<LLoQ			1988.6	0.898067	<LLoQ
20240501_PRM_SKP_HZY1128_Recons_G1_3241_MUT_10prct_1	CNN1	Cnn1	Cnn1	SFLQDLSQVLAR	2076.1	2086.9	0.520206	2500	20000	<LLoQ			2107.6	1.51727	<LLoQ
20240501_PRM_SKP_HZY1128_Recons_G1_3241_MUT_10prct_2	CNN1	Cnn1	Cnn1	SFLQDLSQVLAR	2141.6	2137.7	-0.182107	2500	20000	<LLoQ			2150.5	0.415577	<LLoQ
20240501_PRM_SKP_HZY1128_Recons_G1_3241_MUT_10prct_3	CNN1	Cnn1	Cnn1	SFLQDLSQVLAR	2127.8	2128.3	0.0234984	2500	20000	<LLoQ			2140.7	0.60626	<LLoQ
20240501_PRM_SKP_HZY1128_Recons_M_3241_MUT_10prct_1	CNN1	Cnn1	Cnn1	SFLQDLSQVLAR	2223.7	2206.4	-0.777983	2500	20000	<LLoQ			2219.6	-0.184377	<LLoQ
20240501_PRM_SKP_HZY1128_Recons_M_3241_MUT_10prct_2	CNN1	Cnn1	Cnn1	SFLQDLSQVLAR	2151.2	2166.4	0.706582	2500	20000	<LLoQ			2184	1.52473	<LLoQ
20240501_PRM_SKP_HZY1128_Recons_M_3241_MUT_10prct_3	CNN1	Cnn1	Cnn1	SFLQDLSQVLAR	2017.9	2251	11.5516	2500	20000	<LLoQ			2298.1	13.8857	<LLoQ
20240501_PRM_SKP_HZY1128_Recons_M_3246_ARS_10prct_1	CNN1	Cnn1	Cnn1	SFLQDLSQVLAR	2071	2124.4	2.57846	2500	20000	<LLoQ			2153.1	3.96427	<LLoQ
20240501_PRM_SKP_HZY1128_Recons_M_3246_ARS_10prct_2	CNN1	Cnn1	Cnn1	SFLQDLSQVLAR	2058.1	2083	1.20985	2500	20000	<LLoQ			2099.1	1.99213	<LLoQ
20240501_PRM_SKP_HZY1128_Recons_M_3246_ARS_10prct_3	CNN1	Cnn1	Cnn1	SFLQDLSQVLAR	2082	2129.7	2.29107	2500	20000	<LLoQ			2152.5	3.38617	<LLoQ
20240425_PRM_SKP_HZY1128_Recons_G1_3240_CEN3_1	CSE4	Cse4	Cse4	YTPSELALYEIR	292.96	316	7.86455	312.5	2500	<LLoQ			316	7.86455	<LLoQ
20240425_PRM_SKP_HZY1128_Recons_G1_3240_CEN3_2	CSE4	Cse4	Cse4	YTPSELALYEIR	285.12	275.94	-3.2197	312.5	2500	<LLoQ			275.94	-3.2197	<LLoQ
20240425_PRM_SKP_HZY1128_Recons_G1_3241_MUT_1	CSE4	Cse4	Cse4	YTPSELALYEIR	190.73	202.9	6.38075	312.5	2500	<LLoQ			202.9	6.38075	<LLoQ
20240425_PRM_SKP_HZY1128_Recons_G1_3241_MUT_2	CSE4	Cse4	Cse4	YTPSELALYEIR	207.08	209.17	1.00927	312.5	2500	<LLoQ			209.17	1.00927	<LLoQ
20240425_PRM_SKP_HZY1128_Recons_G1_3241_MUT_3	CSE4	Cse4	Cse4	YTPSELALYEIR	189.01	207.62	9.84604	312.5	2500	<LLoQ			207.62	9.84604	<LLoQ
20240425_PRM_SKP_HZY1128_Recons_M_3241_MUT_1	CSE4	Cse4	Cse4	YTPSELALYEIR	221.74	232.34	4.78037	312.5	2500	<LLoQ			232.34	4.78037	<LLoQ
20240425_PRM_SKP_HZY1128_Recons_M_3241_MUT_2	CSE4	Cse4	Cse4	YTPSELALYEIR	236.51	224.01	-5.28519	312.5	2500	<LLoQ			224.01	-5.28519	<LLoQ
20240425_PRM_SKP_HZY1128_Recons_M_3241_MUT_3	CSE4	Cse4	Cse4	YTPSELALYEIR	215.66	219.03	1.56264	312.5	2500	<LLoQ			219.03	1.56264	<LLoQ
20240425_PRM_SKP_HZY1128_Recons_M_3246_ARS_1	CSE4	Cse4	Cse4	YTPSELALYEIR	290.15	283.1	-2.42978	312.5	2500	<LLoQ			283.1	-2.42978	<LLoQ
20240425_PRM_SKP_HZY1128_Recons_M_3246_ARS_2	CSE4	Cse4	Cse4	YTPSELALYEIR	249.48	260.42	4.38512	312.5	2500	<LLoQ			260.42	4.38512	<LLoQ
20240425_PRM_SKP_HZY1128_Recons_M_3246_ARS_3	CSE4	Cse4	Cse4	YTPSELALYEIR	276	276.54	0.195652	312.5	2500	<LLoQ			276.54	0.195652	<LLoQ
20240501_PRM_SKP_HZY1128_Recons_G1_3241_MUT_10prct_1	CSE4	Cse4	Cse4	YTPSELALYEIR	242.64	238.33	-1.77629	312.5	2500	<LLoQ			238.33	-1.77629	<LLoQ
20240501_PRM_SKP_HZY1128_Recons_G1_3241_MUT_10prct_2	CSE4	Cse4	Cse4	YTPSELALYEIR	321.05	294.92	-8.13892	312.5	2500	<LLoQ			294.92	-8.13892	<LLoQ
20240501_PRM_SKP_HZY1128_Recons_G1_3241_MUT_10prct_3	CSE4	Cse4	Cse4	YTPSELALYEIR	268.55	255.84	-4.73282	312.5	2500	<LLoQ			255.84	-4.73282	<LLoQ
20240425_PRM_SKP_HZY1128_Recons_G1_3241_MUT_1	CTF13	Ctf13	Ctf13	TGLADFTR	-26.959	-98.872	266.75	156.25	20000	<LLoQ			-29.458	9.26963	<LLoQ
20240425_PRM_SKP_HZY1128_Recons_G1_3241_MUT_2	CTF13	Ctf13	Ctf13	TGLADFTR	-1.2845	26.052	-2128.18	156.25	20000	<LLoQ			24.383	-1998.25	<LLoQ
20240425_PRM_SKP_HZY1128_Recons_G1_3241_MUT_3	CTF13	Ctf13	Ctf13	TGLADFTR	0.84857	-77.299	-9209.33	156.25	20000	<LLoQ			-2.9587	-448.669	<LLoQ
20240425_PRM_SKP_HZY1128_Recons_M_3241_MUT_1	CTF13	Ctf13	Ctf13	TGLADFTR	38.687	-38.452	-199.393	156.25	20000	<LLoQ			29.699	-23.2326	<LLoQ
20240425_PRM_SKP_HZY1128_Recons_M_3241_MUT_2	CTF13	Ctf13	Ctf13	TGLADFTR	32.446	-52.456	-261.672	156.25	20000	<LLoQ			27.1	-16.4766	<LLoQ
20240425_PRM_SKP_HZY1128_Recons_M_3241_MUT_3	CTF13	Ctf13	Ctf13	TGLADFTR	3.5974	-72.325	-2110.48	156.25	20000	<LLoQ			-4.9679	-238.097	<LLoQ
20240425_PRM_SKP_HZY1128_Recons_M_3246_ARS_1	CTF13	Ctf13	Ctf13	TGLADFTR	183.56	61.404	-66.5483	156.25	20000	<LLoQ			152.89	-16.7084	<LLoQ
20240425_PRM_SKP_HZY1128_Recons_M_3246_ARS_2	CTF13	Ctf13	Ctf13	TGLADFTR	134.21	24.299	-81.8948	156.25	20000	<LLoQ			103.26	-23.0609	<LLoQ
20240425_PRM_SKP_HZY1128_Recons_M_3246_ARS_3	CTF13	Ctf13	Ctf13	TGLADFTR	133.94	26.597	-80.1426	156.25	20000	<LLoQ			114.83	-14.2676	<LLoQ
20240501_PRM_SKP_HZY1128_Recons_G1_3241_MUT_10prct_1	CTF13	Ctf13	Ctf13	TGLADFTR	25.57	-4.0801	-115.957	156.25	20000	<LLoQ			32.891	28.6312	<LLoQ
20240501_PRM_SKP_HZY1128_Recons_G1_3241_MUT_10prct_2	CTF13	Ctf13	Ctf13	TGLADFTR	55.47	85.711	54.5178	156.25	20000	<LLoQ			98.507	77.5861	<LLoQ
20240501_PRM_SKP_HZY1128_Recons_G1_3241_MUT_10prct_3	CTF13	Ctf13	Ctf13	TGLADFTR	29.564	0.86589	-97.0711	156.25	20000	<LLoQ			25.825	-12.6471	<LLoQ
20240501_PRM_SKP_HZY1128_Recons_M_3241_MUT_10prct_2	CTF13	Ctf13	Ctf13	TGLADFTR	124.1	112.9	-9.02498	156.25	20000	<LLoQ			150.26	21.0798	<LLoQ
20240425_PRM_SKP_HZY1128_Recons_G1_3241_MUT_1	CTF19	Ctf19	Ctf19	QQLSLLDDDQVR	64.586	82.688	28.0277	78.125	60000	<LLoQ			67.221	4.07983	<LLoQ
20240425_PRM_SKP_HZY1128_Recons_M_3241_MUT_1	CTF19	Ctf19	Ctf19	QQLSLLDDDQVR	73.902	90.685	22.7098	78.125	60000	<LLoQ			80.597	9.05929	<LLoQ
20240425_PRM_SKP_HZY1128_Recons_M_3241_MUT_3	CTF19	Ctf19	Ctf19	QQLSLLDDDQVR	67.227	80.229	19.3404	78.125	60000	<LLoQ			70.413	4.73917	<LLoQ
20240425_PRM_SKP_HZY1128_Recons_M_3246_ARS_1	CTF19	Ctf19	Ctf19	QQLSLLDDDQVR	56.597	63.727	12.5978	78.125	60000	<LLoQ			58.516	3.39064	<LLoQ
20240425_PRM_SKP_HZY1128_Recons_M_3246_ARS_2	CTF19	Ctf19	Ctf19	QQLSLLDDDQVR	53.069	63.585	19.8157	78.125	60000	<LLoQ			58.2	9.66854	<LLoQ
20240425_PRM_SKP_HZY1128_Recons_M_3246_ARS_3	CTF19	Ctf19	Ctf19	QQLSLLDDDQVR	59.12	87.432	47.889	78.125	60000	<LLoQ			59.844	1.22463	<LLoQ
20240425_PRM_SKP_HZY1128_Recons_G1_3240_CEN3_1	CTF3	Ctf3	Ctf3	DAPGSATLILQR	72.946	59.572	-18.3341	78.125	60000	<LLoQ			59.864	-17.9338	<LLoQ
20240425_PRM_SKP_HZY1128_Recons_G1_3240_CEN3_2	CTF3	Ctf3	Ctf3	DAPGSATLILQR	47.331	44.618	-5.73197	78.125	60000	<LLoQ			41.578	-12.1548	<LLoQ
20240425_PRM_SKP_HZY1128_Recons_G1_3241_MUT_1	CTF3	Ctf3	Ctf3	DAPGSATLILQR	40.967	34.36	-16.1276	78.125	60000	<LLoQ			28.221	-31.1128	<LLoQ
20240425_PRM_SKP_HZY1128_Recons_G1_3241_MUT_2	CTF3	Ctf3	Ctf3	DAPGSATLILQR	69.815	54.668	-21.6959	78.125	60000	<LLoQ			52.923	-24.1954	<LLoQ
20240425_PRM_SKP_HZY1128_Recons_G1_3241_MUT_3	CTF3	Ctf3	Ctf3	DAPGSATLILQR	60.159	46.469	-22.7564	78.125	60000	<LLoQ			46.938	-21.9768	<LLoQ
20240425_PRM_SKP_HZY1128_Recons_M_3241_MUT_1	CTF3	Ctf3	Ctf3	DAPGSATLILQR	61.171	55.2	-9.76116	78.125	60000	<LLoQ			52.493	-14.1865	<LLoQ
20240425_PRM_SKP_HZY1128_Recons_M_3241_MUT_2	CTF3	Ctf3	Ctf3	DAPGSATLILQR	58.591	49.792	-15.0177	78.125	60000	<LLoQ			42.918	-26.7498	<LLoQ
20240425_PRM_SKP_HZY1128_Recons_M_3241_MUT_3	CTF3	Ctf3	Ctf3	DAPGSATLILQR	43.938	34.588	-21.28	78.125	60000	<LLoQ			32.334	-26.4099	<LLoQ
20240425_PRM_SKP_HZY1128_Recons_M_3246_ARS_1	CTF3	Ctf3	Ctf3	DAPGSATLILQR	23.74	22.392	-5.67818	78.125	60000	<LLoQ			20.174	-15.0211	<LLoQ
20240425_PRM_SKP_HZY1128_Recons_M_3246_ARS_2	CTF3	Ctf3	Ctf3	DAPGSATLILQR	23.74	22.501	-5.21904	78.125	60000	<LLoQ			20.309	-14.4524	<LLoQ
20240425_PRM_SKP_HZY1128_Recons_M_3246_ARS_3	CTF3	Ctf3	Ctf3	DAPGSATLILQR	23.74	22.392	-5.67818	78.125	60000	<LLoQ			20.174	-15.0211	<LLoQ
20240427_PRM_SKP_HZY1128_Recons_M_3240_CEN3_01prct_1	CTF3	Ctf3	Ctf3	DAPGSATLILQR	53.353	49.737	-6.7775	78.125	60000	<LLoQ			50.612	-5.13748	<LLoQ
20240427_PRM_SKP_HZY1128_Recons_M_3240_CEN3_01prct_2	CTF3	Ctf3	Ctf3	DAPGSATLILQR	40.117	51.107	27.3949	78.125	60000	<LLoQ			48.757	21.537	<LLoQ
20240427_PRM_SKP_HZY1128_Recons_M_3240_CEN3_01prct_3	CTF3	Ctf3	Ctf3	DAPGSATLILQR	63.691	56.754	-10.8916	78.125	60000	<LLoQ			53.905	-15.3648	<LLoQ
20240501_PRM_SKP_HZY1128_Recons_M_3246_ARS_10prct_1	CTF3	Ctf3	Ctf3	DAPGSATLILQR	37.94	44.313	16.7976	78.125	60000	<LLoQ			43.22	13.9167	<LLoQ
20240501_PRM_SKP_HZY1128_Recons_M_3246_ARS_10prct_2	CTF3	Ctf3	Ctf3	DAPGSATLILQR	23.74	37.054	56.0826	78.125	60000	<LLoQ			34.536	45.476	<LLoQ
20240501_PRM_SKP_HZY1128_Recons_M_3246_ARS_10prct_3	CTF3	Ctf3	Ctf3	DAPGSATLILQR	36.943	33.748	-8.64846	78.125	60000	<LLoQ			34.163	-7.52511	<LLoQ
20240425_PRM_SKP_HZY1128_Recons_G1_3240_CEN3_1	DSN1	Dsn1	Dsn1	ILDNTENYDDTELR	37.574	76.645	103.984	78.125	60000	<LLoQ			60.157	60.1027	<LLoQ
20240425_PRM_SKP_HZY1128_Recons_G1_3240_CEN3_2	DSN1	Dsn1	Dsn1	ILDNTENYDDTELR	38.336	74.355	93.9561	78.125	60000	<LLoQ			58.741	53.2267	<LLoQ
20240425_PRM_SKP_HZY1128_Recons_G1_3240_CEN3_3	DSN1	Dsn1	Dsn1	ILDNTENYDDTELR	53.262	82.814	55.4842	78.125	60000	<LLoQ			68.179	28.0068	<LLoQ
20240425_PRM_SKP_HZY1128_Recons_G1_3241_MUT_1	DSN1	Dsn1	Dsn1	ILDNTENYDDTELR	33.762	72.069	113.462	78.125	60000	<LLoQ			56.44	67.1702	<LLoQ
20240425_PRM_SKP_HZY1128_Recons_G1_3241_MUT_2	DSN1	Dsn1	Dsn1	ILDNTENYDDTELR	33.762	81.53	141.485	78.125	60000	<LLoQ			67.263	99.2269	<LLoQ
20240425_PRM_SKP_HZY1128_Recons_G1_3241_MUT_3	DSN1	Dsn1	Dsn1	ILDNTENYDDTELR	33.762	102.25	202.855	78.125	60000	<LLoQ			99.494	194.692	<LLoQ
20240425_PRM_SKP_HZY1128_Recons_M_3240_CEN3_1	DSN1	Dsn1	Dsn1	ILDNTENYDDTELR	59.575	92.321	54.966	78.125	60000	<LLoQ			78.427	31.6441	<LLoQ
20240425_PRM_SKP_HZY1128_Recons_M_3240_CEN3_2	DSN1	Dsn1	Dsn1	ILDNTENYDDTELR	58.523	94.337	61.1965	78.125	60000	<LLoQ			80.127	36.9154	<LLoQ
20240425_PRM_SKP_HZY1128_Recons_M_3240_CEN3_3	DSN1	Dsn1	Dsn1	ILDNTENYDDTELR	62.189	94.737	52.3372	78.125	60000	<LLoQ			78.897	26.8665	<LLoQ
20240425_PRM_SKP_HZY1128_Recons_M_3241_MUT_1	DSN1	Dsn1	Dsn1	ILDNTENYDDTELR	33.762	71.024	110.367	78.125	60000	<LLoQ			54.958	62.7806	<LLoQ
20240425_PRM_SKP_HZY1128_Recons_M_3241_MUT_2	DSN1	Dsn1	Dsn1	ILDNTENYDDTELR	33.762	70.651	109.262	78.125	60000	<LLoQ			54.082	60.186	<LLoQ
20240425_PRM_SKP_HZY1128_Recons_M_3241_MUT_3	DSN1	Dsn1	Dsn1	ILDNTENYDDTELR	33.762	70.41	108.548	78.125	60000	<LLoQ			54.082	60.186	<LLoQ
20240425_PRM_SKP_HZY1128_Recons_M_3246_ARS_1	DSN1	Dsn1	Dsn1	ILDNTENYDDTELR	33.762	71.604	112.085	78.125	60000	<LLoQ			55.759	65.1531	<LLoQ
20240425_PRM_SKP_HZY1128_Recons_M_3246_ARS_2	DSN1	Dsn1	Dsn1	ILDNTENYDDTELR	33.762	70.41	108.548	78.125	60000	<LLoQ			54.082	60.186	<LLoQ
20240425_PRM_SKP_HZY1128_Recons_M_3246_ARS_3	DSN1	Dsn1	Dsn1	ILDNTENYDDTELR	40.814	71.596	75.4202	78.125	60000	<LLoQ			55.781	36.6712	<LLoQ
20240427_PRM_SKP_HZY1128_Recons_G1_3240_CEN3_10prct_2	DSN1	Dsn1	Dsn1	ILDNTENYDDTELR	72.9	106.26	45.7613	78.125	60000	<LLoQ			90.056	23.5336	<LLoQ
20240427_PRM_SKP_HZY1128_Recons_M_3240_CEN3_01prct_1	DSN1	Dsn1	Dsn1	ILDNTENYDDTELR	33.762	70.41	108.548	78.125	60000	<LLoQ			54.082	60.186	<LLoQ
20240427_PRM_SKP_HZY1128_Recons_M_3240_CEN3_01prct_2	DSN1	Dsn1	Dsn1	ILDNTENYDDTELR	33.762	70.41	108.548	78.125	60000	<LLoQ			54.082	60.186	<LLoQ
20240427_PRM_SKP_HZY1128_Recons_M_3240_CEN3_01prct_3	DSN1	Dsn1	Dsn1	ILDNTENYDDTELR	33.762	70.41	108.548	78.125	60000	<LLoQ			54.082	60.186	<LLoQ
20240501_PRM_SKP_HZY1128_Recons_G1_3241_MUT_10prct_1	DSN1	Dsn1	Dsn1	ILDNTENYDDTELR	53.04	82.102	54.7926	78.125	60000	<LLoQ			68.794	29.7021	<LLoQ
20240501_PRM_SKP_HZY1128_Recons_G1_3241_MUT_10prct_3	DSN1	Dsn1	Dsn1	ILDNTENYDDTELR	66.167	92.01	39.0572	78.125	60000	<LLoQ			75.897	14.7052	<LLoQ
20240501_PRM_SKP_HZY1128_Recons_M_3241_MUT_10prct_1	DSN1	Dsn1	Dsn1	ILDNTENYDDTELR	68.47	85.579	24.9876	78.125	60000	<LLoQ			70.016	2.25792	<LLoQ
20240501_PRM_SKP_HZY1128_Recons_M_3241_MUT_10prct_2	DSN1	Dsn1	Dsn1	ILDNTENYDDTELR	41.092	74.094	80.3125	78.125	60000	<LLoQ			56.949	38.589	<LLoQ
20240501_PRM_SKP_HZY1128_Recons_M_3241_MUT_10prct_3	DSN1	Dsn1	Dsn1	ILDNTENYDDTELR	48.378	80.41	66.2119	78.125	60000	<LLoQ			63.315	30.8756	<LLoQ
20240425_PRM_SKP_HZY1128_Recons_G1_3240_CEN3_1	IML3	Iml3	Iml3	ESIVTSTR	29.746	32.269	8.48181	78.125	60000	<LLoQ			31.39	5.52679	<LLoQ
20240425_PRM_SKP_HZY1128_Recons_G1_3240_CEN3_2	IML3	Iml3	Iml3	ESIVTSTR	22.239	19.658	-11.6057	78.125	60000	<LLoQ			20.508	-7.78362	<LLoQ
20240425_PRM_SKP_HZY1128_Recons_G1_3240_CEN3_3	IML3	Iml3	Iml3	ESIVTSTR	48.642	60.93	25.2621	78.125	60000	<LLoQ			56.551	16.2596	<LLoQ
20240425_PRM_SKP_HZY1128_Recons_G1_3241_MUT_1	IML3	Iml3	Iml3	ESIVTSTR	11.846	14.396	21.5263	78.125	60000	<LLoQ			15.842	33.7329	<LLoQ
20240425_PRM_SKP_HZY1128_Recons_G1_3241_MUT_2	IML3	Iml3	Iml3	ESIVTSTR	30.736	31.304	1.848	78.125	60000	<LLoQ			33.473	8.90487	<LLoQ
20240425_PRM_SKP_HZY1128_Recons_G1_3241_MUT_3	IML3	Iml3	Iml3	ESIVTSTR	30.196	31.757	5.16956	78.125	60000	<LLoQ			31.989	5.93787	<LLoQ
20240425_PRM_SKP_HZY1128_Recons_M_3241_MUT_1	IML3	Iml3	Iml3	ESIVTSTR	23.349	34.3	46.9014	78.125	60000	<LLoQ			31.932	36.7596	<LLoQ
20240425_PRM_SKP_HZY1128_Recons_M_3241_MUT_2	IML3	Iml3	Iml3	ESIVTSTR	31.369	35.377	12.7769	78.125	60000	<LLoQ			36.347	15.8692	<LLoQ
20240425_PRM_SKP_HZY1128_Recons_M_3241_MUT_3	IML3	Iml3	Iml3	ESIVTSTR	18.848	15.627	-17.0893	78.125	60000	<LLoQ			17.743	-5.86269	<LLoQ
20240425_PRM_SKP_HZY1128_Recons_M_3246_ARS_1	IML3	Iml3	Iml3	ESIVTSTR	2.9395	11.03	275.234	78.125	60000	<LLoQ			7.6307	159.592	<LLoQ
20240425_PRM_SKP_HZY1128_Recons_M_3246_ARS_2	IML3	Iml3	Iml3	ESIVTSTR	-1.9571	9.8712	-604.379	78.125	60000	<LLoQ			3.3637	-271.872	<LLoQ
20240425_PRM_SKP_HZY1128_Recons_M_3246_ARS_3	IML3	Iml3	Iml3	ESIVTSTR	2.7904	12.77	357.64	78.125	60000	<LLoQ			5.8962	111.303	<LLoQ
20240427_PRM_SKP_HZY1128_Recons_M_3240_CEN3_01prct_1	IML3	Iml3	Iml3	ESIVTSTR	25.346	27.015	6.58487	78.125	60000	<LLoQ			28.658	13.0672	<LLoQ
20240427_PRM_SKP_HZY1128_Recons_M_3240_CEN3_01prct_2	IML3	Iml3	Iml3	ESIVTSTR	34.809	37.126	6.65632	78.125	60000	<LLoQ			37.919	8.93447	<LLoQ
20240427_PRM_SKP_HZY1128_Recons_M_3240_CEN3_01prct_3	IML3	Iml3	Iml3	ESIVTSTR	28.651	32.86	14.6906	78.125	60000	<LLoQ			33.787	17.9261	<LLoQ
20240501_PRM_SKP_HZY1128_Recons_G1_3241_MUT_10prct_1	IML3	Iml3	Iml3	ESIVTSTR	62.053	72.747	17.2337	78.125	60000	<LLoQ			70.144	13.0389	<LLoQ
20240501_PRM_SKP_HZY1128_Recons_M_3246_ARS_10prct_1	IML3	Iml3	Iml3	ESIVTSTR	30.781	47.779	55.2224	78.125	60000	<LLoQ			41.2	33.8488	<LLoQ
20240501_PRM_SKP_HZY1128_Recons_M_3246_ARS_10prct_2	IML3	Iml3	Iml3	ESIVTSTR	19.951	46.986	135.507	78.125	60000	<LLoQ			30.654	53.6464	<LLoQ
20240501_PRM_SKP_HZY1128_Recons_M_3246_ARS_10prct_3	IML3	Iml3	Iml3	ESIVTSTR	45.155	69.044	52.9044	78.125	60000	<LLoQ			57.732	27.853	<LLoQ
20240425_PRM_SKP_HZY1128_Recons_G1_3240_CEN3_1	MCM21	Mcm21	Mcm21	IDDISTSDR	28.55	32.038	12.2172	78.125	60000	<LLoQ			21.557	-24.4939	<LLoQ
20240425_PRM_SKP_HZY1128_Recons_G1_3240_CEN3_2	MCM21	Mcm21	Mcm21	IDDISTSDR	31.926	20.396	-36.1148	78.125	60000	<LLoQ			20.351	-36.2557	<LLoQ
20240425_PRM_SKP_HZY1128_Recons_G1_3240_CEN3_3	MCM21	Mcm21	Mcm21	IDDISTSDR	52.868	47.224	-10.6756	78.125	60000	<LLoQ			42.634	-19.3576	<LLoQ
20240425_PRM_SKP_HZY1128_Recons_G1_3241_MUT_1	MCM21	Mcm21	Mcm21	IDDISTSDR	13.827	15.509	12.1646	78.125	60000	<LLoQ			8.7021	-37.0644	<LLoQ
20240425_PRM_SKP_HZY1128_Recons_G1_3241_MUT_2	MCM21	Mcm21	Mcm21	IDDISTSDR	-1.7806	-2.0314	14.0851	78.125	60000	<LLoQ			-4.1894	135.28	<LLoQ
20240425_PRM_SKP_HZY1128_Recons_G1_3241_MUT_3	MCM21	Mcm21	Mcm21	IDDISTSDR	16.02	15.256	-4.76904	78.125	60000	<LLoQ			14.017	-12.5031	<LLoQ
20240425_PRM_SKP_HZY1128_Recons_M_3241_MUT_1	MCM21	Mcm21	Mcm21	IDDISTSDR	30.518	14.257	-53.2833	78.125	60000	<LLoQ			9.2783	-69.5973	<LLoQ
20240425_PRM_SKP_HZY1128_Recons_M_3241_MUT_2	MCM21	Mcm21	Mcm21	IDDISTSDR	28.531	14.349	-49.7073	78.125	60000	<LLoQ			13.107	-54.0605	<LLoQ
20240425_PRM_SKP_HZY1128_Recons_M_3241_MUT_3	MCM21	Mcm21	Mcm21	IDDISTSDR	18.816	3.9589	-78.9599	78.125	60000	<LLoQ			6.4708	-65.6101	<LLoQ
20240425_PRM_SKP_HZY1128_Recons_M_3246_ARS_1	MCM21	Mcm21	Mcm21	IDDISTSDR	-4.0171	-11.511	186.55	78.125	60000	<LLoQ			-13.973	247.838	<LLoQ
20240425_PRM_SKP_HZY1128_Recons_M_3246_ARS_2	MCM21	Mcm21	Mcm21	IDDISTSDR	-4.0171	-9.9232	147.024	78.125	60000	<LLoQ			-13.973	247.838	<LLoQ
20240425_PRM_SKP_HZY1128_Recons_M_3246_ARS_3	MCM21	Mcm21	Mcm21	IDDISTSDR	4.9344	-9.5027	-292.581	78.125	60000	<LLoQ			-10.712	-317.088	<LLoQ
20240427_PRM_SKP_HZY1128_Recons_M_3240_CEN3_01prct_1	MCM21	Mcm21	Mcm21	IDDISTSDR	42.279	33.571	-20.5965	78.125	60000	<LLoQ			32.084	-24.1136	<LLoQ
20240427_PRM_SKP_HZY1128_Recons_M_3240_CEN3_01prct_2	MCM21	Mcm21	Mcm21	IDDISTSDR	45.191	36.487	-19.2605	78.125	60000	<LLoQ			35.125	-22.2743	<LLoQ
20240427_PRM_SKP_HZY1128_Recons_M_3240_CEN3_01prct_3	MCM21	Mcm21	Mcm21	IDDISTSDR	46.492	37.206	-19.9733	78.125	60000	<LLoQ			34.804	-25.1398	<LLoQ
20240501_PRM_SKP_HZY1128_Recons_G1_3241_MUT_10prct_1	MCM21	Mcm21	Mcm21	IDDISTSDR	64.087	74.406	16.1015	78.125	60000	<LLoQ			58.694	-8.41512	<LLoQ
20240501_PRM_SKP_HZY1128_Recons_M_3246_ARS_10prct_1	MCM21	Mcm21	Mcm21	IDDISTSDR	-1.6297	13.153	-907.081	78.125	60000	<LLoQ			-8.527	423.225	<LLoQ
20240501_PRM_SKP_HZY1128_Recons_M_3246_ARS_10prct_2	MCM21	Mcm21	Mcm21	IDDISTSDR	15.342	3.9965	-73.9506	78.125	60000	<LLoQ			-5.8378	-138.051	<LLoQ
20240501_PRM_SKP_HZY1128_Recons_M_3246_ARS_10prct_3	MCM21	Mcm21	Mcm21	IDDISTSDR	21.956	7.7202	-64.8379	78.125	60000	<LLoQ			0.59619	-97.2846	<LLoQ
20240425_PRM_SKP_HZY1128_Recons_G1_3240_CEN3_1	MIF2	Mif2	Mif2-1	YSLDTSESPSVR	-163.19	-48.617	-70.2083	625	60000	<LLoQ			-48.617	-70.2083	<LLoQ
20240425_PRM_SKP_HZY1128_Recons_G1_3240_CEN3_2	MIF2	Mif2	Mif2-1	YSLDTSESPSVR	-167.56	-53.393	-68.135	625	60000	<LLoQ			-53.393	-68.135	<LLoQ
20240425_PRM_SKP_HZY1128_Recons_G1_3240_CEN3_3	MIF2	Mif2	Mif2-1	YSLDTSESPSVR	-131.75	-20.138	-84.715	625	60000	<LLoQ			-20.138	-84.715	<LLoQ
20240425_PRM_SKP_HZY1128_Recons_G1_3241_MUT_1	MIF2	Mif2	Mif2-1	YSLDTSESPSVR	-191.52	-76.238	-60.1932	625	60000	<LLoQ			-76.238	-60.1932	<LLoQ
20240425_PRM_SKP_HZY1128_Recons_G1_3241_MUT_2	MIF2	Mif2	Mif2-1	YSLDTSESPSVR	-191.52	-75.975	-60.3305	625	60000	<LLoQ			-75.975	-60.3305	<LLoQ
20240425_PRM_SKP_HZY1128_Recons_G1_3241_MUT_3	MIF2	Mif2	Mif2-1	YSLDTSESPSVR	-191.52	-76.238	-60.1932	625	60000	<LLoQ			-76.238	-60.1932	<LLoQ
20240425_PRM_SKP_HZY1128_Recons_M_3241_MUT_1	MIF2	Mif2	Mif2-1	YSLDTSESPSVR	-191.52	-76.238	-60.1932	625	60000	<LLoQ			-76.238	-60.1932	<LLoQ
20240425_PRM_SKP_HZY1128_Recons_M_3241_MUT_2	MIF2	Mif2	Mif2-1	YSLDTSESPSVR	-191.52	-76.238	-60.1932	625	60000	<LLoQ			-76.238	-60.1932	<LLoQ
20240425_PRM_SKP_HZY1128_Recons_M_3241_MUT_3	MIF2	Mif2	Mif2-1	YSLDTSESPSVR	-191.52	-76.238	-60.1932	625	60000	<LLoQ			-76.238	-60.1932	<LLoQ
20240425_PRM_SKP_HZY1128_Recons_M_3246_ARS_1	MIF2	Mif2	Mif2-1	YSLDTSESPSVR	-179.9	87.575	-148.68	625	60000	<LLoQ			87.575	-148.68	<LLoQ
20240425_PRM_SKP_HZY1128_Recons_M_3246_ARS_2	MIF2	Mif2	Mif2-1	YSLDTSESPSVR	-180.49	47.248	-126.178	625	60000	<LLoQ			47.248	-126.178	<LLoQ
20240425_PRM_SKP_HZY1128_Recons_M_3246_ARS_3	MIF2	Mif2	Mif2-1	YSLDTSESPSVR	-168.91	80.647	-147.746	625	60000	<LLoQ			80.647	-147.746	<LLoQ
20240427_PRM_SKP_HZY1128_Recons_G1_3240_CEN3_10prct_2	MIF2	Mif2	Mif2-1	YSLDTSESPSVR	-21.889	72.575	-431.559	625	60000	<LLoQ			72.575	-431.559	<LLoQ
20240427_PRM_SKP_HZY1128_Recons_G1_3240_CEN3_10prct_3	MIF2	Mif2	Mif2-1	YSLDTSESPSVR	106.07	193.63	82.5493	625	60000	<LLoQ			193.63	82.5493	<LLoQ
20240427_PRM_SKP_HZY1128_Recons_M_3240_CEN3_01prct_1	MIF2	Mif2	Mif2-1	YSLDTSESPSVR	-59.093	49.111	-183.108	625	60000	<LLoQ			49.111	-183.108	<LLoQ
20240427_PRM_SKP_HZY1128_Recons_M_3240_CEN3_01prct_2	MIF2	Mif2	Mif2-1	YSLDTSESPSVR	-42.666	57.617	-235.042	625	60000	<LLoQ			57.617	-235.042	<LLoQ
20240427_PRM_SKP_HZY1128_Recons_M_3240_CEN3_01prct_3	MIF2	Mif2	Mif2-1	YSLDTSESPSVR	-71.945	36.74	-151.067	625	60000	<LLoQ			36.74	-151.067	<LLoQ
20240501_PRM_SKP_HZY1128_Recons_G1_3241_MUT_10prct_1	MIF2	Mif2	Mif2-1	YSLDTSESPSVR	-184.86	-67.941	-63.2473	625	60000	<LLoQ			-67.941	-63.2473	<LLoQ
20240501_PRM_SKP_HZY1128_Recons_G1_3241_MUT_10prct_2	MIF2	Mif2	Mif2-1	YSLDTSESPSVR	-144.89	-50.971	-64.8209	625	60000	<LLoQ			-50.971	-64.8209	<LLoQ
20240501_PRM_SKP_HZY1128_Recons_G1_3241_MUT_10prct_3	MIF2	Mif2	Mif2-1	YSLDTSESPSVR	-170.19	-59.89	-64.8099	625	60000	<LLoQ			-59.89	-64.8099	<LLoQ
20240501_PRM_SKP_HZY1128_Recons_M_3241_MUT_10prct_1	MIF2	Mif2	Mif2-1	YSLDTSESPSVR	-133.57	-33.064	-75.2459	625	60000	<LLoQ			-33.064	-75.2459	<LLoQ
20240501_PRM_SKP_HZY1128_Recons_M_3241_MUT_10prct_2	MIF2	Mif2	Mif2-1	YSLDTSESPSVR	-152.49	-48.916	-67.9218	625	60000	<LLoQ			-48.916	-67.9218	<LLoQ
20240501_PRM_SKP_HZY1128_Recons_M_3241_MUT_10prct_3	MIF2	Mif2	Mif2-1	YSLDTSESPSVR	-146.04	-35.404	-75.7573	625	60000	<LLoQ			-35.404	-75.7573	<LLoQ
20240501_PRM_SKP_HZY1128_Recons_M_3246_ARS_10prct_1	MIF2	Mif2	Mif2-1	YSLDTSESPSVR	-67.963	118.4	-274.212	625	60000	<LLoQ			118.4	-274.212	<LLoQ
20240501_PRM_SKP_HZY1128_Recons_M_3246_ARS_10prct_2	MIF2	Mif2	Mif2-1	YSLDTSESPSVR	-60.753	67.052	-210.368	625	60000	<LLoQ			67.052	-210.368	<LLoQ
20240501_PRM_SKP_HZY1128_Recons_M_3246_ARS_10prct_3	MIF2	Mif2	Mif2-1	YSLDTSESPSVR	-35.715	53.723	-250.421	625	60000	<LLoQ			53.723	-250.421	<LLoQ
20240425_PRM_SKP_HZY1128_Recons_G1_3240_CEN3_1	MIF2	Mif2	Mif2-2	VAPLQYWR	48.359	43.479	-10.0912	78.125	60000	<LLoQ			37.871	-21.6878	<LLoQ
20240425_PRM_SKP_HZY1128_Recons_G1_3240_CEN3_2	MIF2	Mif2	Mif2-2	VAPLQYWR	35.043	30.112	-14.0713	78.125	60000	<LLoQ			29.202	-16.6681	<LLoQ
20240425_PRM_SKP_HZY1128_Recons_G1_3240_CEN3_3	MIF2	Mif2	Mif2-2	VAPLQYWR	59.817	53.233	-11.0069	78.125	60000	<LLoQ			54.476	-8.9289	<LLoQ
20240425_PRM_SKP_HZY1128_Recons_G1_3241_MUT_1	MIF2	Mif2	Mif2-2	VAPLQYWR	27.845	16.9	-39.3069	78.125	60000	<LLoQ			16.113	-42.1332	<LLoQ
20240425_PRM_SKP_HZY1128_Recons_G1_3241_MUT_2	MIF2	Mif2	Mif2-2	VAPLQYWR	27.845	27.131	-2.56419	78.125	60000	<LLoQ			16.113	-42.1332	<LLoQ
20240425_PRM_SKP_HZY1128_Recons_G1_3241_MUT_3	MIF2	Mif2	Mif2-2	VAPLQYWR	27.845	20.145	-27.6531	78.125	60000	<LLoQ			17.89	-35.7515	<LLoQ
20240425_PRM_SKP_HZY1128_Recons_M_3241_MUT_1	MIF2	Mif2	Mif2-2	VAPLQYWR	27.845	22.86	-17.9027	78.125	60000	<LLoQ			18.956	-31.9231	<LLoQ
20240425_PRM_SKP_HZY1128_Recons_M_3241_MUT_2	MIF2	Mif2	Mif2-2	VAPLQYWR	27.845	22.127	-20.5351	78.125	60000	<LLoQ			17.612	-36.7499	<LLoQ
20240425_PRM_SKP_HZY1128_Recons_M_3241_MUT_3	MIF2	Mif2	Mif2-2	VAPLQYWR	27.845	22.995	-17.4178	78.125	60000	<LLoQ			16.113	-42.1332	<LLoQ
20240425_PRM_SKP_HZY1128_Recons_M_3246_ARS_1	MIF2	Mif2	Mif2-2	VAPLQYWR	40.832	42.789	4.79281	78.125	60000	<LLoQ			31.486	-22.8889	<LLoQ
20240425_PRM_SKP_HZY1128_Recons_M_3246_ARS_2	MIF2	Mif2	Mif2-2	VAPLQYWR	39.993	35.135	-12.1471	78.125	60000	<LLoQ			30.488	-23.7667	<LLoQ
20240425_PRM_SKP_HZY1128_Recons_M_3246_ARS_3	MIF2	Mif2	Mif2-2	VAPLQYWR	37.249	53.097	42.5461	78.125	60000	<LLoQ			31.976	-14.1561	<LLoQ
20240427_PRM_SKP_HZY1128_Recons_M_3240_CEN3_01prct_3	MIF2	Mif2	Mif2-2	VAPLQYWR	27.845	76.535	174.861	78.125	60000	<LLoQ			75.017	169.409	<LLoQ
20240501_PRM_SKP_HZY1128_Recons_G1_3241_MUT_10prct_1	MIF2	Mif2	Mif2-2	VAPLQYWR	27.845	17.521	-37.0767	78.125	60000	<LLoQ			16.113	-42.1332	<LLoQ
20240501_PRM_SKP_HZY1128_Recons_G1_3241_MUT_10prct_3	MIF2	Mif2	Mif2-2	VAPLQYWR	28.95	20.865	-27.9275	78.125	60000	<LLoQ			20.74	-28.3592	<LLoQ
20240501_PRM_SKP_HZY1128_Recons_M_3241_MUT_10prct_1	MIF2	Mif2	Mif2-2	VAPLQYWR	27.845	17.595	-36.8109	78.125	60000	<LLoQ			18.093	-35.0224	<LLoQ
20240501_PRM_SKP_HZY1128_Recons_M_3241_MUT_10prct_2	MIF2	Mif2	Mif2-2	VAPLQYWR	38.276	23.811	-37.7913	78.125	60000	<LLoQ			24.87	-35.0246	<LLoQ
20240501_PRM_SKP_HZY1128_Recons_M_3241_MUT_10prct_3	MIF2	Mif2	Mif2-2	VAPLQYWR	27.845	24.415	-12.3182	78.125	60000	<LLoQ			26.376	-5.27563	<LLoQ
20240501_PRM_SKP_HZY1128_Recons_G1_3241_MUT_10prct_2	MIF2	Mif2	Mif2-2	VAPLQYWR	48.725	43.57	-10.5798	78.125	60000	<LLoQ			43.57	-10.5798	<LLoQ
20240425_PRM_SKP_HZY1128_Recons_G1_3240_CEN3_1	MTW1	Mtw1	Mtw1	IPEEYLDANVFR	253.01	237.12	-6.28038	312.5	2500	<LLoQ			237.12	-6.28038	<LLoQ
20240425_PRM_SKP_HZY1128_Recons_G1_3240_CEN3_2	MTW1	Mtw1	Mtw1	IPEEYLDANVFR	248.25	230.57	-7.12185	312.5	2500	<LLoQ			230.57	-7.12185	<LLoQ
20240425_PRM_SKP_HZY1128_Recons_G1_3240_CEN3_3	MTW1	Mtw1	Mtw1	IPEEYLDANVFR	260.2	247.47	-4.89239	312.5	2500	<LLoQ			247.47	-4.89239	<LLoQ
20240425_PRM_SKP_HZY1128_Recons_G1_3241_MUT_1	MTW1	Mtw1	Mtw1	IPEEYLDANVFR	225.85	205.35	-9.07682	312.5	2500	<LLoQ			205.35	-9.07682	<LLoQ
20240425_PRM_SKP_HZY1128_Recons_G1_3241_MUT_2	MTW1	Mtw1	Mtw1	IPEEYLDANVFR	307.17	284.11	-7.50724	312.5	2500	<LLoQ			284.11	-7.50724	<LLoQ
20240425_PRM_SKP_HZY1128_Recons_G1_3241_MUT_3	MTW1	Mtw1	Mtw1	IPEEYLDANVFR	250.2	232.22	-7.18625	312.5	2500	<LLoQ			232.22	-7.18625	<LLoQ
20240425_PRM_SKP_HZY1128_Recons_M_3240_CEN3_1	MTW1	Mtw1	Mtw1	IPEEYLDANVFR	329.6	312.4	-5.21845	312.5	2500	<LLoQ			312.4	-5.21845	<LLoQ
20240425_PRM_SKP_HZY1128_Recons_M_3240_CEN3_3	MTW1	Mtw1	Mtw1	IPEEYLDANVFR	319.79	306.95	-4.01513	312.5	2500	<LLoQ			306.95	-4.01513	<LLoQ
20240425_PRM_SKP_HZY1128_Recons_M_3241_MUT_1	MTW1	Mtw1	Mtw1	IPEEYLDANVFR	238.86	222.51	-6.84501	312.5	2500	<LLoQ			222.51	-6.84501	<LLoQ
20240425_PRM_SKP_HZY1128_Recons_M_3241_MUT_2	MTW1	Mtw1	Mtw1	IPEEYLDANVFR	253.72	237.98	-6.20369	312.5	2500	<LLoQ			237.98	-6.20369	<LLoQ
20240425_PRM_SKP_HZY1128_Recons_M_3241_MUT_3	MTW1	Mtw1	Mtw1	IPEEYLDANVFR	238.34	219.17	-8.04313	312.5	2500	<LLoQ			219.17	-8.04313	<LLoQ
20240425_PRM_SKP_HZY1128_Recons_M_3246_ARS_1	MTW1	Mtw1	Mtw1	IPEEYLDANVFR	275.6	264.92	-3.87518	312.5	2500	<LLoQ			264.92	-3.87518	<LLoQ
20240425_PRM_SKP_HZY1128_Recons_M_3246_ARS_2	MTW1	Mtw1	Mtw1	IPEEYLDANVFR	255.88	234.59	-8.32031	312.5	2500	<LLoQ			234.59	-8.32031	<LLoQ
20240425_PRM_SKP_HZY1128_Recons_M_3246_ARS_3	MTW1	Mtw1	Mtw1	IPEEYLDANVFR	282.84	269.93	-4.56442	312.5	2500	<LLoQ			269.93	-4.56442	<LLoQ
20240427_PRM_SKP_HZY1128_Recons_M_3240_CEN3_01prct_1	MTW1	Mtw1	Mtw1	IPEEYLDANVFR	206.81	194.57	-5.91848	312.5	2500	<LLoQ			194.57	-5.91848	<LLoQ
20240427_PRM_SKP_HZY1128_Recons_M_3240_CEN3_01prct_2	MTW1	Mtw1	Mtw1	IPEEYLDANVFR	206.81	194.07	-6.16024	312.5	2500	<LLoQ			194.07	-6.16024	<LLoQ
20240427_PRM_SKP_HZY1128_Recons_M_3240_CEN3_01prct_3	MTW1	Mtw1	Mtw1	IPEEYLDANVFR	211.2	196.23	-7.08807	312.5	2500	<LLoQ			196.23	-7.08807	<LLoQ
20240501_PRM_SKP_HZY1128_Recons_G1_3241_MUT_10prct_1	MTW1	Mtw1	Mtw1	IPEEYLDANVFR	275.02	258.95	-5.84321	312.5	2500	<LLoQ			258.95	-5.84321	<LLoQ
20240425_PRM_SKP_HZY1128_Recons_G1_3240_CEN3_1	NDC80	Ndc80	Ndc80	QYDSSIQNLTR	3.9762	5.6371	41.771	78.125	60000	<LLoQ			5.6371	41.771	<LLoQ
20240425_PRM_SKP_HZY1128_Recons_G1_3240_CEN3_2	NDC80	Ndc80	Ndc80	QYDSSIQNLTR	3.9762	-1.1447	-128.789	78.125	60000	<LLoQ			-1.1447	-128.789	<LLoQ
20240425_PRM_SKP_HZY1128_Recons_G1_3240_CEN3_3	NDC80	Ndc80	Ndc80	QYDSSIQNLTR	11.904	11.816	-0.739247	78.125	60000	<LLoQ			11.816	-0.739247	<LLoQ
20240425_PRM_SKP_HZY1128_Recons_G1_3241_MUT_1	NDC80	Ndc80	Ndc80	QYDSSIQNLTR	3.9762	5.4742	37.6742	78.125	60000	<LLoQ			5.4742	37.6742	<LLoQ
20240425_PRM_SKP_HZY1128_Recons_G1_3241_MUT_2	NDC80	Ndc80	Ndc80	QYDSSIQNLTR	3.9762	32.703	722.469	78.125	60000	<LLoQ			32.703	722.469	<LLoQ
20240425_PRM_SKP_HZY1128_Recons_G1_3241_MUT_3	NDC80	Ndc80	Ndc80	QYDSSIQNLTR	3.9762	63.7	1502.03	78.125	60000	<LLoQ			63.7	1502.03	<LLoQ
20240425_PRM_SKP_HZY1128_Recons_M_3240_CEN3_1	NDC80	Ndc80	Ndc80	QYDSSIQNLTR	26.273	33.157	26.2018	78.125	60000	<LLoQ			33.157	26.2018	<LLoQ
20240425_PRM_SKP_HZY1128_Recons_M_3240_CEN3_2	NDC80	Ndc80	Ndc80	QYDSSIQNLTR	58.116	44.771	-22.9627	78.125	60000	<LLoQ			44.771	-22.9627	<LLoQ
20240425_PRM_SKP_HZY1128_Recons_M_3240_CEN3_3	NDC80	Ndc80	Ndc80	QYDSSIQNLTR	49.63	40.9	-17.5902	78.125	60000	<LLoQ			40.9	-17.5902	<LLoQ
20240425_PRM_SKP_HZY1128_Recons_M_3241_MUT_1	NDC80	Ndc80	Ndc80	QYDSSIQNLTR	3.9762	-1.1447	-128.789	78.125	60000	<LLoQ			-1.1447	-128.789	<LLoQ
20240425_PRM_SKP_HZY1128_Recons_M_3241_MUT_2	NDC80	Ndc80	Ndc80	QYDSSIQNLTR	3.9762	-1.1447	-128.789	78.125	60000	<LLoQ			-1.1447	-128.789	<LLoQ
20240425_PRM_SKP_HZY1128_Recons_M_3241_MUT_3	NDC80	Ndc80	Ndc80	QYDSSIQNLTR	3.9762	-1.1447	-128.789	78.125	60000	<LLoQ			-1.1447	-128.789	<LLoQ
20240425_PRM_SKP_HZY1128_Recons_M_3246_ARS_1	NDC80	Ndc80	Ndc80	QYDSSIQNLTR	3.9762	-1.1447	-128.789	78.125	60000	<LLoQ			-1.1447	-128.789	<LLoQ
20240425_PRM_SKP_HZY1128_Recons_M_3246_ARS_2	NDC80	Ndc80	Ndc80	QYDSSIQNLTR	3.9762	-1.1447	-128.789	78.125	60000	<LLoQ			-1.1447	-128.789	<LLoQ
20240425_PRM_SKP_HZY1128_Recons_M_3246_ARS_3	NDC80	Ndc80	Ndc80	QYDSSIQNLTR	3.9762	-1.1447	-128.789	78.125	60000	<LLoQ			-1.1447	-128.789	<LLoQ
20240427_PRM_SKP_HZY1128_Recons_G1_3240_CEN3_10prct_2	NDC80	Ndc80	Ndc80	QYDSSIQNLTR	36.95	29.147	-21.1177	78.125	60000	<LLoQ			29.147	-21.1177	<LLoQ
20240427_PRM_SKP_HZY1128_Recons_G1_3240_CEN3_10prct_3	NDC80	Ndc80	Ndc80	QYDSSIQNLTR	26.106	51.972	99.0807	78.125	60000	<LLoQ			51.972	99.0807	<LLoQ
20240427_PRM_SKP_HZY1128_Recons_M_3240_CEN3_01prct_1	NDC80	Ndc80	Ndc80	QYDSSIQNLTR	3.9762	-1.1447	-128.789	78.125	60000	<LLoQ			-1.1447	-128.789	<LLoQ
20240427_PRM_SKP_HZY1128_Recons_M_3240_CEN3_01prct_2	NDC80	Ndc80	Ndc80	QYDSSIQNLTR	3.9762	-1.1447	-128.789	78.125	60000	<LLoQ			-1.1447	-128.789	<LLoQ
20240427_PRM_SKP_HZY1128_Recons_M_3240_CEN3_01prct_3	NDC80	Ndc80	Ndc80	QYDSSIQNLTR	3.9762	-1.1447	-128.789	78.125	60000	<LLoQ			-1.1447	-128.789	<LLoQ
20240501_PRM_SKP_HZY1128_Recons_G1_3241_MUT_10prct_1	NDC80	Ndc80	Ndc80	QYDSSIQNLTR	14.86	6.3697	-57.1353	78.125	60000	<LLoQ			6.3697	-57.1353	<LLoQ
20240501_PRM_SKP_HZY1128_Recons_G1_3241_MUT_10prct_2	NDC80	Ndc80	Ndc80	QYDSSIQNLTR	67.264	62.975	-6.37637	78.125	60000	<LLoQ			62.975	-6.37637	<LLoQ
20240501_PRM_SKP_HZY1128_Recons_G1_3241_MUT_10prct_3	NDC80	Ndc80	Ndc80	QYDSSIQNLTR	42.27	27.439	-35.0863	78.125	60000	<LLoQ			27.439	-35.0863	<LLoQ
20240501_PRM_SKP_HZY1128_Recons_M_3241_MUT_10prct_1	NDC80	Ndc80	Ndc80	QYDSSIQNLTR	27.662	28.972	4.73574	78.125	60000	<LLoQ			28.972	4.73574	<LLoQ
20240501_PRM_SKP_HZY1128_Recons_M_3241_MUT_10prct_2	NDC80	Ndc80	Ndc80	QYDSSIQNLTR	31.523	16.95	-46.2297	78.125	60000	<LLoQ			16.95	-46.2297	<LLoQ
20240501_PRM_SKP_HZY1128_Recons_M_3241_MUT_10prct_3	NDC80	Ndc80	Ndc80	QYDSSIQNLTR	37.369	37.435	0.176617	78.125	60000	<LLoQ			37.435	0.176617	<LLoQ
20240501_PRM_SKP_HZY1128_Recons_M_3246_ARS_10prct_1	NDC80	Ndc80	Ndc80	QYDSSIQNLTR	3.9762	4.0004	0.608621	78.125	60000	<LLoQ			4.0004	0.608621	<LLoQ
20240501_PRM_SKP_HZY1128_Recons_M_3246_ARS_10prct_2	NDC80	Ndc80	Ndc80	QYDSSIQNLTR	19.29	12.891	-33.1726	78.125	60000	<LLoQ			12.891	-33.1726	<LLoQ
20240501_PRM_SKP_HZY1128_Recons_M_3246_ARS_10prct_3	NDC80	Ndc80	Ndc80	QYDSSIQNLTR	29.532	21.235	-28.0949	78.125	60000	<LLoQ			21.235	-28.0949	<LLoQ
20240425_PRM_SKP_HZY1128_Recons_G1_3240_CEN3_1	NKP1	Nkp1	Nkp1	EIYDNESELR	28.915	41.59	43.8354	625	60000	<LLoQ			25.484	-11.8658	<LLoQ
20240425_PRM_SKP_HZY1128_Recons_G1_3240_CEN3_2	NKP1	Nkp1	Nkp1	EIYDNESELR	-16.692	5.4824	-132.844	625	60000	<LLoQ			15.104	-190.486	<LLoQ
20240425_PRM_SKP_HZY1128_Recons_G1_3240_CEN3_3	NKP1	Nkp1	Nkp1	EIYDNESELR	6.8827	15.631	127.106	625	60000	<LLoQ			26.91	290.98	<LLoQ
20240425_PRM_SKP_HZY1128_Recons_G1_3241_MUT_1	NKP1	Nkp1	Nkp1	EIYDNESELR	1.9302	-20.608	-1167.66	625	60000	<LLoQ			-5.5707	-388.607	<LLoQ
20240425_PRM_SKP_HZY1128_Recons_G1_3241_MUT_2	NKP1	Nkp1	Nkp1	EIYDNESELR	23.654	13.015	-44.9776	625	60000	<LLoQ			18.787	-20.5758	<LLoQ
20240425_PRM_SKP_HZY1128_Recons_G1_3241_MUT_3	NKP1	Nkp1	Nkp1	EIYDNESELR	32.535	22.802	-29.9155	625	60000	<LLoQ			19.199	-40.9897	<LLoQ
20240425_PRM_SKP_HZY1128_Recons_M_3240_CEN3_1	NKP1	Nkp1	Nkp1	EIYDNESELR	494.51	446.49	-9.71062	625	60000	<LLoQ			438.57	-11.3122	<LLoQ
20240425_PRM_SKP_HZY1128_Recons_M_3240_CEN3_2	NKP1	Nkp1	Nkp1	EIYDNESELR	594.24	676.27	13.8042	625	60000	<LLoQ			798.14	34.3127	<LLoQ
20240425_PRM_SKP_HZY1128_Recons_M_3240_CEN3_3	NKP1	Nkp1	Nkp1	EIYDNESELR	409.01	500.05	22.2586	625	60000	<LLoQ			504.03	23.2317	<LLoQ
20240425_PRM_SKP_HZY1128_Recons_M_3241_MUT_1	NKP1	Nkp1	Nkp1	EIYDNESELR	5.0573	-19.708	-489.694	625	60000	<LLoQ			-5.1501	-201.835	<LLoQ
20240425_PRM_SKP_HZY1128_Recons_M_3241_MUT_2	NKP1	Nkp1	Nkp1	EIYDNESELR	7.3703	8.1083	10.0132	625	60000	<LLoQ			17.885	142.663	<LLoQ
20240425_PRM_SKP_HZY1128_Recons_M_3241_MUT_3	NKP1	Nkp1	Nkp1	EIYDNESELR	-16.692	0.21728	-101.302	625	60000	<LLoQ			-4.2658	-74.444	<LLoQ
20240425_PRM_SKP_HZY1128_Recons_M_3246_ARS_1	NKP1	Nkp1	Nkp1	EIYDNESELR	-16.692	-14.584	-12.6288	625	60000	<LLoQ			-2.6206	-84.3003	<LLoQ
20240425_PRM_SKP_HZY1128_Recons_M_3246_ARS_2	NKP1	Nkp1	Nkp1	EIYDNESELR	0.30274	-20.414	-6843.08	625	60000	<LLoQ			-6.1522	-2132.17	<LLoQ
20240425_PRM_SKP_HZY1128_Recons_M_3246_ARS_3	NKP1	Nkp1	Nkp1	EIYDNESELR	-16.692	-7.6455	-54.1966	625	60000	<LLoQ			0.71159	-104.263	<LLoQ
20240427_PRM_SKP_HZY1128_Recons_G1_3240_CEN3_10prct_2	NKP1	Nkp1	Nkp1	EIYDNESELR	157.69	153.28	-2.79663	625	60000	<LLoQ			152.03	-3.58932	<LLoQ
20240427_PRM_SKP_HZY1128_Recons_G1_3240_CEN3_10prct_3	NKP1	Nkp1	Nkp1	EIYDNESELR	292.02	268.34	-8.10903	625	60000	<LLoQ			265.48	-9.08842	<LLoQ
20240427_PRM_SKP_HZY1128_Recons_M_3240_CEN3_01prct_1	NKP1	Nkp1	Nkp1	EIYDNESELR	8.6128	16.07	86.5828	625	60000	<LLoQ			21.229	146.482	<LLoQ
20240427_PRM_SKP_HZY1128_Recons_M_3240_CEN3_01prct_2	NKP1	Nkp1	Nkp1	EIYDNESELR	6.3851	18.371	187.717	625	60000	<LLoQ			29.14	356.375	<LLoQ
20240427_PRM_SKP_HZY1128_Recons_M_3240_CEN3_01prct_3	NKP1	Nkp1	Nkp1	EIYDNESELR	26.013	16.747	-35.6207	625	60000	<LLoQ			27.451	5.52801	<LLoQ
20240501_PRM_SKP_HZY1128_Recons_G1_3241_MUT_10prct_1	NKP1	Nkp1	Nkp1	EIYDNESELR	111.06	92.212	-16.971	625	60000	<LLoQ			105.01	-5.44751	<LLoQ
20240501_PRM_SKP_HZY1128_Recons_G1_3241_MUT_10prct_2	NKP1	Nkp1	Nkp1	EIYDNESELR	196.02	201.04	2.56096	625	60000	<LLoQ			189.83	-3.15784	<LLoQ
20240501_PRM_SKP_HZY1128_Recons_G1_3241_MUT_10prct_3	NKP1	Nkp1	Nkp1	EIYDNESELR	157.44	141.75	-9.9657	625	60000	<LLoQ			134.19	-14.7675	<LLoQ
20240501_PRM_SKP_HZY1128_Recons_M_3241_MUT_10prct_1	NKP1	Nkp1	Nkp1	EIYDNESELR	73.645	116.36	58.0012	625	60000	<LLoQ			117.72	59.8479	<LLoQ
20240501_PRM_SKP_HZY1128_Recons_M_3241_MUT_10prct_2	NKP1	Nkp1	Nkp1	EIYDNESELR	81.409	81.88	0.57856	625	60000	<LLoQ			80.207	-1.4765	<LLoQ
20240501_PRM_SKP_HZY1128_Recons_M_3241_MUT_10prct_3	NKP1	Nkp1	Nkp1	EIYDNESELR	102.46	102.44	-0.0195198	625	60000	<LLoQ			121.2	18.2901	<LLoQ
20240501_PRM_SKP_HZY1128_Recons_M_3246_ARS_10prct_1	NKP1	Nkp1	Nkp1	EIYDNESELR	1.4419	51.62	3480	625	60000	<LLoQ			27.76	1825.24	<LLoQ
20240501_PRM_SKP_HZY1128_Recons_M_3246_ARS_10prct_2	NKP1	Nkp1	Nkp1	EIYDNESELR	-16.692	14.634	-187.671	625	60000	<LLoQ			2.1454	-112.853	<LLoQ
20240501_PRM_SKP_HZY1128_Recons_M_3246_ARS_10prct_3	NKP1	Nkp1	Nkp1	EIYDNESELR	42.357	102.86	142.841	625	60000	<LLoQ			113.45	167.842	<LLoQ
20240425_PRM_SKP_HZY1128_Recons_G1_3240_CEN3_1	NKP2	Nkp2	Nkp2	VTSELEAR	4.2309	-3.0981	-173.226	312.5	60000	<LLoQ			-5.5686	-231.617	<LLoQ
20240425_PRM_SKP_HZY1128_Recons_G1_3240_CEN3_2	NKP2	Nkp2	Nkp2	VTSELEAR	-29.306	-23.851	-18.6139	312.5	60000	<LLoQ			-28.34	-3.29625	<LLoQ
20240425_PRM_SKP_HZY1128_Recons_G1_3240_CEN3_3	NKP2	Nkp2	Nkp2	VTSELEAR	29.753	21.322	-28.3366	312.5	60000	<LLoQ			17.122	-42.4529	<LLoQ
20240425_PRM_SKP_HZY1128_Recons_G1_3241_MUT_1	NKP2	Nkp2	Nkp2	VTSELEAR	-32.127	-22.114	-31.1669	312.5	60000	<LLoQ			-30.077	-6.38093	<LLoQ
20240425_PRM_SKP_HZY1128_Recons_G1_3241_MUT_2	NKP2	Nkp2	Nkp2	VTSELEAR	2.4618	-1.8128	-173.637	312.5	60000	<LLoQ			-2.7652	-212.324	<LLoQ
20240425_PRM_SKP_HZY1128_Recons_G1_3241_MUT_3	NKP2	Nkp2	Nkp2	VTSELEAR	-2.5397	-4.8761	91.9951	312.5	60000	<LLoQ			-9.6467	279.836	<LLoQ
20240425_PRM_SKP_HZY1128_Recons_M_3240_CEN3_1	NKP2	Nkp2	Nkp2	VTSELEAR	288.05	271.28	-5.82191	312.5	60000	<LLoQ			271.84	-5.6275	<LLoQ
20240425_PRM_SKP_HZY1128_Recons_M_3240_CEN3_3	NKP2	Nkp2	Nkp2	VTSELEAR	236.19	225.07	-4.70807	312.5	60000	<LLoQ			229.65	-2.76896	<LLoQ
20240425_PRM_SKP_HZY1128_Recons_M_3241_MUT_1	NKP2	Nkp2	Nkp2	VTSELEAR	-19.711	-13.816	-29.9072	312.5	60000	<LLoQ			-15.024	-23.7786	<LLoQ
20240425_PRM_SKP_HZY1128_Recons_M_3241_MUT_2	NKP2	Nkp2	Nkp2	VTSELEAR	-4.5316	-7.7191	70.3394	312.5	60000	<LLoQ			-6.8271	50.6554	<LLoQ
20240425_PRM_SKP_HZY1128_Recons_M_3241_MUT_3	NKP2	Nkp2	Nkp2	VTSELEAR	-20.177	-1.1073	-94.5121	312.5	60000	<LLoQ			-23.147	14.7197	<LLoQ
20240425_PRM_SKP_HZY1128_Recons_M_3246_ARS_1	NKP2	Nkp2	Nkp2	VTSELEAR	-38.944	-26.493	-31.9715	312.5	60000	<LLoQ			-31.845	-18.2287	<LLoQ
20240425_PRM_SKP_HZY1128_Recons_M_3246_ARS_2	NKP2	Nkp2	Nkp2	VTSELEAR	-38.944	-24.637	-36.7374	312.5	60000	<LLoQ			-33.922	-12.8954	<LLoQ
20240425_PRM_SKP_HZY1128_Recons_M_3246_ARS_3	NKP2	Nkp2	Nkp2	VTSELEAR	-38.944	-18.611	-52.2109	312.5	60000	<LLoQ			-30.782	-20.9583	<LLoQ
20240427_PRM_SKP_HZY1128_Recons_G1_3240_CEN3_10prct_2	NKP2	Nkp2	Nkp2	VTSELEAR	49.15	46.347	-5.70295	312.5	60000	<LLoQ			44.606	-9.24517	<LLoQ
20240427_PRM_SKP_HZY1128_Recons_G1_3240_CEN3_10prct_3	NKP2	Nkp2	Nkp2	VTSELEAR	232.93	205.51	-11.7718	312.5	60000	<LLoQ			212.69	-8.68931	<LLoQ
20240427_PRM_SKP_HZY1128_Recons_M_3240_CEN3_01prct_1	NKP2	Nkp2	Nkp2	VTSELEAR	-14.005	-9.6217	-31.2981	312.5	60000	<LLoQ			-12.018	-14.1878	<LLoQ
20240427_PRM_SKP_HZY1128_Recons_M_3240_CEN3_01prct_2	NKP2	Nkp2	Nkp2	VTSELEAR	-3.472	-3.3963	-2.1803	312.5	60000	<LLoQ			-8.2826	138.554	<LLoQ
20240427_PRM_SKP_HZY1128_Recons_M_3240_CEN3_01prct_3	NKP2	Nkp2	Nkp2	VTSELEAR	-8.5917	-5.2508	-38.8852	312.5	60000	<LLoQ			-8.5835	-0.0954409	<LLoQ
20240501_PRM_SKP_HZY1128_Recons_G1_3241_MUT_10prct_1	NKP2	Nkp2	Nkp2	VTSELEAR	16.392	13.301	-18.8568	312.5	60000	<LLoQ			4.3106	-73.703	<LLoQ
20240501_PRM_SKP_HZY1128_Recons_G1_3241_MUT_10prct_2	NKP2	Nkp2	Nkp2	VTSELEAR	102.11	106.13	3.93693	312.5	60000	<LLoQ			92.521	-9.39085	<LLoQ
20240501_PRM_SKP_HZY1128_Recons_G1_3241_MUT_10prct_3	NKP2	Nkp2	Nkp2	VTSELEAR	87.945	85.675	-2.58116	312.5	60000	<LLoQ			89.572	1.85002	<LLoQ
20240501_PRM_SKP_HZY1128_Recons_M_3241_MUT_10prct_1	NKP2	Nkp2	Nkp2	VTSELEAR	49.686	50.788	2.21793	312.5	60000	<LLoQ			49.141	-1.09689	<LLoQ
20240501_PRM_SKP_HZY1128_Recons_M_3241_MUT_10prct_2	NKP2	Nkp2	Nkp2	VTSELEAR	15.327	23.177	51.2168	312.5	60000	<LLoQ			18.81	22.7246	<LLoQ
20240501_PRM_SKP_HZY1128_Recons_M_3241_MUT_10prct_3	NKP2	Nkp2	Nkp2	VTSELEAR	105.18	95.818	-8.90093	312.5	60000	<LLoQ			106.68	1.42613	<LLoQ
20240501_PRM_SKP_HZY1128_Recons_M_3246_ARS_10prct_1	NKP2	Nkp2	Nkp2	VTSELEAR	-11.643	7.4821	-164.263	312.5	60000	<LLoQ			2.9848	-125.636	<LLoQ
20240501_PRM_SKP_HZY1128_Recons_M_3246_ARS_10prct_2	NKP2	Nkp2	Nkp2	VTSELEAR	-24.38	1.1326	-104.646	312.5	60000	<LLoQ			-12.867	-47.2231	<LLoQ
20240501_PRM_SKP_HZY1128_Recons_M_3246_ARS_10prct_3	NKP2	Nkp2	Nkp2	VTSELEAR	17.56	31.053	76.8394	312.5	60000	<LLoQ			21.248	21.0023	<LLoQ
20240425_PRM_SKP_HZY1128_Recons_G1_3240_CEN3_1	OKP1	Okp1	Okp1	VIQAEYR	51.185	45.752	-10.6144	156.25	60000	<LLoQ			45.752	-10.6144	<LLoQ
20240425_PRM_SKP_HZY1128_Recons_G1_3240_CEN3_2	OKP1	Okp1	Okp1	VIQAEYR	23.965	23.72	-1.02232	156.25	60000	<LLoQ			23.72	-1.02232	<LLoQ
20240425_PRM_SKP_HZY1128_Recons_G1_3240_CEN3_3	OKP1	Okp1	Okp1	VIQAEYR	97.927	69.26	-29.2738	156.25	60000	<LLoQ			69.26	-29.2738	<LLoQ
20240425_PRM_SKP_HZY1128_Recons_G1_3241_MUT_1	OKP1	Okp1	Okp1	VIQAEYR	9.4151	-0.94878	-110.077	156.25	60000	<LLoQ			-0.94878	-110.077	<LLoQ
20240425_PRM_SKP_HZY1128_Recons_G1_3241_MUT_2	OKP1	Okp1	Okp1	VIQAEYR	44.194	21.199	-52.032	156.25	60000	<LLoQ			21.199	-52.032	<LLoQ
20240425_PRM_SKP_HZY1128_Recons_G1_3241_MUT_3	OKP1	Okp1	Okp1	VIQAEYR	37.749	19.933	-47.196	156.25	60000	<LLoQ			19.933	-47.196	<LLoQ
20240425_PRM_SKP_HZY1128_Recons_M_3241_MUT_1	OKP1	Okp1	Okp1	VIQAEYR	27.086	21.318	-21.2951	156.25	60000	<LLoQ			21.318	-21.2951	<LLoQ
20240425_PRM_SKP_HZY1128_Recons_M_3241_MUT_2	OKP1	Okp1	Okp1	VIQAEYR	26.079	12.389	-52.4943	156.25	60000	<LLoQ			12.389	-52.4943	<LLoQ
20240425_PRM_SKP_HZY1128_Recons_M_3241_MUT_3	OKP1	Okp1	Okp1	VIQAEYR	24.685	4.9292	-80.0316	156.25	60000	<LLoQ			4.9292	-80.0316	<LLoQ
20240425_PRM_SKP_HZY1128_Recons_M_3246_ARS_1	OKP1	Okp1	Okp1	VIQAEYR	41.2	14.304	-65.2816	156.25	60000	<LLoQ			14.304	-65.2816	<LLoQ
20240425_PRM_SKP_HZY1128_Recons_M_3246_ARS_2	OKP1	Okp1	Okp1	VIQAEYR	17.707	4.4124	-75.081	156.25	60000	<LLoQ			4.4124	-75.081	<LLoQ
20240425_PRM_SKP_HZY1128_Recons_M_3246_ARS_3	OKP1	Okp1	Okp1	VIQAEYR	27.879	13.916	-50.0843	156.25	60000	<LLoQ			13.916	-50.0843	<LLoQ
20240427_PRM_SKP_HZY1128_Recons_M_3240_CEN3_01prct_1	OKP1	Okp1	Okp1	VIQAEYR	22.785	33.856	48.589	156.25	60000	<LLoQ			33.856	48.589	<LLoQ
20240427_PRM_SKP_HZY1128_Recons_M_3240_CEN3_01prct_2	OKP1	Okp1	Okp1	VIQAEYR	34.615	42.656	23.2298	156.25	60000	<LLoQ			42.656	23.2298	<LLoQ
20240427_PRM_SKP_HZY1128_Recons_M_3240_CEN3_01prct_3	OKP1	Okp1	Okp1	VIQAEYR	19.512	30.941	58.5742	156.25	60000	<LLoQ			30.941	58.5742	<LLoQ
20240501_PRM_SKP_HZY1128_Recons_G1_3241_MUT_10prct_1	OKP1	Okp1	Okp1	VIQAEYR	189.97	134.28	-29.3152	156.25	60000	<LLoQ			134.28	-29.3152	<LLoQ
20240501_PRM_SKP_HZY1128_Recons_G1_3241_MUT_10prct_2	OKP1	Okp1	Okp1	VIQAEYR	301.87	145.81	-51.6978	156.25	60000	<LLoQ			145.81	-51.6978	<LLoQ
20240501_PRM_SKP_HZY1128_Recons_M_3246_ARS_10prct_1	OKP1	Okp1	Okp1	VIQAEYR	85.658	84.195	-1.70795	156.25	60000	<LLoQ			84.195	-1.70795	<LLoQ
20240501_PRM_SKP_HZY1128_Recons_M_3246_ARS_10prct_2	OKP1	Okp1	Okp1	VIQAEYR	92.218	61.607	-33.1942	156.25	60000	<LLoQ			61.607	-33.1942	<LLoQ
20240501_PRM_SKP_HZY1128_Recons_M_3246_ARS_10prct_3	OKP1	Okp1	Okp1	VIQAEYR	90.296	109.85	21.6554	156.25	60000	<LLoQ			109.85	21.6554	<LLoQ
20240425_PRM_SKP_HZY1128_Recons_G1_3240_CEN3_1	SPC105	Spc105	Spc105	VHISTQQDYSPSR	35.793	34.512	-3.57891	312.5	60000	<LLoQ			34.512	-3.57891	<LLoQ
20240425_PRM_SKP_HZY1128_Recons_G1_3240_CEN3_2	SPC105	Spc105	Spc105	VHISTQQDYSPSR	22.579	24.1	6.73635	312.5	60000	<LLoQ			24.1	6.73635	<LLoQ
20240425_PRM_SKP_HZY1128_Recons_G1_3240_CEN3_3	SPC105	Spc105	Spc105	VHISTQQDYSPSR	31.034	44.943	44.8186	312.5	60000	<LLoQ			44.943	44.8186	<LLoQ
20240425_PRM_SKP_HZY1128_Recons_G1_3241_MUT_1	SPC105	Spc105	Spc105	VHISTQQDYSPSR	18.078	22.563	24.8092	312.5	60000	<LLoQ			22.563	24.8092	<LLoQ
20240425_PRM_SKP_HZY1128_Recons_G1_3241_MUT_2	SPC105	Spc105	Spc105	VHISTQQDYSPSR	24.534	40.121	63.5322	312.5	60000	<LLoQ			40.121	63.5322	<LLoQ
20240425_PRM_SKP_HZY1128_Recons_G1_3241_MUT_3	SPC105	Spc105	Spc105	VHISTQQDYSPSR	23.16	31.769	37.1718	312.5	60000	<LLoQ			31.769	37.1718	<LLoQ
20240425_PRM_SKP_HZY1128_Recons_M_3240_CEN3_1	SPC105	Spc105	Spc105	VHISTQQDYSPSR	45.528	53.394	17.2773	312.5	60000	<LLoQ			53.394	17.2773	<LLoQ
20240425_PRM_SKP_HZY1128_Recons_M_3240_CEN3_2	SPC105	Spc105	Spc105	VHISTQQDYSPSR	66.466	74.411	11.9535	312.5	60000	<LLoQ			74.411	11.9535	<LLoQ
20240425_PRM_SKP_HZY1128_Recons_M_3240_CEN3_3	SPC105	Spc105	Spc105	VHISTQQDYSPSR	61.731	63.039	2.11887	312.5	60000	<LLoQ			63.039	2.11887	<LLoQ
20240425_PRM_SKP_HZY1128_Recons_M_3241_MUT_1	SPC105	Spc105	Spc105	VHISTQQDYSPSR	21.876	30.206	38.0783	312.5	60000	<LLoQ			30.206	38.0783	<LLoQ
20240425_PRM_SKP_HZY1128_Recons_M_3241_MUT_2	SPC105	Spc105	Spc105	VHISTQQDYSPSR	18.078	33.08	82.9848	312.5	60000	<LLoQ			33.08	82.9848	<LLoQ
20240425_PRM_SKP_HZY1128_Recons_M_3241_MUT_3	SPC105	Spc105	Spc105	VHISTQQDYSPSR	18.078	25.356	40.2589	312.5	60000	<LLoQ			25.356	40.2589	<LLoQ
20240425_PRM_SKP_HZY1128_Recons_M_3246_ARS_1	SPC105	Spc105	Spc105	VHISTQQDYSPSR	34.688	34.7	0.0345941	312.5	60000	<LLoQ			34.7	0.0345941	<LLoQ
20240425_PRM_SKP_HZY1128_Recons_M_3246_ARS_2	SPC105	Spc105	Spc105	VHISTQQDYSPSR	18.078	24.649	36.348	312.5	60000	<LLoQ			24.649	36.348	<LLoQ
20240425_PRM_SKP_HZY1128_Recons_M_3246_ARS_3	SPC105	Spc105	Spc105	VHISTQQDYSPSR	29.776	43.169	44.9792	312.5	60000	<LLoQ			43.169	44.9792	<LLoQ
20240427_PRM_SKP_HZY1128_Recons_G1_3240_CEN3_10prct_2	SPC105	Spc105	Spc105	VHISTQQDYSPSR	52.375	92.203	76.0439	312.5	60000	<LLoQ			92.203	76.0439	<LLoQ
20240427_PRM_SKP_HZY1128_Recons_G1_3240_CEN3_10prct_3	SPC105	Spc105	Spc105	VHISTQQDYSPSR	89.788	167.01	86.0048	312.5	60000	<LLoQ			167.01	86.0048	<LLoQ
20240427_PRM_SKP_HZY1128_Recons_M_3240_CEN3_01prct_1	SPC105	Spc105	Spc105	VHISTQQDYSPSR	21.954	15.442	-29.662	312.5	60000	<LLoQ			15.442	-29.662	<LLoQ
20240427_PRM_SKP_HZY1128_Recons_M_3240_CEN3_01prct_2	SPC105	Spc105	Spc105	VHISTQQDYSPSR	28.6	17.987	-37.1084	312.5	60000	<LLoQ			17.987	-37.1084	<LLoQ
20240427_PRM_SKP_HZY1128_Recons_M_3240_CEN3_01prct_3	SPC105	Spc105	Spc105	VHISTQQDYSPSR	22.972	14.89	-35.182	312.5	60000	<LLoQ			14.89	-35.182	<LLoQ
20240427_PRM_SKP_HZY1128_Recons_M_3240_CEN3_10prct_1	SPC105	Spc105	Spc105	VHISTQQDYSPSR	168.3	208.99	24.1771	312.5	60000	<LLoQ			208.99	24.1771	<LLoQ
20240427_PRM_SKP_HZY1128_Recons_M_3240_CEN3_10prct_3	SPC105	Spc105	Spc105	VHISTQQDYSPSR	185.52	263.22	41.8823	312.5	60000	<LLoQ			263.22	41.8823	<LLoQ
20240501_PRM_SKP_HZY1128_Recons_G1_3241_MUT_10prct_1	SPC105	Spc105	Spc105	VHISTQQDYSPSR	32.814	64.858	97.6534	312.5	60000	<LLoQ			64.858	97.6534	<LLoQ
20240501_PRM_SKP_HZY1128_Recons_G1_3241_MUT_10prct_3	SPC105	Spc105	Spc105	VHISTQQDYSPSR	51.107	127.75	149.966	312.5	60000	<LLoQ			127.75	149.966	<LLoQ
20240501_PRM_SKP_HZY1128_Recons_M_3241_MUT_10prct_1	SPC105	Spc105	Spc105	VHISTQQDYSPSR	56.382	102.22	81.299	312.5	60000	<LLoQ			102.22	81.299	<LLoQ
20240501_PRM_SKP_HZY1128_Recons_M_3241_MUT_10prct_2	SPC105	Spc105	Spc105	VHISTQQDYSPSR	48.02	91.697	90.9559	312.5	60000	<LLoQ			91.697	90.9559	<LLoQ
20240501_PRM_SKP_HZY1128_Recons_M_3241_MUT_10prct_3	SPC105	Spc105	Spc105	VHISTQQDYSPSR	59.068	109.48	85.3457	312.5	60000	<LLoQ			109.48	85.3457	<LLoQ
20240501_PRM_SKP_HZY1128_Recons_M_3246_ARS_10prct_1	SPC105	Spc105	Spc105	VHISTQQDYSPSR	58.835	116.06	97.2635	312.5	60000	<LLoQ			116.06	97.2635	<LLoQ
20240501_PRM_SKP_HZY1128_Recons_M_3246_ARS_10prct_2	SPC105	Spc105	Spc105	VHISTQQDYSPSR	53.503	93.755	75.2332	312.5	60000	<LLoQ			93.755	75.2332	<LLoQ
20240501_PRM_SKP_HZY1128_Recons_M_3246_ARS_10prct_3	SPC105	Spc105	Spc105	VHISTQQDYSPSR	77.619	151.16	94.7461	312.5	60000	<LLoQ			151.16	94.7461	<LLoQ
20240501_PRM_SKP_HZY1128_Recons_G1_3241_MUT_10prct_2	SPC105	Spc105	Spc105	VHISTQQDYSPSR	63.262	#N/A	#N/A	312.5	60000	#N/A			161.73	155.651	<LLoQ
20240427_PRM_SKP_HZY1128_Recons_G1_3240_CEN3_10prct_3	DSN1	Dsn1	Dsn1	ILDNTENYDDTELR	113.64	141.92	24.8856	78.125	60000	24.8856	y4, y6, bad	0	129.55	14.0004	14.0004
20240425_PRM_SKP_HZY1128_Recons_G1_3240_CEN3_1	CTF19	Ctf19	Ctf19	QQLSLLDDDQVR	101.58	124.45	22.5143	78.125	60000	22.5143	y8, y5 bad	0	111.91	10.1693	10.1693
20240501_PRM_SKP_HZY1128_Recons_M_3246_ARS_10prct_2	CTF19	Ctf19	Ctf19	QQLSLLDDDQVR	102.38	132.4	29.3221	78.125	60000	29.3221	y8, y5 bad	0	112.33	9.7187	9.7187
20240425_PRM_SKP_HZY1128_Recons_M_3240_CEN3_2	MIF2	Mif2	Mif2-1	YSLDTSESPSVR	1378.2	1504.4	9.15687	625	60000	9.15687	0	0	1504.4	9.15687	9.15687
20240501_PRM_SKP_HZY1128_Recons_M_3241_MUT_10prct_3	CTF13	Ctf13	Ctf13	TGLADFTR	234.74	189.68	-19.1957	156.25	20000	-19.1957			255.61	8.89069	8.89069
20240501_PRM_SKP_HZY1128_Recons_M_3246_ARS_10prct_3	CTF19	Ctf19	Ctf19	QQLSLLDDDQVR	109.9	197.26	79.4904	78.125	60000	79.4904	y8, y5 bad	0	119.24	8.49864	8.49864
20240427_PRM_SKP_HZY1128_Recons_G1_3240_CEN3_10prct_2	CTF3	Ctf3	Ctf3	DAPGSATLILQR	128.53	146.43	13.9267	78.125	60000	13.9267	y3 bad	0	139.42	8.47273	8.47273
20240427_PRM_SKP_HZY1128_Recons_M_3240_CEN3_10prct_3	MCM21	Mcm21	Mcm21	IDDISTSDR	2660.5	2924	9.90415	78.125	60000	9.90415	0	b4 bad	2877	8.13757	8.13757
20240501_PRM_SKP_HZY1128_Recons_G1_3241_MUT_10prct_1	CTF19	Ctf19	Ctf19	QQLSLLDDDQVR	152.06	208.35	37.0183	78.125	60000	37.0183	y8, y5 bad	0	164.22	7.99684	7.99684
20240501_PRM_SKP_HZY1128_Recons_G1_3241_MUT_10prct_3	CTF19	Ctf19	Ctf19	QQLSLLDDDQVR	208.5	243.7	16.8825	78.125	60000	16.8825	y8, y5 bad	0	224.7	7.76978	7.76978
20240501_PRM_SKP_HZY1128_Recons_M_3246_ARS_10prct_2	CTF13	Ctf13	Ctf13	TGLADFTR	554.65	419.13	-24.4334	156.25	20000	-24.4334	b2 bad	b2 bad	597.4	7.70756	7.70756
20240427_PRM_SKP_HZY1128_Recons_M_3240_CEN3_01prct_2	HHF1	Hhf1	Hhf1	ISGLIYEEVR	2357.8	2538.2	7.6512	1250	60000	7.6512	0	0	2538.2	7.6512	7.6512
20240501_PRM_SKP_HZY1128_Recons_M_3246_ARS_10prct_3	CTF13	Ctf13	Ctf13	TGLADFTR	497.22	458.9	-7.70685	156.25	20000	-7.70685	b2 bad	b2 bad	533.11	7.21813	7.21813
20240501_PRM_SKP_HZY1128_Recons_M_3241_MUT_10prct_2	IML3	Iml3	Iml3	ESIVTSTR	111.13	122.15	9.91631	78.125	60000	9.91631	y2 bad	0	118.91	7.00081	7.00081
20240425_PRM_SKP_HZY1128_Recons_M_3246_ARS_1	HTA2	Hta2	Hta2	AGLTFPVGR	20374	21755	6.77825	78.125	60000	6.77825			21755	6.77825	6.77825
20240427_PRM_SKP_HZY1128_Recons_M_3240_CEN3_10prct_3	MIF2	Mif2	Mif2-2	VAPLQYWR	3236.5	3497.5	8.06427	78.125	60000	8.06427	0	0	3454.2	6.7264	6.7264
20240427_PRM_SKP_HZY1128_Recons_M_3240_CEN3_01prct_3	CTF19	Ctf19	Ctf19	QQLSLLDDDQVR	113.03	116.45	3.02575	78.125	60000	3.02575			120.62	6.71503	6.71503
20240501_PRM_SKP_HZY1128_Recons_M_3241_MUT_10prct_1	IML3	Iml3	Iml3	ESIVTSTR	142.42	149.98	5.30824	78.125	60000	5.30824	y2 bad	0	151.25	6.19997	6.19997
20240427_PRM_SKP_HZY1128_Recons_M_3240_CEN3_10prct_3	CTF3	Ctf3	Ctf3	DAPGSATLILQR	1583	1681.6	6.22868	78.125	60000	6.22868	y3 bad	0	1675.9	5.8686	5.8686
20240427_PRM_SKP_HZY1128_Recons_M_3240_CEN3_10prct_1	AME1	Ame1	Ame1	NDEDLTTR	4080.5	4600.6	12.746	78.125	60000	12.746	y2 bad	0	4309	5.5998	5.5998
20240425_PRM_SKP_HZY1128_Recons_M_3240_CEN3_3	MIF2	Mif2	Mif2-1	YSLDTSESPSVR	1173	1236.8	5.43905	625	60000	5.43905	0	0	1236.8	5.43905	5.43905
20240425_PRM_SKP_HZY1128_Recons_M_3240_CEN3_3	CTF3	Ctf3	Ctf3	DAPGSATLILQR	495.81	517.21	4.31617	78.125	60000	4.31617			522.48	5.37908	5.37908
20240501_PRM_SKP_HZY1128_Recons_M_3241_MUT_10prct_3	CEP3	Cep3	Cep3	LVYLTER	313.48	320.07	2.10221	78.125	60000	2.10221			327.8	4.56807	4.56807
20240425_PRM_SKP_HZY1128_Recons_M_3240_CEN3_1	MIF2	Mif2	Mif2-1	YSLDTSESPSVR	1216.4	1271	4.48866	625	60000	4.48866			1271	4.48866	4.48866
20240427_PRM_SKP_HZY1128_Recons_M_3240_CEN3_10prct_3	NDC80	Ndc80	Ndc80	QYDSSIQNLTR	202.66	211.62	4.4212	78.125	60000	4.4212			211.62	4.4212	4.4212
20240427_PRM_SKP_HZY1128_Recons_M_3240_CEN3_10prct_3	CEP3	Cep3	Cep3	LVYLTER	54557	52294	-4.14796	78.125	60000	-4.14796			56934	4.35691	4.35691
20240501_PRM_SKP_HZY1128_Recons_G1_3241_MUT_10prct_3	IML3	Iml3	Iml3	ESIVTSTR	123.03	128.3	4.28351	78.125	60000	4.28351			128.32	4.29976	4.29976
20240427_PRM_SKP_HZY1128_Recons_G1_3240_CEN3_10prct_3	CTF19	Ctf19	Ctf19	QQLSLLDDDQVR	365.87	470.41	28.573	78.125	60000	28.573	y8, y5 bad	0	381.6	4.29934	4.29934
20240427_PRM_SKP_HZY1128_Recons_M_3240_CEN3_10prct_1	MCM21	Mcm21	Mcm21	IDDISTSDR	2402.2	2672.8	11.2647	78.125	60000	11.2647	0	b4 bad	2504.4	4.25443	4.25443
20240427_PRM_SKP_HZY1128_Recons_G1_3240_CEN3_10prct_2	CEP3	Cep3	Cep3	LVYLTER	25038	25912	3.49069	78.125	60000	3.49069			26098	4.23356	4.23356
20240425_PRM_SKP_HZY1128_Recons_G1_3240_CEN3_3	HTA2	Hta2	Hta2	AGLTFPVGR	14487	15090	4.16235	78.125	60000	4.16235			15090	4.16235	4.16235
20240425_PRM_SKP_HZY1128_Recons_G1_3241_MUT_3	HTA2	Hta2	Hta2	AGLTFPVGR	12728	13254	4.13262	78.125	60000	4.13262			13254	4.13262	4.13262
20240425_PRM_SKP_HZY1128_Recons_G1_3241_MUT_1	CBF1	Cbf1	Cbf1	LSTEDEEIHSAR	11247	11624	3.352	78.125	60000	3.352			11692	3.95661	3.95661
20240425_PRM_SKP_HZY1128_Recons_G1_3240_CEN3_1	CBF2	Cbf2	Cbf2	EENIVNEDGPNTSR	9925.3	10316	3.9364	625	60000	3.9364			10316	3.9364	3.9364
20240501_PRM_SKP_HZY1128_Recons_M_3246_ARS_10prct_1	CTF19	Ctf19	Ctf19	QQLSLLDDDQVR	88.065	113.18	28.5187	78.125	60000	28.5187	y8, y5 bad	0	91.445	3.83807	3.83807
20240501_PRM_SKP_HZY1128_Recons_M_3246_ARS_10prct_1	CEP3	Cep3	Cep3	LVYLTER	892.09	872.94	-2.14664	78.125	60000	-2.14664			926.29	3.83369	3.83369
20240427_PRM_SKP_HZY1128_Recons_M_3240_CEN3_01prct_3	HTA2	Hta2	Hta2	AGLTFPVGR	1493.8	1550.4	3.78899	78.125	60000	3.78899			1550.4	3.78899	3.78899
20240425_PRM_SKP_HZY1128_Recons_M_3240_CEN3_1	CBF2	Cbf2	Cbf2	EENIVNEDGPNTSR	15496	16080	3.76871	625	60000	3.76871			16080	3.76871	3.76871
20240427_PRM_SKP_HZY1128_Recons_M_3240_CEN3_10prct_3	AME1	Ame1	Ame1	NDEDLTTR	4291.3	4390.7	2.31631	78.125	60000	2.31631			4449.8	3.69352	3.69352
20240501_PRM_SKP_HZY1128_Recons_M_3241_MUT_10prct_3	CSE4	Cse4	Cse4	YTPSELALYEIR	407.85	422.81	3.66802	312.5	2500	3.66802			422.81	3.66802	3.66802
20240501_PRM_SKP_HZY1128_Recons_M_3241_MUT_10prct_1	CTF13	Ctf13	Ctf13	TGLADFTR	195.17	161.39	-17.308	156.25	20000	-17.308			202.25	3.62761	3.62761
20240501_PRM_SKP_HZY1128_Recons_M_3246_ARS_10prct_2	HTA2	Hta2	Hta2	AGLTFPVGR	56585	58542	3.45851	78.125	60000	3.45851			58542	3.45851	3.45851
20240425_PRM_SKP_HZY1128_Recons_M_3246_ARS_2	HTA2	Hta2	Hta2	AGLTFPVGR	18288	18912	3.41207	78.125	60000	3.41207			18912	3.41207	3.41207
20240501_PRM_SKP_HZY1128_Recons_M_3241_MUT_10prct_1	CSE4	Cse4	Cse4	YTPSELALYEIR	424.35	438.71	3.384	312.5	2500	3.384			438.71	3.384	3.384
20240501_PRM_SKP_HZY1128_Recons_M_3246_ARS_10prct_2	CEP3	Cep3	Cep3	LVYLTER	667.99	663.22	-0.714083	78.125	60000	-0.714083			690.22	3.32789	3.32789
20240425_PRM_SKP_HZY1128_Recons_M_3240_CEN3_2	CBF2	Cbf2	Cbf2	EENIVNEDGPNTSR	16839	17362	3.10589	625	60000	3.10589			17362	3.10589	3.10589
20240501_PRM_SKP_HZY1128_Recons_M_3246_ARS_10prct_3	CEP3	Cep3	Cep3	LVYLTER	876.25	893.12	1.92525	78.125	60000	1.92525			903.29	3.08588	3.08588
20240425_PRM_SKP_HZY1128_Recons_M_3241_MUT_1	HTA2	Hta2	Hta2	AGLTFPVGR	17785	18326	3.04189	78.125	60000	3.04189			18326	3.04189	3.04189
20240427_PRM_SKP_HZY1128_Recons_G1_3240_CEN3_10prct_3	HTA2	Hta2	Hta2	AGLTFPVGR	49627	51002	2.77067	78.125	60000	2.77067			51002	2.77067	2.77067
20240425_PRM_SKP_HZY1128_Recons_M_3240_CEN3_3	CEP3	Cep3	Cep3	LVYLTER	11799	12203	3.42402	78.125	60000	3.42402			12123	2.746	2.746
20240427_PRM_SKP_HZY1128_Recons_G1_3240_CEN3_10prct_3	CBF2	Cbf2	Cbf2	EENIVNEDGPNTSR	55838	57333	2.67739	625	60000	2.67739			57333	2.67739	2.67739
20240427_PRM_SKP_HZY1128_Recons_M_3240_CEN3_10prct_1	MTW1	Mtw1	Mtw1	IPEEYLDANVFR	688.8	707.21	2.67276	312.5	2500	2.67276			707.21	2.67276	2.67276
20240427_PRM_SKP_HZY1128_Recons_M_3240_CEN3_01prct_3	HHF1	Hhf1	Hhf1	ISGLIYEEVR	2417.2	2481	2.63942	1250	60000	2.63942			2481	2.63942	2.63942
20240425_PRM_SKP_HZY1128_Recons_M_3240_CEN3_2	CEP3	Cep3	Cep3	LVYLTER	12055	12539	4.01493	78.125	60000	4.01493			12371	2.62132	2.62132
20240427_PRM_SKP_HZY1128_Recons_M_3240_CEN3_01prct_2	HTA2	Hta2	Hta2	AGLTFPVGR	1514.6	1553.5	2.56833	78.125	60000	2.56833			1553.5	2.56833	2.56833
20240425_PRM_SKP_HZY1128_Recons_M_3240_CEN3_1	CBF1	Cbf1	Cbf1	LSTEDEEIHSAR	10966	11175	1.90589	78.125	60000	1.90589			11245	2.54423	2.54423
20240425_PRM_SKP_HZY1128_Recons_G1_3240_CEN3_2	CBF2	Cbf2	Cbf2	EENIVNEDGPNTSR	6670.4	6837.3	2.5021	625	60000	2.5021			6837.3	2.5021	2.5021
20240501_PRM_SKP_HZY1128_Recons_M_3241_MUT_10prct_2	HTA2	Hta2	Hta2	AGLTFPVGR	53712	55022	2.43893	78.125	60000	2.43893			55022	2.43893	2.43893
20240425_PRM_SKP_HZY1128_Recons_G1_3240_CEN3_2	CTF19	Ctf19	Ctf19	QQLSLLDDDQVR	87.905	100.44	14.2597	78.125	60000	14.2597	y8, y5 bad	0	90.039	2.42762	2.42762
20240427_PRM_SKP_HZY1128_Recons_G1_3240_CEN3_10prct_2	CTF19	Ctf19	Ctf19	QQLSLLDDDQVR	263.85	332.82	26.1399	78.125	60000	26.1399	y8, y5 bad	0	270.22	2.41425	2.41425
20240425_PRM_SKP_HZY1128_Recons_M_3240_CEN3_3	HTA2	Hta2	Hta2	AGLTFPVGR	17671	18091	2.37678	78.125	60000	2.37678			18091	2.37678	2.37678
20240427_PRM_SKP_HZY1128_Recons_G1_3240_CEN3_10prct_2	CBF2	Cbf2	Cbf2	EENIVNEDGPNTSR	30278	30994	2.36475	625	60000	2.36475			30994	2.36475	2.36475
20240427_PRM_SKP_HZY1128_Recons_M_3240_CEN3_10prct_3	MIF2	Mif2	Mif2-1	YSLDTSESPSVR	6749.5	6902.9	2.27276	625	60000	2.27276			6902.9	2.27276	2.27276
20240427_PRM_SKP_HZY1128_Recons_G1_3240_CEN3_10prct_3	CEP3	Cep3	Cep3	LVYLTER	46084	44188	-4.11423	78.125	60000	-4.11423			47124	2.25675	2.25675
20240501_PRM_SKP_HZY1128_Recons_M_3241_MUT_10prct_3	HTA2	Hta2	Hta2	AGLTFPVGR	58681	59997	2.24263	78.125	60000	2.24263			59997	2.24263	2.24263
20240425_PRM_SKP_HZY1128_Recons_M_3241_MUT_2	HTA2	Hta2	Hta2	AGLTFPVGR	18464	18877	2.23679	78.125	60000	2.23679			18877	2.23679	2.23679
20240425_PRM_SKP_HZY1128_Recons_G1_3240_CEN3_1	HTA2	Hta2	Hta2	AGLTFPVGR	9877.1	10098	2.23649	78.125	60000	2.23649			10098	2.23649	2.23649
20240425_PRM_SKP_HZY1128_Recons_M_3240_CEN3_1	CEP3	Cep3	Cep3	LVYLTER	8328.2	8721.3	4.72011	78.125	60000	4.72011			8510.6	2.19015	2.19015
20240425_PRM_SKP_HZY1128_Recons_G1_3240_CEN3_3	CBF2	Cbf2	Cbf2	EENIVNEDGPNTSR	13600	13896	2.17647	625	60000	2.17647			13896	2.17647	2.17647
20240425_PRM_SKP_HZY1128_Recons_M_3241_MUT_3	CBF1	Cbf1	Cbf1	LSTEDEEIHSAR	8176.7	8253	0.933139	78.125	60000	0.933139			8350	2.11944	2.11944
20240427_PRM_SKP_HZY1128_Recons_M_3240_CEN3_01prct_1	HHF1	Hhf1	Hhf1	ISGLIYEEVR	2326.3	2375.4	2.11065	1250	60000	2.11065			2375.4	2.11065	2.11065
20240427_PRM_SKP_HZY1128_Recons_M_3240_CEN3_10prct_1	CTF3	Ctf3	Ctf3	DAPGSATLILQR	1327.9	1333.8	0.444311	78.125	60000	0.444311			1355	2.04082	2.04082
20240425_PRM_SKP_HZY1128_Recons_M_3246_ARS_3	HTA2	Hta2	Hta2	AGLTFPVGR	18723	19105	2.04027	78.125	60000	2.04027			19105	2.04027	2.04027
20240427_PRM_SKP_HZY1128_Recons_M_3240_CEN3_10prct_1	NDC80	Ndc80	Ndc80	QYDSSIQNLTR	157.21	160.37	2.01005	78.125	60000	2.01005			160.37	2.01005	2.01005
20240425_PRM_SKP_HZY1128_Recons_M_3240_CEN3_2	HTA2	Hta2	Hta2	AGLTFPVGR	18424	18773	1.89427	78.125	60000	1.89427			18773	1.89427	1.89427
20240427_PRM_SKP_HZY1128_Recons_M_3240_CEN3_01prct_3	HHT1	Hht1	Hht1	STELLIR	1227.9	1239.5	0.944702	312.5	60000	0.944702			1250.8	1.86497	1.86497
20240425_PRM_SKP_HZY1128_Recons_M_3240_CEN3_3	IML3	Iml3	Iml3	ESIVTSTR	416.71	425.97	2.22217	78.125	60000	2.22217			424.39	1.84301	1.84301
20240425_PRM_SKP_HZY1128_Recons_G1_3240_CEN3_2	CEP3	Cep3	Cep3	LVYLTER	5917.1	6128.7	3.57608	78.125	60000	3.57608			6019.1	1.72382	1.72382
20240425_PRM_SKP_HZY1128_Recons_M_3241_MUT_2	HHF1	Hhf1	Hhf1	ISGLIYEEVR	24954	25383	1.71916	1250	60000	1.71916			25383	1.71916	1.71916
20240425_PRM_SKP_HZY1128_Recons_M_3240_CEN3_3	HHF1	Hhf1	Hhf1	ISGLIYEEVR	19392	19715	1.66564	1250	60000	1.66564			19715	1.66564	1.66564
20240425_PRM_SKP_HZY1128_Recons_M_3240_CEN3_3	CBF2	Cbf2	Cbf2	EENIVNEDGPNTSR	15831	16089	1.62971	625	60000	1.62971			16089	1.62971	1.62971
20240501_PRM_SKP_HZY1128_Recons_G1_3241_MUT_10prct_3	HTA2	Hta2	Hta2	AGLTFPVGR	48180	48963	1.62516	78.125	60000	1.62516			48963	1.62516	1.62516
20240425_PRM_SKP_HZY1128_Recons_G1_3240_CEN3_3	CBF1	Cbf1	Cbf1	LSTEDEEIHSAR	16195	16321	0.778018	78.125	60000	0.778018			16447	1.55604	1.55604
20240425_PRM_SKP_HZY1128_Recons_G1_3240_CEN3_2	HTA2	Hta2	Hta2	AGLTFPVGR	7226.6	7330.5	1.43774	78.125	60000	1.43774			7330.5	1.43774	1.43774
20240501_PRM_SKP_HZY1128_Recons_M_3246_ARS_10prct_2	CBF2	Cbf2	Cbf2	EENIVNEDGPNTSR	1252	1269.2	1.3738	625	60000	1.3738			1269.2	1.3738	1.3738
20240427_PRM_SKP_HZY1128_Recons_G1_3240_CEN3_10prct_2	HTA2	Hta2	Hta2	AGLTFPVGR	28747	29138	1.36014	78.125	60000	1.36014			29138	1.36014	1.36014
20240425_PRM_SKP_HZY1128_Recons_M_3240_CEN3_1	HTA2	Hta2	Hta2	AGLTFPVGR	17359	17585	1.30192	78.125	60000	1.30192			17585	1.30192	1.30192
20240425_PRM_SKP_HZY1128_Recons_M_3240_CEN3_3	CBF1	Cbf1	Cbf1	LSTEDEEIHSAR	12097	12426	2.71968	78.125	60000	2.71968			12253	1.28958	1.28958
20240425_PRM_SKP_HZY1128_Recons_G1_3241_MUT_1	HTA2	Hta2	Hta2	AGLTFPVGR	10717	10850	1.24102	78.125	60000	1.24102			10850	1.24102	1.24102
20240425_PRM_SKP_HZY1128_Recons_M_3240_CEN3_1	IML3	Iml3	Iml3	ESIVTSTR	386.66	394.62	2.05866	78.125	60000	2.05866			391.41	1.22847	1.22847
20240425_PRM_SKP_HZY1128_Recons_G1_3241_MUT_1	HHF1	Hhf1	Hhf1	ISGLIYEEVR	11055	11190	1.22117	1250	60000	1.22117			11190	1.22117	1.22117
20240501_PRM_SKP_HZY1128_Recons_M_3246_ARS_10prct_3	CBF2	Cbf2	Cbf2	EENIVNEDGPNTSR	1319.2	1334.2	1.13705	625	60000	1.13705			1334.2	1.13705	1.13705
20240425_PRM_SKP_HZY1128_Recons_M_3240_CEN3_2	HHF1	Hhf1	Hhf1	ISGLIYEEVR	19721	19912	0.968511	1250	60000	0.968511			19912	0.968511	0.968511
20240425_PRM_SKP_HZY1128_Recons_G1_3241_MUT_2	HTA2	Hta2	Hta2	AGLTFPVGR	14334	14466	0.920887	78.125	60000	0.920887			14466	0.920887	0.920887
20240501_PRM_SKP_HZY1128_Recons_G1_3241_MUT_10prct_1	CBF1	Cbf1	Cbf1	LSTEDEEIHSAR	40810	40892	0.200931	78.125	60000	0.200931			41174	0.891938	0.891938
20240427_PRM_SKP_HZY1128_Recons_M_3240_CEN3_01prct_1	HTA2	Hta2	Hta2	AGLTFPVGR	1685	1699.4	0.854599	78.125	60000	0.854599			1699.4	0.854599	0.854599
20240427_PRM_SKP_HZY1128_Recons_M_3240_CEN3_01prct_1	CTF13	Ctf13	Ctf13	TGLADFTR	672.56	573.53	-14.7243	156.25	20000	-14.7243	b2 bad	b2 bad	677.25	0.697336	0.697336
20240501_PRM_SKP_HZY1128_Recons_M_3241_MUT_10prct_1	CTF19	Ctf19	Ctf19	QQLSLLDDDQVR	268.63	288.63	7.44518	78.125	60000	7.44518	y8, y5 bad	0	270.31	0.625396	0.625396
20240425_PRM_SKP_HZY1128_Recons_G1_3240_CEN3_3	CSE4	Cse4	Cse4	YTPSELALYEIR	358.3	360.48	0.608429	312.5	2500	0.608429			360.48	0.608429	0.608429
20240425_PRM_SKP_HZY1128_Recons_M_3240_CEN3_2	HHT1	Hht1	Hht1	STELLIR	16039	15883	-0.972629	312.5	60000	-0.972629			16129	0.561132	0.561132
20240425_PRM_SKP_HZY1128_Recons_M_3246_ARS_1	HHF1	Hhf1	Hhf1	ISGLIYEEVR	24262	24389	0.523452	1250	60000	0.523452			24389	0.523452	0.523452
20240425_PRM_SKP_HZY1128_Recons_M_3241_MUT_1	CBF1	Cbf1	Cbf1	LSTEDEEIHSAR	11107	11008	-0.89133	78.125	60000	-0.89133			11161	0.48618	0.48618
20240425_PRM_SKP_HZY1128_Recons_G1_3240_CEN3_1	CBF1	Cbf1	Cbf1	LSTEDEEIHSAR	13206	12899	-2.3247	78.125	60000	-2.3247			13266	0.454339	0.454339
20240501_PRM_SKP_HZY1128_Recons_M_3246_ARS_10prct_1	MTW1	Mtw1	Mtw1	IPEEYLDANVFR	476.53	478.68	0.451178	312.5	2500	0.451178			478.68	0.451178	0.451178
20240427_PRM_SKP_HZY1128_Recons_M_3240_CEN3_10prct_1	CEP3	Cep3	Cep3	LVYLTER	53518	50835	-5.01327	78.125	60000	-5.01327	0	0	53757	0.446579	0.446579
20240427_PRM_SKP_HZY1128_Recons_M_3240_CEN3_01prct_1	HTB2	Htb2	Htb2	HAVSEGTR	1821.6	1829.5	0.433685	625	60000	0.433685			1829.5	0.433685	0.433685
20240501_PRM_SKP_HZY1128_Recons_M_3241_MUT_10prct_2	CEP3	Cep3	Cep3	LVYLTER	281.33	267.97	-4.74887	78.125	60000	-4.74887			282.54	0.4301	0.4301
20240425_PRM_SKP_HZY1128_Recons_G1_3240_CEN3_2	HHF1	Hhf1	Hhf1	ISGLIYEEVR	8375.5	8407.3	0.379679	1250	60000	0.379679			8407.3	0.379679	0.379679
20240425_PRM_SKP_HZY1128_Recons_G1_3240_CEN3_1	CEP3	Cep3	Cep3	LVYLTER	10056	9862.2	-1.92721	78.125	60000	-1.92721			10093	0.36794	0.36794
20240427_PRM_SKP_HZY1128_Recons_M_3240_CEN3_01prct_2	CBF1	Cbf1	Cbf1	LSTEDEEIHSAR	991.94	1005.5	1.36702	78.125	60000	1.36702			995.38	0.346795	0.346795
20240427_PRM_SKP_HZY1128_Recons_G1_3240_CEN3_10prct_3	IML3	Iml3	Iml3	ESIVTSTR	234.85	241.32	2.75495	78.125	60000	2.75495			235.55	0.298063	0.298063
20240501_PRM_SKP_HZY1128_Recons_G1_3241_MUT_10prct_2	IML3	Iml3	Iml3	ESIVTSTR	153.27	152.15	-0.730737	78.125	60000	-0.730737			153.62	0.228355	0.228355
20240427_PRM_SKP_HZY1128_Recons_M_3240_CEN3_10prct_3	MTW1	Mtw1	Mtw1	IPEEYLDANVFR	784.28	785.76	0.188708	312.5	2500	0.188708			785.76	0.188708	0.188708
20240427_PRM_SKP_HZY1128_Recons_G1_3240_CEN3_10prct_2	CBF1	Cbf1	Cbf1	LSTEDEEIHSAR	43073	43500	0.99134	78.125	60000	0.99134			43145	0.167158	0.167158
20240425_PRM_SKP_HZY1128_Recons_M_3241_MUT_2	CBF1	Cbf1	Cbf1	LSTEDEEIHSAR	11354	11478	1.09213	78.125	60000	1.09213			11369	0.132112	0.132112
20240427_PRM_SKP_HZY1128_Recons_M_3240_CEN3_01prct_3	CBF1	Cbf1	Cbf1	LSTEDEEIHSAR	1035.2	1038.7	0.338099	78.125	60000	0.338099			1035.8	0.0579598	0.0579598
20240425_PRM_SKP_HZY1128_Recons_G1_3241_MUT_3	HHT1	Hht1	Hht1	STELLIR	19767	19352	-2.09946	312.5	60000	-2.09946			19770	0.0151768	0.0151768
20240425_PRM_SKP_HZY1128_Recons_G1_3240_CEN3_3	CEP3	Cep3	Cep3	LVYLTER	9709.8	9598.2	-1.14935	78.125	60000	-1.14935			9706.4	-0.0350162	-0.0350162
20240425_PRM_SKP_HZY1128_Recons_G1_3240_CEN3_3	AME1	Ame1	Ame1	NDEDLTTR	113.61	115.65	1.79562	78.125	60000	1.79562			113.57	-0.0352082	-0.0352082
20240425_PRM_SKP_HZY1128_Recons_M_3241_MUT_3	HTA2	Hta2	Hta2	AGLTFPVGR	15101	15094	-0.0463545	78.125	60000	-0.0463545			15094	-0.0463545	-0.0463545
20240501_PRM_SKP_HZY1128_Recons_M_3246_ARS_10prct_3	CSE4	Cse4	Cse4	YTPSELALYEIR	558.9	558.64	-0.0465199	312.5	2500	-0.0465199			558.64	-0.0465199	-0.0465199
20240501_PRM_SKP_HZY1128_Recons_G1_3241_MUT_10prct_2	CTF19	Ctf19	Ctf19	QQLSLLDDDQVR	262.72	365.91	39.2776	78.125	60000	39.2776	y8, y5 bad	0	262.56	-0.0609013	-0.0609013
20240427_PRM_SKP_HZY1128_Recons_M_3240_CEN3_10prct_1	CBF1	Cbf1	Cbf1	LSTEDEEIHSAR	49086	47817	-2.58526	78.125	60000	-2.58526			49053	-0.0672289	-0.0672289
20240501_PRM_SKP_HZY1128_Recons_M_3241_MUT_10prct_1	CEP3	Cep3	Cep3	LVYLTER	345.76	331.35	-4.16763	78.125	60000	-4.16763			345.34	-0.121472	-0.121472
20240501_PRM_SKP_HZY1128_Recons_M_3246_ARS_10prct_3	MTW1	Mtw1	Mtw1	IPEEYLDANVFR	543.01	542.22	-0.145485	312.5	2500	-0.145485			542.22	-0.145485	-0.145485
20240425_PRM_SKP_HZY1128_Recons_M_3240_CEN3_2	AME1	Ame1	Ame1	NDEDLTTR	1084.2	1091.3	0.654861	78.125	60000	0.654861			1082.5	-0.156798	-0.156798
20240425_PRM_SKP_HZY1128_Recons_M_3240_CEN3_2	CBF1	Cbf1	Cbf1	LSTEDEEIHSAR	14210	14071	-0.978184	78.125	60000	-0.978184			14186	-0.168895	-0.168895
20240501_PRM_SKP_HZY1128_Recons_M_3241_MUT_10prct_3	CTF19	Ctf19	Ctf19	QQLSLLDDDQVR	266.66	276.53	3.70134	78.125	60000	3.70134			266.07	-0.221256	-0.221256
20240501_PRM_SKP_HZY1128_Recons_G1_3241_MUT_10prct_3	AME1	Ame1	Ame1	NDEDLTTR	166.87	192.09	15.1136	78.125	60000	15.1136	y2 bad	0	166.49	-0.227722	-0.227722
20240501_PRM_SKP_HZY1128_Recons_M_3241_MUT_10prct_3	CTF3	Ctf3	Ctf3	DAPGSATLILQR	204.54	213.65	4.4539	78.125	60000	4.4539			204.07	-0.229784	-0.229784
20240427_PRM_SKP_HZY1128_Recons_G1_3240_CEN3_10prct_2	CSE4	Cse4	Cse4	YTPSELALYEIR	648.98	647.07	-0.294308	312.5	2500	-0.294308			647.07	-0.294308	-0.294308
20240425_PRM_SKP_HZY1128_Recons_M_3240_CEN3_3	AME1	Ame1	Ame1	NDEDLTTR	1018.1	1022.9	0.471466	78.125	60000	0.471466			1014.9	-0.314311	-0.314311
20240427_PRM_SKP_HZY1128_Recons_M_3240_CEN3_01prct_2	CBF2	Cbf2	Cbf2	EENIVNEDGPNTSR	1371.3	1366.4	-0.357325	625	60000	-0.357325			1366.4	-0.357325	-0.357325
20240501_PRM_SKP_HZY1128_Recons_M_3241_MUT_10prct_2	CTF19	Ctf19	Ctf19	QQLSLLDDDQVR	212.65	245.96	15.6642	78.125	60000	15.6642	y8, y5 bad	0	211.87	-0.3668	-0.3668
20240427_PRM_SKP_HZY1128_Recons_M_3240_CEN3_01prct_1	HHT1	Hht1	Hht1	STELLIR	1198	1178.6	-1.61937	312.5	60000	-1.61937			1193.3	-0.392321	-0.392321
20240425_PRM_SKP_HZY1128_Recons_M_3241_MUT_1	HHF1	Hhf1	Hhf1	ISGLIYEEVR	20851	20756	-0.455614	1250	60000	-0.455614			20756	-0.455614	-0.455614
20240425_PRM_SKP_HZY1128_Recons_G1_3241_MUT_3	HHF1	Hhf1	Hhf1	ISGLIYEEVR	21697	21598	-0.456284	1250	60000	-0.456284			21598	-0.456284	-0.456284
20240425_PRM_SKP_HZY1128_Recons_M_3240_CEN3_1	HHF1	Hhf1	Hhf1	ISGLIYEEVR	16143	16059	-0.520349	1250	60000	-0.520349			16059	-0.520349	-0.520349
20240427_PRM_SKP_HZY1128_Recons_M_3240_CEN3_01prct_3	CEP3	Cep3	Cep3	LVYLTER	1130.5	1108.1	-1.98142	78.125	60000	-1.98142			1124.2	-0.557276	-0.557276
20240425_PRM_SKP_HZY1128_Recons_M_3240_CEN3_1	AME1	Ame1	Ame1	NDEDLTTR	1015.7	1014.2	-0.147681	78.125	60000	-0.147681			1009.6	-0.600571	-0.600571
20240427_PRM_SKP_HZY1128_Recons_M_3240_CEN3_10prct_1	CTF19	Ctf19	Ctf19	QQLSLLDDDQVR	2826.9	2820.5	-0.226396	78.125	60000	-0.226396			2808	-0.668577	-0.668577
20240427_PRM_SKP_HZY1128_Recons_M_3240_CEN3_01prct_1	CBF2	Cbf2	Cbf2	EENIVNEDGPNTSR	1415.8	1405.7	-0.713378	625	60000	-0.713378			1405.7	-0.713378	-0.713378
20240501_PRM_SKP_HZY1128_Recons_M_3241_MUT_10prct_3	IML3	Iml3	Iml3	ESIVTSTR	179.22	183.98	2.65595	78.125	60000	2.65595			177.93	-0.719786	-0.719786
20240425_PRM_SKP_HZY1128_Recons_G1_3240_CEN3_1	HHF1	Hhf1	Hhf1	ISGLIYEEVR	13972	13870	-0.730031	1250	60000	-0.730031			13870	-0.730031	-0.730031
20240425_PRM_SKP_HZY1128_Recons_G1_3240_CEN3_2	CBF1	Cbf1	Cbf1	LSTEDEEIHSAR	13426	13118	-2.29406	78.125	60000	-2.29406			13325	-0.752272	-0.752272
20240427_PRM_SKP_HZY1128_Recons_M_3240_CEN3_01prct_1	CBF1	Cbf1	Cbf1	LSTEDEEIHSAR	1020.3	1034.8	1.42115	78.125	60000	1.42115			1012.3	-0.784083	-0.784083
20240425_PRM_SKP_HZY1128_Recons_G1_3240_CEN3_3	HHF1	Hhf1	Hhf1	ISGLIYEEVR	15259	15134	-0.819189	1250	60000	-0.819189			15134	-0.819189	-0.819189
20240427_PRM_SKP_HZY1128_Recons_M_3240_CEN3_10prct_3	CTF19	Ctf19	Ctf19	QQLSLLDDDQVR	3291.7	3295.9	0.127594	78.125	60000	0.127594			3263.9	-0.844548	-0.844548
20240427_PRM_SKP_HZY1128_Recons_M_3240_CEN3_10prct_3	NKP1	Nkp1	Nkp1	EIYDNESELR	3032.3	2837.5	-6.42417	625	60000	-6.42417	y1 bad	b2 bad	3006.6	-0.847541	-0.847541
20240427_PRM_SKP_HZY1128_Recons_M_3240_CEN3_01prct_1	CTF19	Ctf19	Ctf19	QQLSLLDDDQVR	124.65	120.34	-3.45768	78.125	60000	-3.45768			123.59	-0.850381	-0.850381
20240427_PRM_SKP_HZY1128_Recons_M_3240_CEN3_01prct_3	AME1	Ame1	Ame1	NDEDLTTR	102.93	101.14	-1.73905	78.125	60000	-1.73905			101.95	-0.952103	-0.952103
20240427_PRM_SKP_HZY1128_Recons_M_3240_CEN3_01prct_1	MIF2	Mif2	Mif2-2	VAPLQYWR	237.11	215.28	-9.2067	78.125	60000	-9.2067	y6, z4 bad	0	234.82	-0.965796	-0.965796
20240427_PRM_SKP_HZY1128_Recons_M_3240_CEN3_10prct_3	IML3	Iml3	Iml3	ESIVTSTR	2034.9	2028	-0.339083	78.125	60000	-0.339083			2014.8	-0.987764	-0.987764
20240501_PRM_SKP_HZY1128_Recons_M_3246_ARS_10prct_2	MIF2	Mif2	Mif2-2	VAPLQYWR	90.657	87.907	-3.03341	78.125	60000	-3.03341			89.739	-1.01261	-1.01261
20240501_PRM_SKP_HZY1128_Recons_M_3246_ARS_10prct_3	CBF1	Cbf1	Cbf1	LSTEDEEIHSAR	371.35	368.68	-0.718998	78.125	60000	-0.718998			367.49	-1.03945	-1.03945
20240501_PRM_SKP_HZY1128_Recons_M_3246_ARS_10prct_1	CSE4	Cse4	Cse4	YTPSELALYEIR	565.31	559.28	-1.06667	312.5	2500	-1.06667			559.28	-1.06667	-1.06667
20240427_PRM_SKP_HZY1128_Recons_M_3240_CEN3_01prct_1	CSE4	Cse4	Cse4	YTPSELALYEIR	560.77	554.72	-1.07887	312.5	2500	-1.07887			554.72	-1.07887	-1.07887
20240427_PRM_SKP_HZY1128_Recons_M_3240_CEN3_01prct_2	CSE4	Cse4	Cse4	YTPSELALYEIR	607.66	601	-1.09601	312.5	2500	-1.09601			601	-1.09601	-1.09601
20240425_PRM_SKP_HZY1128_Recons_M_3240_CEN3_3	HHT1	Hht1	Hht1	STELLIR	16218	15602	-3.79825	312.5	60000	-3.79825			16040	-1.09755	-1.09755
20240501_PRM_SKP_HZY1128_Recons_M_3246_ARS_10prct_1	CBF1	Cbf1	Cbf1	LSTEDEEIHSAR	114.15	119.1	4.3364	78.125	60000	4.3364			112.85	-1.13885	-1.13885
20240425_PRM_SKP_HZY1128_Recons_G1_3241_MUT_3	CBF1	Cbf1	Cbf1	LSTEDEEIHSAR	18805	18644	-0.856155	78.125	60000	-0.856155			18588	-1.15395	-1.15395
20240501_PRM_SKP_HZY1128_Recons_M_3241_MUT_10prct_2	CSE4	Cse4	Cse4	YTPSELALYEIR	374.84	370.45	-1.17117	312.5	2500	-1.17117			370.45	-1.17117	-1.17117
20240425_PRM_SKP_HZY1128_Recons_M_3246_ARS_3	HHF1	Hhf1	Hhf1	ISGLIYEEVR	24708	24412	-1.19799	1250	60000	-1.19799			24412	-1.19799	-1.19799
20240427_PRM_SKP_HZY1128_Recons_M_3240_CEN3_01prct_3	CSE4	Cse4	Cse4	YTPSELALYEIR	657.13	648.88	-1.25546	312.5	2500	-1.25546			648.88	-1.25546	-1.25546
20240501_PRM_SKP_HZY1128_Recons_G1_3241_MUT_10prct_1	HTA2	Hta2	Hta2	AGLTFPVGR	46241	45646	-1.28674	78.125	60000	-1.28674			45646	-1.28674	-1.28674
20240501_PRM_SKP_HZY1128_Recons_G1_3241_MUT_10prct_1	HHF1	Hhf1	Hhf1	ISGLIYEEVR	47799	47172	-1.31174	1250	60000	-1.31174			47172	-1.31174	-1.31174
20240501_PRM_SKP_HZY1128_Recons_M_3241_MUT_10prct_3	CBF2	Cbf2	Cbf2	EENIVNEDGPNTSR	715.4	705.93	-1.32373	625	60000	-1.32373			705.93	-1.32373	-1.32373
20240501_PRM_SKP_HZY1128_Recons_M_3246_ARS_10prct_1	CBF2	Cbf2	Cbf2	EENIVNEDGPNTSR	1415.5	1395.9	-1.38467	625	60000	-1.38467			1395.9	-1.38467	-1.38467
20240427_PRM_SKP_HZY1128_Recons_M_3240_CEN3_01prct_3	HTB2	Htb2	Htb2	HAVSEGTR	1794.7	1769.3	-1.41528	625	60000	-1.41528			1769.3	-1.41528	-1.41528
20240425_PRM_SKP_HZY1128_Recons_M_3240_CEN3_3	CTF19	Ctf19	Ctf19	QQLSLLDDDQVR	765.14	769.2	0.530622	78.125	60000	0.530622			754.27	-1.42066	-1.42066
20240427_PRM_SKP_HZY1128_Recons_M_3240_CEN3_01prct_2	CTF19	Ctf19	Ctf19	QQLSLLDDDQVR	144.52	138.45	-4.20011	78.125	60000	-4.20011			142.42	-1.45309	-1.45309
20240425_PRM_SKP_HZY1128_Recons_M_3240_CEN3_2	CHL4	Chl4	Chl4	NEDSGEPVYISR	278.64	274.54	-1.47143	78.125	60000	-1.47143			274.54	-1.47143	-1.47143
20240501_PRM_SKP_HZY1128_Recons_M_3241_MUT_10prct_2	CBF1	Cbf1	Cbf1	LSTEDEEIHSAR	36000	35199	-2.225	78.125	60000	-2.225			35466	-1.48333	-1.48333
20240501_PRM_SKP_HZY1128_Recons_M_3241_MUT_10prct_1	CBF1	Cbf1	Cbf1	LSTEDEEIHSAR	43013	42035	-2.27373	78.125	60000	-2.27373			42373	-1.48792	-1.48792
20240501_PRM_SKP_HZY1128_Recons_M_3241_MUT_10prct_3	MTW1	Mtw1	Mtw1	IPEEYLDANVFR	451.61	444.63	-1.54558	312.5	2500	-1.54558			444.63	-1.54558	-1.54558
20240425_PRM_SKP_HZY1128_Recons_M_3240_CEN3_1	CTF19	Ctf19	Ctf19	QQLSLLDDDQVR	704.34	702.98	-0.193089	78.125	60000	-0.193089			693.31	-1.56601	-1.56601
20240427_PRM_SKP_HZY1128_Recons_G1_3240_CEN3_10prct_2	IML3	Iml3	Iml3	ESIVTSTR	138.33	140.94	1.88679	78.125	60000	1.88679			136.11	-1.60486	-1.60486
20240501_PRM_SKP_HZY1128_Recons_M_3241_MUT_10prct_3	CBF1	Cbf1	Cbf1	LSTEDEEIHSAR	36239	34394	-5.0912	78.125	60000	-5.0912	0	y11 bad	35650	-1.62532	-1.62532
20240425_PRM_SKP_HZY1128_Recons_M_3240_CEN3_1	CHL4	Chl4	Chl4	NEDSGEPVYISR	246.61	242.44	-1.69093	78.125	60000	-1.69093			242.44	-1.69093	-1.69093
20240427_PRM_SKP_HZY1128_Recons_M_3240_CEN3_10prct_3	CBF1	Cbf1	Cbf1	LSTEDEEIHSAR	59965	60271	0.510298	78.125	60000	>ULoQ			58944	-1.70266	-1.70266
20240425_PRM_SKP_HZY1128_Recons_M_3241_MUT_3	HHT1	Hht1	Hht1	STELLIR	15412	15046	-2.37477	312.5	60000	-2.37477			15146	-1.72593	-1.72593
20240427_PRM_SKP_HZY1128_Recons_M_3240_CEN3_01prct_3	CBF2	Cbf2	Cbf2	EENIVNEDGPNTSR	1203.6	1182.6	-1.74477	625	60000	-1.74477			1182.6	-1.74477	-1.74477
20240427_PRM_SKP_HZY1128_Recons_M_3240_CEN3_01prct_2	HTB2	Htb2	Htb2	HAVSEGTR	1801.7	1770	-1.75945	625	60000	-1.75945			1770	-1.75945	-1.75945
20240427_PRM_SKP_HZY1128_Recons_M_3240_CEN3_10prct_3	CHL4	Chl4	Chl4	NEDSGEPVYISR	1316.4	1293.1	-1.76998	78.125	60000	-1.76998			1293.1	-1.76998	-1.76998
20240425_PRM_SKP_HZY1128_Recons_M_3240_CEN3_3	MCM21	Mcm21	Mcm21	IDDISTSDR	624.89	608.4	-2.63886	78.125	60000	-2.63886			613.76	-1.78111	-1.78111
20240501_PRM_SKP_HZY1128_Recons_M_3241_MUT_10prct_1	CBF2	Cbf2	Cbf2	EENIVNEDGPNTSR	701.8	689.08	-1.81248	625	60000	-1.81248			689.08	-1.81248	-1.81248
20240427_PRM_SKP_HZY1128_Recons_M_3240_CEN3_01prct_2	CEP3	Cep3	Cep3	LVYLTER	1011.6	981.12	-3.01305	78.125	60000	-3.01305			991.21	-2.01562	-2.01562
20240425_PRM_SKP_HZY1128_Recons_M_3240_CEN3_1	HHT1	Hht1	Hht1	STELLIR	14427	13811	-4.26977	312.5	60000	-4.26977			14133	-2.03785	-2.03785
20240427_PRM_SKP_HZY1128_Recons_M_3240_CEN3_10prct_1	MIF2	Mif2	Mif2-1	YSLDTSESPSVR	5754.7	5635.8	-2.06614	625	60000	-2.06614			5635.8	-2.06614	-2.06614
20240427_PRM_SKP_HZY1128_Recons_M_3240_CEN3_01prct_3	CTF13	Ctf13	Ctf13	TGLADFTR	682.77	583.97	-14.4705	156.25	20000	-14.4705	b2 bad	b2 bad	668.62	-2.07244	-2.07244
20240425_PRM_SKP_HZY1128_Recons_M_3246_ARS_2	HHF1	Hhf1	Hhf1	ISGLIYEEVR	20138	19720	-2.07568	1250	60000	-2.07568			19720	-2.07568	-2.07568
20240427_PRM_SKP_HZY1128_Recons_M_3240_CEN3_10prct_1	IML3	Iml3	Iml3	ESIVTSTR	1680.8	1631.4	-2.93908	78.125	60000	-2.93908			1644.1	-2.18348	-2.18348
20240425_PRM_SKP_HZY1128_Recons_M_3240_CEN3_2	CTF19	Ctf19	Ctf19	QQLSLLDDDQVR	907.34	900.22	-0.784711	78.125	60000	-0.784711			887.08	-2.2329	-2.2329
20240427_PRM_SKP_HZY1128_Recons_G1_3240_CEN3_10prct_3	MTW1	Mtw1	Mtw1	IPEEYLDANVFR	471.72	461.16	-2.23862	312.5	2500	-2.23862			461.16	-2.23862	-2.23862
20240501_PRM_SKP_HZY1128_Recons_M_3241_MUT_10prct_1	MTW1	Mtw1	Mtw1	IPEEYLDANVFR	366.47	357.96	-2.32215	312.5	2500	-2.32215			357.96	-2.32215	-2.32215
20240425_PRM_SKP_HZY1128_Recons_M_3240_CEN3_2	MIF2	Mif2	Mif2-2	VAPLQYWR	921.08	902.98	-1.96508	78.125	60000	-1.96508			899.36	-2.3581	-2.3581
20240425_PRM_SKP_HZY1128_Recons_G1_3240_CEN3_1	AME1	Ame1	Ame1	NDEDLTTR	81.854	84.495	3.22648	78.125	60000	3.22648			79.9	-2.38718	-2.38718
20240427_PRM_SKP_HZY1128_Recons_M_3240_CEN3_01prct_1	CEP3	Cep3	Cep3	LVYLTER	985.52	946.27	-3.98267	78.125	60000	-3.98267			961.97	-2.3896	-2.3896
20240427_PRM_SKP_HZY1128_Recons_G1_3240_CEN3_10prct_2	HHF1	Hhf1	Hhf1	ISGLIYEEVR	35288	34443	-2.39458	1250	60000	-2.39458			34443	-2.39458	-2.39458
20240425_PRM_SKP_HZY1128_Recons_G1_3240_CEN3_2	CTF13	Ctf13	Ctf13	TGLADFTR	4298.4	4039.5	-6.02317	156.25	20000	-6.02317	0	0	4195.1	-2.40322	-2.40322
20240425_PRM_SKP_HZY1128_Recons_M_3246_ARS_3	HHT1	Hht1	Hht1	STELLIR	18769	18019	-3.99595	312.5	60000	-3.99595			18314	-2.42421	-2.42421
20240425_PRM_SKP_HZY1128_Recons_M_3240_CEN3_1	MIF2	Mif2	Mif2-2	VAPLQYWR	716.65	713.27	-0.471639	78.125	60000	-0.471639			698.73	-2.50052	-2.50052
20240425_PRM_SKP_HZY1128_Recons_M_3240_CEN3_1	CTF3	Ctf3	Ctf3	DAPGSATLILQR	394.93	381.16	-3.48669	78.125	60000	-3.48669			385	-2.51437	-2.51437
20240425_PRM_SKP_HZY1128_Recons_M_3240_CEN3_3	OKP1	Okp1	Okp1	VIQAEYR	781.82	761.98	-2.53767	156.25	60000	-2.53767			761.98	-2.53767	-2.53767
20240427_PRM_SKP_HZY1128_Recons_M_3240_CEN3_01prct_2	AME1	Ame1	Ame1	NDEDLTTR	104.09	101.78	-2.21923	78.125	60000	-2.21923			101.38	-2.60352	-2.60352
20240427_PRM_SKP_HZY1128_Recons_M_3240_CEN3_10prct_1	CHL4	Chl4	Chl4	NEDSGEPVYISR	994.33	967.23	-2.72545	78.125	60000	-2.72545			967.23	-2.72545	-2.72545
20240501_PRM_SKP_HZY1128_Recons_G1_3241_MUT_10prct_2	CEP3	Cep3	Cep3	LVYLTER	181.76	159.02	-12.511	78.125	60000	-12.511	b2 bad	0	176.71	-2.77839	-2.77839
20240427_PRM_SKP_HZY1128_Recons_G1_3240_CEN3_10prct_2	AME1	Ame1	Ame1	NDEDLTTR	269.07	278.27	3.41918	78.125	60000	3.41918			261.36	-2.86543	-2.86543
20240425_PRM_SKP_HZY1128_Recons_M_3241_MUT_3	HHF1	Hhf1	Hhf1	ISGLIYEEVR	17352	16826	-3.03135	1250	60000	-3.03135			16826	-3.03135	-3.03135
20240425_PRM_SKP_HZY1128_Recons_G1_3241_MUT_1	HHT1	Hht1	Hht1	STELLIR	13590	13026	-4.15011	312.5	60000	-4.15011			13163	-3.14202	-3.14202
20240425_PRM_SKP_HZY1128_Recons_G1_3240_CEN3_1	CTF13	Ctf13	Ctf13	TGLADFTR	6239.9	5777.1	-7.41679	156.25	20000	-7.41679	0	0	6038	-3.23563	-3.23563
20240425_PRM_SKP_HZY1128_Recons_M_3240_CEN3_2	MCM21	Mcm21	Mcm21	IDDISTSDR	605.04	596.44	-1.42139	78.125	60000	-1.42139			585.42	-3.24276	-3.24276
20240427_PRM_SKP_HZY1128_Recons_G1_3240_CEN3_10prct_2	HHT1	Hht1	Hht1	STELLIR	35401	33911	-4.20892	312.5	60000	-4.20892			34247	-3.25979	-3.25979
20240425_PRM_SKP_HZY1128_Recons_G1_3241_MUT_2	HHF1	Hhf1	Hhf1	ISGLIYEEVR	29565	28596	-3.27752	1250	60000	-3.27752			28596	-3.27752	-3.27752
20240425_PRM_SKP_HZY1128_Recons_G1_3240_CEN3_3	HHT1	Hht1	Hht1	STELLIR	15284	14378	-5.92777	312.5	60000	-5.92777	0	0	14774	-3.33682	-3.33682
20240427_PRM_SKP_HZY1128_Recons_G1_3240_CEN3_10prct_3	CHL4	Chl4	Chl4	NEDSGEPVYISR	123.96	119.72	-3.42046	78.125	60000	-3.42046			119.72	-3.42046	-3.42046
20240425_PRM_SKP_HZY1128_Recons_M_3240_CEN3_2	NKP2	Nkp2	Nkp2	VTSELEAR	446.68	428.75	-4.01406	312.5	60000	-4.01406			431.3	-3.44318	-3.44318
20240425_PRM_SKP_HZY1128_Recons_M_3240_CEN3_3	MIF2	Mif2	Mif2-2	VAPLQYWR	833.45	819.3	-1.69776	78.125	60000	-1.69776			804.31	-3.49631	-3.49631
20240425_PRM_SKP_HZY1128_Recons_M_3240_CEN3_2	OKP1	Okp1	Okp1	VIQAEYR	828.98	798.64	-3.65992	156.25	60000	-3.65992			798.64	-3.65992	-3.65992
20240425_PRM_SKP_HZY1128_Recons_G1_3241_MUT_2	CBF1	Cbf1	Cbf1	LSTEDEEIHSAR	18416	17820	-3.23632	78.125	60000	-3.23632			17722	-3.76846	-3.76846
20240427_PRM_SKP_HZY1128_Recons_M_3240_CEN3_10prct_1	MIF2	Mif2	Mif2-2	VAPLQYWR	2998	2946.1	-1.73115	78.125	60000	-1.73115			2884.9	-3.77252	-3.77252
20240427_PRM_SKP_HZY1128_Recons_G1_3240_CEN3_10prct_3	AME1	Ame1	Ame1	NDEDLTTR	436.04	440.44	1.00908	78.125	60000	1.00908			419.35	-3.82763	-3.82763
20240425_PRM_SKP_HZY1128_Recons_G1_3240_CEN3_2	HHT1	Hht1	Hht1	STELLIR	8671.9	8165.4	-5.8407	312.5	60000	-5.8407	0	0	8339	-3.83884	-3.83884
20240501_PRM_SKP_HZY1128_Recons_G1_3241_MUT_10prct_2	MTW1	Mtw1	Mtw1	IPEEYLDANVFR	552.4	530.81	-3.9084	312.5	2500	-3.9084			530.81	-3.9084	-3.9084
20240427_PRM_SKP_HZY1128_Recons_M_3240_CEN3_01prct_2	CTF13	Ctf13	Ctf13	TGLADFTR	615.44	525.64	-14.5912	156.25	20000	-14.5912	b2 bad	b2 bad	590.89	-3.98902	-3.98902
20240501_PRM_SKP_HZY1128_Recons_M_3246_ARS_10prct_2	CSE4	Cse4	Cse4	YTPSELALYEIR	513.36	492.74	-4.01667	312.5	2500	-4.01667			492.74	-4.01667	-4.01667
20240425_PRM_SKP_HZY1128_Recons_G1_3240_CEN3_1	HHT1	Hht1	Hht1	STELLIR	14412	13408	-6.96642	312.5	60000	-6.96642	0	0	13830	-4.0383	-4.0383
20240501_PRM_SKP_HZY1128_Recons_M_3246_ARS_10prct_2	MTW1	Mtw1	Mtw1	IPEEYLDANVFR	442.99	424.87	-4.09039	312.5	2500	-4.09039			424.87	-4.09039	-4.09039
20240425_PRM_SKP_HZY1128_Recons_M_3240_CEN3_2	IML3	Iml3	Iml3	ESIVTSTR	516.79	500.31	-3.18892	78.125	60000	-3.18892			495.53	-4.11386	-4.11386
20240427_PRM_SKP_HZY1128_Recons_G1_3240_CEN3_10prct_3	CSE4	Cse4	Cse4	YTPSELALYEIR	1224.9	1174.2	-4.13911	312.5	2500	-4.13911			1174.2	-4.13911	-4.13911
20240427_PRM_SKP_HZY1128_Recons_G1_3240_CEN3_10prct_2	MTW1	Mtw1	Mtw1	IPEEYLDANVFR	363.36	348.13	-4.19144	312.5	2500	-4.19144			348.13	-4.19144	-4.19144
20240501_PRM_SKP_HZY1128_Recons_G1_3241_MUT_10prct_3	MTW1	Mtw1	Mtw1	IPEEYLDANVFR	357.48	342.44	-4.20723	312.5	2500	-4.20723			342.44	-4.20723	-4.20723
20240427_PRM_SKP_HZY1128_Recons_M_3240_CEN3_10prct_1	OKP1	Okp1	Okp1	VIQAEYR	3262.8	3124.1	-4.25095	156.25	60000	-4.25095			3124.1	-4.25095	-4.25095
20240425_PRM_SKP_HZY1128_Recons_M_3241_MUT_2	HHT1	Hht1	Hht1	STELLIR	21653	20313	-6.18852	312.5	60000	-6.18852	y2 bad	b2 bad	20727	-4.27654	-4.27654
20240425_PRM_SKP_HZY1128_Recons_M_3241_MUT_1	HHT1	Hht1	Hht1	STELLIR	19726	18631	-5.55105	312.5	60000	-5.55105	y2 bad	b2 bad	18872	-4.32931	-4.32931
20240427_PRM_SKP_HZY1128_Recons_M_3240_CEN3_01prct_2	HHT1	Hht1	Hht1	STELLIR	1297.1	1239.3	-4.45609	312.5	60000	-4.45609			1240.4	-4.37129	-4.37129
20240501_PRM_SKP_HZY1128_Recons_M_3241_MUT_10prct_1	CTF3	Ctf3	Ctf3	DAPGSATLILQR	183.89	188.72	2.62657	78.125	60000	2.62657			175.84	-4.37762	-4.37762
20240425_PRM_SKP_HZY1128_Recons_G1_3240_CEN3_3	CTF13	Ctf13	Ctf13	TGLADFTR	9126.4	8326.8	-8.7614	156.25	20000	-8.7614	0	0	8718.6	-4.46836	-4.46836
20240501_PRM_SKP_HZY1128_Recons_M_3246_ARS_10prct_1	CTF13	Ctf13	Ctf13	TGLADFTR	640.33	497.08	-22.3713	156.25	20000	-22.3713	y3 bad	0	611.7	-4.47113	-4.47113
20240425_PRM_SKP_HZY1128_Recons_M_3240_CEN3_1	OKP1	Okp1	Okp1	VIQAEYR	690.98	659.96	-4.48928	156.25	60000	-4.48928			659.96	-4.48928	-4.48928
20240501_PRM_SKP_HZY1128_Recons_M_3241_MUT_10prct_2	CTF3	Ctf3	Ctf3	DAPGSATLILQR	133.68	135.91	1.66816	78.125	60000	1.66816			127.63	-4.52573	-4.52573
20240425_PRM_SKP_HZY1128_Recons_M_3240_CEN3_2	MTW1	Mtw1	Mtw1	IPEEYLDANVFR	347.1	331.33	-4.54336	312.5	2500	-4.54336			331.33	-4.54336	-4.54336
20240425_PRM_SKP_HZY1128_Recons_M_3246_ARS_2	CEP3	Cep3	Cep3	LVYLTER	171.5	186.38	8.67638	78.125	60000	8.67638	b2 bad	0	163.68	-4.55977	-4.55977
20240427_PRM_SKP_HZY1128_Recons_M_3240_CEN3_10prct_1	NKP1	Nkp1	Nkp1	EIYDNESELR	3090.9	2885.7	-6.63884	625	60000	-6.63884	y1 bad	b2 bad	2949.4	-4.57795	-4.57795
20240425_PRM_SKP_HZY1128_Recons_M_3246_ARS_1	CEP3	Cep3	Cep3	LVYLTER	253.87	244.62	-3.6436	78.125	60000	-3.6436			241.68	-4.80167	-4.80167
20240427_PRM_SKP_HZY1128_Recons_M_3240_CEN3_01prct_1	AME1	Ame1	Ame1	NDEDLTTR	104.15	99.282	-4.67403	78.125	60000	-4.67403			98.96	-4.9832	-4.9832
20240425_PRM_SKP_HZY1128_Recons_M_3240_CEN3_3	CHL4	Chl4	Chl4	NEDSGEPVYISR	268.3	254.12	-5.28513	78.125	60000	-5.28513	0	0	254.12	-5.28513	-5.28513
20240425_PRM_SKP_HZY1128_Recons_M_3246_ARS_3	CEP3	Cep3	Cep3	LVYLTER	250.42	235.33	-6.02588	78.125	60000	-6.02588	b2 bad	0	236.83	-5.42688	-5.42688
20240427_PRM_SKP_HZY1128_Recons_M_3240_CEN3_10prct_1	NKP2	Nkp2	Nkp2	VTSELEAR	1056.4	925.8	-12.3627	312.5	60000	-12.3627	y7++ bad	y7++ bad	998.5	-5.48088	-5.48088
20240501_PRM_SKP_HZY1128_Recons_G1_3241_MUT_10prct_1	AME1	Ame1	Ame1	NDEDLTTR	158.61	158.53	-0.0504382	78.125	60000	-0.0504382			149.61	-5.6743	-5.6743
20240425_PRM_SKP_HZY1128_Recons_M_3246_ARS_2	HHT1	Hht1	Hht1	STELLIR	16501	14798	-10.3206	312.5	60000	-10.3206	0	b2 bad	15513	-5.98752	-5.98752
20240427_PRM_SKP_HZY1128_Recons_G1_3240_CEN3_10prct_3	MCM21	Mcm21	Mcm21	IDDISTSDR	252.86	259.35	2.56664	78.125	60000	2.56664			237.71	-5.99146	-5.99146
20240425_PRM_SKP_HZY1128_Recons_G1_3241_MUT_2	HHT1	Hht1	Hht1	STELLIR	27386	24356	-11.064	312.5	60000	-11.064	0	y2, b2 bad	25724	-6.06879	-6.06879
20240501_PRM_SKP_HZY1128_Recons_M_3241_MUT_10prct_2	AME1	Ame1	Ame1	NDEDLTTR	167.85	175.66	4.65296	78.125	60000	4.65296			157.26	-6.3092	-6.3092
20240425_PRM_SKP_HZY1128_Recons_M_3240_CEN3_2	CTF3	Ctf3	Ctf3	DAPGSATLILQR	515.49	484.41	-6.02921	78.125	60000	-6.02921	0	0	482.11	-6.47539	-6.47539
20240425_PRM_SKP_HZY1128_Recons_M_3240_CEN3_1	MCM21	Mcm21	Mcm21	IDDISTSDR	565.71	513.18	-9.28568	78.125	60000	-9.28568	0	0	528.88	-6.5104	-6.5104
20240501_PRM_SKP_HZY1128_Recons_G1_3241_MUT_10prct_2	AME1	Ame1	Ame1	NDEDLTTR	265.63	268.52	1.08798	78.125	60000	1.08798			247.68	-6.75752	-6.75752
20240427_PRM_SKP_HZY1128_Recons_G1_3240_CEN3_10prct_2	MCM21	Mcm21	Mcm21	IDDISTSDR	147.52	151.73	2.85385	78.125	60000	2.85385			136.34	-7.57863	-7.57863
20240427_PRM_SKP_HZY1128_Recons_M_3240_CEN3_10prct_1	DSN1	Dsn1	Dsn1	ILDNTENYDDTELR	217.35	214.87	-1.14102	78.125	60000	-1.14102			200.87	-7.58224	-7.58224
20240427_PRM_SKP_HZY1128_Recons_M_3240_CEN3_10prct_3	OKP1	Okp1	Okp1	VIQAEYR	4007.3	3698.2	-7.71342	156.25	60000	-7.71342			3698.2	-7.71342	-7.71342
20240501_PRM_SKP_HZY1128_Recons_G1_3241_MUT_10prct_3	MCM21	Mcm21	Mcm21	IDDISTSDR	103.92	99.694	-4.06659	78.125	60000	-4.06659			95.651	-7.95708	-7.95708
20240501_PRM_SKP_HZY1128_Recons_G1_3241_MUT_10prct_1	HHT1	Hht1	Hht1	STELLIR	55340	49522	-10.5132	312.5	60000	-10.5132	0	b2 bad	50916	-7.99422	-7.99422
20240501_PRM_SKP_HZY1128_Recons_M_3241_MUT_10prct_3	AME1	Ame1	Ame1	NDEDLTTR	258.7	260.66	0.757634	78.125	60000	0.757634			237.84	-8.06339	-8.06339
20240501_PRM_SKP_HZY1128_Recons_M_3241_MUT_10prct_2	MTW1	Mtw1	Mtw1	IPEEYLDANVFR	380.2	349.51	-8.07207	312.5	2500	-8.07207	0	0	349.51	-8.07207	-8.07207
20240427_PRM_SKP_HZY1128_Recons_M_3240_CEN3_01prct_2	MIF2	Mif2	Mif2-2	VAPLQYWR	326.83	292.92	-10.3754	78.125	60000	-10.3754	y6, z4 bad	0	299.69	-8.30401	-8.30401
20240425_PRM_SKP_HZY1128_Recons_M_3246_ARS_1	HHT1	Hht1	Hht1	STELLIR	21211	19346	-8.79261	312.5	60000	-8.79261	0	b2 bad	19428	-8.40602	-8.40602
20240427_PRM_SKP_HZY1128_Recons_M_3240_CEN3_10prct_3	CNN1	Cnn1	Cnn1	SFLQDLSQVLAR	4198.2	3364.1	-19.868	2500	20000	-19.868	0	y6 bad	3844.4	-8.42742	-8.42742
20240427_PRM_SKP_HZY1128_Recons_M_3240_CEN3_10prct_1	CNN1	Cnn1	Cnn1	SFLQDLSQVLAR	3946	3147.8	-20.2281	2500	20000	-20.2281	0	y6 bad	3606.2	-8.61125	-8.61125
20240427_PRM_SKP_HZY1128_Recons_G1_3240_CEN3_10prct_2	CTF13	Ctf13	Ctf13	TGLADFTR	19996	17852	-10.7221	156.25	20000	-10.7221	0	0	18260	-8.68174	-8.68174
20240501_PRM_SKP_HZY1128_Recons_G1_3241_MUT_10prct_1	CTF3	Ctf3	Ctf3	DAPGSATLILQR	123.88	121.01	-2.31676	78.125	60000	-2.31676			113.11	-8.6939	-8.6939
20240427_PRM_SKP_HZY1128_Recons_M_3240_CEN3_10prct_3	NKP2	Nkp2	Nkp2	VTSELEAR	1885.8	1593.8	-15.4841	312.5	60000	-15.4841	y7++ bad	y7++ bad	1719.1	-8.83975	-8.83975
20240501_PRM_SKP_HZY1128_Recons_M_3241_MUT_10prct_1	MCM21	Mcm21	Mcm21	IDDISTSDR	126.71	126.44	-0.213085	78.125	60000	-0.213085			114.57	-9.58093	-9.58093
20240501_PRM_SKP_HZY1128_Recons_G1_3241_MUT_10prct_3	CTF3	Ctf3	Ctf3	DAPGSATLILQR	179.37	165.94	-7.48732	78.125	60000	-7.48732	y3 bad	0	162.09	-9.63372	-9.63372
20240501_PRM_SKP_HZY1128_Recons_M_3246_ARS_10prct_3	MIF2	Mif2	Mif2-2	VAPLQYWR	125.69	103.73	-17.4716	78.125	60000	-17.4716	y6, z4 bad	0	113.16	-9.96897	-9.96897
20240427_PRM_SKP_HZY1128_Recons_G1_3240_CEN3_10prct_3	CTF3	Ctf3	Ctf3	DAPGSATLILQR	286.91	256.01	-10.7699	78.125	60000	-10.7699	y3 bad	0	257.64	-10.2018	-10.2018

## Sheet: Set 5 after inspection
	20240217_PRM_SKP_Cal_1	CBF1 CEP1 CP1 CPF1 YJR060W J1730	LSTEDEEIHSAR	80.97
	20240217_PRM_SKP_Cal_2	CBF1 CEP1 CP1 CPF1 YJR060W J1730	LSTEDEEIHSAR	169.44
	20240217_PRM_SKP_Cal_3	CBF1 CEP1 CP1 CPF1 YJR060W J1730	LSTEDEEIHSAR	308.32
	20240217_PRM_SKP_Cal_4	CBF1 CEP1 CP1 CPF1 YJR060W J1730	LSTEDEEIHSAR	629.51
	20240217_PRM_SKP_Cal_5	CBF1 CEP1 CP1 CPF1 YJR060W J1730	LSTEDEEIHSAR	1255.8
	20240217_PRM_SKP_Cal_6	CBF1 CEP1 CP1 CPF1 YJR060W J1730	LSTEDEEIHSAR	2493
	20240217_PRM_SKP_Cal_7	CBF1 CEP1 CP1 CPF1 YJR060W J1730	LSTEDEEIHSAR	5004.9
	20240217_PRM_SKP_Cal_8	CBF1 CEP1 CP1 CPF1 YJR060W J1730	LSTEDEEIHSAR	9384.7
	20240217_PRM_SKP_Cal_9	CBF1 CEP1 CP1 CPF1 YJR060W J1730	LSTEDEEIHSAR	18050
	20240217_PRM_SKP_Cal_10	CBF1 CEP1 CP1 CPF1 YJR060W J1730	LSTEDEEIHSAR	62550
	20240427_PRM_SKP_HZY1128_Recons_M_3240_CEN3_01prct_1	CBF1 CEP1 CP1 CPF1 YJR060W J1730	LSTEDEEIHSAR	1012.3
	20240427_PRM_SKP_HZY1128_Recons_M_3240_CEN3_01prct_2	CBF1 CEP1 CP1 CPF1 YJR060W J1730	LSTEDEEIHSAR	995.38
	20240427_PRM_SKP_HZY1128_Recons_M_3240_CEN3_01prct_3	CBF1 CEP1 CP1 CPF1 YJR060W J1730	LSTEDEEIHSAR	1035.8
	20240425_PRM_SKP_HZY1128_Recons_M_3240_CEN3_1	CBF1 CEP1 CP1 CPF1 YJR060W J1730	LSTEDEEIHSAR	11245
	20240425_PRM_SKP_HZY1128_Recons_M_3240_CEN3_2	CBF1 CEP1 CP1 CPF1 YJR060W J1730	LSTEDEEIHSAR	14186
	20240425_PRM_SKP_HZY1128_Recons_M_3240_CEN3_3	CBF1 CEP1 CP1 CPF1 YJR060W J1730	LSTEDEEIHSAR	12253
	20240425_PRM_SKP_HZY1128_Recons_G1_3240_CEN3_1	CBF1 CEP1 CP1 CPF1 YJR060W J1730	LSTEDEEIHSAR	13266
	20240425_PRM_SKP_HZY1128_Recons_G1_3240_CEN3_2	CBF1 CEP1 CP1 CPF1 YJR060W J1730	LSTEDEEIHSAR	13325
	20240425_PRM_SKP_HZY1128_Recons_G1_3240_CEN3_3	CBF1 CEP1 CP1 CPF1 YJR060W J1730	LSTEDEEIHSAR	16447
	20240425_PRM_SKP_HZY1128_Recons_M_3241_MUT_1	CBF1 CEP1 CP1 CPF1 YJR060W J1730	LSTEDEEIHSAR	11161
	20240425_PRM_SKP_HZY1128_Recons_M_3241_MUT_2	CBF1 CEP1 CP1 CPF1 YJR060W J1730	LSTEDEEIHSAR	11369
	20240425_PRM_SKP_HZY1128_Recons_M_3241_MUT_3	CBF1 CEP1 CP1 CPF1 YJR060W J1730	LSTEDEEIHSAR	8350
	20240425_PRM_SKP_HZY1128_Recons_G1_3241_MUT_1	CBF1 CEP1 CP1 CPF1 YJR060W J1730	LSTEDEEIHSAR	11692
	20240425_PRM_SKP_HZY1128_Recons_G1_3241_MUT_2	CBF1 CEP1 CP1 CPF1 YJR060W J1730	LSTEDEEIHSAR	17722
	20240425_PRM_SKP_HZY1128_Recons_G1_3241_MUT_3	CBF1 CEP1 CP1 CPF1 YJR060W J1730	LSTEDEEIHSAR	18588
	20240425_PRM_SKP_HZY1128_Recons_M_3246_ARS_1	CBF1 CEP1 CP1 CPF1 YJR060W J1730	LSTEDEEIHSAR	22.431
	20240425_PRM_SKP_HZY1128_Recons_M_3246_ARS_2	CBF1 CEP1 CP1 CPF1 YJR060W J1730	LSTEDEEIHSAR	23.466
	20240425_PRM_SKP_HZY1128_Recons_M_3246_ARS_3	CBF1 CEP1 CP1 CPF1 YJR060W J1730	LSTEDEEIHSAR	75.535
	20240427_PRM_SKP_HZY1128_Recons_M_3240_CEN3_10prct_1	CBF1 CEP1 CP1 CPF1 YJR060W J1730	LSTEDEEIHSAR	49053
	20240427_PRM_SKP_HZY1128_Recons_M_3240_CEN3_10prct_3	CBF1 CEP1 CP1 CPF1 YJR060W J1730	LSTEDEEIHSAR	58944
	20240427_PRM_SKP_HZY1128_Recons_G1_3240_CEN3_10prct_2	CBF1 CEP1 CP1 CPF1 YJR060W J1730	LSTEDEEIHSAR	43145
	20240427_PRM_SKP_HZY1128_Recons_G1_3240_CEN3_10prct_3	CBF1 CEP1 CP1 CPF1 YJR060W J1730	LSTEDEEIHSAR	74345
	20240501_PRM_SKP_HZY1128_Recons_M_3241_MUT_10prct_1	CBF1 CEP1 CP1 CPF1 YJR060W J1730	LSTEDEEIHSAR	42373
	20240501_PRM_SKP_HZY1128_Recons_M_3241_MUT_10prct_2	CBF1 CEP1 CP1 CPF1 YJR060W J1730	LSTEDEEIHSAR	35466
	20240501_PRM_SKP_HZY1128_Recons_M_3241_MUT_10prct_3	CBF1 CEP1 CP1 CPF1 YJR060W J1730	LSTEDEEIHSAR	35650
	20240501_PRM_SKP_HZY1128_Recons_M_3246_ARS_10prct_1	CBF1 CEP1 CP1 CPF1 YJR060W J1730	LSTEDEEIHSAR	112.85
	20240501_PRM_SKP_HZY1128_Recons_M_3246_ARS_10prct_2	CBF1 CEP1 CP1 CPF1 YJR060W J1730	LSTEDEEIHSAR	106.61
	20240501_PRM_SKP_HZY1128_Recons_M_3246_ARS_10prct_3	CBF1 CEP1 CP1 CPF1 YJR060W J1730	LSTEDEEIHSAR	367.49
	20240501_PRM_SKP_HZY1128_Recons_G1_3241_MUT_10prct_1	CBF1 CEP1 CP1 CPF1 YJR060W J1730	LSTEDEEIHSAR	41174
	20240501_PRM_SKP_HZY1128_Recons_G1_3241_MUT_10prct_2	CBF1 CEP1 CP1 CPF1 YJR060W J1730	LSTEDEEIHSAR	64721
	20240501_PRM_SKP_HZY1128_Recons_G1_3241_MUT_10prct_3	CBF1 CEP1 CP1 CPF1 YJR060W J1730	LSTEDEEIHSAR	59874
	20240217_PRM_SKP_Cal_1	CEP3 CBF3 CBF3B CSL1 YMR168C YM8520.17C	LVYLTER	79.176
	20240217_PRM_SKP_Cal_2	CEP3 CBF3 CBF3B CSL1 YMR168C YM8520.17C	LVYLTER	157.37
	20240217_PRM_SKP_Cal_3	CEP3 CBF3 CBF3B CSL1 YMR168C YM8520.17C	LVYLTER	289.7
	20240217_PRM_SKP_Cal_4	CEP3 CBF3 CBF3B CSL1 YMR168C YM8520.17C	LVYLTER	676.02
	20240217_PRM_SKP_Cal_5	CEP3 CBF3 CBF3B CSL1 YMR168C YM8520.17C	LVYLTER	1245.6
	20240217_PRM_SKP_Cal_6	CEP3 CBF3 CBF3B CSL1 YMR168C YM8520.17C	LVYLTER	2473.3
	20240217_PRM_SKP_Cal_7	CEP3 CBF3 CBF3B CSL1 YMR168C YM8520.17C	LVYLTER	5175.5
	20240217_PRM_SKP_Cal_8	CEP3 CBF3 CBF3B CSL1 YMR168C YM8520.17C	LVYLTER	10485
	20240217_PRM_SKP_Cal_9	CEP3 CBF3 CBF3B CSL1 YMR168C YM8520.17C	LVYLTER	17368
	20240217_PRM_SKP_Cal_10	CEP3 CBF3 CBF3B CSL1 YMR168C YM8520.17C	LVYLTER	61972
	20240427_PRM_SKP_HZY1128_Recons_M_3240_CEN3_01prct_1	CEP3 CBF3 CBF3B CSL1 YMR168C YM8520.17C	LVYLTER	961.97
	20240427_PRM_SKP_HZY1128_Recons_M_3240_CEN3_01prct_2	CEP3 CBF3 CBF3B CSL1 YMR168C YM8520.17C	LVYLTER	991.21
	20240427_PRM_SKP_HZY1128_Recons_M_3240_CEN3_01prct_3	CEP3 CBF3 CBF3B CSL1 YMR168C YM8520.17C	LVYLTER	1124.2
	20240425_PRM_SKP_HZY1128_Recons_M_3240_CEN3_1	CEP3 CBF3 CBF3B CSL1 YMR168C YM8520.17C	LVYLTER	8510.6
	20240425_PRM_SKP_HZY1128_Recons_M_3240_CEN3_2	CEP3 CBF3 CBF3B CSL1 YMR168C YM8520.17C	LVYLTER	12371
	20240425_PRM_SKP_HZY1128_Recons_M_3240_CEN3_3	CEP3 CBF3 CBF3B CSL1 YMR168C YM8520.17C	LVYLTER	12123
	20240425_PRM_SKP_HZY1128_Recons_G1_3240_CEN3_1	CEP3 CBF3 CBF3B CSL1 YMR168C YM8520.17C	LVYLTER	10093
	20240425_PRM_SKP_HZY1128_Recons_G1_3240_CEN3_2	CEP3 CBF3 CBF3B CSL1 YMR168C YM8520.17C	LVYLTER	6019.1
	20240425_PRM_SKP_HZY1128_Recons_G1_3240_CEN3_3	CEP3 CBF3 CBF3B CSL1 YMR168C YM8520.17C	LVYLTER	9706.4
	20240425_PRM_SKP_HZY1128_Recons_M_3241_MUT_1	CEP3 CBF3 CBF3B CSL1 YMR168C YM8520.17C	LVYLTER	117.18
	20240425_PRM_SKP_HZY1128_Recons_M_3241_MUT_2	CEP3 CBF3 CBF3B CSL1 YMR168C YM8520.17C	LVYLTER	108.95
	20240425_PRM_SKP_HZY1128_Recons_M_3241_MUT_3	CEP3 CBF3 CBF3B CSL1 YMR168C YM8520.17C	LVYLTER	70.54
	20240425_PRM_SKP_HZY1128_Recons_G1_3241_MUT_1	CEP3 CBF3 CBF3B CSL1 YMR168C YM8520.17C	LVYLTER	42.16
	20240425_PRM_SKP_HZY1128_Recons_G1_3241_MUT_2	CEP3 CBF3 CBF3B CSL1 YMR168C YM8520.17C	LVYLTER	23.93
	20240425_PRM_SKP_HZY1128_Recons_G1_3241_MUT_3	CEP3 CBF3 CBF3B CSL1 YMR168C YM8520.17C	LVYLTER	60.768
	20240425_PRM_SKP_HZY1128_Recons_M_3246_ARS_1	CEP3 CBF3 CBF3B CSL1 YMR168C YM8520.17C	LVYLTER	241.68
	20240425_PRM_SKP_HZY1128_Recons_M_3246_ARS_2	CEP3 CBF3 CBF3B CSL1 YMR168C YM8520.17C	LVYLTER	163.68
	20240425_PRM_SKP_HZY1128_Recons_M_3246_ARS_3	CEP3 CBF3 CBF3B CSL1 YMR168C YM8520.17C	LVYLTER	236.83
	20240427_PRM_SKP_HZY1128_Recons_M_3240_CEN3_10prct_1	CEP3 CBF3 CBF3B CSL1 YMR168C YM8520.17C	LVYLTER	53757
	20240427_PRM_SKP_HZY1128_Recons_M_3240_CEN3_10prct_3	CEP3 CBF3 CBF3B CSL1 YMR168C YM8520.17C	LVYLTER	56934
	20240427_PRM_SKP_HZY1128_Recons_G1_3240_CEN3_10prct_2	CEP3 CBF3 CBF3B CSL1 YMR168C YM8520.17C	LVYLTER	26098
	20240427_PRM_SKP_HZY1128_Recons_G1_3240_CEN3_10prct_3	CEP3 CBF3 CBF3B CSL1 YMR168C YM8520.17C	LVYLTER	47124
	20240501_PRM_SKP_HZY1128_Recons_M_3241_MUT_10prct_1	CEP3 CBF3 CBF3B CSL1 YMR168C YM8520.17C	LVYLTER	345.34
	20240501_PRM_SKP_HZY1128_Recons_M_3241_MUT_10prct_2	CEP3 CBF3 CBF3B CSL1 YMR168C YM8520.17C	LVYLTER	282.54
	20240501_PRM_SKP_HZY1128_Recons_M_3241_MUT_10prct_3	CEP3 CBF3 CBF3B CSL1 YMR168C YM8520.17C	LVYLTER	327.8
	20240501_PRM_SKP_HZY1128_Recons_M_3246_ARS_10prct_1	CEP3 CBF3 CBF3B CSL1 YMR168C YM8520.17C	LVYLTER	926.29
	20240501_PRM_SKP_HZY1128_Recons_M_3246_ARS_10prct_2	CEP3 CBF3 CBF3B CSL1 YMR168C YM8520.17C	LVYLTER	690.22
	20240501_PRM_SKP_HZY1128_Recons_M_3246_ARS_10prct_3	CEP3 CBF3 CBF3B CSL1 YMR168C YM8520.17C	LVYLTER	903.29
	20240501_PRM_SKP_HZY1128_Recons_G1_3241_MUT_10prct_1	CEP3 CBF3 CBF3B CSL1 YMR168C YM8520.17C	LVYLTER	60.135
	20240501_PRM_SKP_HZY1128_Recons_G1_3241_MUT_10prct_2	CEP3 CBF3 CBF3B CSL1 YMR168C YM8520.17C	LVYLTER	176.71
	20240501_PRM_SKP_HZY1128_Recons_G1_3241_MUT_10prct_3	CEP3 CBF3 CBF3B CSL1 YMR168C YM8520.17C	LVYLTER	95.319
	20240217_PRM_SKP_Cal_1	CTF13 CBF3C YMR094W YM6543.01 YM9582.19	TGLADFTR	51.772
	20240217_PRM_SKP_Cal_2	CTF13 CBF3C YMR094W YM6543.01 YM9582.19	TGLADFTR	149.04
	20240217_PRM_SKP_Cal_3	CTF13 CBF3C YMR094W YM6543.01 YM9582.19	TGLADFTR	296.01
	20240217_PRM_SKP_Cal_4	CTF13 CBF3C YMR094W YM6543.01 YM9582.19	TGLADFTR	634.83
	20240217_PRM_SKP_Cal_5	CTF13 CBF3C YMR094W YM6543.01 YM9582.19	TGLADFTR	1255.2
	20240217_PRM_SKP_Cal_6	CTF13 CBF3C YMR094W YM6543.01 YM9582.19	TGLADFTR	2558.3
	20240217_PRM_SKP_Cal_7	CTF13 CBF3C YMR094W YM6543.01 YM9582.19	TGLADFTR	5375
	20240217_PRM_SKP_Cal_8	CTF13 CBF3C YMR094W YM6543.01 YM9582.19	TGLADFTR	10039
	20240217_PRM_SKP_Cal_9	CTF13 CBF3C YMR094W YM6543.01 YM9582.19	TGLADFTR	19537
	20240217_PRM_SKP_Cal_10	CTF13 CBF3C YMR094W YM6543.01 YM9582.19	TGLADFTR	68829
	20240427_PRM_SKP_HZY1128_Recons_M_3240_CEN3_01prct_1	CTF13 CBF3C YMR094W YM6543.01 YM9582.19	TGLADFTR	677.25
	20240427_PRM_SKP_HZY1128_Recons_M_3240_CEN3_01prct_2	CTF13 CBF3C YMR094W YM6543.01 YM9582.19	TGLADFTR	590.89
	20240427_PRM_SKP_HZY1128_Recons_M_3240_CEN3_01prct_3	CTF13 CBF3C YMR094W YM6543.01 YM9582.19	TGLADFTR	668.62
	20240425_PRM_SKP_HZY1128_Recons_M_3240_CEN3_1	CTF13 CBF3C YMR094W YM6543.01 YM9582.19	TGLADFTR	7964.6
	20240425_PRM_SKP_HZY1128_Recons_M_3240_CEN3_2	CTF13 CBF3C YMR094W YM6543.01 YM9582.19	TGLADFTR	9371.3
	20240425_PRM_SKP_HZY1128_Recons_M_3240_CEN3_3	CTF13 CBF3C YMR094W YM6543.01 YM9582.19	TGLADFTR	8951.1
	20240425_PRM_SKP_HZY1128_Recons_G1_3240_CEN3_1	CTF13 CBF3C YMR094W YM6543.01 YM9582.19	TGLADFTR	6038
	20240425_PRM_SKP_HZY1128_Recons_G1_3240_CEN3_2	CTF13 CBF3C YMR094W YM6543.01 YM9582.19	TGLADFTR	4195.1
	20240425_PRM_SKP_HZY1128_Recons_G1_3240_CEN3_3	CTF13 CBF3C YMR094W YM6543.01 YM9582.19	TGLADFTR	8718.6
	20240425_PRM_SKP_HZY1128_Recons_M_3241_MUT_1	CTF13 CBF3C YMR094W YM6543.01 YM9582.19	TGLADFTR	29.699
	20240425_PRM_SKP_HZY1128_Recons_M_3241_MUT_2	CTF13 CBF3C YMR094W YM6543.01 YM9582.19	TGLADFTR	27.1
	20240425_PRM_SKP_HZY1128_Recons_M_3241_MUT_3	CTF13 CBF3C YMR094W YM6543.01 YM9582.19	TGLADFTR	-4.9679
	20240425_PRM_SKP_HZY1128_Recons_G1_3241_MUT_1	CTF13 CBF3C YMR094W YM6543.01 YM9582.19	TGLADFTR	-29.458
	20240425_PRM_SKP_HZY1128_Recons_G1_3241_MUT_2	CTF13 CBF3C YMR094W YM6543.01 YM9582.19	TGLADFTR	24.383
	20240425_PRM_SKP_HZY1128_Recons_G1_3241_MUT_3	CTF13 CBF3C YMR094W YM6543.01 YM9582.19	TGLADFTR	-2.9587
	20240425_PRM_SKP_HZY1128_Recons_M_3246_ARS_1	CTF13 CBF3C YMR094W YM6543.01 YM9582.19	TGLADFTR	152.89
	20240425_PRM_SKP_HZY1128_Recons_M_3246_ARS_2	CTF13 CBF3C YMR094W YM6543.01 YM9582.19	TGLADFTR	103.26
	20240425_PRM_SKP_HZY1128_Recons_M_3246_ARS_3	CTF13 CBF3C YMR094W YM6543.01 YM9582.19	TGLADFTR	114.83
	20240427_PRM_SKP_HZY1128_Recons_M_3240_CEN3_10prct_1	CTF13 CBF3C YMR094W YM6543.01 YM9582.19	TGLADFTR	34779
	20240427_PRM_SKP_HZY1128_Recons_M_3240_CEN3_10prct_3	CTF13 CBF3C YMR094W YM6543.01 YM9582.19	TGLADFTR	38539
	20240427_PRM_SKP_HZY1128_Recons_G1_3240_CEN3_10prct_2	CTF13 CBF3C YMR094W YM6543.01 YM9582.19	TGLADFTR	18260
	20240427_PRM_SKP_HZY1128_Recons_G1_3240_CEN3_10prct_3	CTF13 CBF3C YMR094W YM6543.01 YM9582.19	TGLADFTR	33242
	20240501_PRM_SKP_HZY1128_Recons_M_3241_MUT_10prct_1	CTF13 CBF3C YMR094W YM6543.01 YM9582.19	TGLADFTR	202.25
	20240501_PRM_SKP_HZY1128_Recons_M_3241_MUT_10prct_2	CTF13 CBF3C YMR094W YM6543.01 YM9582.19	TGLADFTR	150.26
	20240501_PRM_SKP_HZY1128_Recons_M_3241_MUT_10prct_3	CTF13 CBF3C YMR094W YM6543.01 YM9582.19	TGLADFTR	255.61
	20240501_PRM_SKP_HZY1128_Recons_M_3246_ARS_10prct_1	CTF13 CBF3C YMR094W YM6543.01 YM9582.19	TGLADFTR	611.7
	20240501_PRM_SKP_HZY1128_Recons_M_3246_ARS_10prct_2	CTF13 CBF3C YMR094W YM6543.01 YM9582.19	TGLADFTR	597.4
	20240501_PRM_SKP_HZY1128_Recons_M_3246_ARS_10prct_3	CTF13 CBF3C YMR094W YM6543.01 YM9582.19	TGLADFTR	533.11
	20240501_PRM_SKP_HZY1128_Recons_G1_3241_MUT_10prct_1	CTF13 CBF3C YMR094W YM6543.01 YM9582.19	TGLADFTR	32.891
	20240501_PRM_SKP_HZY1128_Recons_G1_3241_MUT_10prct_2	CTF13 CBF3C YMR094W YM6543.01 YM9582.19	TGLADFTR	98.507
	20240501_PRM_SKP_HZY1128_Recons_G1_3241_MUT_10prct_3	CTF13 CBF3C YMR094W YM6543.01 YM9582.19	TGLADFTR	25.825
	20240217_PRM_SKP_Cal_1	CSE4 CSL2 YKL049C YKL262	YTPSELALYEIR	203.42
	20240217_PRM_SKP_Cal_2	CSE4 CSL2 YKL049C YKL262	YTPSELALYEIR	238.5
	20240217_PRM_SKP_Cal_3	CSE4 CSL2 YKL049C YKL262	YTPSELALYEIR	351.22
	20240217_PRM_SKP_Cal_4	CSE4 CSL2 YKL049C YKL262	YTPSELALYEIR	573.77
	20240217_PRM_SKP_Cal_5	CSE4 CSL2 YKL049C YKL262	YTPSELALYEIR	1132.7
	20240217_PRM_SKP_Cal_6	CSE4 CSL2 YKL049C YKL262	YTPSELALYEIR	2629.8
	20240217_PRM_SKP_Cal_7	CSE4 CSL2 YKL049C YKL262	YTPSELALYEIR	6821.3
	20240217_PRM_SKP_Cal_8	CSE4 CSL2 YKL049C YKL262	YTPSELALYEIR	16201
	20240217_PRM_SKP_Cal_9	CSE4 CSL2 YKL049C YKL262	YTPSELALYEIR	35847
	20240217_PRM_SKP_Cal_10	CSE4 CSL2 YKL049C YKL262	YTPSELALYEIR	121300
	20240427_PRM_SKP_HZY1128_Recons_M_3240_CEN3_01prct_1	CSE4 CSL2 YKL049C YKL262	YTPSELALYEIR	554.72
	20240427_PRM_SKP_HZY1128_Recons_M_3240_CEN3_01prct_2	CSE4 CSL2 YKL049C YKL262	YTPSELALYEIR	601
	20240427_PRM_SKP_HZY1128_Recons_M_3240_CEN3_01prct_3	CSE4 CSL2 YKL049C YKL262	YTPSELALYEIR	648.88
	20240425_PRM_SKP_HZY1128_Recons_M_3240_CEN3_1	CSE4 CSL2 YKL049C YKL262	YTPSELALYEIR	3316.5
	20240425_PRM_SKP_HZY1128_Recons_M_3240_CEN3_2	CSE4 CSL2 YKL049C YKL262	YTPSELALYEIR	4314.3
	20240425_PRM_SKP_HZY1128_Recons_M_3240_CEN3_3	CSE4 CSL2 YKL049C YKL262	YTPSELALYEIR	3885.4
	20240425_PRM_SKP_HZY1128_Recons_G1_3240_CEN3_1	CSE4 CSL2 YKL049C YKL262	YTPSELALYEIR	316
	20240425_PRM_SKP_HZY1128_Recons_G1_3240_CEN3_2	CSE4 CSL2 YKL049C YKL262	YTPSELALYEIR	275.94
	20240425_PRM_SKP_HZY1128_Recons_G1_3240_CEN3_3	CSE4 CSL2 YKL049C YKL262	YTPSELALYEIR	360.48
	20240425_PRM_SKP_HZY1128_Recons_M_3241_MUT_1	CSE4 CSL2 YKL049C YKL262	YTPSELALYEIR	232.34
	20240425_PRM_SKP_HZY1128_Recons_M_3241_MUT_2	CSE4 CSL2 YKL049C YKL262	YTPSELALYEIR	224.01
	20240425_PRM_SKP_HZY1128_Recons_M_3241_MUT_3	CSE4 CSL2 YKL049C YKL262	YTPSELALYEIR	219.03
	20240425_PRM_SKP_HZY1128_Recons_G1_3241_MUT_1	CSE4 CSL2 YKL049C YKL262	YTPSELALYEIR	202.9
	20240425_PRM_SKP_HZY1128_Recons_G1_3241_MUT_2	CSE4 CSL2 YKL049C YKL262	YTPSELALYEIR	209.17
	20240425_PRM_SKP_HZY1128_Recons_G1_3241_MUT_3	CSE4 CSL2 YKL049C YKL262	YTPSELALYEIR	207.62
	20240425_PRM_SKP_HZY1128_Recons_M_3246_ARS_1	CSE4 CSL2 YKL049C YKL262	YTPSELALYEIR	283.1
	20240425_PRM_SKP_HZY1128_Recons_M_3246_ARS_2	CSE4 CSL2 YKL049C YKL262	YTPSELALYEIR	260.42
	20240425_PRM_SKP_HZY1128_Recons_M_3246_ARS_3	CSE4 CSL2 YKL049C YKL262	YTPSELALYEIR	276.54
	20240427_PRM_SKP_HZY1128_Recons_M_3240_CEN3_10prct_1	CSE4 CSL2 YKL049C YKL262	YTPSELALYEIR	17040
	20240427_PRM_SKP_HZY1128_Recons_M_3240_CEN3_10prct_3	CSE4 CSL2 YKL049C YKL262	YTPSELALYEIR	20830
	20240427_PRM_SKP_HZY1128_Recons_G1_3240_CEN3_10prct_2	CSE4 CSL2 YKL049C YKL262	YTPSELALYEIR	647.07
	20240427_PRM_SKP_HZY1128_Recons_G1_3240_CEN3_10prct_3	CSE4 CSL2 YKL049C YKL262	YTPSELALYEIR	1174.2
	20240501_PRM_SKP_HZY1128_Recons_M_3241_MUT_10prct_1	CSE4 CSL2 YKL049C YKL262	YTPSELALYEIR	438.71
	20240501_PRM_SKP_HZY1128_Recons_M_3241_MUT_10prct_2	CSE4 CSL2 YKL049C YKL262	YTPSELALYEIR	370.45
	20240501_PRM_SKP_HZY1128_Recons_M_3241_MUT_10prct_3	CSE4 CSL2 YKL049C YKL262	YTPSELALYEIR	422.81
	20240501_PRM_SKP_HZY1128_Recons_M_3246_ARS_10prct_1	CSE4 CSL2 YKL049C YKL262	YTPSELALYEIR	559.28
	20240501_PRM_SKP_HZY1128_Recons_M_3246_ARS_10prct_2	CSE4 CSL2 YKL049C YKL262	YTPSELALYEIR	492.74
	20240501_PRM_SKP_HZY1128_Recons_M_3246_ARS_10prct_3	CSE4 CSL2 YKL049C YKL262	YTPSELALYEIR	558.64
	20240501_PRM_SKP_HZY1128_Recons_G1_3241_MUT_10prct_1	CSE4 CSL2 YKL049C YKL262	YTPSELALYEIR	238.33
	20240501_PRM_SKP_HZY1128_Recons_G1_3241_MUT_10prct_2	CSE4 CSL2 YKL049C YKL262	YTPSELALYEIR	294.92
	20240501_PRM_SKP_HZY1128_Recons_G1_3241_MUT_10prct_3	CSE4 CSL2 YKL049C YKL262	YTPSELALYEIR	255.84
	20240217_PRM_SKP_Cal_1	HTB2 H2B2 YBL002W YBL0104	HAVSEGTR	37.327
	20240217_PRM_SKP_Cal_2	HTB2 H2B2 YBL002W YBL0104	HAVSEGTR	88.533
	20240217_PRM_SKP_Cal_3	HTB2 H2B2 YBL002W YBL0104	HAVSEGTR	309.7
	20240217_PRM_SKP_Cal_4	HTB2 H2B2 YBL002W YBL0104	HAVSEGTR	656.66
	20240217_PRM_SKP_Cal_5	HTB2 H2B2 YBL002W YBL0104	HAVSEGTR	1176.7
	20240217_PRM_SKP_Cal_6	HTB2 H2B2 YBL002W YBL0104	HAVSEGTR	2581.7
	20240217_PRM_SKP_Cal_7	HTB2 H2B2 YBL002W YBL0104	HAVSEGTR	5053.3
	20240217_PRM_SKP_Cal_8	HTB2 H2B2 YBL002W YBL0104	HAVSEGTR	9923.9
	20240217_PRM_SKP_Cal_9	HTB2 H2B2 YBL002W YBL0104	HAVSEGTR	19444
	20240217_PRM_SKP_Cal_10	HTB2 H2B2 YBL002W YBL0104	HAVSEGTR	60541
	20240427_PRM_SKP_HZY1128_Recons_M_3240_CEN3_01prct_1	HTB2 H2B2 YBL002W YBL0104	HAVSEGTR	1829.5
	20240427_PRM_SKP_HZY1128_Recons_M_3240_CEN3_01prct_2	HTB2 H2B2 YBL002W YBL0104	HAVSEGTR	1770
	20240427_PRM_SKP_HZY1128_Recons_M_3240_CEN3_01prct_3	HTB2 H2B2 YBL002W YBL0104	HAVSEGTR	1769.3
	20240425_PRM_SKP_HZY1128_Recons_M_3240_CEN3_1	HTB2 H2B2 YBL002W YBL0104	HAVSEGTR	35819
	20240425_PRM_SKP_HZY1128_Recons_M_3240_CEN3_2	HTB2 H2B2 YBL002W YBL0104	HAVSEGTR	35286
	20240425_PRM_SKP_HZY1128_Recons_M_3240_CEN3_3	HTB2 H2B2 YBL002W YBL0104	HAVSEGTR	42806
	20240425_PRM_SKP_HZY1128_Recons_G1_3240_CEN3_1	HTB2 H2B2 YBL002W YBL0104	HAVSEGTR	25938
	20240425_PRM_SKP_HZY1128_Recons_G1_3240_CEN3_2	HTB2 H2B2 YBL002W YBL0104	HAVSEGTR	18369
	20240425_PRM_SKP_HZY1128_Recons_G1_3240_CEN3_3	HTB2 H2B2 YBL002W YBL0104	HAVSEGTR	30372
	20240425_PRM_SKP_HZY1128_Recons_M_3241_MUT_1	HTB2 H2B2 YBL002W YBL0104	HAVSEGTR	60889
	20240425_PRM_SKP_HZY1128_Recons_M_3241_MUT_2	HTB2 H2B2 YBL002W YBL0104	HAVSEGTR	109950
	20240425_PRM_SKP_HZY1128_Recons_M_3241_MUT_3	HTB2 H2B2 YBL002W YBL0104	HAVSEGTR	44792
	20240425_PRM_SKP_HZY1128_Recons_G1_3241_MUT_1	HTB2 H2B2 YBL002W YBL0104	HAVSEGTR	11843
	20240425_PRM_SKP_HZY1128_Recons_G1_3241_MUT_2	HTB2 H2B2 YBL002W YBL0104	HAVSEGTR	51501
	20240425_PRM_SKP_HZY1128_Recons_G1_3241_MUT_3	HTB2 H2B2 YBL002W YBL0104	HAVSEGTR	42086
	20240425_PRM_SKP_HZY1128_Recons_M_3246_ARS_1	HTB2 H2B2 YBL002W YBL0104	HAVSEGTR	33740
	20240425_PRM_SKP_HZY1128_Recons_M_3246_ARS_2	HTB2 H2B2 YBL002W YBL0104	HAVSEGTR	38877
	20240425_PRM_SKP_HZY1128_Recons_M_3246_ARS_3	HTB2 H2B2 YBL002W YBL0104	HAVSEGTR	41007
	20240427_PRM_SKP_HZY1128_Recons_M_3240_CEN3_10prct_1	HTB2 H2B2 YBL002W YBL0104	HAVSEGTR	275610
	20240427_PRM_SKP_HZY1128_Recons_M_3240_CEN3_10prct_3	HTB2 H2B2 YBL002W YBL0104	HAVSEGTR	260210
	20240427_PRM_SKP_HZY1128_Recons_G1_3240_CEN3_10prct_2	HTB2 H2B2 YBL002W YBL0104	HAVSEGTR	103210
	20240427_PRM_SKP_HZY1128_Recons_G1_3240_CEN3_10prct_3	HTB2 H2B2 YBL002W YBL0104	HAVSEGTR	143930
	20240501_PRM_SKP_HZY1128_Recons_M_3241_MUT_10prct_1	HTB2 H2B2 YBL002W YBL0104	HAVSEGTR	235170
	20240501_PRM_SKP_HZY1128_Recons_M_3241_MUT_10prct_2	HTB2 H2B2 YBL002W YBL0104	HAVSEGTR	214290
	20240501_PRM_SKP_HZY1128_Recons_M_3241_MUT_10prct_3	HTB2 H2B2 YBL002W YBL0104	HAVSEGTR	229170
	20240501_PRM_SKP_HZY1128_Recons_M_3246_ARS_10prct_1	HTB2 H2B2 YBL002W YBL0104	HAVSEGTR	242990
	20240501_PRM_SKP_HZY1128_Recons_M_3246_ARS_10prct_2	HTB2 H2B2 YBL002W YBL0104	HAVSEGTR	140690
	20240501_PRM_SKP_HZY1128_Recons_M_3246_ARS_10prct_3	HTB2 H2B2 YBL002W YBL0104	HAVSEGTR	508770
	20240501_PRM_SKP_HZY1128_Recons_G1_3241_MUT_10prct_1	HTB2 H2B2 YBL002W YBL0104	HAVSEGTR	120730
	20240501_PRM_SKP_HZY1128_Recons_G1_3241_MUT_10prct_2	HTB2 H2B2 YBL002W YBL0104	HAVSEGTR	236250
	20240501_PRM_SKP_HZY1128_Recons_G1_3241_MUT_10prct_3	HTB2 H2B2 YBL002W YBL0104	HAVSEGTR	147370
	20240217_PRM_SKP_Cal_1	HTA2 H2A2 YBL003C YBL0103	AGLTFPVGR	70.446
	20240217_PRM_SKP_Cal_2	HTA2 H2A2 YBL003C YBL0103	AGLTFPVGR	158.85
	20240217_PRM_SKP_Cal_3	HTA2 H2A2 YBL003C YBL0103	AGLTFPVGR	311.43
	20240217_PRM_SKP_Cal_4	HTA2 H2A2 YBL003C YBL0103	AGLTFPVGR	682.09
	20240217_PRM_SKP_Cal_5	HTA2 H2A2 YBL003C YBL0103	AGLTFPVGR	1299
	20240217_PRM_SKP_Cal_6	HTA2 H2A2 YBL003C YBL0103	AGLTFPVGR	2515.6
	20240217_PRM_SKP_Cal_7	HTA2 H2A2 YBL003C YBL0103	AGLTFPVGR	5322.5
	20240217_PRM_SKP_Cal_8	HTA2 H2A2 YBL003C YBL0103	AGLTFPVGR	10058
	20240217_PRM_SKP_Cal_9	HTA2 H2A2 YBL003C YBL0103	AGLTFPVGR	16586
	20240217_PRM_SKP_Cal_10	HTA2 H2A2 YBL003C YBL0103	AGLTFPVGR	62917
	20240427_PRM_SKP_HZY1128_Recons_M_3240_CEN3_01prct_1	HTA2 H2A2 YBL003C YBL0103	AGLTFPVGR	1699.4
	20240427_PRM_SKP_HZY1128_Recons_M_3240_CEN3_01prct_2	HTA2 H2A2 YBL003C YBL0103	AGLTFPVGR	1553.5
	20240427_PRM_SKP_HZY1128_Recons_M_3240_CEN3_01prct_3	HTA2 H2A2 YBL003C YBL0103	AGLTFPVGR	1550.4
	20240425_PRM_SKP_HZY1128_Recons_M_3240_CEN3_1	HTA2 H2A2 YBL003C YBL0103	AGLTFPVGR	17585
	20240425_PRM_SKP_HZY1128_Recons_M_3240_CEN3_2	HTA2 H2A2 YBL003C YBL0103	AGLTFPVGR	18773
	20240425_PRM_SKP_HZY1128_Recons_M_3240_CEN3_3	HTA2 H2A2 YBL003C YBL0103	AGLTFPVGR	18091
	20240425_PRM_SKP_HZY1128_Recons_G1_3240_CEN3_1	HTA2 H2A2 YBL003C YBL0103	AGLTFPVGR	10098
	20240425_PRM_SKP_HZY1128_Recons_G1_3240_CEN3_2	HTA2 H2A2 YBL003C YBL0103	AGLTFPVGR	7330.5
	20240425_PRM_SKP_HZY1128_Recons_G1_3240_CEN3_3	HTA2 H2A2 YBL003C YBL0103	AGLTFPVGR	15090
	20240425_PRM_SKP_HZY1128_Recons_M_3241_MUT_1	HTA2 H2A2 YBL003C YBL0103	AGLTFPVGR	18326
	20240425_PRM_SKP_HZY1128_Recons_M_3241_MUT_2	HTA2 H2A2 YBL003C YBL0103	AGLTFPVGR	18877
	20240425_PRM_SKP_HZY1128_Recons_M_3241_MUT_3	HTA2 H2A2 YBL003C YBL0103	AGLTFPVGR	15094
	20240425_PRM_SKP_HZY1128_Recons_G1_3241_MUT_1	HTA2 H2A2 YBL003C YBL0103	AGLTFPVGR	10850
	20240425_PRM_SKP_HZY1128_Recons_G1_3241_MUT_2	HTA2 H2A2 YBL003C YBL0103	AGLTFPVGR	14466
	20240425_PRM_SKP_HZY1128_Recons_G1_3241_MUT_3	HTA2 H2A2 YBL003C YBL0103	AGLTFPVGR	13254
	20240425_PRM_SKP_HZY1128_Recons_M_3246_ARS_1	HTA2 H2A2 YBL003C YBL0103	AGLTFPVGR	21755
	20240425_PRM_SKP_HZY1128_Recons_M_3246_ARS_2	HTA2 H2A2 YBL003C YBL0103	AGLTFPVGR	18912
	20240425_PRM_SKP_HZY1128_Recons_M_3246_ARS_3	HTA2 H2A2 YBL003C YBL0103	AGLTFPVGR	19105
	20240427_PRM_SKP_HZY1128_Recons_M_3240_CEN3_10prct_1	HTA2 H2A2 YBL003C YBL0103	AGLTFPVGR	76635
	20240427_PRM_SKP_HZY1128_Recons_M_3240_CEN3_10prct_3	HTA2 H2A2 YBL003C YBL0103	AGLTFPVGR	73095
	20240427_PRM_SKP_HZY1128_Recons_G1_3240_CEN3_10prct_2	HTA2 H2A2 YBL003C YBL0103	AGLTFPVGR	29138
	20240427_PRM_SKP_HZY1128_Recons_G1_3240_CEN3_10prct_3	HTA2 H2A2 YBL003C YBL0103	AGLTFPVGR	51002
	20240501_PRM_SKP_HZY1128_Recons_M_3241_MUT_10prct_1	HTA2 H2A2 YBL003C YBL0103	AGLTFPVGR	66587
	20240501_PRM_SKP_HZY1128_Recons_M_3241_MUT_10prct_2	HTA2 H2A2 YBL003C YBL0103	AGLTFPVGR	55022
	20240501_PRM_SKP_HZY1128_Recons_M_3241_MUT_10prct_3	HTA2 H2A2 YBL003C YBL0103	AGLTFPVGR	59997
	20240501_PRM_SKP_HZY1128_Recons_M_3246_ARS_10prct_1	HTA2 H2A2 YBL003C YBL0103	AGLTFPVGR	66943
	20240501_PRM_SKP_HZY1128_Recons_M_3246_ARS_10prct_2	HTA2 H2A2 YBL003C YBL0103	AGLTFPVGR	58542
	20240501_PRM_SKP_HZY1128_Recons_M_3246_ARS_10prct_3	HTA2 H2A2 YBL003C YBL0103	AGLTFPVGR	69440
	20240501_PRM_SKP_HZY1128_Recons_G1_3241_MUT_10prct_1	HTA2 H2A2 YBL003C YBL0103	AGLTFPVGR	45646
	20240501_PRM_SKP_HZY1128_Recons_G1_3241_MUT_10prct_2	HTA2 H2A2 YBL003C YBL0103	AGLTFPVGR	63031
	20240501_PRM_SKP_HZY1128_Recons_G1_3241_MUT_10prct_3	HTA2 H2A2 YBL003C YBL0103	AGLTFPVGR	48963
	20240217_PRM_SKP_Cal_1	HHF1 YBR009C YBR0122; HHF2 YNL030W N2752	ISGLIYEEVR	314.02
	20240217_PRM_SKP_Cal_2	HHF1 YBR009C YBR0122; HHF2 YNL030W N2752	ISGLIYEEVR	351.89
	20240217_PRM_SKP_Cal_3	HHF1 YBR009C YBR0122; HHF2 YNL030W N2752	ISGLIYEEVR	485.15
	20240217_PRM_SKP_Cal_4	HHF1 YBR009C YBR0122; HHF2 YNL030W N2752	ISGLIYEEVR	740.01
	20240217_PRM_SKP_Cal_5	HHF1 YBR009C YBR0122; HHF2 YNL030W N2752	ISGLIYEEVR	1299.4
	20240217_PRM_SKP_Cal_6	HHF1 YBR009C YBR0122; HHF2 YNL030W N2752	ISGLIYEEVR	2240.8
	20240217_PRM_SKP_Cal_7	HHF1 YBR009C YBR0122; HHF2 YNL030W N2752	ISGLIYEEVR	5046.4
	20240217_PRM_SKP_Cal_8	HHF1 YBR009C YBR0122; HHF2 YNL030W N2752	ISGLIYEEVR	9721.5
	20240217_PRM_SKP_Cal_9	HHF1 YBR009C YBR0122; HHF2 YNL030W N2752	ISGLIYEEVR	16797
	20240217_PRM_SKP_Cal_10	HHF1 YBR009C YBR0122; HHF2 YNL030W N2752	ISGLIYEEVR	63530
	20240427_PRM_SKP_HZY1128_Recons_M_3240_CEN3_01prct_1	HHF1 YBR009C YBR0122; HHF2 YNL030W N2752	ISGLIYEEVR	2375.4
	20240427_PRM_SKP_HZY1128_Recons_M_3240_CEN3_01prct_2	HHF1 YBR009C YBR0122; HHF2 YNL030W N2752	ISGLIYEEVR	2538.2
	20240427_PRM_SKP_HZY1128_Recons_M_3240_CEN3_01prct_3	HHF1 YBR009C YBR0122; HHF2 YNL030W N2752	ISGLIYEEVR	2481
	20240425_PRM_SKP_HZY1128_Recons_M_3240_CEN3_1	HHF1 YBR009C YBR0122; HHF2 YNL030W N2752	ISGLIYEEVR	16059
	20240425_PRM_SKP_HZY1128_Recons_M_3240_CEN3_2	HHF1 YBR009C YBR0122; HHF2 YNL030W N2752	ISGLIYEEVR	19912
	20240425_PRM_SKP_HZY1128_Recons_M_3240_CEN3_3	HHF1 YBR009C YBR0122; HHF2 YNL030W N2752	ISGLIYEEVR	19715
	20240425_PRM_SKP_HZY1128_Recons_G1_3240_CEN3_1	HHF1 YBR009C YBR0122; HHF2 YNL030W N2752	ISGLIYEEVR	13870
	20240425_PRM_SKP_HZY1128_Recons_G1_3240_CEN3_2	HHF1 YBR009C YBR0122; HHF2 YNL030W N2752	ISGLIYEEVR	8407.3
	20240425_PRM_SKP_HZY1128_Recons_G1_3240_CEN3_3	HHF1 YBR009C YBR0122; HHF2 YNL030W N2752	ISGLIYEEVR	15134
	20240425_PRM_SKP_HZY1128_Recons_M_3241_MUT_1	HHF1 YBR009C YBR0122; HHF2 YNL030W N2752	ISGLIYEEVR	20756
	20240425_PRM_SKP_HZY1128_Recons_M_3241_MUT_2	HHF1 YBR009C YBR0122; HHF2 YNL030W N2752	ISGLIYEEVR	25383
	20240425_PRM_SKP_HZY1128_Recons_M_3241_MUT_3	HHF1 YBR009C YBR0122; HHF2 YNL030W N2752	ISGLIYEEVR	16826
	20240425_PRM_SKP_HZY1128_Recons_G1_3241_MUT_1	HHF1 YBR009C YBR0122; HHF2 YNL030W N2752	ISGLIYEEVR	11190
	20240425_PRM_SKP_HZY1128_Recons_G1_3241_MUT_2	HHF1 YBR009C YBR0122; HHF2 YNL030W N2752	ISGLIYEEVR	28596
	20240425_PRM_SKP_HZY1128_Recons_G1_3241_MUT_3	HHF1 YBR009C YBR0122; HHF2 YNL030W N2752	ISGLIYEEVR	21598
	20240425_PRM_SKP_HZY1128_Recons_M_3246_ARS_1	HHF1 YBR009C YBR0122; HHF2 YNL030W N2752	ISGLIYEEVR	24389
	20240425_PRM_SKP_HZY1128_Recons_M_3246_ARS_2	HHF1 YBR009C YBR0122; HHF2 YNL030W N2752	ISGLIYEEVR	19720
	20240425_PRM_SKP_HZY1128_Recons_M_3246_ARS_3	HHF1 YBR009C YBR0122; HHF2 YNL030W N2752	ISGLIYEEVR	24412
	20240427_PRM_SKP_HZY1128_Recons_M_3240_CEN3_10prct_1	HHF1 YBR009C YBR0122; HHF2 YNL030W N2752	ISGLIYEEVR	77659
	20240427_PRM_SKP_HZY1128_Recons_M_3240_CEN3_10prct_3	HHF1 YBR009C YBR0122; HHF2 YNL030W N2752	ISGLIYEEVR	88530
	20240427_PRM_SKP_HZY1128_Recons_G1_3240_CEN3_10prct_2	HHF1 YBR009C YBR0122; HHF2 YNL030W N2752	ISGLIYEEVR	34443
	20240427_PRM_SKP_HZY1128_Recons_G1_3240_CEN3_10prct_3	HHF1 YBR009C YBR0122; HHF2 YNL030W N2752	ISGLIYEEVR	77497
	20240501_PRM_SKP_HZY1128_Recons_M_3241_MUT_10prct_1	HHF1 YBR009C YBR0122; HHF2 YNL030W N2752	ISGLIYEEVR	101300
	20240501_PRM_SKP_HZY1128_Recons_M_3241_MUT_10prct_2	HHF1 YBR009C YBR0122; HHF2 YNL030W N2752	ISGLIYEEVR	75136
	20240501_PRM_SKP_HZY1128_Recons_M_3241_MUT_10prct_3	HHF1 YBR009C YBR0122; HHF2 YNL030W N2752	ISGLIYEEVR	108280
	20240501_PRM_SKP_HZY1128_Recons_M_3246_ARS_10prct_1	HHF1 YBR009C YBR0122; HHF2 YNL030W N2752	ISGLIYEEVR	98978
	20240501_PRM_SKP_HZY1128_Recons_M_3246_ARS_10prct_2	HHF1 YBR009C YBR0122; HHF2 YNL030W N2752	ISGLIYEEVR	85081
	20240501_PRM_SKP_HZY1128_Recons_M_3246_ARS_10prct_3	HHF1 YBR009C YBR0122; HHF2 YNL030W N2752	ISGLIYEEVR	100880
	20240501_PRM_SKP_HZY1128_Recons_G1_3241_MUT_10prct_1	HHF1 YBR009C YBR0122; HHF2 YNL030W N2752	ISGLIYEEVR	47172
	20240501_PRM_SKP_HZY1128_Recons_G1_3241_MUT_10prct_2	HHF1 YBR009C YBR0122; HHF2 YNL030W N2752	ISGLIYEEVR	101640
	20240501_PRM_SKP_HZY1128_Recons_G1_3241_MUT_10prct_3	HHF1 YBR009C YBR0122; HHF2 YNL030W N2752	ISGLIYEEVR	75808
	20240217_PRM_SKP_Cal_1	HHT1 YBR010W YBR0201; HHT2 SIN2 YNL031C N2749	STELLIR	91.369
	20240217_PRM_SKP_Cal_2	HHT1 YBR010W YBR0201; HHT2 SIN2 YNL031C N2749	STELLIR	165.84
	20240217_PRM_SKP_Cal_3	HHT1 YBR010W YBR0201; HHT2 SIN2 YNL031C N2749	STELLIR	309.52
	20240217_PRM_SKP_Cal_4	HHT1 YBR010W YBR0201; HHT2 SIN2 YNL031C N2749	STELLIR	653.89
	20240217_PRM_SKP_Cal_5	HHT1 YBR010W YBR0201; HHT2 SIN2 YNL031C N2749	STELLIR	1259.7
	20240217_PRM_SKP_Cal_6	HHT1 YBR010W YBR0201; HHT2 SIN2 YNL031C N2749	STELLIR	2416.2
	20240217_PRM_SKP_Cal_7	HHT1 YBR010W YBR0201; HHT2 SIN2 YNL031C N2749	STELLIR	4838.9
	20240217_PRM_SKP_Cal_8	HHT1 YBR010W YBR0201; HHT2 SIN2 YNL031C N2749	STELLIR	9634.3
	20240217_PRM_SKP_Cal_9	HHT1 YBR010W YBR0201; HHT2 SIN2 YNL031C N2749	STELLIR	19612
	20240217_PRM_SKP_Cal_10	HHT1 YBR010W YBR0201; HHT2 SIN2 YNL031C N2749	STELLIR	60953
	20240427_PRM_SKP_HZY1128_Recons_M_3240_CEN3_01prct_1	HHT1 YBR010W YBR0201; HHT2 SIN2 YNL031C N2749	STELLIR	1193.3
	20240427_PRM_SKP_HZY1128_Recons_M_3240_CEN3_01prct_2	HHT1 YBR010W YBR0201; HHT2 SIN2 YNL031C N2749	STELLIR	1240.4
	20240427_PRM_SKP_HZY1128_Recons_M_3240_CEN3_01prct_3	HHT1 YBR010W YBR0201; HHT2 SIN2 YNL031C N2749	STELLIR	1250.8
	20240425_PRM_SKP_HZY1128_Recons_M_3240_CEN3_1	HHT1 YBR010W YBR0201; HHT2 SIN2 YNL031C N2749	STELLIR	14133
	20240425_PRM_SKP_HZY1128_Recons_M_3240_CEN3_2	HHT1 YBR010W YBR0201; HHT2 SIN2 YNL031C N2749	STELLIR	16129
	20240425_PRM_SKP_HZY1128_Recons_M_3240_CEN3_3	HHT1 YBR010W YBR0201; HHT2 SIN2 YNL031C N2749	STELLIR	16040
	20240425_PRM_SKP_HZY1128_Recons_G1_3240_CEN3_1	HHT1 YBR010W YBR0201; HHT2 SIN2 YNL031C N2749	STELLIR	13830
	20240425_PRM_SKP_HZY1128_Recons_G1_3240_CEN3_2	HHT1 YBR010W YBR0201; HHT2 SIN2 YNL031C N2749	STELLIR	8339
	20240425_PRM_SKP_HZY1128_Recons_G1_3240_CEN3_3	HHT1 YBR010W YBR0201; HHT2 SIN2 YNL031C N2749	STELLIR	14774
	20240425_PRM_SKP_HZY1128_Recons_M_3241_MUT_1	HHT1 YBR010W YBR0201; HHT2 SIN2 YNL031C N2749	STELLIR	18872
	20240425_PRM_SKP_HZY1128_Recons_M_3241_MUT_2	HHT1 YBR010W YBR0201; HHT2 SIN2 YNL031C N2749	STELLIR	20727
	20240425_PRM_SKP_HZY1128_Recons_M_3241_MUT_3	HHT1 YBR010W YBR0201; HHT2 SIN2 YNL031C N2749	STELLIR	15146
	20240425_PRM_SKP_HZY1128_Recons_G1_3241_MUT_1	HHT1 YBR010W YBR0201; HHT2 SIN2 YNL031C N2749	STELLIR	13163
	20240425_PRM_SKP_HZY1128_Recons_G1_3241_MUT_2	HHT1 YBR010W YBR0201; HHT2 SIN2 YNL031C N2749	STELLIR	25724
	20240425_PRM_SKP_HZY1128_Recons_G1_3241_MUT_3	HHT1 YBR010W YBR0201; HHT2 SIN2 YNL031C N2749	STELLIR	19770
	20240425_PRM_SKP_HZY1128_Recons_M_3246_ARS_1	HHT1 YBR010W YBR0201; HHT2 SIN2 YNL031C N2749	STELLIR	19428
	20240425_PRM_SKP_HZY1128_Recons_M_3246_ARS_2	HHT1 YBR010W YBR0201; HHT2 SIN2 YNL031C N2749	STELLIR	15513
	20240425_PRM_SKP_HZY1128_Recons_M_3246_ARS_3	HHT1 YBR010W YBR0201; HHT2 SIN2 YNL031C N2749	STELLIR	18314
	20240427_PRM_SKP_HZY1128_Recons_M_3240_CEN3_10prct_1	HHT1 YBR010W YBR0201; HHT2 SIN2 YNL031C N2749	STELLIR	69172
	20240427_PRM_SKP_HZY1128_Recons_M_3240_CEN3_10prct_3	HHT1 YBR010W YBR0201; HHT2 SIN2 YNL031C N2749	STELLIR	71730
	20240427_PRM_SKP_HZY1128_Recons_G1_3240_CEN3_10prct_2	HHT1 YBR010W YBR0201; HHT2 SIN2 YNL031C N2749	STELLIR	34247
	20240427_PRM_SKP_HZY1128_Recons_G1_3240_CEN3_10prct_3	HHT1 YBR010W YBR0201; HHT2 SIN2 YNL031C N2749	STELLIR	72735
	20240501_PRM_SKP_HZY1128_Recons_M_3241_MUT_10prct_1	HHT1 YBR010W YBR0201; HHT2 SIN2 YNL031C N2749	STELLIR	72465
	20240501_PRM_SKP_HZY1128_Recons_M_3241_MUT_10prct_2	HHT1 YBR010W YBR0201; HHT2 SIN2 YNL031C N2749	STELLIR	66802
	20240501_PRM_SKP_HZY1128_Recons_M_3241_MUT_10prct_3	HHT1 YBR010W YBR0201; HHT2 SIN2 YNL031C N2749	STELLIR	78401
	20240501_PRM_SKP_HZY1128_Recons_M_3246_ARS_10prct_1	HHT1 YBR010W YBR0201; HHT2 SIN2 YNL031C N2749	STELLIR	90359
	20240501_PRM_SKP_HZY1128_Recons_M_3246_ARS_10prct_2	HHT1 YBR010W YBR0201; HHT2 SIN2 YNL031C N2749	STELLIR	62234
	20240501_PRM_SKP_HZY1128_Recons_M_3246_ARS_10prct_3	HHT1 YBR010W YBR0201; HHT2 SIN2 YNL031C N2749	STELLIR	84692
	20240501_PRM_SKP_HZY1128_Recons_G1_3241_MUT_10prct_1	HHT1 YBR010W YBR0201; HHT2 SIN2 YNL031C N2749	STELLIR	50916
	20240501_PRM_SKP_HZY1128_Recons_G1_3241_MUT_10prct_2	HHT1 YBR010W YBR0201; HHT2 SIN2 YNL031C N2749	STELLIR	113370
	20240501_PRM_SKP_HZY1128_Recons_G1_3241_MUT_10prct_3	HHT1 YBR010W YBR0201; HHT2 SIN2 YNL031C N2749	STELLIR	77463
	20240217_PRM_SKP_Cal_1	MIF2 YKL089W	YSLDTSESPSVR	-4.9484
	20240217_PRM_SKP_Cal_2	MIF2 YKL089W	YSLDTSESPSVR	88.445
	20240217_PRM_SKP_Cal_3	MIF2 YKL089W	YSLDTSESPSVR	256.61
	20240217_PRM_SKP_Cal_4	MIF2 YKL089W	YSLDTSESPSVR	586.05
	20240217_PRM_SKP_Cal_5	MIF2 YKL089W	YSLDTSESPSVR	1269.1
	20240217_PRM_SKP_Cal_6	MIF2 YKL089W	YSLDTSESPSVR	2558.2
	20240217_PRM_SKP_Cal_7	MIF2 YKL089W	YSLDTSESPSVR	4972.2
	20240217_PRM_SKP_Cal_8	MIF2 YKL089W	YSLDTSESPSVR	10354
	20240217_PRM_SKP_Cal_9	MIF2 YKL089W	YSLDTSESPSVR	16347
	20240217_PRM_SKP_Cal_10	MIF2 YKL089W	YSLDTSESPSVR	59636
	20240427_PRM_SKP_HZY1128_Recons_M_3240_CEN3_01prct_1	MIF2 YKL089W	YSLDTSESPSVR	49.111
	20240427_PRM_SKP_HZY1128_Recons_M_3240_CEN3_01prct_2	MIF2 YKL089W	YSLDTSESPSVR	57.617
	20240427_PRM_SKP_HZY1128_Recons_M_3240_CEN3_01prct_3	MIF2 YKL089W	YSLDTSESPSVR	36.74
	20240425_PRM_SKP_HZY1128_Recons_M_3240_CEN3_1	MIF2 YKL089W	YSLDTSESPSVR	1271
	20240425_PRM_SKP_HZY1128_Recons_M_3240_CEN3_2	MIF2 YKL089W	YSLDTSESPSVR	1504.4
	20240425_PRM_SKP_HZY1128_Recons_M_3240_CEN3_3	MIF2 YKL089W	YSLDTSESPSVR	1236.8
	20240425_PRM_SKP_HZY1128_Recons_G1_3240_CEN3_1	MIF2 YKL089W	YSLDTSESPSVR	-48.617
	20240425_PRM_SKP_HZY1128_Recons_G1_3240_CEN3_2	MIF2 YKL089W	YSLDTSESPSVR	-53.393
	20240425_PRM_SKP_HZY1128_Recons_G1_3240_CEN3_3	MIF2 YKL089W	YSLDTSESPSVR	-20.138
	20240425_PRM_SKP_HZY1128_Recons_M_3241_MUT_1	MIF2 YKL089W	YSLDTSESPSVR	-76.238
	20240425_PRM_SKP_HZY1128_Recons_M_3241_MUT_2	MIF2 YKL089W	YSLDTSESPSVR	-76.238
	20240425_PRM_SKP_HZY1128_Recons_M_3241_MUT_3	MIF2 YKL089W	YSLDTSESPSVR	-76.238
	20240425_PRM_SKP_HZY1128_Recons_G1_3241_MUT_1	MIF2 YKL089W	YSLDTSESPSVR	-76.238
	20240425_PRM_SKP_HZY1128_Recons_G1_3241_MUT_2	MIF2 YKL089W	YSLDTSESPSVR	-75.975
	20240425_PRM_SKP_HZY1128_Recons_G1_3241_MUT_3	MIF2 YKL089W	YSLDTSESPSVR	-76.238
	20240425_PRM_SKP_HZY1128_Recons_M_3246_ARS_1	MIF2 YKL089W	YSLDTSESPSVR	87.575
	20240425_PRM_SKP_HZY1128_Recons_M_3246_ARS_2	MIF2 YKL089W	YSLDTSESPSVR	47.248
	20240425_PRM_SKP_HZY1128_Recons_M_3246_ARS_3	MIF2 YKL089W	YSLDTSESPSVR	80.647
	20240427_PRM_SKP_HZY1128_Recons_M_3240_CEN3_10prct_1	MIF2 YKL089W	YSLDTSESPSVR	5635.8
	20240427_PRM_SKP_HZY1128_Recons_M_3240_CEN3_10prct_3	MIF2 YKL089W	YSLDTSESPSVR	6902.9
	20240427_PRM_SKP_HZY1128_Recons_G1_3240_CEN3_10prct_2	MIF2 YKL089W	YSLDTSESPSVR	72.575
	20240427_PRM_SKP_HZY1128_Recons_G1_3240_CEN3_10prct_3	MIF2 YKL089W	YSLDTSESPSVR	193.63
	20240501_PRM_SKP_HZY1128_Recons_M_3241_MUT_10prct_1	MIF2 YKL089W	YSLDTSESPSVR	-33.064
	20240501_PRM_SKP_HZY1128_Recons_M_3241_MUT_10prct_2	MIF2 YKL089W	YSLDTSESPSVR	-48.916
	20240501_PRM_SKP_HZY1128_Recons_M_3241_MUT_10prct_3	MIF2 YKL089W	YSLDTSESPSVR	-35.404
	20240501_PRM_SKP_HZY1128_Recons_M_3246_ARS_10prct_1	MIF2 YKL089W	YSLDTSESPSVR	118.4
	20240501_PRM_SKP_HZY1128_Recons_M_3246_ARS_10prct_2	MIF2 YKL089W	YSLDTSESPSVR	67.052
	20240501_PRM_SKP_HZY1128_Recons_M_3246_ARS_10prct_3	MIF2 YKL089W	YSLDTSESPSVR	53.723
	20240501_PRM_SKP_HZY1128_Recons_G1_3241_MUT_10prct_1	MIF2 YKL089W	YSLDTSESPSVR	-67.941
	20240501_PRM_SKP_HZY1128_Recons_G1_3241_MUT_10prct_2	MIF2 YKL089W	YSLDTSESPSVR	-50.971
	20240501_PRM_SKP_HZY1128_Recons_G1_3241_MUT_10prct_3	MIF2 YKL089W	YSLDTSESPSVR	-59.89
	20240217_PRM_SKP_Cal_1	MIF2 YKL089W	VAPLQYWR	81.543
	20240217_PRM_SKP_Cal_2	MIF2 YKL089W	VAPLQYWR	151.36
	20240217_PRM_SKP_Cal_3	MIF2 YKL089W	VAPLQYWR	333.81
	20240217_PRM_SKP_Cal_4	MIF2 YKL089W	VAPLQYWR	658.01
	20240217_PRM_SKP_Cal_5	MIF2 YKL089W	VAPLQYWR	1249.2
	20240217_PRM_SKP_Cal_6	MIF2 YKL089W	VAPLQYWR	2275.8
	20240217_PRM_SKP_Cal_7	MIF2 YKL089W	VAPLQYWR	5140.8
	20240217_PRM_SKP_Cal_8	MIF2 YKL089W	VAPLQYWR	9448.1
	20240217_PRM_SKP_Cal_9	MIF2 YKL089W	VAPLQYWR	14765
	20240217_PRM_SKP_Cal_10	MIF2 YKL089W	VAPLQYWR	60724
	20240427_PRM_SKP_HZY1128_Recons_M_3240_CEN3_01prct_1	MIF2 YKL089W	VAPLQYWR	234.82
	20240427_PRM_SKP_HZY1128_Recons_M_3240_CEN3_01prct_2	MIF2 YKL089W	VAPLQYWR	299.69
	20240427_PRM_SKP_HZY1128_Recons_M_3240_CEN3_01prct_3	MIF2 YKL089W	VAPLQYWR	75.017
	20240425_PRM_SKP_HZY1128_Recons_M_3240_CEN3_1	MIF2 YKL089W	VAPLQYWR	698.73
	20240425_PRM_SKP_HZY1128_Recons_M_3240_CEN3_2	MIF2 YKL089W	VAPLQYWR	899.36
	20240425_PRM_SKP_HZY1128_Recons_M_3240_CEN3_3	MIF2 YKL089W	VAPLQYWR	804.31
	20240425_PRM_SKP_HZY1128_Recons_G1_3240_CEN3_1	MIF2 YKL089W	VAPLQYWR	37.871
	20240425_PRM_SKP_HZY1128_Recons_G1_3240_CEN3_2	MIF2 YKL089W	VAPLQYWR	29.202
	20240425_PRM_SKP_HZY1128_Recons_G1_3240_CEN3_3	MIF2 YKL089W	VAPLQYWR	54.476
	20240425_PRM_SKP_HZY1128_Recons_M_3241_MUT_1	MIF2 YKL089W	VAPLQYWR	18.956
	20240425_PRM_SKP_HZY1128_Recons_M_3241_MUT_2	MIF2 YKL089W	VAPLQYWR	17.612
	20240425_PRM_SKP_HZY1128_Recons_M_3241_MUT_3	MIF2 YKL089W	VAPLQYWR	16.113
	20240425_PRM_SKP_HZY1128_Recons_G1_3241_MUT_1	MIF2 YKL089W	VAPLQYWR	16.113
	20240425_PRM_SKP_HZY1128_Recons_G1_3241_MUT_2	MIF2 YKL089W	VAPLQYWR	16.113
	20240425_PRM_SKP_HZY1128_Recons_G1_3241_MUT_3	MIF2 YKL089W	VAPLQYWR	17.89
	20240425_PRM_SKP_HZY1128_Recons_M_3246_ARS_1	MIF2 YKL089W	VAPLQYWR	31.486
	20240425_PRM_SKP_HZY1128_Recons_M_3246_ARS_2	MIF2 YKL089W	VAPLQYWR	30.488
	20240425_PRM_SKP_HZY1128_Recons_M_3246_ARS_3	MIF2 YKL089W	VAPLQYWR	31.976
	20240427_PRM_SKP_HZY1128_Recons_M_3240_CEN3_10prct_1	MIF2 YKL089W	VAPLQYWR	2884.9
	20240427_PRM_SKP_HZY1128_Recons_M_3240_CEN3_10prct_3	MIF2 YKL089W	VAPLQYWR	3454.2
	20240427_PRM_SKP_HZY1128_Recons_G1_3240_CEN3_10prct_2	MIF2 YKL089W	VAPLQYWR	85.231
	20240427_PRM_SKP_HZY1128_Recons_G1_3240_CEN3_10prct_3	MIF2 YKL089W	VAPLQYWR	161.19
	20240501_PRM_SKP_HZY1128_Recons_M_3241_MUT_10prct_1	MIF2 YKL089W	VAPLQYWR	18.093
	20240501_PRM_SKP_HZY1128_Recons_M_3241_MUT_10prct_2	MIF2 YKL089W	VAPLQYWR	24.87
	20240501_PRM_SKP_HZY1128_Recons_M_3241_MUT_10prct_3	MIF2 YKL089W	VAPLQYWR	26.376
	20240501_PRM_SKP_HZY1128_Recons_M_3246_ARS_10prct_1	MIF2 YKL089W	VAPLQYWR	92.732
	20240501_PRM_SKP_HZY1128_Recons_M_3246_ARS_10prct_2	MIF2 YKL089W	VAPLQYWR	89.739
	20240501_PRM_SKP_HZY1128_Recons_M_3246_ARS_10prct_3	MIF2 YKL089W	VAPLQYWR	113.16
	20240501_PRM_SKP_HZY1128_Recons_G1_3241_MUT_10prct_1	MIF2 YKL089W	VAPLQYWR	16.113
	20240501_PRM_SKP_HZY1128_Recons_G1_3241_MUT_10prct_2	MIF2 YKL089W	VAPLQYWR	43.57
	20240501_PRM_SKP_HZY1128_Recons_G1_3241_MUT_10prct_3	MIF2 YKL089W	VAPLQYWR	20.74
	20240217_PRM_SKP_Cal_1	CBF2 CBF3A CEP2 CTF14 NDC10 YGR140W	EENIVNEDGPNTSR	-117.6
	20240217_PRM_SKP_Cal_2	CBF2 CBF3A CEP2 CTF14 NDC10 YGR140W	EENIVNEDGPNTSR	-21.853
	20240217_PRM_SKP_Cal_3	CBF2 CBF3A CEP2 CTF14 NDC10 YGR140W	EENIVNEDGPNTSR	133.8
	20240217_PRM_SKP_Cal_4	CBF2 CBF3A CEP2 CTF14 NDC10 YGR140W	EENIVNEDGPNTSR	568.83
	20240217_PRM_SKP_Cal_5	CBF2 CBF3A CEP2 CTF14 NDC10 YGR140W	EENIVNEDGPNTSR	1162.7
	20240217_PRM_SKP_Cal_6	CBF2 CBF3A CEP2 CTF14 NDC10 YGR140W	EENIVNEDGPNTSR	2732.2
	20240217_PRM_SKP_Cal_7	CBF2 CBF3A CEP2 CTF14 NDC10 YGR140W	EENIVNEDGPNTSR	5492.9
	20240217_PRM_SKP_Cal_8	CBF2 CBF3A CEP2 CTF14 NDC10 YGR140W	EENIVNEDGPNTSR	10547
	20240217_PRM_SKP_Cal_9	CBF2 CBF3A CEP2 CTF14 NDC10 YGR140W	EENIVNEDGPNTSR	17969
	20240217_PRM_SKP_Cal_10	CBF2 CBF3A CEP2 CTF14 NDC10 YGR140W	EENIVNEDGPNTSR	60902
	20240427_PRM_SKP_HZY1128_Recons_M_3240_CEN3_01prct_1	CBF2 CBF3A CEP2 CTF14 NDC10 YGR140W	EENIVNEDGPNTSR	1405.7
	20240427_PRM_SKP_HZY1128_Recons_M_3240_CEN3_01prct_2	CBF2 CBF3A CEP2 CTF14 NDC10 YGR140W	EENIVNEDGPNTSR	1366.4
	20240427_PRM_SKP_HZY1128_Recons_M_3240_CEN3_01prct_3	CBF2 CBF3A CEP2 CTF14 NDC10 YGR140W	EENIVNEDGPNTSR	1182.6
	20240425_PRM_SKP_HZY1128_Recons_M_3240_CEN3_1	CBF2 CBF3A CEP2 CTF14 NDC10 YGR140W	EENIVNEDGPNTSR	16080
	20240425_PRM_SKP_HZY1128_Recons_M_3240_CEN3_2	CBF2 CBF3A CEP2 CTF14 NDC10 YGR140W	EENIVNEDGPNTSR	17362
	20240425_PRM_SKP_HZY1128_Recons_M_3240_CEN3_3	CBF2 CBF3A CEP2 CTF14 NDC10 YGR140W	EENIVNEDGPNTSR	16089
	20240425_PRM_SKP_HZY1128_Recons_G1_3240_CEN3_1	CBF2 CBF3A CEP2 CTF14 NDC10 YGR140W	EENIVNEDGPNTSR	10316
	20240425_PRM_SKP_HZY1128_Recons_G1_3240_CEN3_2	CBF2 CBF3A CEP2 CTF14 NDC10 YGR140W	EENIVNEDGPNTSR	6837.3
	20240425_PRM_SKP_HZY1128_Recons_G1_3240_CEN3_3	CBF2 CBF3A CEP2 CTF14 NDC10 YGR140W	EENIVNEDGPNTSR	13896
	20240425_PRM_SKP_HZY1128_Recons_M_3241_MUT_1	CBF2 CBF3A CEP2 CTF14 NDC10 YGR140W	EENIVNEDGPNTSR	35.286
	20240425_PRM_SKP_HZY1128_Recons_M_3241_MUT_2	CBF2 CBF3A CEP2 CTF14 NDC10 YGR140W	EENIVNEDGPNTSR	2.0573
	20240425_PRM_SKP_HZY1128_Recons_M_3241_MUT_3	CBF2 CBF3A CEP2 CTF14 NDC10 YGR140W	EENIVNEDGPNTSR	-65.539
	20240425_PRM_SKP_HZY1128_Recons_G1_3241_MUT_1	CBF2 CBF3A CEP2 CTF14 NDC10 YGR140W	EENIVNEDGPNTSR	-144.08
	20240425_PRM_SKP_HZY1128_Recons_G1_3241_MUT_2	CBF2 CBF3A CEP2 CTF14 NDC10 YGR140W	EENIVNEDGPNTSR	-97.021
	20240425_PRM_SKP_HZY1128_Recons_G1_3241_MUT_3	CBF2 CBF3A CEP2 CTF14 NDC10 YGR140W	EENIVNEDGPNTSR	-108.06
	20240425_PRM_SKP_HZY1128_Recons_M_3246_ARS_1	CBF2 CBF3A CEP2 CTF14 NDC10 YGR140W	EENIVNEDGPNTSR	136.35
	20240425_PRM_SKP_HZY1128_Recons_M_3246_ARS_2	CBF2 CBF3A CEP2 CTF14 NDC10 YGR140W	EENIVNEDGPNTSR	132.83
	20240425_PRM_SKP_HZY1128_Recons_M_3246_ARS_3	CBF2 CBF3A CEP2 CTF14 NDC10 YGR140W	EENIVNEDGPNTSR	142.42
	20240427_PRM_SKP_HZY1128_Recons_M_3240_CEN3_10prct_1	CBF2 CBF3A CEP2 CTF14 NDC10 YGR140W	EENIVNEDGPNTSR	65931
	20240427_PRM_SKP_HZY1128_Recons_M_3240_CEN3_10prct_3	CBF2 CBF3A CEP2 CTF14 NDC10 YGR140W	EENIVNEDGPNTSR	79666
	20240427_PRM_SKP_HZY1128_Recons_G1_3240_CEN3_10prct_2	CBF2 CBF3A CEP2 CTF14 NDC10 YGR140W	EENIVNEDGPNTSR	30994
	20240427_PRM_SKP_HZY1128_Recons_G1_3240_CEN3_10prct_3	CBF2 CBF3A CEP2 CTF14 NDC10 YGR140W	EENIVNEDGPNTSR	57333
	20240501_PRM_SKP_HZY1128_Recons_M_3241_MUT_10prct_1	CBF2 CBF3A CEP2 CTF14 NDC10 YGR140W	EENIVNEDGPNTSR	689.08
	20240501_PRM_SKP_HZY1128_Recons_M_3241_MUT_10prct_2	CBF2 CBF3A CEP2 CTF14 NDC10 YGR140W	EENIVNEDGPNTSR	457.74
	20240501_PRM_SKP_HZY1128_Recons_M_3241_MUT_10prct_3	CBF2 CBF3A CEP2 CTF14 NDC10 YGR140W	EENIVNEDGPNTSR	705.93
	20240501_PRM_SKP_HZY1128_Recons_M_3246_ARS_10prct_1	CBF2 CBF3A CEP2 CTF14 NDC10 YGR140W	EENIVNEDGPNTSR	1395.9
	20240501_PRM_SKP_HZY1128_Recons_M_3246_ARS_10prct_2	CBF2 CBF3A CEP2 CTF14 NDC10 YGR140W	EENIVNEDGPNTSR	1269.2
	20240501_PRM_SKP_HZY1128_Recons_M_3246_ARS_10prct_3	CBF2 CBF3A CEP2 CTF14 NDC10 YGR140W	EENIVNEDGPNTSR	1334.2
	20240501_PRM_SKP_HZY1128_Recons_G1_3241_MUT_10prct_1	CBF2 CBF3A CEP2 CTF14 NDC10 YGR140W	EENIVNEDGPNTSR	1.9605
	20240501_PRM_SKP_HZY1128_Recons_G1_3241_MUT_10prct_2	CBF2 CBF3A CEP2 CTF14 NDC10 YGR140W	EENIVNEDGPNTSR	247.67
	20240501_PRM_SKP_HZY1128_Recons_G1_3241_MUT_10prct_3	CBF2 CBF3A CEP2 CTF14 NDC10 YGR140W	EENIVNEDGPNTSR	139.77
	20240217_PRM_SKP_Cal_1	MCM21 CTF5 YDR318W	IDDISTSDR	66.122
	20240217_PRM_SKP_Cal_2	MCM21 CTF5 YDR318W	IDDISTSDR	156.27
	20240217_PRM_SKP_Cal_3	MCM21 CTF5 YDR318W	IDDISTSDR	318.58
	20240217_PRM_SKP_Cal_4	MCM21 CTF5 YDR318W	IDDISTSDR	670.44
	20240217_PRM_SKP_Cal_5	MCM21 CTF5 YDR318W	IDDISTSDR	1241.6
	20240217_PRM_SKP_Cal_6	MCM21 CTF5 YDR318W	IDDISTSDR	2502.4
	20240217_PRM_SKP_Cal_7	MCM21 CTF5 YDR318W	IDDISTSDR	5418.6
	20240217_PRM_SKP_Cal_8	MCM21 CTF5 YDR318W	IDDISTSDR	9969.9
	20240217_PRM_SKP_Cal_9	MCM21 CTF5 YDR318W	IDDISTSDR	19802
	20240217_PRM_SKP_Cal_10	MCM21 CTF5 YDR318W	IDDISTSDR	59776
	20240427_PRM_SKP_HZY1128_Recons_M_3240_CEN3_01prct_1	MCM21 CTF5 YDR318W	IDDISTSDR	32.084
	20240427_PRM_SKP_HZY1128_Recons_M_3240_CEN3_01prct_2	MCM21 CTF5 YDR318W	IDDISTSDR	35.125
	20240427_PRM_SKP_HZY1128_Recons_M_3240_CEN3_01prct_3	MCM21 CTF5 YDR318W	IDDISTSDR	34.804
	20240425_PRM_SKP_HZY1128_Recons_M_3240_CEN3_1	MCM21 CTF5 YDR318W	IDDISTSDR	528.88
	20240425_PRM_SKP_HZY1128_Recons_M_3240_CEN3_2	MCM21 CTF5 YDR318W	IDDISTSDR	585.42
	20240425_PRM_SKP_HZY1128_Recons_M_3240_CEN3_3	MCM21 CTF5 YDR318W	IDDISTSDR	613.76
	20240425_PRM_SKP_HZY1128_Recons_G1_3240_CEN3_1	MCM21 CTF5 YDR318W	IDDISTSDR	21.557
	20240425_PRM_SKP_HZY1128_Recons_G1_3240_CEN3_2	MCM21 CTF5 YDR318W	IDDISTSDR	20.351
	20240425_PRM_SKP_HZY1128_Recons_G1_3240_CEN3_3	MCM21 CTF5 YDR318W	IDDISTSDR	42.634
	20240425_PRM_SKP_HZY1128_Recons_M_3241_MUT_1	MCM21 CTF5 YDR318W	IDDISTSDR	9.2783
	20240425_PRM_SKP_HZY1128_Recons_M_3241_MUT_2	MCM21 CTF5 YDR318W	IDDISTSDR	13.107
	20240425_PRM_SKP_HZY1128_Recons_M_3241_MUT_3	MCM21 CTF5 YDR318W	IDDISTSDR	6.4708
	20240425_PRM_SKP_HZY1128_Recons_G1_3241_MUT_1	MCM21 CTF5 YDR318W	IDDISTSDR	8.7021
	20240425_PRM_SKP_HZY1128_Recons_G1_3241_MUT_2	MCM21 CTF5 YDR318W	IDDISTSDR	-4.1894
	20240425_PRM_SKP_HZY1128_Recons_G1_3241_MUT_3	MCM21 CTF5 YDR318W	IDDISTSDR	14.017
	20240425_PRM_SKP_HZY1128_Recons_M_3246_ARS_1	MCM21 CTF5 YDR318W	IDDISTSDR	-13.973
	20240425_PRM_SKP_HZY1128_Recons_M_3246_ARS_2	MCM21 CTF5 YDR318W	IDDISTSDR	-13.973
	20240425_PRM_SKP_HZY1128_Recons_M_3246_ARS_3	MCM21 CTF5 YDR318W	IDDISTSDR	-10.712
	20240427_PRM_SKP_HZY1128_Recons_M_3240_CEN3_10prct_1	MCM21 CTF5 YDR318W	IDDISTSDR	2504.4
	20240427_PRM_SKP_HZY1128_Recons_M_3240_CEN3_10prct_3	MCM21 CTF5 YDR318W	IDDISTSDR	2877
	20240427_PRM_SKP_HZY1128_Recons_G1_3240_CEN3_10prct_2	MCM21 CTF5 YDR318W	IDDISTSDR	136.34
	20240427_PRM_SKP_HZY1128_Recons_G1_3240_CEN3_10prct_3	MCM21 CTF5 YDR318W	IDDISTSDR	237.71
	20240501_PRM_SKP_HZY1128_Recons_M_3241_MUT_10prct_1	MCM21 CTF5 YDR318W	IDDISTSDR	114.57
	20240501_PRM_SKP_HZY1128_Recons_M_3241_MUT_10prct_2	MCM21 CTF5 YDR318W	IDDISTSDR	75.632
	20240501_PRM_SKP_HZY1128_Recons_M_3241_MUT_10prct_3	MCM21 CTF5 YDR318W	IDDISTSDR	114.84
	20240501_PRM_SKP_HZY1128_Recons_M_3246_ARS_10prct_1	MCM21 CTF5 YDR318W	IDDISTSDR	-8.527
	20240501_PRM_SKP_HZY1128_Recons_M_3246_ARS_10prct_2	MCM21 CTF5 YDR318W	IDDISTSDR	-5.8378
	20240501_PRM_SKP_HZY1128_Recons_M_3246_ARS_10prct_3	MCM21 CTF5 YDR318W	IDDISTSDR	0.59619
	20240501_PRM_SKP_HZY1128_Recons_G1_3241_MUT_10prct_1	MCM21 CTF5 YDR318W	IDDISTSDR	58.694
	20240501_PRM_SKP_HZY1128_Recons_G1_3241_MUT_10prct_2	MCM21 CTF5 YDR318W	IDDISTSDR	120.12
	20240501_PRM_SKP_HZY1128_Recons_G1_3241_MUT_10prct_3	MCM21 CTF5 YDR318W	IDDISTSDR	95.651
	20240217_PRM_SKP_Cal_1	CTF19 MCM18 YPL018W LPB13W	QQLSLLDDDQVR	96.099
	20240217_PRM_SKP_Cal_2	CTF19 MCM18 YPL018W LPB13W	QQLSLLDDDQVR	157.66
	20240217_PRM_SKP_Cal_3	CTF19 MCM18 YPL018W LPB13W	QQLSLLDDDQVR	306.69
	20240217_PRM_SKP_Cal_4	CTF19 MCM18 YPL018W LPB13W	QQLSLLDDDQVR	600.15
	20240217_PRM_SKP_Cal_5	CTF19 MCM18 YPL018W LPB13W	QQLSLLDDDQVR	1250.2
	20240217_PRM_SKP_Cal_6	CTF19 MCM18 YPL018W LPB13W	QQLSLLDDDQVR	2137.1
	20240217_PRM_SKP_Cal_7	CTF19 MCM18 YPL018W LPB13W	QQLSLLDDDQVR	4992.7
	20240217_PRM_SKP_Cal_8	CTF19 MCM18 YPL018W LPB13W	QQLSLLDDDQVR	9512.3
	20240217_PRM_SKP_Cal_9	CTF19 MCM18 YPL018W LPB13W	QQLSLLDDDQVR	15376
	20240217_PRM_SKP_Cal_10	CTF19 MCM18 YPL018W LPB13W	QQLSLLDDDQVR	60869
	20240427_PRM_SKP_HZY1128_Recons_M_3240_CEN3_01prct_1	CTF19 MCM18 YPL018W LPB13W	QQLSLLDDDQVR	123.59
	20240427_PRM_SKP_HZY1128_Recons_M_3240_CEN3_01prct_2	CTF19 MCM18 YPL018W LPB13W	QQLSLLDDDQVR	142.42
	20240427_PRM_SKP_HZY1128_Recons_M_3240_CEN3_01prct_3	CTF19 MCM18 YPL018W LPB13W	QQLSLLDDDQVR	120.62
	20240425_PRM_SKP_HZY1128_Recons_M_3240_CEN3_1	CTF19 MCM18 YPL018W LPB13W	QQLSLLDDDQVR	693.31
	20240425_PRM_SKP_HZY1128_Recons_M_3240_CEN3_2	CTF19 MCM18 YPL018W LPB13W	QQLSLLDDDQVR	887.08
	20240425_PRM_SKP_HZY1128_Recons_M_3240_CEN3_3	CTF19 MCM18 YPL018W LPB13W	QQLSLLDDDQVR	754.27
	20240425_PRM_SKP_HZY1128_Recons_G1_3240_CEN3_1	CTF19 MCM18 YPL018W LPB13W	QQLSLLDDDQVR	111.91
	20240425_PRM_SKP_HZY1128_Recons_G1_3240_CEN3_2	CTF19 MCM18 YPL018W LPB13W	QQLSLLDDDQVR	90.039
	20240425_PRM_SKP_HZY1128_Recons_G1_3240_CEN3_3	CTF19 MCM18 YPL018W LPB13W	QQLSLLDDDQVR	119.38
	20240425_PRM_SKP_HZY1128_Recons_M_3241_MUT_1	CTF19 MCM18 YPL018W LPB13W	QQLSLLDDDQVR	80.597
	20240425_PRM_SKP_HZY1128_Recons_M_3241_MUT_2	CTF19 MCM18 YPL018W LPB13W	QQLSLLDDDQVR	90.341
	20240425_PRM_SKP_HZY1128_Recons_M_3241_MUT_3	CTF19 MCM18 YPL018W LPB13W	QQLSLLDDDQVR	70.413
	20240425_PRM_SKP_HZY1128_Recons_G1_3241_MUT_1	CTF19 MCM18 YPL018W LPB13W	QQLSLLDDDQVR	67.221
	20240425_PRM_SKP_HZY1128_Recons_G1_3241_MUT_2	CTF19 MCM18 YPL018W LPB13W	QQLSLLDDDQVR	110.02
	20240425_PRM_SKP_HZY1128_Recons_G1_3241_MUT_3	CTF19 MCM18 YPL018W LPB13W	QQLSLLDDDQVR	89.528
	20240425_PRM_SKP_HZY1128_Recons_M_3246_ARS_1	CTF19 MCM18 YPL018W LPB13W	QQLSLLDDDQVR	58.516
	20240425_PRM_SKP_HZY1128_Recons_M_3246_ARS_2	CTF19 MCM18 YPL018W LPB13W	QQLSLLDDDQVR	58.2
	20240425_PRM_SKP_HZY1128_Recons_M_3246_ARS_3	CTF19 MCM18 YPL018W LPB13W	QQLSLLDDDQVR	59.844
	20240427_PRM_SKP_HZY1128_Recons_M_3240_CEN3_10prct_1	CTF19 MCM18 YPL018W LPB13W	QQLSLLDDDQVR	2808
	20240427_PRM_SKP_HZY1128_Recons_M_3240_CEN3_10prct_3	CTF19 MCM18 YPL018W LPB13W	QQLSLLDDDQVR	3263.9
	20240427_PRM_SKP_HZY1128_Recons_G1_3240_CEN3_10prct_2	CTF19 MCM18 YPL018W LPB13W	QQLSLLDDDQVR	270.22
	20240427_PRM_SKP_HZY1128_Recons_G1_3240_CEN3_10prct_3	CTF19 MCM18 YPL018W LPB13W	QQLSLLDDDQVR	381.6
	20240501_PRM_SKP_HZY1128_Recons_M_3241_MUT_10prct_1	CTF19 MCM18 YPL018W LPB13W	QQLSLLDDDQVR	270.31
	20240501_PRM_SKP_HZY1128_Recons_M_3241_MUT_10prct_2	CTF19 MCM18 YPL018W LPB13W	QQLSLLDDDQVR	211.87
	20240501_PRM_SKP_HZY1128_Recons_M_3241_MUT_10prct_3	CTF19 MCM18 YPL018W LPB13W	QQLSLLDDDQVR	266.07
	20240501_PRM_SKP_HZY1128_Recons_M_3246_ARS_10prct_1	CTF19 MCM18 YPL018W LPB13W	QQLSLLDDDQVR	91.445
	20240501_PRM_SKP_HZY1128_Recons_M_3246_ARS_10prct_2	CTF19 MCM18 YPL018W LPB13W	QQLSLLDDDQVR	112.33
	20240501_PRM_SKP_HZY1128_Recons_M_3246_ARS_10prct_3	CTF19 MCM18 YPL018W LPB13W	QQLSLLDDDQVR	119.24
	20240501_PRM_SKP_HZY1128_Recons_G1_3241_MUT_10prct_1	CTF19 MCM18 YPL018W LPB13W	QQLSLLDDDQVR	164.22
	20240501_PRM_SKP_HZY1128_Recons_G1_3241_MUT_10prct_2	CTF19 MCM18 YPL018W LPB13W	QQLSLLDDDQVR	262.56
	20240501_PRM_SKP_HZY1128_Recons_G1_3241_MUT_10prct_3	CTF19 MCM18 YPL018W LPB13W	QQLSLLDDDQVR	224.7
	20240217_PRM_SKP_Cal_1	CTF3 CHL3 YLR381W	DAPGSATLILQR	77.26
	20240217_PRM_SKP_Cal_2	CTF3 CHL3 YLR381W	DAPGSATLILQR	153.36
	20240217_PRM_SKP_Cal_3	CTF3 CHL3 YLR381W	DAPGSATLILQR	314.04
	20240217_PRM_SKP_Cal_4	CTF3 CHL3 YLR381W	DAPGSATLILQR	643.05
	20240217_PRM_SKP_Cal_5	CTF3 CHL3 YLR381W	DAPGSATLILQR	1260
	20240217_PRM_SKP_Cal_6	CTF3 CHL3 YLR381W	DAPGSATLILQR	2504.5
	20240217_PRM_SKP_Cal_7	CTF3 CHL3 YLR381W	DAPGSATLILQR	5209.5
	20240217_PRM_SKP_Cal_8	CTF3 CHL3 YLR381W	DAPGSATLILQR	9376.8
	20240217_PRM_SKP_Cal_9	CTF3 CHL3 YLR381W	DAPGSATLILQR	15941
	20240217_PRM_SKP_Cal_10	CTF3 CHL3 YLR381W	DAPGSATLILQR	60383
	20240427_PRM_SKP_HZY1128_Recons_M_3240_CEN3_01prct_1	CTF3 CHL3 YLR381W	DAPGSATLILQR	50.612
	20240427_PRM_SKP_HZY1128_Recons_M_3240_CEN3_01prct_2	CTF3 CHL3 YLR381W	DAPGSATLILQR	48.757
	20240427_PRM_SKP_HZY1128_Recons_M_3240_CEN3_01prct_3	CTF3 CHL3 YLR381W	DAPGSATLILQR	53.905
	20240425_PRM_SKP_HZY1128_Recons_M_3240_CEN3_1	CTF3 CHL3 YLR381W	DAPGSATLILQR	385
	20240425_PRM_SKP_HZY1128_Recons_M_3240_CEN3_2	CTF3 CHL3 YLR381W	DAPGSATLILQR	482.11
	20240425_PRM_SKP_HZY1128_Recons_M_3240_CEN3_3	CTF3 CHL3 YLR381W	DAPGSATLILQR	522.48
	20240425_PRM_SKP_HZY1128_Recons_G1_3240_CEN3_1	CTF3 CHL3 YLR381W	DAPGSATLILQR	59.864
	20240425_PRM_SKP_HZY1128_Recons_G1_3240_CEN3_2	CTF3 CHL3 YLR381W	DAPGSATLILQR	41.578
	20240425_PRM_SKP_HZY1128_Recons_G1_3240_CEN3_3	CTF3 CHL3 YLR381W	DAPGSATLILQR	75.528
	20240425_PRM_SKP_HZY1128_Recons_M_3241_MUT_1	CTF3 CHL3 YLR381W	DAPGSATLILQR	52.493
	20240425_PRM_SKP_HZY1128_Recons_M_3241_MUT_2	CTF3 CHL3 YLR381W	DAPGSATLILQR	42.918
	20240425_PRM_SKP_HZY1128_Recons_M_3241_MUT_3	CTF3 CHL3 YLR381W	DAPGSATLILQR	32.334
	20240425_PRM_SKP_HZY1128_Recons_G1_3241_MUT_1	CTF3 CHL3 YLR381W	DAPGSATLILQR	28.221
	20240425_PRM_SKP_HZY1128_Recons_G1_3241_MUT_2	CTF3 CHL3 YLR381W	DAPGSATLILQR	52.923
	20240425_PRM_SKP_HZY1128_Recons_G1_3241_MUT_3	CTF3 CHL3 YLR381W	DAPGSATLILQR	46.938
	20240425_PRM_SKP_HZY1128_Recons_M_3246_ARS_1	CTF3 CHL3 YLR381W	DAPGSATLILQR	20.174
	20240425_PRM_SKP_HZY1128_Recons_M_3246_ARS_2	CTF3 CHL3 YLR381W	DAPGSATLILQR	20.309
	20240425_PRM_SKP_HZY1128_Recons_M_3246_ARS_3	CTF3 CHL3 YLR381W	DAPGSATLILQR	20.174
	20240427_PRM_SKP_HZY1128_Recons_M_3240_CEN3_10prct_1	CTF3 CHL3 YLR381W	DAPGSATLILQR	1355
	20240427_PRM_SKP_HZY1128_Recons_M_3240_CEN3_10prct_3	CTF3 CHL3 YLR381W	DAPGSATLILQR	1675.9
	20240427_PRM_SKP_HZY1128_Recons_G1_3240_CEN3_10prct_2	CTF3 CHL3 YLR381W	DAPGSATLILQR	139.42
	20240427_PRM_SKP_HZY1128_Recons_G1_3240_CEN3_10prct_3	CTF3 CHL3 YLR381W	DAPGSATLILQR	257.64
	20240501_PRM_SKP_HZY1128_Recons_M_3241_MUT_10prct_1	CTF3 CHL3 YLR381W	DAPGSATLILQR	175.84
	20240501_PRM_SKP_HZY1128_Recons_M_3241_MUT_10prct_2	CTF3 CHL3 YLR381W	DAPGSATLILQR	127.63
	20240501_PRM_SKP_HZY1128_Recons_M_3241_MUT_10prct_3	CTF3 CHL3 YLR381W	DAPGSATLILQR	204.07
	20240501_PRM_SKP_HZY1128_Recons_M_3246_ARS_10prct_1	CTF3 CHL3 YLR381W	DAPGSATLILQR	43.22
	20240501_PRM_SKP_HZY1128_Recons_M_3246_ARS_10prct_2	CTF3 CHL3 YLR381W	DAPGSATLILQR	34.536
	20240501_PRM_SKP_HZY1128_Recons_M_3246_ARS_10prct_3	CTF3 CHL3 YLR381W	DAPGSATLILQR	34.163
	20240501_PRM_SKP_HZY1128_Recons_G1_3241_MUT_10prct_1	CTF3 CHL3 YLR381W	DAPGSATLILQR	113.11
	20240501_PRM_SKP_HZY1128_Recons_G1_3241_MUT_10prct_2	CTF3 CHL3 YLR381W	DAPGSATLILQR	211.3
	20240501_PRM_SKP_HZY1128_Recons_G1_3241_MUT_10prct_3	CTF3 CHL3 YLR381W	DAPGSATLILQR	162.09
	20240217_PRM_SKP_Cal_1	IML3 MCM19 YBR107C YBR0836	ESIVTSTR	82.075
	20240217_PRM_SKP_Cal_2	IML3 MCM19 YBR107C YBR0836	ESIVTSTR	159.77
	20240217_PRM_SKP_Cal_3	IML3 MCM19 YBR107C YBR0836	ESIVTSTR	312.59
	20240217_PRM_SKP_Cal_4	IML3 MCM19 YBR107C YBR0836	ESIVTSTR	687.95
	20240217_PRM_SKP_Cal_5	IML3 MCM19 YBR107C YBR0836	ESIVTSTR	1175.2
	20240217_PRM_SKP_Cal_6	IML3 MCM19 YBR107C YBR0836	ESIVTSTR	2526
	20240217_PRM_SKP_Cal_7	IML3 MCM19 YBR107C YBR0836	ESIVTSTR	4797.5
	20240217_PRM_SKP_Cal_8	IML3 MCM19 YBR107C YBR0836	ESIVTSTR	9612.6
	20240217_PRM_SKP_Cal_9	IML3 MCM19 YBR107C YBR0836	ESIVTSTR	18353
	20240217_PRM_SKP_Cal_10	IML3 MCM19 YBR107C YBR0836	ESIVTSTR	62215
	20240427_PRM_SKP_HZY1128_Recons_M_3240_CEN3_01prct_1	IML3 MCM19 YBR107C YBR0836	ESIVTSTR	28.658
	20240427_PRM_SKP_HZY1128_Recons_M_3240_CEN3_01prct_2	IML3 MCM19 YBR107C YBR0836	ESIVTSTR	37.919
	20240427_PRM_SKP_HZY1128_Recons_M_3240_CEN3_01prct_3	IML3 MCM19 YBR107C YBR0836	ESIVTSTR	33.787
	20240425_PRM_SKP_HZY1128_Recons_M_3240_CEN3_1	IML3 MCM19 YBR107C YBR0836	ESIVTSTR	391.41
	20240425_PRM_SKP_HZY1128_Recons_M_3240_CEN3_2	IML3 MCM19 YBR107C YBR0836	ESIVTSTR	495.53
	20240425_PRM_SKP_HZY1128_Recons_M_3240_CEN3_3	IML3 MCM19 YBR107C YBR0836	ESIVTSTR	424.39
	20240425_PRM_SKP_HZY1128_Recons_G1_3240_CEN3_1	IML3 MCM19 YBR107C YBR0836	ESIVTSTR	31.39
	20240425_PRM_SKP_HZY1128_Recons_G1_3240_CEN3_2	IML3 MCM19 YBR107C YBR0836	ESIVTSTR	20.508
	20240425_PRM_SKP_HZY1128_Recons_G1_3240_CEN3_3	IML3 MCM19 YBR107C YBR0836	ESIVTSTR	56.551
	20240425_PRM_SKP_HZY1128_Recons_M_3241_MUT_1	IML3 MCM19 YBR107C YBR0836	ESIVTSTR	31.932
	20240425_PRM_SKP_HZY1128_Recons_M_3241_MUT_2	IML3 MCM19 YBR107C YBR0836	ESIVTSTR	36.347
	20240425_PRM_SKP_HZY1128_Recons_M_3241_MUT_3	IML3 MCM19 YBR107C YBR0836	ESIVTSTR	17.743
	20240425_PRM_SKP_HZY1128_Recons_G1_3241_MUT_1	IML3 MCM19 YBR107C YBR0836	ESIVTSTR	15.842
	20240425_PRM_SKP_HZY1128_Recons_G1_3241_MUT_2	IML3 MCM19 YBR107C YBR0836	ESIVTSTR	33.473
	20240425_PRM_SKP_HZY1128_Recons_G1_3241_MUT_3	IML3 MCM19 YBR107C YBR0836	ESIVTSTR	31.989
	20240425_PRM_SKP_HZY1128_Recons_M_3246_ARS_1	IML3 MCM19 YBR107C YBR0836	ESIVTSTR	7.6307
	20240425_PRM_SKP_HZY1128_Recons_M_3246_ARS_2	IML3 MCM19 YBR107C YBR0836	ESIVTSTR	3.3637
	20240425_PRM_SKP_HZY1128_Recons_M_3246_ARS_3	IML3 MCM19 YBR107C YBR0836	ESIVTSTR	5.8962
	20240427_PRM_SKP_HZY1128_Recons_M_3240_CEN3_10prct_1	IML3 MCM19 YBR107C YBR0836	ESIVTSTR	1644.1
	20240427_PRM_SKP_HZY1128_Recons_M_3240_CEN3_10prct_3	IML3 MCM19 YBR107C YBR0836	ESIVTSTR	2014.8
	20240427_PRM_SKP_HZY1128_Recons_G1_3240_CEN3_10prct_2	IML3 MCM19 YBR107C YBR0836	ESIVTSTR	136.11
	20240427_PRM_SKP_HZY1128_Recons_G1_3240_CEN3_10prct_3	IML3 MCM19 YBR107C YBR0836	ESIVTSTR	235.55
	20240501_PRM_SKP_HZY1128_Recons_M_3241_MUT_10prct_1	IML3 MCM19 YBR107C YBR0836	ESIVTSTR	151.25
	20240501_PRM_SKP_HZY1128_Recons_M_3241_MUT_10prct_2	IML3 MCM19 YBR107C YBR0836	ESIVTSTR	118.91
	20240501_PRM_SKP_HZY1128_Recons_M_3241_MUT_10prct_3	IML3 MCM19 YBR107C YBR0836	ESIVTSTR	177.93
	20240501_PRM_SKP_HZY1128_Recons_M_3246_ARS_10prct_1	IML3 MCM19 YBR107C YBR0836	ESIVTSTR	41.2
	20240501_PRM_SKP_HZY1128_Recons_M_3246_ARS_10prct_2	IML3 MCM19 YBR107C YBR0836	ESIVTSTR	30.654
	20240501_PRM_SKP_HZY1128_Recons_M_3246_ARS_10prct_3	IML3 MCM19 YBR107C YBR0836	ESIVTSTR	57.732
	20240501_PRM_SKP_HZY1128_Recons_G1_3241_MUT_10prct_1	IML3 MCM19 YBR107C YBR0836	ESIVTSTR	70.144
	20240501_PRM_SKP_HZY1128_Recons_G1_3241_MUT_10prct_2	IML3 MCM19 YBR107C YBR0836	ESIVTSTR	153.62
	20240501_PRM_SKP_HZY1128_Recons_G1_3241_MUT_10prct_3	IML3 MCM19 YBR107C YBR0836	ESIVTSTR	128.32
	20240217_PRM_SKP_Cal_1	CHL4 CTF17 MCM17 YDR254W YD9320A.04	NEDSGEPVYISR	68.412
	20240217_PRM_SKP_Cal_2	CHL4 CTF17 MCM17 YDR254W YD9320A.04	NEDSGEPVYISR	148.63
	20240217_PRM_SKP_Cal_3	CHL4 CTF17 MCM17 YDR254W YD9320A.04	NEDSGEPVYISR	301.84
	20240217_PRM_SKP_Cal_4	CHL4 CTF17 MCM17 YDR254W YD9320A.04	NEDSGEPVYISR	641.99
	20240217_PRM_SKP_Cal_5	CHL4 CTF17 MCM17 YDR254W YD9320A.04	NEDSGEPVYISR	1301.3
	20240217_PRM_SKP_Cal_6	CHL4 CTF17 MCM17 YDR254W YD9320A.04	NEDSGEPVYISR	2673.5
	20240217_PRM_SKP_Cal_7	CHL4 CTF17 MCM17 YDR254W YD9320A.04	NEDSGEPVYISR	5586.3
	20240217_PRM_SKP_Cal_8	CHL4 CTF17 MCM17 YDR254W YD9320A.04	NEDSGEPVYISR	10028
	20240217_PRM_SKP_Cal_9	CHL4 CTF17 MCM17 YDR254W YD9320A.04	NEDSGEPVYISR	18899
	20240217_PRM_SKP_Cal_10	CHL4 CTF17 MCM17 YDR254W YD9320A.04	NEDSGEPVYISR	60272
	20240427_PRM_SKP_HZY1128_Recons_M_3240_CEN3_01prct_1	CHL4 CTF17 MCM17 YDR254W YD9320A.04	NEDSGEPVYISR	1.4519
	20240427_PRM_SKP_HZY1128_Recons_M_3240_CEN3_01prct_2	CHL4 CTF17 MCM17 YDR254W YD9320A.04	NEDSGEPVYISR	-1.3229
	20240427_PRM_SKP_HZY1128_Recons_M_3240_CEN3_01prct_3	CHL4 CTF17 MCM17 YDR254W YD9320A.04	NEDSGEPVYISR	0.37437
	20240425_PRM_SKP_HZY1128_Recons_M_3240_CEN3_1	CHL4 CTF17 MCM17 YDR254W YD9320A.04	NEDSGEPVYISR	242.44
	20240425_PRM_SKP_HZY1128_Recons_M_3240_CEN3_2	CHL4 CTF17 MCM17 YDR254W YD9320A.04	NEDSGEPVYISR	274.54
	20240425_PRM_SKP_HZY1128_Recons_M_3240_CEN3_3	CHL4 CTF17 MCM17 YDR254W YD9320A.04	NEDSGEPVYISR	254.12
	20240425_PRM_SKP_HZY1128_Recons_G1_3240_CEN3_1	CHL4 CTF17 MCM17 YDR254W YD9320A.04	NEDSGEPVYISR	0.80682
	20240425_PRM_SKP_HZY1128_Recons_G1_3240_CEN3_2	CHL4 CTF17 MCM17 YDR254W YD9320A.04	NEDSGEPVYISR	-2.5936
	20240425_PRM_SKP_HZY1128_Recons_G1_3240_CEN3_3	CHL4 CTF17 MCM17 YDR254W YD9320A.04	NEDSGEPVYISR	17.204
	20240425_PRM_SKP_HZY1128_Recons_M_3241_MUT_1	CHL4 CTF17 MCM17 YDR254W YD9320A.04	NEDSGEPVYISR	-8.4685
	20240425_PRM_SKP_HZY1128_Recons_M_3241_MUT_2	CHL4 CTF17 MCM17 YDR254W YD9320A.04	NEDSGEPVYISR	5.6295
	20240425_PRM_SKP_HZY1128_Recons_M_3241_MUT_3	CHL4 CTF17 MCM17 YDR254W YD9320A.04	NEDSGEPVYISR	1.9263
	20240425_PRM_SKP_HZY1128_Recons_G1_3241_MUT_1	CHL4 CTF17 MCM17 YDR254W YD9320A.04	NEDSGEPVYISR	-10.578
	20240425_PRM_SKP_HZY1128_Recons_G1_3241_MUT_2	CHL4 CTF17 MCM17 YDR254W YD9320A.04	NEDSGEPVYISR	-0.91463
	20240425_PRM_SKP_HZY1128_Recons_G1_3241_MUT_3	CHL4 CTF17 MCM17 YDR254W YD9320A.04	NEDSGEPVYISR	-3.3674
	20240425_PRM_SKP_HZY1128_Recons_M_3246_ARS_1	CHL4 CTF17 MCM17 YDR254W YD9320A.04	NEDSGEPVYISR	-16.571
	20240425_PRM_SKP_HZY1128_Recons_M_3246_ARS_2	CHL4 CTF17 MCM17 YDR254W YD9320A.04	NEDSGEPVYISR	-16.293
	20240425_PRM_SKP_HZY1128_Recons_M_3246_ARS_3	CHL4 CTF17 MCM17 YDR254W YD9320A.04	NEDSGEPVYISR	-13.583
	20240427_PRM_SKP_HZY1128_Recons_M_3240_CEN3_10prct_1	CHL4 CTF17 MCM17 YDR254W YD9320A.04	NEDSGEPVYISR	967.23
	20240427_PRM_SKP_HZY1128_Recons_M_3240_CEN3_10prct_3	CHL4 CTF17 MCM17 YDR254W YD9320A.04	NEDSGEPVYISR	1293.1
	20240427_PRM_SKP_HZY1128_Recons_G1_3240_CEN3_10prct_2	CHL4 CTF17 MCM17 YDR254W YD9320A.04	NEDSGEPVYISR	63.58
	20240427_PRM_SKP_HZY1128_Recons_G1_3240_CEN3_10prct_3	CHL4 CTF17 MCM17 YDR254W YD9320A.04	NEDSGEPVYISR	119.72
	20240501_PRM_SKP_HZY1128_Recons_M_3241_MUT_10prct_1	CHL4 CTF17 MCM17 YDR254W YD9320A.04	NEDSGEPVYISR	61.213
	20240501_PRM_SKP_HZY1128_Recons_M_3241_MUT_10prct_2	CHL4 CTF17 MCM17 YDR254W YD9320A.04	NEDSGEPVYISR	41.748
	20240501_PRM_SKP_HZY1128_Recons_M_3241_MUT_10prct_3	CHL4 CTF17 MCM17 YDR254W YD9320A.04	NEDSGEPVYISR	65.817
	20240501_PRM_SKP_HZY1128_Recons_M_3246_ARS_10prct_1	CHL4 CTF17 MCM17 YDR254W YD9320A.04	NEDSGEPVYISR	-5.7964
	20240501_PRM_SKP_HZY1128_Recons_M_3246_ARS_10prct_2	CHL4 CTF17 MCM17 YDR254W YD9320A.04	NEDSGEPVYISR	-0.53574
	20240501_PRM_SKP_HZY1128_Recons_M_3246_ARS_10prct_3	CHL4 CTF17 MCM17 YDR254W YD9320A.04	NEDSGEPVYISR	-2.4899
	20240501_PRM_SKP_HZY1128_Recons_G1_3241_MUT_10prct_1	CHL4 CTF17 MCM17 YDR254W YD9320A.04	NEDSGEPVYISR	31.893
	20240501_PRM_SKP_HZY1128_Recons_G1_3241_MUT_10prct_2	CHL4 CTF17 MCM17 YDR254W YD9320A.04	NEDSGEPVYISR	81.046
	20240501_PRM_SKP_HZY1128_Recons_G1_3241_MUT_10prct_3	CHL4 CTF17 MCM17 YDR254W YD9320A.04	NEDSGEPVYISR	40.675
	20240217_PRM_SKP_Cal_1	MTW1 DSN3 NSL2 YAL034W-A YAL034AW	IPEEYLDANVFR	209.88
	20240217_PRM_SKP_Cal_2	MTW1 DSN3 NSL2 YAL034W-A YAL034AW	IPEEYLDANVFR	243.81
	20240217_PRM_SKP_Cal_3	MTW1 DSN3 NSL2 YAL034W-A YAL034AW	IPEEYLDANVFR	354.02
	20240217_PRM_SKP_Cal_4	MTW1 DSN3 NSL2 YAL034W-A YAL034AW	IPEEYLDANVFR	551.12
	20240217_PRM_SKP_Cal_5	MTW1 DSN3 NSL2 YAL034W-A YAL034AW	IPEEYLDANVFR	1181
	20240217_PRM_SKP_Cal_6	MTW1 DSN3 NSL2 YAL034W-A YAL034AW	IPEEYLDANVFR	2601.4
	20240217_PRM_SKP_Cal_7	MTW1 DSN3 NSL2 YAL034W-A YAL034AW	IPEEYLDANVFR	6754.6
	20240217_PRM_SKP_Cal_8	MTW1 DSN3 NSL2 YAL034W-A YAL034AW	IPEEYLDANVFR	15289
	20240217_PRM_SKP_Cal_9	MTW1 DSN3 NSL2 YAL034W-A YAL034AW	IPEEYLDANVFR	32044
	20240217_PRM_SKP_Cal_10	MTW1 DSN3 NSL2 YAL034W-A YAL034AW	IPEEYLDANVFR	114890
	20240427_PRM_SKP_HZY1128_Recons_M_3240_CEN3_01prct_1	MTW1 DSN3 NSL2 YAL034W-A YAL034AW	IPEEYLDANVFR	194.57
	20240427_PRM_SKP_HZY1128_Recons_M_3240_CEN3_01prct_2	MTW1 DSN3 NSL2 YAL034W-A YAL034AW	IPEEYLDANVFR	194.07
	20240427_PRM_SKP_HZY1128_Recons_M_3240_CEN3_01prct_3	MTW1 DSN3 NSL2 YAL034W-A YAL034AW	IPEEYLDANVFR	196.23
	20240425_PRM_SKP_HZY1128_Recons_M_3240_CEN3_1	MTW1 DSN3 NSL2 YAL034W-A YAL034AW	IPEEYLDANVFR	312.4
	20240425_PRM_SKP_HZY1128_Recons_M_3240_CEN3_2	MTW1 DSN3 NSL2 YAL034W-A YAL034AW	IPEEYLDANVFR	331.33
	20240425_PRM_SKP_HZY1128_Recons_M_3240_CEN3_3	MTW1 DSN3 NSL2 YAL034W-A YAL034AW	IPEEYLDANVFR	306.95
	20240425_PRM_SKP_HZY1128_Recons_G1_3240_CEN3_1	MTW1 DSN3 NSL2 YAL034W-A YAL034AW	IPEEYLDANVFR	237.12
	20240425_PRM_SKP_HZY1128_Recons_G1_3240_CEN3_2	MTW1 DSN3 NSL2 YAL034W-A YAL034AW	IPEEYLDANVFR	230.57
	20240425_PRM_SKP_HZY1128_Recons_G1_3240_CEN3_3	MTW1 DSN3 NSL2 YAL034W-A YAL034AW	IPEEYLDANVFR	247.47
	20240425_PRM_SKP_HZY1128_Recons_M_3241_MUT_1	MTW1 DSN3 NSL2 YAL034W-A YAL034AW	IPEEYLDANVFR	222.51
	20240425_PRM_SKP_HZY1128_Recons_M_3241_MUT_2	MTW1 DSN3 NSL2 YAL034W-A YAL034AW	IPEEYLDANVFR	237.98
	20240425_PRM_SKP_HZY1128_Recons_M_3241_MUT_3	MTW1 DSN3 NSL2 YAL034W-A YAL034AW	IPEEYLDANVFR	219.17
	20240425_PRM_SKP_HZY1128_Recons_G1_3241_MUT_1	MTW1 DSN3 NSL2 YAL034W-A YAL034AW	IPEEYLDANVFR	205.35
	20240425_PRM_SKP_HZY1128_Recons_G1_3241_MUT_2	MTW1 DSN3 NSL2 YAL034W-A YAL034AW	IPEEYLDANVFR	284.11
	20240425_PRM_SKP_HZY1128_Recons_G1_3241_MUT_3	MTW1 DSN3 NSL2 YAL034W-A YAL034AW	IPEEYLDANVFR	232.22
	20240425_PRM_SKP_HZY1128_Recons_M_3246_ARS_1	MTW1 DSN3 NSL2 YAL034W-A YAL034AW	IPEEYLDANVFR	264.92
	20240425_PRM_SKP_HZY1128_Recons_M_3246_ARS_2	MTW1 DSN3 NSL2 YAL034W-A YAL034AW	IPEEYLDANVFR	234.59
	20240425_PRM_SKP_HZY1128_Recons_M_3246_ARS_3	MTW1 DSN3 NSL2 YAL034W-A YAL034AW	IPEEYLDANVFR	269.93
	20240427_PRM_SKP_HZY1128_Recons_M_3240_CEN3_10prct_1	MTW1 DSN3 NSL2 YAL034W-A YAL034AW	IPEEYLDANVFR	707.21
	20240427_PRM_SKP_HZY1128_Recons_M_3240_CEN3_10prct_3	MTW1 DSN3 NSL2 YAL034W-A YAL034AW	IPEEYLDANVFR	785.76
	20240427_PRM_SKP_HZY1128_Recons_G1_3240_CEN3_10prct_2	MTW1 DSN3 NSL2 YAL034W-A YAL034AW	IPEEYLDANVFR	348.13
	20240427_PRM_SKP_HZY1128_Recons_G1_3240_CEN3_10prct_3	MTW1 DSN3 NSL2 YAL034W-A YAL034AW	IPEEYLDANVFR	461.16
	20240501_PRM_SKP_HZY1128_Recons_M_3241_MUT_10prct_1	MTW1 DSN3 NSL2 YAL034W-A YAL034AW	IPEEYLDANVFR	357.96
	20240501_PRM_SKP_HZY1128_Recons_M_3241_MUT_10prct_2	MTW1 DSN3 NSL2 YAL034W-A YAL034AW	IPEEYLDANVFR	349.51
	20240501_PRM_SKP_HZY1128_Recons_M_3241_MUT_10prct_3	MTW1 DSN3 NSL2 YAL034W-A YAL034AW	IPEEYLDANVFR	444.63
	20240501_PRM_SKP_HZY1128_Recons_M_3246_ARS_10prct_1	MTW1 DSN3 NSL2 YAL034W-A YAL034AW	IPEEYLDANVFR	478.68
	20240501_PRM_SKP_HZY1128_Recons_M_3246_ARS_10prct_2	MTW1 DSN3 NSL2 YAL034W-A YAL034AW	IPEEYLDANVFR	424.87
	20240501_PRM_SKP_HZY1128_Recons_M_3246_ARS_10prct_3	MTW1 DSN3 NSL2 YAL034W-A YAL034AW	IPEEYLDANVFR	542.22
	20240501_PRM_SKP_HZY1128_Recons_G1_3241_MUT_10prct_1	MTW1 DSN3 NSL2 YAL034W-A YAL034AW	IPEEYLDANVFR	258.95
	20240501_PRM_SKP_HZY1128_Recons_G1_3241_MUT_10prct_2	MTW1 DSN3 NSL2 YAL034W-A YAL034AW	IPEEYLDANVFR	530.81
	20240501_PRM_SKP_HZY1128_Recons_G1_3241_MUT_10prct_3	MTW1 DSN3 NSL2 YAL034W-A YAL034AW	IPEEYLDANVFR	342.44
	20240217_PRM_SKP_Cal_1	CNN1 YFR046C	SFLQDLSQVLAR	1995.2
	20240217_PRM_SKP_Cal_2	CNN1 YFR046C	SFLQDLSQVLAR	2001.6
	20240217_PRM_SKP_Cal_3	CNN1 YFR046C	SFLQDLSQVLAR	2048.3
	20240217_PRM_SKP_Cal_4	CNN1 YFR046C	SFLQDLSQVLAR	2116.4
	20240217_PRM_SKP_Cal_5	CNN1 YFR046C	SFLQDLSQVLAR	2323.1
	20240217_PRM_SKP_Cal_6	CNN1 YFR046C	SFLQDLSQVLAR	2910.6
	20240217_PRM_SKP_Cal_7	CNN1 YFR046C	SFLQDLSQVLAR	4278.9
	20240217_PRM_SKP_Cal_8	CNN1 YFR046C	SFLQDLSQVLAR	9289.4
	20240217_PRM_SKP_Cal_9	CNN1 YFR046C	SFLQDLSQVLAR	21021
	20240217_PRM_SKP_Cal_10	CNN1 YFR046C	SFLQDLSQVLAR	77082
	20240427_PRM_SKP_HZY1128_Recons_M_3240_CEN3_01prct_1	CNN1 YFR046C	SFLQDLSQVLAR	1988.6
	20240427_PRM_SKP_HZY1128_Recons_M_3240_CEN3_01prct_2	CNN1 YFR046C	SFLQDLSQVLAR	1988.6
	20240427_PRM_SKP_HZY1128_Recons_M_3240_CEN3_01prct_3	CNN1 YFR046C	SFLQDLSQVLAR	1988.6
	20240425_PRM_SKP_HZY1128_Recons_M_3240_CEN3_1	CNN1 YFR046C	SFLQDLSQVLAR	2285.5
	20240425_PRM_SKP_HZY1128_Recons_M_3240_CEN3_2	CNN1 YFR046C	SFLQDLSQVLAR	2364.9
	20240425_PRM_SKP_HZY1128_Recons_M_3240_CEN3_3	CNN1 YFR046C	SFLQDLSQVLAR	2326.9
	20240425_PRM_SKP_HZY1128_Recons_G1_3240_CEN3_1	CNN1 YFR046C	SFLQDLSQVLAR	2047.5
	20240425_PRM_SKP_HZY1128_Recons_G1_3240_CEN3_2	CNN1 YFR046C	SFLQDLSQVLAR	2021.9
	20240425_PRM_SKP_HZY1128_Recons_G1_3240_CEN3_3	CNN1 YFR046C	SFLQDLSQVLAR	2051.8
	20240425_PRM_SKP_HZY1128_Recons_M_3241_MUT_1	CNN1 YFR046C	SFLQDLSQVLAR	2060.2
	20240425_PRM_SKP_HZY1128_Recons_M_3241_MUT_2	CNN1 YFR046C	SFLQDLSQVLAR	2055.3
	20240425_PRM_SKP_HZY1128_Recons_M_3241_MUT_3	CNN1 YFR046C	SFLQDLSQVLAR	2034.2
	20240425_PRM_SKP_HZY1128_Recons_G1_3241_MUT_1	CNN1 YFR046C	SFLQDLSQVLAR	2069.6
	20240425_PRM_SKP_HZY1128_Recons_G1_3241_MUT_2	CNN1 YFR046C	SFLQDLSQVLAR	2093.1
	20240425_PRM_SKP_HZY1128_Recons_G1_3241_MUT_3	CNN1 YFR046C	SFLQDLSQVLAR	2048.7
	20240425_PRM_SKP_HZY1128_Recons_M_3246_ARS_1	CNN1 YFR046C	SFLQDLSQVLAR	2023
	20240425_PRM_SKP_HZY1128_Recons_M_3246_ARS_2	CNN1 YFR046C	SFLQDLSQVLAR	2025.6
	20240425_PRM_SKP_HZY1128_Recons_M_3246_ARS_3	CNN1 YFR046C	SFLQDLSQVLAR	2014.9
	20240427_PRM_SKP_HZY1128_Recons_M_3240_CEN3_10prct_1	CNN1 YFR046C	SFLQDLSQVLAR	3606.2
	20240427_PRM_SKP_HZY1128_Recons_M_3240_CEN3_10prct_3	CNN1 YFR046C	SFLQDLSQVLAR	3844.4
	20240427_PRM_SKP_HZY1128_Recons_G1_3240_CEN3_10prct_2	CNN1 YFR046C	SFLQDLSQVLAR	2169.9
	20240427_PRM_SKP_HZY1128_Recons_G1_3240_CEN3_10prct_3	CNN1 YFR046C	SFLQDLSQVLAR	2448.9
	20240501_PRM_SKP_HZY1128_Recons_M_3241_MUT_10prct_1	CNN1 YFR046C	SFLQDLSQVLAR	2219.6
	20240501_PRM_SKP_HZY1128_Recons_M_3241_MUT_10prct_2	CNN1 YFR046C	SFLQDLSQVLAR	2184
	20240501_PRM_SKP_HZY1128_Recons_M_3241_MUT_10prct_3	CNN1 YFR046C	SFLQDLSQVLAR	2298.1
	20240501_PRM_SKP_HZY1128_Recons_M_3246_ARS_10prct_1	CNN1 YFR046C	SFLQDLSQVLAR	2153.1
	20240501_PRM_SKP_HZY1128_Recons_M_3246_ARS_10prct_2	CNN1 YFR046C	SFLQDLSQVLAR	2099.1
	20240501_PRM_SKP_HZY1128_Recons_M_3246_ARS_10prct_3	CNN1 YFR046C	SFLQDLSQVLAR	2152.5
	20240501_PRM_SKP_HZY1128_Recons_G1_3241_MUT_10prct_1	CNN1 YFR046C	SFLQDLSQVLAR	2107.6
	20240501_PRM_SKP_HZY1128_Recons_G1_3241_MUT_10prct_2	CNN1 YFR046C	SFLQDLSQVLAR	2150.5
	20240501_PRM_SKP_HZY1128_Recons_G1_3241_MUT_10prct_3	CNN1 YFR046C	SFLQDLSQVLAR	2140.7
	20240217_PRM_SKP_Cal_1	NKP1 YDR383C	EIYDNESELR	73.618
	20240217_PRM_SKP_Cal_2	NKP1 YDR383C	EIYDNESELR	148.67
	20240217_PRM_SKP_Cal_3	NKP1 YDR383C	EIYDNESELR	289.76
	20240217_PRM_SKP_Cal_4	NKP1 YDR383C	EIYDNESELR	680.34
	20240217_PRM_SKP_Cal_5	NKP1 YDR383C	EIYDNESELR	1264.3
	20240217_PRM_SKP_Cal_6	NKP1 YDR383C	EIYDNESELR	2689.4
	20240217_PRM_SKP_Cal_7	NKP1 YDR383C	EIYDNESELR	5261.1
	20240217_PRM_SKP_Cal_8	NKP1 YDR383C	EIYDNESELR	10803
	20240217_PRM_SKP_Cal_9	NKP1 YDR383C	EIYDNESELR	16767
	20240217_PRM_SKP_Cal_10	NKP1 YDR383C	EIYDNESELR	61945
	20240427_PRM_SKP_HZY1128_Recons_M_3240_CEN3_01prct_1	NKP1 YDR383C	EIYDNESELR	21.229
	20240427_PRM_SKP_HZY1128_Recons_M_3240_CEN3_01prct_2	NKP1 YDR383C	EIYDNESELR	29.14
	20240427_PRM_SKP_HZY1128_Recons_M_3240_CEN3_01prct_3	NKP1 YDR383C	EIYDNESELR	27.451
	20240425_PRM_SKP_HZY1128_Recons_M_3240_CEN3_1	NKP1 YDR383C	EIYDNESELR	438.57
	20240425_PRM_SKP_HZY1128_Recons_M_3240_CEN3_2	NKP1 YDR383C	EIYDNESELR	798.14
	20240425_PRM_SKP_HZY1128_Recons_M_3240_CEN3_3	NKP1 YDR383C	EIYDNESELR	504.03
	20240425_PRM_SKP_HZY1128_Recons_G1_3240_CEN3_1	NKP1 YDR383C	EIYDNESELR	25.484
	20240425_PRM_SKP_HZY1128_Recons_G1_3240_CEN3_2	NKP1 YDR383C	EIYDNESELR	15.104
	20240425_PRM_SKP_HZY1128_Recons_G1_3240_CEN3_3	NKP1 YDR383C	EIYDNESELR	26.91
	20240425_PRM_SKP_HZY1128_Recons_M_3241_MUT_1	NKP1 YDR383C	EIYDNESELR	-5.1501
	20240425_PRM_SKP_HZY1128_Recons_M_3241_MUT_2	NKP1 YDR383C	EIYDNESELR	17.885
	20240425_PRM_SKP_HZY1128_Recons_M_3241_MUT_3	NKP1 YDR383C	EIYDNESELR	-4.2658
	20240425_PRM_SKP_HZY1128_Recons_G1_3241_MUT_1	NKP1 YDR383C	EIYDNESELR	-5.5707
	20240425_PRM_SKP_HZY1128_Recons_G1_3241_MUT_2	NKP1 YDR383C	EIYDNESELR	18.787
	20240425_PRM_SKP_HZY1128_Recons_G1_3241_MUT_3	NKP1 YDR383C	EIYDNESELR	19.199
	20240425_PRM_SKP_HZY1128_Recons_M_3246_ARS_1	NKP1 YDR383C	EIYDNESELR	-2.6206
	20240425_PRM_SKP_HZY1128_Recons_M_3246_ARS_2	NKP1 YDR383C	EIYDNESELR	-6.1522
	20240425_PRM_SKP_HZY1128_Recons_M_3246_ARS_3	NKP1 YDR383C	EIYDNESELR	0.71159
	20240427_PRM_SKP_HZY1128_Recons_M_3240_CEN3_10prct_1	NKP1 YDR383C	EIYDNESELR	2949.4
	20240427_PRM_SKP_HZY1128_Recons_M_3240_CEN3_10prct_3	NKP1 YDR383C	EIYDNESELR	3006.6
	20240427_PRM_SKP_HZY1128_Recons_G1_3240_CEN3_10prct_2	NKP1 YDR383C	EIYDNESELR	152.03
	20240427_PRM_SKP_HZY1128_Recons_G1_3240_CEN3_10prct_3	NKP1 YDR383C	EIYDNESELR	265.48
	20240501_PRM_SKP_HZY1128_Recons_M_3241_MUT_10prct_1	NKP1 YDR383C	EIYDNESELR	117.72
	20240501_PRM_SKP_HZY1128_Recons_M_3241_MUT_10prct_2	NKP1 YDR383C	EIYDNESELR	80.207
	20240501_PRM_SKP_HZY1128_Recons_M_3241_MUT_10prct_3	NKP1 YDR383C	EIYDNESELR	121.2
	20240501_PRM_SKP_HZY1128_Recons_M_3246_ARS_10prct_1	NKP1 YDR383C	EIYDNESELR	27.76
	20240501_PRM_SKP_HZY1128_Recons_M_3246_ARS_10prct_2	NKP1 YDR383C	EIYDNESELR	2.1454
	20240501_PRM_SKP_HZY1128_Recons_M_3246_ARS_10prct_3	NKP1 YDR383C	EIYDNESELR	113.45
	20240501_PRM_SKP_HZY1128_Recons_G1_3241_MUT_10prct_1	NKP1 YDR383C	EIYDNESELR	105.01
	20240501_PRM_SKP_HZY1128_Recons_G1_3241_MUT_10prct_2	NKP1 YDR383C	EIYDNESELR	189.83
	20240501_PRM_SKP_HZY1128_Recons_G1_3241_MUT_10prct_3	NKP1 YDR383C	EIYDNESELR	134.19
	20240217_PRM_SKP_Cal_1	NKP2 YLR315W	VTSELEAR	33.448
	20240217_PRM_SKP_Cal_2	NKP2 YLR315W	VTSELEAR	133.68
	20240217_PRM_SKP_Cal_3	NKP2 YLR315W	VTSELEAR	308.09
	20240217_PRM_SKP_Cal_4	NKP2 YLR315W	VTSELEAR	651.02
	20240217_PRM_SKP_Cal_5	NKP2 YLR315W	VTSELEAR	1263.6
	20240217_PRM_SKP_Cal_6	NKP2 YLR315W	VTSELEAR	2699.8
	20240217_PRM_SKP_Cal_7	NKP2 YLR315W	VTSELEAR	5090.1
	20240217_PRM_SKP_Cal_8	NKP2 YLR315W	VTSELEAR	10435
	20240217_PRM_SKP_Cal_9	NKP2 YLR315W	VTSELEAR	19309
	20240217_PRM_SKP_Cal_10	NKP2 YLR315W	VTSELEAR	59954
	20240427_PRM_SKP_HZY1128_Recons_M_3240_CEN3_01prct_1	NKP2 YLR315W	VTSELEAR	-12.018
	20240427_PRM_SKP_HZY1128_Recons_M_3240_CEN3_01prct_2	NKP2 YLR315W	VTSELEAR	-8.2826
	20240427_PRM_SKP_HZY1128_Recons_M_3240_CEN3_01prct_3	NKP2 YLR315W	VTSELEAR	-8.5835
	20240425_PRM_SKP_HZY1128_Recons_M_3240_CEN3_1	NKP2 YLR315W	VTSELEAR	271.84
	20240425_PRM_SKP_HZY1128_Recons_M_3240_CEN3_2	NKP2 YLR315W	VTSELEAR	431.3
	20240425_PRM_SKP_HZY1128_Recons_M_3240_CEN3_3	NKP2 YLR315W	VTSELEAR	229.65
	20240425_PRM_SKP_HZY1128_Recons_G1_3240_CEN3_1	NKP2 YLR315W	VTSELEAR	-5.5686
	20240425_PRM_SKP_HZY1128_Recons_G1_3240_CEN3_2	NKP2 YLR315W	VTSELEAR	-28.34
	20240425_PRM_SKP_HZY1128_Recons_G1_3240_CEN3_3	NKP2 YLR315W	VTSELEAR	17.122
	20240425_PRM_SKP_HZY1128_Recons_M_3241_MUT_1	NKP2 YLR315W	VTSELEAR	-15.024
	20240425_PRM_SKP_HZY1128_Recons_M_3241_MUT_2	NKP2 YLR315W	VTSELEAR	-6.8271
	20240425_PRM_SKP_HZY1128_Recons_M_3241_MUT_3	NKP2 YLR315W	VTSELEAR	-23.147
	20240425_PRM_SKP_HZY1128_Recons_G1_3241_MUT_1	NKP2 YLR315W	VTSELEAR	-30.077
	20240425_PRM_SKP_HZY1128_Recons_G1_3241_MUT_2	NKP2 YLR315W	VTSELEAR	-2.7652
	20240425_PRM_SKP_HZY1128_Recons_G1_3241_MUT_3	NKP2 YLR315W	VTSELEAR	-9.6467
	20240425_PRM_SKP_HZY1128_Recons_M_3246_ARS_1	NKP2 YLR315W	VTSELEAR	-31.845
	20240425_PRM_SKP_HZY1128_Recons_M_3246_ARS_2	NKP2 YLR315W	VTSELEAR	-33.922
	20240425_PRM_SKP_HZY1128_Recons_M_3246_ARS_3	NKP2 YLR315W	VTSELEAR	-30.782
	20240427_PRM_SKP_HZY1128_Recons_M_3240_CEN3_10prct_1	NKP2 YLR315W	VTSELEAR	998.5
	20240427_PRM_SKP_HZY1128_Recons_M_3240_CEN3_10prct_3	NKP2 YLR315W	VTSELEAR	1719.1
	20240427_PRM_SKP_HZY1128_Recons_G1_3240_CEN3_10prct_2	NKP2 YLR315W	VTSELEAR	44.606
	20240427_PRM_SKP_HZY1128_Recons_G1_3240_CEN3_10prct_3	NKP2 YLR315W	VTSELEAR	212.69
	20240501_PRM_SKP_HZY1128_Recons_M_3241_MUT_10prct_1	NKP2 YLR315W	VTSELEAR	49.141
	20240501_PRM_SKP_HZY1128_Recons_M_3241_MUT_10prct_2	NKP2 YLR315W	VTSELEAR	18.81
	20240501_PRM_SKP_HZY1128_Recons_M_3241_MUT_10prct_3	NKP2 YLR315W	VTSELEAR	106.68
	20240501_PRM_SKP_HZY1128_Recons_M_3246_ARS_10prct_1	NKP2 YLR315W	VTSELEAR	2.9848
	20240501_PRM_SKP_HZY1128_Recons_M_3246_ARS_10prct_2	NKP2 YLR315W	VTSELEAR	-12.867
	20240501_PRM_SKP_HZY1128_Recons_M_3246_ARS_10prct_3	NKP2 YLR315W	VTSELEAR	21.248
	20240501_PRM_SKP_HZY1128_Recons_G1_3241_MUT_10prct_1	NKP2 YLR315W	VTSELEAR	4.3106
	20240501_PRM_SKP_HZY1128_Recons_G1_3241_MUT_10prct_2	NKP2 YLR315W	VTSELEAR	92.521
	20240501_PRM_SKP_HZY1128_Recons_G1_3241_MUT_10prct_3	NKP2 YLR315W	VTSELEAR	89.572
	20240217_PRM_SKP_Cal_1	NDC80 HEC1 TID3 YIL144W	QYDSSIQNLTR	74.213
	20240217_PRM_SKP_Cal_2	NDC80 HEC1 TID3 YIL144W	QYDSSIQNLTR	162.23
	20240217_PRM_SKP_Cal_3	NDC80 HEC1 TID3 YIL144W	QYDSSIQNLTR	289.12
	20240217_PRM_SKP_Cal_4	NDC80 HEC1 TID3 YIL144W	QYDSSIQNLTR	639.82
	20240217_PRM_SKP_Cal_5	NDC80 HEC1 TID3 YIL144W	QYDSSIQNLTR	1256.5
	20240217_PRM_SKP_Cal_6	NDC80 HEC1 TID3 YIL144W	QYDSSIQNLTR	2470.2
	20240217_PRM_SKP_Cal_7	NDC80 HEC1 TID3 YIL144W	QYDSSIQNLTR	5354.4
	20240217_PRM_SKP_Cal_8	NDC80 HEC1 TID3 YIL144W	QYDSSIQNLTR	10049
	20240217_PRM_SKP_Cal_9	NDC80 HEC1 TID3 YIL144W	QYDSSIQNLTR	14794
	20240217_PRM_SKP_Cal_10	NDC80 HEC1 TID3 YIL144W	QYDSSIQNLTR	59626
	20240427_PRM_SKP_HZY1128_Recons_M_3240_CEN3_01prct_1	NDC80 HEC1 TID3 YIL144W	QYDSSIQNLTR	-1.1447
	20240427_PRM_SKP_HZY1128_Recons_M_3240_CEN3_01prct_2	NDC80 HEC1 TID3 YIL144W	QYDSSIQNLTR	-1.1447
	20240427_PRM_SKP_HZY1128_Recons_M_3240_CEN3_01prct_3	NDC80 HEC1 TID3 YIL144W	QYDSSIQNLTR	-1.1447
	20240425_PRM_SKP_HZY1128_Recons_M_3240_CEN3_1	NDC80 HEC1 TID3 YIL144W	QYDSSIQNLTR	33.157
	20240425_PRM_SKP_HZY1128_Recons_M_3240_CEN3_2	NDC80 HEC1 TID3 YIL144W	QYDSSIQNLTR	44.771
	20240425_PRM_SKP_HZY1128_Recons_M_3240_CEN3_3	NDC80 HEC1 TID3 YIL144W	QYDSSIQNLTR	40.9
	20240425_PRM_SKP_HZY1128_Recons_G1_3240_CEN3_1	NDC80 HEC1 TID3 YIL144W	QYDSSIQNLTR	5.6371
	20240425_PRM_SKP_HZY1128_Recons_G1_3240_CEN3_2	NDC80 HEC1 TID3 YIL144W	QYDSSIQNLTR	-1.1447
	20240425_PRM_SKP_HZY1128_Recons_G1_3240_CEN3_3	NDC80 HEC1 TID3 YIL144W	QYDSSIQNLTR	11.816
	20240425_PRM_SKP_HZY1128_Recons_M_3241_MUT_1	NDC80 HEC1 TID3 YIL144W	QYDSSIQNLTR	-1.1447
	20240425_PRM_SKP_HZY1128_Recons_M_3241_MUT_2	NDC80 HEC1 TID3 YIL144W	QYDSSIQNLTR	-1.1447
	20240425_PRM_SKP_HZY1128_Recons_M_3241_MUT_3	NDC80 HEC1 TID3 YIL144W	QYDSSIQNLTR	-1.1447
	20240425_PRM_SKP_HZY1128_Recons_G1_3241_MUT_1	NDC80 HEC1 TID3 YIL144W	QYDSSIQNLTR	5.4742
	20240425_PRM_SKP_HZY1128_Recons_G1_3241_MUT_2	NDC80 HEC1 TID3 YIL144W	QYDSSIQNLTR	32.703
	20240425_PRM_SKP_HZY1128_Recons_G1_3241_MUT_3	NDC80 HEC1 TID3 YIL144W	QYDSSIQNLTR	63.7
	20240425_PRM_SKP_HZY1128_Recons_M_3246_ARS_1	NDC80 HEC1 TID3 YIL144W	QYDSSIQNLTR	-1.1447
	20240425_PRM_SKP_HZY1128_Recons_M_3246_ARS_2	NDC80 HEC1 TID3 YIL144W	QYDSSIQNLTR	-1.1447
	20240425_PRM_SKP_HZY1128_Recons_M_3246_ARS_3	NDC80 HEC1 TID3 YIL144W	QYDSSIQNLTR	-1.1447
	20240427_PRM_SKP_HZY1128_Recons_M_3240_CEN3_10prct_1	NDC80 HEC1 TID3 YIL144W	QYDSSIQNLTR	160.37
	20240427_PRM_SKP_HZY1128_Recons_M_3240_CEN3_10prct_3	NDC80 HEC1 TID3 YIL144W	QYDSSIQNLTR	211.62
	20240427_PRM_SKP_HZY1128_Recons_G1_3240_CEN3_10prct_2	NDC80 HEC1 TID3 YIL144W	QYDSSIQNLTR	29.147
	20240427_PRM_SKP_HZY1128_Recons_G1_3240_CEN3_10prct_3	NDC80 HEC1 TID3 YIL144W	QYDSSIQNLTR	51.972
	20240501_PRM_SKP_HZY1128_Recons_M_3241_MUT_10prct_1	NDC80 HEC1 TID3 YIL144W	QYDSSIQNLTR	28.972
	20240501_PRM_SKP_HZY1128_Recons_M_3241_MUT_10prct_2	NDC80 HEC1 TID3 YIL144W	QYDSSIQNLTR	16.95
	20240501_PRM_SKP_HZY1128_Recons_M_3241_MUT_10prct_3	NDC80 HEC1 TID3 YIL144W	QYDSSIQNLTR	37.435
	20240501_PRM_SKP_HZY1128_Recons_M_3246_ARS_10prct_1	NDC80 HEC1 TID3 YIL144W	QYDSSIQNLTR	4.0004
	20240501_PRM_SKP_HZY1128_Recons_M_3246_ARS_10prct_2	NDC80 HEC1 TID3 YIL144W	QYDSSIQNLTR	12.891
	20240501_PRM_SKP_HZY1128_Recons_M_3246_ARS_10prct_3	NDC80 HEC1 TID3 YIL144W	QYDSSIQNLTR	21.235
	20240501_PRM_SKP_HZY1128_Recons_G1_3241_MUT_10prct_1	NDC80 HEC1 TID3 YIL144W	QYDSSIQNLTR	6.3697
	20240501_PRM_SKP_HZY1128_Recons_G1_3241_MUT_10prct_2	NDC80 HEC1 TID3 YIL144W	QYDSSIQNLTR	62.975
	20240501_PRM_SKP_HZY1128_Recons_G1_3241_MUT_10prct_3	NDC80 HEC1 TID3 YIL144W	QYDSSIQNLTR	27.439
	20240217_PRM_SKP_Cal_1	DSN1 YIR010W YIB10W	ILDNTENYDDTELR	114.31
	20240217_PRM_SKP_Cal_2	DSN1 YIR010W YIB10W	ILDNTENYDDTELR	172.33
	20240217_PRM_SKP_Cal_3	DSN1 YIR010W YIB10W	ILDNTENYDDTELR	325.44
	20240217_PRM_SKP_Cal_4	DSN1 YIR010W YIB10W	ILDNTENYDDTELR	606.04
	20240217_PRM_SKP_Cal_5	DSN1 YIR010W YIB10W	ILDNTENYDDTELR	1149.6
	20240217_PRM_SKP_Cal_6	DSN1 YIR010W YIB10W	ILDNTENYDDTELR	2361.2
	20240217_PRM_SKP_Cal_7	DSN1 YIR010W YIB10W	ILDNTENYDDTELR	5098.8
	20240217_PRM_SKP_Cal_8	DSN1 YIR010W YIB10W	ILDNTENYDDTELR	9998.6
	20240217_PRM_SKP_Cal_9	DSN1 YIR010W YIB10W	ILDNTENYDDTELR	14860
	20240217_PRM_SKP_Cal_10	DSN1 YIR010W YIB10W	ILDNTENYDDTELR	60132
	20240427_PRM_SKP_HZY1128_Recons_M_3240_CEN3_01prct_1	DSN1 YIR010W YIB10W	ILDNTENYDDTELR	54.082
	20240427_PRM_SKP_HZY1128_Recons_M_3240_CEN3_01prct_2	DSN1 YIR010W YIB10W	ILDNTENYDDTELR	54.082
	20240427_PRM_SKP_HZY1128_Recons_M_3240_CEN3_01prct_3	DSN1 YIR010W YIB10W	ILDNTENYDDTELR	54.082
	20240425_PRM_SKP_HZY1128_Recons_M_3240_CEN3_1	DSN1 YIR010W YIB10W	ILDNTENYDDTELR	78.427
	20240425_PRM_SKP_HZY1128_Recons_M_3240_CEN3_2	DSN1 YIR010W YIB10W	ILDNTENYDDTELR	80.127
	20240425_PRM_SKP_HZY1128_Recons_M_3240_CEN3_3	DSN1 YIR010W YIB10W	ILDNTENYDDTELR	78.897
	20240425_PRM_SKP_HZY1128_Recons_G1_3240_CEN3_1	DSN1 YIR010W YIB10W	ILDNTENYDDTELR	60.157
	20240425_PRM_SKP_HZY1128_Recons_G1_3240_CEN3_2	DSN1 YIR010W YIB10W	ILDNTENYDDTELR	58.741
	20240425_PRM_SKP_HZY1128_Recons_G1_3240_CEN3_3	DSN1 YIR010W YIB10W	ILDNTENYDDTELR	68.179
	20240425_PRM_SKP_HZY1128_Recons_M_3241_MUT_1	DSN1 YIR010W YIB10W	ILDNTENYDDTELR	54.958
	20240425_PRM_SKP_HZY1128_Recons_M_3241_MUT_2	DSN1 YIR010W YIB10W	ILDNTENYDDTELR	54.082
	20240425_PRM_SKP_HZY1128_Recons_M_3241_MUT_3	DSN1 YIR010W YIB10W	ILDNTENYDDTELR	54.082
	20240425_PRM_SKP_HZY1128_Recons_G1_3241_MUT_1	DSN1 YIR010W YIB10W	ILDNTENYDDTELR	56.44
	20240425_PRM_SKP_HZY1128_Recons_G1_3241_MUT_2	DSN1 YIR010W YIB10W	ILDNTENYDDTELR	67.263
	20240425_PRM_SKP_HZY1128_Recons_G1_3241_MUT_3	DSN1 YIR010W YIB10W	ILDNTENYDDTELR	99.494
	20240425_PRM_SKP_HZY1128_Recons_M_3246_ARS_1	DSN1 YIR010W YIB10W	ILDNTENYDDTELR	55.759
	20240425_PRM_SKP_HZY1128_Recons_M_3246_ARS_2	DSN1 YIR010W YIB10W	ILDNTENYDDTELR	54.082
	20240425_PRM_SKP_HZY1128_Recons_M_3246_ARS_3	DSN1 YIR010W YIB10W	ILDNTENYDDTELR	55.781
	20240427_PRM_SKP_HZY1128_Recons_M_3240_CEN3_10prct_1	DSN1 YIR010W YIB10W	ILDNTENYDDTELR	200.87
	20240427_PRM_SKP_HZY1128_Recons_M_3240_CEN3_10prct_3	DSN1 YIR010W YIB10W	ILDNTENYDDTELR	190.93
	20240427_PRM_SKP_HZY1128_Recons_G1_3240_CEN3_10prct_2	DSN1 YIR010W YIB10W	ILDNTENYDDTELR	90.056
	20240427_PRM_SKP_HZY1128_Recons_G1_3240_CEN3_10prct_3	DSN1 YIR010W YIB10W	ILDNTENYDDTELR	129.55
	20240501_PRM_SKP_HZY1128_Recons_M_3241_MUT_10prct_1	DSN1 YIR010W YIB10W	ILDNTENYDDTELR	70.016
	20240501_PRM_SKP_HZY1128_Recons_M_3241_MUT_10prct_2	DSN1 YIR010W YIB10W	ILDNTENYDDTELR	56.949
	20240501_PRM_SKP_HZY1128_Recons_M_3241_MUT_10prct_3	DSN1 YIR010W YIB10W	ILDNTENYDDTELR	63.315
	20240501_PRM_SKP_HZY1128_Recons_M_3246_ARS_10prct_1	DSN1 YIR010W YIB10W	ILDNTENYDDTELR	88.203
	20240501_PRM_SKP_HZY1128_Recons_M_3246_ARS_10prct_2	DSN1 YIR010W YIB10W	ILDNTENYDDTELR	93.288
	20240501_PRM_SKP_HZY1128_Recons_M_3246_ARS_10prct_3	DSN1 YIR010W YIB10W	ILDNTENYDDTELR	88.719
	20240501_PRM_SKP_HZY1128_Recons_G1_3241_MUT_10prct_1	DSN1 YIR010W YIB10W	ILDNTENYDDTELR	68.794
	20240501_PRM_SKP_HZY1128_Recons_G1_3241_MUT_10prct_2	DSN1 YIR010W YIB10W	ILDNTENYDDTELR	89.136
	20240501_PRM_SKP_HZY1128_Recons_G1_3241_MUT_10prct_3	DSN1 YIR010W YIB10W	ILDNTENYDDTELR	75.897
	20240217_PRM_SKP_Cal_1	SPC105 YGL093W	VHISTQQDYSPSR	82.839
	20240217_PRM_SKP_Cal_2	SPC105 YGL093W	VHISTQQDYSPSR	154.18
	20240217_PRM_SKP_Cal_3	SPC105 YGL093W	VHISTQQDYSPSR	316.02
	20240217_PRM_SKP_Cal_4	SPC105 YGL093W	VHISTQQDYSPSR	651.11
	20240217_PRM_SKP_Cal_5	SPC105 YGL093W	VHISTQQDYSPSR	1223.5
	20240217_PRM_SKP_Cal_6	SPC105 YGL093W	VHISTQQDYSPSR	2518.2
	20240217_PRM_SKP_Cal_7	SPC105 YGL093W	VHISTQQDYSPSR	4914.9
	20240217_PRM_SKP_Cal_8	SPC105 YGL093W	VHISTQQDYSPSR	9880.7
	20240217_PRM_SKP_Cal_9	SPC105 YGL093W	VHISTQQDYSPSR	15232
	20240217_PRM_SKP_Cal_10	SPC105 YGL093W	VHISTQQDYSPSR	60185
	20240427_PRM_SKP_HZY1128_Recons_M_3240_CEN3_01prct_1	SPC105 YGL093W	VHISTQQDYSPSR	15.442
	20240427_PRM_SKP_HZY1128_Recons_M_3240_CEN3_01prct_2	SPC105 YGL093W	VHISTQQDYSPSR	17.987
	20240427_PRM_SKP_HZY1128_Recons_M_3240_CEN3_01prct_3	SPC105 YGL093W	VHISTQQDYSPSR	14.89
	20240425_PRM_SKP_HZY1128_Recons_M_3240_CEN3_1	SPC105 YGL093W	VHISTQQDYSPSR	53.394
	20240425_PRM_SKP_HZY1128_Recons_M_3240_CEN3_2	SPC105 YGL093W	VHISTQQDYSPSR	74.411
	20240425_PRM_SKP_HZY1128_Recons_M_3240_CEN3_3	SPC105 YGL093W	VHISTQQDYSPSR	63.039
	20240425_PRM_SKP_HZY1128_Recons_G1_3240_CEN3_1	SPC105 YGL093W	VHISTQQDYSPSR	34.512
	20240425_PRM_SKP_HZY1128_Recons_G1_3240_CEN3_2	SPC105 YGL093W	VHISTQQDYSPSR	24.1
	20240425_PRM_SKP_HZY1128_Recons_G1_3240_CEN3_3	SPC105 YGL093W	VHISTQQDYSPSR	44.943
	20240425_PRM_SKP_HZY1128_Recons_M_3241_MUT_1	SPC105 YGL093W	VHISTQQDYSPSR	30.206
	20240425_PRM_SKP_HZY1128_Recons_M_3241_MUT_2	SPC105 YGL093W	VHISTQQDYSPSR	33.08
	20240425_PRM_SKP_HZY1128_Recons_M_3241_MUT_3	SPC105 YGL093W	VHISTQQDYSPSR	25.356
	20240425_PRM_SKP_HZY1128_Recons_G1_3241_MUT_1	SPC105 YGL093W	VHISTQQDYSPSR	22.563
	20240425_PRM_SKP_HZY1128_Recons_G1_3241_MUT_2	SPC105 YGL093W	VHISTQQDYSPSR	40.121
	20240425_PRM_SKP_HZY1128_Recons_G1_3241_MUT_3	SPC105 YGL093W	VHISTQQDYSPSR	31.769
	20240425_PRM_SKP_HZY1128_Recons_M_3246_ARS_1	SPC105 YGL093W	VHISTQQDYSPSR	34.7
	20240425_PRM_SKP_HZY1128_Recons_M_3246_ARS_2	SPC105 YGL093W	VHISTQQDYSPSR	24.649
	20240425_PRM_SKP_HZY1128_Recons_M_3246_ARS_3	SPC105 YGL093W	VHISTQQDYSPSR	43.169
	20240427_PRM_SKP_HZY1128_Recons_M_3240_CEN3_10prct_1	SPC105 YGL093W	VHISTQQDYSPSR	208.99
	20240427_PRM_SKP_HZY1128_Recons_M_3240_CEN3_10prct_3	SPC105 YGL093W	VHISTQQDYSPSR	263.22
	20240427_PRM_SKP_HZY1128_Recons_G1_3240_CEN3_10prct_2	SPC105 YGL093W	VHISTQQDYSPSR	92.203
	20240427_PRM_SKP_HZY1128_Recons_G1_3240_CEN3_10prct_3	SPC105 YGL093W	VHISTQQDYSPSR	167.01
	20240501_PRM_SKP_HZY1128_Recons_M_3241_MUT_10prct_1	SPC105 YGL093W	VHISTQQDYSPSR	102.22
	20240501_PRM_SKP_HZY1128_Recons_M_3241_MUT_10prct_2	SPC105 YGL093W	VHISTQQDYSPSR	91.697
	20240501_PRM_SKP_HZY1128_Recons_M_3241_MUT_10prct_3	SPC105 YGL093W	VHISTQQDYSPSR	109.48
	20240501_PRM_SKP_HZY1128_Recons_M_3246_ARS_10prct_1	SPC105 YGL093W	VHISTQQDYSPSR	116.06
	20240501_PRM_SKP_HZY1128_Recons_M_3246_ARS_10prct_2	SPC105 YGL093W	VHISTQQDYSPSR	93.755
	20240501_PRM_SKP_HZY1128_Recons_M_3246_ARS_10prct_3	SPC105 YGL093W	VHISTQQDYSPSR	151.16
	20240501_PRM_SKP_HZY1128_Recons_G1_3241_MUT_10prct_1	SPC105 YGL093W	VHISTQQDYSPSR	64.858
	20240501_PRM_SKP_HZY1128_Recons_G1_3241_MUT_10prct_2	SPC105 YGL093W	VHISTQQDYSPSR	161.73
	20240501_PRM_SKP_HZY1128_Recons_G1_3241_MUT_10prct_3	SPC105 YGL093W	VHISTQQDYSPSR	127.75
	20240217_PRM_SKP_Cal_1	OKP1 YGR179C	VIQAEYR	60.137
	20240217_PRM_SKP_Cal_2	OKP1 YGR179C	VIQAEYR	138.46
	20240217_PRM_SKP_Cal_3	OKP1 YGR179C	VIQAEYR	324.94
	20240217_PRM_SKP_Cal_4	OKP1 YGR179C	VIQAEYR	670.03
	20240217_PRM_SKP_Cal_5	OKP1 YGR179C	VIQAEYR	1233.5
	20240217_PRM_SKP_Cal_6	OKP1 YGR179C	VIQAEYR	2564.2
	20240217_PRM_SKP_Cal_7	OKP1 YGR179C	VIQAEYR	5092.1
	20240217_PRM_SKP_Cal_8	OKP1 YGR179C	VIQAEYR	9963.3
	20240217_PRM_SKP_Cal_9	OKP1 YGR179C	VIQAEYR	19313
	20240217_PRM_SKP_Cal_10	OKP1 YGR179C	VIQAEYR	60544
	20240427_PRM_SKP_HZY1128_Recons_M_3240_CEN3_01prct_1	OKP1 YGR179C	VIQAEYR	33.856
	20240427_PRM_SKP_HZY1128_Recons_M_3240_CEN3_01prct_2	OKP1 YGR179C	VIQAEYR	42.656
	20240427_PRM_SKP_HZY1128_Recons_M_3240_CEN3_01prct_3	OKP1 YGR179C	VIQAEYR	30.941
	20240425_PRM_SKP_HZY1128_Recons_M_3240_CEN3_1	OKP1 YGR179C	VIQAEYR	659.96
	20240425_PRM_SKP_HZY1128_Recons_M_3240_CEN3_2	OKP1 YGR179C	VIQAEYR	798.64
	20240425_PRM_SKP_HZY1128_Recons_M_3240_CEN3_3	OKP1 YGR179C	VIQAEYR	761.98
	20240425_PRM_SKP_HZY1128_Recons_G1_3240_CEN3_1	OKP1 YGR179C	VIQAEYR	45.752
	20240425_PRM_SKP_HZY1128_Recons_G1_3240_CEN3_2	OKP1 YGR179C	VIQAEYR	23.72
	20240425_PRM_SKP_HZY1128_Recons_G1_3240_CEN3_3	OKP1 YGR179C	VIQAEYR	69.26
	20240425_PRM_SKP_HZY1128_Recons_M_3241_MUT_1	OKP1 YGR179C	VIQAEYR	21.318
	20240425_PRM_SKP_HZY1128_Recons_M_3241_MUT_2	OKP1 YGR179C	VIQAEYR	12.389
	20240425_PRM_SKP_HZY1128_Recons_M_3241_MUT_3	OKP1 YGR179C	VIQAEYR	4.9292
	20240425_PRM_SKP_HZY1128_Recons_G1_3241_MUT_1	OKP1 YGR179C	VIQAEYR	-0.94878
	20240425_PRM_SKP_HZY1128_Recons_G1_3241_MUT_2	OKP1 YGR179C	VIQAEYR	21.199
	20240425_PRM_SKP_HZY1128_Recons_G1_3241_MUT_3	OKP1 YGR179C	VIQAEYR	19.933
	20240425_PRM_SKP_HZY1128_Recons_M_3246_ARS_1	OKP1 YGR179C	VIQAEYR	14.304
	20240425_PRM_SKP_HZY1128_Recons_M_3246_ARS_2	OKP1 YGR179C	VIQAEYR	4.4124
	20240425_PRM_SKP_HZY1128_Recons_M_3246_ARS_3	OKP1 YGR179C	VIQAEYR	13.916
	20240427_PRM_SKP_HZY1128_Recons_M_3240_CEN3_10prct_1	OKP1 YGR179C	VIQAEYR	3124.1
	20240427_PRM_SKP_HZY1128_Recons_M_3240_CEN3_10prct_3	OKP1 YGR179C	VIQAEYR	3698.2
	20240427_PRM_SKP_HZY1128_Recons_G1_3240_CEN3_10prct_2	OKP1 YGR179C	VIQAEYR	224.52
	20240427_PRM_SKP_HZY1128_Recons_G1_3240_CEN3_10prct_3	OKP1 YGR179C	VIQAEYR	368.83
	20240501_PRM_SKP_HZY1128_Recons_M_3241_MUT_10prct_1	OKP1 YGR179C	VIQAEYR	204.54
	20240501_PRM_SKP_HZY1128_Recons_M_3241_MUT_10prct_2	OKP1 YGR179C	VIQAEYR	170.29
	20240501_PRM_SKP_HZY1128_Recons_M_3241_MUT_10prct_3	OKP1 YGR179C	VIQAEYR	168.84
	20240501_PRM_SKP_HZY1128_Recons_M_3246_ARS_10prct_1	OKP1 YGR179C	VIQAEYR	84.195
	20240501_PRM_SKP_HZY1128_Recons_M_3246_ARS_10prct_2	OKP1 YGR179C	VIQAEYR	61.607
	20240501_PRM_SKP_HZY1128_Recons_M_3246_ARS_10prct_3	OKP1 YGR179C	VIQAEYR	109.85
	20240501_PRM_SKP_HZY1128_Recons_G1_3241_MUT_10prct_1	OKP1 YGR179C	VIQAEYR	134.28
	20240501_PRM_SKP_HZY1128_Recons_G1_3241_MUT_10prct_2	OKP1 YGR179C	VIQAEYR	145.81
[truncated: 42 more rows]

## Sheet: Comparable values
Set 1	LoQ incorp	DNA	Replicate	Arrest	DNA
[truncated: 275 more rows]

## Sheet: Pivot
Average of LoQ incorp	Column Labels
[truncated: 278 more rows]

[truncated: 2 more sheets: Plot, Cal curves]
