# Supplementary material for: Concatemer-assisted stoichiometry analysis: targeted mass spectrometry for protein quantification
Source: Life Sci Alliance. 2024 Dec 31;8(3):e202403007. doi: 10.26508/lsa.202403007 (PMC11707388; doi:10.26508/lsa.202403007)
Supplement: Supplementary file 22 [file LSA-2024-03007_SdataTS9.xlsx]

## Sheet: Raw
probability	spectrum	expect	ions	peptide	protein	num_prots	calc_neutral_pep_mass	xpress	assumed_charge	precursor_neutral_mass	MZratio	retention_time_sec	ppm	num_missed_cleavages	light_area	heavy_area
1	20241029_DDA_1029_40.00262.00262.3	8e-09	23/40	K.RPHDDDGSSEK.K	YDR174W	1	1241.53	92.73	3	1241.52	414.85	95	-3.8187	0	7520000	81100
0.9962	20241029_DDA_1029_40.00271.00271.3	0.00772	2024-09-28	K.HALHGTAK.A	YFR032C-A	1	833.451	117.03	3	833.448	278.824	96.2	-3.4207	0	13800000	118000
0.9995	20241029_DDA_1029_40.00294.00294.3	0.00555	2024-10-28	K.HIDAGAKK.V	YGR192C,YJL052W,YJR009C	3	838.466	48.91	3	838.465	280.496	98.7	-1.4407	0	4230000	86500
0.954	20241029_DDA_1029_40.00295.00295.3	0.357	2024-06-24	K.HIHETAR.S	YHR020W	1	862.441	40.85	3	862.439	288.488	98.8	-1.745	0	1140000	28000
0.9997	20241029_DDA_1029_40.00296.00296.3	0.00035	18/28	R.TAAHTHIK.G	YDR190C	1	877.477	34.48	3	877.475	293.5	98.8	-2.4719	0	35000000	1020000
0.9997	20241029_DDA_1029_40.00297.00297.2	0.000944	2024-11-14	R.TAAHTHIK.G	YDR190C	1	877.477	999	2	877.475	439.746	98.9	-2.5015	0	7750000	0
0.9059	20241029_DDA_1029_40.00303.00303.3	0.668	2024-05-24	K.YDSTHGR.Y	YGR192C,YJL052W,YJR009C	3	834.362	12.49	3	834.359	279.128	99.7	-3.4517	0	2330000	186000
0.8815	20241029_DDA_1029_40.00311.00311.3	0.228	2024-07-28	K.LRDEM[147.04]KDR.K	YNL059C	1	1077.52	33.54	3	1077.52	360.182	100.6	-1.7429	2	1120000	33400
0.9992	20241029_DDA_1029_40.00325.00325.3	0.12	2024-12-24	R.GHVKPVR.C	YER131W,YGL189C	2	791.477	1640.77	3	791.475	264.833	102.7	-1.7853	0	48800000	29700
0.9975	20241029_DDA_1029_40.00326.00326.2	0.134	2024-05-12	R.GHVKPVR.C	YER131W,YGL189C	2	791.477	999	2	791.475	396.746	102.8	-1.4707	0	7080000	0
1	20241029_DDA_1029_40.00328.00328.3	1.6e-07	14/40	S.SHNPDTHPTQK.Q	YGR140W	1	1260.58	579.72	3	1260.58	421.202	103.3	-3.0526	0	32200000	55500
0.7279	20241029_DDA_1029_40.00329.00329.3	0.0708	1932-05-01	K.TLHSQM[147.04]M[147.04]SK.G	YNR003C	1	1093.49	21.53	3	1093.49	365.504	103.4	-3.0252	0	3800000	176000
0.9416	20241029_DDA_1029_40.00334.00334.2	8.04e-06	2024-06-20	S.SHNPDTHPTQK.Q	YGR140W	1	1260.58	999	2	1260.58	631.3	104.4	-3.4619	0	2210000	0
0.9991	20241029_DDA_1029_40.00335.00335.3	0.0086	14/28	R.AHVHEVAK.S	YAL035W	1	889.477	71.25	3	889.474	297.5	104.5	-3.5279	0	2210000	31000
0.9991	20241029_DDA_1029_40.00336.00336.2	0.224	2024-09-14	K.HAVSEGTR.A	YBL002W,YDR224C	2	855.42	24.56	2	855.417	428.717	104.6	-3.7327	0	63700000	2600000
0.9874	20241029_DDA_1029_40.00344.00344.2	1.42	2024-07-14	K.HAVSEGTR[166.11].A	YBL002W,YDR224C	2	865.428	24.4	2	865.424	433.721	105.7	-4.9282	0	63300000	2600000
0.9954	20241029_DDA_1029_40.00350.00350.3	0.000584	2024-10-28	K.RVDPHGER.Q	YBR060C	1	964.484	43.65	3	964.48	322.502	106.2	-4.2064	0	5550000	127000
0.9979	20241029_DDA_1029_40.00354.00354.3	0.00671	14/24	K.KLEDHPK.F	YBR118W,YPR080W	2	865.466	47.51	3	865.463	289.496	106.7	-3.7344	0	66200000	1390000
1	20241029_DDA_1029_40.00356.00356.3	1e-07	16/44	A.SSHNPDTHPTQK.Q	YGR140W	1	1347.62	69.29	3	1347.61	450.213	106.9	-4.2631	0	10000000	144000
0.9985	20241029_DDA_1029_40.00361.00361.2	0.0256	2024-11-12	K.KLEDHPK.F	YBR118W,YPR080W	2	865.466	72.3	2	865.462	433.74	107.5	-4.2012	0	21500000	297000
0.9946	20241029_DDA_1029_40.00375.00375.3	0.0568	2024-11-28	K.TVDGPSHK.D	YGR192C,YJL052W,YJR009C	3	839.414	14.09	3	839.411	280.812	109.4	-3.2356	0	4870000	346000
0.9993	20241029_DDA_1029_40.00377.00377.3	0.000585	2024-11-28	K.GHVDSHVR.A	YDL022W	1	905.447	11.83	3	905.444	302.823	109.9	-2.5435	0	6910000	584000
1	20241029_DDA_1029_40.00381.00381.3	5.21e-06	19/48	F.ASSHNPDTHPTQK.Q	YGR140W	1	1418.65	999	3	1418.65	473.892	110.4	-2.8146	0	18600000	0
0.9991	20241029_DDA_1029_40.00386.00386.3	0.000535	2024-09-28	R.KFENHPAK.D	YJL110C	1	969.503	267.26	3	969.5	324.175	111.2	-3.5482	0	7360000	27500
0.9956	20241029_DDA_1029_40.00390.00390.3	0.0589	2024-12-24	K.GHEELKR.R	YOR304W	1	867.456	14.18	3	867.452	290.159	111.8	-4.723	0	18000000	1270000
1	20241029_DDA_1029_40.00395.00395.3	0.000397	13/24	L.THESLHR.Q	YJL065C	1	878.436	95.55	3	878.433	293.819	112.4	-3.1829	0	7830000	82000
0.998	20241029_DDA_1029_40.00403.00403.3	0.00225	1932-09-01	R.RNPNPSSQR.A	YKR025W	1	1054.53	17.22	3	1054.52	352.516	113.6	-3.8112	0	4260000	247000
0.9988	20241029_DDA_1029_40.00404.00404.2	0.0108	2024-11-12	K.HIDAGAK.K	YGR192C,YJL052W,YJR009C	3	710.371	237.21	2	710.369	356.193	113.6	-3.4869	0	55500000	234000
0.913	20241029_DDA_1029_40.00407.00407.2	0.0956	2024-04-12	L.THESLHR.Q	YJL065C	1	878.436	999	2	878.433	440.225	113.9	-3.0793	0	5660000	0
0.9983	20241029_DDA_1029_40.00409.00409.2	0.00834	2024-07-16	R.RNPNPSSQR.A	YKR025W	1	1054.53	999	2	1054.52	528.271	114.2	-2.5547	0	1680000	0
0.8772	20241029_DDA_1029_40.00413.00413.3	0.39	2024-09-24	K.KKDELER.V	YJR123W	1	916.498	117.45	3	916.495	306.507	114.9	-3.1326	1	23700000	201000
0.9874	20241029_DDA_1029_40.00414.00414.3	0.393	2024-11-28	K.DKAETLKK.F	YKL152C	1	931.534	999	3	931.532	311.519	115	-1.7584	1	9570000	0
0.9979	20241029_DDA_1029_40.00420.00420.3	0.00495	2024-08-28	R.NPTQRPQR.R	YOR293W	1	995.526	999	3	995.522	332.849	116.1	-3.7116	0	14000000	0
0.934	20241029_DDA_1029_40.00429.00429.2	0.886	2024-04-14	R.NPTQRPQR.R	YOR293W	1	995.526	999	2	995.523	498.77	117.5	-2.8608	0	2650000	0
0.9509	20241029_DDA_1029_40.00431.00431.3	0.555	1932-09-01	R.AARPTRPDK.A	YLR029C,YMR121C	2	1010.56	54.84	3	1010.56	337.861	117.7	-2.9419	0	9580000	175000
0.9955	20241029_DDA_1029_40.00446.00446.3	0.0264	2024-07-24	K.RPYESSR.L	YBR189W,YPL081W	2	893.436	12.71	3	893.433	298.819	119.6	-2.6146	0	3540000	279000
0.9968	20241029_DDA_1029_40.00450.00450.2	0.066	2024-07-12	K.RPYESSR.L	YBR189W,YPL081W	2	893.436	87.29	2	893.433	447.725	120.3	-3.0993	0	5340000	61100
0.9988	20241029_DDA_1029_40.00461.00461.3	0.000227	1932-10-01	K.SRPNQAPSR.S	YDR097C	1	1011.52	36.06	3	1011.52	338.181	122.4	-2.5921	0	13600000	377000
0.9994	20241029_DDA_1029_40.00464.00464.3	7.58e-05	1932-12-01	R.THGNSGVVR.A	YOR234C,YPL143W	2	925.473	15.56	3	925.471	309.498	122.9	-2.1848	0	18200000	1170000
0.9996	20241029_DDA_1029_40.00467.00467.2	0.000242	2024-09-16	K.SRPNQAPSR.S	YDR097C	1	1011.52	30.52	2	1011.52	506.768	123.4	-2.3588	0	3340000	110000
0.9967	20241029_DDA_1029_40.00469.00469.2	0.0209	2024-06-16	R.THGNSGVVR.A	YOR234C,YPL143W	2	925.473	65.24	2	925.471	463.744	123.5	-2.1351	0	11700000	180000
0.9784	20241029_DDA_1029_40.00470.00470.3	0.0797	2024-10-28	K.SKIDDADK.F	YGR140W	1	890.434	4.66	3	890.433	297.819	123.6	-2.1226	1	4450000	956000
0.9247	20241029_DDA_1029_40.00471.00471.2	0.194	2024-07-14	K.SKIDDADK.F	YGR140W	1	890.434	999	2	890.432	446.224	123.7	-2.8301	1	3930000	0
0.9822	20241029_DDA_1029_40.00474.00474.3	0.107	2024-07-24	K.KGKPELR.K	YBL087C,YER117W	2	826.503	4.63	3	826.5	276.508	124.2	-3.2027	0	2280000	492000
0.9992	20241029_DDA_1029_40.00477.00477.3	0.000647	1936-11-01	R.KLEDDDEEKK.E	YLR197W	1	1247.59	999	3	1247.58	416.87	124.7	-3.425	0	2510000	0
0.8386	20241029_DDA_1029_40.00479.00479.2	0.112	2024-04-14	S.GSGNYSGR.Y	YPR074C	1	796.346	32.04	2	796.344	399.18	124.8	-2.4273	0	1550000	48300
0.9869	20241029_DDA_1029_40.00480.00480.2	2.93	2024-04-14	R.HVSEVGDK.L	YDR062W	1	869.424	0.28	2	869.422	435.719	124.9	-2.7455	0	2720000	9860000
0.9516	20241029_DDA_1029_40.00483.00483.2	0.0755	2024-04-12	K.NM[147.04]HVVAH.L	YOL090W	1	822.381	-	2	822.379	412.198	125.5	-2.2994	0	-	-
0.9821	20241029_DDA_1029_40.00486.00486.3	0.0567	2024-06-24	K.NM[147.04]HVVAH.L	YOL090W	1	822.381	-	3	822.379	275.134	126	-2.0197	0	-	-
0.8158	20241029_DDA_1029_40.00488.00488.3	0.108	2024-07-24	Q.LHANDPK.L	YFL013C	1	793.408	0.43	3	793.407	265.477	126.2	-2.1275	0	2670000	6240000
0.9995	20241029_DDA_1029_40.00492.00492.3	6.66e-05	2024-08-24	R.M[147.04]GSTHLR.A	YAL051W	1	816.391	92.56	3	816.389	273.138	126.7	-2.244	0	8630000	93300
0.9992	20241029_DDA_1029_40.00494.00494.2	0.000696	2024-06-12	R.M[147.04]GSTHLR.A	YAL051W	1	816.391	16.65	2	816.389	409.203	126.9	-2.6838	0	3590000	215000
0.9965	20241029_DDA_1029_40.00515.00515.3	0.177	1932-09-01	K.IADHVGGHK.R	YFR037C	1	932.483	999	3	932.48	311.835	129.6	-2.6435	0	39400000	0
0.999	20241029_DDA_1029_40.00525.00525.3	0.00736	2024-08-24	K.SHTLC[160.03]NR.C	YDR500C,YLR185W	2	886.408	6.93	3	886.406	296.477	130.9	-2.2484	0	4310000	622000
0.7862	20241029_DDA_1029_40.00526.00526.2	0.0243	2024-05-14	L.ADHVGGHK.R	YFR037C	1	819.399	999	2	819.396	410.707	130.9	-3.1779	0	3910000	0
0.9933	20241029_DDA_1029_40.00532.00532.2	0.389	2024-05-14	K.TSTSVDGK.K	YBL002W	1	793.382	16.53	2	793.38	397.698	132	-2.0684	0	2380000	144000
0.9293	20241029_DDA_1029_40.00537.00537.3	0.943	2024-06-28	K.DVHGTGPR.G	YNL071W	1	837.409	55.82	3	837.408	280.144	132.9	-2.0122	0	2020000	36300
0.9105	20241029_DDA_1029_40.00539.00539.2	0.866	2024-05-12	R.DNQPIKK.E	YGR140W	1	841.466	999	2	841.463	421.74	133.4	-2.8914	0	9550000	0
0.9578	20241029_DDA_1029_40.00548.00548.3	0.229	1932-08-01	K.ELSDNEKEK.W	YDR174W	1	1090.51	67.4	3	1090.51	364.512	134.9	-2.7629	1	3420000	50800
1	20241029_DDA_1029_40.00552.00552.3	1.82e-05	16/36	R.IDGSTSHEER.L	YOR304W	1	1129.5	641	3	1129.5	377.507	135.5	-3.6344	0	15800000	24700
0.9872	20241029_DDA_1029_40.00553.00553.2	0.643	2024-07-12	K.KTEITEK.L	YDR190C	1	847.465	999	2	847.462	424.74	135.6	-3.3288	0	28100000	0
0.9989	20241029_DDA_1029_40.00554.00554.3	0.00134	1932-10-01	K.ITEEASQHK.L	YOL090W	1	1041.51	21.39	3	1041.51	348.177	135.7	-2.7988	0	19400000	906000
1	20241029_DDA_1029_40.00558.00558.2	1e-05	2024-08-18	R.IDGSTSHEER.L	YOR304W	1	1129.5	999	2	1129.5	565.757	136.2	-2.9031	0	4020000	0
0.9992	20241029_DDA_1029_40.00559.00559.2	0.00011	2024-07-16	K.ITEEASQHK.L	YOL090W	1	1041.51	999	2	1041.51	521.762	136.3	-3.0081	0	5360000	0
0.9789	20241029_DDA_1029_40.00561.00561.2	1.68	2024-06-18	R.KSAPSTGGVK.K	YBR010W,YNL031C	2	930.513	999	2	930.511	466.264	136.7	-2.6566	0	9140000	0
0.9906	20241029_DDA_1029_40.00562.00562.3	0.876	2024-11-24	K.KTEITEK.L	YDR190C	1	847.465	115.25	3	847.463	283.496	136.8	-2.5004	0	14800000	128000
0.9998	20241029_DDA_1029_40.00565.00565.3	0.000697	13/40	K.GQNVTSETHSK.K	YGL133W	1	1186.56	18.91	3	1186.56	396.527	137.2	-2.2721	0	19000000	1010000
0.9192	20241029_DDA_1029_40.00569.00569.3	0.0241	2024-08-24	M.QNPTHYK.L	YDR450W,YML026C	2	886.43	16.26	3	886.428	296.484	137.6	-2.3555	0	6040000	371000
0.9997	20241029_DDA_1029_40.00570.00570.2	0.00246	2024-08-20	K.GQNVTSETHSK.K	YGL133W	1	1186.56	999	2	1186.55	594.286	137.6	-2.5073	0	4470000	0
0.9462	20241029_DDA_1029_40.00577.00577.2	3.19	2024-07-14	R.RIEEEQEK.L	YOR304W	1	1059.52	999	2	1059.52	530.767	138.4	-2.6805	0	15300000	0
0.8124	20241029_DDA_1029_40.00578.00578.2	0.143	2024-06-12	A.NTHLGAR.N	YGR214W,YLR048W	2	767.404	1.31	2	767.402	384.709	138.5	-2.9281	0	6750000	5130000
0.9107	20241029_DDA_1029_40.00579.00579.2	0.0817	2024-05-12	M.QNPTHYK.L	YDR450W,YML026C	2	886.43	22.51	2	886.428	444.222	138.6	-1.7915	0	3140000	140000
0.996	20241029_DDA_1029_40.00580.00580.3	0.00131	1932-10-01	R.TRDEIQHM[147.04]R.S	YER178W	1	1200.57	33.61	3	1200.56	401.196	138.7	-2.9869	1	2980000	88800
0.9809	20241029_DDA_1029_40.00592.00592.3	0.406	14/24	K.LRQEVNK.V	YDR190C	1	885.503	1303.73	3	885.501	296.175	140	-2.7058	1	67300000	51600
1	20241029_DDA_1029_40.00594.00594.3	2.21e-05	1936-11-01	K.AANEHETAPR.R	YIL009W,YMR246W,YOR317W	3	1094.51	16.69	3	1094.51	365.844	140.2	-2.9237	0	2450000	147000
0.9977	20241029_DDA_1029_40.00596.00596.3	0.0332	1940-07-01	R.RTTTNTTAEPK.A	YPL129W	1	1218.62	2.68	3	1218.62	407.214	140.4	-0.6811	0	1580000	591000
0.9996	20241029_DDA_1029_40.00600.00600.3	0.00219	13/28	R.HFGM[147.04]GPHK.G	YNL301C,YOL120C	2	925.423	81.23	3	925.42	309.482	140.9	-2.776	0	33500000	412000
0.9947	20241029_DDA_1029_40.00610.00610.2	0.176	2024-05-14	K.EVTEGM[147.04]NR.F	YBR156C	1	950.413	999	2	950.41	476.214	142.2	-2.38	0	2480000	0
0.9878	20241029_DDA_1029_40.00619.00619.3	0.00187	1936-12-01	R.NLSDEKNDSR.S	YDR365W-A,YDR365W-B,YER138C,YER137C-A,YGR027W-A,YGR027W-B,YJR026W,YJR027W,YLR157C-B,YLR157C-A,YLR227W-A,YLR227W-B,YLR256W-A,YML040W,YML039W,YOL103W-A,YOL103W-B,YPL257W-A,YPL257W-B,YPR158C-D,YPR158C-C	21	1176.54	9.64	3	1176.53	393.186	143.4	-3.886	1	17400000	1810000
0.9598	20241029_DDA_1029_40.00620.00620.3	0.015	2024-09-24	R.KHVAALR.T	YGL147C,YNL067W	2	793.492	999	3	793.49	265.505	143.5	-2.5293	0	19000000	0
0.9853	20241029_DDA_1029_40.00628.00628.2	0.00019	2024-07-18	R.NLSDEKNDSR.S	YDR365W-A,YDR365W-B,YER138C,YER137C-A,YGR027W-A,YGR027W-B,YJR026W,YJR027W,YLR157C-B,YLR157C-A,YLR227W-A,YLR227W-B,YLR256W-A,YML040W,YML039W,YOL103W-A,YOL103W-B,YPL257W-A,YPL257W-B,YPR158C-D,YPR158C-C	21	1176.54	999	2	1176.53	589.276	144.3	-2.0484	1	4790000	0
0.9992	20241029_DDA_1029_40.00631.00631.2	0.114	2024-09-12	K.KQAIVQK.L	YGL008C,YPL036W	2	813.507	999	2	813.505	407.761	144.9	-3.1297	0	15800000	0
0.9946	20241029_DDA_1029_40.00632.00632.3	0.00219	1940-11-01	K.KEDKDEGELSK.L	YNL088W	1	1276.61	999	3	1276.61	426.546	144.9	-2.7573	1	11700000	0
0.998	20241029_DDA_1029_40.00645.00645.2	0.0309	2024-07-12	R.IATEASK.L	YBL002W,YDR224C	2	718.386	94.87	2	718.384	360.2	146.5	-3.4508	0	35500000	374000
0.9494	20241029_DDA_1029_40.00653.00653.2	0.403	2024-05-12	V.KFEDEEK.E	YNL136W	1	923.424	999	2	923.421	462.719	147.6	-3.0495	0	6430000	0
1	20241029_DDA_1029_40.00658.00658.2	1.95e-08	2024-09-26	R.AESSSSM[147.04]NSTEAAR.R	YLR357W	1	1442.59	999	2	1442.59	722.304	148.3	-3.3613	0	3520000	0
0.985	20241029_DDA_1029_40.00662.00662.3	1.54	2024-12-24	K.LISENKK.V	YLR109W	1	830.486	3.73	3	830.484	277.836	148.8	-2.4877	0	24500000	6560000
0.924	20241029_DDA_1029_40.00665.00665.2	0.000825	2024-07-14	R.EKAEEVAR.A	YLR357W	1	930.477	13.84	2	930.474	466.246	149.1	-3.1629	1	4040000	292000
0.9995	20241029_DDA_1029_40.00666.00666.2	0.0505	2024-07-16	R.KQAIETANK.A	YJR045C	1	1001.55	999	2	1001.55	501.783	149.1	-1.4328	0	6750000	0
0.909	20241029_DDA_1029_40.00667.00667.3	0.403	1932-07-01	R.KQAIETANK.A	YJR045C	1	1001.55	10.26	3	1001.55	334.858	149.2	-0.3025	0	6560000	639000
0.9981	20241029_DDA_1029_40.00668.00668.3	0.024	1932-08-01	R.SDSHLSATK.L	YJL110C	1	944.456	16.2	3	944.454	315.826	149.3	-2.2775	0	4290000	265000
0.9955	20241029_DDA_1029_40.00671.00671.2	0.0663	2024-05-16	R.SDSHLSATK.L	YJL110C	1	944.456	999	2	944.453	473.235	149.8	-3.3511	0	2580000	0
0.9979	20241029_DDA_1029_40.00673.00673.3	0.0226	2024-09-24	R.APPQRPR.F	YER131W,YGL189C	2	820.467	13.56	3	820.464	274.496	149.9	-2.891	0	43600000	3210000
0.884	20241029_DDA_1029_40.00684.00684.3	0.675	15/44	S.NIESTGSGGM[147.04]HK.L	YAR009C,YDR098C-B,YDR261C-D,YDR316W-B,YDR365W-B,YER138C,YGR027W-B,YGR038C-B,YGR161C-D,YJR027W,YJR029W,YLR157C-B,YLR227W-B,YML045W,YML039W,YMR050C,YOL103W-B,YOR142W-B,YPL257W-B,YPR137C-B,YPR158W-B,YPR158C-D	22	1232.55	999	3	1232.54	411.856	151.2	-2.4291	0	10500000	0
0.943	20241029_DDA_1029_40.00687.00687.2	0.301	2024-06-12	R.KIEAETR.N	YLR272C	1	845.461	999	2	845.458	423.738	151.5	-3.4041	0	3270000	0
0.977	20241029_DDA_1029_40.00693.00693.2	0.301	2024-06-12	K.KPTLDSK.R	YBL008W	1	787.444	83.56	2	787.442	394.729	152.2	-2.0713	0	6110000	73200
0.9828	20241029_DDA_1029_40.00696.00696.3	0.000601	1944-08-01	K.KTEAANKVEETK.K	YOL109W	1	1346.7	999	3	1346.7	449.909	152.6	-2.2997	1	1780000	0
0.9985	20241029_DDA_1029_40.00704.00704.3	0.00297	2024-08-28	K.QIVHDSGR.G	YFR031C-A,YIL018W	2	910.462	23.68	3	910.459	304.495	153.5	-3.0874	0	36600000	1540000
0.9978	20241029_DDA_1029_40.00709.00709.3	0.000874	1940-09-01	K.DSSNDAVKPNK.K	YIL078W	1	1173.56	999	3	1173.56	392.195	154.2	-3.8072	0	4060000	0
0.755	20241029_DDA_1029_40.00717.00717.2	0.755	2024-07-12	I.KGPALSK.W	DECOY_YMR099C_UNMAPPED	0	699.428	248.14	2	699.425	350.721	155	-3.5257	0	10900000	43800
1	20241029_DDA_1029_40.00718.00718.3	1.2e-05	13/40	R.SKDVTDSATTK.K	YLR150W	1	1151.57	3.35	3	1151.56	384.863	155.1	-3.7419	1	12000000	3580000
0.9619	20241029_DDA_1029_40.00719.00719.2	0.000168	2024-07-20	R.SKDVTDSATTK.K	YLR150W	1	1151.57	999	2	1151.56	576.791	155.2	-3.0758	1	4810000	0
0.9962	20241029_DDA_1029_40.00720.00720.2	0.08	2024-05-12	R.RNPYNTR.S	YER056C-A,YIL052C	2	919.462	999	2	919.46	460.738	155.3	-2.0958	0	1990000	0
0.9473	20241029_DDA_1029_40.00724.00724.3	0.0076	14/36	A.SHLGRPNGER.N	YCR012W	1	1121.57	999	3	1121.57	374.864	155.8	-3.5495	0	10500000	0
0.9681	20241029_DDA_1029_40.00731.00731.3	0.954	2024-08-24	K.VTHDC[160.03]YR.V	YNR003C	1	949.408	209.04	3	949.405	317.476	156.9	-3.1936	0	5050000	24100
0.9966	20241029_DDA_1029_40.00737.00737.2	0.00577	2024-05-18	K.VTNTNPDSTK.N	YML032C	1	1075.51	1.4	2	1075.51	538.765	157.6	-3.0144	0	2070000	1480000
0.9981	20241029_DDA_1029_40.00741.00741.3	0.0286	1932-11-01	R.DAHGVTQAR.V	YDR064W	1	953.468	20.13	3	953.465	318.83	158.1	-2.7416	0	35200000	1750000
0.9987	20241029_DDA_1029_40.00743.00743.2	0.000274	2024-07-16	R.DAHGVTQAR.V	YDR064W	1	953.468	79.18	2	953.465	477.741	158.3	-2.9408	0	12900000	163000
0.9248	20241029_DDA_1029_40.00744.00744.3	0.635	2024-06-28	R.VLHNDPSR.L	YDL029W	1	936.478	4.64	3	936.478	313.166	158.3	-0.1762	0	2840000	611000
0.8593	20241029_DDA_1029_40.00751.00751.2	0.898	2024-04-12	R.APPQRPR.F	YER131W,YGL189C	2	820.467	24.06	2	820.464	411.241	159.1	-3.6662	0	13800000	574000
0.9747	20241029_DDA_1029_40.00760.00760.2	0.594	2024-07-16	R.KLDTDANAK.A	YDR310C	1	974.503	999	2	974.5	488.259	160	-3.3094	0	2880000	0
0.8958	20241029_DDA_1029_40.00766.00766.2	0.296	2024-03-14	K.NEIEQHTK.G	YBR114W	1	997.483	50.65	2	997.48	499.749	160.7	-3.1499	0	2220000	43800
0.8348	20241029_DDA_1029_40.00772.00772.3	0.393	2024-09-28	D.RTVDPVKK.A	YEL030W,YJR045C	2	941.566	999	3	941.563	314.863	161.4	-3.0173	0	3340000	0
0.9994	20241029_DDA_1029_40.00773.00773.2	4.82e-05	2024-07-18	R.IDGSTAHEDR.L	YBR245C	1	1099.49	999	2	1099.49	550.752	161.5	-3.3534	0	2370000	0
0.9964	20241029_DDA_1029_40.00778.00778.2	0.0946	2024-08-14	K.KVISSDAR.G	YFR031C-A,YIL018W	2	874.487	999	2	874.487	438.251	162.1	-0.3202	0	8260000	0
0.9995	20241029_DDA_1029_40.00779.00779.2	0.00019	2024-08-16	R.NEDSGEVDR.E	YPR162C	1	1019.42	7.67	2	1019.41	510.715	162.2	-2.3013	0	3460000	451000
0.9997	20241029_DDA_1029_40.00780.00780.2	8.99e-05	2024-07-22	R.GNVNTSQTEQSK.A	YDR145W	1	1291.6	999	2	1291.6	646.808	162.3	-2.3699	0	1490000	0
0.9993	20241029_DDA_1029_40.00786.00786.3	0.0063	2024-08-28	K.LHPM[147.04]DSER.R	YOL090W	1	999.444	47.92	3	999.442	334.155	163	-2.0171	0	39800000	831000
0.971	20241029_DDA_1029_40.00787.00787.2	2.06	2024-05-14	K.SQESINQK.L	YGL030W	1	932.456	39.06	2	932.455	467.235	163.1	-1.8038	0	6670000	171000
0.9992	20241029_DDA_1029_40.00788.00788.3	0.00232	2024-10-28	K.KVISSDAR.G	YFR031C-A,YIL018W	2	874.487	999	3	874.486	292.503	163.1	-1.8102	0	4630000	0
0.9745	20241029_DDA_1029_40.00789.00789.3	0.228	2024-07-24	K.IHEIEKR.S	YFR037C	1	923.519	999	3	923.518	308.847	163.2	-0.9496	0	4960000	0
0.995	20241029_DDA_1029_40.00791.00791.2	0.0524	2024-05-14	K.LHPM[147.04]DSER.R	YOL090W	1	999.444	131.14	2	999.441	500.729	163.6	-3.3319	0	13800000	105000
0.9419	20241029_DDA_1029_40.00795.00795.3	0.289	2024-10-24	K.SSKPPLK.T	YMR168C	1	755.454	31.13	3	755.452	252.825	164.2	-3.0273	0	168000000	5410000
0.9988	20241029_DDA_1029_40.00804.00804.2	0.00203	2024-10-12	K.SSKPPLK.T	YMR168C	1	755.454	999	2	755.452	378.734	165.2	-3.2325	0	88100000	0
0.9683	20241029_DDA_1029_40.00808.00808.3	0.0052	1948-06-01	F.SSTDASSTRPNTR.S	YFR024C-A	1	1378.64	0.26	3	1378.64	460.555	165.7	-2.9703	0	1740000	6560000
0.9963	20241029_DDA_1029_40.00817.00817.2	0.0137	2024-06-16	R.TYTNTTKPK.S	YBL005W-A,YBL005W-B,YDR170W-A,YMR045C,YMR046C,YNL284C-B,YNL284C-A	7	1052.55	999	2	1052.55	527.282	166.9	-3.3481	0	2490000	0
0.9832	20241029_DDA_1029_40.00821.00821.2	0.0305	2024-06-14	K.AQETTPAR.T	YGR178C	1	872.435	999	2	872.432	437.225	167.4	-3.6152	0	6020000	0
0.947	20241029_DDA_1029_40.00823.00823.2	1.65	2024-07-14	L.KGNDEAIK.M	YNL083W	1	873.456	999	2	873.454	437.735	167.6	-1.6177	0	10300000	0
0.9977	20241029_DDA_1029_40.00825.00825.2	0.00196	2024-06-14	K.HPC[160.03]SVC[160.03]TR.R	YMR168C	1	1015.43	999	2	1015.43	508.724	167.7	-3.5768	0	9970000	0
0.983	20241029_DDA_1029_40.00826.00826.3	0.37	2024-07-24	K.RPEEHLR.L	YMR229C	1	935.494	297.86	3	935.49	312.839	167.8	-3.9786	0	8640000	29000
0.9894	20241029_DDA_1029_40.00833.00833.3	0.0122	2024-07-24	K.KQVHVYR.F	YOR304W	1	928.524	5.08	3	928.52	310.515	168.8	-4.1044	0	6610000	1300000
0.9996	20241029_DDA_1029_40.00834.00834.2	6.7e-05	2024-08-16	R.SYTNTTKPK.V	YAR010C,YBR012W-A,YBR012W-B,YDR098C-B,YDR098C-A,YDR210C-D,YDR210C-C,YDR261C-D,YDR261C-C,YDR316W-A,YDR316W-B,YDR365W-A,YDR365W-B,YER138C,YER137C-A,YER160C,YER159C-A,YGR027W-A,YGR027W-B,YGR038C-B,YGR038C-A,YGR161C-D,YGR161C-C,YHR214C-B,YHR214C-C,YJR026W,YJR027W,YJR028W,YJR029W,YLR157C-B,YLR157C-A,YLR227W-A,YLR227W-B,YLR256W-A,YML045W-A,YML045W,YML040W,YML039W,YMR050C,YMR051C,YNL054W-A,YNL054W-B,YOL…	54	1038.53	348.7	2	1038.53	520.275	168.9	-2.4563	0	86200000	247000
0.9981	20241029_DDA_1029_40.00835.00835.2	0.0114	2024-08-12	R.KTPLAQK.K	YOR063W	1	784.481	999	2	784.478	393.248	168.9	-4.0077	0	17400000	0
0.9106	20241029_DDA_1029_40.00836.00836.3	0.49	2024-10-28	K.LQEEERER.K	YDR447C,YML024W	2	1087.53	4.72	3	1087.52	363.516	169	-3.3829	1	5370000	1140000
0.9989	20241029_DDA_1029_40.00841.00841.2	0.00749	2024-06-18	R.M[147.04]M[147.04]M[147.04]TSGQAVK.Y	YBL030C,YBR085W	2	1130.48	85.61	2	1130.47	566.246	169.6	-2.1442	0	4290000	50200
0.998	20241029_DDA_1029_40.00851.00851.3	0.000364	1936-12-01	R.RPYNSEGM[147.04]TR.L	YNL215W	1	1225.55	110.02	3	1225.55	409.524	170.6	-4.5392	0	13500000	123000
0.9964	20241029_DDA_1029_40.00857.00857.2	0.013	2024-07-12	K.NLNEQDR.K	YDL002C	1	887.41	9.1	2	887.407	444.712	171.3	-3.6083	0	29100000	3200000
0.9941	20241029_DDA_1029_40.00859.00859.2	3.28e-05	2024-08-14	S.YTNTTKPK.V	YAR010C,YBL005W-A,YBL005W-B,YBR012W-A,YBR012W-B,YDR098C-B,YDR098C-A,YDR170W-A,YDR210C-D,YDR210C-C,YDR261C-D,YDR261C-C,YDR316W-A,YDR316W-B,YDR365W-A,YDR365W-B,YER138C,YER137C-A,YER160C,YER159C-A,YGR027W-A,YGR027W-B,YGR038C-B,YGR038C-A,YGR161C-D,YGR161C-C,YHR214C-B,YHR214C-C,YJR026W,YJR027W,YJR028W,YJR029W,YLR157C-B,YLR157C-A,YLR227W-A,YLR227W-B,YLR256W-A,YML045W-A,YML045W,YML040W,YML039W,YMR045C,Y…	61	951.503	999	2	951.5	476.759	171.5	-2.5591	0	3190000	0
0.9489	20241029_DDA_1029_40.00860.00860.2	0.00169	2024-08-14	L.GVSM[147.04]AAAR.A	YHR174W	1	777.38	52.08	2	777.377	389.697	171.6	-4.1923	0	13200000	253000
0.9393	20241029_DDA_1029_40.00866.00866.2	0.467	2024-04-18	R.RPYNSEGM[147.04]TR.L	YNL215W	1	1225.55	999	2	1225.55	613.783	172.3	-3.2508	0	4670000	0
0.9953	20241029_DDA_1029_40.00867.00867.2	0.021	2024-06-12	R.DM[147.04]SM[147.04]INK.E	YGL150C	1	869.362	85.05	2	869.359	435.688	172.3	-4.2675	0	13300000	156000
0.8143	20241029_DDA_1029_40.00878.00878.2	0.134	2024-05-18	K.YNHVQTSTQK.E	YBR054W,YDR033W	2	1204.58	999	2	1204.58	603.299	173.4	-4.3044	0	2330000	0
0.9994	20241029_DDA_1029_40.00894.00894.3	0.0003	1936-10-01	K.GEHINSTEDR.A	YBR196C	1	1156.51	418.49	3	1156.51	386.511	175.4	-3.3342	0	18100000	43300
0.9943	20241029_DDA_1029_40.00896.00896.2	0.244	2024-07-14	K.ENATEVQK.E	YGL133W	1	917.445	361.13	2	917.443	459.73	175.6	-3.1751	0	16900000	46800
0.9989	20241029_DDA_1029_40.00898.00898.2	7.35e-05	2024-09-16	R.QVAATASEK.S	YNL215W	1	903.466	145.29	2	903.463	452.74	175.7	-3.7168	0	15400000	106000
0.9993	20241029_DDA_1029_40.00899.00899.2	1.34e-05	2024-09-18	K.GEHINSTEDR.A	YBR196C	1	1156.51	100.82	2	1156.51	579.263	175.8	-3.6247	0	4670000	46300
0.9713	20241029_DDA_1029_40.00901.00901.2	0.0145	2024-08-12	L.TEHFAGK.W	YIL078W	1	788.382	3.41	2	788.379	395.198	176	-2.9618	0	3040000	890000
0.999	20241029_DDA_1029_40.00903.00903.2	7.85e-05	2024-07-16	K.SVNDPSQNR.L	YKR025W	1	1015.47	38.65	2	1015.46	508.741	176.1	-3.6564	0	18200000	471000
0.9693	20241029_DDA_1029_40.00909.00909.2	0.275	2024-06-12	R.NDDELNK.L	YBL003C,YDR225W	2	846.372	237.59	2	846.368	424.193	176.8	-4.3314	0	86600000	365000
0.7067	20241029_DDA_1029_40.00915.00915.3	0.0693	1944-09-01	L.M[147.04]ALHGEGSGEEK.G	YLR441C,YML063W	2	1259.55	365.22	3	1259.54	420.856	177.5	-3.3377	0	24600000	67400
0.9746	20241029_DDA_1029_40.00926.00926.2	1.35	2024-06-12	K.VTPTEEK.E	YJL081C	1	802.407	11.23	2	802.406	402.211	179.1	-1.2936	0	20100000	1790000
0.976	20241029_DDA_1029_40.00930.00930.3	0.115	1932-09-01	R.SYTNTTKPK.V	YAR010C,YBR012W-A,YBR012W-B,YDR098C-B,YDR098C-A,YDR210C-D,YDR210C-C,YDR261C-D,YDR261C-C,YDR316W-A,YDR316W-B,YDR365W-A,YDR365W-B,YER138C,YER137C-A,YER160C,YER159C-A,YGR027W-A,YGR027W-B,YGR038C-B,YGR038C-A,YGR161C-D,YGR161C-C,YHR214C-B,YHR214C-C,YJR026W,YJR027W,YJR028W,YJR029W,YLR157C-B,YLR157C-A,YLR227W-A,YLR227W-B,YLR256W-A,YML045W-A,YML045W,YML040W,YML039W,YMR050C,YMR051C,YNL054W-A,YNL054W-B,YOL…	54	1038.53	105.26	3	1038.53	347.185	179.7	-3.323	0	231000000	2200000
0.9836	20241029_DDA_1029_40.00938.00938.2	3.27e-05	2024-07-16	A.ADNLEHTSR.L	YDR097C	1	1041.48	999	2	1041.48	521.749	180.5	-3.543	0	2890000	0
1	20241029_DDA_1029_40.00944.00944.3	0.000463	15/32	L.HEYLGSNKR.L	YMR168C	1	1102.55	999	3	1102.55	368.525	181.2	-3.5336	0	10300000	0
0.9219	20241029_DDA_1029_40.00962.00962.3	1.23	2024-09-24	K.LAAYNKK.S	YBL002W,YDR224C	2	806.465	3.03	3	806.462	269.829	183.7	-3.4037	0	5680000	1870000
0.9882	20241029_DDA_1029_40.00963.00963.2	0.0879	2024-05-18	R.TTTNTTAEPK.A	YPL129W	1	1062.52	549.77	2	1062.52	532.267	183.8	-2.7407	0	26700000	48700
0.9957	20241029_DDA_1029_40.00966.00966.2	0.461	2024-05-12	K.DSLNGER.A	YJR060W	1	789.362	10.29	2	789.36	395.688	184.2	-2.4323	0	26100000	2540000
0.9767	20241029_DDA_1029_40.00974.00974.2	0.000573	2024-08-22	L.M[147.04]ALHGEGSGEEK.G	YLR441C,YML063W	2	1259.55	999	2	1259.54	630.78	185.1	-2.9677	0	5130000	0
0.7894	20241029_DDA_1029_40.00982.00982.2	0.135	2024-07-12	F.VESAAVK.Q	YMR168C	1	702.391	54.88	2	702.389	352.203	186.3	-3.5408	0	36500000	665000
0.978	20241029_DDA_1029_40.00986.00986.2	1.66	2024-05-14	R.YVM[147.04]ESGAK.G	YNL178W	1	899.406	91.01	2	899.405	450.71	186.9	-0.8461	0	18000000	198000
0.9915	20241029_DDA_1029_40.00994.00994.3	0.32	2024-09-24	R.TVHELSK.R	YOR304W	1	812.439	59.02	3	812.437	271.82	188	-2.7485	0	41200000	698000
0.9892	20241029_DDA_1029_40.00997.00997.2	0.00162	2024-07-16	G.SAC[160.03]ASVTSK.E	YAR010C,YBL005W-A,YBL005W-B,YBR012W-A,YBR012W-B,YDR098C-B,YDR098C-A,YDR170W-A,YDR210C-D,YDR210C-C,YDR261C-D,YDR261C-C,YDR316W-A,YDR316W-B,YDR365W-A,YDR365W-B,YER138C,YER137C-A,YER160C,YER159C-A,YGR027W-A,YGR027W-B,YGR038C-B,YGR038C-A,YGR161C-D,YGR161C-C,YHR214C-B,YHR214C-C,YJR026W,YJR027W,YJR028W,YJR029W,YLR157C-B,YLR157C-A,YLR227W-A,YLR227W-B,YLR256W-A,YML045W-A,YML045W,YML040W,YML039W,YMR045C,Y…	61	909.423	0.99	2	909.42	455.719	188.5	-3.2229	0	4920000	4980000
0.997	20241029_DDA_1029_40.01002.01002.2	0.00857	2024-07-12	M.TTDPSVK.L	YDR174W	1	746.381	31.89	2	746.378	374.198	189.1	-3.7876	0	90900000	2850000
0.9536	20241029_DDA_1029_40.01004.01004.2	0.0491	2024-05-14	C.YTTTADSR.A	YAR009C,YBL100W-B,YBL005W-B,YBR012W-B,YCL019W,YDR034C-D,YDR098C-B,YDR210W-B,YDR210C-D,YDR261W-B,YDR261C-D,YDR316W-B,YDR365W-B,YER138C,YER160C,YFL002W-A,YGR027W-B,YGR038C-B,YGR161W-B,YGR161C-D,YHR214C-B,YJR027W,YJR029W,YLR035C-A,YLR157C-B,YLR227W-B,YLR410W-B,YML045W,YML039W,YMR045C,YMR050C,YNL284C-B,YNL054W-B,YOL103W-B,YOR142W-B,YOR192C-B,YOR343W-B,YPL257W-B,YPR137C-B,YPR158W-B,YPR158C-D	41	913.414	999	2	913.411	457.714	189.3	-3.1968	0	37600000	0
0.9907	20241029_DDA_1029_40.01014.01014.2	0.367	2024-09-12	R.TVHELSK.R	YOR304W	1	812.439	181.45	2	812.437	407.227	190.6	-3.2519	0	19200000	106000
0.7619	20241029_DDA_1029_40.01018.01018.2	0.323	2024-05-14	R.LNTDQETK.A	YLR321C	1	947.456	999	2	947.451	474.735	191.2	-4.7833	0	22600000	0
0.9995	20241029_DDA_1029_40.01020.01020.2	0.152	2024-07-14	R.M[147.04]DGVASAR.R	YGL245W	1	821.37	142.09	2	821.368	411.692	191.4	-2.1829	0	9440000	66400
0.998	20241029_DDA_1029_40.01031.01031.2	0.111	2024-07-18	K.DAM[147.04]M[147.04]SAPGSR.S	YOR204W	1	1053.42	30.42	2	1053.42	527.718	192.8	-4.7379	0	4380000	144000
0.7094	20241029_DDA_1029_40.01033.01033.2	0.0069	2024-06-20	R.AREDTYNDQSR.L	YAR007C	1	1353.59	999	2	1353.59	677.803	193.1	-3.4301	1	1820000	0
0.9998	20241029_DDA_1029_40.01037.01037.2	4.25e-05	2024-07-18	R.YAGEVSHDDK.H	YGR192C,YJR009C	2	1119.48	999	2	1119.48	560.749	193.5	-2.4047	0	21600000	0
0.9188	20241029_DDA_1029_40.01042.01042.2	0.0765	2024-06-16	R.VANVM[147.04]DGSK.W	YML065W	1	935.438	30.21	2	935.432	468.726	194.1	-6.2099	0	13300000	441000
0.9984	20241029_DDA_1029_40.01049.01049.2	0.00675	2024-08-12	R.KNLQEPR.S	YJR089W	1	883.488	999	2	883.484	442.751	194.8	-3.8789	0	15100000	0
0.9967	20241029_DDA_1029_40.01050.01050.2	0.437	2024-07-12	K.KVGITGK.Y	YJR094W-A,YPR043W	2	701.444	999	2	701.441	351.729	194.9	-3.6482	0	8960000	0
0.9904	20241029_DDA_1029_40.01051.01051.2	0.019	2024-07-16	R.ALSSQM[147.04]STR.L	YJL034W	1	995.471	999	2	995.467	498.743	195	-4.0493	0	6490000	0
0.9749	20241029_DDA_1029_40.01054.01054.2	0.0135	2024-06-12	R.TQFGGGK.S	YER074W,YIL069C	2	693.345	2.31	2	693.343	347.68	195.5	-2.3048	0	12800000	5560000
0.9799	20241029_DDA_1029_40.01059.01059.2	0.122	2024-05-14	K.EQYAAESK.K	YPL131W	1	924.419	48.6	2	924.416	463.217	196.2	-3.4789	0	12300000	253000
0.9742	20241029_DDA_1029_40.01062.01062.2	0.146	2024-05-16	K.GSSQTQLGK.L	YCL028W	1	904.461	75.58	2	904.459	453.238	196.6	-3.14	0	10200000	135000
1	20241029_DDA_1029_40.01063.01063.3	5.39e-05	17/40	K.FKEEDEKESQR.L	YAL005C,YLL024C	2	1423.66	999	3	1423.65	475.56	196.7	-3.5086	2	23600000	0
0.7417	20241029_DDA_1029_40.01065.01065.3	2.02	2024-08-24	K.KVGYNPK.T	YBR118W,YPR080W	2	804.449	363.09	3	804.446	269.157	196.9	-4.0761	0	21300000	58800
0.9995	20241029_DDA_1029_40.01072.01072.3	0.000173	16/36	R.YAGEVSHDDK.H	YGR192C,YJR009C	2	1119.48	999	3	1119.48	374.168	197.6	-3.0326	0	52800000	0
0.9552	20241029_DDA_1029_40.01073.01073.2	0.000546	2024-10-14	R.NSDKVEYK.L	YGL133W	1	981.477	999	2	981.473	491.746	197.7	-3.7413	1	6890000	0
1	20241029_DDA_1029_40.01079.01079.3	1.8e-05	15/40	K.YANQC[160.03]VHSM[147.04]NK.S	YGR140W	1	1366.58	203.19	3	1366.57	456.533	198.4	-3.3895	0	58000000	285000
0.9959	20241029_DDA_1029_40.01080.01080.2	0.0134	2024-05-12	K.GNVDPER.D	YML065W	1	785.367	5.46	2	785.364	393.691	198.5	-2.9693	0	9730000	1780000
0.9985	20241029_DDA_1029_40.01081.01081.3	0.00644	1940-09-01	K.HNEEAQNLNGK.H	YOR217W	1	1252.58	4.94	3	1252.58	418.534	198.6	-3.2222	0	2280000	462000
0.99	20241029_DDA_1029_40.01084.01084.2	0.185	2024-06-12	R.SHNWAAK.A	YDR500C	1	812.393	8.55	2	812.39	407.204	199	-3.6288	0	7210000	842000
0.9693	20241029_DDA_1029_40.01085.01085.3	0.245	1932-12-01	K.DGTVPTIKK.V	DECOY_YGR271W_UNMAPPED	0	957.549	923.51	3	957.546	320.19	199.1	-3.9037	0	31700000	34400
1	20241029_DDA_1029_40.01087.01087.2	6.93e-06	2024-09-20	K.YANQC[160.03]VHSM[147.04]NK.S	YGR140W	1	1366.58	999	2	1366.57	684.295	199.3	-3.8381	0	8460000	0
0.998	20241029_DDA_1029_40.01088.01088.2	0.00113	2024-05-22	R.LAPTNSGGSGGK.L	YFR024C-A	1	1044.52	999	2	1044.52	523.267	199.3	-3.2379	0	11300000	0
0.9827	20241029_DDA_1029_40.01091.01091.2	0.255	2024-07-12	K.ELDTAQK.H	YGR192C,YJL052W,YJR009C	3	803.403	443.61	2	803.4	402.709	199.8	-3.5835	0	154000000	347000
0.7891	20241029_DDA_1029_40.01092.01092.2	0.182	2024-05-14	P.QELEALKK.E	YJL062W-A	1	957.549	999	2	957.546	479.782	199.9	-3.817	0	4270000	0
0.9894	20241029_DDA_1029_40.01093.01093.2	0.00195	2024-09-12	K.KVGYNPK.T	YBR118W,YPR080W	2	804.449	999	2	804.446	403.232	199.9	-4.7784	0	34200000	0
0.7495	20241029_DDA_1029_40.01099.01099.2	1.2	2024-04-12	R.VISSTAR.M	YPR183W	1	732.413	28.94	2	732.411	367.214	200.6	-3.0898	0	18800000	648000
0.9888	20241029_DDA_1029_40.01108.01108.2	0.159	2024-08-14	R.VGSAAQVK.A	YBL099W	1	758.429	999	2	758.426	380.222	201.9	-3.8066	0	13600000	0
0.9637	20241029_DDA_1029_40.01112.01112.2	0.000426	2024-07-16	R.SVRPDQTSQ.T	YPR010C	1	1016.49	999	2	1016.48	509.252	202.4	-3.7118	0	7460000	0
0.9661	20241029_DDA_1029_40.01117.01117.3	0.148	1932-08-01	K.KDISM[147.04]QPGR.R	YJR060W	1	1046.52	260.74	3	1046.51	349.847	203.1	-4.5847	0	15600000	60000
0.9981	20241029_DDA_1029_40.01122.01122.2	0.00615	2024-07-12	K.TQELNAK.Y	YOR304W	1	802.418	12.44	2	802.416	402.216	203.7	-3.3349	0	123000000	9910000
0.9862	20241029_DDA_1029_40.01123.01123.2	0.181	2024-05-16	R.EDTYNDQSR.L	YAR007C	1	1126.45	15.98	2	1126.45	564.234	203.8	-3.6522	0	4390000	274000
0.9963	20241029_DDA_1029_40.01144.01144.2	0.00046	2024-07-16	K.YGM[147.04]GTAASR.S	YER178W	1	928.407	69.12	2	928.403	465.211	206.7	-4.791	0	3670000	53100
0.9526	20241029_DDA_1029_40.01147.01147.2	4.31e-05	2024-08-20	R.SRGESDDSLNR.L	YJL136C,YKR057W	2	1234.55	4.64	2	1234.55	618.284	207.2	-2.1757	1	6270000	1350000
0.956	20241029_DDA_1029_40.01148.01148.3	0.0114	16/32	N.QINEAHPTK.V	YMR242C,YOR312C	2	1036.53	63.16	3	1036.53	346.517	207.3	-2.7968	0	52400000	830000
0.9843	20241029_DDA_1029_40.01150.01150.2	0.0014	2024-08-16	N.QINEAHPTK.V	YMR242C,YOR312C	2	1036.53	999	2	1036.53	519.272	207.4	-1.9565	0	11100000	0
0.992	20241029_DDA_1029_40.01151.01151.2	0.00207	2024-07-18	R.SEGDGNSISR.Q	YML041C	1	1020.45	999	2	1020.45	511.231	207.5	0.8967	0	7610000	0
0.9964	20241029_DDA_1029_40.01153.01153.2	0.0265	2024-06-14	R.TTESQLHR.E	YBR249C,YDR035W	2	970.483	27.89	2	970.481	486.249	207.9	-2.4266	0	2270000	81300
0.9883	20241029_DDA_1029_40.01154.01154.2	1.1	2024-06-16	K.KDISM[147.04]QPGR.R	YJR060W	1	1046.52	126.97	2	1046.52	524.266	208	-1.8146	0	6560000	51700
0.9551	20241029_DDA_1029_40.01160.01160.2	0.00185	2024-05-14	Q.SHNPIENK.L	YBR196C	1	937.462	2.74	2	937.459	469.738	208.8	-2.9068	0	7550000	2760000
0.9217	20241029_DDA_1029_40.01163.01163.3	0.00412	2024-12-28	Q.SHNPIENK.L	YBR196C	1	937.462	0.91	3	937.458	313.495	209.3	-3.5009	0	9950000	11000000
0.968	20241029_DDA_1029_40.01182.01182.2	2.21e-06	2024-08-14	Y.C[160.03]SASEHLR.F	YAL051W	1	958.429	13.64	2	958.43	480.222	212.1	0.7345	0	2370000	174000
0.9605	20241029_DDA_1029_40.01183.01183.2	0.018	2024-05-18	K.DSSNDAVKPN.K	YIL078W	1	1045.47	999	2	1045.46	523.741	212.2	-2.6782	0	10900000	0
0.9997	20241029_DDA_1029_40.01201.01201.2	0.00736	2024-06-14	K.QC[160.03]GM[147.04]EEVR.G	YAR009C,YBL005W-B,YBR012W-B,YDR098C-B,YDR210C-D,YDR261C-D,YDR316W-B,YDR365W-B,YER138C,YER160C,YGR027W-B,YGR038C-B,YGR161C-D,YHR214C-B,YJR027W,YJR029W,YLR035C-A,YLR157C-B,YLR227W-B,YML045W,YML039W,YMR045C,YMR050C,YNL284C-B,YOL103W-B,YOR142W-B,YPL257W-B,YPR137C-B,YPR158W-B,YPR158C-D	30	1023.41	999	2	1023.41	512.713	214.2	-2.9421	0	13200000	0
0.9357	20241029_DDA_1029_40.01203.01203.2	0.000143	2024-08-18	H.GSAC[160.03]ASVTSK.E	YAR010C,YBL005W-A,YBL005W-B,YBR012W-A,YBR012W-B,YDR098C-B,YDR098C-A,YDR170W-A,YDR210C-D,YDR210C-C,YDR261C-D,YDR261C-C,YDR316W-A,YDR316W-B,YDR365W-A,YDR365W-B,YER138C,YER137C-A,YER160C,YER159C-A,YGR027W-A,YGR027W-B,YGR038C-B,YGR038C-A,YGR161C-D,YGR161C-C,YHR214C-B,YHR214C-C,YJR026W,YJR027W,YJR028W,YJR029W,YLR157C-B,YLR157C-A,YLR227W-A,YLR227W-B,YLR256W-A,YML045W-A,YML045W,YML040W,YML039W,YMR045C,Y…	61	966.444	0.13	2	966.439	484.229	214.4	-4.7597	0	3050000	24300000
0.7016	20241029_DDA_1029_40.01208.01208.2	0.055	2024-05-16	A.VEGATDAAR.S	YGL008C,YPL036W	2	888.43	53.75	2	888.427	445.222	215	-3.729	0	10100000	188000
0.9993	20241029_DDA_1029_40.01209.01209.3	0.000254	1940-11-01	R.YTGKPNPSTGK.Y	YOR136W	1	1148.58	33.42	3	1148.58	383.868	215.1	-3.4408	0	12700000	380000
0.9847	20241029_DDA_1029_40.01224.01224.2	0.0341	2024-05-16	K.M[147.04]QTNNQELK.D	YBL100W-A,YBL100W-B,YCL020W,YCL019W,YDR034C-D,YDR034C-C,YDR210W-A,YDR210W-B,YDR261W-A,YDR261W-B,YFL002W-B,YFL002W-A,YGR161W-A,YGR161W-B,YLR410W-A,YLR410W-B,YOR192C-B,YOR192C-A,YOR343W-A,YOR343W-B	20	1120.52	20.57	2	1120.51	561.266	216.7	-3.4814	0	7910000	385000
0.9981	20241029_DDA_1029_40.01227.01227.2	0.00381	2024-08-16	K.TESQDVETR.V	YDR121W	1	1063.48	999	2	1063.47	532.746	217	-3.8431	0	16600000	0
0.9928	20241029_DDA_1029_40.01235.01235.3	0.0428	2024-12-28	R.RTHLISSR.H	YOL090W	1	968.552	999	3	968.549	323.858	218	-3.0303	0	6280000	0
0.9967	20241029_DDA_1029_40.01236.01236.3	0.508	2024-11-24	R.TVDPVKK.A	YEL030W,YJR045C	2	785.465	222.4	3	785.462	262.829	218.1	-2.9091	0	28500000	128000
0.9897	20241029_DDA_1029_40.01245.01245.2	0.0239	2024-06-14	R.SLQDTANK.V	YOR042W	1	875.435	23.14	2	875.432	438.725	219	-3.8152	0	8120000	351000
0.9962	20241029_DDA_1029_40.01248.01248.3	0.00383	1940-10-01	K.KHGIDVSDNNK.A	YJL034W	1	1225.61	999	3	1225.6	409.542	219.3	-4.326	0	3870000	0
0.7472	20241029_DDA_1029_40.01254.01254.2	0.506	2024-05-12	K.NQANIER.D	YPR124W	1	843.42	31.72	2	843.417	422.717	220	-3.6708	0	2970000	93700
0.855	20241029_DDA_1029_40.01265.01265.2	0.184	2024-06-14	R.QNDITDGK.D	YDR450W,YML026C	2	889.414	17.74	2	889.408	445.714	221.6	-6.8258	0	9460000	534000
0.8207	20241029_DDA_1029_40.01276.01276.2	0.101	2024-05-14	N.SNLNANER.K	YAR007C	1	916.436	27.02	2	916.435	459.225	222.7	-1.6575	0	4220000	156000
0.9978	20241029_DDA_1029_40.01279.01279.2	0.00664	2024-08-16	R.GELVESHSK.M	YLR249W	1	984.488	999	2	984.484	493.251	223.1	-3.8233	0	16600000	0
0.8871	20241029_DDA_1029_40.01287.01287.2	0.922	2024-06-12	K.LSPNAEK.A	YNL290W	1	757.397	1.91	2	757.394	379.706	224.3	-4.1352	0	24200000	12700000
0.9896	20241029_DDA_1029_40.01293.01293.3	0.0641	13/28	K.YKDPQSPK.L	YGR086C	1	961.487	24.31	3	961.484	321.503	225	-3.2762	1	26100000	1070000
0.7538	20241029_DDA_1029_40.01297.01297.2	0.45	2024-04-16	F.SNSFDGSDK.G	YDR097C	1	955.388	6.95	2	955.384	478.701	225.3	-4.2632	0	7330000	1050000
0.9995	20241029_DDA_1029_40.01303.01303.2	2.05e-05	2024-08-20	K.SSQGNVPTGNK.Q	YHR084W	1	1087.53	999	2	1087.52	544.77	226	-2.8432	0	17300000	0
0.9978	20241029_DDA_1029_40.01308.01308.2	0.0512	2024-10-12	R.RPELGDK.F	YOR207C	1	813.434	999	2	813.432	407.724	226.6	-3.2799	0	30300000	0
0.9323	20241029_DDA_1029_40.01311.01311.2	0.351	2024-07-12	K.NASDALK.G	YML063W	1	717.366	74.65	2	717.363	359.69	227.1	-4.1053	0	27600000	370000
0.9895	20241029_DDA_1029_40.01312.01312.2	0.835	2024-07-12	R.AAEIAEK.H	YML065W	1	730.386	4.84	2	730.384	366.2	227.2	-3.0381	0	14700000	3020000
0.9602	20241029_DDA_1029_40.01323.01323.2	0.22	2024-05-12	K.GSYVGNR.A	YMR083W,YMR303C,YOL086C	3	751.361	1.97	2	751.359	376.688	228.9	-3.0265	0	12900000	6520000
0.9347	20241029_DDA_1029_40.01328.01328.2	1.32	2024-05-12	K.DLSTNQR.A	YAL005C,YLL024C	2	832.404	14.34	2	832.401	417.209	229.7	-3.4478	0	77800000	5420000
0.9976	20241029_DDA_1029_40.01336.01336.3	0.00542	1952-06-01	K.TDENTPSADGADKK.D	YGL133W	1	1447.64	999	3	1447.64	483.555	230.6	0.0615	0	11800000	0
0.7912	20241029_DDA_1029_40.01345.01345.2	0.872	2024-09-12	L.SSGSIPK.S	YBR130C,YBR156C	2	674.36	9.08	2	674.358	338.187	231.8	-2.1517	0	41200000	4530000
0.9957	20241029_DDA_1029_40.01346.01346.2	0.0735	2024-08-14	K.LIEEQDKK.V	YGL133W	1	1001.54	999	2	1001.54	501.777	231.8	-2.623	0	15300000	0
0.7959	20241029_DDA_1029_40.01353.01353.2	0.0832	2024-07-14	D.TAAATIGR.K	YOR311C	1	759.424	2.71	2	759.423	380.719	232.6	-1.2575	0	7010000	2590000
0.7055	20241029_DDA_1029_40.01357.01357.2	0.615	2024-07-12	E.ASVSIGR.L	YDR135C	1	688.387	180.39	2	688.385	345.201	233.2	-2.9257	0	40300000	223000
0.9833	20241029_DDA_1029_40.01365.01365.2	0.0966	2024-06-14	K.VSPAAAAK.K	YER131W	1	713.407	999	2	713.405	357.711	234	-3.252	0	21900000	0
0.9826	20241029_DDA_1029_40.01371.01371.3	0.00194	2024-08-28	L.VNHESLDR.Y	YGR140W	1	968.468	5.7	3	968.465	323.83	234.7	-2.7869	0	26800000	4700000
0.9992	20241029_DDA_1029_40.01373.01373.3	0.0363	1932-09-01	R.AGFDHQTSR.T	YHR056C	1	1017.46	3.65	3	1017.46	340.161	234.8	-2.2821	0	5300000	1450000
0.9926	20241029_DDA_1029_40.01377.01377.2	0.00284	2024-07-14	L.VNHESLDR.Y	YGR140W	1	968.468	0.28	2	968.466	485.241	235.4	-1.8689	0	7730000	28000000
0.9975	20241029_DDA_1029_40.01380.01380.2	0.0251	2024-07-22	K.NSGGNNNTTDLK.T	YML048W	1	1233.56	999	2	1233.56	617.787	235.6	-2.7635	0	3980000	0
0.8959	20241029_DDA_1029_40.01390.01390.2	0.166	2024-05-12	Y.ISNFHNR.L	YLR321C	1	886.441	20.47	2	886.439	444.228	236.8	-2.4785	0	4660000	227000
0.9606	20241029_DDA_1029_40.01397.01397.2	0.36	2024-08-12	K.TNDELNR.K	YOR038C	1	860.399	8.19	2	860.395	431.207	237.6	-3.9586	0	21600000	2640000
0.9943	20241029_DDA_1029_40.01404.01404.2	1.29	2024-06-12	K.KLINDAK.R	YGL150C	1	800.476	999	2	800.475	401.245	238.4	-0.9694	0	7600000	0
0.9522	20241029_DDA_1029_40.01408.01408.3	0.0412	2024-11-24	Y.ISNFHNR.L	YLR321C	1	886.441	999	3	886.439	296.488	238.9	-2.7041	0	10700000	0
0.9869	20241029_DDA_1029_40.01410.01410.2	0.0698	2024-07-14	R.STTSDIEK.T	YKR008W	1	879.418	2.78	2	879.415	440.716	239.1	-3.5694	0	32600000	11700000
1	20241029_DDA_1029_40.01418.01418.2	2.58e-06	2024-09-20	K.EEETDAEDTAK.L	YCR052W	1	1236.5	145.06	2	1236.49	619.257	239.9	-3.5601	0	9830000	67700
0.9993	20241029_DDA_1029_40.01419.01419.2	0.00784	2024-09-14	K.TELSSTAK.R	YJL081C	1	835.429	22.55	2	835.426	418.722	240	-3.0595	0	49400000	2190000
0.8564	20241029_DDA_1029_40.01420.01420.2	5.26e-05	2024-12-14	L.HEYLGSNK.R	YMR168C	1	946.451	32.33	2	946.445	474.233	240.1	-6.5159	0	91700000	2840000
0.9812	20241029_DDA_1029_40.01421.01421.2	0.463	2024-06-14	K.YYSESGEK.L	YOL089C	1	961.403	185.04	2	961.4	481.709	240.1	-3.5032	0	11600000	62900
0.999	20241029_DDA_1029_40.01430.01430.2	0.00969	2024-06-14	R.ITPKPEEK.V	YMR186W	1	940.523	6.09	2	940.521	471.269	241.5	-1.6193	0	6870000	1130000
0.9997	20241029_DDA_1029_40.01435.01435.2	8.77e-05	2024-08-16	K.GSIDEQHPR.Y	YGR087C,YLR044C	2	1037.49	103.17	2	1037.49	519.752	241.9	-2.6641	0	64300000	623000
0.9297	20241029_DDA_1029_40.01439.01439.2	0.121	2024-04-12	R.ADM[147.04]TALK.A	YBR150C	1	764.374	41.63	2	764.37	383.194	242.4	-4.4075	0	23500000	565000
0.9995	20241029_DDA_1029_40.01440.01440.3	0.00149	1932-12-01	K.GSIDEQHPR.Y	YGR087C,YLR044C	2	1037.49	28.1	3	1037.49	346.837	242.5	-3.2714	0	241000000	8580000
0.9874	20241029_DDA_1029_40.01449.01449.2	0.00119	2024-07-16	L.SHHVEPLSK.F	YOL090W	1	1032.54	46.26	2	1032.53	517.275	243.4	-2.519	0	13300000	287000
0.8606	20241029_DDA_1029_40.01454.01454.2	0.401	2024-04-14	K.IVKPQDEK.K	YFR013W	1	955.534	999	2	955.529	478.774	244	-4.8099	0	3900000	0
0.9804	20241029_DDA_1029_40.01459.01459.2	0.558	2024-05-14	R.TYSEEEDR.F	YBR245C	1	1027.41	30.43	2	1027.41	514.712	244.7	-3.6003	0	3890000	128000
0.9381	20241029_DDA_1029_40.01464.01464.3	0.00237	15/32	L.SHHVEPLSK.F	YOL090W	1	1032.54	30.39	3	1032.53	345.186	245.3	-3.8836	0	68000000	2240000
0.9739	20241029_DDA_1029_40.01475.01475.2	0.221	2024-07-12	K.ALTAEEK.Q	YBR089C-A	1	760.397	1.7	2	760.393	381.206	246.7	-4.374	0	118000000	69600000
0.9634	20241029_DDA_1029_40.01486.01486.2	0.498	2024-06-12	K.C[160.03]TAEGIK.V	YKL144C	1	777.369	999	2	777.366	389.692	248.1	-4.1293	0	6240000	0
0.9955	20241029_DDA_1029_40.01492.01492.3	0.0481	2024-12-28	K.HIIVDGKK.L	YGR192C	1	908.544	16.61	3	908.541	303.855	248.8	-3.8413	0	23300000	1400000
0.9918	20241029_DDA_1029_40.01493.01493.2	0.075	2024-05-16	R.SHLPNDDEK.N	YNL215W	1	1053.47	999	2	1053.47	527.744	248.9	-2.3171	0	3370000	0
0.9273	20241029_DDA_1029_40.01501.01501.3	0.00168	1940-07-01	T.INNVHTSESTR.K	YBL005W-B,YBR012W-B,YDR098C-B,YDR210C-D,YDR261C-D,YDR316W-B,YDR365W-B,YER138C,YER160C,YGR027W-B,YGR038C-B,YGR161C-D,YHR214C-B,YJR027W,YJR029W,YLR157C-B,YLR227W-B,YML045W,YML039W,YMR045C,YMR050C,YNL284C-B,YNL054W-B,YOL103W-B,YOR142W-B,YPL257W-B,YPR137C-B,YPR158W-B,YPR158C-D	29	1256.61	3.26	3	1256.61	419.878	249.7	-4.4246	0	13400000	4110000
0.9545	20241029_DDA_1029_40.01503.01503.2	0.0932	2024-06-14	K.HIIVDGKK.L	YGR192C	1	908.544	999	2	908.54	455.279	250.1	-4.7758	0	3620000	0
0.7695	20241029_DDA_1029_40.01510.01510.2	0.634	2024-05-12	R.KFVDEGK.L	YNL290W	1	821.428	999	2	821.424	411.721	250.9	-5.4101	0	6950000	0
0.8911	20241029_DDA_1029_40.01521.01521.2	0.198	2024-08-12	K.PATGDLK.R	YBR106W	1	700.376	36.63	2	700.373	351.195	252.4	-4.342	0	28700000	783000
0.9845	20241029_DDA_1029_40.01524.01524.2	0.067	2024-08-14	R.RPDANSIK.S	YOR217W	1	899.482	999	2	899.478	450.748	252.6	-4.6471	0	11800000	0
0.9983	20241029_DDA_1029_40.01528.01528.2	1.32	2024-06-18	K.YDHEASSSYK.A	YPL154C	1	1185.49	999	2	1185.49	593.754	253.2	-4.1898	0	3370000	0
1	20241029_DDA_1029_40.01534.01534.2	1.89e-05	2024-08-20	R.NPSGAVAAGSK.S	YIL125W	1	957.488	5.81	2	957.484	479.751	253.9	-4.0199	0	4600000	793000
0.9954	20241029_DDA_1029_40.01543.01543.2	0.00121	2024-06-16	K.YNSSATVNK.V	YFL013C	1	982.472	999	2	982.468	492.243	255.3	-4.1782	0	12300000	0
0.9982	20241029_DDA_1029_40.01546.01546.2	7.75e-06	2024-08-22	K.APAGGAADAAAK.A	YGL105W	1	969.488	15.08	2	969.484	485.751	255.7	-3.7876	0	5780000	383000
0.9981	20241029_DDA_1029_40.01547.01547.2	0.000234	2024-11-16	R.HGQSEWNEK.N	YKL152C	1	1113.48	58.98	2	1113.48	557.749	255.8	-4.6844	0	13600000	230000
0.9129	20241029_DDA_1029_40.01551.01551.2	0.0892	2024-08-12	L.SDIVGNK.E	YOL094C	1	731.381	3.6	2	731.379	366.698	256.3	-3.8188	0	19200000	5340000
0.9606	20241029_DDA_1029_40.01560.01560.2	0.678	2024-06-14	R.DLDRPGSK.F	YOR063W	1	886.451	90.42	2	886.447	444.233	257.5	-4.6049	0	27000000	298000
0.9997	20241029_DDA_1029_40.01561.01561.2	0.00488	2024-10-14	R.HEDVETVK.R	YDL150W	1	955.461	4.21	2	955.459	478.738	257.6	-2.5119	0	13600000	3230000
0.992	20241029_DDA_1029_40.01572.01572.2	0.0185	2024-04-20	R.KFANENPNSQK.T	YAR007C	1	1275.62	999	2	1275.62	638.818	258.9	-3.3411	0	2690000	0
0.9994	20241029_DDA_1029_40.01574.01574.2	0.000129	2024-07-16	R.GESDDSLNR.L	YJL136C,YKR057W	2	991.421	999	2	991.417	496.718	259	-3.3639	0	11000000	0
0.8618	20241029_DDA_1029_40.01577.01577.3	0.0454	2024-10-24	R.DVLADKK.E	YJR089W	1	787.444	113.98	3	787.442	263.489	259.5	-2.9983	0	22400000	197000
0.9978	20241029_DDA_1029_40.01579.01579.3	0.08	2024-10-28	K.ADVDLHKR.A	YDR450W,YML026C	2	952.509	295.38	3	952.506	318.51	259.7	-3.2021	0	9590000	32500
0.9995	20241029_DDA_1029_40.01587.01587.3	0.00258	1940-08-01	K.DM[147.04]EEQHDDNIK.F	YNL088W	1	1388.55	238.38	3	1388.55	463.858	260.5	-2.952	0	12800000	53600
0.9745	20241029_DDA_1029_40.01588.01588.2	0.0442	2024-06-12	K.MVAEAEK.F	YAL005C,YER103W,YLL024C	3	776.374	760.94	2	776.369	389.194	260.6	-5.7627	0	44400000	58300
0.998	20241029_DDA_1029_40.01590.01590.2	0.0164	2024-07-14	K.ENEDDTIK.W	YOL006C	1	962.419	150.84	2	962.416	482.217	261	-3.0361	0	33900000	225000
0.8791	20241029_DDA_1029_40.01595.01595.2	0.0524	2024-06-12	E.HLSDEVK.R	YOR063W	1	826.418	2.37	2	826.416	414.216	261.6	-2.9053	0	7400000	3120000
0.9771	20241029_DDA_1029_40.01607.01607.2	6.18	2024-09-12	R.KAEVGLK.R	YDL229W,YNL209W	2	743.454	999	2	743.452	372.734	263	-3.2793	0	19800000	0
0.9946	20241029_DDA_1029_40.01608.01608.2	0.62	2024-07-12	R.DVLADKK.E	YJR089W	1	787.444	999	2	787.442	394.729	263	-2.8053	0	31900000	0
0.8346	20241029_DDA_1029_40.01611.01611.2	0.42	2024-05-14	K.FSSTAEAK.Q	YOR198C	1	839.403	4.37	2	839.403	420.709	263.3	1.1187	0	13200000	3030000
0.8872	20241029_DDA_1029_40.01614.01614.3	0.00912	1952-08-01	Q.GSSSAQLADHDHDR.V	YFR013W	1	1494.64	999	3	1494.64	499.222	263.7	-0.9675	0	2260000	0
0.9931	20241029_DDA_1029_40.01627.01627.2	0.27	2024-04-16	R.SQGQINAAR.R	YOR298C-A	1	943.484	6.63	2	943.481	472.749	265.4	-2.1855	0	3710000	560000
0.9912	20241029_DDA_1029_40.01629.01629.2	0.00128	2024-09-18	S.GFTSAGNSGK.V	YOL090W	1	924.43	4.39	2	924.427	463.222	265.6	-2.8493	0	14900000	3390000
0.9491	20241029_DDA_1029_40.01630.01630.2	0.207	2024-05-16	K.HQVGAINSR.N	YBR275C	1	980.515	999	2	980.512	491.265	265.7	-3.2422	0	3280000	0
0.8468	20241029_DDA_1029_40.01631.01631.2	1.24	2024-04-16	K.VASVSGDAR.R	YML065W	1	860.435	0.52	2	860.434	431.225	265.7	-1.8235	0	14600000	28100000
0.9969	20241029_DDA_1029_40.01638.01638.2	0.0116	2024-08-14	K.NSPNIANK.Q	YKL192C	1	856.44	3.87	2	856.438	429.227	266.5	-3.065	0	13200000	3400000
0.7849	20241029_DDA_1029_40.01643.01643.2	0.178	2024-06-12	M.GTETSLR.Y	YDR190C	1	762.387	73.19	2	762.385	382.201	267.4	-3.4182	0	61700000	843000
0.9983	20241029_DDA_1029_40.01646.01646.2	0.00472	2024-06-16	K.LDHTENDVR.G	YCL043C	1	1097.51	999	2	1097.51	549.762	267.7	-2.8218	0	5290000	0
0.9345	20241029_DDA_1029_40.01651.01651.2	0.0895	2024-04-16	R.PSGNEGAIR.D	YLR150W	1	899.446	12.01	2	899.445	450.73	268.7	-1.0973	0	20000000	1660000
0.9911	20241029_DDA_1029_40.01655.01655.2	0.226	2024-06-12	K.NSEFSEK.D	YOL090W	1	839.366	28.95	2	839.364	420.69	269.3	-2.7592	0	39400000	1360000
0.9998	20241029_DDA_1029_40.01656.01656.2	8.51e-05	2024-09-16	K.TAETGYM[147.04]SR.R	YOR116C	1	1030.44	35.2	2	1030.44	516.227	269.4	-2.1117	0	15700000	447000
0.9996	20241029_DDA_1029_40.01658.01658.3	0.00161	1932-10-01	K.LDHTENDVR.G	YCL043C	1	1097.51	45.86	3	1097.51	366.844	269.8	-2.5658	0	25900000	564000
0.9668	20241029_DDA_1029_40.01663.01663.2	1.83	2024-06-12	K.TLKPVEK.V	YJL034W	1	813.496	999	2	813.494	407.755	270.4	-2.0676	0	12900000	0
0.8114	20241029_DDA_1029_40.01680.01680.3	1.65	2024-10-24	K.TLKPVEK.V	YJL034W	1	813.496	999	3	813.493	272.173	272.4	-3.5231	0	44900000	0
0.9996	20241029_DDA_1029_40.01684.01684.2	0.000132	2024-07-16	K.NAEQHNLVK.K	YHL015W	1	1051.54	18.73	2	1051.54	526.778	273	-2.3071	0	23400000	1250000
0.9926	20241029_DDA_1029_40.01685.01685.2	0.306	2024-05-14	K.SYYDTGKK.V	YDR097C	1	960.455	131.35	2	960.452	481.235	273.1	-3.2693	0	6710000	51100
0.9976	20241029_DDA_1029_40.01686.01686.2	1.73	2024-08-14	R.NTAIPTKK.S	YJL034W	1	871.513	999	2	871.511	436.764	273.1	-1.7659	0	6550000	0
0.8593	20241029_DDA_1029_40.01692.01692.3	0.283	1936-10-01	R.KKDDSTVYVK.N	YOR113W	1	1181.63	999	3	1181.63	394.884	273.8	-2.6455	1	7640000	0
0.8243	20241029_DDA_1029_40.01694.01694.2	0.0474	2024-05-16	T.VHSLTATQK.T	YGR192C	1	983.54	123.75	2	983.537	492.777	274.2	-2.6781	0	7120000	57600
0.9943	20241029_DDA_1029_40.01703.01703.2	0.168	2024-09-12	R.NSLASPK.S	YAR009C,YBL005W-B,YBR012W-B,YDR098C-B,YDR210C-D,YDR261C-D,YDR316W-B,YDR365W-B,YER138C,YER160C,YGR027W-B,YGR038C-B,YGR161C-D,YHR214C-B,YJR027W,YJR029W,YLR035C-A,YLR157C-B,YLR227W-B,YML045W,YML039W,YMR045C,YMR050C,YNL284C-B,YNL054W-B,YOL103W-B,YOR142W-B,YPL257W-B,YPR137C-B,YPR158W-B,YPR158C-D	31	715.386	889.91	2	715.384	358.7	275.5	-3.6358	0	89500000	101000
0.999	20241029_DDA_1029_40.01706.01706.2	0.000208	2024-08-18	R.QGPLAGGGSK.E	YAL051W	1	870.456	999	2	870.453	436.235	276	-3.1995	0	28300000	0
0.9918	20241029_DDA_1029_40.01716.01716.2	0.315	2024-07-18	R.AVNTGM[147.04]EPGK.T	YLR340W	1	1018.48	1201.78	2	1018.48	510.245	277.2	0.8336	0	43900000	36500
0.8023	20241029_DDA_1029_40.01721.01721.3	0.0779	1932-09-01	T.VHSLTATQK.T	YGR192C	1	983.54	999	3	983.538	328.854	277.9	-2.4656	0	16000000	0
0.9975	20241029_DDA_1029_40.01722.01722.2	0.0223	2024-06-14	R.NTTIPTKK.S	YJR045C	1	901.523	999	2	901.521	451.769	278	-2.975	0	13500000	0
0.9987	20241029_DDA_1029_40.01724.01724.2	0.00168	2024-08-16	K.SATAVAHVK.A	YDL083C,YMR143W	2	882.492	0.96	2	882.49	442.253	278.2	-3.0119	0	18300000	19100000
0.9967	20241029_DDA_1029_40.01728.01728.2	0.072	2024-05-16	K.SESLTASSK.M	YKL196C	1	908.445	1.39	2	908.443	455.23	278.7	-1.9352	0	4400000	3150000
0.9965	20241029_DDA_1029_40.01734.01734.2	0.00927	2024-05-16	R.IPQQEATNK.A	YGR240C	1	1027.53	999	2	1027.53	514.772	279.8	-1.9581	0	14100000	0
0.8543	20241029_DDA_1029_40.01735.01735.2	1.68	2024-03-12	K.M[147.04]QQEALR.R	YBR245C	1	890.428	3.65	2	890.426	446.221	279.9	-2.1709	0	23900000	6530000
0.9814	20241029_DDA_1029_40.01736.01736.2	0.0456	2024-04-16	K.LHM[147.04]GTDDVR.L	YDL075W	1	1058.48	6.35	2	1058.48	530.248	280	-3.5617	0	10300000	1620000
0.9976	20241029_DDA_1029_40.01741.01741.2	0.396	2024-08-14	R.GASEALAK.R	YOR217W	1	745.397	837.87	2	745.395	373.706	280.6	-2.0553	0	36300000	43300
0.9972	20241029_DDA_1029_40.01746.01746.2	0.0521	2024-06-14	R.GSQVAVEK.V	YLR259C	1	816.434	22.92	2	816.432	409.224	281.2	-2.6297	0	64800000	2830000
0.9691	20241029_DDA_1029_40.01759.01759.2	5.72	2024-07-12	R.SIAVSNK.V	YDR342C,YDR343C	2	717.402	13.22	2	717.401	359.708	282.7	-2.1452	0	17500000	1320000
0.9998	20241029_DDA_1029_40.01770.01770.2	0.0555	2024-10-16	K.AAAALAGGK.K	YGR027C,YLR333C	2	728.418	42.17	2	728.417	365.216	284.2	-2.0263	0	52300000	1240000
0.9923	20241029_DDA_1029_40.01780.01780.2	0.539	2024-05-12	R.DTNLC[160.03]SR.C	YFR037C	1	864.376	50.15	2	864.373	433.195	285.5	-2.9651	0	44300000	884000
0.8491	20241029_DDA_1029_40.01789.01789.2	1.44	2024-04-12	R.VTEYAEK.L	YDL185W	1	838.407	15.6	2	838.404	420.211	287	-3.3528	0	8350000	535000
0.9118	20241029_DDA_1029_40.01807.01807.2	0.0153	2024-06-16	D.SVTYTEHAK.R	YBR009C,YNL030W	2	1034.5	999	2	1034.5	518.259	289.8	0.6187	0	3920000	0
0.8794	20241029_DDA_1029_40.01813.01813.2	2.04	2024-04-14	K.KEDMNSLK.G	YHR110W	1	963.47	999	2	963.466	482.742	290.9	-3.4791	0	4460000	0
0.9725	20241029_DDA_1029_40.01821.01821.2	0.67	2024-05-14	R.DSQLEETK.A	YER165W	1	948.44	41.85	2	948.439	475.227	292.7	-1.5141	0	29800000	712000
0.9478	20241029_DDA_1029_40.01827.01827.2	1.1	2024-04-14	K.DM[147.04]LDENTK.Y	YDR502C,YLR180W	2	980.412	1.95	2	980.411	491.213	293.8	-1.1536	0	9810000	5020000
0.9961	20241029_DDA_1029_40.01828.01828.2	0.283	2024-08-14	R.RPVEPVGK.F	YGR285C	1	880.513	0.88	2	880.511	441.264	293.9	-1.8898	0	7080000	8050000
0.9156	20241029_DDA_1029_40.01831.01831.3	0.00782	13/32	F.ILQGDKEER.A	YBR245C	1	1086.57	13.63	3	1086.57	363.196	294.3	-1.3556	1	27200000	2000000
1	20241029_DDA_1029_40.01833.01833.2	1.84e-08	2024-10-22	M.PEQAQQGEQSVK.R	YIL130W	1	1327.64	999	2	1327.64	664.826	294.5	0.1265	0	6230000	0
0.987	20241029_DDA_1029_40.01834.01834.2	0.0497	2024-08-16	K.YRPETAAEK.K	YHL033C,YLL045C	2	1063.53	999	2	1063.53	532.772	294.6	0.9741	0	12900000	0
0.9648	20241029_DDA_1029_40.01844.01844.2	0.902	2024-05-12	K.GVPDTAR.D	YLR304C	1	714.366	0.66	2	714.365	358.19	296.1	-1.2109	0	26300000	39600000
0.9963	20241029_DDA_1029_40.01857.01857.2	0.128	2024-05-12	K.M[147.04]GEVVTR.F	YGL245W	1	806.396	1.74	2	806.394	404.205	297.9	-2.1838	0	11900000	6830000
0.9983	20241029_DDA_1029_40.01874.01874.2	0.0163	2024-07-12	R.GDPESIK.L	YLR357W	1	744.365	1.59	2	744.365	373.19	301	-0.9753	0	28000000	17600000
0.9966	20241029_DDA_1029_40.01882.01882.2	0.201	2024-06-12	K.SIEEAER.A	YBR106W	1	832.393	8.1	2	832.392	417.204	302.2	-0.907	0	49500000	6110000
0.9961	20241029_DDA_1029_40.01886.01886.2	0.155	2024-10-12	R.KQELISK.A	YOR304W	1	844.502	999	2	844.501	423.258	302.7	-0.8099	0	29300000	0
0.8993	20241029_DDA_1029_40.01887.01887.3	0.301	2024-09-24	R.KQELISK.A	YOR304W	1	844.502	298.7	3	844.501	282.508	302.8	-0.5258	0	15400000	51600
0.9976	20241029_DDA_1029_40.01890.01890.2	0.00904	2024-06-16	K.SALEHNEVK.L	YBR106W	1	1025.51	999	2	1025.51	513.764	303.3	-1.0073	0	14800000	0
0.9936	20241029_DDA_1029_40.01895.01895.2	0.00141	2024-05-16	R.ILQNTNSNR.N	YAL051W	1	1058.55	40.46	2	1058.55	530.281	304.1	0.6452	0	25700000	634000
0.999	20241029_DDA_1029_40.01906.01906.3	0.0339	1932-12-01	K.SALEHNEVK.L	YBR106W	1	1025.51	593.35	3	1025.51	342.845	305.8	-1.5105	0	42900000	72300
0.9979	20241029_DDA_1029_40.01915.01915.3	0.000614	13/32	R.RKVEELTTK.L	YJL138C,YKR059W	2	1102.63	999	3	1102.63	368.552	307	-1.3649	1	11600000	0
0.9949	20241029_DDA_1029_40.01924.01924.2	0.0282	2024-06-14	K.VSPADAAK.K	YGL189C	1	757.397	2.78	2	757.396	379.706	308.2	-1.8682	0	65100000	23400000
0.9995	20241029_DDA_1029_40.01930.01930.2	0.0114	2024-08-12	K.C[160.03]GSVTVR.L	YGL123W	1	777.38	8.67	2	777.379	389.697	308.9	-1.4202	0	13400000	1540000
0.9022	20241029_DDA_1029_40.01950.01950.2	3.05	2024-05-16	K.TAATEPEPK.K	YAL011W	1	942.466	999	2	942.463	472.24	311.9	-2.4956	0	11400000	0
0.9829	20241029_DDA_1029_40.01956.01956.2	0.979	2024-07-12	R.THLISSR.H	YOL090W	1	812.451	999	2	812.449	407.233	313.3	-2.0038	0	41700000	0
0.9939	20241029_DDA_1029_40.01966.01966.2	0.296	2024-08-14	K.KVGEDIAK.A	YDR418W,YEL054C	2	858.481	999	2	858.48	430.248	315.2	-1.258	0	41500000	0
0.9994	20241029_DDA_1029_40.01969.01969.2	0.124	2024-04-18	R.GM[147.04]GSIDAM[147.04]QK.T	YAR075W,YHR216W,YLR432W,YML056C	4	1068.46	224.02	2	1068.46	535.236	315.8	-1.3534	0	9530000	42500
0.9907	20241029_DDA_1029_40.01983.01983.2	0.0202	2024-05-14	R.SNIHDSIK.Q	YOR198C	1	912.466	999	2	912.466	457.24	318.1	-0.1666	0	7180000	0
0.9958	20241029_DDA_1029_40.01985.01985.2	0.554	2024-07-12	K.QVAGSLK.L	YBL099W	1	701.407	15.75	2	701.407	351.711	318.6	-0.7628	0	43500000	2760000
0.9987	20241029_DDA_1029_40.01991.01991.2	0.0014	2024-07-14	R.HYGDLQGK.D	YKL152C	1	916.44	38.86	2	916.44	459.227	319.3	-0.6383	0	89400000	2300000
0.9812	20241029_DDA_1029_40.02004.02004.2	0.881	2024-04-14	R.DAAAYADK.V	YPL061W	1	823.371	999	2	823.369	412.693	321.4	-2.9015	0	8430000	0
0.9688	20241029_DDA_1029_40.02008.02008.2	0.00731	2024-07-12	K.APVASPR.P	YDR033W	1	696.392	274.9	2	696.391	349.203	322.2	-0.5859	0	79700000	290000
0.8977	20241029_DDA_1029_40.02013.02013.2	1.48	2024-04-16	K.LNM[147.04]AM[147.04]ADAR.R	YDR502C,YLR180W	2	1023.45	155.94	2	1023.45	512.731	323.2	-0.4993	0	7710000	49400
0.9988	20241029_DDA_1029_40.02031.02031.2	0.00224	2024-06-14	R.AQAENLGR.S	YAR007C	1	857.436	24.11	2	857.435	429.725	326.2	-0.7931	0	50200000	2080000
0.9992	20241029_DDA_1029_40.02043.02043.2	0.00101	2024-06-14	K.VSPADAAK.K	YGL189C	1	757.397	2.9	2	757.396	379.706	328.8	-0.746	0	65100000	22500000
0.8256	20241029_DDA_1029_40.02046.02046.2	2.79	2024-04-12	R.QYATVSK.T	YER056C-A,YIL052C	2	795.413	6.99	2	795.412	398.714	329.3	-0.3721	0	29300000	4190000
0.7922	20241029_DDA_1029_40.02057.02057.2	1.07	2024-04-16	K.SAIGEGM[147.04]TR.K	YBR127C	1	936.433	130.55	2	936.433	469.224	331	-0.1527	0	7170000	54900
0.9995	20241029_DDA_1029_40.02059.02059.3	0.0005	14/40	K.QTHPDTGISQK.S	YBL002W,YDR224C	2	1210.59	196.83	3	1210.59	404.539	331.5	-0.5683	0	457000000	2320000
0.9735	20241029_DDA_1029_40.02060.02060.2	1.32	2024-05-20	K.QTHPDTGISQK.S	YBL002W,YDR224C	2	1210.59	999	2	1210.59	606.304	331.6	-1.9139	0	52700000	0
0.9971	20241029_DDA_1029_40.02070.02070.2	0.0054	2024-07-14	K.TPSVSETK.T	YNL088W	1	847.429	999	2	847.428	424.722	333.2	-1.3476	0	29900000	0
0.991	20241029_DDA_1029_40.02078.02078.2	0.0121	2024-06-22	K.VQANNENDEVSK.A	YHR084W	1	1345.61	999	2	1345.61	673.813	335.1	0.9594	0	18800000	0
0.9857	20241029_DDA_1029_40.02082.02082.2	0.129	2024-04-12	R.SAPSPVR.N	YGL013C	1	712.387	7.16	2	712.386	357.201	335.7	-1.1637	0	9710000	1360000
0.9902	20241029_DDA_1029_40.02090.02090.2	0.56	2024-06-12	K.LVDATEK.K	YKR008W	1	774.412	17.31	2	774.411	388.213	337.2	-1.6064	0	63500000	3670000
0.9994	20241029_DDA_1029_40.02092.02092.2	0.0457	2024-08-12	R.AAALVNK.A	YGL008C	1	685.412	1791.65	2	685.412	343.713	337.3	-1.0651	0	86100000	48100
0.701	20241029_DDA_1029_40.02096.02096.2	2.57	2024-06-12	K.LTGSIIN.G	YML062C	1	716.407	-	2	716.405	359.211	338	-2.5125	0	-	-
0.7754	20241029_DDA_1029_40.02100.02100.2	0.465	2024-04-12	L.TDAEELR.S	YCL021W-A	1	832.393	2.29	2	832.391	417.204	338.5	-1.6026	0	9410000	4100000
0.9741	20241029_DDA_1029_40.02107.02107.2	0.0694	2024-04-14	R.EVDPEGTR.T	YKR001C	1	901.414	97.83	2	901.414	451.714	339.3	-0.6401	0	10200000	104000
0.9996	20241029_DDA_1029_40.02109.02109.2	0.000117	2024-09-14	R.HYGDLQGK.D	YKL152C	1	916.44	38.86	2	916.439	459.227	339.7	-0.9755	0	89400000	2300000
0.71	20241029_DDA_1029_40.02113.02113.3	0.0622	1944-10-01	R.KKEPADEDPEVK.Q	YOR189W	1	1383.69	25.3	3	1383.69	462.237	340.2	-2.2108	1	31600000	1250000
0.8554	20241029_DDA_1029_40.02137.02137.2	0.419	2024-06-12	K.SLQEVNK.K	YOR038C	1	816.434	999	2	816.434	409.224	344.1	-0.5965	0	30500000	0
0.995	20241029_DDA_1029_40.02143.02143.2	0.0194	2024-06-12	K.DETVAPR.F	YLR249W	1	786.387	1.88	2	786.387	394.201	345.1	-0.5455	0	15200000	8120000
0.9892	20241029_DDA_1029_40.02161.02161.2	0.874	2024-07-12	K.ELSGLKK.E	YJR089W	1	773.465	999	2	773.464	387.74	348.7	-1.0175	0	5780000	0
0.9697	20241029_DDA_1029_40.02167.02167.2	0.181	2024-05-12	K.AAPDISK.I	DECOY_YLL056C_UNMAPPED	0	700.376	0.78	2	700.373	351.195	349.4	-3.3439	0	12100000	15500000
0.9461	20241029_DDA_1029_40.02171.02171.2	0.0423	2024-06-16	K.APGFGDNRK.N	YLR259C	1	960.478	3.18	2	960.479	481.246	350.4	1.5097	0	4940000	1550000
0.9989	20241029_DDA_1029_40.02177.02177.3	0.000524	1940-11-01	K.QTHPDTGISQK.S	YBL002W,YDR224C	2	1210.59	196.83	3	1210.59	404.539	351.6	-0.166	0	457000000	2320000
0.9928	20241029_DDA_1029_40.02191.02191.2	0.00493	2024-07-22	K.SNLNADNTTANK.L	YHR056C	1	1261.59	999	2	1261.59	631.802	354.1	0.4518	0	6780000	0
0.9989	20241029_DDA_1029_40.02197.02197.2	0.00305	2024-06-16	K.SIVSNDSSR.E	YIL130W	1	963.462	8.71	2	963.462	482.738	355.7	-0.6362	0	23400000	2680000
0.9921	20241029_DDA_1029_40.02205.02205.2	0.0511	2024-07-14	K.LITASSSK.E	YMR168C	1	805.455	2045.3	2	805.455	403.735	357.2	0.0186	0	94800000	46300
0.9918	20241029_DDA_1029_40.02207.02207.2	0.0788	2024-05-16	K.LNM[147.04]AM[147.04]ADAR.R	YDR502C,YLR180W	2	1023.45	999	2	1023.45	512.731	357.7	-1.5448	0	4950000	0
0.989	20241029_DDA_1029_40.02209.02209.2	0.178	2024-05-12	R.AAALVNK.A	YGL008C	1	685.412	1791.65	2	685.412	343.713	358.1	-1.0651	0	86100000	48100
0.9944	20241029_DDA_1029_40.02217.02217.2	0.000203	2024-09-16	Q.HAAEPPVEK.R	YDR174W	1	976.498	999	2	976.496	489.256	359.3	-1.3436	0	16800000	0
0.9924	20241029_DDA_1029_40.02224.02224.3	0.000422	1940-10-01	T.SAGIM[147.04]DHEEAR.R	YJL190C,YLR367W	2	1230.53	135.93	3	1230.53	411.184	361.1	-1.3539	0	4880000	35900
0.9879	20241029_DDA_1029_40.02234.02234.2	0.261	2024-08-12	R.TNVTEVK.K	YFL013C	1	789.423	999	2	789.423	395.719	362.7	0.1849	0	67200000	0
0.9434	20241029_DDA_1029_40.02247.02247.2	0.633	2024-05-16	K.QVPSGTPSK.K	YDR097C	1	899.471	363.04	2	899.469	450.743	366.4	-2.1346	0	15100000	41600
0.9579	20241029_DDA_1029_40.02273.02273.3	0.0247	2024-10-28	L.ATTDEWKK.Q	YJR060W	1	977.482	20.17	3	977.48	326.834	371.2	-1.6328	0	22100000	1090000
0.9939	20241029_DDA_1029_40.02277.02277.2	0.000257	2024-06-20	K.AETAAQDVQQK.L	YOL109W	1	1187.58	999	2	1187.58	594.796	371.8	0.9347	0	13900000	0
0.7759	20241029_DDA_1029_40.02289.02289.2	0.0384	2024-05-14	L.ATTDEWKK.Q	YJR060W	1	977.482	134.82	2	977.478	489.748	373.9	-3.8978	0	11100000	82400
0.9872	20241029_DDA_1029_40.02292.02292.2	0.804	2024-05-12	K.NANDLPK.L	YDR385W,YOR133W	2	770.392	181.74	2	770.391	386.203	374.5	-1.5901	0	38400000	211000
0.731	20241029_DDA_1029_40.02304.02304.2	0.504	2024-04-18	K.KENEPPGASS.R	DECOY_YBR255W_UNMAPPED	0	1014.46	999	2	1014.46	508.238	377	-1.6117	0	11400000	0
0.9987	20241029_DDA_1029_40.02306.02306.2	0.0524	2024-07-14	K.LITASSSK.E	YMR168C	1	805.455	2045.3	2	805.454	403.735	377.3	-1.2589	0	94800000	46300
0.8657	20241029_DDA_1029_40.02307.02307.2	0.562	2024-09-12	A.GVTTEVK.S	YBR118W,YPR080W	2	732.402	697.55	2	732.402	367.208	377.4	-0.3359	0	131000000	187000
0.777	20241029_DDA_1029_40.02311.02311.2	1.75	2024-05-14	K.KIATYQER.D	YGR192C,YJL052W	2	1007.54	999	2	1007.54	504.777	378	0.6213	0	11900000	0
0.9983	20241029_DDA_1029_40.02318.02318.2	8.42e-06	2024-09-18	K.HGIDVSDNNK.A	YJL034W	1	1097.51	999	2	1097.51	549.762	378.8	0.5148	0	5680000	0
0.9964	20241029_DDA_1029_40.02328.02328.2	0.0572	2024-06-12	R.NSTIPTK.K	YAL005C,YBL075C,YER103W,YLL024C	4	759.413	3.06	2	759.412	380.714	380.8	-0.7993	0	112000000	36500000
0.9993	20241029_DDA_1029_40.02338.02338.3	0.000882	1948-06-01	K.RPSTTQGDEVSDR.K	YNL061W	1	1446.67	999	3	1446.67	483.231	382.4	-2.1214	0	3420000	0
0.9652	20241029_DDA_1029_40.02342.02342.2	0.711	2024-04-12	R.TNVTEVK.K	YFL013C	1	789.423	999	2	789.422	395.719	383.1	-1.9229	0	67200000	0
0.9993	20241029_DDA_1029_40.02387.02387.3	0.0151	1944-08-01	R.QDGSYTYHSTNK.D	YMR033W	1	1399.6	999	3	1399.6	467.541	392.5	-0.871	0	8660000	0
0.9861	20241029_DDA_1029_40.02391.02391.2	0.995	2024-06-12	K.GTIVATK.V	YDL055C	1	688.412	149.09	2	688.411	345.213	393.4	-1.2696	0	27000000	181000
0.9114	20241029_DDA_1029_40.02394.02394.2	0.302	2024-05-16	R.QHLTVTDNK.Q	YJR089W	1	1054.54	7.05	2	1054.54	528.278	393.6	0.3679	0	20000000	2830000
0.9067	20241029_DDA_1029_40.02401.02401.2	0.0486	2024-04-14	R.APPNAVAR.V	YDR381W	1	794.44	2.94	2	794.439	398.227	394.7	-0.6671	0	46800000	15900000
0.9867	20241029_DDA_1029_40.02403.02403.3	0.0124	1944-07-01	R.SRDYDAM[147.04]GADTR.F	YPL235W	1	1372.57	110.05	3	1372.57	458.53	394.8	-0.3286	1	5680000	51700
0.999	20241029_DDA_1029_40.02405.02405.2	0.00237	2024-06-20	K.ETSTSLADNSK.K	YJR089W	1	1151.53	999	2	1151.53	576.773	395.2	-0.6348	0	6800000	0
0.9946	20241029_DDA_1029_40.02414.02414.2	0.0103	2024-05-16	K.M[147.04]LSC[160.03]AGADR.L	YLR075W	1	995.416	999	2	995.417	498.716	396.5	0.1577	0	5480000	0
0.9951	20241029_DDA_1029_40.02437.02437.2	0.0117	2024-05-16	K.YLASGSDDR.L	YBL008W	1	982.436	999	2	982.435	492.225	401.2	-0.8774	0	9070000	0
0.9887	20241029_DDA_1029_40.02444.02444.2	0.000189	2024-07-14	Q.NDPSAEVR.R	YDR325W	1	886.414	4.18	2	886.412	444.214	402.6	-2.2676	0	5930000	1420000
0.9966	20241029_DDA_1029_40.02447.02447.2	0.0433	2024-06-16	K.ENVDGVESK.K	YBR245C	1	975.451	2	2	975.45	488.733	403.1	-0.8048	0	9970000	4970000
0.9425	20241029_DDA_1029_40.02456.02456.2	0.626	2024-07-12	L.SM[147.04]NIAPR.L	YOR207C	1	803.396	999	2	803.395	402.705	404.7	-1.0232	0	11500000	0
0.998	20241029_DDA_1029_40.02465.02465.2	0.0094	2024-06-16	R.SDEVSSTVK.G	YNL250W	1	950.456	16.8	2	950.455	476.235	406.2	-0.8291	0	16700000	996000
0.8399	20241029_DDA_1029_40.02473.02473.2	3.13	2024-05-14	K.ITSGAVTR.W	YKL054C	1	803.45	4.34	2	803.449	402.732	407.7	-1.3629	0	21700000	5000000
0.9831	20241029_DDA_1029_40.02481.02481.2	0.0969	2024-04-18	K.AQPAEPQAEK.K	YNL071W	1	1067.52	999	2	1067.53	534.77	409.6	0.4721	0	8280000	0
0.9907	20241029_DDA_1029_40.02490.02490.2	0.000266	2024-06-14	S.VAQQIAM[147.04]K.R	YPL235W	1	903.485	999	2	903.483	452.75	411.1	-1.7112	0	28900000	0
0.9132	20241029_DDA_1029_40.02491.02491.2	0.0428	2024-05-14	N.DAFGTAHR.A	YCR012W	1	873.409	999	2	873.408	437.712	411.2	-1.7976	0	9360000	0
0.9928	20241029_DDA_1029_40.02502.02502.3	0.429	2024-10-24	K.LM[147.04]DAHLK.F	YIL078W	1	842.432	999	3	842.431	281.818	413.5	-1.0565	0	35200000	0
0.9947	20241029_DDA_1029_40.02509.02509.2	0.0192	2024-06-14	R.APPNAVAR.V	YDR381W	1	794.44	2.78	2	794.439	398.227	415.1	-0.9504	0	46800000	16900000
0.8839	20241029_DDA_1029_40.02524.02524.2	5.09	2024-05-12	K.VQITNSR.T	YHR084W	1	816.445	15.49	2	816.443	409.23	417.8	-2.8636	0	18400000	1190000
0.9986	20241029_DDA_1029_40.02528.02528.2	0.0181	2024-08-14	K.EIIGGGSK.S	YOR304W	1	759.413	4.12	2	759.412	380.714	418.4	-1.1733	0	63500000	15400000
0.9962	20241029_DDA_1029_40.02532.02532.2	0.167	2024-05-16	K.VTQM[147.04]TPAPK.L	YPL249C-A	1	987.506	999	2	987.504	494.76	419	-1.5544	0	19100000	0
0.9996	20241029_DDA_1029_40.02534.02534.3	0.000531	1940-11-01	K.AIAM[147.04]DPHDTTK.V	YIL043C	1	1214.56	999	3	1214.56	405.861	419.5	-0.89	0	8330000	0
0.9711	20241029_DDA_1029_40.02545.02545.2	0.00864	2024-06-16	W.SINDDPM[147.04]SR.H	YJR089W	1	1049.44	999	2	1049.44	525.73	421.8	-0.7433	0	21300000	0
0.9978	20241029_DDA_1029_40.02550.02550.2	0.336	2024-07-12	R.VTDFGGK.S	YAR007C	1	722.36	2.25	2	722.359	362.187	422.8	-1.6155	0	53500000	23800000
0.9944	20241029_DDA_1029_40.02556.02556.3	0.0709	2024-10-28	R.EHAALEPR.F	YLR304C	1	921.467	999	3	921.466	308.163	423.5	-0.8845	0	18300000	0
0.9089	20241029_DDA_1029_40.02560.02560.2	0.539	2024-04-14	R.SQTIVTSK.L	YJR144W	1	862.476	195.86	2	862.474	432.245	424.1	-2.5137	0	72300000	369000
0.9759	20241029_DDA_1029_40.02566.02566.2	0.0483	2024-07-12	L.SM[147.04]NIAPR.L	YOR207C	1	803.396	999	2	803.395	402.705	425	-1.6903	0	10400000	0
0.963	20241029_DDA_1029_40.02571.02571.2	1.16	2024-04-14	K.M[147.04]VAEVDM[147.04]K.E	YLR249W	1	953.42	999	2	953.419	477.717	425.6	-1.1537	0	6780000	0
0.983	20241029_DDA_1029_40.02577.02577.2	1.29	2024-05-16	K.EAAAVAEGK.S	YHL033C	1	844.429	2197.99	2	844.428	423.222	426.6	-1.7266	0	294000000	134000
0.9945	20241029_DDA_1029_40.02589.02589.3	0.00281	1940-12-01	K.HIDASGSINRK.V	YNL302C,YOL121C	2	1196.63	999	3	1196.63	399.883	428.4	0.758	0	16200000	0
0.9344	20241029_DDA_1029_40.02597.02597.2	0.0165	2024-05-18	A.ETITNANTAK.N	YBR196C	1	1061.54	21.87	2	1061.53	531.775	429.4	-0.6236	0	5530000	253000
0.8938	20241029_DDA_1029_40.02612.02612.2	0.00688	2024-05-14	K.AQRPITGA.S	YGL031C,YGR148C	2	812.451	261.2	2	812.451	407.233	431.5	0.3459	0	68100000	261000
0.9126	20241029_DDA_1029_40.02614.02614.3	0.0368	1944-08-01	A.TISANGDSHVGK.L	YLR259C	1	1184.58	270.25	3	1184.58	395.867	431.7	-1.7188	0	19000000	70200
0.9967	20241029_DDA_1029_40.02620.02620.2	0.00935	2024-05-14	R.ATTPYM[147.04]TK.Y	YPR187W	1	927.437	148.13	2	927.435	464.726	432.8	-2.109	0	26400000	178000
0.7837	20241029_DDA_1029_40.02631.02631.2	0.171	2024-07-14	Q.SHLTSSLK.D	YKR008W	1	871.476	999	2	871.473	436.745	434.4	-3.5239	0	13300000	0
0.979	20241029_DDA_1029_40.02633.02633.2	0.458	2024-06-12	R.TPQIGDK.F	YPR010C	1	757.397	3	2	757.395	379.706	434.6	-2.8756	0	16100000	5360000
0.9985	20241029_DDA_1029_40.02634.02634.2	0.0931	2024-04-18	K.TEELQTSSM[147.04]K.L	YJR045C	1	1168.53	999	2	1168.53	585.271	434.6	-2.6409	0	5140000	0
0.9975	20241029_DDA_1029_40.02636.02636.2	0.235	2024-08-14	K.DISM[147.04]QPGR.R	YJR060W	1	918.423	18.31	2	918.421	460.219	435	-1.9054	0	294000000	16100000
0.9826	20241029_DDA_1029_40.02639.02639.3	0.0784	2024-09-24	K.LM[147.04]DAHLK.F	YIL078W	1	842.432	999	3	842.43	281.818	435.6	-2.05	0	35200000	0
0.9997	20241029_DDA_1029_40.02652.02652.2	2.74e-05	2024-08-16	K.TAEQVAAER.A	YGL076C	1	973.483	282.44	2	973.481	487.749	438.3	-1.4484	0	71800000	254000
0.991	20241029_DDA_1029_40.02653.02653.2	0.171	2024-05-14	R.LATVQSQR.T	YNL059C	1	901.498	4.88	2	901.496	451.756	438.4	-2.2207	0	8890000	1820000
0.9927	20241029_DDA_1029_40.02676.02676.2	0.109	2024-05-12	K.AAEEFAK.T	YOR141C	1	764.37	43.35	2	764.369	383.192	442.8	-2.1992	0	46700000	1080000
0.9897	20241029_DDA_1029_40.02677.02677.2	0.12	2024-06-14	R.EVLGEQGK.D	YAL038W	1	858.445	2551.48	2	858.443	430.23	442.9	-2.3857	0	188000000	73800
0.9972	20241029_DDA_1029_40.02679.02679.2	0.369	2024-07-12	R.VTDFGGK.S	YAR007C	1	722.36	2.23	2	722.358	362.187	443.3	-2.1679	0	53600000	24100000
0.9974	20241029_DDA_1029_40.02712.02712.2	0.045	2024-06-12	K.QQSALVR.E	YOL090W	1	800.451	26.43	2	800.449	401.233	448.8	-2.0089	0	58400000	2210000
0.9957	20241029_DDA_1029_40.02714.02714.2	0.0399	2024-06-14	K.IM[147.04]DETPSR.L	YGL133W	1	963.433	2.71	2	963.43	482.724	449	-2.762	0	15000000	5510000
0.977	20241029_DDA_1029_40.02717.02717.3	0.239	1940-08-01	K.DIESHAEANTK.L	YGL150C	1	1213.56	3.97	3	1213.56	405.526	449.5	-1.831	0	36100000	9110000
0.9727	20241029_DDA_1029_40.02729.02729.2	0.711	2024-03-20	K.DIESHAEANTK.L	YGL150C	1	1213.56	53.99	2	1213.56	607.786	450.9	-2.0386	0	9120000	169000
0.9515	20241029_DDA_1029_40.02740.02740.3	0.023	1932-10-01	K.M[147.04]ELSTRPEK.Y	YIL078W	1	1105.54	999	3	1105.54	369.522	452.6	-2.8285	0	30800000	0
0.9824	20241029_DDA_1029_40.02741.02741.2	0.00071	2024-07-12	R.TTYVTQR.P	YLR044C	1	867.445	91.82	2	867.443	434.73	452.7	-2.8924	0	29900000	325000
0.9855	20241029_DDA_1029_40.02742.02742.2	0.667	2024-05-12	K.AVLDNER.E	YOR341W	1	815.414	116.54	2	815.412	408.714	452.8	-1.6458	0	13800000	118000
0.9993	20241029_DDA_1029_40.02744.02744.2	0.025	2024-09-16	R.DQNEGSFSR.L	YGR140W	1	1038.44	1921.22	2	1038.43	520.226	453.2	-2.9275	0	131000000	68400
0.9859	20241029_DDA_1029_40.02748.02748.3	0.00273	1940-10-01	K.VKEEGLHDPSK.L	YOL090W	1	1237.63	999	3	1237.63	413.551	453.8	-3.7677	1	12900000	0
0.9973	20241029_DDA_1029_40.02750.02750.2	0.000591	2024-08-18	R.YGATSTNPAK.S	YJL177W,YKL180W	2	1008.49	12.52	2	1008.48	505.251	454	-3.9168	0	14600000	1170000
0.9747	20241029_DDA_1029_40.02751.02751.2	0.2	2024-05-16	K.M[147.04]ELSTRPEK.Y	YIL078W	1	1105.54	999	2	1105.54	553.779	454	-1.9683	0	5920000	0
0.8901	20241029_DDA_1029_40.02752.02752.2	1.54	2024-04-12	K.LIEM[147.04]DSR.L	YCR052W	1	878.417	16.69	2	878.414	440.216	454.1	-2.8301	0	40700000	2440000
0.9995	20241029_DDA_1029_40.02754.02754.2	0.000774	2024-08-14	R.NDEDLTTR[166.11].Y	YBR211C	1	972.439	0.34	2	972.436	487.227	454.3	-2.7796	0	7110000	20900000
0.9984	20241029_DDA_1029_40.02756.02756.2	0.0366	2024-06-12	K.SYYDTGK.K	YDR097C	1	832.36	2.55	2	832.358	417.187	454.6	-2.7548	0	16400000	6400000
0.9941	20241029_DDA_1029_40.02761.02761.2	0.0628	2024-06-14	K.DISM[147.04]QPGR.R	YJR060W	1	918.423	18.31	2	918.421	460.219	455.3	-1.6256	0	294000000	16100000
0.996	20241029_DDA_1029_40.02763.02763.3	0.00516	1940-09-01	K.AKNPLTHSTPK.N	YLL045C	1	1192.66	999	3	1192.65	398.559	455.4	-2.8097	1	9500000	0
0.7116	20241029_DDA_1029_40.02766.02766.3	0.321	2024-06-24	Q.THPNLYK.F	YMR091C	1	871.455	12.43	3	871.453	291.492	456	-2.0299	0	11800000	950000
0.9479	20241029_DDA_1029_40.02767.02767.2	0.0697	2024-06-14	K.ESEVNVEK.R	YLL004W	1	932.445	185.63	2	932.442	467.23	456.1	-3.4308	0	15300000	82600
0.9893	20241029_DDA_1029_40.02777.02777.3	0.000706	1940-09-01	S.QAEDTRPPEER.Y	YMR276W	1	1326.62	0.51	3	1326.62	443.213	457.3	-0.8548	0	21300000	41600000
0.9961	20241029_DDA_1029_40.02790.02790.2	0.263	2024-08-12	K.LANAINK.L	YOR310C	1	742.434	7.61	2	742.432	372.224	459.1	-2.345	0	18200000	2400000
0.9455	20241029_DDA_1029_40.02796.02796.2	0.05	2024-08-14	L.VATAVAAR.G	YOR204W,YPL119C	2	757.445	999	2	757.445	379.73	459.8	0.0515	0	4160000	0
0.9946	20241029_DDA_1029_40.02798.02798.2	0.0589	2024-06-12	R.GYLRPTK.A	YBR156C	1	833.476	134.86	2	833.474	417.745	459.9	-2.2628	0	11600000	85800
0.9493	20241029_DDA_1029_40.02802.02802.2	0.0329	2024-05-16	K.ETDEANIEK.W	YJR060W	1	1047.47	956.74	2	1047.47	524.743	460.6	-2.086	0	83400000	87200
0.9751	20241029_DDA_1029_40.02806.02806.2	0.00199	2024-07-18	F.IVGEQEM[147.04]NEK.S	YIL078W	1	1191.54	999	2	1191.54	596.779	461.1	-1.253	0	25700000	0
0.9964	20241029_DDA_1029_40.02808.02808.3	0.0302	1936-12-01	K.AVHETIAEGK.H	YNL037C	1	1053.55	352.83	3	1053.54	352.189	461.3	-1.6136	0	20900000	59300
0.9994	20241029_DDA_1029_40.02812.02812.3	0.0452	1936-10-01	K.LGVHEDTQNR.A	YMR186W,YPL240C	2	1167.56	40.8	3	1167.56	390.195	461.8	-2.2046	0	7340000	180000
1	20241029_DDA_1029_40.02816.02816.3	1.55e-05	13/40	L.STEDEEIHSAR.K	YJR060W	1	1272.56	999	3	1272.55	425.193	462.4	-2.6969	0	10300000	0
0.9918	20241029_DDA_1029_40.02818.02818.2	0.0475	2024-04-20	K.SADPDAM[147.04]DTTE.-	YPL235W	1	1167.42	-	2	1167.42	584.719	462.6	-3.4058	0	-	-
0.9398	20241029_DDA_1029_40.02825.02825.2	1.18	2024-07-14	R.EVLGEQGK.D	YAL038W	1	858.445	2551.48	2	858.443	430.23	463.6	-2.3414	0	188000000	73800
0.9998	20241029_DDA_1029_40.02827.02827.3	0.000301	14/40	K.SNNSLSYHSGR.L	YGL133W	1	1220.55	15.8	3	1220.55	407.858	463.7	-1.9073	0	20200000	1280000
0.8714	20241029_DDA_1029_40.02839.02839.2	0.588	2024-04-12	K.GLTPDEK.S	YOR254C	1	758.381	0.57	2	758.379	380.198	465.1	-2.1018	0	5530000	9700000
0.9972	20241029_DDA_1029_40.02841.02841.2	0.0433	2024-07-12	R.HNLSLNK.A	YIL131C,YNL068C,YPR104C	3	824.451	7.61	2	824.448	413.233	465.6	-3.1706	0	10700000	1410000
0.9995	20241029_DDA_1029_40.02851.02851.3	0.000115	13/44	K.IVSEGPAHTGAK.N	YLR429W	1	1165.61	0.2	3	1165.61	389.544	467.2	-1.9209	0	5930000	29400000
0.7854	20241029_DDA_1029_40.02855.02855.2	0.872	2024-06-12	K.PASVNGK.L	DECOY_YLR002C_UNMAPPED	0	671.36	3.64	2	671.359	336.687	467.7	-2.2358	0	16400000	4500000
0.9995	20241029_DDA_1029_40.02860.02860.2	0.00918	2024-10-16	K.KAIQEYNAR.Y	YMR072W	1	1091.57	999	2	1091.57	546.793	468.4	-1.5583	0	4810000	0
0.9993	20241029_DDA_1029_40.02865.02865.3	0.000356	1932-11-01	K.KAIQEYNAR.Y	YMR072W	1	1091.57	999	3	1091.57	364.865	469	-1.8899	0	15900000	0
0.999	20241029_DDA_1029_40.02867.02867.2	0.0407	2024-07-14	K.IM[147.04]DETPSR.L	YGL133W	1	963.433	6.69	2	963.431	482.724	469.4	-1.886	0	15500000	2320000
0.999	20241029_DDA_1029_40.02869.02869.2	0.0575	2024-06-12	K.KAEYFAK.L	YLR340W	1	855.449	112.91	2	855.447	428.732	469.6	-1.9522	0	15700000	139000
0.9983	20241029_DDA_1029_40.02874.02874.2	0.0545	2024-06-12	R.GLSGEYK.F	YAR010C,YBL005W-A,YBL005W-B,YBR012W-A,YBR012W-B,YDR098C-B,YDR098C-A,YDR170W-A,YDR210C-D,YDR210C-C,YDR261C-D,YDR261C-C,YDR316W-A,YDR316W-B,YDR365W-A,YDR365W-B,YER138C,YER137C-A,YER160C,YER159C-A,YGR027W-A,YGR027W-B,YGR038C-B,YGR038C-A,YGR161C-D,YGR161C-C,YHR214C-B,YHR214C-C,YJR026W,YJR027W,YJR028W,YJR029W,YLR157C-B,YLR157C-A,YLR227W-A,YLR227W-B,YLR256W-A,YML045W-A,YML045W,YML040W,YML039W,YMR045C,Y…	61	752.37	384.47	2	752.369	377.192	470.2	-2.1559	0	595000000	1550000
0.9993	20241029_DDA_1029_40.02881.02881.2	0.0393	2024-06-12	K.RPDVSVR.D	YOR198C	1	827.461	999	2	827.46	414.738	471	-1.2847	0	8130000	0
0.9991	20241029_DDA_1029_40.02900.02900.2	0.00167	2024-10-12	K.HIIVDGK.K	YGR192C	1	780.449	135.55	2	780.447	391.232	473.5	-2.4601	0	191000000	1410000
0.9995	20241029_DDA_1029_40.02901.02901.2	0.0437	2024-09-14	K.NQAALNPR.N	YDL229W,YNL209W	2	882.467	141.81	2	882.465	442.241	473.6	-2.7752	0	77000000	543000
0.9998	20241029_DDA_1029_40.02903.02903.2	0.000346	2024-09-16	R.DQNEGSFSR.L	YGR140W	1	1038.44	1921.22	2	1038.43	520.226	474	-2.1311	0	131000000	68400
0.9975	20241029_DDA_1029_40.02910.02910.2	0.0236	2024-06-16	R.VGAGDSQLK.G	YOL090W	1	873.456	229.73	2	873.454	437.735	474.8	-1.881	0	79100000	344000
0.9995	20241029_DDA_1029_40.02922.02922.2	0.00148	2024-09-18	R.VDSVTTETGK.L	YBL097W	1	1035.51	85.72	2	1035.51	518.761	477	-2.6769	0	13800000	161000
0.8346	20241029_DDA_1029_40.02925.02925.2	3.18	2024-05-12	K.ALTPEEK.Q	YPR052C	1	786.412	68.75	2	786.41	394.213	477.4	-2.6093	0	326000000	4750000
0.9877	20241029_DDA_1029_40.02933.02933.2	0.0211	2024-06-14	K.EIEATEER.K	YFR051C	1	975.451	999	2	975.447	488.733	478.6	-4.3836	0	3780000	0
0.9933	20241029_DDA_1029_40.02939.02939.2	0.0198	2024-05-18	K.VNQGAEEDVR.L	YBR249C	1	1115.52	999	2	1115.52	558.768	479.2	-2.8363	0	1560000	0
0.9954	20241029_DDA_1029_40.02946.02946.2	1.48e-06	2024-10-24	T.TASPSPEQDQEAK.S	YGR140W	1	1386.63	999	2	1386.62	694.32	480.1	-2.2796	0	4210000	0
0.8662	20241029_DDA_1029_40.02956.02956.2	0.424	2024-06-12	G.SVAETAK.T	DECOY_YNL242W_UNMAPPED	0	704.37	7.91	2	704.369	353.192	481.7	-1.8967	0	5740000	726000
1	20241029_DDA_1029_40.02961.02961.2	0.33	2024-11-18	R.DSVTYTEHAK.R	YBR009C,YNL030W	2	1149.53	999	2	1149.53	575.772	482.3	-2.561	0	61900000	0
0.997	20241029_DDA_1029_40.02963.02963.2	0.28	2024-07-12	K.GVLHAVK.N	YGR254W	1	722.444	999	2	722.442	362.229	482.4	-2.6576	0	18100000	0
0.9973	20241029_DDA_1029_40.02969.02969.2	0.171	2024-08-12	R.LIGDAAK.N	YAL005C,YBL075C,YDL229W,YER103W,YJL034W,YLL024C,YNL209W	7	686.396	73.03	2	686.394	344.205	483.1	-3.2343	0	330000000	4520000
0.9997	20241029_DDA_1029_40.02978.02978.2	0.000459	2024-09-14	K.SGDAALVK.F	YBR118W,YPR080W	2	759.413	2469.61	2	759.411	380.714	484.4	-2.3545	0	120000000	48500
0.9834	20241029_DDA_1029_40.02985.02985.2	1.22	2024-04-12	K.DHSVTLR.E	YBR121C	1	826.43	0.42	2	826.428	414.222	485.3	-1.6759	0	2090000	5030000
0.7812	20241029_DDA_1029_40.02991.02991.2	1.72	2024-04-12	K.RVDFSGR.T	YOR116C	1	835.43	4.02	2	835.428	418.722	486	-2.6573	0	15000000	3720000
0.9822	20241029_DDA_1029_40.02994.02994.2	0.0362	2024-09-12	Y.PITETGK.V	DECOY_YCL030C_UNMAPPED	0	744.402	999	2	744.4	373.208	486.3	-2.0379	0	66400000	0
0.9996	20241029_DDA_1029_40.02997.02997.2	3.83e-05	2024-07-18	K.NSAPGVAQER.V	YDL095W	1	1027.5	1.97	2	1027.5	514.76	486.7	-2.5518	0	5040000	2560000
0.9989	20241029_DDA_1029_40.03000.03000.2	0.00178	2024-07-16	R.NPLTHSTPK.N	YHL033C,YLL045C	2	993.524	999	2	993.522	497.769	487	-2.2777	0	14800000	0
0.9302	20241029_DDA_1029_40.03002.03002.2	0.296	2024-04-18	R.SEAEQIDTSK.N	YDR325W	1	1106.51	44.04	2	1106.51	554.262	487.1	-0.7338	0	35800000	813000
0.9993	20241029_DDA_1029_40.03008.03008.2	6.13e-05	2024-05-14	K.YM[147.04]TTVSGR.D	YLR075W	1	929.428	999	2	929.425	465.721	487.8	-2.9663	0	15100000	0
0.9924	20241029_DDA_1029_40.03011.03011.2	0.614	2024-06-12	R.DVLGAAK.T	YMR290C	1	672.381	1064.22	2	672.379	337.198	488.2	-2.445	0	414000000	389000
0.9624	20241029_DDA_1029_40.03012.03012.2	0.000383	2024-07-16	R.ANVSKDELR.E	YER074W,YIL069C	2	1030.54	999	2	1030.54	516.278	488.3	-2.7209	1	2520000	0
0.9998	20241029_DDA_1029_40.03014.03014.2	1.46e-05	2024-09-24	R.SNSANVSSPESEK.N	YGL133W	1	1334.6	999	2	1334.59	668.305	488.5	-1.2333	0	3840000	0
0.9679	20241029_DDA_1029_40.03016.03016.2	0.944	2024-07-12	K.LQSQLAK.L	YPL037C	1	786.46	999	2	786.458	394.237	489	-2.5774	0	20900000	0
0.9921	20241029_DDA_1029_40.03023.03023.3	0.000224	1944-12-01	L.MALHGEGSGEEK.G	YLR441C,YML063W	2	1243.55	14.34	3	1243.55	415.524	489.8	-2.3103	0	10100000	703000
0.9965	20241029_DDA_1029_40.03031.03031.2	0.0711	2024-06-12	R.GLSGEYK.F	YAR010C,YBL005W-A,YBL005W-B,YBR012W-A,YBR012W-B,YDR098C-B,YDR098C-A,YDR170W-A,YDR210C-D,YDR210C-C,YDR261C-D,YDR261C-C,YDR316W-A,YDR316W-B,YDR365W-A,YDR365W-B,YER138C,YER137C-A,YER160C,YER159C-A,YGR027W-A,YGR027W-B,YGR038C-B,YGR038C-A,YGR161C-D,YGR161C-C,YHR214C-B,YHR214C-C,YJR026W,YJR027W,YJR028W,YJR029W,YLR157C-B,YLR157C-A,YLR227W-A,YLR227W-B,YLR256W-A,YML045W-A,YML045W,YML040W,YML039W,YMR045C,Y…	61	752.37	384.47	2	752.369	377.192	490.9	-2.2755	0	595000000	1550000
0.9994	20241029_DDA_1029_40.03035.03035.2	0.00117	2024-08-20	K.AAAGAGSAALK.L	YOR116C	1	886.487	23.64	2	886.485	444.251	491.4	-2.9228	0	30400000	1280000
0.9984	20241029_DDA_1029_40.03044.03044.2	0.00739	2024-08-14	K.KVVEEINK.L	YJL080C	1	957.549	16.23	2	957.548	479.782	492.4	-1.0694	0	3050000	188000
0.9532	20241029_DDA_1029_40.03054.03054.2	6.2	2024-05-20	K.SIVEANNNM[147.04]NK.V	YOR341W	1	1248.58	2.42	2	1248.57	625.296	494	-2.8993	0	3830000	1580000
0.9958	20241029_DDA_1029_40.03056.03056.2	0.012	2024-10-12	K.HIIVDGK.K	YGR192C	1	780.449	135.55	2	780.447	391.232	494.1	-2.6139	0	191000000	1410000
0.8605	20241029_DDA_1029_40.03058.03058.2	0.00434	2024-07-18	F.ADVAQPDQAR.L	YDL014W	1	1069.52	999	2	1069.51	535.765	494.3	-4.1318	0	1860000	0
0.9994	20241029_DDA_1029_40.03060.03060.3	0.00195	1936-12-01	R.DSVTYTEHAK.R	YBR009C,YNL030W	2	1149.53	999	3	1149.53	384.184	494.7	-3.1343	0	215000000	0
0.9793	20241029_DDA_1029_40.03076.03076.2	0.00222	2024-06-18	L.GM[147.04]DELSEQDK.L	YJR121W	1	1166.48	999	2	1166.47	584.245	497.1	-1.003	0	3270000	0
0.9617	20241029_DDA_1029_40.03077.03077.2	0.517	2024-05-14	K.RVEDC[160.03]IEK.F	YFR037C	1	1047.5	2.23	2	1047.5	524.758	497.2	-0.0869	0	2770000	1240000
0.987	20241029_DDA_1029_40.03085.03085.2	0.00148	2024-08-24	S.NNSPSTDNDSISK.S	YAR010C,YBR012W-A,YBR012W-B,YDR098C-B,YDR098C-A,YDR261C-D,YDR261C-C,YDR316W-A,YDR316W-B,YDR365W-A,YDR365W-B,YER138C,YER137C-A,YER160C,YER159C-A,YGR027W-A,YGR027W-B,YGR038C-B,YGR038C-A,YGR161C-D,YGR161C-C,YHR214C-B,YHR214C-C,YJR026W,YJR027W,YJR028W,YJR029W,YLR157C-B,YLR157C-A,YLR227W-A,YLR227W-B,YLR256W-A,YML045W-A,YML045W,YML040W,YML039W,YMR050C,YMR051C,YNL054W-A,YNL054W-B,YOL103W-A,YOL103W-B,YOR…	52	1377.6	999	2	1377.6	689.808	498.3	-2.8448	0	4610000	0
0.9701	20241029_DDA_1029_40.03086.03086.2	0.0161	2024-07-14	F.SDFNQSPR.N	YPR010C	1	949.425	999	2	949.425	475.72	498.4	-0.098	0	3620000	0
0.9998	20241029_DDA_1029_40.03097.03097.2	3.38e-05	2024-09-18	R.DYDAM[147.04]GADTR.F	YPL235W	1	1129.43	999	2	1129.43	565.725	500	-1.6265	0	33900000	0
0.9442	20241029_DDA_1029_40.03099.03099.3	0.176	1940-06-01	E.GIEYEDM[147.04]HTHK.K	YJR060W	1	1374.59	999	3	1374.58	459.203	500.2	-1.8638	0	9980000	0
0.977	20241029_DDA_1029_40.03100.03100.2	0.000747	2024-08-16	Y.NM[147.04]IDAAAEK.R	YPR034W	1	977.449	999	2	977.449	489.732	500.2	-0.1678	0	3870000	0
0.8265	20241029_DDA_1029_40.03103.03103.2	2.54	2024-05-12	R.NFLGDKK.L	YGL147C,YNL067W	2	820.444	1.08	2	820.444	411.229	500.7	-0.2791	0	8650000	7990000
0.9764	20241029_DDA_1029_40.03105.03105.2	0.0332	2024-06-18	D.SYVGDEAQSK.R	YFL039C	1	1082.49	124.18	2	1082.49	542.251	500.9	-0.4637	0	7190000	57900
0.9995	20241029_DDA_1029_40.03107.03107.2	0.00318	2024-06-16	R.AM[147.04]NEDETLR.N	YML065W	1	1093.47	15.27	2	1093.47	547.743	501	-3.0271	0	10100000	663000
0.9618	20241029_DDA_1029_40.03112.03112.2	1.25	2024-05-12	K.IC[160.03]DLSSK.F	YLR272C	1	821.395	1.02	2	821.393	411.705	501.6	-3.1629	0	8250000	8090000
0.9995	20241029_DDA_1029_40.03115.03115.3	0.00834	13/32	R.QLISDENKR.L	YEL044W	1	1101.58	12.09	3	1101.58	368.2	501.9	-2.1787	0	31800000	2630000
0.9994	20241029_DDA_1029_40.03116.03116.2	0.00225	2024-06-14	R.VSTEVDAR.L	YGR043C,YLR354C	2	875.435	15.45	2	875.433	438.725	501.9	-2.3143	0	7810000	505000
0.9741	20241029_DDA_1029_40.03118.03118.2	0.00135	2024-04-20	K.NQGDYNPQTGR.R	YNL007C	1	1248.55	999	2	1248.54	625.281	502.3	-5.8772	0	1770000	0
0.9978	20241029_DDA_1029_40.03130.03130.3	0.00435	1932-10-01	K.FAGETVHEK.K	YBR231C	1	1016.49	98.77	3	1016.49	339.838	503.7	0.1918	0	5770000	58400
0.9921	20241029_DDA_1029_40.03135.03135.2	0.459	2024-07-12	R.LIGDAAK.N	YAL005C,YBL075C,YDL229W,YER103W,YJL034W,YLL024C,YNL209W	7	686.396	73.03	2	686.394	344.205	504.3	-3.8884	0	330000000	4520000
0.9986	20241029_DDA_1029_40.03137.03137.2	9.76e-05	2024-09-16	R.IIENAEGSR.T	YEL030W,YJR045C	2	987.499	441.7	2	987.494	494.757	504.5	-4.2066	0	33400000	75700
0.9851	20241029_DDA_1029_40.03138.03138.3	0.15	1944-06-01	R.VSNEETSETIKK.L	YCR053W	1	1363.68	31.06	3	1363.68	455.568	504.6	-1.614	0	2540000	81800
0.9984	20241029_DDA_1029_40.03140.03140.2	0.0532	2024-06-16	R.QLISDENKR.L	YEL044W	1	1101.58	999	2	1101.58	551.796	504.7	-1.5351	0	5260000	0
0.9989	20241029_DDA_1029_40.03142.03142.2	0.00033	2024-07-14	K.SGDAALVK.F	YBR118W,YPR080W	2	759.413	2469.61	2	759.412	380.714	505.1	-1.2628	0	120000000	48500
0.9998	20241029_DDA_1029_40.03145.03145.3	2.4e-06	1952-12-01	R.SYNPSHSQPSATSK.S	YDR097C	1	1489.68	999	3	1489.68	497.567	505.3	-2.2998	0	21000000	0
0.833	20241029_DDA_1029_40.03146.03146.2	0.171	2024-05-12	K.YVEVESK.A	YFL013C	1	852.423	16.88	2	852.42	427.219	505.4	-3.1886	0	47100000	2790000
0.9989	20241029_DDA_1029_40.03150.03150.3	0.00745	2024-11-28	R.ETDIVKPK.K	YOR298C-A	1	928.523	999	3	928.521	310.515	505.9	-2.1766	0	6820000	0
0.9665	20241029_DDA_1029_40.03154.03154.2	0.0156	2024-06-14	H.AAEPPVEK.R	YDR174W	1	839.439	58.59	2	839.438	420.727	506.3	-1.3378	0	16000000	273000
0.7555	20241029_DDA_1029_40.03156.03156.2	0.984	2024-07-12	T.VEASALR.K	YGL171W	1	744.413	1559.33	2	744.412	373.214	506.6	-1.5516	0	280000000	180000
0.7691	20241029_DDA_1029_40.03164.03164.2	0.227	2024-07-16	K.TKDNNLLGK.F	YAL005C,YBL075C,YER103W,YLL024C	4	1001.55	999	2	1001.55	501.783	507.5	-1.5805	1	9360000	0
0.7545	20241029_DDA_1029_40.03178.03178.2	1.5	2024-05-20	K.DKPAAEVEETK.E	YLR197W	1	1215.6	999	2	1215.6	608.806	509.3	-0.6491	0	3570000	0
0.9975	20241029_DDA_1029_40.03184.03184.3	0.00887	1940-08-01	K.DKPAAEVEETK.E	YLR197W	1	1215.6	36.04	3	1215.6	406.207	509.9	-0.9246	0	9680000	269000
1	20241029_DDA_1029_40.03191.03191.2	4.58e-06	2024-09-22	R.QINENDAEAM[147.04]NK.L	YLR249W,YNL014W	2	1391.6	999	2	1391.6	696.807	510.8	-0.784	0	2870000	0
0.8982	20241029_DDA_1029_40.03192.03192.2	0.299	2024-07-18	Q.KEQEIAQAAK.L	YHR108W	1	1114.6	999	2	1114.6	558.306	510.9	-0.2835	0	9990000	0
0.9668	20241029_DDA_1029_40.03198.03198.2	0.0351	2024-06-12	C.AAEYIQK.L	YJR060W	1	821.428	44.77	2	821.426	411.721	511.6	-3.2906	0	79400000	1770000
0.966	20241029_DDA_1029_40.03205.03205.2	0.00112	2024-10-20	Y.AEAAAASSGLK.L	YDL004W	1	974.503	999	2	974.504	488.259	512.3	0.4956	0	3400000	0
0.9995	20241029_DDA_1029_40.03207.03207.2	0.00712	2024-08-14	R.QAYAVSEK.A	YBR031W,YDR012W	2	894.445	25.43	2	894.443	448.23	512.5	-1.5283	0	19900000	781000
0.9992	20241029_DDA_1029_40.03212.03212.2	0.000774	2024-07-14	K.LVAETEDR.K	YBR169C,YPL106C	2	931.461	999	2	931.458	466.738	512.9	-2.8364	0	9580000	0
0.8976	20241029_DDA_1029_40.03220.03220.2	3.03	2024-05-14	R.YVGGTVGK.W	DECOY_YNL177C_UNMAPPED	0	779.418	3.09	2	779.417	390.716	514	-1.2779	0	24500000	7920000
0.9777	20241029_DDA_1029_40.03222.03222.2	0.84	2024-05-12	K.EVAGAIR.A	YGL123W	1	714.402	1516.64	2	714.401	358.209	514.3	-1.4054	0	76500000	50400
0.9562	20241029_DDA_1029_40.03224.03224.3	2.07	2024-08-24	R.SLKPEVR.K	YGL031C,YGR148C	2	827.486	226.2	3	827.485	276.836	514.5	-1.5094	0	61700000	273000
0.936	20241029_DDA_1029_40.03228.03228.2	0.776	2024-05-12	R.NTTIPTK.K	YJR045C	1	773.428	31.69	2	773.426	387.721	515.1	-2.7591	0	31200000	985000
0.9993	20241029_DDA_1029_40.03229.03229.3	3.68e-05	2024-12-28	K.YVLEHHPR.Y	YCR012W	1	1049.54	36.87	3	1049.54	350.854	515.2	-2.8746	0	59200000	1600000
0.9896	20241029_DDA_1029_40.03230.03230.2	0.00723	2024-07-12	A.YFNDSQR.Q	YAL005C,YBL075C,YER103W,YJR045C,YLL024C,YLR369W	6	928.404	999	2	928.402	465.209	515.3	-2.2479	0	22400000	0
0.9851	20241029_DDA_1029_40.03233.03233.2	0.514	2024-07-14	K.M[147.04]VQEQLSK.Q	YFR031C	1	977.485	999	2	977.483	489.75	515.5	-2.2425	0	5220000	0
0.9967	20241029_DDA_1029_40.03235.03235.2	0.00898	2024-07-16	K.KGSLENNIR.E	YLR075W	1	1029.56	999	2	1029.55	515.786	515.7	-2.9216	0	3660000	0
0.902	20241029_DDA_1029_40.03241.03241.2	0.421	2024-06-12	K.TFAEAM[147.04]R.L	YHR174W	1	840.38	2.47	2	840.378	421.197	516.6	-2.2609	0	42500000	17200000
1	20241029_DDA_1029_40.03242.03242.3	6.39e-07	21/48	K.LATEAGGSDERPK.Y	YKR008W	1	1329.65	999	3	1329.65	444.225	516.6	-1.9614	0	15900000	0
1	20241029_DDA_1029_40.03244.03244.3	6.49e-06	14/36	K.GHGFEGVTHR.W	YOR063W	1	1095.52	35.9	3	1095.52	366.181	516.8	-3.1172	0	45300000	1260000
0.9998	20241029_DDA_1029_40.03245.03245.2	1.42e-05	2024-08-14	K.YVLEHHPR.Y	YCR012W	1	1049.54	999	2	1049.54	525.778	516.9	-1.6312	0	5600000	0
0.8222	20241029_DDA_1029_40.03251.03251.2	0.968	2024-07-12	Q.NLVEQAK.L	YLR044C	1	800.439	170.56	2	800.437	401.227	517.6	-2.6223	0	12000000	70600
0.9849	20241029_DDA_1029_40.03253.03253.2	0.847	2024-06-16	R.AM[147.04]EVVASER.R	YPL004C	1	1006.48	16.62	2	1006.47	504.245	517.7	-3.1506	0	7020000	422000
0.9994	20241029_DDA_1029_40.03255.03255.2	0.00316	2024-07-14	K.GPIDAAGR.S	YBL099W	1	755.393	71.04	2	755.391	378.704	517.9	-1.6018	0	43600000	614000
0.9983	20241029_DDA_1029_40.03260.03260.2	0.0265	2024-07-24	K.LATEAGGSDERPK.Y	YKR008W	1	1329.65	999	2	1329.65	665.833	518.5	-1.3003	0	1150000	0
0.9964	20241029_DDA_1029_40.03261.03261.2	0.00458	2024-06-18	K.NLTTSQTPHR.L	YBR156C	1	1153.58	999	2	1153.58	577.799	518.6	-4.2286	0	2560000	0
0.9996	20241029_DDA_1029_40.03262.03262.2	0.000484	2024-07-14	K.EDSEPLGR.L	YIL126W	1	901.414	17.61	2	901.412	451.714	518.7	-2.1977	0	16400000	929000
0.9995	20241029_DDA_1029_40.03267.03267.3	0.000408	15/36	K.NLTTSQTPHR.L	YBR156C	1	1153.58	999	3	1153.58	385.535	519.3	-2.7436	0	25600000	0
0.9331	20241029_DDA_1029_40.03269.03269.2	4.97	2024-05-12	M.ASLPHPK.L	YBL092W	1	748.423	11.12	2	748.422	375.219	519.4	-1.423	0	14100000	1270000
0.9994	20241029_DDA_1029_40.03270.03270.3	0.000168	15/48	K.ENTPEQDDVATKK.N	YNL088W	1	1473.69	999	3	1473.69	492.239	519.5	-3.1974	0	3460000	0
0.9994	20241029_DDA_1029_40.03273.03273.2	0.00616	2024-05-14	K.HGEVVSVR.L	YGR159C	1	881.472	46.17	2	881.471	441.743	519.7	-1.2661	0	3580000	77400
0.9157	20241029_DDA_1029_40.03276.03276.3	0.157	2024-07-24	Y.VLEHHPR.Y	YCR012W	1	886.477	999	3	886.475	296.5	520.2	-2.1546	0	2380000	0
0.9892	20241029_DDA_1029_40.03277.03277.2	1.84	2024-06-12	R.TLASVTK.E	YDR418W,YEL054C	2	718.423	999	2	718.422	360.219	520.3	-0.8978	0	60600000	0
0.9346	20241029_DDA_1029_40.03279.03279.2	1.23	2024-05-12	K.RGDNVLA.-	YIL078W	1	743.393	355.83	2	743.392	372.704	520.4	-1.4205	0	17800000	49900
0.9998	20241029_DDA_1029_40.03281.03281.2	1.46e-05	2024-08-18	K.GHGFEGVTHR.W	YOR063W	1	1095.52	7.77	2	1095.52	548.768	520.6	-2	0	3040000	391000
0.9956	20241029_DDA_1029_40.03282.03282.2	0.101	2024-05-12	K.IATYQER.D	YGR192C,YJL052W	2	879.445	26.87	2	879.444	440.73	520.7	-1.5669	0	97000000	3610000
0.9688	20241029_DDA_1029_40.03287.03287.2	0.000763	2024-07-18	L.STIASGPENR.T	YOR136W	1	1030.5	3.14	2	1030.5	516.259	521.3	-3.4051	0	2290000	730000
0.9997	20241029_DDA_1029_40.03288.03288.2	0.00154	2024-07-14	R.GNTANVIR.Y	YBL030C,YBR085W,YMR056C	3	843.456	315.7	2	843.454	422.735	521.4	-2.1222	0	40500000	128000
0.9996	20241029_DDA_1029_40.03291.03291.2	0.049	2024-08-20	K.SEGSGSSLVQK.G	YDL150W	1	1077.53	86.11	2	1077.53	539.772	521.6	-2.6245	0	18500000	215000
1	20241029_DDA_1029_40.03293.03293.3	7.69e-07	1940-12-01	R.HTM[147.04]SM[147.04]APDVTR.E	YBR060C	1	1276.55	999	3	1276.55	426.525	521.7	-1.9372	0	4240000	0
0.9983	20241029_DDA_1029_40.03297.03297.2	0.0565	2024-06-14	K.DISESPER.T	YIL078W	1	931.425	999	2	931.423	466.72	522.3	-1.7672	0	30500000	0
0.9944	20241029_DDA_1029_40.03299.03299.2	0.0591	2024-06-16	K.VLKPTTEER.E	YLR033W	1	1071.59	999	2	1071.59	536.803	522.4	-0.5711	0	3740000	0
0.9788	20241029_DDA_1029_40.03302.03302.2	2.98	2024-04-20	R.HTM[147.04]SM[147.04]APDVTR.E	YBR060C	1	1276.55	999	2	1276.55	639.284	522.9	-2.524	0	1140000	0
0.9972	20241029_DDA_1029_40.03306.03306.2	0.0251	2024-08-16	R.SENVGTVTR.E	YOR039W	1	961.483	25.13	2	961.481	481.749	523.2	-1.766	0	1770000	70300
0.9998	20241029_DDA_1029_40.03310.03310.3	1.53e-05	14/40	R.HQGIM[147.04]VGM[147.04]GQK.D	YFL039C	1	1216.57	6.38	3	1216.57	406.53	523.7	-2.0541	0	45500000	7140000
0.9535	20241029_DDA_1029_40.03311.03311.2	0.0583	2024-06-14	R.DSVTYTEH.A	YBR009C,YNL030W	2	950.398	-	2	950.395	476.206	523.8	-2.924	0	-	-
0.9476	20241029_DDA_1029_40.03313.03313.2	1.1	2024-04-20	R.HQGIM[147.04]VGM[147.04]GQK.D	YFL039C	1	1216.57	999	2	1216.57	609.292	524	-2.1511	0	14400000	0
0.9997	20241029_DDA_1029_40.03318.03318.2	0.0115	2024-07-16	K.ALNEEAEAR.R	YBL027W,YBR084C-A	2	1001.48	72.33	2	1001.48	501.746	524.6	-1.6955	0	66100000	913000
0.9742	20241029_DDA_1029_40.03320.03320.3	0.031	1944-08-01	K.YVDEQSKNELKK.A	YDL083C,YMR143W	2	1479.76	24.13	3	1479.75	494.26	525	-2.6518	1	7330000	304000
0.9426	20241029_DDA_1029_40.03321.03321.2	0.18	2024-08-12	M.SSDVDLR.A	YJL081C	1	790.382	1.88	2	790.379	396.198	525.1	-3.3111	0	11900000	6320000
0.9918	20241029_DDA_1029_40.03332.03332.2	0.155	2024-07-18	K.AVGKPQSELK.T	YHR118C	1	1055.6	999	2	1055.6	528.806	526.2	-2.3143	0	2050000	0
0.9922	20241029_DDA_1029_40.03336.03336.3	0.0275	2024-08-28	K.GHYASLER.A	YBR215W	1	931.451	999	3	931.448	311.491	526.8	-3.0383	0	12000000	0
0.9957	20241029_DDA_1029_40.03340.03340.2	0.078	2024-08-12	R.GGSFNVK.S	YOR141C	1	707.36	3.76	2	707.358	354.687	527.1	-3.7619	0	25500000	6780000
0.9969	20241029_DDA_1029_40.03343.03343.2	0.00332	2024-07-18	K.TTVLENNDGK.R	YIL126W	1	1089.53	93.93	2	1089.53	545.772	527.3	-3.4464	0	13800000	146000
0.9997	20241029_DDA_1029_40.03348.03348.3	0.00158	14/40	K.DTDAEGKPLER.A	YDR385W,YOR133W	2	1229.59	187.58	3	1229.59	410.87	527.9	-2.0446	0	36500000	195000
0.9939	20241029_DDA_1029_40.03350.03350.2	6.63e-05	2024-08-18	H.YTGTLENGQK.F	YNL135C	1	1109.54	999	2	1109.53	555.775	528.1	-0.9256	0	3520000	0
0.9838	20241029_DDA_1029_40.03353.03353.2	0.00654	2024-06-14	L.DSEETQFK.Y	YGL133W	1	982.424	11.73	2	982.424	492.219	528.5	-0.8133	0	5750000	490000
1	20241029_DDA_1029_40.03354.03354.2	0.00242	2024-12-20	K.DTDAEGKPLER.A	YDR385W,YOR133W	2	1229.59	999	2	1229.59	615.802	528.6	-0.7572	0	6680000	0
0.9997	20241029_DDA_1029_40.03355.03355.3	0.00154	1940-12-01	K.KSESVVYQGSR.S	YCL043C	1	1238.63	999	3	1238.62	413.882	528.7	-2.4132	0	10100000	0
0.9984	20241029_DDA_1029_40.03357.03357.2	0.000201	2024-08-16	K.SFSTSTAGR.M	YJL110C	1	912.43	1.7	2	912.427	457.222	528.9	-3.7471	0	8890000	5240000
0.9948	20241029_DDA_1029_40.03362.03362.2	0.0799	2024-06-20	K.KSESVVYQGSR.S	YCL043C	1	1238.63	13.61	2	1238.62	620.32	529.5	-2.0143	0	2390000	176000
0.9717	20241029_DDA_1029_40.03368.03368.2	0.00507	2024-09-14	R.NTAAETFK.L	YHL033C,YLL045C	2	880.429	21.81	2	880.424	441.222	530.2	-5.821	0	45100000	2070000
0.995	20241029_DDA_1029_40.03369.03369.2	0.00103	2024-08-14	M.SHLEQDLK.K	YBR156C	1	968.493	0.28	2	968.492	485.254	530.2	-1.2215	0	2060000	7430000
0.9997	20241029_DDA_1029_40.03376.03376.2	0.000533	2024-08-14	R.EVDDLSNR.F	YFR024C-A	1	946.436	10.51	2	946.434	474.225	531.3	-1.7296	0	21600000	2060000
0.9748	20241029_DDA_1029_40.03381.03381.2	0.55	2024-08-12	R.IAEIQGK.T	YCR004C	1	757.433	11	2	757.43	379.724	531.9	-3.8947	0	8100000	736000
0.9996	20241029_DDA_1029_40.03385.03385.2	6.72e-05	2024-08-14	K.AADEAFAK.K	YDL229W,YNL209W	2	821.392	34.02	2	821.39	411.703	532.5	-2.4325	0	42800000	1260000
0.9991	20241029_DDA_1029_40.03389.03389.3	0.00122	1944-10-01	R.GSNFQGSSRPPR.R	YPR163C	1	1288.63	0.5	3	1288.62	430.55	532.8	-2.9419	0	3080000	6190000
0.999	20241029_DDA_1029_40.03392.03392.3	0.00822	1944-11-01	K.NEATPEAEQVKK.E	YOL109W	1	1342.67	999	3	1342.67	448.565	533	-3.0357	0	3880000	0
0.995	20241029_DDA_1029_40.03397.03397.2	0.0669	2024-09-16	K.TVGEAVASR.M	YBR121C	1	888.466	999	2	888.466	445.24	533.6	-0.3804	0	6120000	0
0.9996	20241029_DDA_1029_40.03401.03401.2	0.0197	2024-08-12	K.SGEAIPR.S	YDR485C	1	728.382	23.07	2	728.381	365.198	534.1	-1.2782	0	12600000	546000
0.9946	20241029_DDA_1029_40.03404.03404.2	1.02e-05	2024-09-18	L.ATM[147.04]GTETSLR.Y	YDR190C	1	1081.51	4.64	2	1081.51	541.761	534.4	-0.785	0	9740000	2100000
1	20241029_DDA_1029_40.03408.03408.3	1.99e-05	16/36	K.RPLEEEKPPK.E	YJL081C	1	1221.67	999	3	1221.67	408.231	534.9	-1.6576	0	29300000	0
0.9987	20241029_DDA_1029_40.03411.03411.2	0.0257	2024-07-18	K.QSSEWAANQK.H	YBR150C	1	1147.53	999	2	1147.52	574.77	535.2	-1.7638	0	4230000	0
0.9998	20241029_DDA_1029_40.03415.03415.2	0.00134	2024-07-16	K.LVYTSSNSK.F	YDR081C	1	997.508	999	2	997.507	499.761	535.7	-1.2672	0	17300000	0
0.9961	20241029_DDA_1029_40.03418.03418.2	0.133	2024-07-16	K.TSESPINTK.R	YBR156C	1	975.487	263.63	2	975.486	488.751	536.1	-0.9441	0	15700000	59400
0.9998	20241029_DDA_1029_40.03427.03427.2	0.00239	2024-06-20	R.EDDTGINTDTK.G	YJR089W	1	1207.52	999	2	1207.52	604.768	537.4	-1.0791	0	10900000	0
0.9939	20241029_DDA_1029_40.03430.03430.2	0.00978	2024-10-16	S.EAAIEASTR.Y	YBR145W,YMR303C,YOL086C	3	946.472	293.58	2	946.47	474.243	537.9	-1.7158	0	17700000	60400
0.9995	20241029_DDA_1029_40.03431.03431.2	0.018	2024-08-16	R.SM[147.04]ELTANER.R	YGR086C	1	1065.48	999	2	1065.48	533.745	538	-0.8222	0	16300000	0
0.9981	20241029_DDA_1029_40.03432.03432.2	0.858	2024-08-12	R.NSIAVAR.T	YIL130W	1	729.413	2.23	2	729.412	365.714	538.1	-1.8645	0	9430000	4230000
0.9965	20241029_DDA_1029_40.03434.03434.2	2.52e-05	13/16	S.HIQVNQAPK.Q	YJL177W,YKL180W	2	1033.57	999	2	1033.57	517.791	538.3	-1.4223	0	6300000	0
0.8712	20241029_DDA_1029_40.03436.03436.2	0.75	2024-05-12	K.NVIVSNR.V	YLR340W	1	800.451	183.33	2	800.45	401.233	538.6	-1.0382	0	74800000	408000
0.7569	20241029_DDA_1029_40.03440.03440.2	1.63	2024-06-12	F.EGLVETK.L	DECOY_YBL088C_UNMAPPED	0	774.412	43.93	2	774.41	388.213	539.3	-2.673	0	25800000	588000
1	20241029_DDA_1029_40.03441.03441.3	2.11e-06	16/48	L.TTSAGIM[147.04]DHEEAR.R	YJL190C,YLR367W	2	1432.63	999	3	1432.62	478.549	539.3	-2.1136	0	9010000	0
0.9511	20241029_DDA_1029_40.03447.03447.2	0.000453	2024-07-14	L.DATNENFR.L	YHR203C,YJR145C	2	965.42	999	2	965.416	483.717	540	-4.3111	0	3990000	0
0.999	20241029_DDA_1029_40.03454.03454.2	0.00728	2024-08-18	R.TTAEDTSIAK.S	YPL049C	1	1035.51	999	2	1035.51	518.761	540.9	-1.2274	0	7580000	0
0.9758	20241029_DDA_1029_40.03460.03460.2	1.01	2024-06-12	R.ILTAAEK.L	YPL106C	1	744.438	999	2	744.438	373.226	541.6	-0.6475	0	9100000	0
1	20241029_DDA_1029_40.03461.03461.2	5.98e-05	2024-11-18	K.M[147.04]VQNGTIAGR.A	YPL235W	1	1061.53	145.66	2	1061.53	531.772	541.7	-0.9873	0	6630000	45600
0.979	20241029_DDA_1029_40.03466.03466.2	0.00368	2024-07-14	L.ANDPTIER.L	YBR127C	1	914.446	20.75	2	914.444	458.23	542.3	-1.8536	0	4730000	228000
0.9995	20241029_DDA_1029_40.03468.03468.2	0.000181	2024-07-14	K.APSTFENR.N	YLR441C,YML063W	2	920.435	11.55	2	920.435	461.225	542.4	-0.6041	0	53300000	4620000
1	20241029_DDA_1029_40.03469.03469.3	3.16e-06	20/48	K.KVVIVKPHDEGSK.S	YDR471W,YHR010W	2	1434.82	999	3	1434.82	479.28	542.5	-1.7466	0	4670000	0
0.9924	20241029_DDA_1029_40.03477.03477.2	0.0595	2024-06-12	K.RVPLATR.S	YMR019W	1	811.503	999	2	811.501	406.759	543.4	-2.6851	0	5300000	0
0.938	20241029_DDA_1029_40.03479.03479.3	0.0273	2024-06-24	R.DEIHSIH.L	YOL090W	1	849.398	-	3	849.397	284.14	543.5	-1.4351	0	-	-
0.9998	20241029_DDA_1029_40.03482.03482.2	0.000543	2024-08-18	K.NHDEIVNDPK.K	YCL043C	1	1179.55	999	2	1179.55	590.783	543.8	-1.465	0	5170000	0
0.9811	20241029_DDA_1029_40.03485.03485.2	0.0259	2024-06-16	R.QAGLVRPTK.D	YBR127C	1	968.577	999	2	968.576	485.296	544	-0.4254	0	2330000	0
0.9997	20241029_DDA_1029_40.03492.03492.3	0.000937	14/32	R.QAGLVRPTK.D	YBR127C	1	968.577	999	3	968.575	323.866	545	-1.559	0	14000000	0
0.9466	20241029_DDA_1029_40.03498.03498.2	0.139	2024-05-12	S.GHEIPVK.R	YPL099C,YKL212W	2	778.434	1.58	2	778.432	390.224	545.5	-1.6058	0	3650000	2300000
0.9977	20241029_DDA_1029_40.03501.03501.2	0.000173	2024-08-16	K.VQQELDETK.L	YKL196C	1	1088.54	999	2	1088.53	545.275	545.9	-1.0987	0	3360000	0
0.8553	20241029_DDA_1029_40.03504.03504.2	0.841	2024-07-12	K.TVELDGK.T	YFL038C	1	760.397	11.54	2	760.393	381.206	546.4	-4.2886	0	12400000	1080000
0.9972	20241029_DDA_1029_40.03506.03506.2	0.244	2024-07-12	R.IGTIVHK.E	YHR203C,YJR145C	2	766.47	3.41	2	766.467	384.242	546.5	-3.4887	0	12800000	3740000
0.9998	20241029_DDA_1029_40.03508.03508.2	2.42e-06	2024-10-24	R.ISSASTPQTSQGR.F	YFR024C-A	1	1318.65	999	2	1318.64	660.331	546.7	-2.2993	0	6450000	0
1	20241029_DDA_1029_40.03509.03509.2	0.000568	2024-11-22	R.TSDIYSNNNNDR.S	YCR052W	1	1411.6	999	2	1411.59	706.806	546.8	-1.2985	0	3370000	0
0.9318	20241029_DDA_1029_40.03515.03515.2	0.17	2024-05-14	N.ATINPESR.E	YGL133W	1	886.451	0.96	2	886.449	444.233	547.5	-1.7959	0	2820000	2940000
0.9994	20241029_DDA_1029_40.03519.03519.2	0.000418	2024-08-14	R.YVMESGAK.G	YNL178W	1	883.411	17.37	2	883.409	442.713	548	-2.3658	0	12100000	696000
0.9997	20241029_DDA_1029_40.03522.03522.2	0.00646	2024-10-18	R.IAQASNGNLR.V	YBR087W	1	1042.55	7.28	2	1042.55	522.283	548.2	-1.9587	0	2840000	391000
0.9909	20241029_DDA_1029_40.03530.03530.3	0.532	2024-09-24	R.IGTIVHK.E	YHR203C,YJR145C	2	766.47	2.41	3	766.469	256.497	549.1	-1.7065	0	23200000	9620000
0.9988	20241029_DDA_1029_40.03535.03535.2	8.13e-05	2024-07-18	K.NQVNGDLGEK.L	YJL034W	1	1072.51	999	2	1072.51	537.265	549.5	-1.792	0	4230000	0
0.9998	20241029_DDA_1029_40.03537.03537.2	9.2e-07	2024-09-24	K.SQTAAGATPEEAR.K	YDR464W	1	1287.61	999	2	1287.6	644.81	549.6	-1.6628	0	2460000	0
0.9984	20241029_DDA_1029_40.03539.03539.2	0.0192	2024-06-14	K.ILQTAETK.A	YBR215W	1	902.507	8.17	2	902.506	452.261	550	-1.682	0	21000000	2570000
0.9998	20241029_DDA_1029_40.03542.03542.2	0.00217	2024-11-18	R.NSEGISEATR.E	YGL133W	1	1062.49	4.89	2	1062.49	532.254	550.5	-1.9454	0	20700000	4230000
0.9974	20241029_DDA_1029_40.03544.03544.3	0.064	2024-10-28	K.FLSPSGHK.T	YBL092W	1	871.455	35.68	3	871.453	291.492	550.6	-2.4281	0	22900000	642000
0.9855	20241029_DDA_1029_40.03545.03545.2	0.0195	2024-08-16	W.AIAEHIASK.L	YOL090W	1	938.519	14.32	2	938.516	470.267	550.7	-2.2589	0	3630000	253000
0.9995	20241029_DDA_1029_40.03550.03550.2	0.000122	2024-07-18	R.NATTGAGELR.L	YGL206C	1	988.494	4.49	2	988.491	495.254	551.1	-2.5352	0	1890000	421000
0.9951	20241029_DDA_1029_40.03554.03554.2	0.0533	2024-07-12	K.LNQQQLR.R	YGL150C	1	898.499	73.7	2	898.497	450.257	551.6	-1.5893	0	26600000	360000
0.9975	20241029_DDA_1029_40.03555.03555.2	0.139	2024-06-14	K.DIVGQTSR.T	YGL133W	1	874.451	31.03	2	874.449	438.233	551.7	-2.4724	0	18600000	598000
0.9649	20241029_DDA_1029_40.03562.03562.3	0.199	13/24	K.LRDDLER.L	YDR450W,YML026C	2	915.477	31.24	3	915.475	306.166	552.5	-2.2305	1	37000000	1180000
0.9996	20241029_DDA_1029_40.03566.03566.3	4.55e-05	15/44	K.RHDYEGLSQNSR.D	YGR140W	1	1460.68	999	3	1460.67	487.899	553	-2.8631	0	2210000	0
0.9588	20241029_DDA_1029_40.03567.03567.2	0.595	2024-06-12	K.AITVAAK.R	YNL071W	1	672.417	22.08	2	672.415	337.216	553.1	-2.6234	0	10800000	490000
0.9988	20241029_DDA_1029_40.03573.03573.2	0.00802	2024-07-20	R.SGQGAFGNM[147.04]C[160.03]R.G	YBR031W,YDR012W	2	1199.48	999	2	1199.48	600.748	553.6	-2.6603	0	1860000	0
0.9423	20241029_DDA_1029_40.03580.03580.2	0.13	2024-09-12	I.RLDDELR.Q	DECOY_YAL009W_UNMAPPED	0	915.477	2.82	2	915.476	458.746	554.6	-1.8821	0	9430000	3340000
0.985	20241029_DDA_1029_40.03590.03590.2	1.18	2024-06-12	K.ISENISK.W	YJR052W	1	789.423	3.85	2	789.421	395.719	555.6	-2.588	0	10100000	2620000
0.8501	20241029_DDA_1029_40.03593.03593.3	0.00856	1932-11-01	A.TLGAEVAHK.K	YFR037C	1	924.503	999	3	924.499	309.175	555.8	-4.7063	0	3600000	0
0.9854	20241029_DDA_1029_40.03594.03594.2	0.0107	2024-06-14	E.TTYDEIKK.V	YGR192C,YJR009C	2	996.513	999	2	996.511	499.264	555.9	-1.7983	0	4060000	0
0.9934	20241029_DDA_1029_40.03597.03597.2	0.0808	2024-07-12	R.DYVLNKK.D	YKL060C	1	878.486	999	2	878.484	440.25	556.1	-2.4884	0	9020000	0
0.7912	20241029_DDA_1029_40.03602.03602.2	0.666	2024-06-12	K.SIINSQR.P	YGL133W	1	816.445	112.18	2	816.444	409.23	556.7	-1.6278	0	8540000	76100
0.999	20241029_DDA_1029_40.03608.03608.2	0.0334	2024-07-14	R.EVLEQEGR.R	YHR199C-A	1	958.472	70.16	2	958.47	480.243	557.2	-2.4998	0	46000000	655000
0.835	20241029_DDA_1029_40.03610.03610.2	0.0415	2024-06-16	A.STLGPSAM[147.04]R.L	YPR190C	1	934.454	37.93	2	934.452	468.234	557.6	-2.7503	0	7830000	206000
0.9958	20241029_DDA_1029_40.03612.03612.3	0.0282	2024-12-28	R.LSKEDIEK.M	YAL005C,YLL024C	2	960.513	187.14	3	960.51	321.178	557.7	-2.483	1	40000000	214000
0.9922	20241029_DDA_1029_40.03613.03613.3	0.0682	2024-11-24	R.TIEKFEK.E	YBR118W,YPR080W	2	893.486	1.28	3	893.484	298.836	557.8	-1.7874	1	15200000	11800000
0.9991	20241029_DDA_1029_40.03622.03622.2	0.0164	2024-09-18	K.HIDASGSINR.K	YNL302C,YOL121C	2	1068.53	5.84	2	1068.53	535.273	558.7	-2.6251	0	17800000	3050000
0.9997	20241029_DDA_1029_40.03628.03628.2	0.000999	2024-09-14	K.TAASPIER.V	YBL030C,YBR085W	2	843.445	999	2	843.443	422.73	559.4	-2.4198	0	46900000	0
0.9832	20241029_DDA_1029_40.03630.03630.3	0.00179	13/48	K.HHATPGESLQTSN.S	YOL089C	1	1377.63	-	3	1377.62	460.216	559.6	-2.6219	0	-	-
0.9973	20241029_DDA_1029_40.03633.03633.2	0.00191	2024-07-12	R.YVVDTSK.-	YMR083W,YMR303C,YOL086C	3	810.412	115.83	2	810.41	406.213	560	-3.1712	0	155000000	1340000
0.9998	20241029_DDA_1029_40.03635.03635.3	7.14e-05	14/36	K.HIDASGSINR.K	YNL302C,YOL121C	2	1068.53	5.93	3	1068.53	357.184	560.2	-2.3808	0	26300000	4440000
0.9908	20241029_DDA_1029_40.03636.03636.2	0.037	2024-07-14	R.LAANSSLK.G	YOL006C	1	802.455	999	2	802.453	402.235	560.3	-2.4487	0	41900000	0
0.9155	20241029_DDA_1029_40.03640.03640.2	0.00933	2024-06-24	K.HHATPGESLQTSN.S	YOL089C	1	1377.63	-	2	1377.62	689.821	560.8	-2.8447	0	-	-
0.9112	20241029_DDA_1029_40.03642.03642.2	0.00967	2024-06-14	R.HLNM[147.04]TVAE.L	YAR010C,YBR012W-A,YBR012W-B,YDR098C-B,YDR098C-A,YDR210C-D,YDR210C-C,YDR261C-D,YDR261C-C,YDR316W-A,YDR316W-B,YDR365W-A,YDR365W-B,YER138C,YER137C-A,YER160C,YER159C-A,YGR027W-A,YGR027W-B,YGR038C-B,YGR038C-A,YGR161C-D,YGR161C-C,YHR214C-B,YHR214C-C,YJR026W,YJR027W,YJR028W,YJR029W,YLR157C-B,YLR157C-A,YLR227W-A,YLR227W-B,YLR256W-A,YML045W-A,YML045W,YML040W,YML039W,YMR050C,YMR051C,YNL054W-A,YNL054W-B,YOL…	54	929.428	-	2	929.426	465.721	561	-2.2422	0	-	-
0.9995	20241029_DDA_1029_40.03645.03645.2	0.00394	2024-08-14	K.SLYTNTSR.K	YOR063W	1	940.461	8.64	2	940.459	471.238	561.4	-2.8018	0	23400000	2710000
0.9989	20241029_DDA_1029_40.03647.03647.2	0.00309	2024-06-14	K.APGFGDNR.K	YLR259C	1	832.383	19.49	2	832.38	417.199	561.6	-2.768	0	29300000	1500000
0.9957	20241029_DDA_1029_40.03652.03652.2	0.0427	2024-05-24	R.LQTDVANSSSNSK.R	YOR341W	1	1349.64	999	2	1349.64	675.828	562.2	-2.4784	0	3840000	0
0.9886	20241029_DDA_1029_40.03653.03653.2	0.032	2024-06-14	K.NPYLSSSK.T	YJR140C	1	894.445	22.98	2	894.442	448.23	562.3	-3.1439	0	9270000	403000
0.9994	20241029_DDA_1029_40.03655.03655.2	0.143	2024-08-12	K.IGGSLAR.L	YGR027C,YLR333C	2	672.392	999	2	672.39	337.203	562.7	-2.4405	0	37300000	0
0.9993	20241029_DDA_1029_40.03659.03659.2	0.000106	2024-07-12	K.TPNAVYR.E	YBR211C	1	819.424	3.55	2	819.422	410.719	563	-2.73	0	4300000	1210000
0.9547	20241029_DDA_1029_40.03663.03663.2	10.2	2024-05-12	K.YIEAYHK.E	YAR009C,YBL100W-B,YBL005W-B,YBR012W-B,YDR034C-D,YDR098C-B,YDR210C-D,YDR261C-D,YDR316W-B,YDR365W-B,YER138C,YGR027W-B,YGR038C-B,YGR161C-D,YJR027W,YJR029W,YLR157C-B,YLR227W-B,YML045W,YML039W,YMR045C,YNL284C-B,YNL054W-B,YOL103W-B,YOR142W-B,YPL257W-B,YPR137C-B,YPR158W-B,YPR158C-D	29	922.455	11.59	2	922.452	462.235	563.5	-3.3487	0	13400000	1160000
0.9882	20241029_DDA_1029_40.03665.03665.2	1.2	2024-05-12	K.IAEQISK.E	YPL262W,YBL068W	2	787.444	3.36	2	787.443	394.729	563.9	-1.4503	0	4800000	1430000
0.9963	20241029_DDA_1029_40.03668.03668.3	0.071	2024-11-24	K.YIEAYHK.E	YAR009C,YBL100W-B,YBL005W-B,YBR012W-B,YDR034C-D,YDR098C-B,YDR210C-D,YDR261C-D,YDR316W-B,YDR365W-B,YER138C,YGR027W-B,YGR038C-B,YGR161C-D,YJR027W,YJR029W,YLR157C-B,YLR227W-B,YML045W,YML039W,YMR045C,YNL284C-B,YNL054W-B,YOL103W-B,YOR142W-B,YPL257W-B,YPR137C-B,YPR158W-B,YPR158C-D	29	922.455	8.13	3	922.452	308.492	564.4	-2.9378	0	35000000	4310000
0.9671	20241029_DDA_1029_40.03674.03674.2	0.0305	2024-05-12	L.AHELLGR.S	YOL094C	1	794.44	1.2	2	794.438	398.227	565	-2.1147	0	6080000	5040000
0.9981	20241029_DDA_1029_40.03676.03676.2	0.00813	2024-05-14	K.ANNSVTLR.H	YGR002C	1	873.467	999	2	873.466	437.741	565.2	-0.5701	0	8040000	0
0.9667	20241029_DDA_1029_40.03680.03680.2	0.00125	2024-05-20	N.IVNEDGPNTSR.R	YGR140W	1	1200.57	999	2	1200.57	601.294	565.7	-2.4563	0	1590000	0
0.9923	20241029_DDA_1029_40.03682.03682.2	0.0637	2024-04-16	K.LDDASPEPK.Y	YGR264C	1	970.461	999	2	970.459	486.238	565.9	-1.3406	0	1760000	0
0.9864	20241029_DDA_1029_40.03683.03683.2	0.0665	2024-08-16	R.EQLDSPSAR.L	YOR341W	1	1001.48	39.84	2	1001.47	501.746	566	-4.4844	0	6890000	173000
0.9848	20241029_DDA_1029_40.03686.03686.2	0.00478	2024-09-16	S.NDVTLESGK.G	YOL090W	1	961.472	120.44	2	961.469	481.743	566.5	-2.7177	0	10400000	86400
0.9996	20241029_DDA_1029_40.03687.03687.2	0.000258	2024-06-20	R.VGSTSENITQK.V	YOR204W	1	1162.58	999	2	1162.58	582.299	566.6	-2.7207	0	7310000	0
0.9674	20241029_DDA_1029_40.03698.03698.2	0.0118	2024-06-16	F.QVSEVDPGR.Y	YOR224C	1	985.483	22.59	2	985.479	493.749	567.7	-3.6429	0	1990000	88000
0.9991	20241029_DDA_1029_40.03700.03700.2	0.0277	2024-08-18	K.QTQLSSTAPK.K	YGR056W	1	1059.56	17.9	2	1059.55	530.785	568.1	-1.9905	0	1900000	106000
0.9983	20241029_DDA_1029_40.03701.03701.2	0.0378	2024-07-16	R.VGVLSEDKK.K	YBR189W,YPL081W	2	973.544	999	2	973.542	487.779	568.1	-2.3861	0	3890000	0
0.9956	20241029_DDA_1029_40.03703.03703.2	0.0177	2024-05-12	K.AQLDYQK.L	YLR180W	1	864.434	4.11	2	864.432	433.224	568.3	-2.0152	0	11500000	2790000
0.9975	20241029_DDA_1029_40.03704.03704.2	0.0247	2024-08-14	K.SSIQDVQR.L	YJR140C	1	931.472	1.19	2	931.469	466.743	568.4	-3.6813	0	8410000	7070000
0.9992	20241029_DDA_1029_40.03708.03708.2	0.102	2024-08-14	R.VADVAPTR.V	YGL150C	1	827.45	50.64	2	827.449	414.732	568.9	-1.9083	0	46500000	918000
0.9982	20241029_DDA_1029_40.03709.03709.3	0.00518	2024-12-28	K.VSITKPTK.N	YNL088W	1	872.533	42.88	3	872.532	291.852	569	-1.8544	0	21900000	511000
0.9875	20241029_DDA_1029_40.03716.03716.2	0.0458	2024-07-12	R.EIQTAVR.L	YBL002W,YDR224C	2	815.45	999	2	815.45	408.732	569.8	-0.0969	0	448000000	0
0.825	20241029_DDA_1029_40.03720.03720.2	0.8	2024-07-12	E.LAIM[147.04]GAR.N	DECOY_YOR117W_UNMAPPED	0	746.411	999	2	746.409	374.213	570.3	-2.0739	0	21100000	0
0.9987	20241029_DDA_1029_40.03723.03723.3	0.0632	1932-12-01	K.HFELGGEKK.Q	YHR141C,YNL162W	2	1043.54	8.73	3	1043.54	348.854	570.5	-2.2491	0	6360000	728000
0.977	20241029_DDA_1029_40.03725.03725.3	0.265	1936-11-01	K.KINYEQEAQK.L	YFR037C	1	1249.63	999	3	1249.63	417.551	570.7	-2.4951	0	5740000	0
0.9913	20241029_DDA_1029_40.03726.03726.2	0.136	2024-06-14	K.ETESLVSK.E	YKL016C	1	891.455	3.3	2	891.451	446.735	570.8	-3.888	0	5520000	1670000
0.9871	20241029_DDA_1029_40.03729.03729.2	5.84e-06	2024-08-16	F.SSQYLNASK.E	YOL089C	1	996.488	3.91	2	996.485	499.251	571	-3.0417	0	4160000	1060000
0.9983	20241029_DDA_1029_40.03733.03733.2	0.0922	2024-06-14	K.VSITKPTK.N	YNL088W	1	872.533	999	2	872.531	437.274	571.5	-2.2005	0	7400000	0
0.974	20241029_DDA_1029_40.03738.03738.3	0.0388	2024-10-28	L.IVNNFHAK.S	YMR168C	1	941.508	999	3	941.506	314.843	572.2	-2.4524	0	38400000	0
0.9019	20241029_DDA_1029_40.03739.03739.2	0.124	2024-06-16	M.GNTTLGNVK.N	YEL007W	1	902.482	37.52	2	902.48	452.248	572.2	-2.1718	0	18200000	486000
0.9996	20241029_DDA_1029_40.03742.03742.2	0.00075	2024-08-16	R.VQSELGNPK.F	YPL078C	1	970.508	999	2	970.506	486.262	572.7	-2.0381	0	5150000	0
0.8446	20241029_DDA_1029_40.03743.03743.3	0.22	1932-08-01	H.AEEHTIEVK.N	YNL088W	1	1054.53	8.37	3	1054.53	352.517	572.8	-2.7244	0	26500000	3170000
0.999	20241029_DDA_1029_40.03745.03745.2	0.0146	2024-05-16	R.DFYSSNNNK.E	YHR084W	1	1087.46	999	2	1087.45	544.736	572.9	-2.5141	0	7400000	0
0.9964	20241029_DDA_1029_40.03750.03750.2	2.88	2024-06-12	K.KLDIGGR.F	YLR085C	1	757.445	42.07	2	757.443	379.73	573.5	-2.0107	0	4950000	118000
0.994	20241029_DDA_1029_40.03751.03751.2	0.00188	2024-05-18	K.AYC[160.03]DDTPTEK.M	YGL245W	1	1198.48	999	2	1198.48	600.248	573.6	-3.8858	0	1030000	0
0.9995	20241029_DDA_1029_40.03754.03754.2	0.00995	2024-07-14	K.AGM[147.04]TTIVR.D	YOR063W	1	863.453	3.89	2	863.451	432.734	573.9	-2.3429	0	26000000	6680000
1	20241029_DDA_1029_40.03755.03755.2	4.71e-07	2024-10-20	Q.TSDPNETSDLK.S	YPL235W	1	1205.54	999	2	1205.54	603.778	573.9	-2.5856	0	11600000	0
1	20241029_DDA_1029_40.03760.03760.3	9.52e-06	16/44	K.VHENPNANIDTK.Y	YGR140W	1	1350.65	999	3	1350.65	451.225	574.5	-2.7513	0	223000000	0
0.8307	20241029_DDA_1029_40.03776.03776.2	0.486	2024-07-14	F.QEGVVVAK.K	YMR230W,YOR293W	2	828.471	13.6	2	828.471	415.243	576.2	0.338	0	18100000	1330000
0.9985	20241029_DDA_1029_40.03777.03777.2	0.00247	2024-08-14	K.GDASPIVK.S	YCL043C	1	785.428	136.19	2	785.425	393.721	576.3	-3.8781	0	39200000	288000
1	20241029_DDA_1029_40.03784.03784.2	6.62e-06	2024-09-16	H.AEEHTIEVK.N	YNL088W	1	1054.53	18.5	2	1054.53	528.272	577.1	-3.0506	0	4440000	240000
0.9988	20241029_DDA_1029_40.03788.03788.2	0.171	2024-09-18	K.VENLNDTTEK.S	YFR031C	1	1161.55	999	2	1161.55	581.783	577.4	-3.7459	0	6930000	0
1	20241029_DDA_1029_40.03792.03792.3	5.24e-07	13/44	L.AAPENEKPAPVR.T	YOL040C	1	1277.67	999	3	1277.67	426.898	577.7	-3.7553	0	3370000	0
0.9958	20241029_DDA_1029_40.03795.03795.2	0.0223	2024-07-16	K.SYPTGNVSK.M	YIL043C	1	951.466	3.02	2	951.462	476.74	578.2	-4.1704	0	3520000	1170000
1	20241029_DDA_1029_40.03796.03796.3	2.71e-06	18/40	K.LRDQNEGSFSR.L	YGR140W	1	1307.62	999	3	1307.62	436.881	578.2	-3.28	1	33900000	0
0.98	20241029_DDA_1029_40.03802.03802.2	0.473	2024-05-18	R.REVELSNVKK.L	YHR031C	1	1200.68	999	2	1200.68	601.349	578.7	-2.4811	0	1710000	0
1	20241029_DDA_1029_40.03803.03803.2	3.71e-06	13/20	K.LRDQNEGSFSR.L	YGR140W	1	1307.62	999	2	1307.62	654.818	578.8	-2.6743	1	3320000	0
0.9557	20241029_DDA_1029_40.03808.03808.2	0.000531	2024-07-12	A.YFNDAQR.Q	YDL229W,YEL030W,YJL034W,YNL209W	4	912.409	19	2	912.405	457.212	579.4	-4.2634	0	18600000	980000
0.9497	20241029_DDA_1029_40.03811.03811.2	0.865	2024-06-16	K.ITSGQELNR.V	YDL198C	1	1016.53	999	2	1016.52	509.27	579.6	-0.2538	0	3980000	0
0.9971	20241029_DDA_1029_40.03822.03822.2	0.00706	2024-09-16	R.YHIEEEGSR.K	YCR012W	1	1118.5	999	2	1118.5	560.257	580.7	-3.2597	0	15600000	0
0.9974	20241029_DDA_1029_40.03832.03832.2	0.0144	2024-08-14	K.KVELDAER.L	YLR150W	1	958.508	22.43	2	958.505	480.262	581.7	-3.592	0	11300000	505000
0.9995	20241029_DDA_1029_40.03837.03837.3	0.0002	1932-12-01	R.YHIEEEGSR.K	YCR012W	1	1118.5	5.18	3	1118.5	373.84	582.3	-2.2959	0	54600000	10600000
0.7132	20241029_DDA_1029_40.03839.03839.2	0.196	2024-05-12	K.STYTTYR.H	YGL105W	1	890.413	0.02	2	890.408	446.214	582.5	-6.096	0	4800000	226000000
0.9665	20241029_DDA_1029_40.03840.03840.3	0.00602	1948-11-01	K.TGKPLPTQPSSSK.A	YKR001C	1	1326.71	999	3	1326.71	443.245	582.6	-3.6474	0	3870000	0
0.996	20241029_DDA_1029_40.03842.03842.3	0.0302	2024-10-28	K.KVELDAER.L	YLR150W	1	958.508	8.2	3	958.505	320.51	582.7	-3.8925	0	13300000	1620000
0.9996	20241029_DDA_1029_40.03844.03844.2	0.000835	2024-07-22	K.VHENPNANIDTK.Y	YGR140W	1	1350.65	999	2	1350.65	676.334	583.1	-1.8339	0	26800000	0
0.9732	20241029_DDA_1029_40.03847.03847.2	4.58	2024-05-14	R.SIISNDAK.V	YMR031C	1	846.445	999	2	846.443	424.23	583.3	-2.1183	0	36800000	0
0.9997	20241029_DDA_1029_40.03848.03848.2	0.0113	2024-10-14	K.KLYSEYQK.A	YMR072W	1	1057.54	999	2	1057.54	529.779	583.4	-2.2212	0	15700000	0
0.984	20241029_DDA_1029_40.03856.03856.2	0.000547	2024-08-14	Q.YTQEEIDK.F	YKL114C	1	1024.47	999	2	1024.47	513.243	584.3	-3.1167	0	3880000	0
0.9969	20241029_DDA_1029_40.03858.03858.2	0.073	2024-08-12	R.YLVGGNK.L	YNL096C,YOR096W	2	749.407	1.41	2	749.406	375.711	584.6	-1.2009	0	44000000	31300000
0.9391	20241029_DDA_1029_40.03859.03859.2	1.08	2024-05-14	R.IPTATANK.R	DECOY_YAL026C_UNMAPPED	0	814.455	999	2	814.453	408.235	584.7	-2.8768	0	28500000	0
0.9993	20241029_DDA_1029_40.03861.03861.2	0.00134	2024-08-14	K.EFQSVDGK.E	YDL150W	1	908.424	27.85	2	908.422	455.219	584.9	-2.7036	0	19500000	699000
0.9964	20241029_DDA_1029_40.03862.03862.3	0.117	2024-10-24	R.ILPKPSR.T	YNL096C,YOR096W	2	809.512	498.49	3	809.511	270.845	584.9	-2.184	0	24000000	48100
0.996	20241029_DDA_1029_40.03867.03867.2	0.0541	2024-06-12	R.ILPKPSR.T	YNL096C,YOR096W	2	809.512	999	2	809.511	405.763	585.3	-2.0654	0	8140000	0
0.9997	20241029_DDA_1029_40.03870.03870.2	0.000157	2024-08-18	R.GDLSDINNHK.L	YAL051W	1	1111.53	17.04	2	1111.52	556.77	585.8	-1.8533	0	6030000	354000
0.9984	20241029_DDA_1029_40.03872.03872.3	0.000998	1936-11-01	R.GDLSDINNHK.L	YAL051W	1	1111.53	29.86	3	1111.52	371.516	585.9	-3.1407	0	19800000	664000
0.9962	20241029_DDA_1029_40.03873.03873.3	0.0693	2024-12-24	K.QIFTHPK.D	YMR033W	1	869.476	86.28	3	869.473	290.833	586	-3.2617	0	17600000	204000
0.9023	20241029_DDA_1029_40.03875.03875.2	2.19	2024-06-14	K.LQSITSDK.V	YDR145W	1	890.471	63.39	2	890.468	446.243	586.2	-3.2264	0	3950000	62300
0.9994	20241029_DDA_1029_40.03876.03876.2	0.00337	2024-08-12	K.SPDPTIR.S	YLR272C	1	784.408	89.64	2	784.407	393.211	586.3	-1.0709	0	19600000	218000
0.9996	20241029_DDA_1029_40.03877.03877.2	1.73e-05	2024-10-22	K.LVAGGAAQNTAR.G	YJR105W	1	1127.6	999	2	1127.6	564.81	586.3	-2.8237	0	5030000	0
0.9653	20241029_DDA_1029_40.03878.03878.2	0.324	2024-06-12	K.QIFTHPK.D	YMR033W	1	869.476	999	2	869.473	435.745	586.4	-3.3836	0	8540000	0
1	20241029_DDA_1029_40.03884.03884.2	9.95e-06	2024-10-20	K.DSYVGDEAQSK.R	YFL039C	1	1197.52	84.34	2	1197.51	599.765	587.1	-3.2108	0	34500000	409000
0.9435	20241029_DDA_1029_40.03885.03885.2	0.297	2024-05-14	K.LLASAM[147.04]EK.V	YLR259C	1	877.458	130.36	2	877.455	439.736	587.2	-3.1557	0	10200000	78300
0.9974	20241029_DDA_1029_40.03891.03891.2	0.0278	2024-08-14	K.AIQEYNAR.Y	YMR072W	1	963.477	228.13	2	963.475	482.746	587.9	-2.8003	0	267000000	1170000
0.9984	20241029_DDA_1029_40.03893.03893.2	0.0143	2024-08-16	K.LENSDLEGK.L	YFR031C	1	1003.48	999	2	1003.48	502.748	588	-3.1939	0	7600000	0
0.9992	20241029_DDA_1029_40.03894.03894.2	0.0493	2024-09-16	K.ASM[147.04]IISGSR.D	YMR116C	1	936.47	3.94	2	936.467	469.242	588.1	-2.5628	0	19300000	4900000
0.9962	20241029_DDA_1029_40.03907.03907.3	0.0149	1932-09-01	K.VIKPPGQAR.T	YPR010C	1	964.582	999	3	964.579	322.534	589.4	-3.3807	0	15900000	0
0.7957	20241029_DDA_1029_40.03914.03914.2	0.232	2024-07-12	L.SAPSFGK.E	DECOY_YPL115C_UNMAPPED	0	692.349	57.56	2	692.348	347.182	590.1	-2.2778	0	49800000	865000
0.9956	20241029_DDA_1029_40.03916.03916.2	0.00232	2024-09-16	F.AVNLEESSK.L	YOR207C	1	975.487	999	2	975.486	488.751	590.3	-1.305	0	9820000	0
0.9997	20241029_DDA_1029_40.03919.03919.2	0.00064	2024-07-16	K.LQQDDIGSR.L	YLR197W	1	1030.5	66.94	2	1030.5	516.259	590.5	-2.1824	0	14500000	217000
0.988	20241029_DDA_1029_40.03926.03926.3	0.000103	19/28	L.THHLEVIK.C	YNL312W	1	975.55	220.5	3	975.547	326.191	591.5	-2.8476	0	13300000	60300
1	20241029_DDA_1029_40.03931.03931.2	8.74e-08	2024-08-22	K.ENTPEQDDVATK.K	YNL088W	1	1345.6	999	2	1345.6	673.807	591.9	-2.2072	0	5050000	0
0.9994	20241029_DDA_1029_40.03933.03933.2	0.00132	2024-07-18	K.NQGELPENAK.L	YMR260C	1	1098.53	999	2	1098.53	550.273	592.1	-2.2348	0	1510000	0
0.999	20241029_DDA_1029_40.03935.03935.2	0.00265	2024-05-16	K.EGIPPDQQR.L	YIL148W,YKR094C,YLL039C,YLL039C,YLL039C,YLL039C,YLR167W	7	1038.51	999	2	1038.51	520.262	592.4	-1.8806	0	6950000	0
0.9995	20241029_DDA_1029_40.03941.03941.2	0.000516	2024-07-18	K.DLEEGPTKPK.S	YML074C	1	1112.57	2.54	2	1112.57	557.293	592.9	-2.1617	0	4930000	1940000
0.7647	20241029_DDA_1029_40.03942.03942.2	0.0571	2024-05-14	A.YAADGYAR.L	YGR087C,YLR044C,YLR134W	3	885.398	242.91	2	885.396	443.706	593	-2.5153	0	25200000	104000
0.9992	20241029_DDA_1029_40.03946.03946.2	0.0603	2024-08-12	R.SVEENLR.L	YGL245W	1	845.424	242.82	2	845.422	423.719	593.5	-2.6058	0	20100000	83000
0.9984	20241029_DDA_1029_40.03947.03947.2	0.000616	2024-06-14	R.QM[147.04]GPM[147.04]IQR.F	YNL064C	1	991.458	7.99	2	991.456	496.736	593.6	-1.634	0	6550000	820000
0.9868	20241029_DDA_1029_40.03949.03949.3	0.0079	1932-11-01	Y.LVNHESLDR.Y	YGR140W	1	1081.55	485.64	3	1081.55	361.524	594	-2.4141	0	301000000	619000
0.9931	20241029_DDA_1029_40.03951.03951.2	0.0607	2024-07-12	K.AVDIC[160.03]EK.L	YGR140W	1	833.395	26.2	2	833.393	417.705	594.1	-2.773	0	105000000	4000000
0.9977	20241029_DDA_1029_40.03952.03952.2	0.0817	2024-07-14	R.FDDESVQK.D	YDL229W,YNL209W	2	966.429	11.25	2	966.427	484.222	594.2	-2.4741	0	12600000	1120000
1	20241029_DDA_1029_40.03955.03955.2	0.000183	13/16	Y.LVNHESLDR.Y	YGR140W	1	1081.55	999	2	1081.55	541.783	594.5	-2.8441	0	44000000	0
0.8786	20241029_DDA_1029_40.03967.03967.3	0.0943	1936-08-01	Y.AVEFSHRPGR.E	YDL014W	1	1154.59	9.62	3	1154.59	385.872	595.8	-2.8443	0	11400000	1180000
0.998	20241029_DDA_1029_40.03968.03968.2	0.0681	2024-09-12	K.TGEVELK.S	YOL006C	1	774.412	999	2	774.41	388.213	595.9	-3.4336	0	36500000	0
0.9733	20241029_DDA_1029_40.03969.03969.2	0.00013	2024-08-14	L.VNHESLDR.Y	YGR140W	1	968.468	9.83	2	968.464	485.241	596	-3.6067	0	10400000	1050000
0.9991	20241029_DDA_1029_40.03970.03970.2	9.62e-05	2024-10-16	K.ELTVTNKPR.N	YNL088W	1	1056.59	999	2	1056.59	529.304	596	-3.5756	0	4650000	0
0.999	20241029_DDA_1029_40.03976.03976.3	0.0118	1932-11-01	K.ELTVTNKPR.N	YNL088W	1	1056.59	6.17	3	1056.59	353.205	596.7	-2.9879	0	24800000	4020000
0.9606	20241029_DDA_1029_40.03981.03981.2	0.000584	2024-07-22	L.LNAAGNTPDATK.L	YOL039W	1	1171.58	999	2	1171.58	586.799	597.1	-3.8785	0	2380000	0
0.9727	20241029_DDA_1029_40.03986.03986.2	0.00123	2024-07-12	V.NHESLDR.Y	YGR140W	1	869.399	22.6	2	869.396	435.707	597.7	-3.3701	0	5090000	225000
0.9993	20241029_DDA_1029_40.03987.03987.3	0.000117	15/36	R.SQVFAQHPDK.S	YMR072W	1	1155.57	999	3	1155.56	386.196	597.8	-3.5887	0	406000000	0
0.9663	20241029_DDA_1029_40.03988.03988.3	0.00654	2024-12-24	T.HLEVHVR.S	YOR113W	1	888.493	999	3	888.489	297.172	597.9	-4.0743	0	11400000	0
0.8572	20241029_DDA_1029_40.03990.03990.2	1.99	2024-04-12	K.LAPEQVK.H	YER164W	1	783.449	999	2	783.447	392.732	598	-2.0091	0	2270000	0
0.9842	20241029_DDA_1029_40.03991.03991.2	0.0931	2024-08-14	K.GLVAYHQK.Y	YDL083C,YMR143W	2	914.497	9.27	2	914.492	458.256	598.1	-5.5462	0	4260000	460000
1	20241029_DDA_1029_40.03994.03994.2	6.4e-05	2024-10-18	R.SQVFAQHPDK.S	YMR072W	1	1155.57	78.45	2	1155.56	578.791	598.4	-6.3709	0	54600000	697000
0.9981	20241029_DDA_1029_40.03998.03998.2	0.0135	2024-10-14	R.RPGVDNLR.R	YOR116C	1	925.509	999	2	925.506	463.762	598.9	-3.2814	0	13400000	0
1	20241029_DDA_1029_40.03999.03999.2	6.98e-05	2024-09-18	R.DTNNINSVEK.M	YOR038C	1	1132.54	999	2	1132.53	567.275	599	-3.4992	0	9970000	0
0.8625	20241029_DDA_1029_40.04002.04002.2	1.05	2024-05-16	R.QESEDYVAR.R	YBR275C	1	1095.48	6.05	2	1095.48	548.749	599.2	-1.1858	0	1830000	303000
0.9232	20241029_DDA_1029_40.04004.04004.2	0.0761	2024-06-14	A.VPTGAQVK.I	DECOY_YMR108W_UNMAPPED	0	798.46	999	2	798.458	400.237	599.4	-2.8517	0	7270000	0
0.9865	20241029_DDA_1029_40.04005.04005.3	0.00275	1940-11-01	K.YVDEQSKNELK.K	YDL083C,YMR143W	2	1351.66	999	3	1351.66	451.561	599.5	-3.6895	1	9040000	0
0.9757	20241029_DDA_1029_40.04007.04007.2	0.00413	2024-05-18	K.EPADEDPEVK.Q	YOR189W	1	1127.5	9.63	2	1127.49	564.756	599.8	-3.5592	0	2070000	215000
0.997	20241029_DDA_1029_40.04009.04009.3	0.556	2024-11-28	R.RPGVDNLR.R	YOR116C	1	925.509	15.52	3	925.506	309.51	600.2	-3.3906	0	21100000	1360000
0.9967	20241029_DDA_1029_40.04011.04011.2	0.00423	2024-08-14	K.SYNEQEIK.T	YPL235W	1	1009.47	999	2	1009.47	505.743	600.3	-3.2245	0	65700000	0
0.9879	20241029_DDA_1029_40.04016.04016.2	0.0183	2024-07-12	R.EQVGNFK.V	YOL006C	1	820.408	55.98	2	820.404	411.211	600.7	-4.9902	0	21300000	380000
0.9986	20241029_DDA_1029_40.04018.04018.2	0.0155	2024-05-12	K.EYEIAQR.E	DECOY_YAR018C_UNMAPPED	0	907.44	999	2	907.438	454.727	600.9	-2.6018	0	3810000	0
0.9955	20241029_DDA_1029_40.04023.04023.2	0.0421	2024-07-12	R.AVVLM[147.04]GK.N	YLR340W	1	732.42	9.2	2	732.418	367.217	601.5	-3.741	0	14100000	1540000
0.9801	20241029_DDA_1029_40.04025.04025.3	0.00047	1936-12-01	K.KDTPGHHQLL.A	YGR140W	1	1144.6	3.17	3	1144.6	382.54	601.7	-2.9679	0	21000000	6640000
0.9888	20241029_DDA_1029_40.04028.04028.2	0.00112	2024-07-14	Q.YEASSIQR.R	YDR081C	1	952.461	6.35	2	952.46	477.238	601.9	-1.5129	0	4900000	772000
0.9918	20241029_DDA_1029_40.04029.04029.2	0.00156	2024-08-14	C.GNESINVR.Y	YFR037C	1	887.446	83.59	2	887.446	444.73	602	-0.6682	0	7350000	87900
0.9736	20241029_DDA_1029_40.04037.04037.2	0.00405	2024-07-16	S.DAEAVM[147.04]APK.A	YDR033W	1	946.443	18.3	2	946.44	474.229	602.8	-3.4836	0	8400000	459000
0.9993	20241029_DDA_1029_40.04039.04039.2	0.00864	2024-06-14	K.FVEHVTTK.R	YJR144W	1	959.508	45.32	2	959.506	480.761	603	-1.6206	0	5920000	131000
1	20241029_DDA_1029_40.04040.04040.2	1.71e-07	2024-09-18	R.YSQELQNNER.L	YGR179C	1	1279.58	999	2	1279.58	640.797	603.1	-2.5555	0	1670000	0
0.9996	20241029_DDA_1029_40.04042.04042.3	0.00236	14/28	K.FVEHVTTK.R	YJR144W	1	959.508	5.97	3	959.505	320.843	603.4	-2.9911	0	8700000	1460000
0.9483	20241029_DDA_1029_40.04044.04044.3	0.27	16/28	T.LRPAEISK.L	YMR072W	1	912.539	669.77	3	912.537	305.187	603.6	-2.7571	0	27000000	40300
0.9952	20241029_DDA_1029_40.04046.04046.2	0.0139	2024-08-14	K.QLNSESIK.L	YDR081C	1	917.482	1.01	2	917.478	459.748	603.8	-4.0066	0	11000000	10900000
0.9459	20241029_DDA_1029_40.04049.04049.2	0.00985	2024-05-20	L.IDAAGNDTTVK.Q	YML065W	1	1103.55	999	2	1103.54	552.78	604	-4.1104	0	3190000	0
0.9978	20241029_DDA_1029_40.04056.04056.2	0.00618	2024-08-12	R.TDAPFNK.V	YNL301C,YOL120C	2	791.381	49.56	2	791.379	396.698	604.8	-2.9745	0	28200000	569000
0.8402	20241029_DDA_1029_40.04058.04058.2	1.5	2024-08-14	T.LRPAEISK.L	YMR072W	1	912.539	999	2	912.537	457.277	604.9	-3.0059	0	7070000	0
0.9959	20241029_DDA_1029_40.04059.04059.3	0.0153	14/32	K.LHKEEEIIK.L	YJL110C	1	1137.64	64.81	3	1137.64	380.22	605	-1.1181	1	10600000	164000
0.9883	20241029_DDA_1029_40.04060.04060.2	0.003	2024-10-18	H.AIYEEQQGSR.N	YAR010C,YBR012W-A,YBR012W-B,YDR098C-B,YDR098C-A,YDR210C-D,YDR210C-C,YDR261C-D,YDR261C-C,YDR316W-A,YDR316W-B,YDR365W-A,YDR365W-B,YER138C,YER137C-A,YER160C,YER159C-A,YGR027W-A,YGR027W-B,YGR038C-B,YGR038C-A,YGR161C-D,YGR161C-C,YHR214C-B,YHR214C-C,YJR026W,YJR027W,YJR028W,YJR029W,YLR157C-B,YLR157C-A,YLR227W-A,YLR227W-B,YLR256W-A,YML045W-A,YML045W,YML040W,YML039W,YMR050C,YMR051C,YNL054W-A,YNL054W-B,YOL…	54	1179.55	999	2	1179.55	590.783	605.1	-3.2216	0	35800000	0
0.9908	20241029_DDA_1029_40.04064.04064.2	7.4e-05	2024-06-18	Q.ANPTEESISK.F	YBR154C	1	1074.52	0.18	2	1074.52	538.267	605.6	-0.9865	0	3960000	22000000
1	20241029_DDA_1029_40.04067.04067.3	1.39e-09	19/48	K.ANEESAADNLDHK.T	YML127W	1	1412.62	999	3	1412.61	471.88	606.1	-2.8415	0	17200000	0
0.9761	20241029_DDA_1029_40.04068.04068.2	0.891	2024-06-16	K.M[147.04]INDGNQKK.L	YDL213C	1	1062.51	84.46	2	1062.51	532.264	606.1	-3.0447	0	8400000	99500
0.9979	20241029_DDA_1029_40.04070.04070.2	0.0358	2024-08-14	K.M[147.04]VNAGLM[147.04]R.Y	YJR089W	1	922.436	19.01	2	922.434	462.226	606.3	-2.5042	0	22100000	1160000
0.9996	20241029_DDA_1029_40.04072.04072.2	0.000469	2024-07-12	K.DGSGVFR.A	YOR217W	1	736.35	20.2	2	736.349	369.183	606.5	-2.2747	0	10400000	514000
0.7282	20241029_DDA_1029_40.04073.04073.2	2.49	2024-06-12	K.LEQEALK.L	YAL011W	1	829.455	22.04	2	829.452	415.735	606.5	-3.6361	0	6910000	313000
0.9998	20241029_DDA_1029_40.04074.04074.2	0.00111	2024-09-18	R.AVNTGMEPGK.T	YLR340W	1	1002.48	21.7	2	1002.48	502.248	606.6	-1.7686	0	8950000	413000
0.9993	20241029_DDA_1029_40.04075.04075.2	0.00744	2024-08-16	R.SDNLSQHIK.T	YMR037C,YKL062W	2	1040.53	999	2	1040.52	521.27	606.7	-2.6035	0	2540000	0
0.9992	20241029_DDA_1029_40.04076.04076.2	0.0739	2024-06-12	K.DDGAFVK.F	YLR075W	1	750.355	17.27	2	750.354	376.185	606.8	-1.1541	0	12500000	723000
0.8224	20241029_DDA_1029_40.04078.04078.2	0.977	2024-08-12	Q.SLDQSIK.D	YMR072W	1	789.423	9.52	2	789.421	395.719	607.1	-2.6716	0	14500000	1530000
0.9854	20241029_DDA_1029_40.04079.04079.2	0.0418	2024-08-14	R.FTQGGNLR.T	YOR113W	1	891.456	0.61	2	891.457	446.735	607.2	0.6102	0	13900000	22700000
0.9989	20241029_DDA_1029_40.04081.04081.2	0.0567	2024-08-14	R.VTSELEAR[166.11].L	YLR315W	1	913.474	0.22	2	913.472	457.745	607.4	-2.7642	0	5710000	26000000
1	20241029_DDA_1029_40.04085.04085.2	3.86e-08	2024-10-20	R.DDTAQTVSEAR.H	YGL008C	1	1191.54	999	2	1191.53	596.776	607.7	-3.8354	0	5800000	0
0.9812	20241029_DDA_1029_40.04089.04089.2	1.3	2024-07-14	K.SIIEGASK.D	YCR053W	1	803.439	9.3	2	803.437	402.727	608.2	-1.7462	0	8040000	865000
1	20241029_DDA_1029_40.04097.04097.2	1.21e-07	13/24	R.TSTVVSSETTNEK.K	YDR334W	1	1381.66	999	2	1381.65	691.836	608.9	-3.3141	0	3860000	0
0.9641	20241029_DDA_1029_40.04100.04100.2	0.363	2024-05-14	K.EQADIYAK.Q	YPR034W	1	936.455	20.58	2	936.453	469.235	609.3	-2.8971	0	21300000	1040000
0.9992	20241029_DDA_1029_40.04101.04101.2	0.0213	2024-07-12	R.VNEFTDR.L	YAL051W	1	879.409	38.45	2	879.406	440.712	609.4	-3.0862	0	25900000	675000
0.9938	20241029_DDA_1029_40.04102.04102.2	0.279	2024-08-12	K.SLSTIM[147.04]K.H	YDR081C	1	794.421	24.64	2	794.418	398.218	609.5	-2.8939	0	24300000	988000
0.7979	20241029_DDA_1029_40.04103.04103.2	0.24	2024-05-12	F.IDTTAYK.V	YOL090W	1	810.412	0.62	2	810.41	406.213	609.5	-2.7258	0	7460000	12000000
0.9928	20241029_DDA_1029_40.04112.04112.2	0.0175	2024-07-16	K.ESSYTEVTK.L	YLR086W	1	1042.48	23.45	2	1042.48	522.248	610.5	0.6456	0	3830000	163000
0.9989	20241029_DDA_1029_40.04118.04118.3	0.000566	1936-09-01	K.GLEESHPNVK.L	YJL080C	1	1108.55	66.46	3	1108.55	370.524	611.2	-2.9705	0	9450000	142000
0.9897	20241029_DDA_1029_40.04119.04119.2	0.149	2024-07-14	K.LVSSSGIK.L	YDR172W	1	789.46	999	2	789.457	395.737	611.2	-2.9666	0	8370000	0
0.997	20241029_DDA_1029_40.04120.04120.2	0.00663	2024-08-14	R.TYNTLEDK.F	YOR304W	1	982.461	36.28	2	982.458	492.238	611.3	-2.8459	0	16300000	449000
1	20241029_DDA_1029_40.04121.04121.2	1.56e-06	2024-09-16	K.GC[160.03]EVVVSGK.L	YNL178W	1	933.459	40.25	2	933.457	467.737	611.4	-2.4061	0	9300000	231000
0.9995	20241029_DDA_1029_40.04127.04127.2	0.000171	2024-08-14	K.SSM[147.04]GPAFR.L	YGL135W,YPL220W	2	867.391	999	2	867.388	434.703	612.1	-2.9606	0	23600000	0
0.9888	20241029_DDA_1029_40.04129.04129.3	0.201	2024-08-28	R.IGQYRPVK.L	YBR114W	1	959.555	999	3	959.554	320.859	612.2	-1.7633	0	4230000	0
0.9993	20241029_DDA_1029_40.04132.04132.2	0.0285	2024-09-24	K.KVESLGSPSGATK.A	YDR155C	1	1259.67	18.19	2	1259.67	630.843	612.5	-1.6274	0	5150000	283000
0.9414	20241029_DDA_1029_40.04136.04136.2	1.39	2024-05-12	K.DVLNTGR.S	YBR245C	1	773.403	28.21	2	773.402	387.709	613	-1.8865	0	15000000	532000
0.9627	20241029_DDA_1029_40.04137.04137.2	0.879	2024-07-14	K.ALDGQNLK.D	YDL081C	1	857.461	302.22	2	857.458	429.738	613.1	-3.5337	0	47300000	156000
0.9835	20241029_DDA_1029_40.04142.04142.2	0.0173	2024-07-16	K.ASITVSGTK.R	YCL037C	1	862.476	999	2	862.473	432.245	613.5	-3.6616	0	2840000	0
0.9196	20241029_DDA_1029_40.04146.04146.2	0.0368	2024-04-16	R.M[147.04]SHLEQDLK.K	YBR156C	1	1115.53	999	2	1115.52	558.771	614	-5.5731	0	5340000	0
1	20241029_DDA_1029_40.04149.04149.3	5.03e-05	16/40	R.HDYEGLSQNSR.D	YGR140W	1	1304.57	65.27	3	1304.57	435.865	614.2	-2.5096	0	67900000	1040000
1	20241029_DDA_1029_40.04151.04151.2	0.000463	14/20	R.HDYEGLSQNSR.D	YGR140W	1	1304.57	85.08	2	1304.57	653.294	614.4	-2.7726	0	16200000	190000
0.9995	20241029_DDA_1029_40.04157.04157.2	0.012	2024-09-14	K.FSDVSEER.N	YOL090W	1	967.425	999	2	967.422	484.72	615.1	-2.6049	0	31500000	0
0.9973	20241029_DDA_1029_40.04163.04163.3	0.0498	1932-07-01	R.M[147.04]SHLEQDLK.K	YBR156C	1	1115.53	268.18	3	1115.52	372.85	615.8	-3.1519	0	20700000	77200
0.9206	20241029_DDA_1029_40.04164.04164.2	0.417	2024-09-12	K.IASVGLK.L	DECOY_YDR101C_UNMAPPED	0	686.433	999	2	686.43	344.224	615.9	-3.7527	0	16200000	0
0.9324	20241029_DDA_1029_40.04166.04166.2	0.0587	2024-07-16	L.QTQAEIDGR.D	DECOY_YFL054C_UNMAPPED	0	1016.49	999	2	1016.49	509.252	616	-2.9986	0	3300000	0
0.9995	20241029_DDA_1029_40.04173.04173.2	1.16e-05	2024-10-14	K.HAFM[147.04]GTLK.K	YOR063W	1	919.459	999	2	919.456	460.737	616.8	-3.1279	0	23600000	0
1	20241029_DDA_1029_40.04175.04175.2	4.24e-06	2024-09-16	R.ITDEEASYK.L	YHR203C,YJR145C	2	1054.48	4.69	2	1054.48	528.248	617	-2.5501	0	44300000	9440000
0.9201	20241029_DDA_1029_40.04178.04178.2	0.0065	2024-08-12	L.SAEIINR.Q	YER025W	1	801.434	7.9	2	801.431	401.724	617.2	-4.5743	0	3750000	474000
0.9963	20241029_DDA_1029_40.04184.04184.2	0.0258	2024-10-16	R.RVPVM[147.04]VSGK.T	YOR341W	1	987.553	999	2	987.551	494.784	618.1	-2.6014	0	5110000	0
0.9984	20241029_DDA_1029_40.04185.04185.2	0.026	2024-07-14	K.IVDMSTSK.T	YEL034W,YJR047C	2	879.437	201.28	2	879.435	440.726	618.2	-2.1969	0	16500000	81800
0.9718	20241029_DDA_1029_40.04189.04189.2	0.032	2024-05-14	S.YYTDPETK.M	YFR053C,YGL253W	2	1015.45	999	2	1015.45	508.732	618.7	-2.3182	0	3370000	0
0.9921	20241029_DDA_1029_40.04194.04194.2	0.408	2024-11-16	K.KPQVTVGAQ.N	YDR050C	1	926.519	24.77	2	926.516	464.267	619.3	-2.7566	0	23300000	942000
0.9787	20241029_DDA_1029_40.04197.04197.3	0.00274	1940-06-01	R.GVAM[147.04]NPVDHPH.G	YFR031C-A,YIL018W	2	1188.53	-	3	1188.53	397.185	619.6	-1.798	0	-	-
0.9889	20241029_DDA_1029_40.04204.04204.2	0.066	2024-05-12	R.VVLM[147.04]M[147.04]GR.F	YDR385W,YOR133W	2	836.425	6.14	2	836.423	419.22	620.4	-2.3899	0	10700000	1750000
0.9892	20241029_DDA_1029_40.04207.04207.3	0.000127	1936-12-01	F.AALLESDHAK.N	YOL006C	1	1053.55	27.19	3	1053.54	352.189	620.8	-1.8433	0	21000000	771000
0.9926	20241029_DDA_1029_40.04212.04212.2	6.11e-06	2024-09-20	M.SNDGVSSAVER.K	YPR010C	1	1119.52	999	2	1119.51	560.765	621.2	-1.0147	0	2350000	0
0.9994	20241029_DDA_1029_40.04217.04217.2	0.00106	2024-10-20	K.ALAAEDDEATR.E	YER110C	1	1160.53	999	2	1160.53	581.273	621.8	-0.0948	0	3580000	0
0.9689	20241029_DDA_1029_40.04218.04218.2	0.359	2024-06-16	K.ETQSVQEIK.E	YDR464W	1	1060.54	20.3	2	1060.54	531.277	621.9	-3.4256	0	3160000	156000
0.9647	20241029_DDA_1029_40.04220.04220.2	0.0236	2024-07-18	K.GAVVTTESPK.L	YER147C	1	987.524	999	2	987.527	494.769	622.1	2.9994	0	1260000	0
0.9805	20241029_DDA_1029_40.04221.04221.2	0.384	2024-07-14	K.QLAAQVEK.D	YNL149C	1	885.492	999	2	885.489	443.753	622.1	-3.2434	0	2490000	0
0.9918	20241029_DDA_1029_40.04225.04225.3	0.162	2024-10-28	R.QIRPIM[147.04]ER.L	YGL133W	1	1057.57	7.76	3	1057.57	353.531	622.7	-2.3611	0	28700000	3700000
0.9832	20241029_DDA_1029_40.04229.04229.2	0.306	2024-05-12	K.DM[147.04]SVDIK.L	YNL250W	1	822.379	16.9	2	822.377	412.197	623	-2.5694	0	6980000	413000
0.9903	20241029_DDA_1029_40.04230.04230.2	0.58	2024-06-12	K.NPVTGIK.G	YML056C	1	727.423	999	2	727.421	364.719	623.1	-2.9556	0	6260000	0
0.8811	20241029_DDA_1029_40.04231.04231.2	0.447	2024-05-14	K.NNVSFNAK.D	YKL182W	1	892.44	0.98	2	892.44	447.227	623.1	0.2062	0	3110000	3160000
0.9981	20241029_DDA_1029_40.04233.04233.2	0.00285	2024-06-20	K.NEATPEAEQVK.K	YOL109W	1	1214.58	25.18	2	1214.58	608.296	623.5	-2.0443	0	1830000	72800
0.9245	20241029_DDA_1029_40.04235.04235.2	0.143	2024-07-12	Q.NINQYPR.R	YHR084W	1	903.456	1.42	2	903.454	452.735	623.7	-2.4118	0	11800000	8340000
0.9751	20241029_DDA_1029_40.04236.04236.2	0.281	2024-05-16	K.LVGTEPEAK.T	YGR204W	1	942.502	4.22	2	942.502	472.258	623.8	-0.6631	0	2990000	709000
0.9571	20241029_DDA_1029_40.04247.04247.2	1.27	2024-05-14	R.QIRPIM[147.04]ER.L	YGL133W	1	1057.57	999	2	1057.57	529.792	625.1	-1.9932	0	3340000	0
0.7018	20241029_DDA_1029_40.04255.04255.2	0.866	2024-08-12	Q.SISLGSK.G	DECOY_YDR239C_UNMAPPED	0	690.391	6.66	2	690.39	346.203	625.9	-2.3219	0	20300000	3050000
0.9294	20241029_DDA_1029_40.04260.04260.2	7.33	2024-05-12	R.KLSQLVK.L	YGR086C,YPL004C	2	814.528	999	2	814.525	408.271	626.3	-2.8299	0	15100000	0
0.7856	20241029_DDA_1029_40.04267.04267.3	0.397	2024-09-28	K.EIGLTHM[147.04]R.L	YOL094C	1	971.486	0.28	3	971.486	324.836	627.1	-0.0968	0	9530000	33900000
0.992	20241029_DDA_1029_40.04270.04270.2	0.153	2024-07-12	R.NVDEALR.L	YML028W	1	815.414	999	2	815.414	408.714	627.3	-0.0748	0	23200000	0
0.9991	20241029_DDA_1029_40.04276.04276.2	0.00176	2024-08-16	K.EGIPPDQQR.L	YIL148W,YKR094C,YLL039C,YLL039C,YLL039C,YLL039C,YLR167W	7	1038.51	124.78	2	1038.51	520.262	628	-0.6972	0	10500000	84500
0.9427	20241029_DDA_1029_40.04278.04278.2	0.0172	2024-06-12	T.VFTSVNK.N	YBR031W,YDR012W	2	793.433	5.69	2	793.432	397.724	628.2	-2.0178	0	18800000	3300000
0.9901	20241029_DDA_1029_40.04282.04282.2	0.0432	2024-05-12	K.ILPNEDR.Q	YMR290C	1	855.445	5.26	2	855.444	428.73	628.5	-1.3011	0	3490000	664000
1	20241029_DDA_1029_40.04290.04290.3	9.74e-06	17/44	K.VVIVKPHDEGSK.S	YDR471W,YHR010W	2	1306.72	999	3	1306.72	436.582	629.3	-1.3997	0	15300000	0
0.9954	20241029_DDA_1029_40.04291.04291.2	0.192	2024-07-12	K.M[147.04]VVVVNK.M	YDR172W	1	803.457	999	2	803.457	402.736	629.4	-0.8364	0	4960000	0
0.9998	20241029_DDA_1029_40.04292.04292.2	0.00239	2024-08-12	K.C[160.03]GVISPR.F	YJL190C,YLR367W	2	787.401	4.89	2	787.4	394.708	629.5	-1.1786	0	9190000	1880000
0.9973	20241029_DDA_1029_40.04295.04295.2	0.0236	2024-07-16	R.IIVEADEKK.G	YOR207C	1	1043.59	15.22	2	1043.59	522.8	629.7	-0.6794	0	2400000	158000
1	20241029_DDA_1029_40.04301.04301.3	0.0019	21/44	R.KNNTVEVEDVKR.A	YPL235W	1	1429.75	999	3	1429.75	477.591	630.4	-2.2493	0	13300000	0
0.9845	20241029_DDA_1029_40.04304.04304.2	0.00113	2024-05-14	T.GDNTFVGR.A	YGL008C,YPL036W	2	864.409	9.55	2	864.408	433.212	630.6	-1.7041	0	6540000	685000
0.999	20241029_DDA_1029_40.04305.04305.2	0.00248	2024-06-12	K.VVIEPHR.H	YDL014W	1	848.487	4.64	2	848.484	425.251	630.7	-2.7885	0	7520000	1620000
0.9996	20241029_DDA_1029_40.04309.04309.3	4.89e-05	15/44	K.SDHHDVQEALQK.V	YHR099W	1	1405.66	3.33	3	1405.65	469.56	631.3	-2.6173	0	2630000	790000
0.999	20241029_DDA_1029_40.04311.04311.3	0.000513	2024-08-24	K.VVIEPHR.H	YDL014W	1	848.487	51.93	3	848.485	283.836	631.4	-2.422	0	32300000	622000
0.9976	20241029_DDA_1029_40.04312.04312.2	0.619	2024-07-12	K.IDLASGK.L	YHR203C,YJR145C	2	702.391	120.26	2	702.389	352.203	631.5	-2.4801	0	50300000	418000
0.9992	20241029_DDA_1029_40.04314.04314.3	0.00194	13/44	K.KTATEVTPQEPK.H	YNL113W	1	1327.7	999	3	1327.7	443.573	631.6	-2.3454	0	7640000	0
0.9997	20241029_DDA_1029_40.04315.04315.2	0.00012	2024-07-12	R.YYSDEVR.A	YDR097C	1	930.408	14.82	2	930.406	466.211	631.7	-2.4043	0	16000000	1080000
0.9997	20241029_DDA_1029_40.04317.04317.2	4.24e-05	2024-08-16	K.ETTYDEIKK.V	YGR192C,YJR009C	2	1125.56	999	2	1125.55	563.785	631.9	-2.7347	0	47500000	0
0.9995	20241029_DDA_1029_40.04321.04321.3	4.42e-05	13/32	K.ETTYDEIKK.V	YGR192C,YJR009C	2	1125.56	999	3	1125.55	376.192	632.4	-3.25	0	186000000	0
0.999	20241029_DDA_1029_40.04322.04322.2	0.0178	2024-08-14	K.ILDM[147.04]ATNR.S	YDR097C	1	948.47	14.16	2	948.467	475.242	632.5	-2.6464	0	25200000	1780000
0.9998	20241029_DDA_1029_40.04323.04323.2	0.00237	2024-10-18	K.QVLSETASGR.V	YDL053C	1	1046.54	4.37	2	1046.53	524.275	632.6	-1.1132	0	6180000	1410000
0.9993	20241029_DDA_1029_40.04324.04324.2	6.04e-05	2024-09-16	R.LLNDDEASR.E	YOR153W	1	1031.49	999	2	1031.49	516.751	632.6	-3.2128	0	2910000	0
0.9997	20241029_DDA_1029_40.04325.04325.2	0.00133	2024-08-16	R.AQVVTM[147.04]SVK.S	YKR025W	1	977.522	16.37	2	977.519	489.768	632.7	-2.1994	0	4710000	288000
0.978	20241029_DDA_1029_40.04328.04328.2	1.57	2024-06-16	K.HLSAAGAIR.L	YHR042W	1	894.504	22.94	2	894.501	448.259	633	-2.3801	0	2790000	121000
0.9994	20241029_DDA_1029_40.04331.04331.2	0.000375	2024-07-12	R.FQTPAEK.H	YOR063W	1	819.413	45.51	2	819.41	410.714	633.4	-3.173	0	47800000	1050000
0.989	20241029_DDA_1029_40.04332.04332.2	0.037	2024-08-12	R.IATAIEK.K	YGR254W,YHR174W	2	744.438	999	2	744.436	373.226	633.5	-3.0278	0	140000000	0
0.9837	20241029_DDA_1029_40.04335.04335.2	0.128	2024-06-12	K.LYSEYQK.A	YMR072W	1	929.449	999	2	929.447	465.732	633.7	-3.0814	0	224000000	0
0.9994	20241029_DDA_1029_40.04342.04342.2	0.00045	2024-10-14	R.HLTGEFEK.K	YLR293C,YOR185C	2	959.471	8.82	2	959.468	480.743	634.5	-3.1705	0	8540000	969000
0.9972	20241029_DDA_1029_40.04343.04343.2	0.0792	2024-08-14	K.AAETLVEK.N	YCL043C	1	859.465	999	2	859.462	430.74	634.6	-3.5918	0	11500000	0
0.9577	20241029_DDA_1029_40.04346.04346.2	0.155	2024-07-12	R.FITESAK.L	YGL150C	1	794.417	13.23	2	794.413	398.216	634.8	-5.2403	0	42100000	3180000
0.8817	20241029_DDA_1029_40.04359.04359.2	0.0377	2024-07-14	E.TTYDEIKK.V	YGR192C,YJR009C	2	996.513	999	2	996.51	499.264	636	-2.9794	0	2200000	0
0.9886	20241029_DDA_1029_40.04360.04360.2	0.000496	2024-08-16	N.SDWDVHGSR.L	YOR141C	1	1057.46	12.25	2	1057.45	529.736	636.1	-3.0791	0	1270000	103000
1	20241029_DDA_1029_40.04365.04365.2	2.03e-07	2024-11-22	M.ASAAQSTPITGK.V	YJR121W	1	1130.59	999	2	1130.59	566.304	636.7	-3.4646	0	13200000	0
1	20241029_DDA_1029_40.04367.04367.2	1.39e-07	2024-11-24	K.VDQNDGEVDTVNK.F	YFL013C	1	1431.65	999	2	1431.64	716.831	636.9	-3.3276	0	7780000	0
0.9664	20241029_DDA_1029_40.04369.04369.2	0.0122	2024-07-14	K.YLENC[160.03]NPR.D	YPR183W	1	1064.47	5.81	2	1064.46	533.243	637	-6.6916	0	2440000	420000
0.9946	20241029_DDA_1029_40.04377.04377.2	0.0884	2024-07-12	R.GVDDLTR.M	YML127W	1	774.387	37.83	2	774.385	388.201	638.1	-3.2361	0	38000000	1010000
0.9987	20241029_DDA_1029_40.04378.04378.2	0.00311	2024-08-14	R.DQDIYETK.L	YIL126W	1	1010.46	3.53	2	1010.45	506.235	638.2	-3.7805	0	12400000	3520000
0.9776	20241029_DDA_1029_40.04379.04379.2	0.33	2024-08-16	R.QVVLGGTSK.Y	YFR031C	1	887.508	12.44	2	887.504	444.761	638.3	-3.5876	0	6460000	519000
0.9993	20241029_DDA_1029_40.04387.04387.2	0.0255	2024-06-12	R.LM[147.04]TELNK.L	YJL081C	1	863.442	118.96	2	863.44	432.728	639.1	-2.4148	0	22800000	191000
0.9962	20241029_DDA_1029_40.04394.04394.2	0.0205	2024-06-18	R.SSAAPPPPPR.R	YCR088W	1	975.514	999	2	975.511	488.764	639.7	-2.4572	0	3570000	0
0.9856	20241029_DDA_1029_40.04398.04398.2	0.711	2024-05-12	R.EAQEYLK.D	YML065W	1	879.434	4.44	2	879.431	440.724	640.2	-2.8302	0	9350000	2100000
0.9077	20241029_DDA_1029_40.04400.04400.3	0.106	1932-09-01	N.TVGVEGTFR.A	DECOY_YNR002C_UNMAPPED	0	964.498	4.46	3	964.496	322.507	640.4	-2.1856	0	5040000	1130000
0.9997	20241029_DDA_1029_40.04401.04401.2	0.000647	2024-09-16	R.QNGSLDVTR.D	YDL002C	1	988.494	5.67	2	988.491	495.254	640.4	-2.4684	0	4510000	795000
0.9995	20241029_DDA_1029_40.04407.04407.2	0.000222	2024-09-16	R.IFTSDSANR.G	YHL034C	1	1009.48	1.58	2	1009.48	505.749	641.1	-2.4617	0	10300000	6510000
0.9998	20241029_DDA_1029_40.04411.04411.2	7.84e-06	2024-07-20	K.NVSM[147.04]IADSSSR.W	YDL185W	1	1181.53	41.36	2	1181.53	591.775	641.5	-1.9585	0	3310000	80000
0.9941	20241029_DDA_1029_40.04414.04414.2	0.192	2024-08-14	K.M[147.04]IVDEAER.A	YJR064W	1	977.449	999	2	977.448	489.732	641.9	-0.3908	0	2540000	0
0.9581	20241029_DDA_1029_40.04415.04415.3	2.39	2024-07-24	R.VDKPILK.A	YFR031C-A,YIL018W	2	811.517	43.18	3	811.515	271.513	642	-2.2267	0	35800000	830000
0.9983	20241029_DDA_1029_40.04416.04416.2	0.381	2024-07-12	R.VDKPILK.A	YFR031C-A,YIL018W	2	811.517	2.75	2	811.515	406.766	642.1	-2.4091	0	19300000	7000000
0.9997	20241029_DDA_1029_40.04420.04420.2	8.89e-05	2024-08-24	K.NQPGNVAAAEASK.K	YKL065C	1	1255.62	999	2	1255.61	628.815	642.4	-1.8031	0	2340000	0
0.9868	20241029_DDA_1029_40.04421.04421.2	0.829	2024-06-18	R.LAEEQEELKK.L	YDR464W	1	1215.63	999	2	1215.63	608.825	642.5	-1.3376	0	847000	0
0.9992	20241029_DDA_1029_40.04424.04424.2	0.0205	2024-08-14	K.QLAGVEAR.K	YER110C	1	842.461	7.02	2	842.459	422.238	642.9	-1.936	0	3650000	519000
0.9995	20241029_DDA_1029_40.04425.04425.3	0.00229	13/36	K.QISSDTQFHK.D	YKL192C	1	1189.57	149.41	3	1189.57	397.531	643	-2.2882	0	9500000	63600
0.966	20241029_DDA_1029_40.04426.04426.2	0.000235	2024-08-16	L.AAGNFVSEK.G	YDL150W	1	921.456	113.6	2	921.452	461.735	643.1	-3.8048	0	6360000	56000
0.9828	20241029_DDA_1029_40.04428.04428.2	0.00721	2024-06-16	R.HDYEGLSQN.S	YGR140W	1	1061.44	-	2	1061.44	531.728	643.2	-1.9954	0	-	-
0.9644	20241029_DDA_1029_40.04432.04432.2	4.27	2024-05-12	K.EIDSAIK.S	YBR106W	1	774.412	999	2	774.41	388.213	643.8	-3.0759	0	29700000	0
0.982	20241029_DDA_1029_40.04434.04434.2	0.239	2024-05-14	K.MVAEVDM[147.04]K.E	YLR249W	1	937.425	0.52	2	937.423	469.72	643.9	-1.6812	0	2300000	4410000
0.7468	20241029_DDA_1029_40.04437.04437.2	0.106	2024-08-14	K.NIADVM[147.04]TK.P	YAR009C,YBL100W-B,YBL005W-B,YBR012W-B,YCL019W,YDR034C-D,YDR098C-B,YDR210W-B,YDR210C-D,YDR316W-B,YDR365W-B,YER138C,YER160C,YFL002W-A,YGR027W-B,YGR038C-B,YGR161W-B,YGR161C-D,YHR214C-B,YJR027W,YJR029W,YLR035C-A,YLR157C-B,YLR227W-B,YLR410W-B,YML045W,YML039W,YMR045C,YMR050C,YNL284C-B,YNL054W-B,YOL103W-B,YOR142W-B,YOR192C-B,YOR343W-B,YPL257W-B,YPR137C-B,YPR158W-B,YPR158C-D	39	906.448	33.39	2	906.446	454.231	644.4	-2.7007	0	7850000	235000
1	20241029_DDA_1029_40.04438.04438.2	2.44e-11	14/28	K.ENPGVNSSNSGAVTR.T	YDR190C	1	1487.7	999	2	1487.69	744.856	644.5	-2.3399	0	40200000	0
0.9472	20241029_DDA_1029_40.04441.04441.3	0.114	2024-09-28	R.FSIHDTNK.S	YBR156C	1	960.466	999	3	960.464	321.163	644.7	-2.1708	0	9930000	0
0.82	20241029_DDA_1029_40.04442.04442.2	0.476	2024-06-12	Q.EGLIYHK.K	YDL183C	1	858.46	121.94	2	858.458	430.237	644.8	-1.6984	0	38300000	314000
0.9966	20241029_DDA_1029_40.04449.04449.2	0.114	2024-05-16	K.FYGDNC[160.03]TAK.M	YFR024C-A	1	1074.44	999	2	1074.44	538.229	645.5	-1.1169	0	4020000	0
0.9996	20241029_DDA_1029_40.04455.04455.2	0.000298	2024-09-16	K.QSLDVSSDR.R	YGR034W,YLR344W	2	1005.47	172.4	2	1005.47	503.744	646.2	-2.8275	0	17800000	103000
0.8759	20241029_DDA_1029_40.04457.04457.2	0.891	2024-05-20	K.GGEDGSLVSSN.-	YDL002C	1	1020.44	-	2	1020.44	511.225	646.4	-0.2195	0	-	-
0.9329	20241029_DDA_1029_40.04458.04458.2	0.0292	2024-03-18	T.SLC[160.03]EAEAQPK.Y	YMR224C	1	1131.52	1.56	2	1131.52	566.769	646.5	-1.6518	0	2220000	1420000
0.997	20241029_DDA_1029_40.04459.04459.3	0.00324	1956-11-01	K.ENPGVNSSNSGAVTR.T	YDR190C	1	1487.7	8.97	3	1487.7	496.906	646.6	-0.1129	0	3700000	413000
0.9994	20241029_DDA_1029_40.04460.04460.2	0.00481	2024-07-14	R.ANNTPVIR.K	YML065W	1	883.488	45.98	2	883.486	442.751	646.6	-1.983	0	9990000	217000
0.9253	20241029_DDA_1029_40.04465.04465.2	0.204	2024-08-14	S.TAIGIATK.E	YGR253C	1	773.465	999	2	773.462	387.74	647.5	-2.9891	0	27800000	0
1	20241029_DDA_1029_40.04466.04466.3	1.02e-07	18/44	K.ATETVDNKDIER.F	YLR249W,YNL014W	2	1389.67	73.35	3	1389.67	464.232	647.5	-2.4732	1	13600000	186000
0.8469	20241029_DDA_1029_40.04467.04467.3	0.53	2024-10-24	R.DAIIYHK.V	YGR140W	1	858.46	112.33	3	858.458	287.161	647.6	-2.5045	0	30000000	267000
1	20241029_DDA_1029_40.04470.04470.2	3.17e-07	2024-11-20	K.TTAESTQVDVK.K	YAL011W	1	1177.58	999	2	1177.58	589.799	647.9	-1.8733	0	5680000	0
0.9829	20241029_DDA_1029_40.04473.04473.2	0.151	2024-08-18	K.KVDATTITAK.T	YMR145C	1	1046.6	999	2	1046.59	524.306	648.1	-4.0608	0	3350000	0
0.9612	20241029_DDA_1029_40.04474.04474.2	0.00603	2024-06-20	K.STISSPENHPA.S	YOR113W	1	1138.53	-	2	1138.52	570.27	648.2	-1.9209	0	-	-
0.9692	20241029_DDA_1029_40.04476.04476.2	0.0651	2024-08-14	L.LSEGATLK.G	YJR060W	1	817.455	999	2	817.453	409.735	648.5	-2.3965	0	42500000	0
0.9996	20241029_DDA_1029_40.04477.04477.2	0.00548	2024-07-12	K.M[147.04]NYEM[147.04]IK.N	YLR052W	1	959.409	999	2	959.407	480.712	648.6	-2.4765	0	11100000	0
1	20241029_DDA_1029_40.04479.04479.2	8.21e-07	13/18	K.YAQDGAGIER.E	YOR063W	1	1078.5	11.31	2	1078.5	540.259	648.8	-2.0074	0	22800000	2010000
0.7105	20241029_DDA_1029_40.04483.04483.2	0.318	2024-07-12	E.ASVQLGK.T	YCL027W	1	701.407	999	2	701.406	351.711	649.1	-1.7878	0	4660000	0
0.8754	20241029_DDA_1029_40.04488.04488.2	0.00174	2024-08-14	R.EKFEEDYK.F	YOL006C	1	1086.49	23.58	2	1086.48	544.251	649.7	-3.7552	1	3130000	133000
0.9978	20241029_DDA_1029_40.04489.04489.2	0.0919	2024-07-12	R.FNSSIGR.T	YJL177W,YKL180W	2	779.393	999	2	779.39	390.704	649.8	-3.0113	0	35100000	0
0.9993	20241029_DDA_1029_40.04493.04493.2	0.0431	2024-06-16	K.VTQMTPAPK.L	YPL249C-A	1	971.511	39.14	2	971.509	486.763	650.1	-2.2532	0	4320000	110000
0.9934	20241029_DDA_1029_40.04500.04500.2	0.368	2024-07-12	K.TLVQGPR.S	YHR021C,YKL156W	2	769.445	201.39	2	769.443	385.73	650.9	-2.4433	0	41800000	208000
0.9991	20241029_DDA_1029_40.04503.04503.2	0.000788	2024-05-18	R.STQGPIVADK.N	YOR157C	1	1014.53	999	2	1014.53	508.275	651.1	-1.6185	0	2560000	0
1	20241029_DDA_1029_40.04505.04505.2	1.1e-08	13/26	R.SAGTEISSSESPDK.A	YDR464W	1	1393.62	999	2	1393.62	697.818	651.3	-2.0579	0	2170000	0
0.9979	20241029_DDA_1029_40.04513.04513.2	0.00745	2024-06-22	K.IEDTSPPSANSR.D	YOR189W	1	1272.59	999	2	1272.59	637.305	652.1	-3.0567	0	9040000	0
0.9543	20241029_DDA_1029_40.04515.04515.2	0.00421	2024-05-20	Y.ETDAM[147.04]AGGYVK.G	YOR341W	1	1156.51	3.29	2	1156.5	579.261	652.3	-3.2477	0	2350000	714000
1	20241029_DDA_1029_40.04522.04522.2	3.29e-07	2024-11-18	R.TM[147.04]ETYSGVTR.F	YJR068W	1	1159.52	4.21	2	1159.52	580.766	653	-1.6403	0	6350000	1510000
1	20241029_DDA_1029_40.04523.04523.2	5.44e-10	13/22	R.HVDEEEDLSEDK.G	YMR091C	1	1443.6	999	2	1443.6	722.807	653.1	-2.1793	0	7820000	0
0.9917	20241029_DDA_1029_40.04525.04525.2	0.00118	2024-08-18	A.DAFSADANTK.T	YCR012W	1	1038.46	999	2	1038.46	520.238	653.3	-1.9404	0	3670000	0
0.9996	20241029_DDA_1029_40.04528.04528.2	0.0148	2024-07-14	R.ENEWAEDR.-	YDR328C	1	1047.43	999	2	1047.42	524.72	653.5	-1.6288	0	24000000	0
0.7204	20241029_DDA_1029_40.04533.04533.3	0.000105	14/28	L.EYDETIRK.C	YDR150W	1	1052.51	999	3	1052.51	351.845	654.3	-2.857	0	8310000	0
0.9995	20241029_DDA_1029_40.04534.04534.2	0.0509	2024-09-16	K.NLHPDIDNK.A	YER165W	1	1064.53	19.02	2	1064.52	533.27	654.4	-1.7895	0	10400000	545000
0.737	20241029_DDA_1029_40.04540.04540.2	0.0436	2024-08-16	K.AKGDIPGVR.F	YGR118W,YPR132W	2	911.519	999	2	911.515	456.767	654.9	-3.9824	1	6070000	0
0.8665	20241029_DDA_1029_40.04542.04542.2	0.0261	2024-07-12	K.EVEVPEK.E	YGL078C	1	828.423	2.53	2	828.419	415.219	655	-4.3335	0	4670000	1850000
0.9981	20241029_DDA_1029_40.04544.04544.2	5.5e-06	2024-07-26	K.LEDAEGQENAASSE.-	YCR028C-A	1	1448.59	-	2	1448.58	725.302	655.4	-4.6963	0	-	-
0.9578	20241029_DDA_1029_40.04545.04545.2	0.0232	2024-06-18	N.IIPSSTGAAK.A	YGR192C,YJL052W,YJR009C	3	943.534	999	2	943.532	472.774	655.5	-2.2638	0	11600000	0
0.9986	20241029_DDA_1029_40.04546.04546.3	0.00671	15/32	K.NLHPDIDNK.A	YER165W	1	1064.53	999	3	1064.52	355.849	655.6	-2.7543	0	27800000	0
0.9752	20241029_DDA_1029_40.04550.04550.2	0.000825	2024-07-14	R.HQGIM[147.04]VGM[147.04].G	YFL039C	1	903.394	-	2	903.392	452.704	655.9	-2.9312	0	-	-
0.9899	20241029_DDA_1029_40.04551.04551.3	0.00187	2024-11-28	A.AYSHELPR.Y	YPL131W	1	971.482	17.03	3	971.48	324.835	656	-2.5096	0	9670000	568000
1	20241029_DDA_1029_40.04558.04558.3	3.21e-06	14/36	R.HPM[147.04]VM[147.04]QTITR.V	YMR168C	1	1244.6	305.25	3	1244.6	415.874	656.7	-2.8041	0	63700000	209000
0.9972	20241029_DDA_1029_40.04559.04559.2	0.143	2024-08-12	K.YELVEHK.L	YOL090W	1	916.465	999	2	916.463	459.24	656.8	-2.3874	0	15500000	0
0.9939	20241029_DDA_1029_40.04563.04563.2	0.00187	2024-08-14	Y.LEM[147.04]TSQLR.T	YFL013C	1	992.496	6.94	2	992.494	497.255	657.1	-1.728	0	2870000	414000
0.9454	20241029_DDA_1029_40.04566.04566.2	1.26	2024-05-18	K.KDEAQSVLDK.V	YNL250W	1	1131.58	999	2	1131.58	566.796	657.6	-1.1974	0	914000	0
0.9948	20241029_DDA_1029_40.04567.04567.2	7.39e-05	2024-08-20	L.FVGAGTEGATK.G	YIL126W	1	1036.52	13.42	2	1036.52	519.267	657.7	-1.561	0	6200000	462000
0.9877	20241029_DDA_1029_40.04568.04568.3	0.306	2024-10-24	K.YELVEHK.L	YOL090W	1	916.465	185.17	3	916.463	306.496	657.7	-2.8064	0	31300000	169000
0.9844	20241029_DDA_1029_40.04573.04573.2	0.000908	2024-07-14	A.AYSHELPR.Y	YPL131W	1	971.482	3.97	2	971.48	486.748	658.1	-2.8338	0	1710000	432000
0.9995	20241029_DDA_1029_40.04584.04584.2	0.00119	2024-07-14	R.ANC[160.03]EALYK.E	YGR140W	1	967.443	95.81	2	967.441	484.729	659.2	-2.7536	0	108000000	1130000
1	20241029_DDA_1029_40.04588.04588.2	4.53e-06	2024-09-20	F.QANPTEESISK.F	YBR154C	1	1202.58	999	2	1202.58	602.296	659.7	-2.0872	0	8490000	0
0.9991	20241029_DDA_1029_40.04591.04591.2	0.034	2024-07-14	R.LSSEEIEK.M	YDL229W,YNL209W,YPL095C	3	933.466	999	2	933.463	467.74	660	-2.3739	0	53200000	0
1	20241029_DDA_1029_40.04595.04595.2	1.1e-05	2024-12-18	K.PTNQGVNELK.Y	YLR029C,YMR121C	2	1098.57	10.24	2	1098.56	550.291	660.3	-2.3458	0	5200000	508000
1	20241029_DDA_1029_40.04596.04596.2	3.89e-05	2024-09-18	K.TNQQADLYAK.L	YNL250W	1	1150.56	999	2	1150.56	576.288	660.4	-1.9999	0	4860000	0
1	20241029_DDA_1029_40.04605.04605.2	3.22e-08	2024-10-26	K.YVEPGNAM[147.04]SGEGEK.L	YBR106W	1	1482.63	999	2	1482.63	742.322	661.3	-1.7246	0	5160000	0
0.9927	20241029_DDA_1029_40.04606.04606.2	0.0091	2024-10-18	R.ADPAFKPTEK.K	YPL131W	1	1102.57	42.06	2	1102.56	552.29	661.4	-5.7647	0	7030000	167000
0.9967	20241029_DDA_1029_40.04608.04608.3	0.000556	1932-12-01	R.DRDAIIYHK.V	YGR140W	1	1129.59	25.22	3	1129.58	377.537	661.5	-2.8116	1	44600000	1770000
0.9675	20241029_DDA_1029_40.04610.04610.2	0.022	2024-08-16	E.LNAINENIR.D	YML130C	1	1055.57	999	2	1055.57	528.793	661.9	-2.6592	0	5830000	0
1	20241029_DDA_1029_40.04612.04612.3	2.41e-05	13/36	R.ADPAFKPTEK.K	YPL131W	1	1102.57	999	3	1102.56	368.529	662	-3.2687	0	28600000	0
0.9989	20241029_DDA_1029_40.04614.04614.2	0.00331	2024-08-14	K.YMTTVSGR.D	YLR075W	1	913.433	96.18	2	913.43	457.724	662.2	-2.5891	0	13100000	136000
0.9997	20241029_DDA_1029_40.04617.04617.3	6.42e-05	13/40	R.IPTHPETEQPK.G	YGR159C	1	1275.65	999	3	1275.64	426.223	662.4	-2.5077	0	9380000	0
0.9995	20241029_DDA_1029_40.04619.04619.2	0.0065	2024-09-14	R.KFENESFK.S	YNL250W	1	1027.5	11.67	2	1027.5	514.756	662.6	-2.182	0	3450000	296000
0.9998	20241029_DDA_1029_40.04623.04623.2	2.81e-05	2024-09-18	K.SESVVYQGSR.S	YCL043C	1	1110.53	6.19	2	1110.53	556.273	663.1	-2.3322	0	2580000	416000
0.991	20241029_DDA_1029_40.04626.04626.3	0.00166	15/40	K.LKETDEANIEK.W	YJR060W	1	1288.65	999	3	1288.65	430.558	663.4	-4.2215	1	127000000	0
0.9974	20241029_DDA_1029_40.04629.04629.2	0.0229	2024-09-16	R.LEQLESDSR.K	YOR039W	1	1075.51	999	2	1075.51	538.765	663.6	-3.9228	0	2820000	0
1	20241029_DDA_1029_40.04630.04630.2	5.33e-08	2024-12-26	L.SEQNASQLASANEK.L	YJR060W	1	1475.69	999	2	1475.68	738.85	663.7	-3.3503	0	2420000	0
1	20241029_DDA_1029_40.04635.04635.2	4.71e-05	2024-09-16	L.NNDGYTIEK.L	YGR087C,YLR044C	2	1052.48	168.21	2	1052.47	527.246	664.3	-2.7117	0	22500000	134000
1	20241029_DDA_1029_40.04636.04636.2	0.00012	16/20	K.LKETDEANIEK.W	YJR060W	1	1288.65	999	2	1288.65	645.333	664.4	-2.8945	1	23200000	0
0.9605	20241029_DDA_1029_40.04638.04638.2	0.125	2024-06-12	K.QIISQPK.Y	YKR001C	1	812.476	999	2	812.473	407.245	664.5	-3.4019	0	10500000	0
0.9995	20241029_DDA_1029_40.04646.04646.3	3.98e-06	15/40	K.VKPPPNSGIAR.S	YBR156C	1	1134.65	351.71	3	1134.65	379.224	665.4	-3.275	0	29400000	83500
0.9838	20241029_DDA_1029_40.04649.04649.3	0.0376	1944-10-01	R.IVSSIEQKEESK.E	YDR099W,YER177W	2	1375.72	999	3	1375.72	459.58	665.6	-1.8143	1	2740000	0
0.9919	20241029_DDA_1029_40.04650.04650.2	0.000417	2024-06-16	R.EFIDDC[160.03]DKK.L	YJR089W	1	1168.51	999	2	1168.5	585.261	665.7	-5.9811	0	2180000	0
1	20241029_DDA_1029_40.04652.04652.2	0.000403	2024-11-18	L.SQEEVEESVR.F	YFL013C	1	1190.54	33.51	2	1190.54	596.278	665.8	-3.4119	0	3470000	104000
0.9423	20241029_DDA_1029_40.04658.04658.3	0.587	2024-11-28	R.QLELDLEK.D	DECOY_YNR043W_UNMAPPED	0	986.528	999	3	986.525	329.85	666.5	-3.0744	0	9890000	0
1	20241029_DDA_1029_40.04663.04663.2	1.49e-10	13/26	K.DDNDTSSGSSPLQR.L	YNL312W	1	1477.63	999	2	1477.62	739.821	666.9	-3.3303	0	3990000	0
0.9824	20241029_DDA_1029_40.04666.04666.2	0.00166	2024-10-20	R.DAEGGIVSSGR.L	YBR198C	1	1046.5	999	2	1046.49	524.257	667.4	-7.9379	0	2500000	0
0.9977	20241029_DDA_1029_40.04667.04667.2	0.0282	2024-07-12	K.VPINNVR.A	YLR033W	1	810.471	999	2	810.469	406.243	667.4	-3.0279	0	36500000	0
0.9863	20241029_DDA_1029_40.04668.04668.3	5.25e-05	1940-12-01	S.HSGTPQPLGPR.H	YLR357W	1	1145.59	4.02	3	1145.59	382.872	667.5	-2.9784	0	7810000	1940000
0.944	20241029_DDA_1029_40.04669.04669.2	0.737	2024-06-12	K.M[147.04]IDGLTK.E	YPL235W	1	792.405	114.98	2	792.403	397.21	667.6	-2.6678	0	131000000	1140000
0.999	20241029_DDA_1029_40.04676.04676.2	0.0577	2024-08-14	R.SNSEGLIR.N	YLR033W	1	874.451	22.3	2	874.448	438.233	668.4	-2.796	0	23400000	1050000
0.8444	20241029_DDA_1029_40.04678.04678.3	1.03	1936-11-01	K.SIESNLASLS.L	DECOY_YFL008W_UNMAPPED	0	1019.51	-	3	1019.51	340.845	668.5	-1.4566	0	-	-
1	20241029_DDA_1029_40.04688.04688.2	0.000112	2024-10-14	K.C[160.03]DDGVLER.L	YJR068W	1	962.413	5.49	2	962.405	482.214	669.5	-7.5799	0	7240000	1320000
0.9963	20241029_DDA_1029_40.04690.04690.2	0.129	2024-07-12	R.VFAGTVK.S	YDR385W,YOR133W	2	720.417	262.84	2	720.415	361.216	669.7	-3.1246	0	27200000	103000
0.9978	20241029_DDA_1029_40.04691.04691.2	1.52	2024-08-12	K.SAENIIK.M	YOR207C	1	773.428	999	2	773.427	387.721	669.7	-1.1197	0	24700000	0
0.9993	20241029_DDA_1029_40.04695.04695.3	0.000105	15/48	K.AIESYGTASGKPR.A	YML078W	1	1335.68	1.22	3	1335.67	446.233	670.1	-3.1669	0	4690000	3850000
0.9669	20241029_DDA_1029_40.04699.04699.2	0.36	2024-07-18	N.IADISKPESR.K	YBR156C	1	1114.6	999	2	1114.6	558.306	670.6	-2.6602	0	2740000	0
1	20241029_DDA_1029_40.04701.04701.3	3.99e-07	15/40	F.VDM[147.04]EHPETSIK.L	YBR088C	1	1300.6	43.34	3	1300.59	434.54	670.7	-2.9648	0	43500000	1000000
0.9992	20241029_DDA_1029_40.04704.04704.2	0.0893	2024-10-16	K.IDDISTSDR[166.11].S	YDR318W	1	1030.48	0.31	2	1030.48	516.248	671	-1.4624	0	4030000	13200000
0.9996	20241029_DDA_1029_40.04705.04705.2	0.0465	2024-09-18	K.TNSLESEHLK.L	YKR008W	1	1156.57	999	2	1156.57	579.293	671.1	-1.7889	0	3690000	0
0.9604	20241029_DDA_1029_40.04706.04706.2	0.149	2024-05-20	K.VKPPPNSGIAR.S	YBR156C	1	1134.65	5.66	2	1134.65	568.333	671.1	-3.0635	0	2480000	437000
0.9715	20241029_DDA_1029_40.04710.04710.2	0.677	2024-06-12	K.EQVEIAR.K	YMR217W	1	843.445	999	2	843.442	422.73	671.7	-3.1715	0	4920000	0
0.9841	20241029_DDA_1029_40.04711.04711.2	0.555	2024-08-12	R.YEEFADK.V	YPR110C	1	900.386	148.54	2	900.384	451.2	671.8	-3.0387	0	18300000	123000
0.9989	20241029_DDA_1029_40.04712.04712.2	0.0289	2024-08-12	K.VVAEM[147.04]IR.G	YDR328C	1	832.448	63.3	2	832.445	417.231	671.8	-2.7786	0	49600000	784000
1	20241029_DDA_1029_40.04724.04724.2	2.1e-06	2024-10-18	K.DAAAAAAIGK.A	YGL150C	1	857.461	106.66	2	857.458	429.738	673	-2.9168	0	12400000	116000
1	20241029_DDA_1029_40.04726.04726.2	0.000499	2024-12-20	F.VDM[147.04]EHPETSIK.L	YBR088C	1	1300.6	999	2	1300.59	651.306	673.2	-3.1093	0	2830000	0
1	20241029_DDA_1029_40.04729.04729.3	1.76e-06	19/44	Y.HIQDGHSVHLVK.S	YMR276W	1	1368.73	999	3	1368.72	457.249	673.4	-3.2658	0	6740000	0
0.9637	20241029_DDA_1029_40.04733.04733.3	0.00261	16/40	S.LQHAAEPPVEK.R	YDR174W	1	1217.64	13.8	3	1217.64	406.887	673.9	-3.5971	0	7510000	544000
0.8702	20241029_DDA_1029_40.04736.04736.2	360	2024-02-16	-.M[147.04]GSC[160.03]C[160.03]SC[160.03]LK.D	YEL013W	1	1117.4	999	2	1117.4	559.708	674.2	-1.8301	0	5350000	0
0.9988	20241029_DDA_1029_40.04737.04737.3	0.000177	1940-11-01	K.NRPAPSVEQVK.T	YDR158W	1	1223.66	23.37	3	1223.66	408.895	674.2	-0.1618	0	2540000	109000
1	20241029_DDA_1029_40.04740.04740.2	4.55e-06	13/22	K.GISNEGQNASIK.G	YKL060C	1	1216.6	999	2	1216.6	609.31	674.5	-4.8742	0	84400000	0
0.7972	20241029_DDA_1029_40.04742.04742.2	0.423	2024-05-14	K.FLDM[147.04]ESSK.L	YPL209C	1	971.427	26.13	2	971.423	486.721	674.9	-4.5943	0	2980000	114000
0.9984	20241029_DDA_1029_40.04745.04745.2	0.0225	2024-06-16	K.QDTAIYQEK.L	YJL110C	1	1094.52	7.08	2	1094.52	548.269	675.1	-3.0497	0	4790000	676000
0.9947	20241029_DDA_1029_40.04748.04748.2	0.0129	2024-06-16	K.IDDISTSDR.S	YDR318W	1	1020.47	0.31	2	1020.47	511.243	675.3	-3.5121	0	4030000	13200000
0.9682	20241029_DDA_1029_40.04750.04750.2	0.055	2024-09-16	R.ATDVM[147.04]LAGK.V	YER043C	1	920.464	999	2	920.465	461.239	675.7	1.8741	0	6620000	0
0.9994	20241029_DDA_1029_40.04751.04751.2	0.000365	2024-08-20	K.TTDVDLNSDGK.K	YOR042W	1	1163.53	12.27	2	1163.53	582.773	675.8	-2.727	0	1310000	107000
0.9419	20241029_DDA_1029_40.04755.04755.2	0.567	2024-05-12	R.YTQGVLK.D	YMR236W	1	807.449	18.8	2	807.446	404.732	676.1	-3.334	0	5360000	285000
0.9952	20241029_DDA_1029_40.04757.04757.2	0.0441	2024-06-12	K.YLTYSNK.A	YML127W	1	887.439	9.59	2	887.436	444.727	676.3	-3.394	0	10300000	1070000
0.9995	20241029_DDA_1029_40.04762.04762.2	0.000142	2024-10-18	R.TQDVLGENGR.R	YNL178W	1	1087.53	81.2	2	1087.52	544.77	676.9	-3.096	0	9890000	122000
0.9939	20241029_DDA_1029_40.04765.04765.3	0.154	2024-11-28	K.LVELDDKK.T	YPL106C	1	958.534	999	3	958.53	320.518	677.1	-3.2435	0	12100000	0
0.9982	20241029_DDA_1029_40.04768.04768.2	0.0269	2024-09-16	K.AVAEAIQAK.D	YMR205C	1	899.508	999	2	899.505	450.761	677.3	-2.9416	0	6230000	0
0.9993	20241029_DDA_1029_40.04775.04775.2	0.00054	2024-09-16	K.INYEQEAQK.L	YFR037C	1	1121.54	999	2	1121.53	561.775	678.1	-3.5906	0	9380000	0
1	20241029_DDA_1029_40.04777.04777.2	2e-06	2024-08-14	R.DHC[160.03]IVVGR.Y	YDL014W	1	954.471	5.62	2	954.467	478.243	678.3	-3.7612	0	3960000	705000
0.8934	20241029_DDA_1029_40.04778.04778.2	0.0119	2024-08-14	R.IQELEDQR.D	YGL133W	1	1029.51	1.07	2	1029.5	515.762	678.3	-5.4764	0	3360000	3150000
0.9993	20241029_DDA_1029_40.04783.04783.2	0.00219	2024-10-16	K.STM[147.04]LQVSEK.D	YPR034W	1	1037.51	999	2	1037.5	519.76	679	-3.3156	0	8010000	0
0.9994	20241029_DDA_1029_40.04786.04786.2	0.0106	2024-09-14	R.LTQEEIDR.M	YJL034W	1	1002.5	0.46	2	1002.49	502.256	679.2	-3.183	0	21200000	46300000
0.9982	20241029_DDA_1029_40.04788.04788.2	0.224	2024-07-12	K.KFEPTYR.L	YER074W,YIL069C	2	939.481	8.88	2	939.479	470.748	679.4	-3.0772	0	14400000	1620000
0.9992	20241029_DDA_1029_40.04790.04790.3	0.000196	1936-12-01	K.VLYVENQDKK.S	YOR204W	1	1234.66	999	3	1234.65	412.559	679.5	-3.6132	0	8430000	0
0.9981	20241029_DDA_1029_40.04792.04792.2	0.000215	2024-09-16	K.TFTNYDGSK.L	YBR196C	1	1031.46	999	2	1031.45	516.735	679.7	-4.7021	0	5180000	0
0.9914	20241029_DDA_1029_40.04795.04795.2	8.35e-06	2024-08-18	K.HYGDQTFSSS.T	YGL008C	1	1127.45	-	2	1127.45	564.733	680.1	-0.4621	0	-	-
0.9918	20241029_DDA_1029_40.04796.04796.2	0.235	2024-08-12	R.TLDYAER.H	YFR031C-A,YIL018W	2	866.413	23.88	2	866.41	434.214	680.2	-3.346	0	31400000	1320000
0.9855	20241029_DDA_1029_40.04798.04798.2	0.0166	2024-09-16	K.LSVATADNR.H	YLR249W	1	945.488	62.33	2	945.482	473.751	680.4	-6.7901	0	16500000	264000
0.9838	20241029_DDA_1029_40.04805.04805.2	0.0428	2024-05-12	R.AAYGVVR.Y	YNL178W	1	734.408	13.37	2	734.405	368.211	681.1	-2.9943	0	32300000	2410000
0.9808	20241029_DDA_1029_40.04807.04807.3	0.000146	15/40	L.NSETLNVKPTK.F	YOR141C	1	1229.66	23.21	3	1229.66	410.894	681.3	-3.2993	0	21400000	921000
0.8823	20241029_DDA_1029_40.04808.04808.3	0.02	13/36	L.NVVAGSDLRR.T	YAL038W	1	1085.59	999	3	1085.59	362.872	681.4	-3.7611	0	8230000	0
0.9987	20241029_DDA_1029_40.04810.04810.2	0.022	2024-06-16	R.HNSIINPER.Q	YCR020W-B	1	1078.55	999	2	1078.55	540.283	681.5	-0.3653	0	7520000	0
0.9996	20241029_DDA_1029_40.04811.04811.2	0.00246	2024-08-20	R.KNNTVEVEDVK.R	YPL235W	1	1273.65	999	2	1273.65	637.833	681.6	-2.887	0	1970000	0
0.9987	20241029_DDA_1029_40.04817.04817.3	0.00116	1936-11-01	K.VQFADM[147.04]KPGK.R	YFR013W	1	1135.57	999	3	1135.57	379.531	682.3	-3.2468	0	10500000	0
0.9545	20241029_DDA_1029_40.04818.04818.2	0.249	2024-06-12	R.ITLTSTK.V	YHL015W	1	762.449	22.05	2	762.447	382.232	682.4	-2.8461	0	33000000	1490000
1	20241029_DDA_1029_40.04820.04820.3	2.81e-07	19/44	R.RSVHEPVQTGLK.A	YBL099W	1	1349.74	999	3	1349.74	450.921	682.5	-2.962	0	9400000	0
0.9992	20241029_DDA_1029_40.04824.04824.2	0.000964	2024-08-12	R.YSNLVC[160.03]K.K	YDR450W,YML026C	2	882.427	0.76	2	882.426	442.221	682.8	-1.582	0	8620000	11400000
0.9992	20241029_DDA_1029_40.04829.04829.3	0.000434	15/36	R.TNLHQHVVLK.C	YNR003C	1	1187.68	999	3	1187.67	396.9	683.5	-3.2147	0	16000000	0
0.9984	20241029_DDA_1029_40.04832.04832.2	1.27e-05	2024-07-18	R.LVTDNSVEEK.L	YBR245C	1	1132.56	999	2	1132.56	567.288	683.7	0.4282	0	14900000	0
0.9967	20241029_DDA_1029_40.04836.04836.2	0.267	2024-08-18	R.TNLHQHVVLK.C	YNR003C	1	1187.68	999	2	1187.67	594.846	684.2	-3.2096	0	875000	0
1	20241029_DDA_1029_40.04852.04852.3	1.04e-07	14/48	K.KEEQNIADGVEQK.K	YOL109W	1	1486.73	999	3	1486.72	496.583	685.7	-2.1672	0	5110000	0
0.8552	20241029_DDA_1029_40.04859.04859.2	1.4	2024-06-14	Q.GITKPAIR.R	YBR009C,YNL030W	2	854.534	999	2	854.531	428.274	686.7	-2.9174	0	56600000	0
0.8798	20241029_DDA_1029_40.04862.04862.2	0.143	2024-10-16	K.LRVDEVQGK.N	YLR441C,YML063W	2	1042.58	5.47	2	1042.57	522.296	686.9	-3.0818	1	14700000	2680000
0.9951	20241029_DDA_1029_40.04868.04868.2	0.0111	2024-08-14	K.QLNSSYVK.E	YML065W	1	937.487	0.23	2	937.484	469.751	687.4	-3.3686	0	3420000	14700000
0.9494	20241029_DDA_1029_40.04873.04873.3	0.0611	2024-07-28	Q.GITKPAIR.R	YBR009C,YNL030W	2	854.534	999	3	854.531	285.852	688.2	-2.9139	0	141000000	0
0.9929	20241029_DDA_1029_40.04875.04875.3	0.062	16/32	K.LRVDEVQGK.N	YLR441C,YML063W	2	1042.58	999	3	1042.57	348.533	688.4	-3.0482	1	38100000	0
0.9984	20241029_DDA_1029_40.04877.04877.2	0.123	2024-09-12	R.HLLSVDK.K	YJR140C	1	810.46	999	2	810.457	406.237	688.5	-3.5363	0	11800000	0
0.9989	20241029_DDA_1029_40.04880.04880.2	0.000689	2024-08-14	K.TIQTIDGR.T	YNL007C	1	902.482	8.38	2	902.48	452.248	688.8	-2.8189	0	8850000	1060000
0.9983	20241029_DDA_1029_40.04882.04882.2	0.000503	2024-07-16	K.YFATTSDDR.T	YBL008W	1	1074.46	2.73	2	1074.46	538.238	688.9	-3.6241	0	3600000	1320000
0.9987	20241029_DDA_1029_40.04887.04887.2	0.00571	2024-07-14	K.ALQSLTSK.G	YMR230W,YOR293W	2	846.481	109.24	2	846.478	424.248	689.5	-3.0585	0	30000000	275000
0.9943	20241029_DDA_1029_40.04888.04888.2	0.0381	2024-07-12	K.VIQAEYR[166.11].E	YGR179C	1	887.474	0.59	2	887.472	444.744	689.6	-2.4474	0	14000000	23600000
0.9996	20241029_DDA_1029_40.04890.04890.2	0.000209	2024-09-14	R.NYDEDIEK.L	YNL059C	1	1024.43	21.98	2	1024.43	513.225	689.7	-3.0417	0	16400000	746000
0.9996	20241029_DDA_1029_40.04892.04892.2	0.0077	2024-07-14	K.GTETPTLR.G	YER178W	1	873.456	255.25	2	873.454	437.735	689.9	-1.6154	0	24300000	95300
0.9939	20241029_DDA_1029_40.04895.04895.2	0.00662	2024-07-24	K.SVAVDSSESNLKK.L	YPL061W	1	1362.7	999	2	1362.69	682.357	690.4	-4.0068	0	1920000	0
0.9997	20241029_DDA_1029_40.04897.04897.2	0.00107	2024-06-12	K.SDNVYLK.L	YNL301C,YOL120C	2	837.423	1.57	2	837.422	419.719	690.5	-1.8748	0	39500000	25200000
0.9681	20241029_DDA_1029_40.04900.04900.2	0.00145	2024-08-14	N.TYNDFDSR.V	YPL061W	1	1016.42	1.32	2	1016.42	509.217	690.7	0.6484	0	3910000	2950000
0.9771	20241029_DDA_1029_40.04904.04904.2	0.000158	2024-09-14	A.C[160.03]AAEYIQK.L	YJR060W	1	981.459	1.65	2	981.459	491.737	691.1	-0.0092	0	4500000	2720000
0.9977	20241029_DDA_1029_40.04908.04908.2	0.0501	2024-07-12	K.WIDTASK.F	YOR063W	1	819.413	100.82	2	819.41	410.714	691.6	-2.996	0	36500000	362000
0.9611	20241029_DDA_1029_40.04909.04909.2	0.0313	2024-06-14	K.LPNC[160.03]PRPN.M	YGL135W,YPL220W	2	966.471	102.71	2	966.468	484.243	691.7	-2.8216	0	8910000	86800
0.9995	20241029_DDA_1029_40.04911.04911.2	0.0106	2024-09-14	R.FEDAEVQR.D	YEL030W,YJR045C	2	992.456	0.98	2	992.454	497.235	691.8	-2.3276	0	4980000	5090000
0.9995	20241029_DDA_1029_40.04921.04921.2	0.000362	2024-11-16	K.VTDGVM[147.04]VAR.G	YAL038W	1	962.486	20.43	2	962.483	482.25	693.1	-2.7481	0	40700000	1990000
1	20241029_DDA_1029_40.04924.04924.2	0.000162	2024-09-18	R.INDEAVSGPR.M	YGL019W	1	1056.52	999	2	1056.52	529.267	693.3	-3.025	0	2620000	0
0.999	20241029_DDA_1029_40.04926.04926.2	0.00191	2024-09-16	R.AGVTHVLSR.L	YOR207C	1	938.53	999	2	938.527	470.272	693.5	-3.2689	0	3870000	0
0.9989	20241029_DDA_1029_40.04928.04928.2	0.0037	2024-09-16	K.ELLSSSAQR.E	YML065W	1	989.514	999	2	989.511	495.764	693.6	-2.9398	0	8180000	0
0.7939	20241029_DDA_1029_40.04935.04935.2	0.732	2024-07-12	D.LTEEALK.I	DECOY_YDR192C_UNMAPPED	0	802.444	4.99	2	802.442	402.229	694.6	-2.6045	0	13900000	2800000
0.7567	20241029_DDA_1029_40.04937.04937.2	0.121	2024-08-14	P.IGALSAAK.H	DECOY_YIL003W_UNMAPPED	0	729.438	94.9	2	729.437	365.726	694.8	-2.6664	0	24100000	254000
0.9992	20241029_DDA_1029_40.04938.04938.2	0.00323	2024-08-14	K.EANVTGLR.D	YBR196C	1	858.456	4.19	2	858.455	430.235	694.8	-0.9179	0	8110000	1940000
0.9927	20241029_DDA_1029_40.04939.04939.2	0.00108	2024-08-18	K.ADDHASVQIN.V	YJL136C,YKR057W	2	1068.48	-	2	1068.48	535.249	694.9	-1.5695	0	-	-
0.964	20241029_DDA_1029_40.04941.04941.3	0.505	2024-07-24	K.M[147.04]SLFSHR.K	YBL097W	1	892.423	47.93	3	892.421	298.481	695.1	-2.2276	0	2810000	58500
0.9998	20241029_DDA_1029_40.04942.04942.2	0.000116	2024-08-16	R.VVM[147.04]AM[147.04]YNPK.M	YOR207C	1	1083.51	13.53	2	1083.51	542.762	695.2	-1.8302	0	5910000	437000
0.9997	20241029_DDA_1029_40.04944.04944.2	1.79e-05	2024-08-22	R.STADDSLNNSYK.Q	YJR144W	1	1313.57	999	2	1313.57	657.794	695.5	-2.7376	0	1900000	0
0.9348	20241029_DDA_1029_40.04947.04947.2	0.0558	2024-08-14	T.SLTPGVAK.S	YNL055C	1	771.449	999	2	771.446	386.732	695.8	-3.5777	0	15900000	0
0.9995	20241029_DDA_1029_40.04949.04949.2	7.65e-08	2024-08-22	K.ITSTDPNADYGK.N	YNR001C	1	1280.59	999	2	1280.58	641.302	695.9	-3.2141	0	3670000	0
0.8721	20241029_DDA_1029_40.04951.04951.2	0.0754	2024-06-16	R.YIC[160.03]EPTGEK.F	YML065W	1	1095.49	999	2	1095.48	548.753	696.1	-5.4268	0	3660000	0
0.9895	20241029_DDA_1029_40.04952.04952.2	0.00297	2024-07-20	R.ASPPVASSDVK.K	YDL072C	1	1056.55	41.87	2	1056.55	529.28	696.2	1.026	0	4920000	118000
0.8483	20241029_DDA_1029_40.04953.04953.2	0.0213	2024-06-16	K.QTSFSNDYK.D	YBR156C	1	1088.48	0.94	2	1088.47	545.246	696.2	-5.7475	0	1870000	1980000
0.9963	20241029_DDA_1029_40.04955.04955.2	0.0445	2024-08-14	R.YQALSDPK.Q	YMR186W	1	920.46	27.62	2	920.458	461.237	696.6	-2.6052	0	29800000	1080000
0.9971	20241029_DDA_1029_40.04957.04957.2	0.0409	2024-07-12	R.LSSIPTK.S	YBR156C	1	744.438	143.48	2	744.436	373.226	696.8	-2.7376	0	42600000	297000
0.9279	20241029_DDA_1029_40.04958.04958.2	0.00168	2024-07-12	Y.TYAELEK.L	YBR060C	1	852.423	999	2	852.421	427.219	696.8	-2.4671	0	10600000	0
0.9991	20241029_DDA_1029_40.04960.04960.2	0.00324	2024-07-14	R.GM[147.04]TVEGLR.N	YGL245W	1	877.433	1.95	2	877.43	439.724	697	-3.1102	0	6460000	3320000
0.9944	20241029_DDA_1029_40.04961.04961.2	1.42	2024-06-12	K.APVLVSK.V	YNL248C	1	712.448	9.7	2	712.447	357.231	697.1	-2.3988	0	17100000	1770000
0.9945	20241029_DDA_1029_40.04969.04969.2	0.164	2024-07-12	R.LDAQAIK.E	YLR048W	1	757.433	999	2	757.431	379.724	698.1	-3.1937	0	20900000	0
0.9996	20241029_DDA_1029_40.04970.04970.2	0.00164	2024-07-14	K.SSWNSVEK.L	YOL006C	1	935.435	5.45	2	935.433	468.725	698.2	-2.168	0	12300000	2250000
0.9991	20241029_DDA_1029_40.04980.04980.2	0.0604	2024-09-16	R.SLEENPVNK.R	YAL011W	1	1028.51	19.15	2	1028.51	515.264	699.2	-2.9042	0	6370000	333000
0.9984	20241029_DDA_1029_40.04982.04982.2	0.182	2024-08-12	R.TLENTLK.A	YGL123W	1	817.455	999	2	817.452	409.735	699.4	-3.0069	0	38200000	0
0.9943	20241029_DDA_1029_40.04983.04983.2	0.246	2024-06-14	K.GITEEVAK.K	YGL031C,YGR148C	2	845.449	190.83	2	845.446	423.732	699.5	-3.5531	0	37400000	196000
0.9968	20241029_DDA_1029_40.04984.04984.2	0.0207	2024-06-12	K.AFTSYDR.T	YDL083C,YMR143W	2	858.387	19.3	2	858.384	430.201	699.5	-3.6336	0	14100000	730000
0.9958	20241029_DDA_1029_40.04985.04985.2	0.00909	2024-06-12	K.C[160.03]VYDVSK.Q	YAL051W	1	869.395	3.49	2	869.392	435.705	699.6	-3.6198	0	5920000	1700000
0.9902	20241029_DDA_1029_40.04987.04987.2	0.492	2024-06-18	K.NAGGVGELEK.K	YHR039C-A	1	972.488	1.17	2	972.486	487.251	699.8	-1.3347	0	1990000	1710000
0.9946	20241029_DDA_1029_40.04989.04989.2	0.0116	2024-08-16	K.DKPELGEVK.L	YCR052W	1	1013.54	109.67	2	1013.54	507.777	699.9	-3.4779	0	8290000	75600
0.9996	20241029_DDA_1029_40.04993.04993.3	2.76e-05	17/40	R.LNNNGIHINNK.V	YAR010C,YBR012W-A,YBR012W-B,YDR098C-B,YDR098C-A,YDR210C-D,YDR210C-C,YDR261C-D,YDR261C-C,YDR316W-A,YDR316W-B,YDR365W-A,YDR365W-B,YER138C,YER137C-A,YER160C,YER159C-A,YGR027W-A,YGR027W-B,YGR038C-B,YGR038C-A,YGR161C-D,YGR161C-C,YHR214C-B,YHR214C-C,YJR026W,YJR027W,YJR028W,YJR029W,YLR157C-B,YLR157C-A,YLR227W-A,YLR227W-B,YLR256W-A,YML045W-A,YML045W,YML040W,YML039W,YMR050C,YMR051C,YNL054W-A,YNL054W-B,YOL…	54	1249.65	999	3	1249.65	417.558	700.5	-2.9	0	28100000	0
0.8985	20241029_DDA_1029_40.04995.04995.2	1.91	2024-05-12	R.LQTQVYK.L	YBR189W,YPL081W	2	878.486	999	2	878.484	440.25	700.6	-2.8105	0	13700000	0
0.9723	20241029_DDA_1029_40.04999.04999.2	0.000583	2024-10-16	R.HGLPTYGM[147.04]K.M	YGL150C	1	1018.49	33.56	2	1018.48	510.253	700.9	-7.1881	0	17600000	524000
0.9997	20241029_DDA_1029_40.05002.05002.2	0.0784	2024-08-20	R.LNNNGIHINNK.V	YAR010C,YBR012W-A,YBR012W-B,YDR098C-B,YDR098C-A,YDR210C-D,YDR210C-C,YDR261C-D,YDR261C-C,YDR316W-A,YDR316W-B,YDR365W-A,YDR365W-B,YER138C,YER137C-A,YER160C,YER159C-A,YGR027W-A,YGR027W-B,YGR038C-B,YGR038C-A,YGR161C-D,YGR161C-C,YHR214C-B,YHR214C-C,YJR026W,YJR027W,YJR028W,YJR029W,YLR157C-B,YLR157C-A,YLR227W-A,YLR227W-B,YLR256W-A,YML045W-A,YML045W,YML040W,YML039W,YMR050C,YMR051C,YNL054W-A,YNL054W-B,YOL…	54	1249.65	999	2	1249.65	625.834	701.4	-2.7768	0	2750000	0
0.9059	20241029_DDA_1029_40.05004.05004.3	0.0654	2024-11-24	F.LYLQDHR.S	YMR072W	1	943.488	61.88	3	943.485	315.503	701.5	-2.9932	0	39000000	630000
0.998	20241029_DDA_1029_40.05007.05007.2	5.3e-05	2024-08-16	K.M[147.04]VNQAEEFK.A	YDL229W,YNL209W	2	1110.5	999	2	1110.5	556.258	701.8	-3.7262	0	18200000	0
0.7829	20241029_DDA_1029_40.05008.05008.2	0.071	2024-07-16	D.QDTVINEDR.V	YCR066W	1	1088.51	77.4	2	1088.51	545.262	701.9	-3.9292	0	6560000	84800
1	20241029_DDA_1029_40.05019.05019.3	1.38e-06	17/48	R.NLHTHPVAAPVSK.T	YAL023C	1	1369.75	999	3	1369.74	457.589	702.9	-3.5846	0	3610000	0
0.999	20241029_DDA_1029_40.05030.05030.2	0.0148	2024-08-14	R.HLTFSEAK.K	YKL113C	1	931.476	14.61	2	931.474	466.745	704	-2.3286	0	7580000	518000
0.9634	20241029_DDA_1029_40.05031.05031.2	0.0464	2024-07-12	E.PDVDLAK.A	DECOY_YDL085W_UNMAPPED	0	756.402	12.66	2	756.4	379.208	704.1	-2.5476	0	4370000	345000
0.9907	20241029_DDA_1029_40.05033.05033.2	0.00588	2024-07-22	K.VESLGSPSGATK.A	YDR155C	1	1131.58	6.14	2	1131.57	566.796	704.3	-5.0681	0	2910000	474000
0.9998	20241029_DDA_1029_40.05036.05036.2	0.000106	2024-09-18	K.YGLNQM[147.04]ADEK.E	YGL008C	1	1183.52	999	2	1183.52	592.766	704.7	-1.9408	0	9550000	0
0.9993	20241029_DDA_1029_40.05041.05041.2	0.000674	2024-10-18	K.VSNIQNNLNK.K	YOL089C	1	1142.6	88.08	2	1142.6	572.309	705.1	-3.345	0	8240000	93600
0.9994	20241029_DDA_1029_40.05042.05042.2	0.0056	2024-08-14	K.HPLEALGK.S	YKL081W	1	863.486	999	2	863.484	432.75	705.2	-2.6903	0	10700000	0
0.9989	20241029_DDA_1029_40.05043.05043.2	0.0132	2024-09-18	K.FLQESTQQQR.V	YDR145W	1	1263.62	13.83	2	1263.62	632.818	705.3	-3.4836	0	1530000	110000
0.9973	20241029_DDA_1029_40.05051.05051.3	0.00778	1932-08-01	K.GLVLDHGGR.H	YDR188W	1	922.499	999	3	922.496	308.507	706.1	-3.0569	0	2590000	0
0.752	20241029_DDA_1029_40.05052.05052.2	0.321	2024-04-14	T.EGEIAAIR.K	YGR204W	1	857.461	999	2	857.459	429.738	706.2	-2.0386	0	3300000	0
1	20241029_DDA_1029_40.05053.05053.2	1.43e-07	2024-09-22	R.NANDNNQFYQQK.Q	YER165W	1	1482.65	999	2	1482.65	742.332	706.3	-1.6052	0	2430000	0
0.9983	20241029_DDA_1029_40.05054.05054.3	0.000246	13/44	K.LNKETTYDEIKK.V	YGR192C,YJR009C	2	1480.78	999	3	1480.78	494.6	706.3	-1.4486	1	4200000	0
0.9994	20241029_DDA_1029_40.05055.05055.2	0.000845	2024-07-18	K.LSTM[147.04]LQNTSK.V	YDR310C	1	1137.57	999	2	1137.57	569.792	706.4	-0.4606	0	4800000	0
0.9981	20241029_DDA_1029_40.05059.05059.2	0.011	2024-07-12	K.LLQDTPR.L	YFL013C	1	841.466	28.23	2	841.463	421.74	706.9	-3.2538	0	36100000	1280000
0.9995	20241029_DDA_1029_40.05061.05061.2	0.00648	2024-11-14	K.TGVETSLR.Y	YPL235W	1	861.456	520.77	2	861.453	431.735	707.1	-3.1052	0	105000000	201000
1	20241029_DDA_1029_40.05062.05062.2	5.53e-07	2024-10-18	T.ATGDNTFVGR.A	YGL008C,YPL036W	2	1036.49	6.33	2	1036.49	519.254	707.2	-2.4255	0	40400000	6380000
1	20241029_DDA_1029_40.05064.05064.2	4.24e-09	16/28	K.VSSASAAASESDVAK.Q	YNL069C	1	1378.66	999	2	1378.65	690.336	707.3	-3.6042	0	7470000	0
0.9996	20241029_DDA_1029_40.05065.05065.2	0.00192	2024-10-16	K.IPSQGTISR.L	YDR081C	1	957.524	999	2	957.522	479.769	707.4	-2.613	0	34100000	0
0.9778	20241029_DDA_1029_40.05068.05068.3	0.0104	1932-10-01	R.KIQEELTDR.L	YBR060C	1	1130.59	999	3	1130.59	377.872	707.9	-3.8051	0	5130000	0
0.9549	20241029_DDA_1029_40.05069.05069.2	0.00585	2024-06-12	Y.SVDDYYK.E	YOR304W	1	888.386	0.44	2	888.384	445.2	707.9	-2.9818	0	7390000	16600000
1	20241029_DDA_1029_40.05070.05070.2	6.8e-10	13/22	R.GYNEEQNYSEAR.K	YJR060W	1	1458.6	999	2	1458.6	730.308	708	-3.2661	0	33200000	0
0.9994	20241029_DDA_1029_40.05075.05075.2	0.00496	2024-07-14	R.EDALVVHR.S	YDR146C	1	937.498	0.3	2	937.497	469.756	708.4	-1.4101	0	3180000	10700000
0.9805	20241029_DDA_1029_40.05082.05082.2	0.0822	2024-07-14	L.FTQQELQK.Q	YNR003C	1	1020.52	5.43	2	1020.52	511.269	709.2	-2.2106	0	15200000	2790000
0.8735	20241029_DDA_1029_40.05085.05085.2	0.0357	2024-05-12	Y.SLHTEYK.C	DECOY_YMR014W_UNMAPPED	0	876.434	3.8	2	876.432	439.224	709.4	-1.8746	0	5240000	1380000
0.9963	20241029_DDA_1029_40.05092.05092.2	0.000467	2024-10-18	N.AVLVNDNDER.A	YOR116C	1	1143.55	26.05	2	1143.55	572.783	710.2	-2.1547	0	13100000	503000
1	20241029_DDA_1029_40.05094.05094.2	0.00455	14/24	T.NLDAAAAGTSQAR.T	YHR143W-A	1	1244.61	999	2	1244.61	623.313	710.4	-2.6064	0	3550000	0
0.7177	20241029_DDA_1029_40.05099.05099.2	0.0115	2024-06-14	K.RVPDANAY.W	YNL071W	1	904.44	2.6	2	904.442	453.227	710.8	2.3993	0	13900000	5360000
0.9976	20241029_DDA_1029_40.05101.05101.2	0.0196	2024-06-12	K.ETSNFIK.K	YBR118W,YPR080W	2	837.423	7.78	2	837.421	419.719	711.1	-3.0283	0	159000000	20500000
0.9619	20241029_DDA_1029_40.05103.05103.3	0.00362	14/36	E.SYERPVM[147.04]IHR.A	YIL078W	1	1302.65	275.4	3	1302.65	435.224	711.3	-2.5586	0	16500000	59800
0.9998	20241029_DDA_1029_40.05106.05106.3	7.36e-05	16/36	R.QSPDILHSNK.S	YJR089W	1	1137.58	34.23	3	1137.58	380.2	711.5	-2.1177	0	16900000	494000
0.9203	20241029_DDA_1029_40.05108.05108.2	0.0342	2024-06-12	N.LTYYNEK.L	YGL133W	1	929.449	22.45	2	929.446	465.732	711.7	-4.0121	0	12300000	547000
0.9975	20241029_DDA_1029_40.05112.05112.2	0.996	2024-07-12	K.GLDAIDK.A	YGL008C,YPL036W	2	730.386	691.01	2	730.384	366.2	712.2	-2.5863	0	61800000	89400
0.9996	20241029_DDA_1029_40.05114.05114.2	0.000694	2024-09-18	K.GTQAPNLQER.F	YDR226W	1	1112.56	2.19	2	1112.55	557.286	712.4	-2.5689	0	5070000	2310000
0.9827	20241029_DDA_1029_40.05115.05115.2	0.00128	2024-09-16	K.SPSTITDVK.Y	YOR038C	1	946.497	93.3	2	946.49	474.256	712.5	-7.4527	0	19200000	205000
0.9996	20241029_DDA_1029_40.05116.05116.2	0.00996	2024-09-14	R.YDALAEDR.D	YOR310C	1	951.43	4.17	2	951.427	476.722	712.5	-2.5614	0	5830000	1400000
0.9825	20241029_DDA_1029_40.05117.05117.2	0.00708	2024-06-16	K.ALYEEAQEK.A	YCL043C	1	1079.51	15.12	2	1079.51	540.764	712.6	-3.295	0	12800000	844000
0.9989	20241029_DDA_1029_40.05118.05118.2	0.00449	2024-07-14	R.DTQQVELR.K	YNL189W	1	987.499	2.02	2	987.496	494.757	712.7	-2.316	0	2300000	1140000
0.9984	20241029_DDA_1029_40.05121.05121.3	0.00944	13/44	K.AAGSYYVEAQHK.L	YGL076C,YPL198W	2	1322.63	20.1	3	1322.62	441.882	712.9	-2.7037	0	16700000	830000
0.9998	20241029_DDA_1029_40.05129.05129.2	0.000427	2024-09-18	K.LGM[147.04]ENSLTEK.L	YBL005W-B,YBR012W-B,YDR261C-D,YDR316W-B,YDR365W-B,YER138C,YER160C,YGR027W-B,YGR038C-B,YGR161C-D,YHR214C-B,YJR027W,YJR029W,YLR035C-A,YLR157C-B,YLR227W-B,YML045W,YML039W,YMR045C,YMR050C,YNL284C-B,YOL103W-B,YOR142W-B,YPL257W-B,YPR137C-B,YPR158W-B,YPR158C-D	27	1136.54	2.68	2	1136.54	569.276	713.8	-2.4891	0	19200000	7140000
0.9934	20241029_DDA_1029_40.05130.05130.2	1.31	2024-08-12	K.IETELTK.L	YDR099W,YER177W	2	832.454	65.44	2	832.453	417.234	713.8	-1.1748	0	5740000	87800
0.9996	20241029_DDA_1029_40.05132.05132.2	1.55e-05	2024-09-22	K.AAGSYYVEAQHK.L	YGL076C,YPL198W	2	1322.63	999	2	1322.62	662.32	714.2	-2.1631	0	2030000	0
0.9996	20241029_DDA_1029_40.05135.05135.2	0.000182	2024-08-18	K.AGFAGDDAPR.A	YFL039C	1	975.441	447.27	2	975.438	488.728	714.5	-2.6491	0	38700000	86600
1	20241029_DDA_1029_40.05136.05136.2	8.94e-09	2024-11-22	R.EDTPLSQNESTR.A	YOR304W	1	1375.62	6.84	2	1375.62	688.818	714.5	-3.0357	0	10100000	1470000
0.9718	20241029_DDA_1029_40.05138.05138.3	0.19	2024-06-28	K.LHPVVTPK.D	YDR322C-A	1	889.538	2.45	3	889.536	297.52	714.7	-2.7149	0	2700000	1100000
0.9852	20241029_DDA_1029_40.05139.05139.2	0.754	2024-04-12	K.LTGM[147.04]AFR.V	YGR192C,YJL052W,YJR009C	3	810.406	6.56	2	810.404	406.21	714.8	-1.8805	0	100000000	15300000
1	20241029_DDA_1029_40.05149.05149.2	2.66e-07	2024-10-22	E.GEEVGEGDSIAK.L	YFR037C	1	1189.55	999	2	1189.54	595.78	715.8	-3.4063	0	3690000	0
0.7384	20241029_DDA_1029_40.05152.05152.2	0.19	2024-08-16	L.SQLAAQMEK.H	YPL037C	1	1004.5	1.11	2	1004.49	503.255	716.2	-4.6312	0	1560000	1400000
1	20241029_DDA_1029_40.05153.05153.2	1.42e-05	13/18	F.APAGVTTEVK.S	YBR118W,YPR080W	2	971.529	999	2	971.527	486.772	716.3	-2.283	0	152000000	0
0.9987	20241029_DDA_1029_40.05154.05154.2	0.00452	2024-07-12	K.EDYETLK.R	YPR034W	1	896.413	65.42	2	896.41	449.214	716.4	-2.5847	0	31500000	481000
0.9997	20241029_DDA_1029_40.05155.05155.2	0.0035	2024-11-14	K.HFELGGEK.K	YHR141C,YNL162W	2	915.445	10.6	2	915.442	458.73	716.5	-2.7735	0	23200000	2190000
0.9996	20241029_DDA_1029_40.05157.05157.2	0.00822	2024-09-12	K.YTNVLNK.F	YDL185W	1	850.455	1.91	2	850.453	426.235	716.6	-2.0824	0	6240000	3260000
0.9986	20241029_DDA_1029_40.05158.05158.2	0.0175	2024-07-14	K.AGAEIVPK.L	YCR012W	1	783.449	87.02	2	783.447	392.732	716.7	-2.8464	0	15500000	178000
0.9989	20241029_DDA_1029_40.05159.05159.3	8.8e-05	14/36	K.YKEDEPVVAR.R	YGL133W	1	1204.61	999	3	1204.61	402.543	716.8	-1.5183	1	30100000	0
0.9989	20241029_DDA_1029_40.05160.05160.2	0.00856	2024-09-16	K.EEDPNEFTK.L	YAR007C	1	1107.47	999	2	1107.47	554.743	716.9	-2.6249	0	3590000	0
0.8857	20241029_DDA_1029_40.05162.05162.2	0.154	2024-05-14	L.GLNEYATR.L	YNL037C	1	922.451	2.64	2	922.449	462.233	717.2	-2.2473	0	8030000	3040000
0.9813	20241029_DDA_1029_40.05166.05166.2	0.114	2024-05-14	R.DINSQGFK.L	YPR183W	1	907.44	0.37	2	907.437	454.727	717.6	-2.8564	0	8330000	22600000
0.9995	20241029_DDA_1029_40.05168.05168.2	0.000512	2024-10-18	R.EVVGSTLNGK.G	YFR037C	1	1002.53	999	2	1002.53	502.275	717.7	-2.769	0	6860000	0
1	20241029_DDA_1029_40.05169.05169.2	1.11e-07	14/26	K.QEVEGGDGAEPQVK.K	YFR037C	1	1441.67	999	2	1441.66	721.841	717.8	-3.4356	0	15400000	0
0.9997	20241029_DDA_1029_40.05171.05171.2	6.07e-05	2024-09-16	K.NQNYPLASK.S	YHR216W,YLR432W,YML056C	3	1033.52	999	2	1033.52	517.767	718	-2.446	0	4930000	0
0.9985	20241029_DDA_1029_40.05173.05173.2	0.0156	2024-06-14	R.ILQQEVQR.E	YBL088C	1	1012.57	999	2	1012.56	507.291	718.3	-1.9999	0	929000	0
0.9885	20241029_DDA_1029_40.05175.05175.2	0.149	2024-08-12	-.M[147.04]LSIQQR.Y	YDR081C	1	890.464	10.14	2	890.465	446.24	718.5	0.5885	0	10600000	1050000
0.995	20241029_DDA_1029_40.05176.05176.3	0.00385	1944-11-01	R.QLDEQFNSSHSR.R	YOR042W	1	1446.65	999	3	1446.65	483.224	718.6	1.0929	0	3940000	0
0.9947	20241029_DDA_1029_40.05179.05179.2	0.000645	13/16	L.SHLVQELNK.K	YBL100W-B,YCL019W,YDR034C-D,YDR098C-B,YDR210W-B,YDR210C-D,YDR261W-B,YDR316W-B,YDR365W-B,YER160C,YFL002W-A,YGR038C-B,YGR161W-B,YHR214C-B,YLR035C-A,YLR227W-B,YLR410W-B,YML045W,YMR050C,YNL054W-B,YOR192C-B,YOR343W-B,YPR137C-B,YPR158W-B,YPR158C-D	25	1066.58	999	2	1066.57	534.296	718.8	-2.2127	0	6180000	0
0.9993	20241029_DDA_1029_40.05180.05180.2	0.000144	2024-08-22	K.SVTTNSNPNLM[147.04]R.Q	YLR278C	1	1348.64	999	2	1348.64	675.327	718.9	-3.0631	0	1860000	0
0.9479	20241029_DDA_1029_40.05189.05189.3	0.0071	1932-09-01	L.SHLVQELNK.K	YBL100W-B,YCL019W,YDR034C-D,YDR098C-B,YDR210W-B,YDR210C-D,YDR261W-B,YDR316W-B,YDR365W-B,YER160C,YFL002W-A,YGR038C-B,YGR161W-B,YHR214C-B,YLR035C-A,YLR227W-B,YLR410W-B,YML045W,YMR050C,YNL054W-B,YOR192C-B,YOR343W-B,YPR137C-B,YPR158W-B,YPR158C-D	25	1066.58	0.24	3	1066.57	356.533	719.8	-3.4053	0	10200000	43400000
0.9994	20241029_DDA_1029_40.05190.05190.3	0.000582	2024-10-24	R.VLNC[160.03]HFR.A	YOL089C	1	944.465	24.7	3	944.462	315.829	719.9	-3.1478	0	7830000	317000
1	20241029_DDA_1029_40.05192.05192.2	1.76e-05	2024-12-20	K.TATEVTPQEPK.H	YNL113W	1	1199.6	999	2	1199.6	600.809	720	-2.0465	0	10800000	0
0.9761	20241029_DDA_1029_40.05198.05198.3	0.27	1932-09-01	K.EKPVIGDVK.L	YDL156W	1	983.565	999	3	983.562	328.862	720.7	-3.0654	0	12500000	0
0.8898	20241029_DDA_1029_40.05199.05199.2	0.0249	2024-09-18	K.YKEDEPVVAR.R	YGL133W	1	1204.61	999	2	1204.6	603.312	720.8	-3.3297	1	4320000	0
1	20241029_DDA_1029_40.05201.05201.3	1.77e-06	19/44	K.LSTEDEEIHSAR.K	YJR060W	1	1385.64	10.01	3	1385.64	462.888	721	-3.1249	0	227000000	22700000
0.993	20241029_DDA_1029_40.05204.05204.2	0.0398	2024-07-14	K.EVASLPNK.S	YPL231W	1	856.465	28.35	2	856.463	429.24	721.2	-2.7789	0	4600000	162000
0.9955	20241029_DDA_1029_40.05209.05209.2	0.458	2024-06-12	K.AGLIAAR.R	YFR031C-A,YIL018W	2	670.413	10.1	2	670.41	336.214	721.8	-3.2801	0	12800000	1270000
0.9992	20241029_DDA_1029_40.05214.05214.2	0.0292	2024-07-16	K.EKPVIGDVK.L	YDL156W	1	983.565	999	2	983.563	492.79	722.2	-2.1829	0	5260000	0
0.9835	20241029_DDA_1029_40.05218.05218.3	0.00882	1936-11-01	Q.VRPM[147.04]EVVM[147.04]ER.N	YDR097C	1	1276.63	0.53	3	1276.62	426.55	722.7	-1.6638	0	2130000	4010000
1	20241029_DDA_1029_40.05222.05222.2	5.58e-09	2024-11-22	K.LSTEDEEIHSAR.K	YJR060W	1	1385.64	6.38	2	1385.64	693.828	723.1	-3.4251	0	13800000	2160000
0.9914	20241029_DDA_1029_40.05223.05223.3	0.0379	1932-09-01	R.KANELDDLK.T	YOL090W	1	1044.55	999	3	1044.54	349.189	723.1	-3.2253	0	4180000	0
0.9997	20241029_DDA_1029_40.05226.05226.2	1.79e-05	2024-09-16	K.IAGYVM[147.04]DNR.S	YCL028W	1	1053.49	7.07	2	1053.49	527.753	723.4	-2.5667	0	8530000	1210000
0.8251	20241029_DDA_1029_40.05228.05228.2	0.0729	2024-08-18	F.SGENVDIEAK.A	YHL034C	1	1060.5	999	2	1060.5	531.259	723.7	-3.1457	0	2010000	0
1	20241029_DDA_1029_40.05231.05231.3	1.86e-06	20/44	K.LSTEDEEIHSAR[166.11].K	YJR060W	1	1395.65	9.98	3	1395.65	466.224	724	-3.8699	0	227000000	22700000
0.9176	20241029_DDA_1029_40.05232.05232.3	0.126	2024-11-28	K.DKYIQEYK.K	YMR072W	1	1085.54	86.58	3	1085.54	362.854	724	-3.4048	1	16700000	193000
0.9995	20241029_DDA_1029_40.05233.05233.3	0.000232	15/48	K.STPDPTSKPSAIK.K	YJR140C	1	1327.7	999	3	1327.69	443.573	724.1	-3.314	0	3220000	0
0.9943	20241029_DDA_1029_40.05235.05235.2	0.14	2024-10-16	R.KANELDDLK.T	YOL090W	1	1044.55	18.62	2	1044.54	523.28	724.3	-4.3158	0	4000000	215000
0.9983	20241029_DDA_1029_40.05241.05241.3	0.00101	1940-12-01	K.ITQDAAEAIKK.Y	YDL066W	1	1186.66	999	3	1186.65	396.559	725	-3.563	0	7110000	0
0.99	20241029_DDA_1029_40.05242.05242.2	0.00203	2024-08-12	L.YVAIAQR.K	YER165W	1	819.46	8.58	2	819.458	410.737	725.1	-3.1692	0	14300000	1670000
0.981	20241029_DDA_1029_40.05244.05244.2	0.00339	2024-10-14	K.DKYIQEYK.K	YMR072W	1	1085.54	999	2	1085.54	543.777	725.2	-2.2956	1	8230000	0
0.9824	20241029_DDA_1029_40.05248.05248.3	0.0236	2024-11-28	Y.IVIDEAHR.L	YOR304W,YIR002C	2	951.514	45.16	3	951.512	318.178	725.5	-1.7761	0	13200000	292000
1	20241029_DDA_1029_40.05250.05250.2	3.7e-07	2024-11-20	L.STEDEEIHSAR.K	YJR060W	1	1272.56	27.82	2	1272.55	637.286	725.9	-2.8101	0	2220000	79800
0.9942	20241029_DDA_1029_40.05252.05252.2	0.00195	2024-09-18	A.AAGQTSVEIR.V	YJR045C	1	1030.54	44.16	2	1030.54	516.278	726.1	-2.4434	0	11700000	264000
0.9973	20241029_DDA_1029_40.05253.05253.2	0.0155	2024-10-14	K.KPAGPFIK.Y	YMR072W	1	856.517	999	2	856.515	429.266	726.1	-2.0595	0	139000000	0
0.8609	20241029_DDA_1029_40.05255.05255.2	0.0406	2024-07-12	Q.LIYDENK.L	YBL100W-A,YBL100W-B,YCL020W,YCL019W,YDR034C-D,YDR034C-C,YDR210W-A,YDR210W-B,YDR261W-A,YDR261W-B,YFL002W-B,YFL002W-A,YGR161W-A,YGR161W-B,YLR410W-A,YLR410W-B,YOR192C-B,YOR192C-A,YOR343W-A,YOR343W-B	20	893.449	999	2	893.447	447.732	726.3	-2.6179	0	7570000	0
0.987	20241029_DDA_1029_40.05256.05256.2	0.000193	2024-09-16	M.FVM[147.04]GVNEEK.Y	YGR192C,YJR009C	2	1067.5	999	2	1067.49	534.755	726.4	-3.2469	0	7480000	0
1	20241029_DDA_1029_40.05261.05261.2	6.18e-07	2024-10-18	T.YNM[147.04]IDAAAEK.R	YPR034W	1	1140.51	27.85	2	1140.51	571.263	727	-2.2928	0	2990000	107000
0.9873	20241029_DDA_1029_40.05263.05263.2	0.76	2024-09-12	K.LDASAIK.A	YOL090W	1	716.407	35.21	2	716.405	359.211	727.1	-3.1449	0	43600000	1240000
1	20241029_DDA_1029_40.05265.05265.3	0.00924	2024-12-28	K.KPAGPFIK.Y	YMR072W	1	856.517	999	3	856.515	286.513	727.3	-2.9083	0	191000000	0
1	20241029_DDA_1029_40.05266.05266.2	1.45e-05	2024-11-20	K.SPYTSYSTNAK.K	YGR140W	1	1217.56	999	2	1217.55	609.785	727.4	-3.6631	0	30800000	0
0.9952	20241029_DDA_1029_40.05267.05267.2	0.453	2024-07-12	K.SQLDLM[147.04]K.L	YMR072W	1	849.427	70.63	2	849.424	425.721	727.4	-3.294	0	442000000	6250000
0.9997	20241029_DDA_1029_40.05272.05272.2	0.00083	2024-08-14	R.EEFSQVAK.Y	YBR263W	1	936.455	2.24	2	936.454	469.235	728.1	-1.3476	0	4260000	1900000
0.9989	20241029_DDA_1029_40.05275.05275.2	0.00493	2024-08-16	R.TVEALTGAK.K	YNL104C,YOR108W	2	888.492	999	2	888.489	445.253	728.3	-3.1413	0	8410000	0
0.9993	20241029_DDA_1029_40.05276.05276.2	0.00354	2024-10-14	R.KPNNLLVR.K	YDR081C	1	952.582	999	2	952.578	477.298	728.4	-3.5587	0	7270000	0
0.996	20241029_DDA_1029_40.05280.05280.2	0.00516	2024-09-16	R.NHGSFFGAK.N	YGR178C	1	963.456	999	2	963.452	482.735	728.7	-4.4434	0	2700000	0
1	20241029_DDA_1029_40.05283.05283.2	5.69e-06	2024-12-22	R.NQNDPQKPIVGQ.L	YLR357W	1	1336.67	999	2	1336.67	669.344	729.1	-3.4137	0	7110000	0
0.9874	20241029_DDA_1029_40.05285.05285.3	1.27e-06	15/48	H.SGSQNEHPLGIEK.M	YJR089W	1	1394.68	83.78	3	1394.67	465.9	729.3	-3.0731	0	17500000	208000
0.9981	20241029_DDA_1029_40.05294.05294.2	0.000252	2024-10-16	K.HVLTSIGEK.L	YBR109C	1	982.545	27.91	2	982.54	492.28	730.2	-4.6624	0	7340000	263000
0.9992	20241029_DDA_1029_40.05296.05296.2	0.00575	2024-10-14	K.KDPFPPPK.D	YGR140W	1	924.507	999	2	924.504	463.261	730.4	-3.6798	0	86800000	0
1	20241029_DDA_1029_40.05297.05297.3	2.7e-05	17/40	K.NNTVEVEDVKR.A	YPL235W	1	1301.66	999	3	1301.65	434.893	730.4	-3.5432	0	67300000	0
0.9912	20241029_DDA_1029_40.05298.05298.3	0.0601	2024-11-28	K.LKPVVVGK.Y	YDR081C	1	838.564	999	3	838.561	280.529	730.5	-3.2496	0	24800000	0
0.9522	20241029_DDA_1029_40.05299.05299.2	0.333	2024-07-12	K.IVLTGAK.Q	YER148W	1	700.448	999	2	700.445	351.231	730.6	-4.8797	0	7830000	0
0.9983	20241029_DDA_1029_40.05305.05305.3	0.012	2024-08-28	K.KDPFPPPK.D	YGR140W	1	924.507	2259.24	3	924.504	309.176	731.3	-3.3045	0	155000000	68500
0.9867	20241029_DDA_1029_40.05306.05306.3	0.283	2024-08-28	R.KPNNLLVR.K	YDR081C	1	952.582	999	3	952.578	318.534	731.4	-3.5472	0	12400000	0
0.8826	20241029_DDA_1029_40.05307.05307.3	0.173	2024-08-24	K.IIHDTFR.W	YOR116C	1	900.482	999	3	900.478	301.168	731.4	-3.7225	0	28400000	0
0.9882	20241029_DDA_1029_40.05308.05308.2	0.00775	2024-09-18	R.NITNLSGGEK.T	YLR086W	1	1031.52	46.09	2	1031.52	516.77	731.5	-6.3217	0	10100000	220000
1	20241029_DDA_1029_40.05311.05311.2	0.000165	2024-10-20	K.NNTVEVEDVKR.A	YPL235W	1	1301.66	999	2	1301.65	651.836	731.8	-2.6343	0	7680000	0
0.9761	20241029_DDA_1029_40.05317.05317.3	0.00429	1932-08-01	R.IYDREPTVR.L	YDR325W	1	1147.6	0.57	3	1147.59	383.54	732.4	-3.8367	1	5280000	9290000
0.9985	20241029_DDA_1029_40.05318.05318.2	0.0542	2024-07-12	K.GLLTDSR.S	YAR009C,YBL100W-B,YCL019W,YDR034C-D,YDR210W-B,YDR210C-D,YDR261W-B,YDR365W-B,YER138C,YFL002W-A,YGR038C-B,YGR161W-B,YJR027W,YLR157C-B,YLR227W-B,YLR410W-B,YML039W,YNL054W-B,YOL103W-B,YOR192C-B,YOR343W-B,YPL257W-B,YPR137C-B	23	760.408	8.33	2	760.406	381.211	732.5	-2.7959	0	53800000	6460000
0.9718	20241029_DDA_1029_40.05321.05321.3	0.431	1932-10-01	K.SEDKEPLLR.L	YOL139C	1	1085.57	146.13	3	1085.57	362.865	732.8	-3.4341	1	8390000	57400
1	20241029_DDA_1029_40.05323.05323.3	4.02e-07	18/48	L.TTSAGIMDHEEAR.R	YJL190C,YLR367W	2	1416.63	999	3	1416.63	473.217	732.9	-3.2147	0	9990000	0
0.9676	20241029_DDA_1029_40.05327.05327.2	0.585	2024-06-16	K.TISDLQM[147.04]EK.D	YNL250W	1	1079.52	0.77	2	1079.51	540.766	733.5	-2.6114	0	7550000	9860000
0.9962	20241029_DDA_1029_40.05330.05330.2	0.0108	2024-09-16	K.GLQSGDLER.A	YLR197W	1	973.483	999	2	973.479	487.749	733.7	-4.2291	0	17400000	0
1	20241029_DDA_1029_40.05332.05332.2	2.64e-05	2024-07-14	R.YDC[160.03]SFC[160.03]GK.K	YJR094W-A,YPR043W	2	1035.38	999	2	1035.38	518.697	733.8	-3.0115	0	3890000	0
0.9986	20241029_DDA_1029_40.05333.05333.2	0.0497	2024-08-14	K.QNIDDSIR.S	YNL250W	1	959.467	999	2	959.465	480.741	733.9	-2.6212	0	8430000	0
0.9395	20241029_DDA_1029_40.05334.05334.2	0.0135	2024-06-12	G.YTDNVIR.V	YMR116C	1	879.445	2.61	2	879.441	440.73	734	-4.0924	0	7350000	2820000
0.9743	20241029_DDA_1029_40.05335.05335.3	0.000366	1940-07-01	K.HAESNEISLTK.E	YDR081C	1	1227.61	125.92	3	1227.6	410.211	734.1	-7.9056	0	9420000	74800
0.9892	20241029_DDA_1029_40.05341.05341.2	0.591	2024-07-12	R.YLAEVGK.L	YDR342C,YDR343C	2	778.423	4.46	2	778.42	390.219	734.8	-2.893	0	9390000	2100000
0.9887	20241029_DDA_1029_40.05345.05345.2	0.00115	2024-10-22	Q.GGNAAPSAADIK.A	YDR382W	1	1070.54	999	2	1070.53	536.275	735.1	-3.2105	0	5830000	0
0.998	20241029_DDA_1029_40.05349.05349.2	0.00594	2024-09-16	R.LNSLSVNNK.A	YOR113W	1	987.535	999	2	987.531	494.775	735.6	-4.412	0	3570000	0
0.9933	20241029_DDA_1029_40.05350.05350.3	0.0303	1948-09-01	R.SQLGHNVNDSSLK.L	YIL144W	1	1397.69	999	3	1397.68	466.904	735.7	-4.1519	0	2700000	0
1	20241029_DDA_1029_40.05354.05354.2	3.95e-10	2024-12-20	K.HAESNEISLTK.E	YDR081C	1	1227.61	999	2	1227.61	614.812	736.2	-3.194	0	12500000	0
0.8662	20241029_DDA_1029_40.05356.05356.2	1.95	2024-05-12	K.EYEPLTK.A	YMR186W,YPL240C	2	878.438	59.76	2	878.436	440.227	736.4	-3.2808	0	11500000	192000
0.996	20241029_DDA_1029_40.05360.05360.2	0.158	2024-06-18	K.GSSNPDQLVK.L	YOR061W	1	1043.52	999	2	1043.52	522.77	736.7	-1.6224	0	4670000	0
1	20241029_DDA_1029_40.05363.05363.2	5.54e-08	2024-10-20	T.SEGM[147.04]VGQLQAR.R	YPL235W	1	1190.57	999	2	1190.57	596.293	737.2	-3.054	0	7490000	0
0.999	20241029_DDA_1029_40.05366.05366.3	0.00467	1932-09-01	K.LHMGTDDVR.L	YDL075W	1	1042.49	999	3	1042.48	348.503	737.4	-3.2461	0	11400000	0
0.9088	20241029_DDA_1029_40.05368.05368.2	0.0129	2024-06-12	K.QVQFAHA.A	YLR052W	1	799.398	-	2	799.395	400.706	737.5	-3.1023	0	-	-
0.9953	20241029_DDA_1029_40.05369.05369.2	0.016	2024-07-18	K.VAPTTGVVAK.Q	YMR145C	1	941.555	999	2	941.55	471.785	737.6	-4.9248	0	4700000	0
0.8594	20241029_DDA_1029_40.05383.05383.2	0.0215	2024-04-22	A.STAATLAPTSSR.T	YJL110C	1	1161.6	1.59	2	1161.6	581.807	739	-2.9459	0	1320000	831000
0.9877	20241029_DDA_1029_40.05385.05385.2	0.00437	2024-05-20	D.PVADNVTNNMK.G	YOR113W	1	1201.58	36.66	2	1201.57	601.795	739.3	-1.2983	0	6730000	184000
0.9984	20241029_DDA_1029_40.05387.05387.2	0.00248	2024-05-12	K.YVNTFM[147.04]K.S	YJR068W	1	917.432	115.49	2	917.429	459.723	739.5	-2.5157	0	9210000	79700
0.9987	20241029_DDA_1029_40.05398.05398.2	0.000215	2024-08-14	K.ETTYDEIK.K	YGR192C,YJR009C	2	997.46	0.68	2	997.458	499.738	740.6	-1.981	0	21100000	31200000
0.9997	20241029_DDA_1029_40.05399.05399.3	0.000101	13/44	K.AEGATGGLVPHK.V	YBR196C	1	1135.6	6.05	3	1135.6	379.54	740.6	-2.3045	0	16500000	2720000
0.994	20241029_DDA_1029_40.05400.05400.3	2.96e-05	14/44	N.VHSNNITSGLNR.A	YOR207C	1	1310.67	2.33	3	1310.67	437.897	740.7	-1.9151	0	7830000	3360000
1	20241029_DDA_1029_40.05401.05401.2	1.67e-07	2024-09-20	R.AVQDNGESAFR.T	YDL082W,YMR142C	2	1192.55	1.81	2	1192.54	597.281	740.8	-3.9898	0	12900000	7150000
0.9966	20241029_DDA_1029_40.05402.05402.2	0.0954	2024-07-16	K.ASFENETVK.A	YNL290W	1	1023.49	17.83	2	1023.49	512.751	740.9	-1.9961	0	12700000	713000
0.9641	20241029_DDA_1029_40.05404.05404.2	0.0178	2024-06-12	R.SYNWGAK.A	YLR185W	1	824.382	2.5	2	824.38	413.198	741	-1.5684	0	9040000	3610000
0.992	20241029_DDA_1029_40.05407.05407.2	0.0069	2024-06-16	K.LHMGTDDVR.L	YDL075W	1	1042.49	2.59	2	1042.48	522.251	741.5	-3.0629	0	3650000	1410000
0.9993	20241029_DDA_1029_40.05408.05408.2	3.14e-05	2024-09-28	K.QEPGM[147.04]GGQSAASLTK.F	YAR007C	1	1476.69	999	2	1476.68	739.351	741.6	-3.3704	0	6070000	0
0.8617	20241029_DDA_1029_40.05409.05409.2	0.629	2024-07-12	S.ILQNDIK.W	YIL098C,YKL112W,YMR168C,YPR021C	4	842.486	999	2	842.484	422.25	741.6	-2.2172	0	164000000	0
0.9862	20241029_DDA_1029_40.05410.05410.3	0.0988	2024-12-28	R.YKFPGQQK.L	YLR075W	1	994.524	999	3	994.522	332.515	741.7	-1.9386	1	19200000	0
1	20241029_DDA_1029_40.05412.05412.2	8.76e-10	2024-11-24	K.GDDEANGATSFDR.T	YOR063W	1	1353.54	999	2	1353.54	677.779	741.9	-0.6332	0	3780000	0
0.9948	20241029_DDA_1029_40.05414.05414.3	0.00547	1940-10-01	R.EKTDYYEVAHR.L	YIL126W	1	1409.66	999	3	1409.66	470.893	742	-0.9485	1	2720000	0
0.9994	20241029_DDA_1029_40.05418.05418.2	0.000896	2024-07-16	K.YDLEAGENK.F	YBL039C	1	1037.47	999	2	1037.46	519.741	742.6	-2.6651	0	1710000	0
1	20241029_DDA_1029_40.05421.05421.2	4.1e-05	2024-11-20	K.TPGPGGQAALR.A	YCR031C,YJL191W	2	1023.55	999	2	1023.54	512.78	742.8	-2.4376	0	41400000	0
1	20241029_DDA_1029_40.05425.05425.2	8.81e-05	15/22	F.SLQHAAEPPVEK.R	YDR174W	1	1304.67	999	2	1304.67	653.343	743.1	-1.677	0	16200000	0
0.9996	20241029_DDA_1029_40.05433.05433.2	0.00269	2024-09-16	R.VATTGEWDK.L	YLR044C	1	1005.48	63.89	2	1005.47	503.746	744	-2.3859	0	34400000	538000
0.9757	20241029_DDA_1029_40.05434.05434.2	0.197	2024-07-12	Q.FIQM[147.04]GYK.V	YDR097C	1	901.437	20.58	2	901.434	451.726	744	-2.6458	0	15800000	769000
0.9992	20241029_DDA_1029_40.05435.05435.3	4.94e-05	1944-10-01	K.VLSHNQSVLENK.L	YDR310C	1	1366.72	20.61	3	1366.72	456.581	744.1	-3.0321	0	3690000	179000
0.9977	20241029_DDA_1029_40.05443.05443.2	0.00163	2024-08-14	K.LSEGTSFR.R	YHR021C,YKL156W	2	895.44	999	2	895.436	448.727	745	-3.8919	0	23800000	0
0.972	20241029_DDA_1029_40.05445.05445.2	0.601	2024-07-14	K.LAGDPIDK.S	YMR091C	1	827.439	38.02	2	827.435	414.727	745.1	-4.2299	0	23000000	604000
0.9983	20241029_DDA_1029_40.05451.05451.2	0.00761	2024-06-12	K.TDFYEQR.K	YDR303C	1	957.419	999	2	957.416	479.717	745.8	-3.4321	0	5210000	0
0.9981	20241029_DDA_1029_40.05462.05462.2	1.06e-06	2024-09-22	K.GTTTELATTASR.M	YDR464W	1	1207.6	999	2	1207.6	604.809	746.9	-3.5715	0	2490000	0
0.8544	20241029_DDA_1029_40.05464.05464.2	0.236	2024-07-12	Q.EISTM[147.04]IR.W	YGR087C,YLR044C,YLR134W	3	864.438	5.03	2	864.436	433.226	747.1	-2.11	0	25900000	5160000
0.9968	20241029_DDA_1029_40.05465.05465.3	0.00184	13/40	K.NIVEFHSDHM[147.04]K.L	YLR044C	1	1371.62	999	3	1371.62	458.215	747.1	-2.8951	0	40100000	0
0.9998	20241029_DDA_1029_40.05466.05466.2	0.00121	2024-09-18	R.DIEGSVQPSR.D	YGR086C	1	1086.53	999	2	1086.53	544.273	747.2	-2.5292	0	19600000	0
0.9997	20241029_DDA_1029_40.05467.05467.3	0.000873	2024-11-28	R.IPPDQFHR.D	YKL144C	1	1008.51	171.16	3	1008.51	337.179	747.3	-1.996	0	31500000	184000
0.9548	20241029_DDA_1029_40.05474.05474.2	0.445	2024-06-20	K.SANIGGEDLNK.K	YJL076W	1	1116.54	0.51	2	1116.54	559.278	748.1	-1.1554	0	2380000	4660000
0.9978	20241029_DDA_1029_40.05476.05476.2	0.161	2024-07-12	R.LAAELQR.Q	YLR085C	1	799.455	999	2	799.453	400.735	748.2	-2.5455	0	11400000	0
0.9962	20241029_DDA_1029_40.05477.05477.3	0.0148	1936-11-01	R.AVGAPIERPK.S	YNR001C	1	1036.6	999	3	1036.6	346.542	748.3	-3.2616	0	9410000	0
1	20241029_DDA_1029_40.05484.05484.2	1.46e-06	2024-11-20	K.NIVEFHSDHM[147.04]K.L	YLR044C	1	1371.62	999	2	1371.62	686.819	749.1	-3.9224	0	3400000	0
0.999	20241029_DDA_1029_40.05491.05491.3	0.000151	14/44	K.DAPVPPAPEGHK.W	YOL006C	1	1213.61	89.91	3	1213.6	405.544	749.6	-3.7829	0	17700000	197000
0.9749	20241029_DDA_1029_40.05492.05492.2	0.737	2024-06-12	K.LDNLVDK.S	YKL196C	1	815.439	1	2	815.436	408.727	749.7	-3.2473	0	4130000	4140000
0.9994	20241029_DDA_1029_40.05493.05493.2	0.000373	2024-09-22	K.NM[147.04]APGESVYGEK.R	YDL014W	1	1296.57	6.3	2	1296.56	649.29	749.8	-3.0319	0	11700000	1860000
0.9959	20241029_DDA_1029_40.05496.05496.2	7e-05	2024-08-22	R.SEVSNPPAYGAK.L	YLR027C	1	1218.59	999	2	1218.59	610.301	750.2	1.1201	0	1870000	0
0.9007	20241029_DDA_1029_40.05501.05501.2	0.135	2024-06-12	K.AYFETEK.R	YDR172W	1	886.407	5.56	2	886.403	444.211	750.6	-4.2339	0	5820000	1050000
0.9845	20241029_DDA_1029_40.05506.05506.3	0.000548	15/44	F.SLQHAAEPPVEK.R	YDR174W	1	1304.67	83.21	3	1304.67	435.898	751.2	-2.5639	0	144000000	1730000
0.9997	20241029_DDA_1029_40.05507.05507.2	0.000939	2024-08-16	R.ENINDIDSR.V	YNL250W	1	1074.49	13.16	2	1074.49	538.254	751.3	-2.2141	0	5690000	432000
0.9984	20241029_DDA_1029_40.05511.05511.2	0.163	2024-08-14	R.STLDPVEK.V	YAL005C,YLL024C	2	887.46	999	2	887.458	444.737	751.6	-2.4193	0	99000000	0
0.991	20241029_DDA_1029_40.05514.05514.2	0.00116	2024-07-20	K.QESEGPLQM[147.04]SQ.L	YGR140W	1	1248.53	-	2	1248.53	625.272	751.9	-2.2899	0	-	-
0.9968	20241029_DDA_1029_40.05518.05518.2	0.00538	2024-06-22	K.DAPVPPAPEGHK.W	YOL006C	1	1213.61	999	2	1213.61	607.812	752.4	-0.7704	0	2070000	0
0.9675	20241029_DDA_1029_40.05519.05519.2	0.00692	2024-07-16	L.NVVAGSDLR.R	YAL038W	1	929.493	999	2	929.493	465.754	752.5	-0.0979	0	43500000	0
0.9997	20241029_DDA_1029_40.05520.05520.2	0.000105	2024-08-18	K.IDGM[147.04]DVDSVK.T	YPR190C	1	1093.5	999	2	1093.49	547.755	752.5	-2.5835	0	14800000	0
0.9959	20241029_DDA_1029_40.05531.05531.2	0.019	2024-06-12	K.LPTYTAK.D	YPR074C	1	792.438	1.33	2	792.437	397.226	753.6	-1.4525	0	9170000	6900000
0.9996	20241029_DDA_1029_40.05536.05536.2	0.0269	2024-09-16	K.TQNIIADTK.H	YBR286W	1	1002.53	4.46	2	1002.53	502.275	754	-2.2543	0	5710000	1280000
0.8682	20241029_DDA_1029_40.05539.05539.3	0.288	1936-10-01	S.QEQQLHLNNK.K	DECOY_YDL177C_UNMAPPED	0	1250.64	400.82	3	1250.63	417.886	754.5	-2.1613	0	56900000	142000
0.9997	20241029_DDA_1029_40.05540.05540.2	0.000348	2024-08-16	K.EISDAQEIR.L	YMR145C	1	1059.52	999	2	1059.52	530.767	754.6	-2.083	0	4040000	0
0.9992	20241029_DDA_1029_40.05542.05542.2	0.0106	2024-08-14	R.IIVEADEK.K	YOR207C	1	915.491	999	2	915.49	458.753	754.7	-1.8471	0	21600000	0
0.9995	20241029_DDA_1029_40.05546.05546.3	0.0212	2024-10-24	R.QIPHIDR.C	YOR341W	1	877.477	77.41	3	877.476	293.5	755	-1.3903	0	6630000	85600
0.9887	20241029_DDA_1029_40.05547.05547.2	2.65e-07	2024-11-22	E.NIVNEDGPNTSR.R	YGR140W	1	1314.62	49.45	2	1314.62	658.316	755.1	-0.4169	0	5190000	105000
0.9964	20241029_DDA_1029_40.05553.05553.2	0.418	2024-07-12	K.TYLVQTK.V	YIL078W	1	851.475	38.14	2	851.474	426.745	755.8	-2.0212	0	38400000	1010000
0.9867	20241029_DDA_1029_40.05554.05554.2	0.0184	2024-09-16	K.EVVVSETPK.R	YOR116C	1	986.528	999	2	986.53	494.272	755.9	1.6867	0	10600000	0
0.9917	20241029_DDA_1029_40.05555.05555.2	0.564	2024-06-12	K.FPAGDYK.F	YLR109W	1	796.376	1.66	2	796.375	399.195	756	-0.2926	0	12500000	7510000
0.9993	20241029_DDA_1029_40.05559.05559.2	0.0618	2024-07-14	K.IYEVEGM[147.04]R.W	YLR044C	1	1011.47	129.72	2	1011.47	506.742	756.3	-2.5695	0	28600000	220000
0.9939	20241029_DDA_1029_40.05562.05562.2	0.000935	2024-08-18	S.AIDTM[147.04]NSIAR.G	YBR127C	1	1106.54	2.59	2	1106.54	554.277	756.8	-2.0659	0	7720000	2990000
0.9996	20241029_DDA_1029_40.05564.05564.2	3.14e-05	2024-08-16	K.FEASQVTEK.Q	YDL191W,YDL136W	2	1037.5	999	2	1037.5	519.759	756.9	-0.801	0	26600000	0
0.9679	20241029_DDA_1029_40.05565.05565.2	0.0014	2024-06-12	K.KPDGEPF.N	YFL013C	1	788.37	0.77	2	788.368	395.192	757	-2.8553	0	8870000	11500000
1	20241029_DDA_1029_40.05566.05566.2	1.87e-06	2024-09-16	R.GTEDVISPH.G	YDR190C	1	953.445	-	2	953.444	477.73	757.1	-1.89	0	-	-
0.9971	20241029_DDA_1029_40.05569.05569.2	0.00201	2024-08-18	K.IIAENTNVAK.D	YDR071C	1	1071.59	999	2	1071.59	536.803	757.3	-1.0526	0	3140000	0
0.995	20241029_DDA_1029_40.05575.05575.2	0.00459	2024-07-12	K.RPNVQLT.Q	YJR089W	1	826.466	45.36	2	826.465	414.24	758	-1.4145	0	19900000	438000
0.9997	20241029_DDA_1029_40.05576.05576.2	0.000731	2024-10-16	R.NNLSTLANK.L	YDR097C	1	973.519	81.6	2	973.518	487.767	758.1	-1.2552	0	16500000	203000
0.9943	20241029_DDA_1029_40.05579.05579.2	0.0392	2024-07-14	K.DQQLSIDK.L	YDR303C	1	945.477	80.1	2	945.475	473.746	758.3	-1.6764	0	7260000	90600
1	20241029_DDA_1029_40.05581.05581.2	7.16e-07	2024-10-22	R.GATDQTLDEAER.S	YIL142W	1	1304.58	0.36	2	1304.59	653.299	758.5	0.6332	0	1860000	5190000
0.9995	20241029_DDA_1029_40.05583.05583.2	0.0916	2024-08-12	K.SNLTTLR.F	YDR303C	1	803.45	63.24	2	803.449	402.732	758.8	-1.679	0	16400000	260000
0.9987	20241029_DDA_1029_40.05586.05586.2	0.00528	2024-06-14	R.YVIATSTK.V	YLR448W,YML073C	2	881.486	119.26	2	881.484	441.75	759.1	-2.4822	0	8540000	71600
0.9628	20241029_DDA_1029_40.05588.05588.3	0.232	1932-10-01	K.VRDQITSLK.E	YJR045C	1	1058.61	999	3	1058.61	353.877	759.2	-2.6884	1	10500000	0
0.9983	20241029_DDA_1029_40.05591.05591.2	0.0979	2024-06-12	K.GILTTAR.E	YPL231W	1	730.434	34.53	2	730.432	366.224	759.5	-2.122	0	4930000	143000
0.9691	20241029_DDA_1029_40.05592.05592.2	1.33	2024-07-12	K.EINGWEK.Y	YOR304W	1	874.418	2.65	2	874.418	438.216	759.6	-0.9275	0	3490000	1320000
0.9998	20241029_DDA_1029_40.05594.05594.2	0.00488	2024-07-12	K.DYC[160.03]YVSR.N	YNL059C	1	961.396	34.42	2	961.394	481.705	759.9	-2.3008	0	3570000	104000
0.9957	20241029_DDA_1029_40.05596.05596.3	0.00166	13/40	R.AQHAVILDQEK.Y	YGR027C,YLR333C	2	1250.66	65.29	3	1250.66	417.895	760.1	1.468	0	15700000	240000
0.9997	20241029_DDA_1029_40.05597.05597.2	0.000331	2024-07-14	R.VPDGFQDR.S	YOR116C	1	932.435	1.11	2	932.434	467.225	760.2	-1.5122	0	27000000	24400000
1	20241029_DDA_1029_40.05598.05598.2	7.38e-06	16/24	K.EGEEVGEGDSIAK.L	YFR037C	1	1318.59	107.48	2	1318.59	660.302	760.2	-1.265	0	14100000	131000
0.9229	20241029_DDA_1029_40.05599.05599.2	0.945	2024-06-14	K.ALPDETVK.V	YIL094C	1	871.465	38.82	2	871.465	436.74	760.3	-0.5405	0	46800000	1210000
1	20241029_DDA_1029_40.05601.05601.2	4.3e-05	2024-12-22	R.VGGASEVEVGEK.K	YLR259C	1	1159.57	999	2	1159.57	580.793	760.5	-1.1409	0	6110000	0
0.8319	20241029_DDA_1029_40.05603.05603.2	0.0646	2024-11-16	K.VRDQITSLK.E	YJR045C	1	1058.61	999	2	1058.61	530.312	760.6	0.3467	1	3310000	0
0.9978	20241029_DDA_1029_40.05609.05609.2	0.242	2024-07-12	R.LAEELER.Q	YIL126W	1	858.445	84.26	2	858.444	430.23	761.5	-0.9471	0	72800000	864000
1	20241029_DDA_1029_40.05610.05610.2	0.00181	13/20	K.TEILANEQGNR.L	YJL034W	1	1243.62	999	2	1243.61	622.815	761.6	-1.3396	0	7120000	0
0.9974	20241029_DDA_1029_40.05611.05611.3	0.000223	2024-10-24	R.YC[160.03]HLPYK.R	YGR140W	1	979.459	197.61	3	979.457	327.493	761.7	-1.7275	0	39400000	199000
0.9983	20241029_DDA_1029_40.05613.05613.2	0.0396	2024-07-16	K.SPNPDEVVK.Y	YKL035W	1	983.492	52.53	2	983.491	492.753	761.9	-1.5608	0	4780000	90900
0.9995	20241029_DDA_1029_40.05614.05614.2	0.000774	2024-08-14	K.IPLDQM[147.04]ER.S	YHL034C	1	1016.5	2.99	2	1016.49	509.255	761.9	-2.3679	0	12200000	4070000
1	20241029_DDA_1029_40.05617.05617.2	1.06e-07	2024-11-20	R.AQHAVILDQEK.Y	YGR027C,YLR333C	2	1250.66	17.91	2	1250.66	626.338	762.2	-0.8643	0	3320000	185000
0.9977	20241029_DDA_1029_40.05621.05621.2	0.142	2024-07-12	K.SLTTYPR.E	YGR140W	1	836.439	88.99	2	836.437	419.227	762.7	-2.1281	0	235000000	2640000
0.9997	20241029_DDA_1029_40.05622.05622.2	2.18e-06	2024-10-18	K.VSYYGNPTSK.E	YGR275W	1	1114.53	8.34	2	1114.53	558.272	762.8	-2.3579	0	7970000	956000
0.9968	20241029_DDA_1029_40.05628.05628.2	0.00916	2024-05-20	K.VIGATTNNEYR.S	YLL026W	1	1236.61	999	2	1236.61	619.312	763.3	-1.386	0	1480000	0
0.9998	20241029_DDA_1029_40.05633.05633.2	0.00225	2024-10-16	K.FASEDASIK.A	YJL034W	1	966.466	18.31	2	966.464	484.24	763.9	-2.086	0	13300000	728000
0.9995	20241029_DDA_1029_40.05635.05635.3	0.000172	14/28	R.C[160.03]LSVHNLK.W	YBR150C	1	969.507	2.6	3	969.504	324.176	764	-2.8179	0	8830000	3400000
0.9994	20241029_DDA_1029_40.05636.05636.2	0.0633	2024-07-12	R.YC[160.03]HLPYK.R	YGR140W	1	979.459	999	2	979.457	490.737	764.1	-1.6039	0	9600000	0
0.9396	20241029_DDA_1029_40.05639.05639.2	9.25e-06	2024-09-20	A.SIQNDPSAEVR.R	YDR325W	1	1214.59	999	2	1214.58	608.302	764.3	-5.061	0	3030000	0
1	20241029_DDA_1029_40.05643.05643.2	2.06e-06	2024-10-16	L.FTGDTGEIR.S	YPL235W	1	994.472	102.4	2	994.469	498.243	764.9	-2.5481	0	107000000	1050000
0.9981	20241029_DDA_1029_40.05644.05644.2	0.0936	2024-08-14	K.SVLPAATK.K	YMR033W	1	785.465	39.23	2	785.463	393.74	764.9	-2.4177	0	15900000	404000
0.9965	20241029_DDA_1029_40.05645.05645.2	0.114	2024-06-14	K.FLAEASM[147.04]R.D	YIL078W	1	939.448	7.21	2	939.447	470.731	765	-1.4264	0	51100000	7080000
0.9989	20241029_DDA_1029_40.05646.05646.2	0.00239	2024-10-16	K.QLEQEEIDR.L	YNL107W	1	1158.55	999	2	1158.55	580.283	765.1	-4.0956	0	3650000	0
0.985	20241029_DDA_1029_40.05648.05648.2	2.3e-05	2024-09-16	Y.WVNQDSTYK.Y	YLR029C,YMR121C	2	1139.52	999	2	1139.52	570.77	765.3	-3.698	0	5300000	0
0.9881	20241029_DDA_1029_40.05655.05655.2	0.252	2024-07-12	R.EIAQDFK.T	YBR010W,YNL031C	2	849.423	91.92	2	849.42	425.719	766	-3.7614	0	35200000	383000
0.9982	20241029_DDA_1029_40.05656.05656.3	0.024	2024-09-28	R.KAGLNIVR.M	YAL038W	1	869.545	999	3	869.542	290.856	766.1	-2.7785	0	7220000	0
1	20241029_DDA_1029_40.05659.05659.3	5.07e-06	15/52	R.TIGHSVQSPDDTVK.L	YFL045C	1	1482.73	999	3	1482.73	495.251	766.3	-2.6606	0	6180000	0
0.9996	20241029_DDA_1029_40.05660.05660.2	3.59e-06	2024-09-20	R.LVGSDVGQGPR.D	YAL023C	1	1083.57	5.84	2	1083.56	542.791	766.4	-2.9864	0	8840000	1520000
0.9945	20241029_DDA_1029_40.05663.05663.2	1.54e-05	2024-09-20	Y.IYNETGM[147.04]AVER.L	YBR107C	1	1297.6	999	2	1297.59	649.806	766.9	-2.6549	0	2100000	0
0.9993	20241029_DDA_1029_40.05665.05665.2	0.12	2024-08-12	R.AAGVILK.M	YPL235W	1	670.438	999	2	670.436	336.226	767	-2.6893	0	112000000	0
0.9994	20241029_DDA_1029_40.05669.05669.2	0.000616	2024-09-18	R.AIQNVTDAAR.E	YMR111C	1	1057.55	11.7	2	1057.55	529.783	767.4	-3.0599	0	6730000	576000
1	20241029_DDA_1029_40.05678.05678.2	2.31e-07	2024-08-18	R.PAYDGYEASR.Q	YPL004C	1	1127.49	26.42	2	1127.48	564.751	768.3	-3.4422	0	3190000	121000
0.928	20241029_DDA_1029_40.05680.05680.2	0.0326	2024-07-20	Y.QLSTTLQNDSK.E	YNL085W	1	1233.62	-1	2	1233.62	617.817	768.4	-1.3359	0	0	0
0.9933	20241029_DDA_1029_40.05681.05681.2	7.17e-06	2024-10-22	R.VEGEPQSTSIER.L	YDR383C	1	1330.64	999	2	1330.63	666.326	768.5	-5.0652	0	1910000	0
0.984	20241029_DDA_1029_40.05689.05689.3	0.000327	14/48	S.GASTGVHEALEM[147.04]R.D	YGR254W,YHR174W	2	1372.64	121.58	3	1372.64	458.554	769.4	-2.9942	0	12500000	103000
0.9225	20241029_DDA_1029_40.05690.05690.3	0.379	2024-09-24	R.LHGVSFK.K	YDL075W,YLR406C	2	786.439	505.12	3	786.437	263.154	769.4	-2.6525	0	22500000	44500
1	20241029_DDA_1029_40.05694.05694.2	0.011	2024-09-22	K.DVSNQFEENQQK.L	YOR198C	1	1464.65	999	2	1464.64	733.331	769.8	-2.404	0	2820000	0
1	20241029_DDA_1029_40.05697.05697.2	4.05e-11	14/26	R.ETVESESSQTALSK.S	YDR385W,YOR133W	2	1494.7	25.51	2	1494.7	748.36	770.2	-4.2176	0	11600000	453000
1	20241029_DDA_1029_40.05698.05698.2	0.000344	13/18	K.AVGAHSDLLK.V	YBR031W,YDR012W	2	1009.56	999	2	1009.55	505.785	770.3	-2.2654	0	13700000	0
0.9946	20241029_DDA_1029_40.05702.05702.2	2.16e-05	2024-08-18	N.YNNDVDIANK.L	YGL150C	1	1164.54	999	2	1164.54	583.278	770.6	-2.5942	0	13700000	0
0.9667	20241029_DDA_1029_40.05704.05704.2	0.42	2024-06-12	K.TVADINR.L	YNL250W	1	787.419	7.3	2	787.417	394.717	770.8	-2.7393	0	8790000	1200000
0.97	20241029_DDA_1029_40.05710.05710.2	2.09	2024-07-12	R.LHGVSFK.K	YDL075W,YLR406C	2	786.439	999	2	786.437	394.227	771.4	-2.4961	0	14000000	0
0.7825	20241029_DDA_1029_40.05713.05713.2	2.94	2024-05-16	K.NINDIDFSR[166.11].F	YKL107W	1	1102.53	0.35	2	1102.52	552.271	771.7	-3.7686	0	9020000	26000000
0.9947	20241029_DDA_1029_40.05715.05715.2	0.0211	2024-09-16	K.ALEEGVTPR.Q	YGR264C	1	970.508	999	2	970.504	486.262	771.8	-4.8026	0	5100000	0
0.9998	20241029_DDA_1029_40.05716.05716.2	1.19e-05	2024-11-22	K.EEQNIADGVEQK.K	YOL109W	1	1358.63	27.65	2	1358.63	680.323	771.9	-1.1247	0	4570000	165000
1	20241029_DDA_1029_40.05719.05719.2	1.56e-10	15/24	Q.SNPQLQAM[147.04]GPQAR.Q	YMR276W	1	1412.68	26.69	2	1412.68	707.349	772.4	-2.2425	0	11200000	421000
1	20241029_DDA_1029_40.05720.05720.2	2.44e-07	14/26	K.GTQSQYESGLTSNK.D	YJR060W	1	1498.69	40.09	2	1498.69	750.352	772.5	-1.9737	0	13700000	343000
0.9813	20241029_DDA_1029_40.05721.05721.2	0.0716	2024-09-14	M.SIGTGSFK.V	YOR116C	1	795.413	22.23	2	795.411	398.714	772.5	-2.5169	0	9320000	419000
0.9988	20241029_DDA_1029_40.05724.05724.2	0.0326	2024-06-14	K.ENDITIQR.R	YKR001C	1	987.499	15.75	2	987.496	494.757	772.8	-2.0709	0	4050000	257000
0.998	20241029_DDA_1029_40.05730.05730.2	0.0289	2024-08-20	K.VPNGGSPEVPK.T	YJR089W	1	1079.56	18.15	2	1079.56	540.788	773.5	-0.5595	0	2730000	151000
1	20241029_DDA_1029_40.05732.05732.3	0.000185	13/32	K.VIEWAEHHR.D	YDR328C	1	1175.58	21.92	3	1175.58	392.868	773.6	-2.8479	0	60100000	2740000
0.9995	20241029_DDA_1029_40.05734.05734.3	0.0101	18/36	K.LHTHWIDSQK.A	YGR140W	1	1263.64	204.19	3	1263.63	422.219	773.8	-2.8719	0	94500000	463000
0.9949	20241029_DDA_1029_40.05738.05738.2	0.04	2024-05-16	R.SQFEEQVAR.Y	DECOY_YAL035W_UNMAPPED	0	1092.52	0.34	2	1092.52	547.267	774.1	-2.5336	0	8870000	25800000
0.9934	20241029_DDA_1029_40.05744.05744.2	0.0229	2024-09-14	K.VNTLVRPN.G	YOL127W	1	911.519	86	2	911.517	456.767	774.8	-1.7454	0	8740000	102000
0.9997	20241029_DDA_1029_40.05745.05745.2	0.000591	2024-11-18	K.LHTHWIDSQK.A	YGR140W	1	1263.64	84.5	2	1263.63	632.825	774.9	-0.9528	0	9370000	111000
0.9978	20241029_DDA_1029_40.05746.05746.2	0.159	2024-06-14	K.SSELELQK.L	YFR031C	1	932.481	999	2	932.48	467.248	774.9	-2.0054	0	4930000	0
0.908	20241029_DDA_1029_40.05747.05747.2	0.92	2024-04-14	K.SSTEELIK.S	YKR026C	1	905.471	999	2	905.468	453.743	775	-3.3165	0	2330000	0
1	20241029_DDA_1029_40.05749.05749.2	1.03e-07	2024-09-24	R.DYGPQEAANAM[147.04]NR.M	YOR116C	1	1451.61	999	2	1451.61	726.812	775.2	-2.8389	0	3980000	0
0.9988	20241029_DDA_1029_40.05758.05758.2	0.104	2024-07-14	K.AQLNVVM[147.04]K.N	YLR086W	1	917.5	2.96	2	917.498	459.757	776.1	-2.8	0	6630000	2240000
0.9831	20241029_DDA_1029_40.05759.05759.2	0.00178	2024-05-12	K.RPQLYM[147.04]T.E	YGR140W	1	923.453	999	2	923.451	462.734	776.2	-2.2286	0	5690000	0
1	20241029_DDA_1029_40.05760.05760.2	5.35e-06	2024-09-16	K.VIEWAEHHR.D	YDR328C	1	1175.58	999	2	1175.58	588.799	776.2	-2.7178	0	4010000	0
0.9985	20241029_DDA_1029_40.05767.05767.2	0.00096	2024-07-12	K.FC[160.03]ELDGR.R	YOL006C	1	895.386	194.24	2	895.383	448.7	777	-3.5381	0	17500000	90300
0.8706	20241029_DDA_1029_40.05770.05770.2	1.89	2024-05-12	K.VIDGFNK.V	YBR078W	1	791.418	1	2	791.415	396.716	777.2	-3.0035	0	30100000	30200000
0.9925	20241029_DDA_1029_40.05774.05774.2	0.00504	2024-08-12	L.EWAEHHR.D	YDR328C	1	963.431	999	2	963.429	482.723	777.8	-2.3385	0	2100000	0
0.8466	20241029_DDA_1029_40.05776.05776.2	0.105	2024-06-16	R.TPANAAVPA.S	YLR044C	1	810.424	-	2	810.421	406.219	777.9	-2.6714	0	-	-
0.9987	20241029_DDA_1029_40.05780.05780.2	0.0012	2024-09-16	R.FFTDENSGK.V	YKL077W	1	1043.46	1.48	2	1043.45	522.735	778.2	-2.1371	0	1710000	1160000
0.9994	20241029_DDA_1029_40.05781.05781.2	0.0193	2024-09-14	K.NAEIQAIK.K	YNL088W	1	885.492	999	2	885.49	443.753	778.3	-2.5545	0	4310000	0
0.9325	20241029_DDA_1029_40.05784.05784.2	0.0268	2024-05-16	K.RVEGGFVGQ.L	YDR190C	1	947.482	999	2	947.48	474.748	778.8	-2.8328	0	12200000	0
0.9992	20241029_DDA_1029_40.05788.05788.2	0.00422	2024-08-14	K.DPESVIDK.E	YER092W	1	901.439	999	2	901.437	451.727	779.1	-2.1887	0	11100000	0
0.9992	20241029_DDA_1029_40.05790.05790.2	0.00302	2024-08-16	K.QPHIFNNPK.V	YBR048W,YDR025W	2	1093.57	0.83	2	1093.56	547.791	779.3	-2.6299	0	3240000	3890000
0.9394	20241029_DDA_1029_40.05793.05793.2	0.139	2024-04-16	R.RDGQTNWYN.L	YCR028C-A	1	1152.49	999	2	1152.49	577.255	779.5	-1.1636	0	2500000	0
0.9988	20241029_DDA_1029_40.05797.05797.2	0.00705	2024-07-12	K.NNLLTPK.S	YOR116C	1	798.46	60.44	2	798.458	400.237	780	-2.6964	0	16200000	268000
0.9997	20241029_DDA_1029_40.05798.05798.2	2.65e-05	2024-09-16	R.NNVYM[147.04]NTLK.Y	YBR156C	1	1111.53	163.22	2	1111.53	556.774	780.1	-2.5928	0	15900000	97100
0.9948	20241029_DDA_1029_40.05800.05800.2	3.84e-05	2024-07-14	R.EFIDDC[160.03]DK.K	YJR089W	1	1040.41	999	2	1040.41	521.213	780.3	-6.2331	0	4480000	0
0.9956	20241029_DDA_1029_40.05801.05801.2	0.0116	2024-11-22	R.AITPSNEGVKPN.T	YJR060W	1	1225.63	999	2	1225.63	613.822	780.3	-2.2217	0	17800000	0
0.8864	20241029_DDA_1029_40.05803.05803.2	1.29	2024-04-12	K.AQM[147.04]LELK.E	YNL250W	1	847.447	29	2	847.444	424.731	780.5	-3.7442	0	22300000	767000
0.9995	20241029_DDA_1029_40.05804.05804.2	0.00115	2024-08-16	K.QLNASLADK.S	YAL003W	1	958.508	999	2	958.506	480.262	780.6	-2.4809	0	16000000	0
0.9992	20241029_DDA_1029_40.05808.05808.2	0.00133	2024-08-12	R.NYQLVDK.F	YLR033W	1	878.45	9.11	2	878.448	440.232	781.1	-2.3177	0	14400000	1580000
0.9973	20241029_DDA_1029_40.05809.05809.2	0.0952	2024-06-14	K.LLQEVASK.T	YLR259C	1	886.512	999	2	886.511	444.264	781.2	-1.3175	0	26600000	0
0.9997	20241029_DDA_1029_40.05810.05810.2	0.00134	2024-10-18	R.NIEASVQPSR.D	YPL004C	1	1099.56	999	2	1099.56	550.788	781.3	-2.451	0	8560000	0
1	20241029_DDA_1029_40.05812.05812.2	5.35e-08	13/28	K.VASANATAAESDVAK.Q	YIL133C	1	1403.69	999	2	1403.69	702.852	781.4	-2.9088	0	2730000	0
1	20241029_DDA_1029_40.05821.05821.2	9.77e-08	13/24	A.STATGPVTTNTVR.R	YFL013C	1	1303.67	8.26	2	1303.67	652.844	782.4	-2.9141	0	3810000	462000
0.9841	20241029_DDA_1029_40.05825.05825.2	0.00133	2024-06-12	R.YHNAEIY.Q	YEL044W	1	908.403	-	2	908.4	455.209	782.7	-3.319	0	-	-
0.9998	20241029_DDA_1029_40.05826.05826.2	0.00196	2024-09-16	K.SNDEEAYLK.L	YIL126W	1	1067.48	999	2	1067.47	534.746	782.8	-2.3832	0	13400000	0
0.9691	20241029_DDA_1029_40.05829.05829.2	0.0012	2024-07-14	R.IGSEFTEH.T	YCR028C-A	1	918.408	-	2	918.405	460.211	783.2	-3.2687	0	-	-
1	20241029_DDA_1029_40.05831.05831.2	5.57e-08	2024-11-16	K.YQGYAEDVR.N	YIL078W	1	1099.49	8.62	2	1099.49	550.754	783.4	-2.2738	0	31200000	3620000
0.9997	20241029_DDA_1029_40.05832.05832.3	0.000155	2024-12-28	K.YHPGYFGK.V	YGL103W	1	967.455	19.61	3	967.452	323.492	783.4	-2.8311	0	27600000	1410000
0.9997	20241029_DDA_1029_40.05835.05835.3	6.17e-05	17/36	R.SWRPPQAGDR.S	YOR224C	1	1168.57	12.14	3	1168.57	390.532	783.7	-2.7161	0	24300000	2000000
0.9995	20241029_DDA_1029_40.05836.05836.2	1.02e-05	2024-10-20	R.SVHEPVQTGLK.A	YBL099W	1	1193.64	999	2	1193.64	597.827	783.8	-3.2338	0	3360000	0
1	20241029_DDA_1029_40.05837.05837.2	0.000206	2024-12-20	K.LTDEINTAQDK.W	YOR207C	1	1246.6	18.6	2	1246.6	624.309	783.8	-0.1139	0	8390000	451000
0.9984	20241029_DDA_1029_40.05842.05842.3	9.12e-05	13/36	R.ILTTGHTIER.Q	YJL081C	1	1139.63	59.17	3	1139.63	380.884	784.7	-2.9211	0	47200000	797000
0.8926	20241029_DDA_1029_40.05843.05843.2	14.1	2024-08-12	P.LSVAGIK.K	DECOY_YOL028C_UNMAPPED	0	686.433	773.66	2	686.431	344.224	784.7	-2.6864	0	50900000	65900
0.9994	20241029_DDA_1029_40.05844.05844.3	0.000178	15/40	R.SVHEPVQTGLK.A	YBL099W	1	1193.64	259.76	3	1193.64	398.887	784.8	-2.3776	0	18000000	69300
0.9994	20241029_DDA_1029_40.05846.05846.2	0.00867	2024-07-14	K.YHPGYFGK.V	YGL103W	1	967.455	196.36	2	967.453	484.735	785	-2.3588	0	12900000	65600
0.9996	20241029_DDA_1029_40.05850.05850.2	0.0105	2024-08-14	K.TPAPVAYR.S	YDR145W	1	873.471	63.62	2	873.47	437.743	785.3	-1.4666	0	5670000	89200
0.9992	20241029_DDA_1029_40.05851.05851.2	0.00197	2024-09-18	R.ILTTGHTIER.Q	YJL081C	1	1139.63	999	2	1139.63	570.822	785.4	-0.5133	0	5600000	0
0.9919	20241029_DDA_1029_40.05855.05855.2	0.206	2024-09-12	K.LSIAEER.D	YHR203C,YJR145C	2	816.434	169.3	2	816.432	409.224	785.9	-3.1797	0	44100000	260000
0.9994	20241029_DDA_1029_40.05857.05857.2	0.00587	2024-09-12	K.NAGLGFK.T	YBR048W,YDR025W	2	705.381	2.33	2	705.38	353.698	786	-0.774	0	22800000	9780000
0.9974	20241029_DDA_1029_40.05858.05858.2	0.576	2024-07-12	R.TLLDDC[160.03]R.T	YAR009C,YBL005W-B,YBR012W-B,YDR098C-B,YDR210C-D,YDR261C-D,YDR316W-B,YDR365W-B,YER138C,YER160C,YGR027W-B,YGR038C-B,YGR161C-D,YHR214C-B,YJR027W,YJR029W,YLR035C-A,YLR157C-B,YLR227W-B,YML045W,YML039W,YMR045C,YMR050C,YNL284C-B,YNL054W-B,YOL103W-B,YOR142W-B,YPL257W-B,YPR137C-B,YPR158W-B,YPR158C-D	31	891.412	4.72	2	891.41	446.713	786.1	-2.5151	0	36700000	7790000
0.9984	20241029_DDA_1029_40.05859.05859.2	0.29	2024-07-16	R.FISEQENVK.C	YJR068W	1	1092.55	4.27	2	1092.54	547.28	786.2	-2.4374	0	16900000	3950000
0.9944	20241029_DDA_1029_40.05864.05864.2	0.00225	2024-09-18	L.HIAGGVYTVK.S	YDL229W,YNL209W	2	1043.58	999	2	1043.57	522.795	786.8	-1.9146	0	5020000	0
0.9952	20241029_DDA_1029_40.05867.05867.2	0.0465	2024-07-12	K.GDIPGVR.F	YGR118W,YPR132W	2	712.387	10.23	2	712.386	357.201	787	-1.2746	0	32600000	3180000
1	20241029_DDA_1029_40.05869.05869.3	2.74e-07	17/48	K.TFESEAAHGTVTR.H	YDL066W,YLR174W,YNL009W	3	1404.66	999	3	1404.66	469.228	787.2	-1.8916	0	7590000	0
0.9994	20241029_DDA_1029_40.05872.05872.2	0.000189	2024-07-24	K.SSQLLM[147.04]GTSSTAK.L	YJL110C	1	1325.65	1.07	2	1325.65	663.832	787.4	-2.828	0	1960000	1830000
0.9994	20241029_DDA_1029_40.05877.05877.3	0.00351	2024-09-28	R.VLVHTQIR.K	YOR063W	1	964.582	60.98	3	964.58	322.534	788	-1.6681	0	33300000	546000
0.9797	20241029_DDA_1029_40.05880.05880.2	0.112	2024-08-12	R.IALSRPN.V	YGR192C	1	769.445	181.76	2	769.443	385.73	788.3	-2.1041	0	27800000	153000
1	20241029_DDA_1029_40.05881.05881.3	1.47e-06	17/36	L.QLAPGAHLGR.F	YBR031W,YDR012W	2	1018.57	999	3	1018.57	340.53	788.4	-1.6062	0	13900000	0
0.9962	20241029_DDA_1029_40.05882.05882.3	0.0253	14/44	K.TILKPGVEANNK.W	YPR074C	1	1282.72	999	3	1282.72	428.582	788.4	-1.2661	0	5870000	0
0.9997	20241029_DDA_1029_40.05887.05887.2	2.56e-05	2024-08-18	R.YQM[147.04]EM[147.04]EIYNK.K	YDL002C	1	1379.57	999	2	1379.57	690.794	789.1	-0.864	0	13900000	0
1	20241029_DDA_1029_40.05888.05888.3	1.77e-06	16/48	K.KVTAVVESPEGER.L	YGL008C,YPL036W	2	1399.73	999	3	1399.73	467.584	789.1	-2.8663	0	31100000	0
0.9996	20241029_DDA_1029_40.05889.05889.2	0.000508	2024-08-18	R.GSEFTASDVK.G	YOR189W	1	1039.48	5.96	2	1039.48	520.748	789.2	-2.1203	0	17800000	3000000
0.9943	20241029_DDA_1029_40.05891.05891.3	9.05e-05	20/44	M.SQVRPM[147.04]EVVM[147.04]ER.N	YDR097C	1	1491.72	20.54	3	1491.71	498.246	789.4	-1.6813	0	16200000	789000
0.9984	20241029_DDA_1029_40.05893.05893.2	0.00497	2024-07-14	R.VLVHTQIR.K	YOR063W	1	964.582	4.17	2	964.579	483.298	789.5	-2.74	0	5730000	1380000
0.9998	20241029_DDA_1029_40.05895.05895.2	0.000107	2024-09-18	K.SYGSLHSLQK.G	YOL089C	1	1118.57	21.68	2	1118.57	560.293	789.7	-2.1992	0	3830000	177000
0.8797	20241029_DDA_1029_40.05897.05897.2	1.54	2024-06-12	K.NLGPSIK.E	YLR197W	1	727.423	999	2	727.421	364.719	790.1	-3.1522	0	12800000	0
0.867	20241029_DDA_1029_40.05902.05902.3	0.575	13/32	R.GKEDLLVTK.N	YDL014W	1	1001.58	33.92	3	1001.57	334.866	790.5	-3.0861	1	17600000	518000
0.8312	20241029_DDA_1029_40.05904.05904.2	0.0652	2024-06-12	V.LVHTQIR.K	YOR063W	1	865.513	21.73	2	865.511	433.764	790.6	-2.4783	0	2240000	103000
1	20241029_DDA_1029_40.05906.05906.2	2.3e-05	13/24	K.KVTAVVESPEGER.L	YGL008C,YPL036W	2	1399.73	999	2	1399.73	700.873	790.8	-2.3254	0	3840000	0
0.9774	20241029_DDA_1029_40.05911.05911.2	0.00231	13/16	R.GKEDLLVTK.N	YDL014W	1	1001.58	999	2	1001.57	501.795	791.4	-2.2974	1	11800000	0
0.9934	20241029_DDA_1029_40.05912.05912.2	0.257	2024-07-14	K.ETAALLQK.N	YDR303C	1	872.497	6.38	2	872.495	437.256	791.5	-2.5261	0	7340000	1150000
0.996	20241029_DDA_1029_40.05913.05913.2	1.32e-05	2024-08-16	L.AC[160.03]AAEYIQK.L	YJR060W	1	1052.5	18.9	2	1052.49	527.255	791.5	-1.8233	0	35600000	1880000
0.9883	20241029_DDA_1029_40.05915.05915.2	0.0422	2024-05-18	R.SWRPPQAGDR.S	YOR224C	1	1168.57	6.86	2	1168.57	585.294	791.7	-3.0781	0	2600000	379000
0.9997	20241029_DDA_1029_40.05916.05916.3	0.000368	1944-10-01	K.LVDDEDYDPSKK.N	YNL088W	1	1422.65	999	3	1422.65	475.224	791.8	-1.9717	0	3370000	0
0.988	20241029_DDA_1029_40.05920.05920.2	0.448	2024-06-12	K.DISDFSK.T	YGL150C	1	810.376	6.51	2	810.373	406.195	792.3	-3.1615	0	13900000	2130000
0.9984	20241029_DDA_1029_40.05921.05921.2	0.141	2024-09-12	K.TPGGILR.A	YER056C-A,YIL052C	2	712.423	88.31	2	712.421	357.219	792.4	-2.9533	0	50400000	570000
0.9143	20241029_DDA_1029_40.05923.05923.2	0.0266	2024-05-18	G.QANNGIFTDK.L	DECOY_YHR129C_UNMAPPED	0	1106.54	15.13	2	1106.53	554.275	792.6	-2.3018	0	12400000	822000
0.9997	20241029_DDA_1029_40.05932.05932.2	0.00066	2024-09-16	R.LISQATVEK.V	YER092W	1	987.56	999	2	987.558	494.787	793.5	-2.3401	0	12700000	0
0.9992	20241029_DDA_1029_40.05936.05936.2	0.00351	2024-11-18	K.NQLSNNLTGR.L	YPR162C	1	1115.57	999	2	1115.56	558.791	793.8	-3.6385	0	7680000	0
0.9903	20241029_DDA_1029_40.05938.05938.2	3.64e-06	2024-10-20	Q.YVIDESSGTSR.L	YLR086W	1	1212.56	9.43	2	1212.56	607.288	794	-3.1042	0	1450000	153000
0.9784	20241029_DDA_1029_40.05939.05939.2	0.407	2024-06-16	R.SLPASDLNK.L	YML099C	1	943.497	34.55	2	943.495	472.756	794	-2.9444	0	2200000	63700
0.9987	20241029_DDA_1029_40.05941.05941.3	0.0327	1936-11-01	K.LHTHWIDSQK.A	YGR140W	1	1263.64	204.19	3	1263.64	422.219	794.4	-0.5801	0	94500000	463000
0.996	20241029_DDA_1029_40.05943.05943.2	0.29	2024-06-12	K.GIDSVVR.R	YBL092W	1	744.413	17.12	2	744.411	373.214	794.6	-2.2716	0	42300000	2470000
0.9997	20241029_DDA_1029_40.05946.05946.2	4.73e-05	2024-09-14	K.TQVTVEYK.D	YLR180W	1	966.502	130.08	2	966.501	484.258	794.8	-1.7517	0	9400000	72300
0.9807	20241029_DDA_1029_40.05947.05947.3	0.0288	1932-07-01	K.VDKEIDELK.Q	YNL107W	1	1087.58	999	3	1087.57	363.533	794.9	-2.4835	1	4880000	0
1	20241029_DDA_1029_40.05948.05948.3	6.07e-07	14/40	A.YVNFNDHEAGR.K	YER165W	1	1320.58	999	3	1320.58	441.202	795	-1.0957	0	5510000	0
0.9987	20241029_DDA_1029_40.05949.05949.2	0.0173	2024-06-12	K.TFAEAMR.L	YHR174W	1	824.385	2.37	2	824.383	413.2	795	-2.4867	0	49200000	20700000
1	20241029_DDA_1029_40.05950.05950.2	2.5e-05	2024-09-18	R.LDVQNAEAER.D	YNL250W	1	1143.55	3.62	2	1143.55	572.783	795.1	-2.0585	0	7450000	2060000
0.9964	20241029_DDA_1029_40.05954.05954.2	0.218	2024-08-14	R.AYNNVTLK.N	YCR020W-B	1	921.492	2.15	2	921.49	461.753	795.6	-2.2898	0	14600000	6760000
0.9958	20241029_DDA_1029_40.05955.05955.2	0.245	2024-08-12	K.TLEEDLK.N	YDR097C	1	846.433	17.54	2	846.431	424.224	795.7	-3.1414	0	35800000	2040000
0.9972	20241029_DDA_1029_40.05956.05956.3	0.0183	2024-10-28	K.IREEFPDR.M	YFL037W	1	1060.53	19.04	3	1060.53	354.517	795.8	-1.6925	1	7430000	390000
0.9995	20241029_DDA_1029_40.05959.05959.2	0.0011	2024-08-20	K.LIHDSEELAEK.L	YNL250W	1	1282.64	999	2	1282.64	642.327	796	-2.3467	0	1910000	0
1	20241029_DDA_1029_40.05960.05960.2	2.2e-05	13/24	K.GVSDEANLNETGR.V	YBL099W	1	1360.62	133.97	2	1360.62	681.318	796.1	-1.4229	0	12000000	89300
0.9713	20241029_DDA_1029_40.05961.05961.2	0.13	2024-05-14	R.LTFSDC[160.03]SK.L	YJR052W	1	956.427	5.24	2	956.423	479.221	796.2	-4.9852	0	2280000	436000
0.9998	20241029_DDA_1029_40.05966.05966.2	0.00876	2024-09-16	R.LEATDYATR.A	YHR208W,YJR148W	2	1038.5	3.6	2	1038.5	520.256	796.8	-1.5975	0	7950000	2210000
0.9691	20241029_DDA_1029_40.05970.05970.3	0.0882	1944-11-01	K.TPDFLEKDPHHK.K	YLR052W	1	1462.72	999	3	1462.72	488.581	797.1	-1.8978	1	2280000	0
1	20241029_DDA_1029_40.05981.05981.2	1.07e-11	15/24	R.AAENASNALAETR.A	YGL150C	1	1316.63	18.6	2	1316.63	659.323	798.2	-2.716	0	17400000	935000
0.7829	20241029_DDA_1029_40.05983.05983.2	0.304	2024-06-12	D.SPVLVLK.L	YGL164C	1	754.495	999	2	754.494	378.255	798.4	-1.6647	0	2510000	0
0.9997	20241029_DDA_1029_40.05988.05988.2	4.79e-05	2024-10-16	K.EYEEVGVER.L	YJL081C	1	1108.5	1.47	2	1108.5	555.259	799	-1.8557	0	18600000	12600000
0.9911	20241029_DDA_1029_40.05989.05989.3	0.474	2024-11-24	K.LLEEIKK.D	YOR310C	1	871.538	999	3	871.536	291.52	799.1	-1.6431	0	7120000	0
0.9894	20241029_DDA_1029_40.05994.05994.2	0.0375	2024-10-18	S.HIISTSDVTR.L	YBR031W,YDR012W	2	1127.59	83.7	2	1127.59	564.804	799.5	-1.1751	0	14200000	170000
1	20241029_DDA_1029_40.05997.05997.2	6.7e-07	2024-10-24	E.ENIVNEDGPNTSR.R	YGR140W	1	1443.66	999	2	1443.65	722.837	799.9	-4.0674	0	3970000	0
0.9998	20241029_DDA_1029_40.05999.05999.3	5.66e-05	18/48	K.EESATLGAEVAHK.K	YFR037C	1	1340.66	32.66	3	1340.65	447.893	800.1	-2.1959	0	33200000	1020000
0.9984	20241029_DDA_1029_40.06000.06000.2	0.349	2024-08-12	K.VTNIIDR.L	YAR010C,YBL005W-A,YBL005W-B,YBR012W-A,YBR012W-B,YDR098C-B,YDR098C-A,YDR170W-A,YDR210C-D,YDR210C-C,YDR261C-D,YDR261C-C,YDR316W-A,YDR316W-B,YDR365W-A,YDR365W-B,YER138C,YER137C-A,YER160C,YER159C-A,YGR027W-A,YGR027W-B,YGR038C-B,YGR038C-A,YGR161C-D,YGR161C-C,YHR214C-B,YHR214C-C,YJR026W,YJR027W,YJR028W,YJR029W,YLR157C-B,YLR157C-A,YLR227W-A,YLR227W-B,YLR256W-A,YML045W-A,YML045W,YML040W,YML039W,YMR045C,Y…	59	829.466	9797.77	2	829.464	415.74	800.1	-2.2858	0	601000000	61400
0.9897	20241029_DDA_1029_40.06010.06010.2	0.00183	2024-06-14	R.KASHPIAF.G	YLR052W	1	869.476	46.67	2	869.475	435.745	801.1	-1.4434	0	7780000	167000
1	20241029_DDA_1029_40.06011.06011.2	4.43e-06	2024-12-24	K.EESATLGAEVAHK.K	YFR037C	1	1340.66	999	2	1340.65	671.336	801.2	-2.7352	0	3320000	0
0.9878	20241029_DDA_1029_40.06015.06015.3	0.471	2024-08-28	K.KTFEISPK.S	YMR186W,YPL240C	2	948.528	1.93	3	948.526	317.183	801.5	-2.3131	0	5750000	2970000
0.9996	20241029_DDA_1029_40.06016.06016.3	4.6e-05	1948-12-01	K.HIGGNSDLETLKK.N	YDR513W	1	1410.75	999	3	1410.74	471.256	801.6	-1.6431	0	2850000	0
0.9973	20241029_DDA_1029_40.06027.06027.2	0.000541	2024-12-20	R.M[147.04]VNESDNIVAR.L	YGL013C	1	1262.59	9.7	2	1262.59	632.303	802.7	-5.24	0	6030000	622000
0.9995	20241029_DDA_1029_40.06029.06029.2	0.00253	2024-09-18	R.AITEQQNFEK.C	YMR091C	1	1206.59	52.48	2	1206.58	604.301	803.1	-3.093	0	16700000	319000
0.937	20241029_DDA_1029_40.06033.06033.2	0.00541	2024-09-16	K.DTPGHHQLL.A	YGR140W	1	1016.5	-	2	1016.5	509.259	803.4	-3.1618	0	-	-
0.9763	20241029_DDA_1029_40.06035.06035.2	0.0107	2024-08-16	L.AISQELGPK.V	YDR190C	1	941.518	97.16	2	941.515	471.766	803.6	-2.9176	0	134000000	1380000
0.7188	20241029_DDA_1029_40.06038.06038.3	0.345	1936-07-01	K.VSQM[147.04]IEQHFK.H	YDR334W	1	1261.61	0.19	3	1261.61	421.545	803.8	-3.3632	0	6690000	35900000
0.9972	20241029_DDA_1029_40.06041.06041.2	0.000211	2024-07-20	R.ILDM[147.04]AAAPGGK.T	YNL061W	1	1058.54	13.53	2	1058.54	530.279	804.3	-4.237	0	2670000	197000
0.9965	20241029_DDA_1029_40.06049.06049.2	0.0284	2024-06-12	K.QLDGPLR.E	YCR009C	1	797.44	12.38	2	797.437	399.727	804.9	-3.6617	0	3650000	295000
0.9998	20241029_DDA_1029_40.06051.06051.2	0.000236	2024-10-20	R.LSETGEVVM[147.04]EK.T	YJR140C	1	1236.59	27.15	2	1236.59	619.303	805.2	-2.4689	0	7010000	258000
0.9996	20241029_DDA_1029_40.06052.06052.2	0.000974	2024-09-16	K.QPGHQLFDR.L	YOL006C	1	1096.54	0.33	2	1096.54	549.278	805.3	-2.9702	0	3590000	11000000
0.998	20241029_DDA_1029_40.06060.06060.2	0.0622	2024-08-14	K.DVQQIDYK.L	YNL096C,YOR096W	2	1007.49	18.04	2	1007.49	504.753	806	-2.8963	0	25400000	1410000
0.8721	20241029_DDA_1029_40.06062.06062.2	0.32	2024-05-12	A.PTNPVLR.A	DECOY_YGL195W_UNMAPPED	0	795.46	999	2	795.458	398.737	806.3	-2.3923	0	4620000	0
0.994	20241029_DDA_1029_40.06064.06064.3	0.0162	1932-12-01	K.QPGHQLFDR.L	YOL006C	1	1096.54	999	3	1096.54	366.521	806.5	-3.4317	0	20000000	0
0.9997	20241029_DDA_1029_40.06066.06066.2	0.0262	2024-07-12	K.VLTYPEK.V	YOR116C	1	848.464	17.58	2	848.462	425.24	806.6	-2.2158	0	23300000	1330000
0.9655	20241029_DDA_1029_40.06067.06067.2	0.965	2024-07-14	R.EAEIELEK.M	YLR290C	1	959.481	20.43	2	959.477	480.748	806.7	-4.6661	0	8410000	412000
1	20241029_DDA_1029_40.06070.06070.2	4.26e-06	2024-10-22	L.EVESSDTIDNVK.S	YIL148W,YKR094C,YLL039C,YLL039C,YLL039C,YLR167W	6	1334.62	1.77	2	1334.62	668.317	807	-3.06	0	4830000	2720000
0.9958	20241029_DDA_1029_40.06080.06080.2	0.0674	2024-08-12	R.HVNDFLK.G	YJL012C	1	871.455	999	2	871.452	436.735	808	-3.9991	0	6230000	0
0.9995	20241029_DDA_1029_40.06085.06085.2	5.76e-06	2024-10-16	K.TDYYEVAHR.L	YIL126W	1	1152.52	999	2	1152.52	577.267	808.6	-3.4351	0	3220000	0
0.9964	20241029_DDA_1029_40.06088.06088.2	0.373	2024-07-12	K.LQVTTVR.D	YBR106W	1	815.486	63.29	2	815.484	408.75	808.8	-3.2594	0	11100000	176000
0.9522	20241029_DDA_1029_40.06089.06089.2	0.576	2024-07-12	R.HVGLDIK.G	YNL037C	1	780.449	173.64	2	780.447	391.232	808.9	-3.0726	0	14600000	84300
0.9998	20241029_DDA_1029_40.06092.06092.2	0.00209	2024-11-18	R.SLEDNETEIK.V	YAR009C,YBL005W-B,YBR012W-B,YDR098C-B,YDR210C-D,YDR261C-D,YDR316W-B,YDR365W-B,YER138C,YER160C,YGR027W-B,YGR038C-B,YGR161C-D,YHR214C-B,YJR027W,YJR029W,YLR035C-A,YLR157C-B,YLR227W-B,YML045W,YML039W,YMR045C,YMR050C,YNL284C-B,YNL054W-B,YOL103W-B,YOR142W-B,YPL257W-B,YPR137C-B,YPR158W-B,YPR158C-D	31	1176.55	39.72	2	1176.55	589.283	809.1	-2.1036	0	42900000	1080000
1	20241029_DDA_1029_40.06093.06093.2	0.00101	14/22	R.KEIVVNDVNEAK.L	YDR190C	1	1356.72	-1	2	1356.72	679.37	809.2	-4.0671	0	0	0
0.9254	20241029_DDA_1029_40.06096.06096.2	0.112	2024-06-16	F.VQYESLQEK.T	YNL261W	1	1122.56	2.65	2	1122.55	562.285	809.7	-2.3429	0	4070000	1540000
1	20241029_DDA_1029_40.06097.06097.3	1.18e-06	14/32	K.TDYYEVAHR.L	YIL126W	1	1152.52	999	3	1152.52	385.181	809.7	-3.5132	0	14000000	0
0.9998	20241029_DDA_1029_40.06101.06101.2	0.0205	2024-09-16	K.SASPTLPTR.R	YDL156W	1	928.498	999	2	928.496	465.256	810.1	-1.9925	0	12700000	0
0.9991	20241029_DDA_1029_40.06102.06102.3	2.82e-05	1936-11-01	K.ETLC[160.03]HIC[160.03]PTK.T	YJL081C	1	1257.58	5.22	3	1257.58	420.202	810.1	-3.7238	0	7520000	1440000
1	20241029_DDA_1029_40.06104.06104.2	3.45e-13	18/24	K.HYGDQTFSSSTVK.R	YGL008C	1	1455.66	999	2	1455.66	728.839	810.3	-2.2773	0	3320000	0
0.8807	20241029_DDA_1029_40.06115.06115.2	0.513	2024-07-12	K.VLQALEK.L	YNL302C,YOL121C	2	799.48	999	2	799.478	400.748	811.4	-2.4866	0	24500000	0
1	20241029_DDA_1029_40.06117.06117.3	1.61e-06	14/48	K.HYGDQTFSSSTVK.R	YGL008C	1	1455.66	999	3	1455.66	486.228	811.8	-1.6645	0	9270000	0
0.9989	20241029_DDA_1029_40.06118.06118.2	0.00144	2024-05-22	K.LDSLTQPSQM[147.04]TK.L	YNL248C	1	1363.67	999	2	1363.66	682.84	811.8	-2.0716	0	1320000	0
0.88	20241029_DDA_1029_40.06131.06131.2	1.12	2024-05-16	R.QEGNLVEIR.G	DECOY_YML010W_UNMAPPED	0	1056.56	5.83	2	1056.55	529.285	813.1	-3.1868	0	9430000	1620000
0.9857	20241029_DDA_1029_40.06133.06133.2	0.51	2024-06-16	R.LVGQVVGAK.G	YER025W	1	869.534	999	2	869.531	435.774	813.2	-3.2592	0	5340000	0
0.9469	20241029_DDA_1029_40.06136.06136.2	0.00337	2024-06-14	F.GDAFDVDR.A	YGL135W,YPL220W	2	893.388	999	2	893.385	447.701	813.5	-2.8028	0	10500000	0
0.9997	20241029_DDA_1029_40.06137.06137.2	0.000305	2024-08-18	R.VYDLTSESNK.V	YBR275C	1	1154.55	999	2	1154.54	578.28	813.6	-1.1857	0	2180000	0
0.9918	20241029_DDA_1029_40.06140.06140.2	0.0247	2024-06-20	K.NM[147.04]VSDIQEATK.G	YMR083W	1	1250.58	4.49	2	1250.58	626.298	814	-3.3864	0	1290000	288000
0.9995	20241029_DDA_1029_40.06142.06142.2	0.000248	2024-06-18	K.DPIPSDPSER.E	YGR082W	1	1111.51	6.03	2	1111.51	556.765	814.2	-2.0692	0	2530000	421000
0.9437	20241029_DDA_1029_40.06144.06144.2	0.0451	2024-09-20	A.SITTNDASAIK.T	YEL026W	1	1119.58	5.21	2	1119.57	560.796	814.3	-3.4209	0	6840000	1310000
1	20241029_DDA_1029_40.06147.06147.2	3.53e-06	2024-10-22	R.NFNDPEVQGDM[147.04]K.H	YLL024C	1	1408.59	999	2	1408.59	705.304	814.6	-2.6942	0	9210000	0
0.9465	20241029_DDA_1029_40.06148.06148.2	0.369	2024-08-16	R.KENDQM[147.04]LQK.L	DECOY_YER154W_UNMAPPED	0	1148.55	999	2	1148.54	575.282	814.6	-6.2914	0	5070000	0
0.9928	20241029_DDA_1029_40.06150.06150.2	0.717	2024-06-12	K.AIADLER.N	YNL248C	1	786.424	10.73	2	786.421	394.219	815	-2.711	0	8720000	813000
0.9978	20241029_DDA_1029_40.06152.06152.2	0.121	2024-07-14	K.AIDEEGFK.Q	YOR217W	1	907.429	999	2	907.426	454.722	815.2	-2.647	0	15900000	0
0.9859	20241029_DDA_1029_40.06153.06153.2	0.00612	2024-06-12	K.NQPLDIK.L	YBR060C	1	826.455	1.06	2	826.452	414.235	815.3	-2.8774	0	10100000	9590000
0.9992	20241029_DDA_1029_40.06159.06159.2	3.22e-05	2024-08-14	K.AQC[160.03]PIIER.L	YJR123W	1	985.501	45.72	2	985.498	493.758	815.7	-3.5322	0	10400000	227000
0.9994	20241029_DDA_1029_40.06163.06163.3	0.00934	14/32	R.YKPGTVALR.E	YBR010W,YNL031C	2	1003.58	999	3	1003.58	335.534	816.5	-2.9176	0	266000000	0
0.986	20241029_DDA_1029_40.06164.06164.2	0.0441	2024-08-14	T.AVIM[147.04]APTR.E	YOR204W	1	873.474	11.73	2	873.472	437.744	816.6	-2.8667	0	11000000	938000
0.9974	20241029_DDA_1029_40.06166.06166.2	0.128	2024-07-16	R.YKPGTVALR.E	YBR010W,YNL031C	2	1003.58	193.54	2	1003.58	502.798	816.7	-2.1224	0	57800000	299000
0.9058	20241029_DDA_1029_40.06169.06169.3	0.14	1936-08-01	R.EKIPLDQM[147.04]ER.S	YHL034C	1	1273.63	999	3	1273.63	425.552	817	-2.4897	1	6540000	0
0.9998	20241029_DDA_1029_40.06170.06170.3	1.6e-06	13/44	K.TINHENINEISK.A	YOR217W	1	1410.71	999	3	1410.71	471.244	817	-2.3286	0	16600000	0
0.9938	20241029_DDA_1029_40.06172.06172.2	0.0884	2024-07-14	K.ELDALQEK.E	YOR304W	1	944.481	17.5	2	944.479	473.248	817.2	-2.252	0	19200000	1100000
0.9924	20241029_DDA_1029_40.06174.06174.2	0.00784	2024-08-18	L.SISSDNLVNK.Y	YGR180C	1	1075.55	2.81	2	1075.55	538.783	817.6	-1.1994	0	4470000	1590000
0.9985	20241029_DDA_1029_40.06175.06175.2	0.286	2024-07-12	K.KLPLPAK.R	YOR217W	1	765.511	999	2	765.509	383.763	817.6	-2.4585	0	7300000	0
0.7981	20241029_DDA_1029_40.06179.06179.2	0.541	2024-06-14	R.PSIDTISR.S	DECOY_YJL092W_UNMAPPED	0	887.471	999	2	887.469	444.743	818	-2.9004	0	11500000	0
0.9994	20241029_DDA_1029_40.06187.06187.2	0.000146	2024-09-16	K.VQETLQTYK.S	YJR121W	1	1108.58	14.91	2	1108.57	555.295	818.8	-3.4251	0	11100000	743000
1	20241029_DDA_1029_40.06189.06189.2	4.68e-06	2024-11-20	K.EQVQQVVM[147.04]EGK.T	YGL150C	1	1289.63	26.38	2	1289.62	645.822	819	-2.8357	0	9900000	375000
0.9983	20241029_DDA_1029_40.06190.06190.2	0.000437	2024-09-14	K.NQYSVISR.L	YFR013W	1	965.493	7.45	2	965.489	483.754	819.1	-4.0653	0	5600000	751000
0.9687	20241029_DDA_1029_40.06191.06191.2	0.0676	2024-08-14	Y.KPGTVALR.E	YBR010W,YNL031C	2	840.518	1.46	2	840.515	421.266	819.1	-3.806	0	5550000	3790000
1	20241029_DDA_1029_40.06193.06193.2	2.78e-07	2024-12-24	R.PTSEGM[147.04]VGQLQAR.R	YPL235W	1	1388.67	237.85	2	1388.67	695.343	819.3	-2.9251	0	16700000	70100
0.8828	20241029_DDA_1029_40.06194.06194.2	1.39	2024-05-12	K.LVIDEAK.G	YFR044C	1	786.449	0.04	2	786.446	394.232	819.4	-3.4827	0	4580000	118000000
0.7049	20241029_DDA_1029_40.06196.06196.2	4.93	2024-07-12	K.PIGLAAR.D	YDR019C	1	696.428	76.39	2	696.426	349.221	819.7	-3.3988	0	16900000	221000
0.98	20241029_DDA_1029_40.06200.06200.2	0.0289	2024-07-14	K.TAEEILGK.A	YOR051C	1	859.465	11.06	2	859.462	430.74	820.1	-3.8233	0	5760000	521000
0.9986	20241029_DDA_1029_40.06202.06202.3	0.000135	1940-12-01	K.TAIEGSYIDKK.C	YBR048W,YDR025W	2	1223.64	2	3	1223.63	408.887	820.2	-4.1989	0	14700000	7390000
0.9533	20241029_DDA_1029_40.06203.06203.3	9.61e-05	1948-12-01	R.PTSEGM[147.04]VGQLQAR.R	YPL235W	1	1388.67	41.99	3	1388.67	463.898	820.3	-4.1435	0	5460000	130000
0.9988	20241029_DDA_1029_40.06204.06204.3	0.000333	13/40	K.AFETLTDSNKR.A	YGR285C	1	1280.64	3.01	3	1280.63	427.886	820.4	-3.6458	0	2800000	930000
0.9903	20241029_DDA_1029_40.06209.06209.2	0.059	2024-07-12	R.DNVFEPK.S	YJL110C	1	847.408	999	2	847.404	424.711	821	-4.312	0	8390000	0
0.9993	20241029_DDA_1029_40.06210.06210.3	0.000118	14/44	R.NMSVIAHVDHGK.S	YDR385W,YOR133W	2	1306.65	1.14	3	1306.64	436.556	821.1	-3.5855	0	5640000	4960000
0.9242	20241029_DDA_1029_40.06211.06211.3	0.383	2024-07-28	R.LVGIPAKR.Q	YJR045C	1	852.554	999	3	852.552	285.192	821.1	-3.3898	0	3980000	0
0.9688	20241029_DDA_1029_40.06212.06212.3	0.0775	2024-09-28	R.LFIKPGQK.M	YBL097W	1	929.57	30.87	3	929.567	310.864	821.2	-3.5059	0	5880000	190000
0.941	20241029_DDA_1029_40.06213.06213.2	53.4	2024-06-12	K.VTNIIDR.L	YAR010C,YBL005W-A,YBL005W-B,YBR012W-A,YBR012W-B,YDR098C-B,YDR098C-A,YDR170W-A,YDR210C-D,YDR210C-C,YDR261C-D,YDR261C-C,YDR316W-A,YDR316W-B,YDR365W-A,YDR365W-B,YER138C,YER137C-A,YER160C,YER159C-A,YGR027W-A,YGR027W-B,YGR038C-B,YGR038C-A,YGR161C-D,YGR161C-C,YHR214C-B,YHR214C-C,YJR026W,YJR027W,YJR028W,YJR029W,YLR157C-B,YLR157C-A,YLR227W-A,YLR227W-B,YLR256W-A,YML045W-A,YML045W,YML040W,YML039W,YMR045C,Y…	59	829.466	43.92	2	829.464	415.74	821.3	-2.1327	0	5090000	116000
0.9983	20241029_DDA_1029_40.06214.06214.2	0.000518	2024-11-18	R.TALVHDGLAR.G	YOR369C	1	1051.58	999	2	1051.57	526.796	821.4	-4.4295	0	7260000	0
0.9828	20241029_DDA_1029_40.06220.06220.3	0.00477	14/36	R.TALVHDGLAR.G	YOR369C	1	1051.58	741.15	3	1051.57	351.533	822.1	-2.9394	0	36200000	48900
0.9937	20241029_DDA_1029_40.06223.06223.2	0.139	2024-07-12	K.NSFSLAK.S	YIL130W	1	765.402	6.31	2	765.4	383.708	822.3	-3.0703	0	8160000	1290000
0.9452	20241029_DDA_1029_40.06224.06224.2	0.101	2024-09-16	K.KFDLEGTTK.R	YBR245C	1	1037.54	1.64	2	1037.53	519.777	822.4	-6.2417	0	3660000	2230000
0.9995	20241029_DDA_1029_40.06225.06225.2	0.000578	2024-09-16	K.TALAEVQAR.H	YMR183C,YPL232W	2	957.524	999	2	957.521	479.769	822.5	-3.1811	0	3120000	0
0.9997	20241029_DDA_1029_40.06226.06226.2	0.00263	2024-10-20	K.TAIEGSYIDKK.C	YBR048W,YDR025W	2	1223.64	2.93	2	1223.64	612.827	822.5	-1.7742	0	2530000	863000
1	20241029_DDA_1029_40.06230.06230.2	9.31e-06	2024-12-18	R.EVNSDLYGER.G	YLR355C	1	1180.54	999	2	1180.53	591.275	823.1	-1.1749	0	14500000	0
1	20241029_DDA_1029_40.06231.06231.3	8.99e-06	20/36	K.INRPPVSVSR.L	YNL301C,YOL120C	2	1123.65	80.43	3	1123.64	375.556	823.2	-3.3667	0	57500000	715000
1	20241029_DDA_1029_40.06233.06233.3	3.39e-07	19/48	K.LAAPENEKPAPVR.T	YOL040C	1	1390.76	999	3	1390.75	464.593	823.3	-3.337	0	36200000	0
0.9988	20241029_DDA_1029_40.06235.06235.2	0.0217	2024-06-14	R.INSGTFVK.V	YGL076C,YPL198W	2	864.471	9.73	2	864.47	433.243	823.5	-0.7982	0	27100000	2790000
0.9959	20241029_DDA_1029_40.06236.06236.2	0.00623	2024-06-12	K.GMVGSFK.Q	YJR077C	1	724.358	5.04	2	724.354	363.186	823.5	-5.0003	0	5530000	1100000
1	20241029_DDA_1029_40.06237.06237.2	4.58e-06	2024-12-24	K.YINNNDATLANDK.D	YJR089W	1	1464.68	999	2	1464.68	733.35	823.6	-3.6895	0	4410000	0
0.894	20241029_DDA_1029_40.06241.06241.3	0.986	1932-06-01	R.LHDEGVIYR.A	YGR094W	1	1100.56	999	3	1100.56	367.861	824.2	-1.0331	0	1920000	0
0.9993	20241029_DDA_1029_40.06245.06245.2	0.0264	2024-09-18	K.INRPPVSVSR.L	YNL301C,YOL120C	2	1123.65	999	2	1123.64	562.83	824.5	-2.9217	0	4540000	0
0.9941	20241029_DDA_1029_40.06251.06251.2	2.82e-06	2024-08-22	Q.TSNGGAAYFAGK.G	YKL060C	1	1142.54	4.3	2	1142.53	572.275	825.2	-2.4857	0	1810000	421000
0.9997	20241029_DDA_1029_40.06252.06252.2	0.00213	2024-10-22	K.ELSSQELSGGAR.L	YKR001C	1	1232.6	78.77	2	1232.6	617.307	825.3	-1.4766	0	5900000	74900
0.9996	20241029_DDA_1029_40.06253.06253.2	0.0142	2024-10-16	K.ALGIADGER.E	YML127W	1	900.466	81	2	900.465	451.24	825.3	-1.9001	0	26100000	322000
0.9772	20241029_DDA_1029_40.06254.06254.2	0.143	2024-08-14	K.QTLPEDVR.K	YML065W	1	956.493	2.65	2	956.487	479.254	825.4	-5.7188	0	10200000	3870000
0.7496	20241029_DDA_1029_40.06262.06262.2	0.564	2024-07-12	N.LAEIAER.K	DECOY_YNR035C_UNMAPPED	0	800.439	4	2	800.437	401.227	826.3	-2.666	0	11300000	2830000
1	20241029_DDA_1029_40.06263.06263.2	1.54e-06	2024-11-22	K.AAYGDISDEEEK.K	YBR245C	1	1325.56	999	2	1325.56	663.788	826.3	-2.3175	0	2270000	0
0.8661	20241029_DDA_1029_40.06264.06264.3	0.688	2024-11-28	N.IHQNLLPK.K	YBL003C,YDR225W	2	961.571	18.42	3	961.569	321.531	826.4	-2.1454	0	71400000	3880000
0.9995	20241029_DDA_1029_40.06266.06266.3	0.000598	2024-10-28	R.NDYVPLKR.T	YJL081C	1	1003.55	26.81	3	1003.54	335.522	826.6	-2.2869	0	16500000	615000
0.999	20241029_DDA_1029_40.06267.06267.3	0.000939	1936-12-01	K.IAGYTTHLM[147.04]K.R	YDR447C,YML024W	2	1149.59	31.12	3	1149.58	384.202	826.6	-3.677	0	8990000	289000
0.9901	20241029_DDA_1029_40.06269.06269.2	1.15	2024-06-12	R.YPDPNIK.V	YHR203C,YJR145C	2	845.428	18.09	2	845.427	423.721	826.8	-1.8748	0	59300000	3280000
0.9453	20241029_DDA_1029_40.06273.06273.2	0.692	2024-07-14	K.M[147.04]TTEEIIR.L	YHR118C	1	1007.5	10.61	2	1007.5	504.755	827.3	-0.3444	0	12800000	1200000
0.9377	20241029_DDA_1029_40.06274.06274.2	1.33	2024-06-14	K.ILDEAVAK.F	YER043C	1	857.486	128.42	2	857.484	429.75	827.4	-1.8006	0	4970000	38700
0.9981	20241029_DDA_1029_40.06275.06275.3	0.000243	13/36	K.GYKPVAVPAR.T	YLR044C	1	1056.61	69.65	3	1056.6	353.21	827.5	-3.1213	0	140000000	2010000
0.9827	20241029_DDA_1029_40.06276.06276.2	0.155	2024-08-12	K.TLDVVER.Q	YDR050C	1	830.45	90.08	2	830.447	416.232	827.6	-2.9707	0	29000000	322000
0.9677	20241029_DDA_1029_40.06277.06277.2	0.00895	2024-11-14	N.IHQNLLPK.K	YBL003C,YDR225W	2	961.571	999	2	961.568	481.793	827.6	-3.1449	0	27800000	0
0.9807	20241029_DDA_1029_40.06278.06278.3	0.00419	13/36	R.SKNDPIAGLK.M	YER178W	1	1041.58	0.14	3	1041.58	348.201	827.7	-4.2301	1	12100000	84100000
0.9998	20241029_DDA_1029_40.06280.06280.2	0.000362	2024-09-18	R.GEEILSGAQR.L	YLL018C	1	1058.54	3.83	2	1058.53	530.275	827.9	-2.1804	0	3030000	791000
0.9994	20241029_DDA_1029_40.06286.06286.2	0.000288	2024-09-18	K.GYKPVAVPAR.T	YLR044C	1	1056.61	999	2	1056.6	529.311	828.6	-2.8932	0	27200000	0
0.9975	20241029_DDA_1029_40.06289.06289.2	0.0276	2024-07-16	K.GTQLGLEAK.K	YDR226W	1	915.503	1.32	2	915.5	458.759	828.8	-3.3009	0	5950000	4490000
0.9854	20241029_DDA_1029_40.06290.06290.2	0.0867	2024-07-14	K.ELIGDTPK.E	YGR002C	1	871.465	4.91	2	871.462	436.74	828.9	-3.5618	0	12200000	2480000
0.9976	20241029_DDA_1029_40.06293.06293.2	0.00684	2024-08-18	R.FNGSPIDGGR.S	YDR381W	1	1018.48	10.03	2	1018.48	510.249	829.1	-4.3486	0	7980000	795000
0.9895	20241029_DDA_1029_40.06295.06295.2	0.537	2024-08-12	K.LPSHLVK.L	YKL033W	1	792.486	999	2	792.483	397.25	829.5	-3.1357	0	17400000	0
0.9991	20241029_DDA_1029_40.06298.06298.2	0.0279	2024-08-14	K.ISADFNAK.A	YIL126W	1	864.434	5.07	2	864.432	433.224	829.7	-2.9083	0	19600000	3870000
0.9657	20241029_DDA_1029_40.06300.06300.2	0.00538	2024-07-18	E.IVVNDVNEAK.L	YDR190C	1	1099.59	999	2	1099.58	550.801	829.9	-3.0293	0	4610000	0
0.9982	20241029_DDA_1029_40.06301.06301.2	0.00973	2024-07-14	K.GVNFVASK.-	YKL085W	1	820.444	7.13	2	820.441	411.229	830	-3.6919	0	8340000	1170000
0.9988	20241029_DDA_1029_40.06303.06303.2	0.000223	2024-08-16	K.EVPAVVNEK.E	YER120W	1	983.529	999	2	983.525	492.772	830.1	-3.7304	0	8040000	0
1	20241029_DDA_1029_40.06308.06308.3	2.5e-07	18/48	R.EAGEVKDDGAFVK.F	YLR075W	1	1363.66	999	3	1363.66	455.561	830.7	-3.2985	1	16000000	0
0.9997	20241029_DDA_1029_40.06312.06312.2	0.000166	2024-08-16	K.MVNQAEEFK.A	YDL229W,YNL209W	2	1094.51	4.99	2	1094.5	548.261	831	-2.1526	0	13200000	2650000
1	20241029_DDA_1029_40.06313.06313.2	0.000349	2024-12-20	L.ADSEIEISSEK.L	YDL081C	1	1206.56	999	2	1206.56	604.288	831.1	-2.8536	0	5620000	0
0.9975	20241029_DDA_1029_40.06317.06317.2	0.00521	2024-08-14	R.ALNASPLK.F	YLR372W	1	812.476	999	2	812.472	407.245	831.7	-3.9952	0	7130000	0
0.999	20241029_DDA_1029_40.06318.06318.2	0.000482	2024-07-20	K.NVSMIADSSSR.W	YDL185W	1	1165.54	999	2	1165.54	583.777	831.7	-3.7382	0	5060000	0
0.9994	20241029_DDA_1029_40.06320.06320.3	0.000139	1936-11-01	K.KTETLM[147.04]ENFR.R	YDR190C	1	1283.62	999	3	1283.61	428.88	831.9	-3.3211	0	61800000	0
0.9996	20241029_DDA_1029_40.06322.06322.2	7.66e-06	2024-10-20	K.VPDGGATTVYR.C	YIL078W	1	1134.57	147.59	2	1134.56	568.291	832.1	-2.8222	0	36300000	246000
0.9398	20241029_DDA_1029_40.06323.06323.2	0.171	2024-05-18	R.QPAEVSIEEK.N	YOR153W	1	1128.57	0.7	2	1128.56	565.29	832.1	-4.1141	0	5030000	7160000
0.9997	20241029_DDA_1029_40.06339.06339.2	0.000106	2024-11-18	K.KTETLM[147.04]ENFR.R	YDR190C	1	1283.62	87.61	2	1283.61	642.816	833.8	-2.359	0	10600000	121000
0.9995	20241029_DDA_1029_40.06343.06343.2	0.000801	2024-11-18	R.EQSEEFNNIK.S	YOR141C	1	1236.56	999	2	1236.56	619.288	834.1	-3.0067	0	13200000	0
0.9993	20241029_DDA_1029_40.06344.06344.3	0.00647	2024-12-28	R.FELSKPDR.S	YLR357W	1	990.513	18.14	3	990.51	331.178	834.2	-3.0762	0	18800000	1030000
0.9967	20241029_DDA_1029_40.06347.06347.3	0.0232	13/32	K.IYIYHGASR.T	YBR114W	1	1078.56	999	3	1078.55	360.526	834.5	-3.5028	0	4460000	0
0.9979	20241029_DDA_1029_40.06350.06350.2	0.169	2024-08-14	K.GVNAVAIR.Q	YMR241W	1	798.471	48.23	2	798.469	400.243	834.9	-3.1811	0	3420000	70900
1	20241029_DDA_1029_40.06353.06353.3	8.45e-06	1936-12-01	K.EHGEPLFSSH.M	YKL060C	1	1138.5	-	3	1138.5	380.509	835.1	-3.5942	0	-	-
0.9275	20241029_DDA_1029_40.06355.06355.3	0.03	2024-10-28	R.EDIEEHFK.K	YIL126W	1	1045.47	70.04	3	1045.47	349.498	835.3	-3.3717	0	9700000	139000
0.8144	20241029_DDA_1029_40.06356.06356.2	0.402	2024-06-14	W.QNLEADIK.E	YMR072W	1	929.482	6.03	2	929.48	465.748	835.4	-2.3648	0	2900000	480000
0.982	20241029_DDA_1029_40.06357.06357.2	0.682	2024-06-14	K.NFENETLK.L	YLR278C	1	993.477	999	2	993.474	497.746	835.5	-3.1838	0	2930000	0
0.9977	20241029_DDA_1029_40.06367.06367.2	0.116	2024-06-16	K.TFTQLGNM[147.04]K.A	YOR113W	1	1054.51	0.4	2	1054.51	528.263	836.5	-2.4865	0	4940000	12400000
0.9991	20241029_DDA_1029_40.06369.06369.2	2.16e-05	2024-08-20	K.ASEEVTLTEDK.T	YDR464W	1	1220.58	0.94	2	1220.57	611.296	836.6	-3.2911	0	3200000	3390000
0.9946	20241029_DDA_1029_40.06372.06372.2	0.0437	2024-08-14	K.NLQNELEK.N	YDR233C	1	986.503	999	2	986.5	494.259	837.1	-2.8677	0	18200000	0
0.9354	20241029_DDA_1029_40.06375.06375.3	0.00074	1936-12-01	Y.NHPELQGITR.N	YJL011C	1	1163.6	14.33	3	1163.6	388.875	837.3	-4.1285	0	9160000	639000
0.9944	20241029_DDA_1029_40.06378.06378.2	0.167	2024-05-12	K.FLQVM[147.04]QK.H	YJL190C,YLR367W	2	908.479	4.94	2	908.477	455.247	837.6	-2.2455	0	7770000	1570000
0.9994	20241029_DDA_1029_40.06379.06379.2	0.00104	2024-10-18	R.SGVIETVDDK.L	YGL133W	1	1061.52	13.93	2	1061.52	531.769	837.6	-3.4394	0	21000000	1510000
1	20241029_DDA_1029_40.06381.06381.2	4.04e-07	14/22	M.TGDGVNDAPSLK.K	YGL008C,YPL036W	2	1172.57	8.22	2	1172.56	587.291	837.8	-4.207	0	9100000	1110000
0.8137	20241029_DDA_1029_40.06383.06383.2	0.521	2024-05-12	K.VPEDIYK.S	YHR027C	1	862.444	0.31	2	862.444	432.229	838.2	0.5009	0	1860000	5970000
0.9998	20241029_DDA_1029_40.06384.06384.2	8.8e-05	13/22	K.TVSPTTQISAGK.S	YGR178C	1	1188.63	35.31	2	1188.63	595.325	838.2	-2.1033	0	6190000	175000
1	20241029_DDA_1029_40.06385.06385.2	9.05e-07	2024-12-18	K.EHGEPLFSSH.M	YKL060C	1	1138.5	-	2	1138.5	570.259	838.3	-2.9925	0	-	-
1	20241029_DDA_1029_40.06391.06391.2	6.58e-05	2024-09-24	L.QTSNGGAAYFAGK.G	YKL060C	1	1270.59	11.48	2	1270.59	636.304	838.8	-3.5298	0	6480000	565000
0.9978	20241029_DDA_1029_40.06394.06394.3	0.00025	14/52	K.GIVQASVTSSTHER.K	YOR207C	1	1470.74	999	3	1470.74	491.255	839.3	-4.5276	0	3140000	0
1	20241029_DDA_1029_40.06397.06397.2	6.41e-06	2024-10-16	R.GPSVIVNER.L	YLR357W	1	969.524	169.49	2	969.522	485.769	839.5	-1.9401	0	22400000	132000
0.999	20241029_DDA_1029_40.06398.06398.2	0.0182	2024-08-14	K.NYYQSPVR.G	YBR156C	1	1025.49	8.43	2	1025.49	513.754	839.6	-2.0371	0	13900000	1650000
1	20241029_DDA_1029_40.06399.06399.2	2.79e-06	2024-09-18	K.AGEEFYDC[160.03]DK.T	YDR097C	1	1232.47	999	2	1232.46	617.24	839.7	-2.6735	0	6440000	0
0.9994	20241029_DDA_1029_40.06400.06400.2	0.0354	2024-10-16	K.ASMIISGSR.D	YMR116C	1	920.475	2.43	2	920.473	461.245	839.7	-2.4542	0	9340000	3840000
1	20241029_DDA_1029_40.06401.06401.2	0.000264	2024-11-18	K.SDVM[147.04]SVDIDK.K	YMR116C	1	1123.51	8.73	2	1123.5	562.761	839.8	-2.5714	0	4080000	467000
0.9989	20241029_DDA_1029_40.06403.06403.2	1.13e-06	2024-10-22	R.VVTADQGEALAK.E	YFL005W	1	1200.63	999	2	1200.63	601.325	840	-4.127	0	6390000	0
0.9967	20241029_DDA_1029_40.06408.06408.2	0.178	2024-10-14	R.RLDALVEK.V	YGL133W	1	942.55	999	2	942.547	472.282	840.6	-2.7892	0	19500000	0
0.9941	20241029_DDA_1029_40.06411.06411.2	0.000368	2024-08-18	Q.GSDNISEQLR.L	YML065W	1	1117.54	999	2	1117.54	559.775	840.8	-0.8689	0	2270000	0
0.7958	20241029_DDA_1029_40.06412.06412.2	0.144	2024-03-18	R.WSSGC[160.03]LSFKL.H	DECOY_YMR162C_UNMAPPED	0	1183.57	17.64	2	1183.57	592.792	840.9	-0.7241	0	2880000	163000
0.9458	20241029_DDA_1029_40.06414.06414.2	0.0353	2024-09-16	R.LKDTVASFK.A	YJR121W	1	1007.57	999	2	1007.56	504.79	841.1	-2.1388	1	2690000	0
0.9483	20241029_DDA_1029_40.06416.06416.2	0.00751	2024-06-22	T.GSTSLIEGM[147.04]EQR.L	YPR034W	1	1322.61	999	2	1322.61	662.314	841.4	-3.4644	0	2950000	0
0.7333	20241029_DDA_1029_40.06417.06417.2	3.25	2024-05-16	R.QEGNLVEIR.G	DECOY_YML010W_UNMAPPED	0	1056.56	53.85	2	1056.55	529.285	841.5	-3.0069	0	5730000	106000
1	20241029_DDA_1029_40.06418.06418.2	1.3e-06	14/20	S.VSEAAIEASTR.Y	YBR145W,YMR303C,YOL086C	3	1132.57	999	2	1132.57	567.293	841.6	-2.9411	0	20200000	0
0.9976	20241029_DDA_1029_40.06429.06429.2	0.00383	2024-08-12	K.DPFPPPK.D	YGR140W	1	796.412	3.47	2	796.409	399.213	842.7	-3.507	0	28800000	8280000
0.9989	20241029_DDA_1029_40.06431.06431.3	0.00658	2024-09-28	K.FPDENFKK.H	YDR155C	1	1023.5	98.55	3	1023.5	342.175	842.8	-3.0024	0	26000000	264000
0.9995	20241029_DDA_1029_40.06440.06440.3	2.68e-05	14/48	K.FAAHTGATPIAGR.F	YGR214W,YLR048W	2	1268.66	5.91	3	1268.66	423.895	843.8	-3.1616	0	38000000	6420000
1	20241029_DDA_1029_40.06443.06443.2	2.55e-07	2024-11-20	R.DDSGDIGLESR.A	YOR310C	1	1162.51	999	2	1162.5	582.262	844	-5.2447	0	4420000	0
0.9982	20241029_DDA_1029_40.06446.06446.3	0.0151	1932-09-01	K.SEHQVELIR.S	YDR099W	1	1109.58	7.17	3	1109.58	370.868	844.2	-3.2039	0	6920000	965000
0.9882	20241029_DDA_1029_40.06447.06447.2	0.539	2024-06-14	R.DTEIDLSK.K	YDL015C	1	919.45	11.61	2	919.447	460.732	844.3	-3.5608	0	7110000	613000
0.9911	20241029_DDA_1029_40.06449.06449.2	2.35e-05	2024-09-18	R.LIETEDTNVR.L	YLR100W	1	1188.6	999	2	1188.59	595.307	844.7	-6.5943	0	3920000	0
0.9991	20241029_DDA_1029_40.06452.06452.2	0.0116	2024-07-14	K.YIEQAIEK.L	YPR035W	1	992.518	9.12	2	992.515	497.266	844.9	-3.0992	0	3960000	434000
0.953	20241029_DDA_1029_40.06457.06457.2	0.0116	2024-05-18	K.SVGEVM[147.04]SIGR.T	YJL130C	1	1049.52	0.59	2	1049.51	525.766	845.3	-6.3391	0	3830000	6480000
0.994	20241029_DDA_1029_40.06460.06460.2	0.0187	2024-07-16	K.DLGDQLSTK.L	YJL110C	1	975.487	999	2	975.484	488.751	845.8	-3.3634	0	10500000	0
0.9802	20241029_DDA_1029_40.06461.06461.2	1.43	2024-07-12	R.LDALVEK.V	YGL133W	1	786.449	25.57	2	786.447	394.232	845.8	-2.8139	0	6290000	246000
0.9997	20241029_DDA_1029_40.06462.06462.2	0.000175	2024-10-16	K.WAVATSGTR.D	YER062C,YIL053W	2	947.482	1.35	2	947.481	474.748	845.9	-2.0211	0	4170000	3090000
0.999	20241029_DDA_1029_40.06464.06464.2	7.88e-07	2024-09-20	K.GIDSDNDNVIR.E	YJR089W	1	1216.57	55.01	2	1216.56	609.292	846.1	-3.9217	0	5110000	92800
0.9942	20241029_DDA_1029_40.06465.06465.2	0.188	2024-07-16	R.KENDQM[147.04]LQK.L	DECOY_YER154W_UNMAPPED	0	1148.55	3.26	2	1148.55	575.282	846.2	-2.5772	0	4650000	1430000
0.9911	20241029_DDA_1029_40.06467.06467.2	0.093	2024-06-14	R.YNIADAAR.L	YBR169C,YPL106C	2	892.44	999	2	892.437	447.227	846.3	-3.282	0	12500000	0
0.9996	20241029_DDA_1029_40.06468.06468.2	0.0141	2024-08-18	K.ASATLDGC[160.03]IK.L	YBL097W	1	1034.51	0.56	2	1034.5	518.261	846.4	-2.202	0	4710000	8390000
0.9238	20241029_DDA_1029_40.06469.06469.2	2.56e-06	2024-09-16	L.GM[147.04]DLTSLSK.L	YBR088C	1	966.469	4.97	2	966.463	484.242	846.5	-5.9071	0	4500000	905000
0.9981	20241029_DDA_1029_40.06473.06473.2	0.127	2024-07-12	K.VLIDGPK.A	YHL001W,YKL006W	2	740.443	129.57	2	740.441	371.229	847	-2.9969	0	25700000	198000
1	20241029_DDA_1029_40.06477.06477.3	3.88e-06	14/48	N.GILVTSESAHPNK.N	YNR021W	1	1351.71	7.22	3	1351.7	451.577	847.3	-3.6191	0	3570000	494000
0.9967	20241029_DDA_1029_40.06480.06480.2	0.000396	2024-11-24	L.LLNAAGNTPDATK.L	YOL039W	1	1284.67	3.5	2	1284.67	643.341	847.6	-1.7623	0	2860000	816000
0.9994	20241029_DDA_1029_40.06482.06482.2	0.000449	2024-07-16	K.YLLSGSEDK.T	YBR198C	1	1010.49	2.84	2	1010.49	506.253	847.9	-2.9154	0	4670000	1650000
0.9951	20241029_DDA_1029_40.06484.06484.2	0.148	2024-05-14	K.GLQDEIM[147.04]K.L	YLR086W	1	948.459	10.03	2	948.456	475.237	848.1	-2.2795	0	5820000	580000
0.9459	20241029_DDA_1029_40.06485.06485.2	0.157	2024-08-14	N.GLGILPSR.T	YHR115C	1	811.492	999	2	811.49	406.753	848.2	-2.3525	0	22100000	0
0.999	20241029_DDA_1029_40.06486.06486.3	0.0261	14/48	R.YANHTQDIIGGM[147.04]R.V	YOR207C	1	1490.69	26.06	3	1490.69	497.905	848.2	-2.3305	0	11800000	453000
0.9971	20241029_DDA_1029_40.06490.06490.3	0.0436	1932-11-01	R.M[147.04]LASPMLYK.V	YER172C	1	1068.53	999	3	1068.53	357.185	848.6	-2.3902	0	3870000	0
0.9949	20241029_DDA_1029_40.06495.06495.2	0.225	2024-08-14	R.NTTVPTIK.R	YDL229W,YNL209W	2	872.497	999	2	872.497	437.256	849.2	-0.0905	0	44000000	0
0.9998	20241029_DDA_1029_40.06497.06497.3	1.58e-06	1932-12-01	K.TFEIDDEHR.L	YBR181C,YPL090C	2	1160.51	237.66	3	1160.51	387.844	849.3	-2.4394	0	37200000	157000
0.9998	20241029_DDA_1029_40.06498.06498.2	0.000289	2024-08-14	K.SSMGPAFR.L	YGL135W,YPL220W	2	851.396	75.36	2	851.394	426.705	849.4	-2.019	0	11200000	149000
0.9994	20241029_DDA_1029_40.06499.06499.2	0.00451	2024-08-14	K.VAYPITSK.L	YJL034W	1	877.491	27.09	2	877.489	439.753	849.5	-1.7881	0	10700000	394000
0.9989	20241029_DDA_1029_40.06500.06500.3	0.000263	2024-12-28	K.HLYHVLYK.E	YBL027W,YBR084C-A	2	1071.59	70.53	3	1071.58	358.203	849.6	-3.5807	0	8610000	122000
0.9998	20241029_DDA_1029_40.06505.06505.2	0.000589	2024-09-14	K.HAFMGTLK.K	YOR063W	1	903.464	5.48	2	903.462	452.739	850.2	-2.2093	0	3980000	726000
0.9995	20241029_DDA_1029_40.06507.06507.3	0.00428	1944-10-01	R.MNFSHGSYEYHK.S	YAL038W	1	1498.63	999	3	1498.63	500.551	850.3	-2.4843	0	7540000	0
1	20241029_DDA_1029_40.06510.06510.2	5.16e-05	2024-10-14	K.YC[160.03]DVTGLK.G	YEL044W	1	954.448	19.79	2	954.448	478.231	850.6	-0.3154	0	13600000	685000
0.9995	20241029_DDA_1029_40.06512.06512.2	0.00536	2024-08-14	R.M[147.04]PLVESVK.L	YGR240C	1	917.489	38.97	2	917.487	459.752	850.7	-1.8463	0	4850000	125000
0.9953	20241029_DDA_1029_40.06515.06515.2	0.0173	2024-06-18	R.VVGANPAAIK.Q	YGR209C,YLR043C	2	938.555	1.08	2	938.552	470.285	851.2	-2.5806	0	9920000	9190000
0.9956	20241029_DDA_1029_40.06516.06516.2	8.92e-06	2024-09-20	Q.SQGM[147.04]SLNDFQK.Q	YDR172W	1	1269.57	999	2	1269.56	635.79	851.3	-2.3331	0	1630000	0
0.9743	20241029_DDA_1029_40.06519.06519.2	0.132	2024-04-12	R.AVPLPTK.L	YGL097W	1	724.448	999	2	724.446	363.231	851.5	-2.6958	0	3620000	0
0.989	20241029_DDA_1029_40.06520.06520.2	0.014	2024-09-18	M.TVVEDAVGAR.V	YFR038W	1	1015.53	999	2	1015.53	508.772	851.6	-3.1255	0	3440000	0
0.9892	20241029_DDA_1029_40.06521.06521.2	0.00138	2024-09-20	C.SGASATQSIIR.G	YOL089C	1	1089.58	999	2	1089.57	545.796	851.7	-2.8672	0	2230000	0
0.9852	20241029_DDA_1029_40.06523.06523.2	0.000135	2024-10-18	F.YYEIQNSPDK.A	YDR099W,YER177W	2	1255.57	2.36	2	1255.57	628.793	851.8	-2.9047	0	1680000	711000
0.9977	20241029_DDA_1029_40.06527.06527.2	0.00748	2024-09-20	R.GSFTATVNDER.K	YOR341W	1	1195.55	5.6	2	1195.55	598.781	852.4	-0.0192	0	7070000	1260000
0.9996	20241029_DDA_1029_40.06532.06532.2	0.000423	2024-09-20	K.LQETNPEEVPK.F	YKL056C	1	1282.64	10.07	2	1282.64	642.327	852.7	-2.5767	0	6840000	679000
0.9993	20241029_DDA_1029_40.06541.06541.2	0.00975	2024-08-14	K.LLASAMEK.V	YLR259C	1	861.463	999	2	861.46	431.739	853.7	-3.0042	0	8200000	0
0.9809	20241029_DDA_1029_40.06543.06543.2	0.00985	2024-06-12	R.VFDNIQR.R	YJL138C,YKR059W	2	890.461	13.91	2	890.457	446.238	853.8	-3.9519	0	9410000	677000
0.9966	20241029_DDA_1029_40.06544.06544.2	0.147	2024-08-14	R.IAYGDGLK.N	YDR097C	1	835.444	33.43	2	835.441	418.729	853.9	-3.1432	0	32800000	981000
0.955	20241029_DDA_1029_40.06545.06545.2	0.175	2024-06-14	K.SYSTLDVK.N	YLR278C	1	911.46	0.31	2	911.457	456.737	854	-3.467	0	2300000	7310000
0.9997	20241029_DDA_1029_40.06557.06557.2	1.39e-05	2024-10-22	K.EQEIENNGLPM[147.04]K.N	YGL133W	1	1416.66	999	2	1416.65	709.335	855.2	-2.3795	0	2970000	0
0.9522	20241029_DDA_1029_40.06563.06563.3	0.025	1936-11-01	K.VRDQLIDEPK.K	YNL059C	1	1211.65	188.15	3	1211.65	404.891	855.9	-3.8245	1	13600000	72300
0.9759	20241029_DDA_1029_40.06565.06565.2	0.0019	2024-07-16	K.LIAKPETVQ.S	YKR008W	1	997.581	999	2	997.578	499.798	856	-2.7116	0	4900000	0
0.9706	20241029_DDA_1029_40.06568.06568.3	0.000516	1940-11-01	L.WNPETNHLSEK.F	YGR140W	1	1353.63	3.03	3	1353.63	452.218	856.3	-3.2365	0	3740000	1230000
1	20241029_DDA_1029_40.06570.06570.2	5.65e-05	2024-09-20	F.AAM[147.04]GVNLETAR.F	YBR127C	1	1147.57	999	2	1147.56	574.79	856.6	-4.2664	0	5380000	0
0.9989	20241029_DDA_1029_40.06571.06571.2	0.0162	2024-07-16	K.EGIIKPISK.H	YGR027C,YLR333C	2	983.601	999	2	983.598	492.808	856.7	-3.1029	0	4150000	0
0.9905	20241029_DDA_1029_40.06573.06573.3	0.0578	2024-11-24	K.LLHYLNK.L	YKR008W	1	899.523	63.65	3	899.521	300.848	856.9	-2.5736	0	16000000	251000
0.8519	20241029_DDA_1029_40.06574.06574.2	0.33	2024-05-12	D.LVTDLTK.S	YMR058W	1	788.464	101.73	2	788.462	395.24	856.9	-2.8029	0	10700000	105000
0.9998	20241029_DDA_1029_40.06577.06577.2	0.00391	2024-11-18	R.SQLAQQIQAR.N	YER165W	1	1141.62	76.87	2	1141.62	571.817	857.2	-2.3256	0	6380000	83000
0.9605	20241029_DDA_1029_40.06578.06578.2	0.00299	2024-07-14	K.VIYHLHPT.F	YPL129W	1	978.529	-	2	978.526	490.272	857.3	-3.027	0	-	-
0.8733	20241029_DDA_1029_40.06581.06581.3	0.887	1948-11-01	R.QQLPSDQDISKPK.T	YFR013W	1	1482.77	999	3	1482.77	495.263	857.7	-1.2868	0	17900000	0
0.9932	20241029_DDA_1029_40.06583.06583.3	0.00722	2024-10-28	K.SHVETFIR.V	YOR141C	1	987.514	999	3	987.511	330.178	857.9	-2.8789	0	20900000	0
0.9995	20241029_DDA_1029_40.06584.06584.2	5.28e-05	2024-08-14	K.SHVETFIR.V	YOR141C	1	987.514	2.47	2	987.511	494.764	858	-2.883	0	11200000	4550000
0.9926	20241029_DDA_1029_40.06586.06586.2	0.163	2024-07-14	K.DASLALQR.G	YDR121W	1	872.472	999	2	872.468	437.243	858.1	-4.1961	0	25900000	0
0.9014	20241029_DDA_1029_40.06593.06593.2	0.414	2024-06-12	Y.PDLLYHK.I	DECOY_YER171W_UNMAPPED	0	884.476	5	2	884.473	443.245	858.9	-3.0968	0	5590000	1120000
0.9521	20241029_DDA_1029_40.06599.06599.2	0.0724	2024-08-12	K.LLHYLNK.L	YKR008W	1	899.523	999	2	899.524	450.769	859.3	0.9227	0	4890000	0
1	20241029_DDA_1029_40.06604.06604.2	2.84e-08	2024-11-20	K.LVDDEDYDPSK.K	YNL088W	1	1294.56	999	2	1294.55	648.285	860	-3.069	0	4770000	0
0.9994	20241029_DDA_1029_40.06605.06605.2	0.102	2024-08-12	K.LDSYLDR.W	YLL004W	1	880.429	29.35	2	880.428	441.222	860	-1.4777	0	8190000	279000
0.9995	20241029_DDA_1029_40.06606.06606.2	0.000301	2024-10-16	K.IINSTALM[147.04]K.E	YPR190C	1	1005.55	90.58	2	1005.55	503.784	860.1	-2.9844	0	13200000	146000
0.9852	20241029_DDA_1029_40.06608.06608.3	0.0172	2024-10-28	K.LNVHLNPK.G	YNL054W-B	1	933.54	999	3	933.536	312.187	860.3	-3.4417	0	4180000	0
0.982	20241029_DDA_1029_40.06609.06609.2	0.249	2024-05-12	K.YLAPAYK.D	YPL078C	1	824.443	1.4	2	824.44	413.229	860.4	-3.4193	0	3630000	2600000
0.9975	20241029_DDA_1029_40.06610.06610.2	0.00129	2024-09-18	R.VNENTPEQWK.K	YLR175W	1	1243.58	999	2	1243.58	622.799	860.4	-3.4722	0	3070000	0
0.8328	20241029_DDA_1029_40.06611.06611.2	0.00579	2024-06-22	R.GPEPSHIDQVM[147.04]M[147.04].S	YOR207C	1	1371.58	-	2	1371.58	686.797	860.5	-3.3837	0	-	-
0.9997	20241029_DDA_1029_40.06612.06612.2	0.00202	2024-08-20	K.LEITEQADESK.L	YPL082C	1	1261.6	999	2	1261.6	631.809	860.6	-1.7248	0	1690000	0
0.9965	20241029_DDA_1029_40.06616.06616.2	0.0316	2024-07-14	K.NYSSDYLK.K	YOR141C	1	988.45	151.51	2	988.447	495.232	861.1	-2.8884	0	12400000	82100
0.987	20241029_DDA_1029_40.06617.06617.2	0.00212	2024-08-14	R.SVHLNNLQ.S	YDL156W	1	923.482	-	2	923.48	462.748	861.2	-2.3877	0	-	-
0.9974	20241029_DDA_1029_40.06619.06619.3	0.00592	1932-10-01	K.AHYTNLYVK.N	YER165W	1	1107.57	49.71	3	1107.57	370.198	861.4	-2.8513	0	9100000	183000
0.9998	20241029_DDA_1029_40.06620.06620.2	1.98e-08	2024-11-18	K.NC[160.03]QLDPVTAK.N	YOL090W	1	1144.55	4.75	2	1144.55	573.285	861.4	-1.9309	0	12900000	2710000
0.9932	20241029_DDA_1029_40.06621.06621.2	0.0344	2024-05-14	K.YSEVFSGR.C	YOR061W	1	943.44	58.64	2	943.437	472.727	861.5	-3.5869	0	7310000	125000
0.9985	20241029_DDA_1029_40.06623.06623.2	0.0115	2024-07-12	K.TPFAEVK.L	YKL081W	1	790.423	15.87	2	790.42	396.219	861.7	-3.2375	0	13300000	836000
1	20241029_DDA_1029_40.06627.06627.2	0.000185	2024-10-14	Y.M[147.04]FFANENR.D	YBR089C-A,YPR052C	2	1043.45	999	2	1043.45	522.732	862.2	-2.2742	0	53100000	0
0.9884	20241029_DDA_1029_40.06628.06628.2	0.384	2024-06-14	K.LVYVTGGR.N	YHR203C,YJR145C	2	863.486	10.47	2	863.484	432.75	862.3	-2.6497	0	17800000	1700000
0.9973	20241029_DDA_1029_40.06629.06629.2	0.00155	2024-06-18	R.YLPDASSQVK.A	YNL055C	1	1106.56	114.47	2	1106.56	554.288	862.4	-1.6276	0	29000000	253000
1	20241029_DDA_1029_40.06630.06630.2	8.3e-07	13/22	K.VTAVVESPEGER.L	YGL008C,YPL036W	2	1271.64	999	2	1271.63	636.825	862.5	-2.632	0	24100000	0
1	20241029_DDA_1029_40.06632.06632.2	0.0176	2024-12-20	R.VDIIANDQGNR.T	YAL005C,YLL024C	2	1213.61	999	2	1213.6	607.81	862.6	-3.0628	0	28200000	0
0.9995	20241029_DDA_1029_40.06633.06633.2	0.000286	2024-12-22	K.TVPQISDQETEK.R	YAR009C,YDR098C-B,YDR210C-D,YDR261C-D,YDR316W-B,YDR365W-B,YER138C,YGR027W-B,YGR038C-B,YJR027W,YJR029W,YLR157C-B,YLR227W-B,YML045W,YML039W,YMR050C,YOL103W-B,YOR142W-B,YPL257W-B,YPR137C-B,YPR158W-B,YPR158C-D	22	1373.67	999	2	1373.66	687.841	862.7	-3.1274	0	8490000	0
1	20241029_DDA_1029_40.06636.06636.2	0.000436	2024-12-18	R.IGSEVYHNLK.S	YGR254W,YHR174W	2	1158.6	999	2	1158.6	580.309	863.2	-1.5251	0	5430000	0
0.9913	20241029_DDA_1029_40.06637.06637.2	1.59e-05	2024-09-20	S.TIDVGDEEGPR.T	YGL105W	1	1186.55	3.23	2	1186.54	594.281	863.2	-3.077	0	3610000	1120000
1	20241029_DDA_1029_40.06643.06643.2	1.15e-08	2024-10-26	K.YVEPGNAMSGEGEK.L	YBR106W	1	1466.63	999	2	1466.63	734.325	863.7	-2.3673	0	2940000	0
0.9981	20241029_DDA_1029_40.06647.06647.2	0.00223	2024-06-12	R.EAPVIYR.G	YOR207C	1	846.46	12.94	2	846.458	424.237	864.2	-2.8743	0	22800000	1760000
0.9996	20241029_DDA_1029_40.06649.06649.3	0.00352	14/36	R.IGSEVYHNLK.S	YGR254W,YHR174W	2	1158.6	83.57	3	1158.6	387.208	864.4	-2.6644	0	31300000	375000
1	20241029_DDA_1029_40.06650.06650.2	0.000157	2024-12-22	K.ALESEIASSSAK.L	YFR031C	1	1191.6	999	2	1191.6	596.806	864.5	-1.9327	0	5610000	0
0.9995	20241029_DDA_1029_40.06651.06651.2	0.0166	2024-08-16	R.VTLTSGTYR.E	YML032C	1	996.524	2.04	2	996.522	499.269	864.6	-1.8434	0	3650000	1790000
1	20241029_DDA_1029_40.06664.06664.2	9.4e-06	13/24	A.M[147.04]TGDGVNDAPSLK.K	YGL008C,YPL036W	2	1319.6	1.45	2	1319.6	660.809	865.8	-1.5944	0	3670000	2530000
0.9989	20241029_DDA_1029_40.06665.06665.2	0.0092	2024-06-16	K.M[147.04]PQTVEWSK.L	YLR109W	1	1120.52	29.4	2	1120.52	561.268	865.9	-3.2931	0	4280000	146000
0.7339	20241029_DDA_1029_40.06667.06667.2	0.00187	2024-07-16	S.VEGSAIIER.R	YFR024C-A,YHR016C	2	972.524	2.97	2	972.526	487.269	866	2.547	0	4040000	1360000
0.7489	20241029_DDA_1029_40.06669.06669.2	0.363	2024-06-20	L.SYDASGNITVK.L	YDR310C	1	1153.56	2.64	2	1153.56	577.788	866.4	-1.3081	0	1710000	649000
0.9962	20241029_DDA_1029_40.06677.06677.2	0.139	2024-06-16	K.ALQSGISVK.G	YDL031W	1	901.523	999	2	901.521	451.769	867.1	-2.3649	0	2140000	0
1	20241029_DDA_1029_40.06680.06680.2	0.000296	2024-10-14	K.TSDDYVLR.L	YLR441C,YML063W	2	967.461	4.13	2	967.459	484.738	867.5	-2.0838	0	29900000	7240000
0.9978	20241029_DDA_1029_40.06682.06682.2	0.0476	2024-07-12	R.VPFGGVK.Q	YPL061W	1	702.407	999	2	702.404	352.211	867.7	-2.9314	0	30100000	0
0.9946	20241029_DDA_1029_40.06691.06691.2	0.00104	2024-08-18	K.SSPSNSILDR.L	YKL211C	1	1074.53	4.52	2	1074.53	538.273	868.6	-4.0473	0	2200000	487000
0.9936	20241029_DDA_1029_40.06696.06696.2	0.331	2024-08-16	K.KPIGLIGAK.G	YHR064C	1	895.586	999	2	895.583	448.8	869	-2.5771	0	2900000	0
0.9996	20241029_DDA_1029_40.06703.06703.2	0.0146	2024-09-14	K.C[160.03]TDPYELK.G	YGL133W	1	1024.45	6.61	2	1024.45	513.234	869.8	-1.2719	0	5380000	814000
0.9998	20241029_DDA_1029_40.06705.06705.2	0.00892	2024-09-20	R.AFAPTTVNSGR.G	YLR378C	1	1119.57	10.14	2	1119.57	560.791	869.9	-1.6301	0	4310000	425000
0.9991	20241029_DDA_1029_40.06706.06706.2	0.014	2024-08-14	K.ANELDDLK.T	YOL090W	1	916.45	19.63	2	916.448	459.232	870	-1.9652	0	17300000	882000
0.9498	20241029_DDA_1029_40.06707.06707.2	0.396	2024-07-18	Q.TSSGEFNFQK.R	DECOY_YMR167W_UNMAPPED	0	1143.52	2.35	2	1143.52	572.767	870.1	-1.3773	0	5180000	2210000
0.9991	20241029_DDA_1029_40.06708.06708.2	0.000324	2024-08-20	R.EAAAEVTNLDK.D	YOR341W	1	1159.57	999	2	1159.57	580.793	870.2	-0.0172	0	3950000	0
0.9983	20241029_DDA_1029_40.06709.06709.3	0.00183	1936-10-01	K.AIEKDPNFVR.A	YOR027W	1	1187.63	51.85	3	1187.63	396.884	870.3	-1.3615	1	3460000	66700
0.994	20241029_DDA_1029_40.06711.06711.2	5.17e-05	2024-08-18	N.VVLVSGEGER.F	YDR328C	1	1043.56	999	2	1043.56	522.788	870.4	-1.4556	0	6150000	0
0.9985	20241029_DDA_1029_40.06718.06718.2	0.0646	2024-06-12	M.PSFNPVR.F	YMR094W	1	815.429	999	2	815.428	408.722	871.2	-1.6556	0	65000000	0
0.9993	20241029_DDA_1029_40.06720.06720.2	0.01	2024-08-14	R.QLQQLNVK.K	YGR002C	1	969.561	999	2	969.558	485.788	871.3	-2.3093	0	3930000	0
0.9997	20241029_DDA_1029_40.06721.06721.3	2.46e-05	1940-10-01	K.LYGDVSEVHER.H	YBL039C	1	1302.62	5.6	3	1302.62	435.214	871.4	-2.31	0	4170000	745000
1	20241029_DDA_1029_40.06725.06725.2	9.32e-06	2024-09-20	R.TSEYLGAPSC[160.03]R.P	YDR097C	1	1239.56	999	2	1239.55	620.785	872	-1.5635	0	2330000	0
0.9996	20241029_DDA_1029_40.06727.06727.2	0.000696	2024-09-20	R.NITAQEPNVTR.V	YGR175C	1	1241.64	999	2	1241.63	621.826	872.1	-2.4009	0	3190000	0
1	20241029_DDA_1029_40.06728.06728.2	3.27e-06	2024-10-20	Y.GETTAVDALQK.G	YNL113W	1	1131.58	21.47	2	1131.58	566.796	872.2	-1.5916	0	6600000	307000
0.9988	20241029_DDA_1029_40.06729.06729.2	0.0801	2024-07-14	K.GVSQYLNK.F	YHR047C,YKL157W	2	907.476	0.59	2	907.474	454.745	872.3	-2.4904	0	2480000	4200000
0.9646	20241029_DDA_1029_40.06731.06731.2	0.217	2024-06-16	R.LNNNGIHIN.N	YAR010C,YBR012W-A,YBR012W-B,YDR098C-B,YDR098C-A,YDR210C-D,YDR210C-C,YDR261C-D,YDR261C-C,YDR316W-A,YDR316W-B,YDR365W-A,YDR365W-B,YER138C,YER137C-A,YER160C,YER159C-A,YGR027W-A,YGR027W-B,YGR038C-B,YGR038C-A,YGR161C-D,YGR161C-C,YHR214C-B,YHR214C-C,YJR026W,YJR027W,YJR028W,YJR029W,YLR157C-B,YLR157C-A,YLR227W-A,YLR227W-B,YLR256W-A,YML045W-A,YML045W,YML040W,YML039W,YMR050C,YMR051C,YNL054W-A,YNL054W-B,YOL…	54	1007.51	-	2	1007.51	504.765	872.4	-1.4303	0	-	-
0.7442	20241029_DDA_1029_40.06737.06737.3	0.213	2024-08-28	F.PDLVGPHR.I	DECOY_YCR026C_UNMAPPED	0	889.477	999	3	889.475	297.5	873.1	-1.8629	0	13400000	0
0.9984	20241029_DDA_1029_40.06739.06739.2	9.65e-05	2024-10-18	R.DQGTTIAIGK.L	YDR172W	1	1002.53	999	2	1002.53	502.275	873.3	-4.5954	0	7640000	0
1	20241029_DDA_1029_40.06740.06740.2	2.48e-08	13/24	K.AIQQAADEVASGK.L	YPL262W	1	1286.65	999	2	1286.64	644.331	873.4	-2.9775	0	4810000	0
0.988	20241029_DDA_1029_40.06742.06742.2	0.00864	2024-08-16	R.EISDAYEVK.L	YJL080C	1	1052.5	2.78	2	1052.5	527.259	873.5	-5.5173	0	3670000	1320000
0.9988	20241029_DDA_1029_40.06748.06748.2	0.00139	2024-10-16	K.STLIVSETK.L	YOR310C	1	976.544	4.25	2	976.542	489.279	874.2	-2.3716	0	9220000	2170000
0.9998	20241029_DDA_1029_40.06749.06749.2	0.000791	2024-10-18	K.ETAESYLGAK.V	YAL005C,YLL024C	2	1067.51	18.83	2	1067.51	534.764	874.3	-1.4567	0	15500000	822000
0.9946	20241029_DDA_1029_40.06755.06755.2	1.03e-05	2024-08-20	Q.HADEITTEDLR.A	YLR180W	1	1298.61	999	2	1298.61	650.312	874.8	-1.2098	0	3290000	0
0.8259	20241029_DDA_1029_40.06757.06757.2	2.5	2024-05-12	R.TWTSTIK.E	YNL088W	1	835.444	106.24	2	835.442	418.729	875.2	-2.2359	0	12300000	116000
1	20241029_DDA_1029_40.06758.06758.3	0.000302	17/44	L.QIEDPSADELRK.A	YDL229W,YNL209W	2	1399.69	7.53	3	1399.69	467.572	875.2	-1.7632	0	7240000	962000
0.998	20241029_DDA_1029_40.06762.06762.2	0.0594	2024-08-14	K.LINDELQK.N	YFR038W	1	971.529	0.31	2	971.528	486.772	875.6	-0.9675	0	3290000	10700000
0.9611	20241029_DDA_1029_40.06763.06763.3	0.00678	1932-08-01	A.NWGVM[147.04]VSHR.S	YHR174W	1	1100.52	62.42	3	1100.52	367.847	875.6	-1.3503	0	10200000	164000
1	20241029_DDA_1029_40.06764.06764.2	2.59e-06	2024-09-22	R.NFNDPEVQADM[147.04]K.H	YAL005C	1	1422.61	999	2	1422.6	712.312	875.7	-2.662	0	10200000	0
0.9813	20241029_DDA_1029_40.06765.06765.2	1.57	2024-07-12	K.SSSVFIK.K	YHR099W	1	766.423	1.41	2	766.422	384.219	875.8	-0.9186	0	2680000	1900000
0.996	20241029_DDA_1029_40.06768.06768.2	9.83e-05	2024-10-18	N.QDPLDVSASK.T	YAR010C,YBR012W-A,YBR012W-B,YDR098C-B,YDR098C-A,YDR210C-D,YDR210C-C,YDR261C-D,YDR261C-C,YDR316W-A,YDR316W-B,YDR365W-A,YDR365W-B,YER138C,YER137C-A,YER160C,YER159C-A,YGR027W-A,YGR027W-B,YGR038C-B,YGR038C-A,YGR161C-D,YGR161C-C,YHR214C-B,YHR214C-C,YJR026W,YJR027W,YJR028W,YJR029W,YLR157C-B,YLR157C-A,YLR227W-A,YLR227W-B,YLR256W-A,YML045W-A,YML045W,YML040W,YML039W,YMR050C,YMR051C,YNL284C-B,YNL284C-A,YNL…	56	1058.52	23.1	2	1058.52	530.269	876.3	-1.1412	0	5340000	231000
0.9997	20241029_DDA_1029_40.06770.06770.3	0.00297	13/32	K.LSDEDVLKR.L	YOL094C	1	1073.57	999	3	1073.57	358.865	876.4	-1.9188	0	8760000	0
0.9982	20241029_DDA_1029_40.06771.06771.2	0.0455	2024-07-12	R.IAEYSLK.L	YBR088C	1	822.449	7.51	2	822.448	412.232	876.5	-1.4518	0	33000000	4390000
0.9884	20241029_DDA_1029_40.06773.06773.2	0.00461	2024-09-22	Q.SIGEPGTQM[147.04]TLK.T	YOR116C	1	1276.63	84.73	2	1276.63	639.324	876.6	-1.5987	0	14800000	174000
0.9961	20241029_DDA_1029_40.06775.06775.2	0.0014	2024-11-20	L.SQEYIGVSAGK.S	YBR150C	1	1137.57	11.24	2	1137.56	569.791	876.8	-2.0632	0	6700000	596000
1	20241029_DDA_1029_40.06779.06779.2	7.25e-06	2024-11-20	K.QDFEENGSLER.T	YBR127C	1	1322.57	52.16	2	1322.57	662.294	877.3	-0.62	0	3670000	70400
0.9998	20241029_DDA_1029_40.06780.06780.2	0.00706	15/16	R.KALEEVSLK.W	YOR063W	1	1015.59	83.67	2	1015.59	508.803	877.4	-1.9122	0	10700000	127000
0.9972	20241029_DDA_1029_40.06781.06781.3	0.023	14/32	K.IDNLKDTLK.E	YGL133W	1	1058.6	1.96	3	1058.6	353.873	877.5	-1.5653	1	10800000	5520000
0.9994	20241029_DDA_1029_40.06782.06782.2	0.00311	2024-07-14	K.FLQDEGYK.Y	YIL130W	1	998.471	8.39	2	998.469	500.243	877.6	-1.6405	0	12100000	1440000
0.9993	20241029_DDA_1029_40.06784.06784.2	0.0167	2024-08-14	K.NFVEEVNK.L	YDR334W	1	977.482	3.98	2	977.481	489.748	877.7	-0.7356	0	7380000	1860000
0.9995	20241029_DDA_1029_40.06785.06785.3	0.0201	13/32	R.KALEEVSLK.W	YOR063W	1	1015.59	999	3	1015.59	339.538	877.8	-2.0195	0	10400000	0
0.9912	20241029_DDA_1029_40.06788.06788.2	0.73	2024-06-12	K.VSVGDLR.Y	YGL106W	1	744.413	1.93	2	744.411	373.214	878.1	-2.1829	0	5460000	2830000
0.9909	20241029_DDA_1029_40.06791.06791.3	0.00168	1940-10-01	Q.HADEITTEDLR.A	YLR180W	1	1298.61	8.54	3	1298.61	433.877	878.5	-2.1246	0	3590000	420000
0.9842	20241029_DDA_1029_40.06793.06793.2	0.247	2024-05-12	K.VTPQLPK.V	YFL013C	1	781.47	999	2	781.468	391.742	878.7	-2.4339	0	35600000	0
0.9991	20241029_DDA_1029_40.06796.06796.2	0.00396	2024-08-14	R.TQALNEFK.S	YGL078C	1	949.487	0.87	2	949.485	475.751	878.9	-2.2391	0	4270000	4900000
0.9997	20241029_DDA_1029_40.06803.06803.3	5.28e-06	14/48	K.IHLEGSEAPQEPK.L	YGL245W	1	1433.72	999	3	1433.71	478.912	879.7	-0.7937	0	10500000	0
0.9988	20241029_DDA_1029_40.06804.06804.2	0.00374	2024-07-16	R.EASADQILK.N	YNL088W	1	973.508	223.09	2	973.505	487.761	879.8	-2.9389	0	16400000	73400
1	20241029_DDA_1029_40.06805.06805.2	0.000126	2024-10-16	R.SM[147.04]C[160.03]NIETLR.F	YDR303C	1	1138.51	85.87	2	1138.51	570.263	879.8	-2.303	0	5700000	66400
0.9944	20241029_DDA_1029_40.06809.06809.3	0.00139	1944-10-01	-.M[147.04]KVEVDSFSGAK.L	YGR148C	1	1312.63	3.91	3	1312.63	438.552	880.2	-2.3998	1	7090000	1810000
0.9995	20241029_DDA_1029_40.06810.06810.2	0.00747	2024-08-16	K.WAAAAVC[160.03]EK.W	YKL006W	1	1004.48	4.73	2	1004.47	503.245	880.2	-2.7985	0	2360000	500000
0.9361	20241029_DDA_1029_40.06813.06813.2	0.000397	2024-08-18	L.SIVSNDELSK.A	YBR078W	1	1090.55	2.13	2	1090.55	546.283	880.7	-5.0552	0	4050000	1910000
0.9796	20241029_DDA_1029_40.06815.06815.3	0.000728	15/40	K.TSSIPADIHPK.P	YJR089W	1	1164.61	19.56	3	1164.61	389.212	880.8	-3.0336	0	57300000	2930000
0.9983	20241029_DDA_1029_40.06816.06816.3	0.0359	1936-12-01	R.NAHGYFLQDK.E	YGL133W	1	1191.57	8.74	3	1191.56	398.196	880.9	-2.751	0	6870000	786000
0.9994	20241029_DDA_1029_40.06818.06818.2	0.000344	2024-07-16	K.VFSVSETAK.L	YJL148W	1	966.502	1.32	2	966.501	484.258	881.1	-1.3895	0	8120000	6150000
0.9988	20241029_DDA_1029_40.06821.06821.2	0.000121	2024-08-18	R.LTNSLM[147.04]MNGR.N	YJR123W	1	1151.54	18.59	2	1151.54	576.779	881.3	-4.0815	0	5210000	280000
0.9992	20241029_DDA_1029_40.06823.06823.2	0.000551	2024-09-20	R.LFAGM[147.04]SPEM[147.04]AK.K	YPR183W	1	1212.55	9.28	2	1212.55	607.283	881.7	-0.767	0	7620000	822000
0.9965	20241029_DDA_1029_40.06828.06828.2	0.139	2024-07-16	K.EILGDQVEK.V	YPL240C	1	1029.53	999	2	1029.53	515.774	882.1	-2.0038	0	4600000	0
0.9863	20241029_DDA_1029_40.06829.06829.2	0.598	2024-08-12	L.TDLVNYR.H	YGL133W	1	879.445	1.3	2	879.443	440.73	882.2	-1.9933	0	4860000	3750000
0.9962	20241029_DDA_1029_40.06830.06830.2	0.00022	2024-10-20	K.TSSIPADIHPK.P	YJR089W	1	1164.61	39.51	2	1164.61	583.314	882.3	-1.7336	0	8170000	207000
0.9996	20241029_DDA_1029_40.06831.06831.2	5.7e-06	2024-09-18	K.SYPISEGPER.A	YDL185W	1	1133.54	999	2	1133.53	567.775	882.3	-2.2302	0	5930000	0
0.9923	20241029_DDA_1029_40.06837.06837.2	0.00107	2024-05-16	K.DDHPVVVPN.C	YOR141C	1	990.477	-	2	990.475	496.246	883	-2.3706	0	-	-
0.9849	20241029_DDA_1029_40.06839.06839.2	0.0399	2024-10-18	M.VEQDNGFLQK.L	YGR056W	1	1176.58	2.8	2	1176.57	589.296	883.2	-3.1881	0	8100000	2890000
0.9945	20241029_DDA_1029_40.06840.06840.3	0.0852	1940-08-01	R.HQGIMVGMGQK.D	YFL039C	1	1184.58	999	3	1184.58	395.867	883.3	-2.882	0	1360000	0
1	20241029_DDA_1029_40.06843.06843.2	9.79e-05	2024-11-20	K.DIDAVNGAVGK.R	YOR304W	1	1057.54	999	2	1057.54	529.778	883.5	-2.433	0	9270000	0
0.9979	20241029_DDA_1029_40.06846.06846.3	0.0987	1932-11-01	K.SEVFSHVVK.S	YMR083W	1	1030.54	7.42	3	1030.54	344.522	884	-2.1474	0	3900000	526000
0.9986	20241029_DDA_1029_40.06847.06847.3	0.0415	2024-09-24	K.IHAFLEK.W	YFR037C	1	856.481	28.6	3	856.479	286.501	884	-1.5178	0	21900000	764000
1	20241029_DDA_1029_40.06849.06849.2	4.06e-06	2024-10-16	K.SAPVDSWDR.E	YDR328C	1	1031.47	460.48	2	1031.47	516.741	884.2	-2.0088	0	60500000	131000
0.9399	20241029_DDA_1029_40.06856.06856.3	0.0257	1932-10-01	R.GAWGKPHGL.A	YLR075W	1	921.482	115.73	3	921.48	308.168	885	-2.1346	0	11000000	94900
0.9954	20241029_DDA_1029_40.06857.06857.2	7.36e-05	2024-09-16	F.QSYGEYISK.Q	YJR016C	1	1073.5	4.14	2	1073.5	537.759	885	-1.2734	0	3830000	925000
1	20241029_DDA_1029_40.06861.06861.2	2.48e-07	2024-10-18	K.AAGLTAAYAR.T	YDL082W,YMR142C	2	963.514	0.39	2	963.512	482.764	885.4	-1.9387	0	6370000	16500000
0.7714	20241029_DDA_1029_40.06868.06868.2	0.00711	2024-06-16	Y.GLPVSPDEK.W	YDR127W	1	940.487	1.7	2	940.483	471.251	886.1	-3.9405	0	3180000	1870000
0.9997	20241029_DDA_1029_40.06869.06869.2	0.00226	2024-10-16	K.AEQVFQNVK.N	YIL051C	1	1061.55	999	2	1061.55	531.783	886.2	-2.2599	0	22000000	0
0.9989	20241029_DDA_1029_40.06870.06870.2	0.00156	2024-08-18	K.VQSGQIYINK.S	YOR207C	1	1148.62	1.29	2	1148.62	575.317	886.3	-1.4243	0	7910000	6140000
0.9734	20241029_DDA_1029_40.06871.06871.2	0.0964	2024-09-12	V.GPAITLK.E	YOL009C	1	698.433	41.04	2	698.433	350.224	886.4	0.0845	0	7810000	190000
0.7925	20241029_DDA_1029_40.06874.06874.2	0.262	2024-06-12	G.FLSAIGK.G	DECOY_YOR100C_UNMAPPED	0	734.433	0.82	2	734.431	368.224	886.6	-2.2099	0	8120000	9940000
0.9986	20241029_DDA_1029_40.06876.06876.2	0.000257	2024-07-24	K.GVDIDGESDEGVK.D	YJL008C	1	1318.59	999	2	1318.58	660.302	886.8	-3.4575	0	1730000	0
0.9948	20241029_DDA_1029_40.06878.06878.2	6.03e-06	2024-09-20	N.GSTPADAFETK.V	YAR010C,YBR012W-A,YBR012W-B,YDR098C-B,YDR098C-A,YDR210C-D,YDR210C-C,YDR261C-D,YDR261C-C,YDR316W-A,YDR316W-B,YDR365W-A,YDR365W-B,YER138C,YER137C-A,YER160C,YER159C-A,YGR027W-A,YGR027W-B,YGR038C-B,YGR038C-A,YGR161C-D,YGR161C-C,YHR214C-B,YHR214C-C,YJR026W,YJR027W,YJR028W,YJR029W,YLR157C-B,YLR157C-A,YLR227W-A,YLR227W-B,YLR256W-A,YML045W-A,YML045W,YML040W,YML039W,YMR050C,YMR051C,YNL054W-A,YNL054W-B,YOL…	54	1122.52	63.39	2	1122.52	562.267	887.1	-2.6298	0	9430000	149000
0.9998	20241029_DDA_1029_40.06880.06880.2	0.00167	2024-10-18	K.YLQETAISGK.K	YPR190C	1	1108.58	39.5	2	1108.57	555.295	887.3	-1.9917	0	17300000	437000
0.9998	20241029_DDA_1029_40.06883.06883.2	5.49e-05	2024-07-18	K.EASAAYESFK.K	YER165W	1	1101.5	39.55	2	1101.5	551.756	887.5	-2.1634	0	9330000	236000
0.9988	20241029_DDA_1029_40.06884.06884.2	0.00325	2024-07-14	K.EC[160.03]LDLAEK.Y	YOL089C	1	976.453	999	2	976.45	489.234	887.6	-3.6049	0	6160000	0
1	20241029_DDA_1029_40.06887.06887.2	9.1e-09	2024-11-20	R.C[160.03]GELM[147.04]EDSC[160.03]LR.K	YNL261W	1	1384.54	999	2	1384.54	693.278	887.9	-2.2513	0	2390000	0
0.9995	20241029_DDA_1029_40.06893.06893.2	0.142	2024-09-18	R.AQLENEIEGK.N	YKL144C	1	1129.56	5.89	2	1129.56	565.788	888.5	-2.6196	0	31400000	5330000
0.9985	20241029_DDA_1029_40.06894.06894.2	0.0104	2024-07-12	R.EYLEEYK.S	YLR340W	1	972.444	16.27	2	972.443	487.229	888.6	-0.7404	0	16000000	984000
0.9856	20241029_DDA_1029_40.06903.06903.2	0.204	2024-07-12	T.VAVGVIK.S	YBR118W,YPR080W	2	684.453	999	2	684.452	343.234	889.5	-2.3157	0	9500000	0
0.9953	20241029_DDA_1029_40.06908.06908.2	0.0001	2024-07-16	L.GYDTISVDK.V	YPL154C	1	996.476	9.48	2	996.474	499.245	889.9	-1.9368	0	4780000	504000
1	20241029_DDA_1029_40.06913.06913.2	1.32e-08	13/22	K.NFINQEDEGEER.E	YJL011C	1	1478.63	999	2	1478.62	740.321	890.6	-1.7523	0	9020000	0
0.9987	20241029_DDA_1029_40.06915.06915.2	0.173	2024-08-16	K.ENLLINQPK.G	DECOY_YPL140C_UNMAPPED	0	1067.6	999	2	1067.6	534.806	890.7	-1.3985	0	6320000	0
0.9997	20241029_DDA_1029_40.06920.06920.2	0.00116	2024-10-18	K.ILGNPTAAPR.K	YDL056W	1	1008.57	10.33	2	1008.57	505.293	891.1	-2.0375	0	2540000	246000
0.9968	20241029_DDA_1029_40.06922.06922.2	0.0116	2024-06-12	K.AFTNWNK.R	YOR304W	1	879.424	999	2	879.421	440.719	891.5	-3.3442	0	15300000	0
1	20241029_DDA_1029_40.06925.06925.3	6.63e-06	15/40	K.ELYNNAHVYAR.D	YPR110C	1	1348.65	19.37	3	1348.65	450.558	891.7	-1.5986	0	10200000	524000
0.9989	20241029_DDA_1029_40.06928.06928.2	0.117	2024-07-18	R.GGGQIIPTM[147.04]R.R	YDR385W,YOR133W	2	1044.54	999	2	1044.54	523.277	892	-1.391	0	11800000	0
0.9998	20241029_DDA_1029_40.06930.06930.2	1.32e-05	2024-11-18	R.VLGIDGGEGK.E	YOL086C	1	943.497	6.08	2	943.495	472.756	892.1	-2.301	0	17600000	2890000
0.9951	20241029_DDA_1029_40.06931.06931.2	0.00555	2024-07-18	K.LIQDSTALDK.V	YML099C	1	1102.59	1.29	2	1102.59	552.301	892.2	0.4489	0	6040000	4700000
0.9925	20241029_DDA_1029_40.06934.06934.2	0.00178	2024-08-16	A.FYNM[147.04]PDYEK.W	YNL088W	1	1221.5	999	2	1221.5	611.758	892.7	-1.0299	0	2890000	0
1	20241029_DDA_1029_40.06938.06938.3	4.26e-06	17/44	K.MKETAESYLGAK.V	YAL005C,YLL024C	2	1326.65	999	3	1326.65	443.224	893	-2.2365	1	14700000	0
0.9937	20241029_DDA_1029_40.06939.06939.2	0.077	2024-06-16	K.IWSEEPTTR.C	YBL008W	1	1117.54	999	2	1117.54	559.778	893.1	-2.0536	0	5500000	0
1	20241029_DDA_1029_40.06947.06947.2	5.06e-06	2024-12-20	K.AEYVDQYDAER.D	YOR116C	1	1357.58	42.25	2	1357.58	679.797	893.9	-1.4445	0	8680000	205000
0.9336	20241029_DDA_1029_40.06951.06951.2	8.16e-05	13/22	K.MKETAESYLGAK.V	YAL005C,YLL024C	2	1326.65	51.71	2	1326.65	664.332	894.2	0.453	1	3300000	63800
0.9731	20241029_DDA_1029_40.06959.06959.3	0.0108	15/44	F.SVEAPPSIRPAK.K	YEL044W	1	1250.7	999	3	1250.7	417.907	895.1	-2.3883	0	23200000	0
0.9886	20241029_DDA_1029_40.06961.06961.3	0.00126	1944-10-01	A.QHADEITTEDLR.A	YLR180W	1	1426.67	999	3	1426.67	476.564	895.2	-1.5932	0	3180000	0
0.9842	20241029_DDA_1029_40.06963.06963.2	0.00208	2024-07-24	K.ATDGGAHGVINVS.V	YOL086C	1	1196.58	-	2	1196.58	599.297	895.4	-1.1951	0	-	-
0.9891	20241029_DDA_1029_40.06967.06967.2	0.000359	2024-08-18	Q.ALDSEETQFK.Y	YGL133W	1	1166.55	999	2	1166.54	584.28	895.9	-2.9077	0	3260000	0
1	20241029_DDA_1029_40.06968.06968.2	1.53e-06	2024-11-20	R.SVEDFM[147.04]AAM[147.04]QR.V	YGL008C,YPL036W	2	1315.55	999	2	1315.55	658.784	896	-2.2614	0	16100000	0
0.9965	20241029_DDA_1029_40.06969.06969.2	0.248	2024-07-14	K.ALTYTPPK.K	YKL081W	1	889.491	2.07	2	889.489	445.753	896.1	-1.9101	0	7050000	3410000
0.9998	20241029_DDA_1029_40.06971.06971.2	3.9e-06	2024-08-22	K.NDVIEGSEGLNK.H	YOR113W	1	1273.62	32.24	2	1273.61	637.815	896.3	-1.6858	0	3010000	93500
0.9572	20241029_DDA_1029_40.06974.06974.2	1.1	2024-04-20	K.LETDESPIQTK.S	YMR011W	1	1259.62	1.46	2	1259.62	630.819	896.5	-2.5444	0	1320000	900000
0.9996	20241029_DDA_1029_40.06980.06980.2	0.00319	2024-09-16	K.AQGVAVQLK.R	YBR191W,YPL079W	2	912.539	999	2	912.537	457.277	897.2	-2.0394	0	34000000	0
0.9982	20241029_DDA_1029_40.06981.06981.2	0.366	2024-06-12	K.AIEDTFR.N	YIL126W	1	850.418	364.26	2	850.417	426.216	897.3	-2.2036	0	28200000	77300
0.9874	20241029_DDA_1029_40.06982.06982.3	5.62e-05	1944-12-01	A.SDNFSPDLHDTK.A	YJR140C	1	1374.61	2.85	3	1374.6	459.209	897.3	-0.4081	0	5990000	2100000
0.9393	20241029_DDA_1029_40.06984.06984.2	4.88	2024-09-12	M.LGGELLK.N	DECOY_YCR042C_UNMAPPED	0	728.443	999	2	728.442	365.229	897.5	-1.171	0	22800000	0
0.9997	20241029_DDA_1029_40.06985.06985.3	0.000142	13/40	R.AFISYHDEAQK.A	YDL185W	1	1307.61	999	3	1307.61	436.879	897.6	-1.9731	0	4570000	0
0.9994	20241029_DDA_1029_40.06986.06986.2	0.00527	2024-09-16	K.LNDIEDVEK.Y	YBR011C	1	1073.52	0.16	2	1073.52	537.769	897.7	-0.6483	0	6450000	39700000
0.9998	20241029_DDA_1029_40.06990.06990.2	0.000431	2024-10-14	K.VAC[160.03]QLIM[147.04]R.G	YAR010C,YBR012W-A,YBR012W-B,YDR098C-B,YDR098C-A,YDR210C-D,YDR210C-C,YDR261C-D,YDR261C-C,YDR316W-A,YDR316W-B,YDR365W-A,YDR365W-B,YER138C,YER137C-A,YER160C,YER159C-A,YGR027W-A,YGR027W-B,YGR038C-B,YGR038C-A,YGR161C-D,YGR161C-C,YHR214C-B,YHR214C-C,YJR026W,YJR027W,YJR028W,YJR029W,YLR157C-B,YLR157C-A,YLR227W-A,YLR227W-B,YLR256W-A,YML045W-A,YML045W,YML040W,YML039W,YMR050C,YMR051C,YNL054W-A,YNL054W-B,YOL…	54	1005.51	999	2	1005.51	503.762	898.2	-2.3222	0	176000000	0
0.9977	20241029_DDA_1029_40.06992.06992.2	0.0119	2024-07-16	R.TLSDYNIQK.E	YIL148W,YKR094C,YLL039C,YLL039C,YLL039C,YLL039C,YLR167W	7	1080.55	27.24	2	1080.54	541.28	898.3	-2.2776	0	70900000	2600000
0.9951	20241029_DDA_1029_40.06994.06994.2	8.79e-06	2024-08-18	R.DNIQGITKPA.L	YBR009C,YNL030W	2	1055.56	13.05	2	1055.56	528.788	898.5	-2.3864	0	11600000	890000
0.9938	20241029_DDA_1029_40.06996.06996.2	0.000362	2024-08-18	R.QM[147.04]LTNPDM[147.04]IR.Q	YMR276W	1	1249.58	999	2	1249.57	625.797	898.7	-5.1481	0	18100000	0
0.8259	20241029_DDA_1029_40.06999.06999.2	0.0539	2024-08-18	K.GLDENTSGK[136.11]I.S	YDR243C	1	1040.52	0.03	2	1040.52	521.269	899.1	-0.2268	0	1310000	47000000
0.9964	20241029_DDA_1029_40.07000.07000.2	0.000313	2024-09-22	T.GASGGIGYEVTK.E	YIL124W	1	1137.57	72.83	2	1137.56	569.791	899.2	-1.5735	0	4430000	60800
0.9997	20241029_DDA_1029_40.07001.07001.3	6.09e-05	17/40	K.NIVEFHSDHMK.L	YLR044C	1	1355.63	999	3	1355.63	452.884	899.3	-2.5848	0	40100000	0
1	20241029_DDA_1029_40.07008.07008.2	1.36e-08	2024-12-24	R.FTAPTSPSTSSPK.A	YFR024C-A	1	1306.64	166.05	2	1306.64	654.327	899.8	-3.7493	0	14500000	87200
1	20241029_DDA_1029_40.07010.07010.2	9.66e-07	14/24	K.ADQLANDTENSIK.E	YEL030W,YJR045C	2	1417.67	999	2	1417.67	709.841	900.2	-1.9067	0	8320000	0
0.9595	20241029_DDA_1029_40.07012.07012.2	1.43	2024-07-12	R.SIIITTK.S	YPL235W,YER003C	2	774.485	999	2	774.483	388.25	900.4	-2.9775	0	141000000	0
0.9974	20241029_DDA_1029_40.07013.07013.2	0.00295	2024-08-16	K.VAPAPFGAK.S	YHL033C,YLL045C	2	856.481	42.99	2	856.478	429.248	900.4	-2.8465	0	20900000	486000
0.9906	20241029_DDA_1029_40.07014.07014.3	0.00024	1936-11-01	L.GHNDWVSQVR.V	YMR116C	1	1196.57	9.67	3	1196.57	399.863	900.5	-2.7529	0	17800000	1840000
0.9427	20241029_DDA_1029_40.07016.07016.2	3.19	2024-05-12	R.ILELSSK.C	YGL233W,YIL001W,YPR046W	3	788.464	4.9	2	788.462	395.24	900.7	-2.9361	0	8470000	1730000
0.999	20241029_DDA_1029_40.07019.07019.2	0.0173	2024-08-16	K.KVTLELGGK.S	YER073W,YOR374W	2	943.57	40.44	2	943.567	472.792	900.9	-2.9198	0	3220000	79700
0.9879	20241029_DDA_1029_40.07024.07024.2	0.344	2024-06-12	K.ILAC[160.03]TLK.E	YGL150C	1	817.473	27.1	2	817.47	409.744	901.5	-3.7591	0	8660000	319000
1	20241029_DDA_1029_40.07027.07027.2	1.16e-08	13/20	K.NIVEFHSDHMK.L	YLR044C	1	1355.63	999	2	1355.63	678.822	901.8	-3.0989	0	3420000	0
0.9557	20241029_DDA_1029_40.07030.07030.2	0.000408	2024-10-20	L.QLLSEQDQVGK.Y	YOL090W	1	1243.64	999	2	1243.63	622.828	902	-5.0055	0	13600000	0
0.9995	20241029_DDA_1029_40.07032.07032.3	0.000289	1940-11-01	K.EVLAHNPELER.Y	YOR116C	1	1305.67	42.33	3	1305.66	436.23	902.4	-3.0184	0	28000000	662000
0.7852	20241029_DDA_1029_40.07033.07033.2	7.83	2024-06-14	K.ELPPINSR.Q	YBL005W-B,YBR012W-B,YDR261C-D,YDR365W-B,YGR027W-B,YGR161C-D,YJR029W,YLR157C-B,YLR227W-B,YMR045C,YMR050C,YNL284C-B,YNL054W-B,YOR142W-B,YPL257W-B,YPR158C-D	16	924.503	18	2	924.498	463.259	902.4	-5.6365	0	32700000	1810000
0.9946	20241029_DDA_1029_40.07037.07037.2	0.00746	2024-07-14	K.TWETYEM[147.04]R.L	YHL015W	1	1130.47	999	2	1130.47	566.242	902.8	-2.8935	0	8180000	0
0.9994	20241029_DDA_1029_40.07039.07039.2	8.45e-08	2024-10-22	R.SVVADISDSDGK.S	YGR282C	1	1191.56	3.81	2	1191.56	596.788	902.9	-3.2772	0	4870000	1280000
0.9377	20241029_DDA_1029_40.07040.07040.3	0.00489	2024-08-28	Q.LSPFPDHR.L	YBR150C	1	967.488	15.36	3	967.484	323.503	903	-3.2248	0	6650000	433000
0.9957	20241029_DDA_1029_40.07044.07044.2	0.0463	2024-07-12	R.YVEEVIK.L	YDR406W,YOR153W	2	878.475	1.73	2	878.473	440.245	903.5	-2.4451	0	6320000	3640000
0.999	20241029_DDA_1029_40.07050.07050.2	0.00161	2024-10-16	R.LAQNDGLLK.N	YJL136C,YKR057W	2	970.545	249.62	2	970.542	486.28	904	-3.2116	0	20700000	82900
0.9922	20241029_DDA_1029_40.07052.07052.2	0.000106	2024-10-20	T.NQDPLDVSASK.T	YAR010C,YBR012W-A,YBR012W-B,YDR098C-B,YDR098C-A,YDR210C-D,YDR210C-C,YDR261C-D,YDR261C-C,YDR316W-A,YDR316W-B,YDR365W-A,YDR365W-B,YER138C,YER137C-A,YER160C,YER159C-A,YGR027W-A,YGR027W-B,YGR038C-B,YGR038C-A,YGR161C-D,YGR161C-C,YHR214C-B,YHR214C-C,YJR026W,YJR027W,YJR028W,YJR029W,YLR157C-B,YLR157C-A,YLR227W-A,YLR227W-B,YLR256W-A,YML045W-A,YML045W,YML040W,YML039W,YMR050C,YMR051C,YNL284C-B,YNL284C-A,YNL…	56	1172.57	4.06	2	1172.56	587.291	904.2	-2.5031	0	3470000	854000
1	20241029_DDA_1029_40.07056.07056.3	1.31e-05	13/40	K.KDDFVNVAPSK.S	YOR198C	1	1218.62	8.18	3	1218.62	407.215	904.7	-3.2266	0	6020000	735000
0.9985	20241029_DDA_1029_40.07058.07058.2	0.00192	2024-11-14	K.TSVSQLYR.L	YOR116C	1	952.498	6.23	2	952.495	477.256	904.9	-3.2882	0	19100000	3070000
0.8578	20241029_DDA_1029_40.07061.07061.2	0.00863	2024-07-14	R.DYVDQDLR.K	YMR145C	1	1022.47	21.46	2	1022.46	512.241	905.1	-4.7718	0	8190000	381000
0.9992	20241029_DDA_1029_40.07065.07065.2	0.00163	2024-10-22	R.GLSAVAQAESM[147.04]K.F	YNL178W	1	1206.59	15.03	2	1206.59	604.303	905.6	-3.1295	0	8250000	549000
0.995	20241029_DDA_1029_40.07067.07067.2	0.0906	2024-06-14	K.ILVPEGTK.D	YNL071W	1	855.507	999	2	855.504	428.761	905.8	-3.2601	0	14100000	0
1	20241029_DDA_1029_40.07074.07074.2	0.000219	2024-11-20	K.KDDFVNVAPSK.S	YOR198C	1	1218.62	26.14	2	1218.62	610.319	906.3	-1.5755	0	2720000	104000
1	20241029_DDA_1029_40.07078.07078.2	8.76e-05	2024-11-20	L.SSTEITQEISK.K	YDR174W	1	1221.61	999	2	1221.61	611.812	906.9	-2.5073	0	29300000	0
0.936	20241029_DDA_1029_40.07083.07083.2	1.82	2024-04-16	R.KTVFAQVPK.H	YDR233C	1	1016.6	999	2	1016.6	509.308	907.3	-2.3362	0	1790000	0
0.9657	20241029_DDA_1029_40.07084.07084.2	2.29	2024-06-14	K.QTIEWENK.Y	YLR438W	1	1046.5	39.55	2	1046.5	524.259	907.3	-2.667	0	7190000	182000
0.8604	20241029_DDA_1029_40.07089.07089.2	0.108	2024-08-14	F.SEYPPLGR.F	YBR118W,YPR080W	2	917.461	999	2	917.458	459.738	908	-2.9102	0	60100000	0
0.9854	20241029_DDA_1029_40.07092.07092.2	0.0319	2024-08-14	F.TQEEVLIK.E	YHR056C	1	958.534	999	2	958.532	480.274	908.2	-1.2206	0	6440000	0
0.9973	20241029_DDA_1029_40.07095.07095.2	0.00011	2024-08-12	R.GYEVVVR.L	YGL252C	1	820.444	3.36	2	820.442	411.229	908.4	-3.0313	0	1490000	443000
0.9863	20241029_DDA_1029_40.07096.07096.2	2.84	2024-05-20	R.LNNNGIPINNK.V	YBL005W-A,YBL005W-B,YMR045C,YMR046C,YNL284C-B,YNL284C-A	6	1209.65	999	2	1209.64	605.831	908.5	-1.6401	0	1780000	0
0.9984	20241029_DDA_1029_40.07098.07098.2	0.00795	2024-07-12	K.STLDNWR.R	YOR304W	1	890.425	18.66	2	890.422	446.22	908.9	-3.1929	0	24600000	1320000
0.9992	20241029_DDA_1029_40.07100.07100.3	0.00717	18/36	K.YLHNVELGEK.K	YOR304W	1	1200.61	184.48	3	1200.61	401.212	909	-3.4374	0	33000000	179000
0.9991	20241029_DDA_1029_40.07101.07101.3	0.0162	1936-12-01	R.RQAVDVSPLR.R	YJR123W	1	1139.64	18.76	3	1139.64	380.888	909.1	-2.5999	0	10100000	537000
0.998	20241029_DDA_1029_40.07104.07104.3	0.00867	2024-08-28	R.AVYHVALR.N	YBR196C	1	927.529	999	3	927.526	310.184	909.4	-2.8279	0	10700000	0
0.9982	20241029_DDA_1029_40.07107.07107.2	0.0283	2024-08-18	R.RQAVDVSPLR.R	YJR123W	1	1139.64	999	2	1139.64	570.828	909.6	-3.1571	0	3450000	0
0.9963	20241029_DDA_1029_40.07109.07109.2	0.687	2024-08-12	R.AGIIIAK.L	YGL123W	1	684.453	196.84	2	684.452	343.234	910	-2.4457	0	17700000	89700
0.9796	20241029_DDA_1029_40.07114.07114.2	0.00793	2024-07-16	L.SLPSSEFSK.L	YBR088C	1	980.481	0.48	2	980.479	491.248	910.4	-2.2326	0	8150000	16800000
0.9962	20241029_DDA_1029_40.07117.07117.2	1.57e-06	2024-07-24	K.M[147.04]QSDTQEANDIVT.L	YAR010C,YBR012W-A,YBR012W-B,YDR098C-B,YDR098C-A,YDR210C-D,YDR210C-C,YDR261C-D,YDR261C-C,YDR316W-A,YDR316W-B,YDR365W-A,YDR365W-B,YER138C,YER137C-A,YER160C,YER159C-A,YGR027W-A,YGR027W-B,YGR038C-B,YGR038C-A,YGR161C-D,YGR161C-C,YHR214C-B,YHR214C-C,YJR026W,YJR027W,YJR028W,YJR029W,YLR157C-B,YLR157C-A,YLR227W-A,YLR227W-B,YLR256W-A,YML045W-A,YML045W,YML040W,YML039W,YMR050C,YMR051C,YNL054W-A,YNL054W-B,YOL…	54	1466.62	-	2	1466.62	734.317	910.6	-1.6821	0	-	-
1	20241029_DDA_1029_40.07120.07120.2	4.11e-05	13/18	K.YLHNVELGEK.K	YOR304W	1	1200.61	13.55	2	1200.61	601.314	911.1	-2.4971	0	3750000	277000
0.9993	20241029_DDA_1029_40.07124.07124.2	0.0109	2024-08-16	K.TLNPSFSEK.G	YMR203W	1	1021.51	2.57	2	1021.51	511.761	911.4	-2.7176	0	9410000	3660000
0.9598	20241029_DDA_1029_40.07126.07126.2	0.0763	2024-05-12	G.SFSYSYK.T	YGR087C,YLR044C,YLR134W	3	880.397	999	2	880.395	441.206	911.5	-2.299	0	4290000	0
0.989	20241029_DDA_1029_40.07127.07127.2	0.000115	2024-08-18	R.C[160.03]FQEGHFGAN.F	YFR037C	1	1165.46	-	2	1165.46	583.738	911.6	-2.8718	0	-	-
0.9994	20241029_DDA_1029_40.07129.07129.2	0.00343	2024-08-14	K.SADEFLEK.L	YJR139C	1	937.439	17.73	2	937.437	469.727	911.8	-2.3276	0	17300000	975000
1	20241029_DDA_1029_40.07131.07131.2	1.43e-08	2024-12-22	R.LLAQAEDEDDVK.A	YDR334W	1	1344.64	999	2	1344.64	673.328	912.1	-2.2586	0	4580000	0
0.9435	20241029_DDA_1029_40.07133.07133.2	0.0799	2024-08-22	R.ETGEQLSSIVNA.S	DECOY_YNR074C_UNMAPPED	0	1246.6	-	2	1246.6	624.309	912.3	-2.7322	0	-	-
0.9994	20241029_DDA_1029_40.07136.07136.3	0.00107	2024-12-28	R.IDHFIVSK.M	YHR118C	1	957.528	999	3	957.526	320.183	912.5	-2.5503	0	12800000	0
1	20241029_DDA_1029_40.07137.07137.2	3.67e-08	16/26	K.AVASSGQELSVEER.N	YDR099W	1	1460.71	999	2	1460.71	731.363	912.6	-2.2188	0	4170000	0
0.9988	20241029_DDA_1029_40.07143.07143.2	6.74e-06	2024-08-22	K.DYHTLANNVESK.L	YDR450W,YML026C	2	1389.65	999	2	1389.65	695.833	913.3	-4.0823	0	1150000	0
1	20241029_DDA_1029_40.07144.07144.3	3.84e-05	17/36	K.HDLHLRPETY.-	YAR010C,YBR012W-A,YDR210C-C,YDR261C-C,YDR316W-A,YER159C-A,YGR161C-C,YHR214C-C,YJR028W,YML045W-A,YMR051C,YNL054W-A,YOR142W-A,YPR137C-A,YPR158W-A	15	1279.63	4.22	3	1279.63	427.551	913.4	-2.5101	0	21800000	5170000
0.9998	20241029_DDA_1029_40.07148.07148.2	1.31e-05	2024-09-20	K.GVEAGDFEQPK.G	YPL127C	1	1175.55	999	2	1175.54	588.78	913.7	-2.1369	0	3270000	0
0.9997	20241029_DDA_1029_40.07151.07151.2	5.11e-05	2024-08-16	R.ANELVESYR.K	YDL185W	1	1079.52	2.18	2	1079.52	540.77	913.9	-1.144	0	2860000	1310000
0.9997	20241029_DDA_1029_40.07158.07158.2	0.00217	2024-09-14	R.VASLADYR.R	YLR197W	1	893.461	79.01	2	893.459	447.738	914.7	-1.7997	0	14400000	183000
0.9057	20241029_DDA_1029_40.07159.07159.2	0.678	2024-08-12	K.FELEYKQ.V	DECOY_YOR022C_UNMAPPED	0	955.465	999	2	955.464	478.74	914.8	-1.6683	0	19400000	0
0.9977	20241029_DDA_1029_40.07168.07168.2	0.0289	2024-07-14	R.FSDPM[147.04]LQR.T	YLR272C	1	1008.47	999	2	1008.47	505.242	915.7	-2.6377	0	4980000	0
0.9804	20241029_DDA_1029_40.07171.07171.2	0.000752	2024-06-16	A.YLPNYDDM[147.04]R.N	YAL038W	1	1201.51	999	2	1201.5	601.761	915.9	-2.0216	0	5050000	0
0.9781	20241029_DDA_1029_40.07172.07172.2	0.00223	2024-06-12	F.NNIIVPR.A	YMR094W	1	824.487	12.56	2	824.484	413.251	916	-2.8854	0	3880000	309000
0.9949	20241029_DDA_1029_40.07175.07175.2	0.244	2024-07-20	K.TGYVPTM[147.04]DDVK.A	YBR245C	1	1240.56	999	2	1240.56	621.289	916.5	-0.7368	0	3930000	0
0.9915	20241029_DDA_1029_40.07177.07177.3	0.0087	1944-11-01	K.ENPTLRPAEISK.L	YMR072W	1	1353.73	55.88	3	1353.72	452.249	916.6	-3.0531	0	318000000	5700000
0.8986	20241029_DDA_1029_40.07178.07178.3	0.0581	2024-10-28	K.IAVHVTVR.G	YGR085C,YPR102C	2	893.545	54.7	3	893.541	298.856	916.7	-3.8879	0	54200000	992000
0.9949	20241029_DDA_1029_40.07179.07179.2	0.475	2024-06-14	K.ETELELAK.E	YNR021W	1	931.486	10.92	2	931.485	466.75	916.8	-1.6522	0	4700000	430000
0.853	20241029_DDA_1029_40.07181.07181.2	0.203	2024-06-12	K.TVQIVPH.L	YBL039C,YJR103W	2	792.449	-	2	792.447	397.232	917	-2.9907	0	-	-
0.9954	20241029_DDA_1029_40.07184.07184.2	0.000345	2024-08-16	K.ALAM[147.04]DVEYR.L	YGL112C	1	1082.51	999	2	1082.5	542.261	917.2	-5.0688	0	1840000	0
0.9713	20241029_DDA_1029_40.07186.07186.2	0.0219	2024-06-14	K.IC[160.03]SVSC[160.03]FK.L	YML041C	1	999.452	11.6	2	999.447	500.733	917.6	-4.7676	0	2460000	212000
0.9936	20241029_DDA_1029_40.07187.07187.2	6e-05	2024-08-16	L.SVDYTDIM[147.04]K.L	YAR010C,YBL005W-A,YBL005W-B,YBR012W-A,YBR012W-B,YDR098C-B,YDR098C-A,YDR170W-A,YDR210C-D,YDR210C-C,YDR261C-D,YDR261C-C,YDR316W-A,YDR316W-B,YDR365W-A,YDR365W-B,YER138C,YER137C-A,YER160C,YER159C-A,YGR027W-A,YGR027W-B,YGR038C-B,YGR038C-A,YGR161C-D,YGR161C-C,YHR214C-B,YHR214C-C,YJR026W,YJR027W,YJR028W,YJR029W,YLR157C-B,YLR157C-A,YLR227W-A,YLR227W-B,YLR256W-A,YML045W-A,YML045W,YML040W,YML039W,YMR045C,Y…	59	1086.49	999	2	1086.49	544.252	917.6	-0.8854	0	3790000	0
0.9969	20241029_DDA_1029_40.07188.07188.2	0.0833	2024-08-14	K.TLLNAGVK.N	YOR217W	1	814.491	999	2	814.489	408.253	917.7	-3.2708	0	21100000	0
0.9995	20241029_DDA_1029_40.07190.07190.2	0.00326	14/22	K.ENPTLRPAEISK.L	YMR072W	1	1353.73	999	2	1353.72	677.87	917.9	-2.5448	0	34700000	0
0.9931	20241029_DDA_1029_40.07193.07193.2	0.197	2024-07-16	R.LSELGYM[147.04]DR.L	YOR038C	1	1098.5	7.57	2	1098.5	550.258	918.1	1.0997	0	13800000	1820000
0.9981	20241029_DDA_1029_40.07194.07194.2	0.0399	2024-08-18	R.SEYVDM[147.04]AIAK.A	YOR341W	1	1141.53	38.8	2	1141.53	571.774	918.2	-2.0026	0	4400000	113000
0.9975	20241029_DDA_1029_40.07195.07195.3	0.00883	2024-08-28	K.M[147.04]FHVDVAR.K	YML008C	1	989.475	999	3	989.472	330.832	918.3	-2.8358	0	3840000	0
0.9997	20241029_DDA_1029_40.07199.07199.2	0.00341	2024-10-18	R.NVVEDINQAK.D	YBL097W	1	1128.58	74.96	2	1128.58	565.296	918.8	-2.1434	0	9660000	129000
0.9981	20241029_DDA_1029_40.07200.07200.3	0.00443	13/36	K.DIDIEYHQNK.N	YBR072W	1	1273.59	0.68	3	1273.59	425.539	918.9	-3.0049	0	4020000	5910000
1	20241029_DDA_1029_40.07202.07202.3	1.44e-06	13/44	K.YNSM[147.04]THPVAIYR.T	YOR217W	1	1466.7	8.19	3	1466.69	489.906	919.1	-2.8199	0	3880000	474000
1	20241029_DDA_1029_40.07205.07205.2	4.95e-07	14/22	K.SEVDVQVDAEEK.R	YGL133W	1	1346.62	999	2	1346.61	674.317	919.3	-5.19	0	8660000	0
0.9986	20241029_DDA_1029_40.07206.07206.2	0.00293	2024-08-22	K.GTVTSAEPLDPK.S	YDR298C	1	1213.62	40.45	2	1213.62	607.817	919.4	-2.1588	0	4540000	112000
0.9996	20241029_DDA_1029_40.07208.07208.2	4.67e-06	2024-10-22	R.SYTPTSLDGDTK.G	YIL043C	1	1283.59	26.71	2	1283.59	642.801	919.7	-2.3621	0	2720000	102000
0.9989	20241029_DDA_1029_40.07209.07209.3	0.00114	1944-11-01	R.FVQC[160.03]PEGELQKR.K	YPL235W	1	1489.73	999	3	1489.73	497.586	919.8	-0.0879	0	1310000	0
0.7035	20241029_DDA_1029_40.07213.07213.2	0.0848	2024-05-12	L.AVHVTVR.G	YGR085C,YPR102C	2	780.461	12.8	2	780.458	391.238	920.1	-3.07	0	2940000	230000
0.9987	20241029_DDA_1029_40.07216.07216.2	0.0802	2024-07-16	K.EVIGM[147.04]IEDK.S	YKL114C	1	1048.51	3.72	2	1048.51	525.263	920.4	-1.3276	0	5050000	1360000
0.9988	20241029_DDA_1029_40.07219.07219.2	0.0469	2024-07-14	K.VSNLADLK.K	YCR052W	1	858.481	999	2	858.479	430.248	920.8	-2.6454	0	16300000	0
0.9972	20241029_DDA_1029_40.07222.07222.2	0.182	2024-07-14	R.AILGSVER.M	YIL078W	1	843.481	547.84	2	843.479	422.748	921.1	-3.035	0	71500000	130000
0.9851	20241029_DDA_1029_40.07223.07223.2	0.615	2024-07-12	K.IIADTLR.Y	YPR010C	1	800.476	999	2	800.473	401.245	921.1	-3.4517	0	9910000	0
0.9996	20241029_DDA_1029_40.07228.07228.2	1.16e-07	2024-10-18	R.GYSFSTTAER.E	YFL039C	1	1117.5	999	2	1117.5	559.759	921.5	-2.9485	0	35200000	0
0.9928	20241029_DDA_1029_40.07230.07230.2	0.0331	13/18	N.PTLRPAEISK.L	YMR072W	1	1110.64	999	2	1110.64	556.327	921.9	-2.2474	0	3040000	0
0.985	20241029_DDA_1029_40.07233.07233.2	0.000851	2024-08-14	K.DIPVPKPK.P	YMR303C,YOL086C	2	892.538	999	2	892.536	447.276	922.1	-2.3809	0	24600000	0
0.995	20241029_DDA_1029_40.07235.07235.2	0.00912	2024-06-12	R.GFFQEC[160.03]K.E	YJL081C	1	914.396	11.6	2	914.392	458.205	922.3	-4.4871	0	12900000	1120000
0.9932	20241029_DDA_1029_40.07238.07238.2	0.00419	2024-07-14	K.LHQVLRPY.L	YDR334W	1	1024.58	1.35	2	1024.58	513.298	922.5	-1.4562	0	4490000	3320000
0.9977	20241029_DDA_1029_40.07242.07242.2	1.92e-06	2024-07-22	R.NSTQEVGEPIPR.N	YOR279C	1	1325.66	999	2	1325.65	663.836	923.1	-4.9681	0	1390000	0
1	20241029_DDA_1029_40.07244.07244.2	7.14e-06	15/26	K.TVASSGQELSVEER.N	YER177W	1	1490.72	999	2	1490.72	746.368	923.2	-3.0354	0	9380000	0
1	20241029_DDA_1029_40.07246.07246.2	7.68e-06	13/24	R.VQGGEEVNAEELK.T	YJR045C	1	1400.68	999	2	1400.67	701.346	923.4	-3.2463	0	16300000	0
1	20241029_DDA_1029_40.07247.07247.2	1.18e-05	2024-10-18	K.DAENEWNVEK.F	YPR110C	1	1232.53	4.33	2	1232.53	617.273	923.5	-3.3711	0	11100000	2570000
1	20241029_DDA_1029_40.07250.07250.2	3.55e-07	2024-11-18	S.SIM[147.04]SSDVDLR.A	YJL081C	1	1137.53	243.29	2	1137.53	569.774	923.7	-2.8404	0	29300000	121000
0.9994	20241029_DDA_1029_40.07252.07252.2	0.00309	2024-09-14	M.GINNPIPR.S	YFR024C-A,YHR016C	2	879.493	7.58	2	879.49	440.754	924.1	-3.095	0	42400000	5590000
0.9994	20241029_DDA_1029_40.07255.07255.2	0.00922	2024-08-18	R.VIDSGNDLVR.V	YGR056W	1	1086.57	999	2	1086.56	544.291	924.3	-3.108	0	11400000	0
0.9981	20241029_DDA_1029_40.07256.07256.2	0.104	2024-08-16	K.ALSADLAAR.S	YNR001C	1	886.487	1.03	2	886.485	444.251	924.4	-2.1162	0	8920000	8620000
1	20241029_DDA_1029_40.07257.07257.3	9.21e-06	20/52	F.NARPDGVHVINVGK.T	YGR214W,YLR048W	2	1474.8	999	3	1474.8	492.607	924.5	-2.5068	0	5730000	0
1	20241029_DDA_1029_40.07258.07258.2	2.95e-05	14/24	K.TIEVGENDSEVTR.E	YGL150C	1	1447.68	999	2	1447.67	724.847	924.6	-3.1416	0	21600000	0
1	20241029_DDA_1029_40.07265.07265.2	1.06e-07	16/16	R.RDDEVLVVR.G	YGR034W,YLR344W	2	1099.6	999	2	1099.6	550.807	925.3	-1.988	0	12500000	0
1	20241029_DDA_1029_40.07266.07266.3	0.00257	15/40	K.QC[160.03]DFM[147.04]AHPDIR.L	YMR168C	1	1404.59	999	3	1404.59	469.204	925.4	-2.1793	0	59100000	0
1	20241029_DDA_1029_40.07268.07268.3	9.72e-11	20/44	R.HFDGAHGVVVPR.S	YKL035W	1	1289.66	0.43	3	1289.66	430.895	925.6	-3.2171	0	5460000	12600000
0.8984	20241029_DDA_1029_40.07270.07270.2	0.0116	2024-06-20	K.NASNELELSAK.L	YFL022C	1	1174.58	20.44	2	1174.57	588.299	925.7	-7.5414	0	6010000	294000
0.9997	20241029_DDA_1029_40.07275.07275.3	0.000472	1944-09-01	K.SC[160.03]HYPNEVIATR.K	YKL104C	1	1445.67	25.46	3	1445.67	482.898	926.3	-2.1858	0	2170000	85400
0.9987	20241029_DDA_1029_40.07277.07277.3	0.0166	1932-12-01	R.RDDEVLVVR.G	YGR034W,YLR344W	2	1099.6	1.02	3	1099.6	367.54	926.5	-3.183	0	11100000	10900000
1	20241029_DDA_1029_40.07281.07281.2	2.27e-07	2024-12-20	K.GVPYVVTHDGR.T	YHR203C,YJR145C	2	1198.61	15.66	2	1198.61	600.312	926.8	0.1644	0	6600000	421000
0.999	20241029_DDA_1029_40.07282.07282.2	0.00327	2024-07-12	K.VVAEMIR.G	YDR328C	1	816.453	0.51	2	816.451	409.234	926.9	-2.5672	0	23300000	45900000
0.9997	20241029_DDA_1029_40.07287.07287.2	0.000252	2024-11-18	K.IETWDAAESK.L	YIL078W	1	1148.54	38.59	2	1148.53	575.275	927.5	-2.7531	0	33700000	874000
0.7739	20241029_DDA_1029_40.07288.07288.2	0.0103	2024-07-20	T.AVDNQPTVM[147.04]IK.V	YJL034W	1	1230.63	35.24	2	1230.62	616.321	927.6	-5.806	0	10300000	291000
0.9391	20241029_DDA_1029_40.07289.07289.2	0.00583	2024-07-16	F.ISFTDETTK.L	YAR009C,YBL005W-B,YBR012W-B,YDR098C-B,YDR210C-D,YDR261C-D,YDR316W-B,YDR365W-B,YER138C,YER160C,YGR027W-B,YGR038C-B,YGR161C-D,YHR214C-B,YJR027W,YJR029W,YLR035C-A,YLR157C-B,YLR227W-B,YML045W,YML039W,YMR045C,YMR050C,YNL284C-B,YNL054W-B,YOL103W-B,YOR142W-B,YPL257W-B,YPR137C-B,YPR158W-B,YPR158C-D	31	1040.5	1.21	2	1040.5	521.259	927.7	-3.16	0	6100000	5050000
0.8301	20241029_DDA_1029_40.07290.07290.2	0.746	2024-07-12	A.LGAEIIR.T	YGR155W	1	770.465	6.08	2	770.463	386.24	927.7	-2.7581	0	10900000	1790000
0.9998	20241029_DDA_1029_40.07291.07291.3	2.42e-06	1948-11-01	K.ISYSGYSGDDIKK.H	YOR153W	1	1431.69	999	3	1431.69	478.237	927.8	-1.9327	0	3260000	0
0.9958	20241029_DDA_1029_40.07293.07293.2	0.00143	2024-10-18	R.IQGPNYVPGK.K	YDR385W,YOR133W	2	1071.57	89.96	2	1071.57	536.793	928	-4.695	0	19900000	221000
0.9991	20241029_DDA_1029_40.07300.07300.2	0.26	2024-08-14	R.ILSLDSSK.L	YBR150C	1	861.481	999	2	861.479	431.748	928.7	-2.144	0	18600000	0
0.9976	20241029_DDA_1029_40.07302.07302.2	0.00307	2024-11-18	K.LQEELGNAYK.E	YJR060W	1	1163.58	999	2	1163.58	582.798	928.9	-0.2097	0	151000000	0
0.9995	20241029_DDA_1029_40.07303.07303.2	0.000126	2024-09-18	R.ASSDASDLLR.Q	YGR240C	1	1033.5	3.06	2	1033.5	517.759	929	-3.133	0	5670000	1850000
0.9956	20241029_DDA_1029_40.07304.07304.3	0.000211	1944-12-01	R.EISDEKEAELYR.Y	YPR069C	1	1480.7	0.84	3	1480.7	494.575	929.1	-2.2604	1	1520000	1800000
0.9956	20241029_DDA_1029_40.07307.07307.2	0.000203	2024-10-18	K.SSSASAILPK.P	YBR215W	1	959.529	8.9	2	959.528	480.772	929.5	-1.1631	0	8330000	937000
0.9998	20241029_DDA_1029_40.07312.07312.2	0.000466	2024-08-20	K.STTEPIQLNNK.H	YAR010C,YBR012W-A,YBR012W-B,YDR098C-B,YDR098C-A,YDR210C-D,YDR210C-C,YDR261C-D,YDR261C-C,YDR316W-A,YDR316W-B,YDR365W-A,YDR365W-B,YER138C,YER137C-A,YER160C,YER159C-A,YGR027W-A,YGR027W-B,YGR038C-B,YGR038C-A,YGR161C-D,YGR161C-C,YHR214C-B,YHR214C-C,YJR026W,YJR027W,YJR028W,YJR029W,YLR157C-B,YLR157C-A,YLR227W-A,YLR227W-B,YLR256W-A,YML045W-A,YML045W,YML040W,YML039W,YMR050C,YMR051C,YNL054W-A,YNL054W-B,YOL…	54	1243.64	348.66	2	1243.64	622.828	929.9	-2.2241	0	75600000	217000
0.9585	20241029_DDA_1029_40.07313.07313.2	0.0122	2024-06-12	F.SFTTFGK.T	YGL150C	1	786.391	51.44	2	786.39	394.203	930	-1.4357	0	5170000	101000
0.9971	20241029_DDA_1029_40.07314.07314.2	0.00166	2024-06-14	K.ESFNEVVK.E	YDL208W	1	950.471	2.54	2	950.467	476.243	930.1	-4.5935	0	8330000	3290000
0.9985	20241029_DDA_1029_40.07315.07315.3	0.00413	1936-12-01	R.LNRPFTYAEK.L	YLR304C	1	1237.65	4.7	3	1237.64	413.556	930.1	-3.6311	0	7640000	1630000
0.9771	20241029_DDA_1029_40.07321.07321.2	0.0353	2024-08-14	A.AIAYGLDK.K	YAL005C,YBL075C,YEL030W,YER103W,YJL034W,YLL024C	6	849.46	999	2	849.457	425.737	930.8	-2.8583	0	9550000	0
0.9881	20241029_DDA_1029_40.07325.07325.2	0.31	2024-06-12	K.AIESLVK.D	YCL043C	1	758.454	999	2	758.452	380.234	931.2	-2.6304	0	33400000	0
0.8382	20241029_DDA_1029_40.07334.07334.2	0.0539	2024-08-16	V.NAVNPVAIK.A	YLR249W	1	924.539	128.26	2	924.537	463.277	932.1	-2.849	0	9300000	72500
0.9979	20241029_DDA_1029_40.07335.07335.2	0.00133	2024-08-20	R.NLVSGTSSYPR.N	YJR089W	1	1179.59	999	2	1179.58	590.802	932.2	-4.2413	0	26100000	0
0.9987	20241029_DDA_1029_40.07337.07337.2	0.00259	2024-07-12	R.TFTLTEK.G	YMR091C	1	838.444	9.64	2	838.441	420.229	932.3	-2.7456	0	24900000	2580000
0.9917	20241029_DDA_1029_40.07340.07340.2	0.0294	2024-10-16	Q.SLDYNSGLR.Q	YAL051W	1	1023.5	2.48	2	1023.5	512.756	932.8	-2.4113	0	14000000	5670000
0.9988	20241029_DDA_1029_40.07344.07344.3	0.00296	2024-10-28	R.WFNHIASK.A	YAL003W	1	1001.51	999	3	1001.51	334.843	933.1	-2.9565	0	15800000	0
0.998	20241029_DDA_1029_40.07347.07347.2	0.0366	2024-07-12	R.INALLTK.A	YEL044W	1	771.485	999	2	771.484	386.75	933.3	-1.6151	0	15100000	0
0.9994	20241029_DDA_1029_40.07348.07348.3	0.00299	2024-11-28	R.LKPLGLDR.Y	YGL133W	1	910.56	999	3	910.557	304.527	933.4	-2.784	0	19200000	0
1	20241029_DDA_1029_40.07355.07355.2	0.000155	2024-09-18	V.SVEGSAIIER.R	YFR024C-A,YHR016C	2	1059.56	62.36	2	1059.55	530.785	934.2	-2.6181	0	22500000	362000
0.999	20241029_DDA_1029_40.07357.07357.2	8.21e-05	2024-10-16	K.GALTSPVYK.E	YJR140C	1	934.512	19.56	2	934.509	468.264	934.3	-3.1482	0	9790000	501000
0.9993	20241029_DDA_1029_40.07362.07362.2	0.000319	2024-10-18	K.TAIEGSYIDK.K	YBR048W,YDR025W	2	1095.54	74.67	2	1095.54	548.78	934.9	-2.951	0	13500000	181000
1	20241029_DDA_1029_40.07368.07368.2	2.51e-06	2024-11-22	K.NEDSGEPVYISR[166.11].Y	YDR254W	1	1374.63	0.13	2	1374.63	688.322	935.4	-0.4387	0	1600000	12400000
0.9992	20241029_DDA_1029_40.07373.07373.2	4.67e-06	2024-11-18	R.NATFPGVQM[147.04]K.F	YLR044C,YLR134W	2	1107.54	643.49	2	1107.54	554.776	936	-2.6753	0	39600000	61600
0.9994	20241029_DDA_1029_40.07375.07375.3	0.000233	2024-11-28	R.EYTINLHK.R	YDL075W,YLR406C	2	1016.53	999	3	1016.53	339.85	936.2	-2.7761	0	11900000	0
0.9986	20241029_DDA_1029_40.07376.07376.2	0.0253	2024-08-14	K.LNLDYSNK.E	YOR198C	1	965.482	121.12	2	965.479	483.748	936.3	-2.8908	0	7580000	62600
0.999	20241029_DDA_1029_40.07378.07378.3	1.91e-05	14/36	R.KFM[147.04]LATEPAR.L	YMR091C	1	1178.61	999	3	1178.61	393.878	936.4	-3.555	0	9970000	0
0.9988	20241029_DDA_1029_40.07380.07380.2	0.001	2024-07-18	K.FVYQGETVSK.M	YOR230W	1	1156.58	0.03	2	1156.57	579.295	936.6	-2.2869	0	2990000	93300000
1	20241029_DDA_1029_40.07381.07381.2	3.84e-08	16/22	K.TTEEQVENAVDR.L	YLR354C	1	1389.64	999	2	1389.64	695.826	936.7	-1.4277	0	4600000	0
0.9994	20241029_DDA_1029_40.07386.07386.2	0.0162	2024-09-14	R.GLSSAVLK.G	YPR183W	1	773.465	34.45	2	773.463	387.74	937.3	-2.3181	0	34300000	996000
0.9967	20241029_DDA_1029_40.07391.07391.2	0.0273	2024-07-12	K.LSYM[147.04]SIR.F	YAL051W	1	884.443	90.53	2	884.44	443.229	937.6	-2.5078	0	9320000	103000
0.9992	20241029_DDA_1029_40.07393.07393.3	0.00279	1952-10-01	R.IFDGSGRPIDNGPK.V	YBR127C	1	1471.74	13.58	3	1471.74	491.588	937.8	-2.4393	0	3430000	252000
0.9271	20241029_DDA_1029_40.07395.07395.2	0.305	2024-09-16	Q.GSAVIGAIK.A	YNL290W	1	814.491	176.47	2	814.489	408.253	938.2	-3.008	0	11400000	64500
0.9786	20241029_DDA_1029_40.07396.07396.3	0.348	2024-08-24	K.KDDLFIK.A	YDR385W,YOR133W	2	877.491	24.11	3	877.489	293.504	938.3	-2.7089	0	5860000	243000
1	20241029_DDA_1029_40.07399.07399.2	1.34e-05	2024-11-22	R.GQSTGM[147.04]ANITFK.N	YDR381W	1	1269.6	11.02	2	1269.6	635.808	938.5	-3.0513	0	12100000	1100000
0.9975	20241029_DDA_1029_40.07402.07402.3	0.00978	2024-08-28	K.FFLQHAQR.T	YGR285C	1	1045.55	7.13	3	1045.54	349.522	938.7	-2.5709	0	3690000	517000
0.9997	20241029_DDA_1029_40.07403.07403.3	0.000447	1944-11-01	K.LVTTGELYHNEK.L	YHL021C	1	1402.71	4.63	3	1402.71	468.577	938.8	-2.4674	0	2410000	521000
0.9996	20241029_DDA_1029_40.07406.07406.2	1.62e-05	2024-10-22	K.TVEQLGQEEYEK.V	YJL167W	1	1451.68	10.28	2	1451.67	726.846	939.3	-3.0014	0	1870000	182000
0.9997	20241029_DDA_1029_40.07408.07408.2	0.0175	2024-11-20	K.EITALAPSSM[147.04]K.V	YFL039C	1	1162.59	434.7	2	1162.59	582.303	939.4	-2.1736	0	56500000	130000
0.9919	20241029_DDA_1029_40.07409.07409.2	0.0555	2024-07-12	K.LHDAGFY.A	YIL078W	1	821.371	-	2	821.369	411.693	939.5	-1.9723	0	-	-
0.9998	20241029_DDA_1029_40.07413.07413.2	2.12e-05	2024-11-20	K.EQAEASIDNLK.N	YOL109W	1	1216.59	999	2	1216.59	609.304	939.8	-1.2683	0	8000000	0
0.9946	20241029_DDA_1029_40.07414.07414.2	0.000174	2024-10-22	F.AQFGSDLDASTK.Q	YBL099W	1	1238.58	18.49	2	1238.57	620.296	939.9	-2.4221	0	7990000	432000
0.8704	20241029_DDA_1029_40.07415.07415.2	0.128	2024-04-18	K.M[147.04]LEGQSEGSF.G	YDR097C	1	1099.45	-	2	1099.45	550.732	940	-0.1765	0	-	-
1	20241029_DDA_1029_40.07419.07419.3	5.47e-05	1936-12-01	R.TLPYDKDEIR.T	YDR190C	1	1248.63	22.77	3	1248.63	417.219	940.5	-2.7118	1	137000000	6000000
1	20241029_DDA_1029_40.07420.07420.2	3.23e-06	18/28	R.TASGNIIPSSTGAAK.A	YGR192C,YJL052W,YJR009C	3	1373.72	999	2	1373.71	687.865	940.6	-2.7116	0	104000000	0
1	20241029_DDA_1029_40.07421.07421.2	2.1e-07	2024-11-20	K.EIVVNDVNEAK.L	YDR190C	1	1228.63	999	2	1228.63	615.322	940.7	-2.5589	0	113000000	0
1	20241029_DDA_1029_40.07422.07422.2	1.69e-05	15/18	R.HIVAVDDISK.M	YLR052W	1	1095.59	999	2	1095.59	548.803	940.7	-3.3626	0	35800000	0
0.9996	20241029_DDA_1029_40.07424.07424.2	0.000469	2024-08-14	K.TFYETVAK.F	YDR032C	1	957.481	4.9	2	957.478	479.748	940.9	-2.3698	0	53400000	10900000
0.9752	20241029_DDA_1029_40.07425.07425.2	8.93e-06	2024-09-18	R.TLPYDKDEIR.T	YDR190C	1	1248.63	75.51	2	1248.63	625.325	941	-2.8647	1	17500000	232000
1	20241029_DDA_1029_40.07431.07431.2	0.00213	13/22	K.LVEGLANDPENK.V	YOR369C	1	1297.65	61.51	2	1297.65	649.833	941.7	-1.9897	0	14200000	231000
0.9756	20241029_DDA_1029_40.07434.07434.2	0.0175	2024-05-12	R.YGHLM[147.04]IM[147.04].T	YNL088W	1	895.393	-	2	895.391	448.704	941.9	-2.6983	0	-	-
0.9941	20241029_DDA_1029_40.07441.07441.2	0.185	2024-07-12	R.NDYVPLK.R	YJL081C	1	847.444	31.85	2	847.441	424.729	942.7	-3.5188	0	14400000	452000
0.9896	20241029_DDA_1029_40.07445.07445.2	0.000553	2024-06-14	Y.SVSYSWDK.Q	YPL106C	1	970.44	5.49	2	970.438	486.227	943	-1.2201	0	5520000	1010000
1	20241029_DDA_1029_40.07447.07447.3	1.05e-05	13/44	R.IVQIM[147.04]QNPTHYK.L	YDR450W,YML026C	2	1486.76	18.07	3	1486.76	496.594	943.2	-2.6729	0	9070000	502000
[truncated: 45,675 more rows]

## Sheet: Rename
probability	Date	Sample	DNA	Replicate	peptide	protein	num_prots	calc_neutral_pep_mass	xpress	assumed_charge	precursor_neutral_mass	MZratio	Peptide	Protein	retention_time_sec	ppm	num_missed_cleavages	light_area	heavy_area
0.9998	20241029	1029	40	1	R.YNFDDIPIR.Q	YBR211C	1	1151.56	999	2	1151.56	576.788	#N/A	Ame1	1528.4	-2.3082	0	7960000	0
1	20241101	1029	40	2	R.YNFDDIPIR.Q	YBR211C	1	1151.56	145.66	2	1151.56	576.788	#N/A	Ame1	1521.6	-1.2322	0	15100000	104000
1	20241101	1029	40	3	R.YNFDDIPIR.Q	YBR211C	1	1151.56	105.12	2	1151.56	576.788	#N/A	Ame1	1520.8	-1.544	0	16700000	159000
0.9995	20241029	1029	40	1	R.NDEDLTTR[166.11].Y	YBR211C	1	972.439	0.34	2	972.436	487.227	AME1_NDEDLTTR_heavy	Ame1	454.3	-2.7796	0	7110000	20900000
0.9993	20241029	1029	46	1	R.NDEDLTTR[166.11].Y	YBR211C	1	972.439	0.01	2	972.438	487.227	AME1_NDEDLTTR_heavy	Ame1	453.1	-0.4576	0	153000	18900000
0.9996	20241029	BIS		1	R.NDEDLTTR[166.11].Y	YBR211C	1	972.439	0.001	2	972.437	487.227	AME1_NDEDLTTR_heavy	Ame1	456.2	-1.38	0	0	21200000
0.9998	20241101	1029	40	2	R.NDEDLTTR[166.11].Y	YBR211C	1	972.439	0.61	2	972.437	487.227	AME1_NDEDLTTR_heavy	Ame1	444.4	-1.5878	0	15800000	25800000
0.9994	20241101	1029	40	3	R.NDEDLTTR[166.11].Y	YBR211C	1	972.439	0.65	2	972.436	487.227	AME1_NDEDLTTR_heavy	Ame1	444.3	-2.8423	0	18400000	28300000
0.9993	20241101	1029	46	2	R.NDEDLTTR[166.11].Y	YBR211C	1	972.439	0.05	2	972.438	487.227	AME1_NDEDLTTR_heavy	Ame1	444	-0.9091	0	1330000	28300000
0.9996	20241101	1029	46	3	R.NDEDLTTR[166.11].Y	YBR211C	1	972.439	0.07	2	972.438	487.227	AME1_NDEDLTTR_heavy	Ame1	444.2	-0.5203	0	1820000	25300000
0.9995	20241101	BIS		2	R.NDEDLTTR[166.11].Y	YBR211C	1	972.439	0.001	2	972.437	487.227	AME1_NDEDLTTR_heavy	Ame1	453.7	-1.8119	0	0	21400000
0.9997	20241101	BIS		3	R.NDEDLTTR[166.11].Y	YBR211C	1	972.439	0.001	2	972.436	487.227	AME1_NDEDLTTR_heavy	Ame1	458.2	-2.4721	0	0	23600000
0.9996	20241029	1029	40	1	R.LNDLTSTLLGK.Y	YBR211C	1	1173.66	999	2	1173.66	587.837	#N/A	Ame1	1496.3	-2.1914	0	6170000	0
0.9989	20241101	1029	40	2	R.LNDLTSTLLGK.Y	YBR211C	1	1173.66	999	2	1173.66	587.837	#N/A	Ame1	1487.8	-0.0835	0	12600000	0
0.9992	20241101	1029	40	3	R.LNDLTSTLLGK.Y	YBR211C	1	1173.66	38.39	2	1173.66	587.837	#N/A	Ame1	1487	-0.5692	0	15200000	396000
0.9578	20241029	1029	40	1	R.LFQTISDQM[147.04]TR.D	YBR211C	1	1354.66	8.83	2	1354.66	678.335	#N/A	Ame1	1080.5	4.1103	0	3970000	449000
0.9991	20241101	1029	40	2	R.LFQTISDQM[147.04]TR.D	YBR211C	1	1354.66	8.03	2	1354.66	678.335	#N/A	Ame1	1070.5	0.0568	0	8140000	1010000
0.9994	20241101	1029	40	3	R.LFQTISDQM[147.04]TR.D	YBR211C	1	1354.66	8.42	2	1354.65	678.335	#N/A	Ame1	1070.1	-0.3159	0	8120000	964000
0.9998	20241029	1029	40	1	R.KEDLNQQIISVR.N	YBR211C	1	1441.79	999	3	1441.79	481.604	#N/A	Ame1	1142	-1.315	0	4800000	0
1	20241101	1029	40	2	R.KEDLNQQIISVR.N	YBR211C	1	1441.79	999	3	1441.79	481.604	#N/A	Ame1	1132.2	-2.0516	0	11300000	0
0.9997	20241101	1029	40	3	R.KEDLNQQIISVR.N	YBR211C	1	1441.79	999	3	1441.79	481.604	#N/A	Ame1	1132.6	-0.9648	0	12100000	0
0.9993	20241029	1029	40	1	K.TPNAVYR.E	YBR211C	1	819.424	3.55	2	819.422	410.719	#N/A	Ame1	563	-2.73	0	4300000	1210000
0.9995	20241101	1029	40	2	K.TPNAVYR.E	YBR211C	1	819.424	1.55	2	819.423	410.719	#N/A	Ame1	554.4	-0.7932	0	5850000	3790000
0.9992	20241101	1029	40	3	K.TPNAVYR.E	YBR211C	1	819.424	3.64	2	819.423	410.719	#N/A	Ame1	554.3	-0.9421	0	7530000	2070000
0.9984	20241029	1029	40	1	R.KNLQEPR.S	YJR089W	1	883.488	999	2	883.484	442.751	#N/A	Bir1	194.8	-3.8789	0	15100000	0
0.8618	20241029	1029	40	1	R.DVLADKK.E	YJR089W	1	787.444	113.98	3	787.442	263.489	#N/A	Bir1	259.5	-2.9983	0	22400000	197000
0.9946	20241029	1029	40	1	R.DVLADKK.E	YJR089W	1	787.444	999	2	787.442	394.729	#N/A	Bir1	263	-2.8053	0	31900000	0
0.9892	20241029	1029	40	1	K.ELSGLKK.E	YJR089W	1	773.465	999	2	773.464	387.74	#N/A	Bir1	348.7	-1.0175	0	5780000	0
0.9114	20241029	1029	40	1	R.QHLTVTDNK.Q	YJR089W	1	1054.54	7.05	2	1054.54	528.278	#N/A	Bir1	393.6	0.3679	0	20000000	2830000
0.999	20241029	1029	40	1	K.ETSTSLADNSK.K	YJR089W	1	1151.53	999	2	1151.53	576.773	#N/A	Bir1	395.2	-0.6348	0	6800000	0
0.9711	20241029	1029	40	1	W.SINDDPM[147.04]SR.H	YJR089W	1	1049.44	999	2	1049.44	525.73	#N/A	Bir1	421.8	-0.7433	0	21300000	0
0.9998	20241029	1029	40	1	R.EDDTGINTDTK.G	YJR089W	1	1207.52	999	2	1207.52	604.768	#N/A	Bir1	537.4	-1.0791	0	10900000	0
0.9979	20241029	1029	40	1	K.M[147.04]VNAGLM[147.04]R.Y	YJR089W	1	922.436	19.01	2	922.434	462.226	#N/A	Bir1	606.3	-2.5042	0	22100000	1160000
0.9919	20241029	1029	40	1	R.EFIDDC[160.03]DKK.L	YJR089W	1	1168.51	999	2	1168.5	585.261	#N/A	Bir1	665.7	-5.9811	0	2180000	0
0.9998	20241029	1029	40	1	R.QSPDILHSNK.S	YJR089W	1	1137.58	34.23	3	1137.58	380.2	#N/A	Bir1	711.5	-2.1177	0	16900000	494000
0.9874	20241029	1029	40	1	H.SGSQNEHPLGIEK.M	YJR089W	1	1394.68	83.78	3	1394.67	465.9	#N/A	Bir1	729.3	-3.0731	0	17500000	208000
0.995	20241029	1029	40	1	K.RPNVQLT.Q	YJR089W	1	826.466	45.36	2	826.465	414.24	#N/A	Bir1	758	-1.4145	0	19900000	438000
0.998	20241029	1029	40	1	K.VPNGGSPEVPK.T	YJR089W	1	1079.56	18.15	2	1079.56	540.788	#N/A	Bir1	773.5	-0.5595	0	2730000	151000
0.9948	20241029	1029	40	1	R.EFIDDC[160.03]DK.K	YJR089W	1	1040.41	999	2	1040.41	521.213	#N/A	Bir1	780.3	-6.2331	0	4480000	0
1	20241029	1029	40	1	K.YINNNDATLANDK.D	YJR089W	1	1464.68	999	2	1464.68	733.35	#N/A	Bir1	823.6	-3.6895	0	4410000	0
0.999	20241029	1029	40	1	K.GIDSDNDNVIR.E	YJR089W	1	1216.57	55.01	2	1216.56	609.292	#N/A	Bir1	846.1	-3.9217	0	5110000	92800
0.9796	20241029	1029	40	1	K.TSSIPADIHPK.P	YJR089W	1	1164.61	19.56	3	1164.61	389.212	#N/A	Bir1	880.8	-3.0336	0	57300000	2930000
0.9962	20241029	1029	40	1	K.TSSIPADIHPK.P	YJR089W	1	1164.61	39.51	2	1164.61	583.314	#N/A	Bir1	882.3	-1.7336	0	8170000	207000
0.9979	20241029	1029	40	1	R.NLVSGTSSYPR.N	YJR089W	1	1179.59	999	2	1179.58	590.802	#N/A	Bir1	932.2	-4.2413	0	26100000	0
1	20241029	1029	40	1	K.SGDNSSNITAIPK.E	YJR089W	1	1302.64	999	2	1302.64	652.328	#N/A	Bir1	946.3	-3.3555	0	6260000	0
0.9975	20241029	1029	40	1	K.ILEDVSVK.N	YJR089W	1	901.512	6.86	2	901.51	451.763	#N/A	Bir1	1006.9	-2.5735	0	10400000	1520000
0.9992	20241029	1029	40	1	R.TFQDGVALEK.K	YJR089W	1	1106.56	28.71	2	1106.56	554.288	#N/A	Bir1	1042.9	-3.3979	0	44700000	1560000
0.999	20241029	1029	40	1	R.DSSTNILIR.T	YJR089W	1	1017.55	54.05	2	1017.54	509.78	#N/A	Bir1	1093.6	-0.7292	0	4250000	78600
0.9997	20241029	1029	40	1	R.KLFDEEFSGK.E	YJR089W	1	1198.59	999	3	1198.58	400.536	#N/A	Bir1	1124.6	-2.578	0	14800000	0
0.9451	20241029	1029	40	1	E.FEPVPSVAR.N	YJR089W	1	1000.53	7.95	2	1000.53	501.274	#N/A	Bir1	1126.2	-2.1329	0	4630000	582000
1	20241029	1029	40	1	R.KLFDEEFSGK.E	YJR089W	1	1198.59	9.22	2	1198.58	600.301	#N/A	Bir1	1126.4	-2.795	0	8960000	972000
0.9914	20241029	1029	40	1	N.SEEDLNFSEVK.L	YJR089W	1	1295.59	999	2	1295.58	648.801	#N/A	Bir1	1179	-2.9307	0	3520000	0
0.9995	20241029	1029	40	1	K.LFDEEFSGK.E	YJR089W	1	1070.49	5.81	2	1070.49	536.253	#N/A	Bir1	1190.8	-0.4344	0	10000000	1730000
1	20241029	1029	40	1	R.TQIVDQNLGDIDR.D	YJR089W	1	1485.74	999	2	1485.74	743.878	#N/A	Bir1	1244	-1.5238	0	36500000	0
0.9926	20241029	1029	40	1	K.LLTDYSFHM[147.04].G	YJR089W	1	1141.51	-	2	1141.51	571.763	#N/A	Bir1	1315.8	-1.6741	0	-	-
0.9996	20241029	1029	40	1	K.NYFHDLLK.Y	YJR089W	1	1048.53	23.71	3	1048.53	350.519	#N/A	Bir1	1320.3	-2.2336	0	32800000	1380000
0.992	20241029	1029	40	1	K.EPNAAEWFK.L	YJR089W	1	1090.51	7.41	2	1090.5	546.261	#N/A	Bir1	1331.3	-5.2838	0	13700000	1850000
0.9922	20241029	1029	40	1	R.KFTFQDNWPH.S	YJR089W	1	1318.61	32.39	3	1318.61	440.544	#N/A	Bir1	1368.8	-1.8808	0	10100000	313000
0.9988	20241029	1029	40	1	R.KDVLETLSNIM[147.04]R.Q	YJR089W	1	1433.75	0.22	3	1433.75	478.925	#N/A	Bir1	1430.1	-2.9566	0	3910000	17900000
0.8947	20241029	1029	40	1	L.ANDKDGDLAFLIK.Q	YJR089W	1	1418.74	5.93	3	1418.74	473.921	#N/A	Bir1	1487	-2.9646	1	8000000	1350000
0.7055	20241029	1029	40	1	A.NDKDGDLAFLIK.Q	YJR089W	1	1347.7	999	3	1347.7	450.242	#N/A	Bir1	1494.2	0.4719	1	3470000	0
0.9647	20241029	1029	40	1	K.FTFQDNWPH.S	YJR089W	1	1190.51	-	2	1190.51	596.264	#N/A	Bir1	1499.4	-4.6971	0	-	-
0.9922	20241029	1029	40	1	K.DLVIDFTSH.L	YJR089W	1	1045.51	-	2	1045.5	523.761	#N/A	Bir1	1532.7	-2.9211	0	-	-
1	20241029	1029	40	1	K.DVLETLSNIM[147.04]R.Q	YJR089W	1	1305.66	999	2	1305.66	653.837	#N/A	Bir1	1614.7	-2.2357	0	34100000	0
0.9993	20241029	1029	40	1	K.DVLETLSNIM[147.04]R.Q	YJR089W	1	1305.66	999	3	1305.66	436.227	#N/A	Bir1	1616.2	-1.4537	0	5750000	0
0.9995	20241029	1029	40	1	K.DLVIDFTSHIIK.N	YJR089W	1	1399.77	379.75	3	1399.77	467.598	#N/A	Bir1	1915.4	-3.1662	0	14900000	39100
0.9997	20241029	1029	40	1	K.DLVIDFTSHIIK.N	YJR089W	1	1399.77	10.05	2	1399.77	700.893	#N/A	Bir1	1916.5	-2.3811	0	4660000	464000
0.9998	20241029	1029	40	1	K.LGFYFDPVIDPK.T	YJR089W	1	1409.72	316.35	2	1409.72	705.869	#N/A	Bir1	1947.6	-1.5329	0	13900000	43900
1	20241029	1029	40	1	K.DVLETLSNIMR.Q	YJR089W	1	1289.66	118.59	2	1289.66	645.84	#N/A	Bir1	2058.9	-3.5792	0	3730000	31400
0.9986	20241101	1029	40	2	R.KNLQEPR.S	YJR089W	1	883.488	999	3	883.485	295.503	#N/A	Bir1	190.5	-2.8218	0	36900000	0
0.9994	20241101	1029	40	2	R.KNLQEPR.S	YJR089W	1	883.488	198.39	2	883.485	442.751	#N/A	Bir1	191.6	-3.2089	0	33700000	170000
0.9752	20241101	1029	40	2	R.IKNDNDSITK.N	YJR089W	1	1146.59	999	2	1146.59	574.301	#N/A	Bir1	242.6	-1.6588	1	21100000	0
0.8825	20241101	1029	40	2	R.DVLADKK.E	YJR089W	1	787.444	90.76	3	787.442	263.489	#N/A	Bir1	253	-2.0967	0	43900000	484000
0.9973	20241101	1029	40	2	R.DVLADKK.E	YJR089W	1	787.444	311.9	2	787.443	394.729	#N/A	Bir1	255.4	-1.4287	0	68700000	220000
0.9977	20241101	1029	40	2	K.GSSFNEGNNEK.E	YJR089W	1	1181.49	999	2	1181.5	591.755	#N/A	Bir1	275.5	0.3267	0	5610000	0
0.993	20241101	1029	40	2	R.EAQNGEFR.H	YJR089W	1	949.425	207.64	2	949.426	475.72	#N/A	Bir1	326.9	0.6341	0	41800000	201000
0.959	20241101	1029	40	2	K.ELSGLKK.E	YJR089W	1	773.465	999	2	773.465	387.74	#N/A	Bir1	327.9	0.0672	0	15000000	0
0.9078	20241101	1029	40	2	R.QHLTVTDNK.Q	YJR089W	1	1054.54	25.62	3	1054.54	352.521	#N/A	Bir1	365.5	-0.2475	0	148000000	5800000
0.9691	20241101	1029	40	2	R.QHLTVTDNK.Q	YJR089W	1	1054.54	18.25	2	1054.54	528.278	#N/A	Bir1	366	0.715	0	53300000	2920000
0.9996	20241101	1029	40	2	K.ETSTSLADNSK.K	YJR089W	1	1151.53	999	2	1151.53	576.773	#N/A	Bir1	373.8	-1.3773	0	18300000	0
0.9325	20241101	1029	40	2	R.QHLTVTDNK.Q	YJR089W	1	1054.54	25.59	3	1054.54	352.521	#N/A	Bir1	386	-0.9815	0	148000000	5800000
0.9919	20241101	1029	40	2	R.QHLTVTDNK.Q	YJR089W	1	1054.54	18.25	2	1054.54	528.278	#N/A	Bir1	386.7	0.9919	0	53300000	2920000
0.9298	20241101	1029	40	2	W.SINDDPM[147.04]SR.H	YJR089W	1	1049.44	999	2	1049.44	525.73	#N/A	Bir1	408	-0.6918	0	50900000	0
0.9888	20241101	1029	40	2	W.SINDDPM[147.04]SR.H	YJR089W	1	1049.44	999	2	1049.44	525.73	#N/A	Bir1	428.5	-1.8076	0	49000000	0
1	20241101	1029	40	2	R.EDDTGINTDTK.G	YJR089W	1	1207.52	53.2	2	1207.52	604.768	#N/A	Bir1	530.9	-1.5842	0	20000000	376000
0.9979	20241101	1029	40	2	K.M[147.04]VNAGLM[147.04]R.Y	YJR089W	1	922.436	28.67	2	922.435	462.226	#N/A	Bir1	596.5	-1.869	0	49800000	1740000
0.9735	20241101	1029	40	2	R.SLSISGK.V	YJR089W	1	690.391	23.52	2	690.391	346.203	#N/A	Bir1	618.8	-0.6619	0	43900000	1870000
0.9975	20241101	1029	40	2	R.EFIDDC[160.03]DKK.L	YJR089W	1	1168.51	999	2	1168.5	585.261	#N/A	Bir1	656	-4.4809	0	6700000	0
0.9996	20241101	1029	40	2	R.QSPDILHSNK.S	YJR089W	1	1137.58	134.1	3	1137.58	380.2	#N/A	Bir1	701.5	-1.0654	0	33100000	247000
0.9913	20241101	1029	40	2	H.SGSQNEHPLGIEK.M	YJR089W	1	1394.68	65.72	3	1394.68	465.9	#N/A	Bir1	719.4	-2.3547	0	43900000	668000
0.9854	20241101	1029	40	2	K.RPNVQLT.Q	YJR089W	1	826.466	20.26	2	826.466	414.24	#N/A	Bir1	749.5	-0.1174	0	37200000	1840000
0.9856	20241101	1029	40	2	K.VPNGGSPEVPK.T	YJR089W	1	1079.56	16	2	1079.56	540.788	#N/A	Bir1	768.7	1.1366	0	9030000	564000
0.9969	20241101	1029	40	2	R.EFIDDC[160.03]DK.K	YJR089W	1	1040.41	12.93	2	1040.41	521.213	#N/A	Bir1	773.2	-5.4546	0	11400000	883000
1	20241101	1029	40	2	K.YINNNDATLANDK.D	YJR089W	1	1464.68	999	2	1464.68	733.35	#N/A	Bir1	817.4	-0.622	0	9890000	0
0.9996	20241101	1029	40	2	K.GIDSDNDNVIR.E	YJR089W	1	1216.57	13.94	2	1216.57	609.292	#N/A	Bir1	839.3	-0.7513	0	13100000	941000
0.9933	20241101	1029	40	2	K.TSSIPADIHPK.P	YJR089W	1	1164.61	14.33	3	1164.61	389.212	#N/A	Bir1	871.3	-1.8719	0	111000000	7720000
1	20241101	1029	40	2	K.TSSIPADIHPK.P	YJR089W	1	1164.61	16.09	2	1164.61	583.314	#N/A	Bir1	873.5	-0.8939	0	15000000	929000
0.9982	20241101	1029	40	2	R.NLVSGTSSYPR.N	YJR089W	1	1179.59	98.2	2	1179.58	590.802	#N/A	Bir1	923.2	-4.6669	0	64100000	653000
1	20241101	1029	40	2	K.SGDNSSNITAIPK.E	YJR089W	1	1302.64	999	2	1302.64	652.328	#N/A	Bir1	937.1	-3.2503	0	16700000	0
0.9988	20241101	1029	40	2	K.ILEDVSVK.N	YJR089W	1	901.512	14.91	2	901.51	451.763	#N/A	Bir1	998	-1.8169	0	20800000	1390000
0.9997	20241101	1029	40	2	R.TFQDGVALEK.K	YJR089W	1	1106.56	28.73	2	1106.56	554.288	#N/A	Bir1	1034.1	-1.7722	0	104000000	3640000
0.9998	20241101	1029	40	2	R.KLFDEEFSGK.E	YJR089W	1	1198.59	93.1	3	1198.58	400.536	#N/A	Bir1	1114.5	-2.4295	0	32100000	345000
1	20241101	1029	40	2	R.KLFDEEFSGK.E	YJR089W	1	1198.59	9.85	2	1198.58	600.301	#N/A	Bir1	1115.1	-1.9698	0	22800000	2310000
0.9623	20241101	1029	40	2	E.FEPVPSVAR.N	YJR089W	1	1000.53	13.56	2	1000.53	501.274	#N/A	Bir1	1117.6	0.0949	0	11100000	820000
0.9966	20241101	1029	40	2	N.SEEDLNFSEVK.L	YJR089W	1	1295.59	19.44	2	1295.59	648.801	#N/A	Bir1	1169.9	-1.8293	0	8770000	451000
0.9996	20241101	1029	40	2	K.LFDEEFSGK.E	YJR089W	1	1070.49	14.23	2	1070.49	536.253	#N/A	Bir1	1182.8	-0.5586	0	22800000	1600000
1	20241101	1029	40	2	R.TQIVDQNLGDIDR.D	YJR089W	1	1485.74	351.96	2	1485.74	743.878	#N/A	Bir1	1236.9	0.2679	0	96200000	273000
0.9997	20241101	1029	40	2	K.NYFHDLLK.Y	YJR089W	1	1048.53	57.33	3	1048.53	350.519	#N/A	Bir1	1309.2	-1.3075	0	74600000	1300000
0.9967	20241101	1029	40	2	K.LLTDYSFHM[147.04].G	YJR089W	1	1141.51	-	2	1141.51	571.763	#N/A	Bir1	1309.5	-1.5444	0	-	-
0.9991	20241101	1029	40	2	K.EPNAAEWFK.L	YJR089W	1	1090.51	9.7	2	1090.5	546.261	#N/A	Bir1	1322.3	-3.7359	0	29300000	3020000
0.9899	20241101	1029	40	2	K.VIKPEFEPVPS.V	YJR089W	1	1240.67	7.47	2	1240.67	621.342	#N/A	Bir1	1333.3	-1.8554	0	29600000	3960000
0.9941	20241101	1029	40	2	R.KFTFQDNWPH.S	YJR089W	1	1318.61	34.62	3	1318.61	440.544	#N/A	Bir1	1359.4	-1.4758	0	23200000	672000
0.9998	20241101	1029	40	2	R.KDVLETLSNIM[147.04]R.Q	YJR089W	1	1433.75	0.25	3	1433.75	478.925	#N/A	Bir1	1421.6	-1.6935	0	7540000	30200000
0.9668	20241101	1029	40	2	L.ANDKDGDLAFLIK.Q	YJR089W	1	1418.74	6.9	3	1418.74	473.921	#N/A	Bir1	1477.1	-1.6761	1	17700000	2560000
0.9955	20241101	1029	40	2	K.FTFQDNWPH.S	YJR089W	1	1190.51	-	2	1190.51	596.264	#N/A	Bir1	1492.3	-2.4611	0	-	-
1	20241101	1029	40	2	K.DLVIDFTSH.L	YJR089W	1	1045.51	-	2	1045.51	523.761	#N/A	Bir1	1527.1	-1.5983	0	-	-
1	20241101	1029	40	2	K.DVLETLSNIM[147.04]R.Q	YJR089W	1	1305.66	999	2	1305.66	653.837	#N/A	Bir1	1609	-2.1169	0	61000000	0
0.998	20241101	1029	40	2	K.DVLETLSNIM[147.04]R.Q	YJR089W	1	1305.66	999	3	1305.66	436.227	#N/A	Bir1	1611.3	-0.0582	0	8870000	0
1	20241101	1029	40	2	K.DGDLAFLIK.Q	YJR089W	1	990.539	17.84	2	990.536	496.277	#N/A	Bir1	1656.2	-2.1362	0	27600000	1550000
1	20241101	1029	40	2	K.DLVIDFTSHIIK.N	YJR089W	1	1399.77	241.52	3	1399.77	467.598	#N/A	Bir1	1911	-1.936	0	14500000	59900
0.9998	20241101	1029	40	2	K.DLVIDFTSHIIK.N	YJR089W	1	1399.77	10.29	2	1399.77	700.893	#N/A	Bir1	1913.1	-1.3595	0	5700000	554000
0.9993	20241101	1029	40	2	K.LGFYFDPVIDPK.T	YJR089W	1	1409.72	311.08	2	1409.72	705.869	#N/A	Bir1	1944.7	-0.105	0	25900000	83300
1	20241101	1029	40	2	K.DVLETLSNIMR.Q	YJR089W	1	1289.66	999	2	1289.66	645.84	#N/A	Bir1	2055.7	-1.999	0	4480000	0
0.9841	20241101	1029	40	3	R.KNLQEPR.S	YJR089W	1	883.488	999	3	883.485	295.503	#N/A	Bir1	190	-2.6984	0	35500000	0
0.9997	20241101	1029	40	3	R.KNLQEPR.S	YJR089W	1	883.488	999	2	883.485	442.751	#N/A	Bir1	190.1	-2.7901	0	31500000	0
0.9828	20241101	1029	40	3	R.IKNDNDSITK.N	YJR089W	1	1146.59	999	2	1146.59	574.301	#N/A	Bir1	242.3	-2.3348	1	26900000	0
0.9735	20241101	1029	40	3	R.DVLADKK.E	YJR089W	1	787.444	74.11	3	787.442	263.489	#N/A	Bir1	254	-2.1144	0	60900000	821000
0.9977	20241101	1029	40	3	R.DVLADKK.E	YJR089W	1	787.444	1139.75	2	787.443	394.729	#N/A	Bir1	256.6	-1.8274	0	89500000	78500
0.9997	20241101	1029	40	3	K.GSSFNEGNNEK.E	YJR089W	1	1181.49	999	2	1181.49	591.755	#N/A	Bir1	275.6	-1.1951	0	6510000	0
0.9832	20241101	1029	40	3	R.EAQNGEFR.H	YJR089W	1	949.425	412.75	2	949.426	475.72	#N/A	Bir1	325.6	1.0459	0	42400000	103000
0.973	20241101	1029	40	3	K.ELSGLKK.E	YJR089W	1	773.465	999	2	773.464	387.74	#N/A	Bir1	326.3	-0.4654	0	15800000	0
0.8697	20241101	1029	40	3	R.QHLTVTDNK.Q	YJR089W	1	1054.54	14.98	2	1054.54	528.278	#N/A	Bir1	363.2	0.9464	0	55900000	3730000
0.9997	20241101	1029	40	3	K.ETSTSLADNSK.K	YJR089W	1	1151.53	999	2	1151.53	576.773	#N/A	Bir1	372.3	-1.6048	0	17700000	0
0.9777	20241101	1029	40	3	R.QHLTVTDNK.Q	YJR089W	1	1054.54	28.33	3	1054.54	352.521	#N/A	Bir1	382.3	-1.3598	0	163000000	5770000
0.9804	20241101	1029	40	3	R.QHLTVTDNK.Q	YJR089W	1	1054.54	13.49	2	1054.54	528.278	#N/A	Bir1	383.9	-1.8008	0	56400000	4180000
0.957	20241101	1029	40	3	W.SINDDPM[147.04]SR.H	YJR089W	1	1049.44	999	2	1049.44	525.73	#N/A	Bir1	406.7	-0.1963	0	52500000	0
0.9876	20241101	1029	40	3	W.SINDDPM[147.04]SR.H	YJR089W	1	1049.44	999	2	1049.44	525.73	#N/A	Bir1	429.4	-1.8476	0	51100000	0
1	20241101	1029	40	3	R.EDDTGINTDTK.G	YJR089W	1	1207.52	45.47	2	1207.52	604.768	#N/A	Bir1	530.5	-0.7751	0	25000000	549000
0.9996	20241101	1029	40	3	K.M[147.04]VNAGLM[147.04]R.Y	YJR089W	1	922.436	17.13	2	922.435	462.226	#N/A	Bir1	597.7	-1.6164	0	57500000	3360000
0.9996	20241101	1029	40	3	R.EFIDDC[160.03]DKK.L	YJR089W	1	1168.51	999	2	1168.51	585.261	#N/A	Bir1	656.5	-0.7574	0	8530000	0
0.9997	20241101	1029	40	3	R.QSPDILHSNK.S	YJR089W	1	1137.58	43.64	3	1137.58	380.2	#N/A	Bir1	702.3	-1.5006	0	38000000	870000
1	20241101	1029	40	3	H.SGSQNEHPLGIEK.M	YJR089W	1	1394.68	29.67	3	1394.68	465.9	#N/A	Bir1	721.2	-2.782	0	45200000	1520000
0.9939	20241101	1029	40	3	K.RPNVQLT.Q	YJR089W	1	826.466	35.39	2	826.465	414.24	#N/A	Bir1	749.1	-0.9365	0	46500000	1310000
0.9998	20241101	1029	40	3	R.EFIDDC[160.03]DK.K	YJR089W	1	1040.41	22.16	2	1040.41	521.213	#N/A	Bir1	772.1	-1.6099	0	11500000	518000
1	20241101	1029	40	3	K.YINNNDATLANDK.D	YJR089W	1	1464.68	999	2	1464.68	733.35	#N/A	Bir1	817.4	-1.7157	0	9840000	0
0.999	20241101	1029	40	3	K.VIPYQAM[147.04]AK.L	YJR089W	1	1035.54	5.8	2	1035.54	518.778	#N/A	Bir1	831.3	-2.2973	0	32500000	5600000
1	20241101	1029	40	3	K.GIDSDNDNVIR.E	YJR089W	1	1216.57	35.15	2	1216.56	609.292	#N/A	Bir1	838.8	-3.3816	0	14100000	400000
0.992	20241101	1029	40	3	K.TSSIPADIHPK.P	YJR089W	1	1164.61	14.51	3	1164.61	389.212	#N/A	Bir1	871.9	-1.9586	0	117000000	8100000
1	20241101	1029	40	3	K.TSSIPADIHPK.P	YJR089W	1	1164.61	14.79	2	1164.61	583.314	#N/A	Bir1	873.8	-0.6612	0	17900000	1210000
0.9948	20241101	1029	40	3	R.NLVSGTSSYPR.N	YJR089W	1	1179.59	170.61	2	1179.58	590.802	#N/A	Bir1	924.3	-6.2802	0	72300000	424000
1	20241101	1029	40	3	K.SGDNSSNITAIPK.E	YJR089W	1	1302.64	999	2	1302.64	652.328	#N/A	Bir1	937.5	-2.366	0	16100000	0
0.9978	20241101	1029	40	3	K.ILEDVSVK.N	YJR089W	1	901.512	17.68	2	901.511	451.763	#N/A	Bir1	997.7	-0.9418	0	22100000	1250000
0.9998	20241101	1029	40	3	R.TFQDGVALEK.K	YJR089W	1	1106.56	32.2	2	1106.56	554.288	#N/A	Bir1	1033.9	-1.3528	0	113000000	3500000
0.9998	20241101	1029	40	3	R.KLFDEEFSGK.E	YJR089W	1	1198.59	277.57	3	1198.58	400.536	#N/A	Bir1	1113.1	-2.1308	0	35100000	126000
1	20241101	1029	40	3	R.KLFDEEFSGK.E	YJR089W	1	1198.59	15.08	2	1198.59	600.301	#N/A	Bir1	1114	-0.8819	0	24700000	1640000
0.9752	20241101	1029	40	3	E.FEPVPSVAR.N	YJR089W	1	1000.53	8.25	2	1000.53	501.274	#N/A	Bir1	1115.9	-2.8655	0	13100000	1580000
1	20241101	1029	40	3	N.SEEDLNFSEVK.L	YJR089W	1	1295.59	24.33	2	1295.58	648.801	#N/A	Bir1	1169.3	-2.5965	0	8400000	345000
0.9987	20241101	1029	40	3	K.LFDEEFSGK.E	YJR089W	1	1070.49	13.56	2	1070.49	536.253	#N/A	Bir1	1181.8	0.4493	0	23300000	1720000
1	20241101	1029	40	3	R.TQIVDQNLGDIDR.D	YJR089W	1	1485.74	999	2	1485.74	743.878	#N/A	Bir1	1236.9	-2.8255	0	85700000	0
0.9996	20241101	1029	40	3	K.NYFHDLLK.Y	YJR089W	1	1048.53	54	3	1048.53	350.519	#N/A	Bir1	1308.1	-1.4315	0	77800000	1440000
0.9964	20241101	1029	40	3	K.LLTDYSFHM[147.04].G	YJR089W	1	1141.51	-	2	1141.51	571.763	#N/A	Bir1	1308.8	-1.625	0	-	-
0.9975	20241101	1029	40	3	K.EPNAAEWFK.L	YJR089W	1	1090.51	10.59	2	1090.5	546.261	#N/A	Bir1	1320.6	-4.4676	0	28000000	2640000
0.9869	20241101	1029	40	3	K.VIKPEFEPVPS.V	YJR089W	1	1240.67	6.96	2	1240.67	621.342	#N/A	Bir1	1331.4	-1.9884	0	27700000	3980000
0.9927	20241101	1029	40	3	R.KFTFQDNWPH.S	YJR089W	1	1318.61	18.19	3	1318.61	440.544	#N/A	Bir1	1358.7	-1.6836	0	20300000	1120000
0.9997	20241101	1029	40	3	R.KDVLETLSNIM[147.04]R.Q	YJR089W	1	1433.75	0.27	3	1433.75	478.925	#N/A	Bir1	1420.7	-0.8418	0	9090000	33700000
0.9646	20241101	1029	40	3	L.ANDKDGDLAFLIK.Q	YJR089W	1	1418.74	4.32	3	1418.74	473.921	#N/A	Bir1	1476.4	-1.5197	1	18900000	4370000
0.9156	20241101	1029	40	3	A.NDKDGDLAFLIK.Q	YJR089W	1	1347.7	118.05	3	1347.7	450.242	#N/A	Bir1	1482.9	-0.3346	1	11500000	97000
0.9856	20241101	1029	40	3	K.DLVIDFTSH.L	YJR089W	1	1045.51	-	2	1045.5	523.761	#N/A	Bir1	1526.4	-3.5562	0	-	-
1	20241101	1029	40	3	K.DVLETLSNIM[147.04]R.Q	YJR089W	1	1305.66	999	2	1305.66	653.837	#N/A	Bir1	1608.2	-1.8902	0	66600000	0
0.9992	20241101	1029	40	3	K.DVLETLSNIM[147.04]R.Q	YJR089W	1	1305.66	999	3	1305.66	436.227	#N/A	Bir1	1610.7	-1.0769	0	9460000	0
1	20241101	1029	40	3	K.DGDLAFLIK.Q	YJR089W	1	990.539	19.09	2	990.537	496.277	#N/A	Bir1	1655.4	-1.6436	0	27300000	1430000
0.9988	20241101	1029	40	3	K.DLVIDFTSHIIK.N	YJR089W	1	1399.77	999	3	1399.77	467.598	#N/A	Bir1	1909.9	-3.7256	0	14100000	0
0.9996	20241101	1029	40	3	K.DLVIDFTSHIIK.N	YJR089W	1	1399.77	9.05	2	1399.77	700.893	#N/A	Bir1	1911.6	-2.5511	0	5320000	588000
0.9996	20241101	1029	40	3	K.LGFYFDPVIDPK.T	YJR089W	1	1409.72	164.15	2	1409.72	705.869	#N/A	Bir1	1943.6	-0.6576	0	26400000	161000
0.9998	20241101	1029	40	3	K.DVLETLSNIMR.Q	YJR089W	1	1289.66	999	2	1289.66	645.84	#N/A	Bir1	2055.1	-1.9292	0	3930000	0
0.9946	20241029	1029	40	1	T.AINVLSDLLPVR.E	YJR060W	1	1308.78	999	2	1308.77	655.395	#N/A	Cbf1	2071.4	-2.6811	0	15800000	0
1	20241101	1029	40	2	T.AINVLSDLLPVR.E	YJR060W	1	1308.78	999	2	1308.78	655.395	#N/A	Cbf1	2068.1	0.204	0	23800000	0
1	20241101	1029	40	3	T.AINVLSDLLPVR.E	YJR060W	1	1308.78	999	2	1308.78	655.395	#N/A	Cbf1	2067.2	-0.7641	0	21900000	0
0.9904	20241101	1029	40	2	R.SDNPHEA.-	YJR060W	1	768.304	-	2	768.302	385.159	#N/A	Cbf1	107.9	-2.4365	0	-	-
0.9796	20241101	1029	40	3	R.SDNPHEA.-	YJR060W	1	768.304	-	2	768.302	385.159	#N/A	Cbf1	107.9	-2.3871	0	-	-
0.9995	20241029	1029	40	1	R.KPTTLATTDEWK.K	YJR060W	1	1389.71	546.92	3	1389.71	464.245	#N/A	Cbf1	973.2	-2.6682	0	48700000	89000
1	20241029	1029	40	1	R.KPTTLATTDEWK.K	YJR060W	1	1389.71	999	2	1389.71	695.864	#N/A	Cbf1	975.3	-2.4581	0	9610000	0
0.9994	20241101	1029	40	2	R.KPTTLATTDEWK.K	YJR060W	1	1389.71	999	3	1389.71	464.245	#N/A	Cbf1	962.7	-1.229	0	103000000	0
1	20241101	1029	40	2	R.KPTTLATTDEWK.K	YJR060W	1	1389.71	999	2	1389.71	695.864	#N/A	Cbf1	964.1	-1.7737	0	26000000	0
0.9994	20241101	1029	40	3	R.KPTTLATTDEWK.K	YJR060W	1	1389.71	622.21	3	1389.71	464.245	#N/A	Cbf1	962.1	-0.6951	0	92700000	149000
1	20241101	1029	40	3	R.KPTTLATTDEWK.K	YJR060W	1	1389.71	999	2	1389.71	695.864	#N/A	Cbf1	963.4	-2.2192	0	25100000	0
1	20241029	1029	40	1	R.GYNEEQNYSEAR.K	YJR060W	1	1458.6	999	2	1458.6	730.308	#N/A	Cbf1	708	-3.2661	0	33200000	0
1	20241101	1029	40	2	R.GYNEEQNYSEAR.K	YJR060W	1	1458.6	999	2	1458.6	730.308	#N/A	Cbf1	701.4	-1.2649	0	91600000	0
1	20241101	1029	40	3	R.GYNEEQNYSEAR.K	YJR060W	1	1458.6	999	2	1458.6	730.308	#N/A	Cbf1	702.1	-1.1024	0	93700000	0
1	20241101	1029	40	3	R.GYNEEQNYSEAR.K	YJR060W	1	1458.6	11.41	3	1458.6	487.208	#N/A	Cbf1	703.4	-2.8774	0	6560000	575000
0.9922	20241101	1029	40	2	R.ENINTAINVL.S	YJR060W	1	1099.59	-	2	1099.59	550.801	#N/A	Cbf1	1581.7	-0.9767	0	-	-
0.9933	20241101	1029	40	3	R.ENINTAINVL.S	YJR060W	1	1099.59	-	2	1099.59	550.801	#N/A	Cbf1	1582	-0.8676	0	-	-
0.9956	20241029	1029	40	1	R.AITPSNEGVKPN.T	YJR060W	1	1225.63	999	2	1225.63	613.822	#N/A	Cbf1	780.3	-2.2217	0	17800000	0
0.9962	20241101	1029	40	2	R.AITPSNEGVKPN.T	YJR060W	1	1225.63	999	2	1225.63	613.822	#N/A	Cbf1	773.3	-1.3356	0	42000000	0
1	20241101	1029	40	3	R.AITPSNEGVKPN.T	YJR060W	1	1225.63	999	2	1225.63	613.822	#N/A	Cbf1	773.9	-0.4765	0	38200000	0
1	20241029	1029	40	1	N.TAINVLSDLLPVR.E	YJR060W	1	1409.82	544.3	2	1409.82	705.919	#N/A	Cbf1	2145.4	-2.3847	0	99900000	183000
0.9906	20241029	1029	40	1	N.TAINVLSDLLPVR.E	YJR060W	1	1409.82	999	3	1409.82	470.949	#N/A	Cbf1	2147.7	-2.5322	0	14300000	0
1	20241101	1029	40	2	N.TAINVLSDLLPVR.E	YJR060W	1	1409.82	1569.17	2	1409.82	705.919	#N/A	Cbf1	2143	-1.647	0	150000000	95400
0.9942	20241101	1029	40	2	N.TAINVLSDLLPVR.E	YJR060W	1	1409.82	999	3	1409.82	470.949	#N/A	Cbf1	2145.5	-2.0208	0	20200000	0
1	20241101	1029	40	3	N.TAINVLSDLLPVR.E	YJR060W	1	1409.82	1597.35	2	1409.82	705.919	#N/A	Cbf1	2142.4	-1.7981	0	138000000	86700
0.9916	20241101	1029	40	3	N.TAINVLSDLLPVR.E	YJR060W	1	1409.82	313.91	3	1409.82	470.949	#N/A	Cbf1	2144.4	-2.462	0	18900000	60100
0.849	20241101	1029	40	3	N.ASQLASANEK.L	YJR060W	1	1017.51	0.36	2	1017.51	509.762	#N/A	Cbf1	287.9	-0.2211	0	8190000	22900000
1	20241029	1029	40	1	L.STEDEEIHSAR.K	YJR060W	1	1272.56	999	3	1272.55	425.193	#N/A	Cbf1	462.4	-2.6969	0	10300000	0
1	20241029	1029	40	1	L.STEDEEIHSAR.K	YJR060W	1	1272.56	27.82	2	1272.55	637.286	#N/A	Cbf1	725.9	-2.8101	0	2220000	79800
1	20241101	1029	40	3	L.STEDEEIHSAR.K	YJR060W	1	1272.56	999	3	1272.56	425.193	#N/A	Cbf1	449.8	-1.853	0	23400000	0
1	20241029	1029	40	1	L.SEQNASQLASANEK.L	YJR060W	1	1475.69	999	2	1475.68	738.85	#N/A	Cbf1	663.7	-3.3503	0	2420000	0
1	20241101	1029	40	2	L.SEQNASQLASANEK.L	YJR060W	1	1475.69	999	2	1475.68	738.85	#N/A	Cbf1	655.4	-3.9555	0	5990000	0
1	20241101	1029	40	3	L.SEQNASQLASANEK.L	YJR060W	1	1475.69	999	2	1475.68	738.85	#N/A	Cbf1	657	-0.2019	0	7030000	0
0.9787	20241029	1029	40	1	L.SDLLPVR.E	YJR060W	1	798.46	151.61	2	798.458	400.237	#N/A	Cbf1	1109.4	-1.955	0	159000000	1050000
0.9481	20241101	1029	40	2	L.SDLLPVR.E	YJR060W	1	798.46	330.18	2	798.459	400.237	#N/A	Cbf1	1098.7	-0.7414	0	336000000	1020000
0.9638	20241101	1029	40	3	L.SDLLPVR.E	YJR060W	1	798.46	181.03	2	798.459	400.237	#N/A	Cbf1	1098.2	-0.7602	0	358000000	1980000
0.9692	20241029	1029	40	1	L.LSEGATLK.G	YJR060W	1	817.455	999	2	817.453	409.735	#N/A	Cbf1	648.5	-2.3965	0	42500000	0
0.9365	20241101	1029	40	2	L.LSEGATLK.G	YJR060W	1	817.455	999	2	817.453	409.735	#N/A	Cbf1	639	-1.457	0	75000000	0
0.9093	20241101	1029	40	3	L.LSEGATLK.G	YJR060W	1	817.455	661.88	2	817.454	409.735	#N/A	Cbf1	639.1	-0.7095	0	87400000	132000
0.9579	20241029	1029	40	1	L.ATTDEWKK.Q	YJR060W	1	977.482	20.17	3	977.48	326.834	#N/A	Cbf1	371.2	-1.6328	0	22100000	1090000
0.7759	20241029	1029	40	1	L.ATTDEWKK.Q	YJR060W	1	977.482	134.82	2	977.478	489.748	#N/A	Cbf1	373.9	-3.8978	0	11100000	82400
0.7025	20241101	1029	40	2	L.ATTDEWKK.Q	YJR060W	1	977.482	999	2	977.48	489.748	#N/A	Cbf1	356.6	-1.6502	0	13900000	0
0.996	20241029	1029	40	1	L.AC[160.03]AAEYIQK.L	YJR060W	1	1052.5	18.9	2	1052.49	527.255	#N/A	Cbf1	791.5	-1.8233	0	35600000	1880000
0.9998	20241029	1029	40	1	K.NDM[147.04]LIPLAEHDR.G	YJR060W	1	1438.69	198.59	3	1438.69	480.57	#N/A	Cbf1	1188.5	-1.2706	0	42200000	213000
0.9989	20241029	1029	40	1	K.NDM[147.04]LIPLAEHDR.G	YJR060W	1	1438.69	71.74	2	1438.69	720.351	#N/A	Cbf1	1190.4	0.2044	0	14300000	199000
1	20241101	1029	40	2	K.NDM[147.04]LIPLAEHDR.G	YJR060W	1	1438.69	291.73	3	1438.69	480.57	#N/A	Cbf1	1178.3	-0.8181	0	218000000	747000
0.9981	20241101	1029	40	2	K.NDM[147.04]LIPLAEHDR.G	YJR060W	1	1438.69	150.78	2	1438.69	720.351	#N/A	Cbf1	1180.7	0.5846	0	38000000	252000
1	20241101	1029	40	3	K.NDM[147.04]LIPLAEHDR.G	YJR060W	1	1438.69	116.14	3	1438.69	480.57	#N/A	Cbf1	1176.9	-0.629	0	112000000	965000
0.9993	20241101	1029	40	3	K.NDM[147.04]LIPLAEHDR.G	YJR060W	1	1438.69	41.84	2	1438.69	720.351	#N/A	Cbf1	1179.7	-0.1265	0	40100000	958000
0.8904	20241029	1029	40	1	K.NDM[147.04]LIPL.A	YJR060W	1	830.421	-	2	830.418	416.218	#N/A	Cbf1	1617.1	-3.6993	0	-	-
0.9769	20241101	1029	40	2	K.NDM[147.04]LIPL.A	YJR060W	1	830.421	-	2	830.419	416.218	#N/A	Cbf1	1610.3	-2.0435	0	-	-
0.9569	20241101	1029	40	3	K.NDM[147.04]LIPL.A	YJR060W	1	830.421	-	2	830.419	416.218	#N/A	Cbf1	1609.5	-2.7263	0	-	-
1	20241029	1029	40	1	K.LSTEDEEIHSAR[166.11].K	YJR060W	1	1395.65	9.98	3	1395.65	466.224	CBF1_LSTEDEEIHSAR_heavy	Cbf1	724	-3.8699	0	227000000	22700000
0.9997	20241029	1029	46	1	K.LSTEDEEIHSAR[166.11].K	YJR060W	1	1395.65	0.001	2	1395.65	698.833	CBF1_LSTEDEEIHSAR_heavy	Cbf1	724.4	-0.8154	0	0	1380000
1	20241029	BIS		1	K.LSTEDEEIHSAR[166.11].K	YJR060W	1	1395.65	0	3	1395.65	466.224	CBF1_LSTEDEEIHSAR_heavy	Cbf1	724.8	-3.0989	0	136000	36300000
0.9993	20241029	BIS		1	K.LSTEDEEIHSAR[166.11].K	YJR060W	1	1395.65	0.001	2	1395.65	698.833	CBF1_LSTEDEEIHSAR_heavy	Cbf1	728.3	-3.2859	0	0	1540000
1	20241101	1029	40	2	K.LSTEDEEIHSAR[166.11].K	YJR060W	1	1395.65	20.83	3	1395.64	466.224	CBF1_LSTEDEEIHSAR_heavy	Cbf1	718.3	-8.7307	0	573000000	27500000
1	20241101	1029	40	3	K.LSTEDEEIHSAR[166.11].K	YJR060W	1	1395.65	20.85	3	1395.64	466.224	CBF1_LSTEDEEIHSAR_heavy	Cbf1	718	-6.4199	0	699000000	33500000
1	20241101	1029	46	2	K.LSTEDEEIHSAR[166.11].K	YJR060W	1	1395.65	0.01	3	1395.65	466.224	CBF1_LSTEDEEIHSAR_heavy	Cbf1	715.6	-1.332	0	297000	33700000
1	20241101	1029	46	3	K.LSTEDEEIHSAR[166.11].K	YJR060W	1	1395.65	0.001	2	1395.65	698.833	CBF1_LSTEDEEIHSAR_heavy	Cbf1	717	-1.342	0	0	2710000
1	20241101	BIS		2	K.LSTEDEEIHSAR[166.11].K	YJR060W	1	1395.65	0.01	3	1395.65	466.224	CBF1_LSTEDEEIHSAR_heavy	Cbf1	724	-1.395	0	224000	30300000
1	20241101	BIS		3	K.LSTEDEEIHSAR[166.11].K	YJR060W	1	1395.65	0.02	3	1395.65	466.224	CBF1_LSTEDEEIHSAR_heavy	Cbf1	726.4	-2.9198	0	654000	36200000
1	20241029	1029	40	1	K.LSTEDEEIHSAR.K	YJR060W	1	1385.64	10.01	3	1385.64	462.888	CBF1_LSTEDEEIHSAR_light	Cbf1	721	-3.1249	0	227000000	22700000
1	20241029	1029	40	1	K.LSTEDEEIHSAR.K	YJR060W	1	1385.64	6.38	2	1385.64	693.828	CBF1_LSTEDEEIHSAR_light	Cbf1	723.1	-3.4251	0	13800000	2160000
1	20241101	1029	40	2	K.LSTEDEEIHSAR.K	YJR060W	1	1385.64	20.72	3	1385.64	462.888	CBF1_LSTEDEEIHSAR_light	Cbf1	714	-1.5213	0	578000000	27900000
1	20241101	1029	40	2	K.LSTEDEEIHSAR.K	YJR060W	1	1385.64	22.73	2	1385.64	693.828	CBF1_LSTEDEEIHSAR_light	Cbf1	715.3	-1.4455	0	47100000	2070000
1	20241101	1029	40	3	K.LSTEDEEIHSAR.K	YJR060W	1	1385.64	20.78	3	1385.64	462.888	CBF1_LSTEDEEIHSAR_light	Cbf1	714.2	-2.4595	0	706000000	34000000
1	20241101	1029	40	3	K.LSTEDEEIHSAR.K	YJR060W	1	1385.64	24.04	2	1385.64	693.828	CBF1_LSTEDEEIHSAR_light	Cbf1	715.7	-2.3469	0	64800000	2700000
0.9776	20241101	1029	40	2	K.LSTEDEEIHS.A	YJR060W	1	1158.5	-	2	1158.5	580.259	#N/A	Cbf1	776.3	-0.9996	0	-	-
0.9913	20241101	1029	40	3	K.LSTEDEEIHS.A	YJR060W	1	1158.5	-	2	1158.5	580.259	#N/A	Cbf1	775.9	-2.8822	0	-	-
0.9976	20241029	1029	40	1	K.LQEELGNAYK.E	YJR060W	1	1163.58	999	2	1163.58	582.798	#N/A	Cbf1	928.9	-0.2097	0	151000000	0
0.9992	20241101	1029	40	2	K.LQEELGNAYK.E	YJR060W	1	1163.58	999	2	1163.58	582.798	#N/A	Cbf1	920.2	-1.962	0	365000000	0
0.9991	20241101	1029	40	3	K.LQEELGNAYK.E	YJR060W	1	1163.58	1264.89	2	1163.58	582.798	#N/A	Cbf1	928.6	-1.2986	0	397000000	314000
0.9186	20241029	1029	40	1	K.LLSEQNASQLAS.A	YJR060W	1	1259.64	-	2	1259.63	630.825	#N/A	Cbf1	1110.4	-2.1768	0	-	-
0.9954	20241101	1029	40	2	K.LLSEQNASQLAS.A	YJR060W	1	1259.64	-	2	1259.63	630.825	#N/A	Cbf1	1106.2	-1.9529	0	-	-
0.9922	20241101	1029	40	3	K.LLSEQNASQLAS.A	YJR060W	1	1259.64	-	2	1259.63	630.825	#N/A	Cbf1	1105.5	-1.2019	0	-	-
0.8864	20241029	1029	40	1	K.LLSEQNASQLA.S	YJR060W	1	1172.6	-	2	1172.6	587.309	#N/A	Cbf1	1154.9	-0.5833	0	-	-
0.9117	20241029	1029	40	1	K.LLSEQNASQL.A	YJR060W	1	1101.57	-	2	1101.56	551.791	#N/A	Cbf1	1139.4	-2.9867	0	-	-
0.9814	20241101	1029	40	2	K.LLSEQNASQL.A	YJR060W	1	1101.57	-	2	1101.57	551.791	#N/A	Cbf1	1134.1	-1.3889	0	-	-
0.9892	20241101	1029	40	3	K.LLSEQNASQL.A	YJR060W	1	1101.57	-	2	1101.57	551.791	#N/A	Cbf1	1133.3	-1.3399	0	-	-
0.991	20241029	1029	40	1	K.LKETDEANIEK.W	YJR060W	1	1288.65	999	3	1288.65	430.558	#N/A	Cbf1	663.4	-4.2215	1	127000000	0
1	20241029	1029	40	1	K.LKETDEANIEK.W	YJR060W	1	1288.65	999	2	1288.65	645.333	#N/A	Cbf1	664.4	-2.8945	1	23200000	0
1	20241101	1029	40	2	K.LKETDEANIEK.W	YJR060W	1	1288.65	999	2	1288.65	645.333	#N/A	Cbf1	656.3	-1.2688	1	68000000	0
1	20241101	1029	40	3	K.LKETDEANIEK.W	YJR060W	1	1288.65	999	3	1288.65	430.558	#N/A	Cbf1	656	-2.5049	1	326000000	0
1	20241101	1029	40	3	K.LKETDEANIEK.W	YJR060W	1	1288.65	999	2	1288.65	645.333	#N/A	Cbf1	656.4	-0.9824	1	81800000	0
0.9661	20241029	1029	40	1	K.KDISM[147.04]QPGR.R	YJR060W	1	1046.52	260.74	3	1046.51	349.847	#N/A	Cbf1	203.1	-4.5847	0	15600000	60000
0.9883	20241029	1029	40	1	K.KDISM[147.04]QPGR.R	YJR060W	1	1046.52	126.97	2	1046.52	524.266	#N/A	Cbf1	208	-1.8146	0	6560000	51700
0.9931	20241101	1029	40	2	K.KDISM[147.04]QPGR.R	YJR060W	1	1046.52	128.63	3	1046.52	349.847	#N/A	Cbf1	200	-2.7291	0	28400000	221000
0.995	20241101	1029	40	3	K.KDISM[147.04]QPGR.R	YJR060W	1	1046.52	82.8	3	1046.51	349.847	#N/A	Cbf1	199	-3.0616	0	27800000	335000
1	20241029	1029	40	1	K.GTQSQYESGLTSNK.D	YJR060W	1	1498.69	40.09	2	1498.69	750.352	#N/A	Cbf1	772.5	-1.9737	0	13700000	343000
1	20241101	1029	40	3	K.GTQSQYESGLTSNK.D	YJR060W	1	1498.69	25.42	2	1498.69	750.352	#N/A	Cbf1	764.5	-1.4726	0	30400000	1190000
0.9493	20241029	1029	40	1	K.ETDEANIEK.W	YJR060W	1	1047.47	956.74	2	1047.47	524.743	#N/A	Cbf1	460.6	-2.086	0	83400000	87200
0.9949	20241101	1029	40	2	K.ETDEANIEK.W	YJR060W	1	1047.47	681.73	2	1047.47	524.743	#N/A	Cbf1	470.8	-1.411	0	167000000	245000
0.9925	20241101	1029	40	3	K.ETDEANIEK.W	YJR060W	1	1047.47	412.94	2	1047.47	524.743	#N/A	Cbf1	449.9	-2.1948	0	207000000	502000
0.9954	20241101	1029	40	3	K.ETDEANIEK.W	YJR060W	1	1047.47	413.46	2	1047.47	524.743	#N/A	Cbf1	470.4	-2.5156	0	208000000	502000
0.9782	20241101	1029	40	3	K.EIEYM[147.04]KR.V	YJR060W	1	983.475	12.41	2	983.475	492.745	#N/A	Cbf1	364.9	0.607	0	9580000	772000
0.9957	20241029	1029	40	1	K.DSLNGER.A	YJR060W	1	789.362	10.29	2	789.36	395.688	#N/A	Cbf1	184.2	-2.4323	0	26100000	2540000
0.9961	20241101	1029	40	2	K.DSLNGER.A	YJR060W	1	789.362	10.07	2	789.36	395.688	#N/A	Cbf1	182.1	-2.5096	0	50700000	5040000
0.9776	20241101	1029	40	3	K.DSLNGER.A	YJR060W	1	789.362	14.15	2	789.359	395.688	#N/A	Cbf1	182.1	-3.4065	0	44600000	3150000
0.9975	20241029	1029	40	1	K.DISM[147.04]QPGR.R	YJR060W	1	918.423	18.31	2	918.421	460.219	#N/A	Cbf1	435	-1.9054	0	294000000	16100000
0.9941	20241029	1029	40	1	K.DISM[147.04]QPGR.R	YJR060W	1	918.423	18.31	2	918.421	460.219	#N/A	Cbf1	455.3	-1.6256	0	294000000	16100000
0.994	20241101	1029	40	2	K.DISM[147.04]QPGR.R	YJR060W	1	918.423	16.36	2	918.422	460.219	#N/A	Cbf1	420.9	-0.9603	0	407000000	24800000
0.9957	20241101	1029	40	2	K.DISM[147.04]QPGR.R	YJR060W	1	918.423	16.36	2	918.421	460.219	#N/A	Cbf1	441.1	-1.6724	0	407000000	24800000
0.9879	20241101	1029	40	3	K.DISM[147.04]QPGR.R	YJR060W	1	918.423	19.18	2	918.422	460.219	#N/A	Cbf1	399.7	-0.7829	0	653000000	34000000
0.9995	20241101	1029	40	3	K.DISM[147.04]QPGR.R	YJR060W	1	918.423	19.18	2	918.422	460.219	#N/A	Cbf1	420.2	-1.4841	0	653000000	34000000
0.9974	20241101	1029	40	3	K.DISM[147.04]QPGR.R	YJR060W	1	918.423	19.18	2	918.421	460.219	#N/A	Cbf1	440.8	-2.0426	0	653000000	34000000
1	20241029	1029	40	1	K.AAILAC[160.03]AAEYIQK.L	YJR060W	1	1420.74	26.88	2	1420.74	711.376	#N/A	Cbf1	1627	-1.2951	0	3560000	132000
0.9998	20241101	1029	40	2	K.AAILAC[160.03]AAEYIQK.L	YJR060W	1	1420.74	2.55	3	1420.74	474.587	#N/A	Cbf1	1620.4	-1.9764	0	2800000	1100000
1	20241101	1029	40	3	K.AAILAC[160.03]AAEYIQK.L	YJR060W	1	1420.74	3.23	3	1420.74	474.587	#N/A	Cbf1	1619.4	-2.1989	0	3790000	1170000
0.9442	20241029	1029	40	1	E.GIEYEDM[147.04]HTHK.K	YJR060W	1	1374.59	999	3	1374.58	459.203	#N/A	Cbf1	500.2	-1.8638	0	9980000	0
0.9741	20241101	1029	40	2	E.GIEYEDM[147.04]HTHK.K	YJR060W	1	1374.59	999	3	1374.59	459.203	#N/A	Cbf1	489.9	-1.5466	0	22100000	0
0.9188	20241101	1029	40	3	E.GIEYEDM[147.04]HTHK.K	YJR060W	1	1374.59	999	3	1374.59	459.203	#N/A	Cbf1	489.5	-1.6834	0	20500000	0
0.9668	20241029	1029	40	1	C.AAEYIQK.L	YJR060W	1	821.428	44.77	2	821.426	411.721	#N/A	Cbf1	511.6	-3.2906	0	79400000	1770000
0.9812	20241101	1029	40	2	C.AAEYIQK.L	YJR060W	1	821.428	69.23	2	821.427	411.721	#N/A	Cbf1	501.7	-2.1828	0	179000000	2580000
0.9856	20241101	1029	40	3	C.AAEYIQK.L	YJR060W	1	821.428	49.09	2	821.427	411.721	#N/A	Cbf1	501.6	-1.7165	0	195000000	3970000
0.9829	20241101	1029	40	2	A.TTDEWKK.Q	YJR060W	1	906.445	999	2	906.444	454.23	#N/A	Cbf1	233.1	-0.9863	0	5940000	0
0.9826	20241101	1029	40	3	A.TTDEWKK.Q	YJR060W	1	906.445	999	2	906.443	454.23	#N/A	Cbf1	232.3	-1.3812	0	4520000	0
0.9954	20241029	1029	40	1	A.INVLSDLLPVR.E	YJR060W	1	1237.74	999	2	1237.74	619.877	#N/A	Cbf1	2003.4	-2.1531	0	5240000	0
0.9954	20241101	1029	40	2	A.INVLSDLLPVR.E	YJR060W	1	1237.74	999	2	1237.74	619.877	#N/A	Cbf1	1999.8	-2.1862	0	9370000	0
0.9947	20241101	1029	40	3	A.INVLSDLLPVR.E	YJR060W	1	1237.74	999	2	1237.74	619.877	#N/A	Cbf1	1998.7	-1.7055	0	8190000	0
0.9771	20241029	1029	40	1	A.C[160.03]AAEYIQK.L	YJR060W	1	981.459	1.65	2	981.459	491.737	#N/A	Cbf1	691.1	-0.0092	0	4500000	2720000
0.9736	20241101	1029	40	2	A.C[160.03]AAEYIQK.L	YJR060W	1	981.459	1.86	2	981.459	491.737	#N/A	Cbf1	683	0.4381	0	9060000	4870000
0.9967	20241101	1029	40	3	A.C[160.03]AAEYIQK.L	YJR060W	1	981.459	1.21	2	981.458	491.737	#N/A	Cbf1	683.9	-1.4682	0	8460000	7020000
0.9962	20241029	1029	40	1	Y.YDTADSLLK.V	YMR168C	1	1024.51	23.73	2	1024.51	513.261	#N/A	Cep3	1086.4	-1.9473	0	28800000	1210000
0.9958	20241101	1029	40	2	Y.YDTADSLLK.V	YMR168C	1	1024.51	30.7	2	1024.51	513.261	#N/A	Cep3	1076.8	-1.5627	0	63900000	2080000
0.9953	20241101	1029	40	2	Y.QIFVESAAVK.Q	YMR168C	1	1090.6	10.2	2	1090.6	546.308	#N/A	Cep3	1138.3	-1.3772	0	27900000	2730000
0.9892	20241029	1029	40	1	Y.LQDLPNVDVYR.E	YMR168C	1	1330.69	4.76	2	1330.69	666.351	#N/A	Cep3	1409.2	-1.8705	0	8570000	1800000
0.9955	20241101	1029	40	2	Y.LQDLPNVDVYR.E	YMR168C	1	1330.69	10.27	2	1330.69	666.351	#N/A	Cep3	1402.9	-1.3114	0	17400000	1690000
0.9947	20241101	1029	40	3	Y.LQDLPNVDVYR.E	YMR168C	1	1330.69	9.73	2	1330.69	666.351	#N/A	Cep3	1402.3	-0.8447	0	19500000	2000000
1	20241101	1029	40	2	Y.LIYYDTADSLLK.V	YMR168C	1	1413.74	2.53	2	1413.74	707.877	#N/A	Cep3	1626.4	-0.4605	0	6520000	2580000
1	20241101	1029	40	3	Y.LIYYDTADSLLK.V	YMR168C	1	1413.74	1.92	2	1413.74	707.877	#N/A	Cep3	1625.2	-0.0205	0	5210000	2710000
0.9571	20241029	1029	40	1	Y.KVDSLEEDFR.S	YMR168C	1	1236.6	8.37	2	1236.59	619.307	#N/A	Cep3	1026.2	-4.3644	0	3750000	448000
1	20241101	1029	40	2	Y.KVDSLEEDFR.S	YMR168C	1	1236.6	51.29	2	1236.59	619.307	#N/A	Cep3	1013	-2.9937	0	7650000	149000
1	20241101	1029	40	3	Y.KVDSLEEDFR.S	YMR168C	1	1236.6	5	2	1236.6	619.307	#N/A	Cep3	1013.4	-2.1721	0	8100000	1620000
0.9591	20241101	1029	40	3	W.ITNIGLYK.T	YMR168C	1	920.533	14.66	2	920.531	461.274	#N/A	Cep3	1093.4	-2.6973	0	8670000	591000
0.7481	20241101	1029	40	3	R.VVSFISFYQ.L	YMR168C	1	1088.55	-	2	1088.55	545.284	#N/A	Cep3	1899.7	-3.2695	0	-	-
0.9686	20241101	1029	40	3	R.TIVEEFQSEY.N	YMR168C	1	1243.56	-	2	1243.56	622.788	#N/A	Cep3	1486.9	-1.5351	0	-	-
0.978	20241101	1029	40	2	R.RELDIFQYK.V	YMR168C	1	1210.63	65.68	2	1210.64	606.325	#N/A	Cep3	1342.8	0.7921	0	8000000	122000
0.9849	20241101	1029	40	3	R.RELDIFQYK.V	YMR168C	1	1210.63	17.11	2	1210.63	606.325	#N/A	Cep3	1342.1	-1.9981	0	6780000	396000
1	20241101	1029	40	2	R.PLLNDDPVESIAK.V	YMR168C	1	1409.74	5.47	2	1409.74	705.877	#N/A	Cep3	1469.7	1.9053	0	4180000	765000
0.8905	20241101	1029	40	2	R.LNWEDGMQLVM[147.04].C	YMR168C	1	1350.59	-	2	1350.59	676.305	#N/A	Cep3	1788.2	-1.4542	0	-	-
0.9327	20241029	1029	40	1	R.LNWEDGM[147.04]QLVM[147.04].C	YMR168C	1	1366.59	-	2	1366.59	684.302	#N/A	Cep3	1486.3	1.5133	0	-	-
0.9613	20241101	1029	40	2	R.LNWEDGM[147.04]QLVM[147.04].C	YMR168C	1	1366.59	-	2	1366.59	684.302	#N/A	Cep3	1482.5	-0.8993	0	-	-
0.9833	20241101	1029	40	3	R.LNWEDGM[147.04]QLVM[147.04].C	YMR168C	1	1366.59	-	2	1366.59	684.302	#N/A	Cep3	1482	-0.382	0	-	-
0.9148	20241029	1029	40	1	R.LNWEDGM[147.04]QLVM.C	YMR168C	1	1350.59	-	2	1350.59	676.305	#N/A	Cep3	1732.5	-1.0188	0	-	-
1	20241029	1029	40	1	R.LC[160.03]GC[160.03]DYLQSGPR.K	YMR168C	1	1424.62	67.72	2	1424.62	713.316	#N/A	Cep3	1087.2	-1.6229	0	12400000	183000
1	20241101	1029	40	2	R.LC[160.03]GC[160.03]DYLQSGPR.K	YMR168C	1	1424.62	999	2	1424.62	713.316	#N/A	Cep3	1079	-1.4278	0	28100000	0
1	20241101	1029	40	3	R.LC[160.03]GC[160.03]DYLQSGPR.K	YMR168C	1	1424.62	37.65	2	1424.61	713.316	#N/A	Cep3	1077.3	-4.4321	0	29700000	789000
1	20241029	1029	40	1	R.HPM[147.04]VM[147.04]QTITR.V	YMR168C	1	1244.6	305.25	3	1244.6	415.874	#N/A	Cep3	656.7	-2.8041	0	63700000	209000
0.9998	20241101	1029	40	2	R.HPM[147.04]VM[147.04]QTITR.V	YMR168C	1	1244.6	669.39	3	1244.6	415.874	#N/A	Cep3	648.1	-1.1739	0	124000000	185000
0.9995	20241101	1029	40	3	R.HPM[147.04]VM[147.04]QTITR.V	YMR168C	1	1244.6	787.66	2	1244.6	623.308	#N/A	Cep3	647.5	-2.2449	0	172000000	218000
0.9998	20241101	1029	40	3	R.HPM[147.04]VM[147.04]QTITR.V	YMR168C	1	1244.6	197.89	3	1244.6	415.874	#N/A	Cep3	648.8	-1.7315	0	136000000	689000
0.8819	20241101	1029	40	3	R.HPM[147.04]VM[147.04]QT.L	YMR168C	1	874.368	-	2	874.366	438.191	#N/A	Cep3	207.3	-2.157	0	-	-
0.9992	20241029	1029	40	1	R.ELDIFQYK.V	YMR168C	1	1054.53	48.8	2	1054.53	528.274	#N/A	Cep3	1527.2	-3.0497	0	187000000	3830000
0.9996	20241101	1029	40	2	R.ELDIFQYK.V	YMR168C	1	1054.53	341.35	2	1054.53	528.274	#N/A	Cep3	1519.3	-2.4599	0	337000000	989000
0.9996	20241101	1029	40	3	R.ELDIFQYK.V	YMR168C	1	1054.53	98.19	2	1054.53	528.274	#N/A	Cep3	1518.6	-1.375	0	344000000	3510000
1	20241029	1029	40	1	R.EENSTEVLYWK.L	YMR168C	1	1396.65	39.77	2	1396.65	699.333	#N/A	Cep3	1336.8	-1.7535	0	73900000	1860000
1	20241101	1029	40	2	R.EENSTEVLYWK.L	YMR168C	1	1396.65	42.37	2	1396.65	699.333	#N/A	Cep3	1327.9	-1.394	0	162000000	3830000
1	20241101	1029	40	3	R.EENSTEVLYWK.L	YMR168C	1	1396.65	38.97	2	1396.65	699.333	#N/A	Cep3	1327.4	-1.6855	0	147000000	3770000
0.9997	20241029	1029	40	1	R.DLDQYLNK.S	YMR168C	1	1007.49	576.03	2	1007.49	504.753	#N/A	Cep3	1129.9	-2.6353	0	173000000	301000
0.8961	20241029	1029	46	1	R.DLDQYLNK.S	YMR168C	1	1007.49	999	2	1007.49	504.753	#N/A	Cep3	1133.2	-2.6849	0	4540000	0
0.9998	20241101	1029	40	2	R.DLDQYLNK.S	YMR168C	1	1007.49	2006.31	2	1007.49	504.753	#N/A	Cep3	1123.3	-1.9653	0	455000000	227000
0.9996	20241101	1029	40	3	R.DLDQYLNK.S	YMR168C	1	1007.49	1145.14	2	1007.49	504.753	#N/A	Cep3	1122.7	-2.1479	0	422000000	368000
0.9997	20241101	1029	40	2	R.C[160.03]SLFQLK.Q	YMR168C	1	894.463	14.52	2	894.462	448.239	#N/A	Cep3	1319.2	-1.5484	0	70400000	4850000
0.9655	20241029	1029	40	1	Q.IFVESAAVK.Q	YMR168C	1	962.544	5.55	2	962.541	482.279	#N/A	Cep3	1057.3	-2.2918	0	9870000	1780000
0.9874	20241101	1029	40	2	Q.IFVESAAVK.Q	YMR168C	1	962.544	5.23	2	962.542	482.279	#N/A	Cep3	1047.8	-2.0955	0	21200000	4060000
0.9815	20241101	1029	40	3	Q.IFVESAAVK.Q	YMR168C	1	962.544	5.06	2	962.542	482.279	#N/A	Cep3	1047.1	-1.7184	0	26700000	5270000
1	20241029	1029	40	1	L.TELTANLPTIFGSK.L	YMR168C	1	1490.8	22.88	2	1490.8	746.406	#N/A	Cep3	1801.9	0.5809	0	43700000	1910000
0.983	20241029	1029	40	1	L.TELTANLPTIFGSK.L	YMR168C	1	1490.8	27.14	3	1490.8	497.94	#N/A	Cep3	1804.6	-1.63	0	4120000	152000
1	20241101	1029	40	2	L.TELTANLPTIFGSK.L	YMR168C	1	1490.8	17.87	2	1490.8	746.406	#N/A	Cep3	1796.5	-1.5676	0	65800000	3680000
0.9872	20241101	1029	40	2	L.TELTANLPTIFGSK.L	YMR168C	1	1490.8	999	3	1490.8	497.94	#N/A	Cep3	1800.1	-0.762	0	6230000	0
1	20241101	1029	40	3	L.TELTANLPTIFGSK.L	YMR168C	1	1490.8	17.77	2	1490.8	746.406	#N/A	Cep3	1795.8	-1.8856	0	80000000	4500000
0.9769	20241101	1029	40	3	L.TELTANLPTIFGSK.L	YMR168C	1	1490.8	14.03	3	1490.8	497.94	#N/A	Cep3	1798.4	-0.4387	0	6900000	492000
0.9932	20241029	1029	40	1	L.QDLPNVDVYR.E	YMR168C	1	1217.6	1.77	2	1217.6	609.809	#N/A	Cep3	1255.9	-0.9281	0	3590000	2030000
0.9704	20241101	1029	40	3	L.QDLPNVDVYR.E	YMR168C	1	1217.6	2.13	2	1217.6	609.809	#N/A	Cep3	1248.8	0.7014	0	10600000	4980000
1	20241101	1029	40	2	L.LNDDPVESIAK.V	YMR168C	1	1199.6	381.76	2	1199.6	600.809	#N/A	Cep3	1135.9	-1.0412	0	343000000	900000
0.974	20241029	1029	40	1	L.IVNNFHAK.S	YMR168C	1	941.508	999	3	941.506	314.843	#N/A	Cep3	572.2	-2.4524	0	38400000	0
0.9525	20241101	1029	40	2	L.IVNNFHAK.S	YMR168C	1	941.508	999	3	941.507	314.843	#N/A	Cep3	562.2	-1.3245	0	70300000	0
0.9863	20241101	1029	40	3	L.IVNNFHAK.S	YMR168C	1	941.508	999	3	941.507	314.843	#N/A	Cep3	562.9	-1.2958	0	79700000	0
0.9689	20241101	1029	40	3	L.IVNNFHAK.S	YMR168C	1	941.508	999	2	941.507	471.761	#N/A	Cep3	563.1	-1.4371	0	15900000	0
1	20241029	1029	40	1	L.HEYLGSNKR.L	YMR168C	1	1102.55	999	3	1102.55	368.525	#N/A	Cep3	181.2	-3.5336	0	10300000	0
1	20241101	1029	40	2	L.HEYLGSNKR.L	YMR168C	1	1102.55	999	3	1102.55	368.525	#N/A	Cep3	179.5	-2.9332	0	23400000	0
1	20241101	1029	40	3	L.HEYLGSNKR.L	YMR168C	1	1102.55	999	3	1102.55	368.525	#N/A	Cep3	177.8	-3.0529	0	22100000	0
0.8564	20241029	1029	40	1	L.HEYLGSNK.R	YMR168C	1	946.451	32.33	2	946.445	474.233	#N/A	Cep3	240.1	-6.5159	0	91700000	2840000
0.9897	20241101	1029	40	3	L.HEYLGSNK.R	YMR168C	1	946.451	31.52	2	946.448	474.233	#N/A	Cep3	235.9	-3.1581	0	211000000	6700000
0.9319	20241101	1029	40	2	L.GSLVPLNK.L	YMR168C	1	826.491	41.92	2	826.489	414.253	#N/A	Cep3	993	-2.1537	0	20200000	483000
0.9729	20241101	1029	40	3	L.GSLVPLNK.L	YMR168C	1	826.491	33.87	2	826.49	414.253	#N/A	Cep3	993.6	-1.2837	0	20400000	603000
1	20241029	1029	40	1	L.DSGDSFYHPVFK.L	YMR168C	1	1397.63	999	3	1397.62	466.882	#N/A	Cep3	1277	-0.9674	0	18200000	0
1	20241029	1029	40	1	L.DSGDSFYHPVFK.L	YMR168C	1	1397.63	30	2	1397.62	699.82	#N/A	Cep3	1280.9	-0.6761	0	2460000	82200
1	20241101	1029	40	2	L.DSGDSFYHPVFK.L	YMR168C	1	1397.63	999	3	1397.62	466.882	#N/A	Cep3	1267.5	-0.6039	0	39000000	0
1	20241101	1029	40	2	L.DSGDSFYHPVFK.L	YMR168C	1	1397.63	999	2	1397.62	699.82	#N/A	Cep3	1269.4	-0.742	0	8570000	0
1	20241101	1029	40	3	L.DSGDSFYHPVFK.L	YMR168C	1	1397.63	999	3	1397.62	466.882	#N/A	Cep3	1266.7	-0.6153	0	39100000	0
1	20241101	1029	40	3	L.DSGDSFYHPVFK.L	YMR168C	1	1397.63	999	2	1397.62	699.82	#N/A	Cep3	1269	-0.2769	0	8240000	0
0.9696	20241101	1029	40	3	K.YWDALIW.S	YMR168C	1	965.465	-	2	965.463	483.74	#N/A	Cep3	2137.7	-1.5806	0	-	-
0.9997	20241029	1029	40	1	K.VIISLIVNNFHAK.S	YMR168C	1	1466.86	999	3	1466.86	489.961	#N/A	Cep3	1782.4	-2.4644	0	18200000	0
0.9987	20241101	1029	40	2	K.VIISLIVNNFHAK.S	YMR168C	1	1466.86	999	3	1466.86	489.961	#N/A	Cep3	1775.9	-0.9524	0	20200000	0
0.9996	20241101	1029	40	3	K.VIISLIVNNFHAK.S	YMR168C	1	1466.86	999	3	1466.86	489.961	#N/A	Cep3	1774.1	-2.144	0	20800000	0
0.9659	20241029	1029	40	1	K.VIISLIVNN.F	YMR168C	1	983.601	-	2	983.598	492.808	#N/A	Cep3	1739.5	-3.3032	0	-	-
1	20241029	1029	40	1	K.VDSLEEDFR.S	YMR168C	1	1108.5	999	2	1108.5	555.259	#N/A	Cep3	1118.7	-0.7948	0	174000000	0
1	20241101	1029	40	2	K.VDSLEEDFR.S	YMR168C	1	1108.5	999	2	1108.5	555.259	#N/A	Cep3	1118.7	-1.475	0	395000000	0
1	20241101	1029	40	3	K.VDSLEEDFR.S	YMR168C	1	1108.5	999	2	1108.5	555.259	#N/A	Cep3	1118.1	-0.7857	0	425000000	0
0.9419	20241029	1029	40	1	K.SSKPPLK.T	YMR168C	1	755.454	31.13	3	755.452	252.825	#N/A	Cep3	164.2	-3.0273	0	168000000	5410000
0.9988	20241029	1029	40	1	K.SSKPPLK.T	YMR168C	1	755.454	999	2	755.452	378.734	#N/A	Cep3	165.2	-3.2325	0	88100000	0
0.9879	20241101	1029	40	2	K.SSKPPLK.T	YMR168C	1	755.454	39.11	3	755.453	252.825	#N/A	Cep3	163.9	-2.0094	0	290000000	7410000
0.9981	20241101	1029	40	2	K.SSKPPLK.T	YMR168C	1	755.454	256.87	2	755.452	378.734	#N/A	Cep3	164.9	-2.703	0	167000000	651000
0.9846	20241101	1029	40	3	K.SSKPPLK.T	YMR168C	1	755.454	152.69	3	755.453	252.825	#N/A	Cep3	163.8	-2.0637	0	240000000	1570000
0.9991	20241101	1029	40	3	K.SSKPPLK.T	YMR168C	1	755.454	116.83	2	755.452	378.734	#N/A	Cep3	164.9	-3.075	0	132000000	1130000
0.9875	20241101	1029	40	2	K.SKHPC[160.03]SVC[160.03]TR.R	YMR168C	1	1230.56	4.73	3	1230.56	411.194	#N/A	Cep3	135.7	-1.4579	1	3890000	824000
1	20241029	1029	40	1	K.QC[160.03]DFM[147.04]AHPDIR.L	YMR168C	1	1404.59	999	3	1404.59	469.204	#N/A	Cep3	925.4	-2.1793	0	59100000	0
1	20241101	1029	40	2	K.QC[160.03]DFM[147.04]AHPDIR.L	YMR168C	1	1404.59	999	3	1404.59	469.204	#N/A	Cep3	916.5	-1.295	0	132000000	0
1	20241101	1029	40	3	K.QC[160.03]DFM[147.04]AHPDIR.L	YMR168C	1	1404.59	999	3	1404.59	469.204	#N/A	Cep3	916.2	-1.6809	0	129000000	0
0.9935	20241029	1029	40	1	K.NFHVDDFRPL.L	YMR168C	1	1258.61	999	3	1258.61	420.544	#N/A	Cep3	1469.3	-1.9132	0	140000000	0
0.9942	20241101	1029	40	2	K.NFHVDDFRPL.L	YMR168C	1	1258.61	999	3	1258.61	420.544	#N/A	Cep3	1460.7	-1.5183	0	315000000	0
0.9852	20241101	1029	40	3	K.NFHVDDFRPL.L	YMR168C	1	1258.61	999	3	1258.61	420.544	#N/A	Cep3	1459.7	-0.4823	0	354000000	0
0.9844	20241101	1029	46	2	K.NFHVDDFRPL.L	YMR168C	1	1258.61	999	3	1258.61	420.544	#N/A	Cep3	1465.8	-1.0814	0	6630000	0
0.9822	20241101	1029	46	3	K.NFHVDDFRPL.L	YMR168C	1	1258.61	61.31	3	1258.61	420.544	#N/A	Cep3	1464.8	-0.5156	0	5780000	94200
0.9996	20241029	1029	40	1	K.NDEMFSLIK.G	YMR168C	1	1095.53	55.85	2	1095.53	548.771	#N/A	Cep3	1551.2	-0.7868	0	13500000	241000
0.9998	20241101	1029	40	2	K.NDEMFSLIK.G	YMR168C	1	1095.53	89.45	2	1095.53	548.771	#N/A	Cep3	1542.5	-1.5089	0	27100000	303000
0.9997	20241101	1029	40	3	K.NDEMFSLIK.G	YMR168C	1	1095.53	60.65	2	1095.53	548.771	#N/A	Cep3	1541.9	-1.0862	0	25700000	424000
0.9998	20241029	1029	40	1	K.NDEM[147.04]FSLIK.G	YMR168C	1	1111.52	339.13	2	1111.52	556.768	#N/A	Cep3	1278.9	-1.677	0	144000000	423000
1	20241101	1029	40	2	K.NDEM[147.04]FSLIK.G	YMR168C	1	1111.52	284.03	2	1111.52	556.768	#N/A	Cep3	1268.2	-0.7215	0	325000000	1140000
1	20241101	1029	40	3	K.NDEM[147.04]FSLIK.G	YMR168C	1	1111.52	260.83	2	1111.52	556.768	#N/A	Cep3	1277.1	-1.5249	0	337000000	1290000
0.9973	20241029	1029	40	1	K.LVYLTER[166.11].L	YMR168C	1	902.51	6.82	2	902.507	452.262	CEP3_LVYLTER_heavy	Cep3	1057.8	-3.2254	0	187000000	27500000
0.9994	20241101	BIS		3	K.LVYLTER[166.11].L	YMR168C	1	902.51	0.11	2	902.509	452.262	CEP3_LVYLTER_heavy	Cep3	1061.6	-1.6033	0	2710000	25400000
0.999	20241029	1029	40	1	K.LVYLTER.L	YMR168C	1	892.502	6.84	2	892.5	447.258	CEP3_LVYLTER_light	Cep3	1052.4	-2.2196	0	188000000	27500000
0.9993	20241029	1029	46	1	K.LVYLTER.L	YMR168C	1	892.502	0.18	2	892.5	447.258	CEP3_LVYLTER_light	Cep3	1053.9	-1.5171	0	4900000	27900000
0.9988	20241101	1029	40	2	K.LVYLTER.L	YMR168C	1	892.502	10.82	2	892.501	447.258	CEP3_LVYLTER_light	Cep3	1041.5	-0.8717	0	388000000	35900000
0.9992	20241101	1029	40	3	K.LVYLTER.L	YMR168C	1	892.502	10.9	2	892.5	447.258	CEP3_LVYLTER_light	Cep3	1041.6	-1.5888	0	399000000	36600000
0.9944	20241101	1029	46	2	K.LVYLTER.L	YMR168C	1	892.502	0.24	2	892.499	447.258	CEP3_LVYLTER_light	Cep3	1045.1	-3.1563	0	9370000	39500000
0.9971	20241101	1029	46	3	K.LVYLTER.L	YMR168C	1	892.502	0.25	2	892.5	447.258	CEP3_LVYLTER_light	Cep3	1046.6	-1.9305	0	9470000	38100000
0.9921	20241029	1029	40	1	K.LITASSSK.E	YMR168C	1	805.455	2045.3	2	805.455	403.735	#N/A	Cep3	357.2	0.0186	0	94800000	46300
0.9987	20241029	1029	40	1	K.LITASSSK.E	YMR168C	1	805.455	2045.3	2	805.454	403.735	#N/A	Cep3	377.3	-1.2589	0	94800000	46300
0.9977	20241101	1029	40	2	K.LITASSSK.E	YMR168C	1	805.455	2753.32	2	805.454	403.735	#N/A	Cep3	359.1	-0.4407	0	207000000	75200
0.9791	20241101	1029	40	3	K.LITASSSK.E	YMR168C	1	805.455	1954.8	2	805.455	403.735	#N/A	Cep3	337	0.8889	0	241000000	123000
0.9957	20241101	1029	40	3	K.LITASSSK.E	YMR168C	1	805.455	1954.8	2	805.455	403.735	#N/A	Cep3	357.3	0.036	0	241000000	123000
0.7185	20241101	1029	40	3	K.LAEIFSVYPL.H	YMR168C	1	1150.63	-	2	1150.63	576.321	#N/A	Cep3	2172.7	-0.9325	0	-	-
0.9977	20241029	1029	40	1	K.HPC[160.03]SVC[160.03]TR.R	YMR168C	1	1015.43	999	2	1015.43	508.724	#N/A	Cep3	167.7	-3.5768	0	9970000	0
0.9996	20241101	1029	40	2	K.HPC[160.03]SVC[160.03]TR.R	YMR168C	1	1015.43	198.07	2	1015.43	508.724	#N/A	Cep3	167	-2.006	0	23700000	120000
0.9994	20241101	1029	40	3	K.HPC[160.03]SVC[160.03]TR.R	YMR168C	1	1015.43	999	2	1015.43	508.724	#N/A	Cep3	166.5	-2.5802	0	22700000	0
0.9997	20241101	1029	40	2	K.GLGSLVPLNK.L	YMR168C	1	996.597	999	2	996.594	499.306	#N/A	Cep3	1404.9	-2.4122	0	308000000	0
0.9989	20241101	1029	40	3	K.GLGSLVPLNK.L	YMR168C	1	996.597	1425.92	2	996.593	499.306	#N/A	Cep3	1403.1	-3.9725	0	320000000	224000
0.9461	20241029	1029	40	1	K.EYLPDLLLFWQ.N	YMR168C	1	1435.74	-	2	1435.74	718.877	#N/A	Cep3	2638.3	-0.4569	0	-	-
0.8598	20241101	1029	40	2	K.EYLPDLLLFWQ.N	YMR168C	1	1435.74	-	2	1435.74	718.877	#N/A	Cep3	2637.2	-0.3538	0	-	-
0.9269	20241101	1029	40	3	K.EYLPDLLLFWQ.N	YMR168C	1	1435.74	-	2	1435.74	718.877	#N/A	Cep3	2637.5	0.3274	0	-	-
0.9961	20241029	1029	40	1	K.DQSFQLM[147.04]NF.A	YMR168C	1	1144.49	-	2	1144.48	573.25	#N/A	Cep3	1554.4	-1.668	0	-	-
0.9948	20241101	1029	40	2	K.DQSFQLM[147.04]NF.A	YMR168C	1	1144.49	-	2	1144.48	573.25	#N/A	Cep3	1547.8	-1.1289	0	-	-
0.9913	20241101	1029	40	3	K.DQSFQLM[147.04]NF.A	YMR168C	1	1144.49	-	2	1144.49	573.25	#N/A	Cep3	1547	-0.6352	0	-	-
1	20241101	1029	40	3	G.SIGDISELYLR.V	YMR168C	1	1264.67	3.71	2	1264.67	633.34	#N/A	Cep3	1656.7	-0.4096	0	6510000	1760000
0.9665	20241029	1029	40	1	F.YQIFVESAAVK.Q	YMR168C	1	1253.67	25.27	2	1253.66	627.84	#N/A	Cep3	1388.6	-0.879	0	2860000	113000
0.9961	20241101	1029	40	2	F.YQIFVESAAVK.Q	YMR168C	1	1253.67	9.49	2	1253.66	627.84	#N/A	Cep3	1381.4	-1.8593	0	5840000	616000
0.9774	20241101	1029	40	3	F.YQIFVESAAVK.Q	YMR168C	1	1253.67	20.13	2	1253.66	627.84	#N/A	Cep3	1379.6	-3.7881	0	6370000	316000
0.7894	20241029	1029	40	1	F.VESAAVK.Q	YMR168C	1	702.391	54.88	2	702.389	352.203	#N/A	Cep3	186.3	-3.5408	0	36500000	665000
0.8449	20241101	1029	40	2	F.VESAAVK.Q	YMR168C	1	702.391	65.78	2	702.389	352.203	#N/A	Cep3	184.5	-3.0368	0	65900000	1000000
0.8765	20241101	1029	40	3	F.VESAAVK.Q	YMR168C	1	702.391	57.56	2	702.389	352.203	#N/A	Cep3	183.8	-2.9912	0	54300000	943000
0.9914	20241029	1029	40	1	F.QISTVSWK.L	YMR168C	1	947.508	3.42	2	947.507	474.761	#N/A	Cep3	1032.9	-1.0322	0	15900000	4650000
0.9839	20241101	1029	40	2	F.QISTVSWK.L	YMR168C	1	947.508	4.58	2	947.507	474.761	#N/A	Cep3	1022.8	-0.4042	0	33500000	7320000
0.9476	20241101	1029	40	3	F.QISTVSWK.L	YMR168C	1	947.508	3.46	2	947.508	474.761	#N/A	Cep3	1022.1	0.6533	0	29400000	8500000
0.8878	20241029	1029	40	1	F.GSIGDISELYLR.V	YMR168C	1	1321.69	6.2	3	1321.68	441.57	#N/A	Cep3	1674.3	-3.2247	0	1680000	271000
0.9877	20241101	1029	40	3	F.GSIGDISELYLR.V	YMR168C	1	1321.69	3.74	3	1321.69	441.57	#N/A	Cep3	1667.3	-1.3952	0	3510000	938000
0.8898	20241101	1029	40	3	E.LDIFQYK.V	YMR168C	1	925.491	17.15	2	925.491	463.753	#N/A	Cep3	1427.2	-0.242	0	9280000	541000
1	20241029	1029	40	1	A.YLQDLPNVDVYR.E	YMR168C	1	1493.75	83.07	2	1493.75	747.883	#N/A	Cep3	1542.5	-2.5212	0	50200000	604000
0.9937	20241029	1029	40	1	A.YLQDLPNVDVYR.E	YMR168C	1	1493.75	3.1	3	1493.75	498.924	#N/A	Cep3	1544.8	-2.0914	0	5270000	1700000
1	20241101	1029	40	2	A.YLQDLPNVDVYR.E	YMR168C	1	1493.75	117.75	2	1493.75	747.883	#N/A	Cep3	1536	1.0992	0	109000000	927000
0.9945	20241101	1029	40	2	A.YLQDLPNVDVYR.E	YMR168C	1	1493.75	5.69	3	1493.75	498.924	#N/A	Cep3	1538.2	-1.837	0	10300000	1810000
1	20241101	1029	40	3	A.YLQDLPNVDVYR.E	YMR168C	1	1493.75	148.09	2	1493.75	747.883	#N/A	Cep3	1535.5	-1.5726	0	123000000	830000
1	20241101	1029	40	3	A.YLQDLPNVDVYR.E	YMR168C	1	1493.75	4.84	3	1493.75	498.924	#N/A	Cep3	1537.4	-1.3744	0	11700000	2420000
0.9492	20241029	1029	40	1	R.RPYYVAFPL.N	YDR254W	1	1124.6	77.35	2	1124.6	563.308	#N/A	Chl4	1788	-1.5961	0	4460000	57600
0.9547	20241101	1029	40	2	R.RPYYVAFPL.N	YDR254W	1	1124.6	36.9	2	1124.6	563.308	#N/A	Chl4	1780.6	-1.5961	0	6790000	184000
0.971	20241101	1029	40	3	R.RPYYVAFPL.N	YDR254W	1	1124.6	11.55	2	1124.6	563.308	#N/A	Chl4	1779.4	-1.8976	0	7600000	658000
0.9979	20241029	1029	40	1	R.ETIIFKPVQK.L	YDR254W	1	1201.71	999	3	1201.7	401.576	#N/A	Chl4	1137.2	-3.0398	0	5540000	0
0.999	20241101	1029	40	2	R.ETIIFKPVQK.L	YDR254W	1	1201.71	999	3	1201.7	401.576	#N/A	Chl4	1126.7	-2.429	0	14000000	0
0.9991	20241101	1029	40	3	R.ETIIFKPVQK.L	YDR254W	1	1201.71	50.93	3	1201.7	401.576	#N/A	Chl4	1124.7	-2.8027	0	13900000	273000
1	20241029	1029	40	1	K.NEDSGEPVYISR[166.11].Y	YDR254W	1	1374.63	0.13	2	1374.63	688.322	CHL4_NEDSGEPVYISR_heavy	Chl4	935.4	-0.4387	0	1600000	12400000
1	20241029	1029	46	1	K.NEDSGEPVYISR[166.11].Y	YDR254W	1	1374.63	0.02	2	1374.62	688.322	CHL4_NEDSGEPVYISR_heavy	Chl4	936.1	-3.7959	0	262000	12200000
1	20241029	BIS		1	K.NEDSGEPVYISR[166.11].Y	YDR254W	1	1374.63	0.01	2	1374.62	688.322	CHL4_NEDSGEPVYISR_heavy	Chl4	939.4	-3.1187	0	125000	16000000
1	20241101	1029	40	2	K.NEDSGEPVYISR[166.11].Y	YDR254W	1	1374.63	0.21	2	1374.63	688.322	CHL4_NEDSGEPVYISR_heavy	Chl4	929.7	-1.3538	0	3880000	18600000
1	20241101	1029	40	3	K.NEDSGEPVYISR[166.11].Y	YDR254W	1	1374.63	0.2	2	1374.63	688.322	CHL4_NEDSGEPVYISR_heavy	Chl4	928.7	-1.9198	0	3840000	18900000
1	20241101	1029	46	2	K.NEDSGEPVYISR[166.11].Y	YDR254W	1	1374.63	0.02	2	1374.63	688.322	CHL4_NEDSGEPVYISR_heavy	Chl4	927.7	-2.1024	0	253000	16400000
1	20241101	1029	46	3	K.NEDSGEPVYISR[166.11].Y	YDR254W	1	1374.63	0.03	2	1374.63	688.322	CHL4_NEDSGEPVYISR_heavy	Chl4	928.6	-1.6928	0	412000	15600000
1	20241101	BIS		2	K.NEDSGEPVYISR[166.11].Y	YDR254W	1	1374.63	0.01	2	1374.63	688.322	CHL4_NEDSGEPVYISR_heavy	Chl4	938.5	-2.2632	0	106000	13400000
1	20241101	BIS		3	K.NEDSGEPVYISR[166.11].Y	YDR254W	1	1374.63	0.03	2	1374.63	688.322	CHL4_NEDSGEPVYISR_heavy	Chl4	939.9	-1.9409	0	387000	13900000
0.9994	20241101	1029	40	3	K.KNEDSGEPVYISR.Y	YDR254W	1	1492.72	999	3	1492.72	498.579	#N/A	Chl4	830.7	-0.3577	0	4570000	0
0.9995	20241029	1029	40	1	K.HPSLPVLITR.L	YDR254W	1	1131.68	999	2	1131.67	566.846	#N/A	Chl4	1375.5	-2.1861	0	3950000	0
0.9996	20241101	1029	40	2	K.HPSLPVLITR.L	YDR254W	1	1131.68	999	2	1131.68	566.846	#N/A	Chl4	1367.1	-0.9225	0	12000000	0
0.9997	20241101	1029	40	3	K.HPSLPVLITR.L	YDR254W	1	1131.68	63.33	2	1131.68	566.846	#N/A	Chl4	1365.2	-0.8023	0	12300000	194000
0.9997	20241029	1029	40	1	K.FIENLQTDLAK.L	YDR254W	1	1290.68	9.32	2	1290.68	646.348	#N/A	Chl4	1377.1	-1.4318	0	6110000	656000
0.9993	20241101	1029	40	2	K.FIENLQTDLAK.L	YDR254W	1	1290.68	2.4	2	1290.68	646.348	#N/A	Chl4	1369.3	-0.6748	0	14000000	5850000
0.9977	20241101	1029	40	3	K.FIENLQTDLAK.L	YDR254W	1	1290.68	8.37	2	1290.68	646.348	#N/A	Chl4	1368.8	0.7756	0	16600000	1980000
0.9997	20241029	1029	40	1	R.SFLQDLSQVLAR[166.11].K	YFR046C	1	1385.75	0.14	2	1385.75	693.884	CNN1_SFLQDLSQVLAR_heavy	Cnn1	2174.1	-2.32	0	2180000	15100000
0.9984	20241029	1029	40	1	R.SFLQDLSQVLAR[166.11].K	YFR046C	1	1385.75	0.18	3	1385.75	462.925	CNN1_SFLQDLSQVLAR_heavy	Cnn1	2178.8	-2.7314	0	593000	3260000
0.9998	20241029	1029	46	1	R.SFLQDLSQVLAR[166.11].K	YFR046C	1	1385.75	0.03	2	1385.75	693.884	CNN1_SFLQDLSQVLAR_heavy	Cnn1	2174.5	-2.1367	0	428000	13300000
1	20241029	BIS		1	R.SFLQDLSQVLAR[166.11].K	YFR046C	1	1385.75	0.07	2	1385.75	693.884	CNN1_SFLQDLSQVLAR_heavy	Cnn1	2181.5	-1.8726	0	952000	13100000
0.9996	20241101	1029	40	2	R.SFLQDLSQVLAR[166.11].K	YFR046C	1	1385.75	0.4	3	1385.75	462.925	CNN1_SFLQDLSQVLAR_heavy	Cnn1	2175.5	-1.6879	0	1380000	3430000
0.9997	20241101	1029	40	2	R.SFLQDLSQVLAR[166.11].K	YFR046C	1	1385.75	0.27	2	1385.75	693.884	CNN1_SFLQDLSQVLAR_heavy	Cnn1	2182.5	-2.6354	0	4710000	17700000
0.9987	20241101	1029	40	3	R.SFLQDLSQVLAR[166.11].K	YFR046C	1	1385.75	0.65	3	1385.75	462.925	CNN1_SFLQDLSQVLAR_heavy	Cnn1	2174.4	-1.5623	0	2250000	3460000
1	20241101	1029	40	3	R.SFLQDLSQVLAR[166.11].K	YFR046C	1	1385.75	0.34	2	1385.75	693.884	CNN1_SFLQDLSQVLAR_heavy	Cnn1	2180.8	-1.1395	0	5760000	17000000
1	20241101	1029	46	2	R.SFLQDLSQVLAR[166.11].K	YFR046C	1	1385.75	0.11	2	1385.75	693.884	CNN1_SFLQDLSQVLAR_heavy	Cnn1	2171.8	-2.1938	0	1650000	15200000
0.9993	20241101	1029	46	3	R.SFLQDLSQVLAR[166.11].K	YFR046C	1	1385.75	0.51	3	1385.75	462.925	CNN1_SFLQDLSQVLAR_heavy	Cnn1	2174.2	-1.983	0	1640000	3200000
1	20241101	BIS		2	R.SFLQDLSQVLAR[166.11].K	YFR046C	1	1385.75	0.19	2	1385.75	693.884	CNN1_SFLQDLSQVLAR_heavy	Cnn1	2180.7	-1.1373	0	1970000	10500000
1	20241101	BIS		3	R.SFLQDLSQVLAR[166.11].K	YFR046C	1	1385.75	0.6	2	1385.75	693.884	CNN1_SFLQDLSQVLAR_heavy	Cnn1	2179.6	-0.985	0	6740000	11300000
0.9952	20241101	1029	40	2	R.SFLQDLSQVLAR.K	YFR046C	1	1375.75	0.26	2	1375.75	688.88	CNN1_SFLQDLSQVLAR_light	Cnn1	2180.1	1.4051	0	4670000	17700000
0.9954	20241101	1029	40	3	R.SFLQDLSQVLAR.K	YFR046C	1	1375.75	0.33	2	1375.75	688.88	CNN1_SFLQDLSQVLAR_light	Cnn1	2176.9	1.9379	0	5670000	17000000
0.9942	20241029	1029	40	1	R.STDLLISK.L	YKL049C	1	875.496	0.02	2	875.493	438.755	#N/A	Cse4	1001.7	-3.4906	0	2950000	165000000
0.9989	20241101	1029	40	3	R.STDLLISK.L	YKL049C	1	875.496	0.02	2	875.495	438.755	#N/A	Cse4	991.4	-1.4083	0	6490000	317000000
0.9998	20241029	1029	40	1	K.YTPSELALYEIR[166.11].K	YKL049C	1	1463.75	0.04	2	1463.75	732.884	CSE4_YTPSELALYEIR_heavy	Cse4	1652.2	-2.4751	0	678000	15600000
0.9989	20241029	1029	40	1	K.YTPSELALYEIR[166.11].K	YKL049C	1	1463.75	0.02	3	1463.75	488.925	CSE4_YTPSELALYEIR_heavy	Cse4	1655.2	-2.6712	0	71600	3400000
0.9994	20241029	1029	46	1	K.YTPSELALYEIR[166.11].K	YKL049C	1	1463.75	0.01	2	1463.75	732.884	CSE4_YTPSELALYEIR_heavy	Cse4	1649.9	-3.4767	0	228000	16700000
0.9984	20241029	BIS		1	K.YTPSELALYEIR[166.11].K	YKL049C	1	1463.75	0.06	2	1463.75	732.884	CSE4_YTPSELALYEIR_heavy	Cse4	1656.1	0.772	0	1260000	20600000
1	20241101	1029	40	2	K.YTPSELALYEIR[166.11].K	YKL049C	1	1463.75	0.09	2	1463.76	732.884	CSE4_YTPSELALYEIR_heavy	Cse4	1645.6	1.1928	0	1850000	20500000
1	20241101	1029	40	3	K.YTPSELALYEIR[166.11].K	YKL049C	1	1463.75	0.09	2	1463.75	732.884	CSE4_YTPSELALYEIR_heavy	Cse4	1644.6	-0.0123	0	1900000	22100000
0.9997	20241101	1029	40	3	K.YTPSELALYEIR[166.11].K	YKL049C	1	1463.75	0.1	3	1463.75	488.925	CSE4_YTPSELALYEIR_heavy	Cse4	1647.9	-1.2495	0	484000	4800000
0.9994	20241101	1029	46	2	K.YTPSELALYEIR[166.11].K	YKL049C	1	1463.75	0.01	2	1463.75	732.884	CSE4_YTPSELALYEIR_heavy	Cse4	1644.3	-0.1155	0	235000	21300000
0.9997	20241101	1029	46	3	K.YTPSELALYEIR[166.11].K	YKL049C	1	1463.75	0.01	2	1463.75	732.884	CSE4_YTPSELALYEIR_heavy	Cse4	1644	-0.7351	0	105000	18400000
0.9965	20241101	BIS		2	K.YTPSELALYEIR[166.11].K	YKL049C	1	1463.75	0.08	2	1463.76	732.884	CSE4_YTPSELALYEIR_heavy	Cse4	1654.2	1.7045	0	1040000	13700000
1	20241101	BIS		3	K.YTPSELALYEIR[166.11].K	YKL049C	1	1463.75	0.11	2	1463.75	732.884	CSE4_YTPSELALYEIR_heavy	Cse4	1654.5	-0.0854	0	1490000	14100000
0.9821	20241029	1029	40	1	R.YM[147.04]YPVFATYL.N	YMR094W	1	1282.59	-	2	1282.59	642.304	#N/A	Ctf13	2043.8	-3.1475	0	-	-
0.9928	20241101	1029	40	2	R.YM[147.04]YPVFATYL.N	YMR094W	1	1282.59	-	2	1282.59	642.304	#N/A	Ctf13	2039.2	-2.2197	0	-	-
0.9728	20241101	1029	40	3	R.YM[147.04]YPVFATYL.N	YMR094W	1	1282.59	-	2	1282.59	642.304	#N/A	Ctf13	2038.8	-2.4552	0	-	-
0.972	20241029	1029	40	1	R.YM[147.04]YPVFATY.L	YMR094W	1	1169.51	-	2	1169.51	585.762	#N/A	Ctf13	1674.9	-2.8063	0	-	-
0.9869	20241101	1029	40	2	R.YM[147.04]YPVFATY.L	YMR094W	1	1169.51	-	2	1169.51	585.762	#N/A	Ctf13	1671.7	-1.3698	0	-	-
0.9767	20241101	1029	40	3	R.YM[147.04]YPVFATY.L	YMR094W	1	1169.51	-	2	1169.51	585.762	#N/A	Ctf13	1670.9	-2.6473	0	-	-
0.9018	20241029	1029	40	1	R.YM[147.04]YPVFAT.Y	YMR094W	1	1006.45	-	2	1006.44	504.231	#N/A	Ctf13	1493.2	-2.9549	0	-	-
0.9998	20241029	1029	40	1	R.VAYIDLNSIVFPK.N	YMR094W	1	1477.82	466.62	2	1477.82	739.916	#N/A	Ctf13	2006.3	-1.8297	0	100000000	215000
0.9997	20241029	1029	40	1	R.VAYIDLNSIVFPK.N	YMR094W	1	1477.82	30.97	3	1477.81	493.613	#N/A	Ctf13	2010.8	-2.7026	0	6670000	216000
1	20241101	1029	40	2	R.VAYIDLNSIVFPK.N	YMR094W	1	1477.82	1156.18	2	1477.81	739.916	#N/A	Ctf13	2004.2	-2.8847	0	115000000	99100
0.9998	20241101	1029	40	2	R.VAYIDLNSIVFPK.N	YMR094W	1	1477.82	15.59	3	1477.81	493.613	#N/A	Ctf13	2008.6	-2.499	0	7460000	479000
1	20241101	1029	40	3	R.VAYIDLNSIVFPK.N	YMR094W	1	1477.82	2320.65	2	1477.81	739.916	#N/A	Ctf13	2003.9	-2.2154	0	131000000	56500
1	20241101	1029	40	3	R.VAYIDLNSIVFPK.N	YMR094W	1	1477.82	61.23	3	1477.81	493.613	#N/A	Ctf13	2007.4	-3.0965	0	7840000	128000
0.9994	20241029	1029	46	1	R.TGLADFTR[166.11].W	YMR094W	1	889.453	0.19	2	889.451	445.734	CTF13_TGLADFTR_heavy	Ctf13	1097	-2.9569	0	4220000	22000000
0.9994	20241029	BIS		1	R.TGLADFTR[166.11].W	YMR094W	1	889.453	0.001	2	889.451	445.734	CTF13_TGLADFTR_heavy	Ctf13	1107	-2.9602	0	0	28800000
0.9987	20241101	1029	40	2	R.TGLADFTR[166.11].W	YMR094W	1	889.453	8	2	889.454	445.734	CTF13_TGLADFTR_heavy	Ctf13	1089.6	0.3429	0	248000000	31000000
0.9995	20241101	1029	40	3	R.TGLADFTR[166.11].W	YMR094W	1	889.453	7.39	2	889.453	445.734	CTF13_TGLADFTR_heavy	Ctf13	1089.1	-0.6341	0	270000000	36500000
0.9997	20241101	1029	46	2	R.TGLADFTR[166.11].W	YMR094W	1	889.453	0.29	2	889.452	445.734	CTF13_TGLADFTR_heavy	Ctf13	1087.8	-0.9354	0	9610000	33300000
0.9996	20241101	1029	46	3	R.TGLADFTR[166.11].W	YMR094W	1	889.453	0.25	2	889.452	445.734	CTF13_TGLADFTR_heavy	Ctf13	1088	-1.0906	0	8420000	33900000
0.9994	20241029	1029	40	1	R.FLELPIDIR.K	YMR094W	1	1114.64	242.34	2	1114.64	558.327	#N/A	Ctf13	1940.6	-1.6122	0	155000000	640000
0.9995	20241101	1029	40	3	R.FLELPIDIR.K	YMR094W	1	1114.64	432.74	2	1114.64	558.327	#N/A	Ctf13	1934.8	-1.0263	0	262000000	604000
0.9985	20241029	1029	40	1	M.PSFNPVR.F	YMR094W	1	815.429	999	2	815.428	408.722	#N/A	Ctf13	871.2	-1.6556	0	65000000	0
0.9994	20241101	1029	40	2	M.PSFNPVR.F	YMR094W	1	815.429	1762.66	2	815.428	408.722	#N/A	Ctf13	861.8	-0.8437	0	152000000	86400
0.9992	20241101	1029	40	3	M.PSFNPVR.F	YMR094W	1	815.429	999	2	815.428	408.722	#N/A	Ctf13	862.2	-1.1797	0	152000000	0
1	20241029	1029	40	1	L.NIFEYSPQLIEK.W	YMR094W	1	1479.76	26.77	2	1479.76	740.888	#N/A	Ctf13	1674	-1.2448	0	28900000	1080000
0.8535	20241029	1029	40	1	L.NIFEYSPQLIEK.W	YMR094W	1	1479.76	21.52	3	1479.75	494.261	#N/A	Ctf13	1675.5	-6.1131	0	6040000	281000
1	20241101	1029	40	2	L.NIFEYSPQLIEK.W	YMR094W	1	1479.76	26.58	2	1479.76	740.888	#N/A	Ctf13	1668.2	-1.1286	0	61000000	2290000
0.9946	20241101	1029	40	2	L.NIFEYSPQLIEK.W	YMR094W	1	1479.76	17.83	3	1479.76	494.261	#N/A	Ctf13	1669.3	-1.8334	0	12700000	711000
1	20241101	1029	40	3	L.NIFEYSPQLIEK.W	YMR094W	1	1479.76	30.6	2	1479.76	740.888	#N/A	Ctf13	1667.5	-1.2502	0	65200000	2130000
1	20241101	1029	40	3	L.NIFEYSPQLIEK.W	YMR094W	1	1479.76	17.26	3	1479.76	494.261	#N/A	Ctf13	1668.9	-1.2813	0	13100000	759000
1	20241029	1029	40	1	L.EWTYLDNELR.L	YMR094W	1	1337.63	53.55	2	1337.62	669.82	#N/A	Ctf13	1488.8	-2.1695	0	5760000	108000
1	20241101	1029	40	2	L.EWTYLDNELR.L	YMR094W	1	1337.63	999	2	1337.63	669.82	#N/A	Ctf13	1481.2	0.4344	0	12300000	0
1	20241101	1029	40	3	L.EWTYLDNELR.L	YMR094W	1	1337.63	999	2	1337.62	669.82	#N/A	Ctf13	1481.7	-1.0332	0	11600000	0
1	20241029	1029	40	1	K.WWNIEENILK.E	YMR094W	1	1343.69	18.3	2	1343.68	672.851	#N/A	Ctf13	1885.8	-2.3346	0	61400000	3360000
0.9958	20241101	1029	40	2	K.WWNIEENILK.E	YMR094W	1	1343.69	17.51	2	1343.69	672.851	#N/A	Ctf13	1880.6	1.897	0	77700000	4440000
0.9985	20241101	1029	40	3	K.WWNIEENILK.E	YMR094W	1	1343.69	15	2	1343.69	672.851	#N/A	Ctf13	1879.9	0.6624	0	73100000	4870000
0.982	20241029	1029	40	1	K.VNHLYDGTLIDAL.E	YMR094W	1	1442.74	-	2	1442.74	722.378	#N/A	Ctf13	1784.7	-3.7027	0	-	-
0.9947	20241101	1029	40	2	K.VNHLYDGTLIDAL.E	YMR094W	1	1442.74	-	2	1442.74	722.378	#N/A	Ctf13	1778.2	-1.0279	0	-	-
0.9965	20241101	1029	40	3	K.VNHLYDGTLIDAL.E	YMR094W	1	1442.74	-	2	1442.74	722.378	#N/A	Ctf13	1777.6	-1.3412	0	-	-
0.9891	20241029	1029	40	1	K.TISYIVK.R	YMR094W	1	822.485	33.35	2	822.483	412.25	#N/A	Ctf13	1021.9	-2.9581	0	100000000	3000000
0.8994	20241101	1029	40	2	K.TISYIVK.R	YMR094W	1	822.485	17.19	2	822.484	412.25	#N/A	Ctf13	1012	-1.8383	0	204000000	11900000
0.9807	20241101	1029	40	3	K.TISYIVK.R	YMR094W	1	822.485	22.04	2	822.484	412.25	#N/A	Ctf13	1011.4	-1.8918	0	216000000	9810000
1	20241029	1029	40	1	K.SNDVELPGKPSYK.R	YMR094W	1	1432.72	999	2	1432.72	717.367	#N/A	Ctf13	988.6	-2.5888	0	10500000	0
0.9997	20241029	1029	40	1	K.SNDVELPGKPSYK.R	YMR094W	1	1432.72	91.46	3	1432.72	478.58	#N/A	Ctf13	989.4	-2.251	0	67400000	737000
0.9998	20241101	1029	40	2	K.SNDVELPGKPSYK.R	YMR094W	1	1432.72	92.56	3	1432.72	478.58	#N/A	Ctf13	977.7	-1.5998	0	144000000	1560000
1	20241101	1029	40	2	K.SNDVELPGKPSYK.R	YMR094W	1	1432.72	999	2	1432.72	717.367	#N/A	Ctf13	978.8	-1.6039	0	27900000	0
0.9998	20241101	1029	40	3	K.SNDVELPGKPSYK.R	YMR094W	1	1432.72	87.61	3	1432.72	478.58	#N/A	Ctf13	977.1	-1.4455	0	181000000	2060000
1	20241101	1029	40	3	K.SNDVELPGKPSYK.R	YMR094W	1	1432.72	999	2	1432.72	717.367	#N/A	Ctf13	977.6	-1.7156	0	41000000	0
0.9949	20241101	1029	40	3	K.SNDVELPGK.P	YMR094W	1	957.477	0.41	2	957.475	479.746	#N/A	Ctf13	811	-2.2079	0	5290000	12800000
0.9972	20241101	1029	40	2	K.SLYIKEDDSK.F	YMR094W	1	1196.59	14.2	3	1196.59	399.871	#N/A	Ctf13	717.7	-1.8536	1	6000000	422000
0.9897	20241101	1029	40	3	K.SLYIKEDDSK.F	YMR094W	1	1196.59	10.7	3	1196.59	399.871	#N/A	Ctf13	717.9	-1.4851	1	7790000	728000
0.9666	20241101	1029	40	3	K.SEINQIT.Y	YMR094W	1	803.403	-	2	803.402	402.709	#N/A	Ctf13	858.9	-0.9659	0	-	-
0.9943	20241029	1029	40	1	K.LYELLINFH.G	YMR094W	1	1160.62	-	2	1160.62	581.319	#N/A	Ctf13	1899.2	-2.2789	0	-	-
0.9962	20241101	1029	40	2	K.LYELLINFH.G	YMR094W	1	1160.62	-	2	1160.62	581.319	#N/A	Ctf13	1894.2	-1.4708	0	-	-
0.9964	20241101	1029	40	3	K.LYELLINFH.G	YMR094W	1	1160.62	-	2	1160.62	581.319	#N/A	Ctf13	1894.1	-1.9136	0	-	-
0.9027	20241029	1029	40	1	K.LYELLIN.F	YMR094W	1	876.496	-	2	876.494	439.255	#N/A	Ctf13	1668.7	-2.4621	0	-	-
0.9242	20241101	1029	40	2	K.LYELLIN.F	YMR094W	1	876.496	-	2	876.494	439.255	#N/A	Ctf13	1663.3	-1.822	0	-	-
0.9253	20241101	1029	40	3	K.LYELLIN.F	YMR094W	1	876.496	-	2	876.494	439.255	#N/A	Ctf13	1663.5	-1.5516	0	-	-
0.9532	20241029	1029	40	1	K.KWVIDSVAF.D	YMR094W	1	1063.57	999	2	1063.57	532.792	#N/A	Ctf13	1780.3	-2.3017	0	1980000	0
0.9913	20241101	1029	40	3	K.KWVIDSVAF.D	YMR094W	1	1063.57	12.56	2	1063.57	532.792	#N/A	Ctf13	1773.2	-1.3577	0	3230000	257000
0.9996	20241029	1029	40	1	K.C[160.03]LSILEQK.D	YMR094W	1	989.522	75.3	2	989.52	495.768	#N/A	Ctf13	1162.6	-1.7362	0	5700000	75800
0.9996	20241101	1029	40	2	K.C[160.03]LSILEQK.D	YMR094W	1	989.522	31.87	2	989.52	495.768	#N/A	Ctf13	1151.1	-1.3299	0	12600000	395000
0.9996	20241101	1029	40	3	K.C[160.03]LSILEQK.D	YMR094W	1	989.522	22.08	2	989.52	495.768	#N/A	Ctf13	1151.5	-1.2178	0	12500000	565000
0.9997	20241101	1029	40	2	K.ASMLEVWYTFK.E	YMR094W	1	1373.67	2.43	2	1373.67	687.842	#N/A	Ctf13	1992.9	-1.6299	0	1890000	779000
1	20241029	1029	40	1	K.ASM[147.04]LEVWYTFK.E	YMR094W	1	1389.66	22.59	2	1389.66	695.839	#N/A	Ctf13	1725.1	-2.7719	0	21500000	950000
1	20241101	1029	40	2	K.ASM[147.04]LEVWYTFK.E	YMR094W	1	1389.66	16.34	2	1389.66	695.839	#N/A	Ctf13	1719.7	-1.7155	0	34800000	2130000
1	20241101	1029	40	3	K.ASM[147.04]LEVWYTFK.E	YMR094W	1	1389.66	13.71	2	1389.66	695.839	#N/A	Ctf13	1717.8	-2.0832	0	25900000	1890000
0.9441	20241029	1029	40	1	K.ASM[147.04]LEVWY.T	YMR094W	1	1013.45	-	2	1013.45	507.734	#N/A	Ctf13	1590.1	-1.9892	0	-	-
0.9513	20241101	1029	40	2	K.ASM[147.04]LEVWY.T	YMR094W	1	1013.45	-	2	1013.45	507.734	#N/A	Ctf13	1585.2	-1.115	0	-	-
0.9374	20241101	1029	40	3	K.ASM[147.04]LEVWY.T	YMR094W	1	1013.45	-	2	1013.45	507.734	#N/A	Ctf13	1584.6	-1.6893	0	-	-
0.9781	20241029	1029	40	1	F.NNIIVPR.A	YMR094W	1	824.487	12.56	2	824.484	413.251	#N/A	Ctf13	916	-2.8854	0	3880000	309000
0.9895	20241101	1029	40	2	F.NNIIVPR.A	YMR094W	1	824.487	9.07	2	824.486	413.251	#N/A	Ctf13	906	-1.5537	0	10900000	1200000
0.9915	20241101	1029	40	3	F.NNIIVPR.A	YMR094W	1	824.487	6.19	2	824.486	413.251	#N/A	Ctf13	906.6	-1.4639	0	10800000	1750000
1	20241029	1029	40	1	F.NIDNLTPQLVDK.C	YMR094W	1	1368.72	1.4	2	1368.72	685.37	#N/A	Ctf13	1372.9	-2.3606	0	7580000	5430000
1	20241101	1029	40	2	F.NIDNLTPQLVDK.C	YMR094W	1	1368.72	2	2	1368.72	685.37	#N/A	Ctf13	1365.9	0.049	0	17000000	8510000
1	20241101	1029	40	3	F.NIDNLTPQLVDK.C	YMR094W	1	1368.72	2.29	2	1368.72	685.37	#N/A	Ctf13	1365.2	-0.1761	0	20500000	8950000
0.9611	20241029	1029	40	1	F.LELPIDIR.K	YMR094W	1	967.57	0.27	2	967.569	484.792	#N/A	Ctf13	1703	-1.1513	0	1410000	5310000
0.8701	20241101	1029	40	2	F.LELPIDIR.K	YMR094W	1	967.57	0.29	2	967.571	484.792	#N/A	Ctf13	1697.7	0.3721	0	3340000	11600000
0.9929	20241029	1029	40	1	F.EYSPQLIEK.W	YMR094W	1	1105.57	21.19	2	1105.56	553.79	#N/A	Ctf13	1055.9	-1.5748	0	5290000	250000
0.9582	20241029	1029	40	1	C.GAHPYPIDILYK.S	YMR094W	1	1385.73	1.05	3	1385.73	462.919	#N/A	Ctf13	1540.5	-2.6592	0	4410000	4210000
0.9829	20241101	1029	40	2	C.GAHPYPIDILYK.S	YMR094W	1	1385.73	1.3	3	1385.73	462.919	#N/A	Ctf13	1529.4	-1.7406	0	9250000	7130000
0.9785	20241101	1029	40	3	C.GAHPYPIDILYK.S	YMR094W	1	1385.73	1.22	3	1385.73	462.919	#N/A	Ctf13	1530	-2.2905	0	8990000	7380000
0.8991	20241029	1029	40	1	A.IVWLSFR.T	YMR094W	1	919.528	999	2	919.525	460.771	#N/A	Ctf13	1747.1	-2.9037	0	3210000	0
0.7821	20241101	1029	40	3	A.IVWLSFR.T	YMR094W	1	919.528	999	2	919.527	460.771	#N/A	Ctf13	1741.9	-1.2115	0	4500000	0
0.9871	20241101	1029	40	2	S.SSNPNSAISDR.K	YPL018W	1	1146.53	999	2	1146.53	574.27	#N/A	Ctf19	530.6	-0.2878	0	3750000	0
0.9988	20241029	1029	40	1	R.NTM[147.04]NPFEIQFK.M	YPL018W	1	1383.65	0.64	2	1383.65	692.832	#N/A	Ctf19	1583.1	0.4777	0	4190000	6540000
0.9956	20241101	1029	40	2	R.NTM[147.04]NPFEIQFK.M	YPL018W	1	1383.65	7.89	2	1383.65	692.832	#N/A	Ctf19	1576.4	1.5596	0	9460000	1200000
0.9987	20241101	1029	40	3	R.NTM[147.04]NPFEIQFK.M	YPL018W	1	1383.65	2.83	2	1383.65	692.832	#N/A	Ctf19	1574.5	0.5724	0	10500000	3710000
0.9862	20241101	1029	40	3	M.NNSDSLIVER.V	YPL018W	1	1145.57	999	2	1145.57	573.791	#N/A	Ctf19	914.8	-1.0484	0	4770000	0
1	20241029	1029	40	1	K.QQLSLLDDDQVR[166.11].A	YPL018W	1	1438.73	0.47	2	1438.72	720.372	CTF19_QQLSLLDDDQVR_heavy	Ctf19	1345.3	-6.7831	0	2840000	6000000
1	20241029	1029	46	1	K.QQLSLLDDDQVR[166.11].A	YPL018W	1	1438.73	0.21	2	1438.72	720.372	CTF19_QQLSLLDDDQVR_heavy	Ctf19	1344.6	-4.2531	0	1350000	6440000
1	20241029	BIS		1	K.QQLSLLDDDQVR[166.11].A	YPL018W	1	1438.73	0.03	2	1438.73	720.372	CTF19_QQLSLLDDDQVR_heavy	Ctf19	1349.2	0.0556	0	264000	8100000
1	20241101	1029	40	2	K.QQLSLLDDDQVR[166.11].A	YPL018W	1	1438.73	1.06	2	1438.73	720.372	CTF19_QQLSLLDDDQVR_heavy	Ctf19	1340.7	-2.3708	0	7540000	7110000
1	20241101	1029	40	3	K.QQLSLLDDDQVR[166.11].A	YPL018W	1	1438.73	0.88	2	1438.73	720.372	CTF19_QQLSLLDDDQVR_heavy	Ctf19	1337.7	-1.5632	0	6990000	7900000
1	20241101	1029	46	2	K.QQLSLLDDDQVR[166.11].A	YPL018W	1	1438.73	0.56	2	1438.73	720.372	CTF19_QQLSLLDDDQVR_heavy	Ctf19	1337.3	-2.733	0	6000000	10700000
1	20241101	1029	46	3	K.QQLSLLDDDQVR[166.11].A	YPL018W	1	1438.73	0.53	2	1438.73	720.372	CTF19_QQLSLLDDDQVR_heavy	Ctf19	1336.3	-1.094	0	5100000	9620000
1	20241101	BIS		2	K.QQLSLLDDDQVR[166.11].A	YPL018W	1	1438.73	0.04	2	1438.73	720.372	CTF19_QQLSLLDDDQVR_heavy	Ctf19	1348.4	-1.1517	0	287000	6770000
0.988	20241101	1029	40	3	Y.FLFPVHSER.E	YLR381W	1	1130.59	8.76	3	1130.58	377.87	#N/A	Ctf3	1293.3	-2.4784	0	7260000	829000
0.958	20241101	1029	40	3	R.TPPQALK.T	YLR381W	1	753.438	999	2	753.437	377.726	#N/A	Ctf3	495.1	-2.2006	0	11900000	0
0.999	20241101	1029	40	2	R.RLETAENTK.L	YLR381W	1	1060.55	999	2	1060.55	531.283	#N/A	Ctf3	166.4	-2.7627	0	5910000	0
0.9994	20241101	1029	40	3	R.RLETAENTK.L	YLR381W	1	1060.55	999	2	1060.55	531.283	#N/A	Ctf3	164.3	-1.1004	0	4060000	0
1	20241029	1029	40	1	R.DAPGSATLILQR[166.11].F	YLR381W	1	1250.69	0.37	2	1250.68	626.35	CTF3_DAPGSATLILQR_heavy	Ctf3	1295.7	-3.8571	0	5040000	13700000
0.9988	20241029	BIS		1	R.DAPGSATLILQR[166.11].F	YLR381W	1	1250.69	0.07	2	1250.69	626.35	CTF3_DAPGSATLILQR_heavy	Ctf3	1300.8	0.5013	0	908000	12700000
1	20241101	1029	40	2	R.DAPGSATLILQR[166.11].F	YLR381W	1	1250.69	0.61	2	1250.68	626.35	CTF3_DAPGSATLILQR_heavy	Ctf3	1288.7	-0.7652	0	11300000	18600000
1	20241101	1029	40	3	R.DAPGSATLILQR[166.11].F	YLR381W	1	1250.69	0.62	2	1250.68	626.35	CTF3_DAPGSATLILQR_heavy	Ctf3	1289.1	-0.8939	0	11400000	18500000
1	20241101	BIS		2	R.DAPGSATLILQR[166.11].F	YLR381W	1	1250.69	0.09	2	1250.69	626.35	CTF3_DAPGSATLILQR_heavy	Ctf3	1299.2	3.5804	0	1020000	10800000
1	20241101	BIS		3	R.DAPGSATLILQR[166.11].F	YLR381W	1	1250.69	0.12	2	1250.69	626.35	CTF3_DAPGSATLILQR_heavy	Ctf3	1299.9	1.2849	0	1380000	11700000
0.9984	20241101	1029	40	2	K.SLFGVSPDFFK.Q	YLR381W	1	1242.63	166.91	2	1242.62	622.322	#N/A	Ctf3	1954.6	-4.0543	0	8730000	52300
1	20241101	1029	40	3	K.SLFGVSPDFFK.Q	YLR381W	1	1242.63	92.17	2	1242.63	622.322	#N/A	Ctf3	1956.8	-2.6146	0	10200000	111000
0.9981	20241101	1029	40	2	K.LM[147.04]QYPSTNK.F	YLR381W	1	1096.52	1.39	2	1096.52	549.268	#N/A	Ctf3	606.1	-2.4651	0	1780000	1280000
0.963	20241029	1029	40	1	T.SLDVVYALK.R	YBR009C,YNL030W	2	1006.57	999	2	1006.57	504.292	#N/A	Hhf	1456.2	0.4083	0	4340000	0
0.9936	20241101	1029	40	2	T.SLDVVYALK.R	YBR009C,YNL030W	2	1006.57	85.86	2	1006.57	504.292	#N/A	Hhf	1448.8	-1.1981	0	9650000	112000
0.9887	20241101	1029	40	3	T.SLDVVYALK.R	YBR009C,YNL030W	2	1006.57	999	2	1006.57	504.292	#N/A	Hhf	1446.8	-0.3199	0	9770000	0
0.9976	20241029	1029	40	1	R.TLYGFGG.-	YBR009C,YNL030W	2	713.338	-	2	713.337	357.676	#N/A	Hhf	1267.2	-2.4855	0	-	-
0.9957	20241029	1029	46	1	R.TLYGFGG.-	YBR009C,YNL030W	2	713.338	-	2	713.337	357.676	#N/A	Hhf	1266.8	-2.3944	0	-	-
0.9945	20241029	1029	40	1	R.KTVTSLDVVY.A	YBR009C,YNL030W	2	1123.61	999	2	1123.61	562.813	#N/A	Hhf	1310.5	-1.901	0	17000000	0
0.9859	20241029	1029	46	1	R.KTVTSLDVVY.A	YBR009C,YNL030W	2	1123.61	999	2	1123.61	562.813	#N/A	Hhf	1309.3	-2.581	0	12800000	0
0.9894	20241101	1029	40	2	R.KTVTSLDVVY.A	YBR009C,YNL030W	2	1123.61	312.03	2	1123.61	562.813	#N/A	Hhf	1299.8	-0.7503	0	34900000	112000
0.9945	20241101	1029	40	3	R.KTVTSLDVVY.A	YBR009C,YNL030W	2	1123.61	304.86	2	1123.61	562.813	#N/A	Hhf	1299.2	-1.1988	0	35600000	117000
0.9903	20241101	1029	46	2	R.KTVTSLDVVY.A	YBR009C,YNL030W	2	1123.61	999	2	1123.61	562.813	#N/A	Hhf	1300	-2.1066	0	24300000	0
0.9926	20241101	1029	46	3	R.KTVTSLDVVY.A	YBR009C,YNL030W	2	1123.61	110.05	2	1123.61	562.813	#N/A	Hhf	1300	-1.7729	0	21700000	197000
0.9997	20241029	1029	40	1	R.ISGLIYEEVR[166.11].A	YBR009C,YNL030W	2	1187.64	17.05	2	1187.64	594.829	HHF1_ISGLIYEEVR_heavy	Hhf	1371.5	-2.7079	0	289000000	17000000
1	20241029	BIS		1	R.ISGLIYEEVR[166.11].A	YBR009C,YNL030W	2	1187.64	0.05	2	1187.64	594.829	HHF1_ISGLIYEEVR_heavy	Hhf	1373.7	-0.8951	0	1080000	19600000
0.9992	20241101	1029	40	2	R.ISGLIYEEVR[166.11].A	YBR009C,YNL030W	2	1187.64	25.16	2	1187.64	594.829	HHF1_ISGLIYEEVR_heavy	Hhf	1358.5	0.0514	0	702000000	27900000
0.9998	20241101	1029	46	2	R.ISGLIYEEVR[166.11].A	YBR009C,YNL030W	2	1187.64	19.18	2	1187.64	594.829	HHF1_ISGLIYEEVR_heavy	Hhf	1357.8	-1.0045	0	434000000	22600000
0.9996	20241101	1029	46	3	R.ISGLIYEEVR[166.11].A	YBR009C,YNL030W	2	1187.64	19.29	2	1187.64	594.829	HHF1_ISGLIYEEVR_heavy	Hhf	1358.5	-0.5027	0	448000000	23200000
0.9997	20241101	BIS		2	R.ISGLIYEEVR[166.11].A	YBR009C,YNL030W	2	1187.64	0.12	2	1187.64	594.829	HHF1_ISGLIYEEVR_heavy	Hhf	1372	-0.6147	0	1780000	15000000
0.9996	20241101	BIS		3	R.ISGLIYEEVR[166.11].A	YBR009C,YNL030W	2	1187.64	0.11	2	1187.64	594.829	HHF1_ISGLIYEEVR_heavy	Hhf	1372.7	-0.469	0	1630000	15000000
0.9996	20241029	1029	40	1	R.ISGLIYEEVR.A	YBR009C,YNL030W	2	1177.63	15.69	2	1177.63	589.824	HHF1_ISGLIYEEVR_light	Hhf	1364.2	-0.4059	0	290000000	18500000
0.9984	20241029	1029	40	1	R.ISGLIYEEVR.A	YBR009C,YNL030W	2	1177.63	34.12	3	1177.63	393.552	HHF1_ISGLIYEEVR_light	Hhf	1372	-3.6055	0	4430000	130000
0.9998	20241029	1029	46	1	R.ISGLIYEEVR.A	YBR009C,YNL030W	2	1177.63	11.92	2	1177.63	589.824	HHF1_ISGLIYEEVR_light	Hhf	1362.8	-1.0003	0	233000000	19500000
0.9997	20241101	1029	40	2	R.ISGLIYEEVR.A	YBR009C,YNL030W	2	1177.63	23.31	2	1177.63	589.824	HHF1_ISGLIYEEVR_light	Hhf	1356	-0.6623	0	705000000	30300000
0.9991	20241101	1029	40	2	R.ISGLIYEEVR.A	YBR009C,YNL030W	2	1177.63	21.61	3	1177.63	393.552	HHF1_ISGLIYEEVR_light	Hhf	1361.2	-2.5899	0	10200000	472000
0.9998	20241101	1029	40	3	R.ISGLIYEEVR.A	YBR009C,YNL030W	2	1177.63	22.21	2	1177.63	589.824	HHF1_ISGLIYEEVR_light	Hhf	1355.3	-1.0716	0	671000000	30200000
0.9997	20241101	1029	46	2	R.ISGLIYEEVR.A	YBR009C,YNL030W	2	1177.63	17.98	2	1177.63	589.824	HHF1_ISGLIYEEVR_light	Hhf	1355.5	-0.6793	0	435000000	24200000
0.9996	20241101	1029	46	3	R.ISGLIYEEVR.A	YBR009C,YNL030W	2	1177.63	17.97	2	1177.63	589.824	HHF1_ISGLIYEEVR_light	Hhf	1355.5	-0.5248	0	449000000	25000000
1	20241029	1029	40	1	R.DSVTYTEHAK.R	YBR009C,YNL030W	2	1149.53	999	2	1149.53	575.772	#N/A	Hhf	482.3	-2.561	0	61900000	0
0.9994	20241029	1029	40	1	R.DSVTYTEHAK.R	YBR009C,YNL030W	2	1149.53	999	3	1149.53	384.184	#N/A	Hhf	494.7	-3.1343	0	215000000	0
0.9921	20241029	1029	46	1	R.DSVTYTEHAK.R	YBR009C,YNL030W	2	1149.53	2309.21	3	1149.52	384.184	#N/A	Hhf	478.7	-5.4466	0	182000000	78900
0.9996	20241029	1029	46	1	R.DSVTYTEHAK.R	YBR009C,YNL030W	2	1149.53	999	2	1149.53	575.772	#N/A	Hhf	480.6	-3.0386	0	50100000	0
1	20241101	1029	40	2	R.DSVTYTEHAK.R	YBR009C,YNL030W	2	1149.53	999	2	1149.53	575.772	#N/A	Hhf	471.6	-0.2044	0	175000000	0
0.9998	20241101	1029	40	2	R.DSVTYTEHAK.R	YBR009C,YNL030W	2	1149.53	88.08	3	1149.53	384.184	#N/A	Hhf	483.8	-1.7894	0	470000000	5340000
0.9998	20241101	1029	40	3	R.DSVTYTEHAK.R	YBR009C,YNL030W	2	1149.53	999	2	1149.53	575.772	#N/A	Hhf	471.3	-1.712	0	193000000	0
0.9997	20241101	1029	40	3	R.DSVTYTEHAK.R	YBR009C,YNL030W	2	1149.53	675.22	3	1149.53	384.184	#N/A	Hhf	482.9	-2.1879	0	538000000	797000
1	20241101	1029	46	2	R.DSVTYTEHAK.R	YBR009C,YNL030W	2	1149.53	999	2	1149.53	575.772	#N/A	Hhf	469.8	-1.5676	0	123000000	0
0.9993	20241101	1029	46	2	R.DSVTYTEHAK.R	YBR009C,YNL030W	2	1149.53	205.59	3	1149.53	384.184	#N/A	Hhf	470.7	-2.9168	0	332000000	1620000
1	20241101	1029	46	3	R.DSVTYTEHAK.R	YBR009C,YNL030W	2	1149.53	999	2	1149.53	575.772	#N/A	Hhf	470.4	0.3036	0	116000000	0
0.9995	20241101	1029	46	3	R.DSVTYTEHAK.R	YBR009C,YNL030W	2	1149.53	81.22	3	1149.53	384.184	#N/A	Hhf	471.8	-2.6854	0	333000000	4100000
0.9535	20241029	1029	40	1	R.DSVTYTEH.A	YBR009C,YNL030W	2	950.398	-	2	950.395	476.206	#N/A	Hhf	523.8	-2.924	0	-	-
0.9616	20241029	1029	46	1	R.DSVTYTEH.A	YBR009C,YNL030W	2	950.398	-	2	950.396	476.206	#N/A	Hhf	523.6	-1.9992	0	-	-
0.9409	20241101	1029	40	2	R.DSVTYTEH.A	YBR009C,YNL030W	2	950.398	-	2	950.396	476.206	#N/A	Hhf	516.2	-2.5758	0	-	-
0.9841	20241101	1029	40	3	R.DSVTYTEH.A	YBR009C,YNL030W	2	950.398	-	2	950.396	476.206	#N/A	Hhf	517.6	-2.3096	0	-	-
0.9702	20241101	1029	46	2	R.DSVTYTEH.A	YBR009C,YNL030W	2	950.398	-	2	950.395	476.206	#N/A	Hhf	519.1	-3.0619	0	-	-
0.9151	20241101	1029	46	3	R.DSVTYTEH.A	YBR009C,YNL030W	2	950.398	-	2	950.394	476.206	#N/A	Hhf	519.1	-4.5255	0	-	-
1	20241029	1029	40	1	R.DNIQGITKPAIR.R	YBR009C,YNL030W	2	1324.75	999	3	1324.74	442.589	#N/A	Hhf	1059	-3.3131	0	20200000	0
0.9997	20241029	1029	46	1	R.DNIQGITKPAIR.R	YBR009C,YNL030W	2	1324.75	999	3	1324.74	442.589	#N/A	Hhf	1056.6	-2.6586	0	14800000	0
0.9998	20241101	1029	40	2	R.DNIQGITKPAIR.R	YBR009C,YNL030W	2	1324.75	999	3	1324.74	442.589	#N/A	Hhf	1051.9	-1.9717	0	49700000	0
1	20241101	1029	40	2	R.DNIQGITKPAIR.R	YBR009C,YNL030W	2	1324.75	1.89	2	1324.74	663.38	#N/A	Hhf	1052.5	-2.9409	0	7310000	3860000
1	20241101	1029	40	3	R.DNIQGITKPAIR.R	YBR009C,YNL030W	2	1324.75	2.08	2	1324.74	663.38	#N/A	Hhf	1052.3	-2.599	0	7290000	3500000
0.9998	20241101	1029	40	3	R.DNIQGITKPAIR.R	YBR009C,YNL030W	2	1324.75	999	3	1324.74	442.589	#N/A	Hhf	1052.3	-2.1559	0	45500000	0
0.9996	20241101	1029	46	2	R.DNIQGITKPAIR.R	YBR009C,YNL030W	2	1324.75	999	3	1324.74	442.589	#N/A	Hhf	1047.3	-2.8194	0	30700000	0
0.9996	20241101	1029	46	3	R.DNIQGITKPAIR.R	YBR009C,YNL030W	2	1324.75	999	3	1324.74	442.589	#N/A	Hhf	1048.3	-2.7334	0	32700000	0
0.9997	20241101	1029	46	3	R.DNIQGITKPAIR.R	YBR009C,YNL030W	2	1324.75	2.41	2	1324.74	663.38	#N/A	Hhf	1050.4	-2.5877	0	5830000	2420000
0.9951	20241029	1029	40	1	R.DNIQGITKPA.L	YBR009C,YNL030W	2	1055.56	13.05	2	1055.56	528.788	#N/A	Hhf	898.5	-2.3864	0	11600000	890000
0.9962	20241029	1029	46	1	R.DNIQGITKPA.L	YBR009C,YNL030W	2	1055.56	35.53	2	1055.56	528.788	#N/A	Hhf	897	-1.4713	0	12400000	348000
0.9964	20241101	1029	40	2	R.DNIQGITKPA.L	YBR009C,YNL030W	2	1055.56	13.45	2	1055.56	528.788	#N/A	Hhf	891.7	-1.8388	0	22900000	1700000
0.9945	20241101	1029	40	3	R.DNIQGITKPA.L	YBR009C,YNL030W	2	1055.56	11.2	2	1055.56	528.788	#N/A	Hhf	891.5	-2.1429	0	26200000	2340000
0.9955	20241101	1029	46	3	R.DNIQGITKPA.L	YBR009C,YNL030W	2	1055.56	36.35	2	1055.56	528.788	#N/A	Hhf	890.6	-1.9089	0	22100000	608000
0.9236	20241101	1029	40	2	R.DNIQGITK.P	YBR009C,YNL030W	2	887.471	354.17	2	887.47	444.743	#N/A	Hhf	687.2	-1.2023	0	95800000	270000
0.9437	20241101	1029	40	3	R.DNIQGITK.P	YBR009C,YNL030W	2	887.471	365.6	2	887.47	444.743	#N/A	Hhf	687.2	-1.1629	0	107000000	292000
0.8552	20241029	1029	40	1	Q.GITKPAIR.R	YBR009C,YNL030W	2	854.534	999	2	854.531	428.274	#N/A	Hhf	686.7	-2.9174	0	56600000	0
0.9494	20241029	1029	40	1	Q.GITKPAIR.R	YBR009C,YNL030W	2	854.534	999	3	854.531	285.852	#N/A	Hhf	688.2	-2.9139	0	141000000	0
0.9522	20241029	1029	46	1	Q.GITKPAIR.R	YBR009C,YNL030W	2	854.534	999	3	854.532	285.852	#N/A	Hhf	686	-1.9098	0	109000000	0
0.9182	20241101	1029	40	2	Q.GITKPAIR.R	YBR009C,YNL030W	2	854.534	999	3	854.533	285.852	#N/A	Hhf	676.5	-1.1714	0	283000000	0
0.9295	20241101	1029	40	2	Q.GITKPAIR.R	YBR009C,YNL030W	2	854.534	999	2	854.533	428.274	#N/A	Hhf	677.5	-0.9432	0	130000000	0
0.936	20241101	1029	40	3	Q.GITKPAIR.R	YBR009C,YNL030W	2	854.534	999	3	854.533	285.852	#N/A	Hhf	677.4	-1.0719	0	312000000	0
0.9215	20241101	1029	40	3	Q.GITKPAIR.R	YBR009C,YNL030W	2	854.534	838.63	2	854.533	428.274	#N/A	Hhf	677.5	-1.3212	0	144000000	172000
0.9502	20241101	1029	46	2	Q.GITKPAIR.R	YBR009C,YNL030W	2	854.534	999	2	854.532	428.274	#N/A	Hhf	676.8	-1.9753	0	70300000	0
0.8581	20241101	1029	46	3	Q.GITKPAIR.R	YBR009C,YNL030W	2	854.534	999	3	854.533	285.852	#N/A	Hhf	676.2	-0.8449	0	164000000	0
0.8268	20241101	1029	46	3	Q.GITKPAIR.R	YBR009C,YNL030W	2	854.534	703.7	2	854.533	428.274	#N/A	Hhf	677.3	-0.873	0	75000000	107000
1	20241029	1029	40	1	K.TVTSLDVVYALK.R	YBR009C,YNL030W	2	1307.73	999	2	1307.73	654.874	#N/A	Hhf	1677.2	-0.7609	0	100000000	0
0.9992	20241029	1029	40	1	K.TVTSLDVVYALK.R	YBR009C,YNL030W	2	1307.73	123.09	3	1307.73	436.918	#N/A	Hhf	1679.8	-2.8339	0	8050000	65400
1	20241029	1029	46	1	K.TVTSLDVVYALK.R	YBR009C,YNL030W	2	1307.73	999	2	1307.73	654.874	#N/A	Hhf	1675.7	-1.4368	0	77500000	0
0.9995	20241029	1029	46	1	K.TVTSLDVVYALK.R	YBR009C,YNL030W	2	1307.73	999	3	1307.73	436.918	#N/A	Hhf	1679.3	-3.0924	0	6080000	0
1	20241101	1029	40	2	K.TVTSLDVVYALK.R	YBR009C,YNL030W	2	1307.73	999	2	1307.73	654.874	#N/A	Hhf	1670.5	-0.5919	0	176000000	0
0.9998	20241101	1029	40	2	K.TVTSLDVVYALK.R	YBR009C,YNL030W	2	1307.73	101.52	3	1307.73	436.918	#N/A	Hhf	1673.1	-1.3543	0	14000000	138000
1	20241101	1029	40	3	K.TVTSLDVVYALK.R	YBR009C,YNL030W	2	1307.73	999	2	1307.73	654.874	#N/A	Hhf	1669.6	-0.3074	0	199000000	0
0.9995	20241101	1029	40	3	K.TVTSLDVVYALK.R	YBR009C,YNL030W	2	1307.73	999	3	1307.73	436.918	#N/A	Hhf	1672.1	-2.1572	0	15900000	0
1	20241101	1029	46	2	K.TVTSLDVVYALK.R	YBR009C,YNL030W	2	1307.73	999	2	1307.73	654.874	#N/A	Hhf	1669.7	-0.6064	0	149000000	0
0.9996	20241101	1029	46	2	K.TVTSLDVVYALK.R	YBR009C,YNL030W	2	1307.73	999	3	1307.73	436.918	#N/A	Hhf	1672.2	-1.5791	0	10700000	0
1	20241101	1029	46	3	K.TVTSLDVVYALK.R	YBR009C,YNL030W	2	1307.73	999	2	1307.73	654.874	#N/A	Hhf	1668.9	-1.0912	0	135000000	0
1	20241101	1029	46	3	K.TVTSLDVVYALK.R	YBR009C,YNL030W	2	1307.73	44.84	3	1307.73	436.918	#N/A	Hhf	1672	-1.4185	0	12800000	284000
0.9197	20241029	1029	40	1	K.TVTSLDVVYAL.K	YBR009C,YNL030W	2	1179.64	-	2	1179.64	590.827	#N/A	Hhf	1928.1	-1.5505	0	-	-
0.8398	20241029	1029	40	1	K.TVTSLDVVYA.L	YBR009C,YNL030W	2	1066.55	-	2	1066.55	534.285	#N/A	Hhf	1482.3	-1.9249	0	-	-
0.8411	20241101	1029	40	2	K.TVTSLDVVYA.L	YBR009C,YNL030W	2	1066.55	-	2	1066.55	534.285	#N/A	Hhf	1476.8	-1.8124	0	-	-
0.9014	20241029	1029	40	1	K.TVTSLDVVY.A	YBR009C,YNL030W	2	995.518	-	2	995.516	498.766	#N/A	Hhf	1467.1	-1.8171	0	-	-
0.8435	20241029	1029	46	1	K.TVTSLDVVY.A	YBR009C,YNL030W	2	995.518	-	2	995.516	498.766	#N/A	Hhf	1466.6	-1.1522	0	-	-
0.9714	20241101	1029	40	2	K.TVTSLDVVY.A	YBR009C,YNL030W	2	995.518	-	2	995.516	498.766	#N/A	Hhf	1461.6	-1.0437	0	-	-
0.9985	20241029	1029	40	1	K.SFLESVIR.D	YBR009C,YNL030W	2	949.523	321.55	2	949.521	475.769	#N/A	Hhf	1507.4	-2.1253	0	361000000	1120000
0.9982	20241029	1029	46	1	K.SFLESVIR.D	YBR009C,YNL030W	2	949.523	195.57	2	949.521	475.769	#N/A	Hhf	1505.9	-2.3454	0	278000000	1420000
0.9986	20241101	1029	40	2	K.SFLESVIR.D	YBR009C,YNL030W	2	949.523	200.47	2	949.522	475.769	#N/A	Hhf	1497.6	-1.6387	0	713000000	3560000
0.9167	20241101	1029	40	2	K.SFLESVIR.D	YBR009C,YNL030W	2	949.523	200.47	2	949.518	475.769	#N/A	Hhf	1519.9	-5.4417	0	713000000	3560000
0.9987	20241101	1029	40	3	K.SFLESVIR.D	YBR009C,YNL030W	2	949.523	278.77	2	949.522	475.769	#N/A	Hhf	1496.9	-1.3923	0	757000000	2720000
0.9966	20241101	1029	40	3	K.SFLESVIR.D	YBR009C,YNL030W	2	949.523	278.77	2	949.521	475.769	#N/A	Hhf	1518.5	-2.4086	0	757000000	2720000
0.9982	20241101	1029	46	2	K.SFLESVIR.D	YBR009C,YNL030W	2	949.523	278.93	2	949.522	475.769	#N/A	Hhf	1497.2	-1.2375	0	462000000	1650000
0.9977	20241101	1029	46	3	K.SFLESVIR.D	YBR009C,YNL030W	2	949.523	247.19	2	949.522	475.769	#N/A	Hhf	1497.2	-0.9331	0	459000000	1860000
0.9884	20241101	BIS		3	K.SFLESVIR.D	YBR009C,YNL030W	2	949.523	46.83	2	949.522	475.769	#N/A	Hhf	1517.9	-0.9047	0	3770000	80500
0.9946	20241101	DoubleBlank		2	K.SFLESVIR.D	YBR009C,YNL030W	2	949.523	109.73	2	949.523	475.769	#N/A	Hhf	1517.8	-0.6677	0	3410000	31100
0.7299	20241101	1029	46	3	G.ITKPAIR.R	YBR009C,YNL030W	2	797.512	0.49	2	797.512	399.763	#N/A	Hhf	615.4	-0.6345	0	7450000	15300000
[truncated: 46,975 more rows]

## Sheet: Peptide list
Calc Neutral mass	4 digit	Mass [m/z]	CS [z]	Comment	Protein
[truncated: 62 more rows]

[truncated: 4 more sheets: Protein name list, SKP peptides only, Pivot, Summary]
