# Supplementary material for: Concatemer-assisted stoichiometry analysis: targeted mass spectrometry for protein quantification
Source: Life Sci Alliance. 2024 Dec 31;8(3):e202403007. doi: 10.26508/lsa.202403007 (PMC11707388; doi:10.26508/lsa.202403007)
Supplement: Supplementary file 29 [file LSA-2024-03007_SdataFS9.xlsx]

## Sheet: UV Vis
									mol/L	mol/ml	mg/ml
	Abs
M-1 cm-1	dilution	Dilution Set 1	Dilution Set 2	Dilution Set 3	Average	Std Dev	%CV	A	c	c	conc	ml/mol	ml/umol	ul/umol	pM	std pM	dilution	Average
44350	0	39.92	40.479	40.433	40.2773	0.310313	0.770441	40.2773	0.00090817	9.0817e-07	25.9691	1.10112e+06	1.10112	1101.12	9.0817e+08	6.99692e+06	1	40.2773
	2	21.34	20.405	20.019	20.588	0.679247	3.29924	20.588	0.000464216	4.64216e-07	13.2743				4.64216e+08	1.53156e+07	0.5	20.588
1	4	10.23	10.337	10.298	10.2883	0.054151	0.526334	10.2883	0.00023198	2.3198e-07	6.63348				2.3198e+08	1.22099e+06	0.25	10.2883
Pathlength	8	5.602	5.255	5.17	5.34233	0.228859	4.28387	5.34233	0.000120458	1.20458e-07	3.44451				1.20458e+08	5.16029e+06	0.125	5.34233
	16	2.846	2.674	2.634	2.718	0.112641	4.14426	2.718	6.12852e-05	6.12852e-08	1.75245				6.12852e+07	2.53982e+06	0.0625	2.718
g/mol	mg/mol													uM	0.90817	GST Protein Concentration: 0.91uM
28595	28595000															0.01
A=Ecl	c=A/El
	1 Abs= 1 mg/ml
	A general reference setting based on a 0.1% (i.e., 1 mg/mL) protein solution producing an Absorbance at 280 nm of 1.0 A (where the pathlength is 10 mm or 1 cm).
													0.037	g
													370	ul
													0.5	M	IAA
